# Supplementary material for: Footwear and Foam Surface Alter Gait Initiation of Typical Subjects
Source: PLoS One. 2015 Aug 13;10(8):e0135821. doi: 10.1371/journal.pone.0135821 (PMC4536224; doi:10.1371/journal.pone.0135821)
Supplement: S1 Dataset — (ZIP) [file pone.0135821.s001.zip › 4_barefoot_av1_02.txt]

   2.4224299999999999e+01  -7.4305000000000003e+00   3.2512049999999999e+02   1.5199500000000000e+01   2.7329499999999999e+01  -8.6829999999999996e-01  -2.6212199999999999e+01  -1.4008000000000000e+00   2.9678820000000002e+02   1.1385999999999999e+01  -2.6210400000000000e+01   1.9198000000000000e+00
   2.3761399999999998e+01  -8.7494999999999994e+00   3.2160340000000002e+02   1.4273400000000001e+01   2.7215299999999999e+01  -7.3670000000000002e-01  -2.5990300000000001e+01  -3.8245000000000000e+00   2.9722350000000000e+02   1.0730900000000000e+01  -2.6220099999999999e+01   1.7206999999999999e+00
   2.2967900000000000e+01  -9.9146000000000001e+00   3.1808629999999999e+02   1.3490500000000001e+01   2.7024999999999999e+01  -4.6479999999999999e-01  -2.6123400000000000e+01  -4.3136999999999999e+00   2.9556939999999997e+02   9.8543000000000003e+00  -2.6191199999999998e+01   1.5791999999999999e+00
   2.2416799999999999e+01  -1.1475400000000000e+01   3.1568430000000001e+02   1.2478500000000000e+01   2.6939299999999999e+01  -3.0700000000000000e-01  -2.4924900000000001e+01  -4.4027000000000003e+00   2.9687529999999998e+02   9.1799999999999997e+00  -2.6431699999999999e+01   1.3314999999999999e+00
   2.1733499999999999e+01  -1.3190200000000001e+01   3.1079469999999998e+02   1.1523800000000000e+01   2.6701400000000000e+01  -6.5799999999999997e-02  -2.5035900000000002e+01  -7.0265000000000004e+00   2.9757170000000002e+02   7.9470999999999998e+00  -2.6556799999999999e+01   1.0218000000000000e+00
   2.1336800000000000e+01  -1.4003500000000001e+01   3.0641969999999998e+02   1.0549899999999999e+01   2.6482600000000001e+01   1.0090000000000000e-01  -2.6145600000000002e+01  -8.5162999999999993e+00   3.0131529999999998e+02   7.0415999999999999e+00  -2.6855100000000000e+01   7.9620000000000002e-01
   2.1204499999999999e+01  -1.5498400000000000e+01   2.9955700000000002e+02   9.7002000000000006e+00   2.5949700000000000e+01   2.8939999999999999e-01  -2.5679500000000001e+01  -9.5168999999999997e+00   3.0384010000000001e+02   5.9433999999999996e+00  -2.7239999999999998e+01   4.9099999999999999e-01
   2.0697600000000001e+01  -1.6377800000000001e+01   2.9338049999999998e+02   8.7073000000000000e+00   2.5445300000000000e+01   5.0429999999999997e-01  -2.5657399999999999e+01  -1.1006700000000000e+01   3.0479770000000002e+02   4.7201000000000004e+00  -2.7759599999999999e+01   1.4160000000000000e-01
   2.0411000000000001e+01  -1.6729500000000002e+01   2.8342959999999999e+02   7.9721000000000002e+00   2.4788799999999998e+01   6.1829999999999996e-01  -2.6190000000000001e+01  -1.2340800000000000e+01   3.0810599999999999e+02   3.6122999999999998e+00  -2.7990500000000001e+01  -1.9020000000000001e-01
   1.9970199999999998e+01  -1.6004100000000001e+01   2.7519439999999997e+02   7.2274000000000003e+00   2.4113099999999999e+01   7.5429999999999997e-01  -2.7499500000000001e+01  -1.3541499999999999e+01   3.1272019999999998e+02   2.3119000000000001e+00  -2.8240700000000000e+01  -4.3350000000000000e-01
   1.8801900000000000e+01  -1.5168699999999999e+01   2.6661599999999999e+02   6.5495999999999999e+00   2.3770600000000002e+01   7.7180000000000004e-01  -2.8187600000000000e+01  -1.5631700000000000e+01   3.1646379999999999e+02   9.7289999999999999e-01  -2.8683299999999999e+01  -8.2279999999999998e-01
   1.7192900000000002e+01  -1.3959600000000000e+01   2.6001069999999999e+02   5.7762000000000002e+00   2.3313800000000001e+01   7.8500000000000003e-01  -2.8387300000000000e+01  -1.7032499999999999e+01   3.1916269999999997e+02  -5.7799999999999997e-02  -2.9212499999999999e+01  -1.2120000000000000e+00
   1.5605800000000000e+01  -1.2200900000000001e+01   2.5254750000000001e+02   5.2034000000000002e+00   2.2961700000000000e+01   7.4550000000000005e-01  -2.9275099999999998e+01  -1.7632899999999999e+01   3.2212270000000001e+02  -1.0114000000000001e+00  -2.9655100000000001e+01  -1.5040000000000000e+00
   1.4217200000000000e+01  -9.9146000000000001e+00   2.4791510000000000e+02   4.6496000000000004e+00   2.2657200000000000e+01   6.9730000000000003e-01  -3.0340499999999999e+01  -1.9856400000000001e+01   3.2647570000000002e+02  -2.0613999999999999e+00  -2.9972700000000000e+01  -1.8180000000000001e+00
   1.2894600000000001e+01  -7.3644999999999996e+00   2.4139560000000000e+02   4.2964000000000002e+00   2.2438300000000002e+01   5.0429999999999997e-01  -3.1561199999999999e+01  -2.1168299999999999e+01   3.3169929999999999e+02  -3.0825000000000000e+00  -3.0559600000000000e+01  -2.0790000000000002e+00
   1.1351699999999999e+01  -4.5726000000000004e+00   2.3710640000000001e+02   3.8190000000000000e+00   2.2314599999999999e+01   3.2890000000000003e-01  -3.2116100000000003e+01  -2.1746500000000001e+01   3.3648770000000002e+02  -3.8820000000000001e+00  -3.1338999999999999e+01  -2.3489000000000000e+00
   1.0205500000000001e+01  -2.1983999999999999e+00   2.3153039999999999e+02   3.5135000000000001e+00   2.2048200000000001e+01   2.2800000000000001e-01  -3.2981699999999996e+01  -2.2991700000000002e+01   3.4275599999999997e+02  -4.6525999999999996e+00  -3.1974000000000000e+01  -2.5568000000000000e+00
   8.9270999999999994e+00  -9.6730000000000005e-01   2.2844220000000001e+02   3.2366000000000001e+00   2.1981600000000000e+01   1.2720000000000001e-01  -3.4446500000000000e+01  -2.4325800000000001e+01   3.4885019999999997e+02  -5.6352000000000002e+00  -3.2647599999999997e+01  -2.8708000000000000e+00
   8.0013000000000005e+00   1.0112000000000001e+00   2.2578290000000001e+02   2.5587000000000000e+00   2.1819800000000001e+01  -2.6300000000000000e-02  -3.5578499999999998e+01  -2.5949000000000002e+01   3.5590210000000002e+02  -6.4347000000000003e+00  -3.3301900000000003e+01  -3.0964000000000000e+00
   7.0534999999999997e+00   2.9678000000000000e+00   2.2252310000000000e+02   2.3582000000000001e+00   2.1838799999999999e+01  -7.0199999999999999e-02  -3.6754800000000003e+01  -2.6949600000000000e+01   3.6182220000000001e+02  -7.1185999999999998e+00  -3.4244799999999998e+01  -3.3220000000000001e+00
   5.9513999999999996e+00   3.8031999999999999e+00   2.1909180000000001e+02   1.9190000000000000e+00   2.1562899999999999e+01  -1.1840000000000001e-01  -3.7198700000000002e+01  -2.8194800000000001e+01   3.6974459999999999e+02  -7.9470999999999998e+00  -3.4995399999999997e+01  -3.5432000000000001e+00
   4.8272000000000004e+00   4.1548999999999996e+00   2.1523150000000001e+02   1.4799000000000000e+00   2.1315500000000000e+01  -1.4470000000000000e-01  -3.8264099999999999e+01  -2.9217700000000001e+01   3.7766710000000000e+02  -8.6791000000000000e+00  -3.5774700000000003e+01  -3.8262999999999998e+00
   3.7031000000000001e+00   4.8144000000000000e+00   2.1137119999999999e+02   1.1074999999999999e+00   2.1115600000000001e+01  -3.5099999999999999e-02  -3.9351599999999998e+01  -3.0863099999999999e+01   3.8402249999999998e+02  -9.4208999999999996e+00  -3.6582999999999998e+01  -3.9944000000000002e+00
   3.0638999999999998e+00   4.4406999999999996e+00   2.0819720000000001e+02   7.6380000000000003e-01   2.1039500000000000e+01  -3.9500000000000000e-02  -4.0039700000000003e+01  -3.1885899999999999e+01   3.9177089999999998e+02  -1.0037400000000000e+01  -3.7246899999999997e+01  -4.1712999999999996e+00
   2.3805999999999998e+00   4.9023000000000003e+00   2.0656739999999999e+02   2.7689999999999998e-01   2.0896799999999999e+01   4.8200000000000000e-02  -4.0705500000000001e+01  -3.2842100000000002e+01   3.9725569999999999e+02  -1.0528600000000001e+01  -3.7949300000000001e+01  -4.4367000000000001e+00
   1.7413000000000001e+00   4.6384999999999996e+00   2.0287870000000001e+02  -9.5500000000000002e-02   2.0773099999999999e+01   1.2720000000000001e-01  -4.1659900000000000e+01  -3.4154000000000003e+01   4.0308870000000002e+02  -1.1251099999999999e+01  -3.8565100000000001e+01  -4.6711999999999998e+00
   8.5960000000000003e-01   3.8691000000000000e+00   1.9910419999999999e+02  -2.8639999999999999e-01   2.0677900000000001e+01   2.5000000000000000e-01  -4.2658700000000003e+01  -3.5021200000000000e+01   4.0761579999999998e+02  -1.1684600000000000e+01  -3.9046199999999999e+01  -4.8349000000000002e+00
   4.1880000000000001e-01   3.3195000000000001e+00   1.9610169999999999e+02  -7.9239999999999999e-01   2.0363900000000001e+01   4.0780000000000000e-01  -4.3058199999999999e+01  -3.5910600000000002e+01   4.1249119999999999e+02  -1.2204700000000001e+01  -3.9758299999999998e+01  -5.0073999999999996e+00
  -2.1999999999999999e-02   2.5941000000000001e+00   1.9275620000000001e+02  -1.1266000000000000e+00   2.0164100000000001e+01   5.6130000000000002e-01  -4.3324500000000000e+01  -3.6666600000000003e+01   4.1754070000000002e+02  -1.2387800000000000e+01  -4.0287500000000001e+01  -5.1577999999999999e+00
  -4.4080000000000003e-01   1.7806999999999999e+00   1.8906750000000000e+02  -1.4417000000000000e+00   1.9792899999999999e+01   7.4109999999999998e-01  -4.4190100000000001e+01  -3.7956299999999999e+01   4.2189370000000002e+02  -1.3004300000000001e+01  -4.0739699999999999e+01  -5.3436000000000003e+00
  -7.7149999999999996e-01   1.0771999999999999e+00   1.8563610000000000e+02  -1.8427000000000000e+00   1.9545500000000001e+01   8.6829999999999996e-01  -4.5100099999999998e+01  -3.8645600000000002e+01   4.2598550000000000e+02  -1.3312500000000000e+01  -4.1086100000000002e+01  -5.5115999999999996e+00
  -1.1902999999999999e+00   8.7900000000000006e-02   1.8203319999999999e+02  -2.2341000000000002e+00   1.9222000000000001e+01   9.9109999999999998e-01  -4.5721600000000002e+01  -3.9090299999999999e+01   4.3016440000000000e+02  -1.3591900000000001e+01  -4.1509500000000003e+01  -5.6619999999999999e+00
  -1.1462000000000001e+00  -6.5949999999999998e-01   1.7791560000000001e+02  -2.3963999999999999e+00   1.8860399999999998e+01   1.1665000000000001e+00  -4.6343000000000004e+01  -3.9801800000000000e+01   4.3364679999999998e+02  -1.4054200000000000e+01  -4.2077199999999998e+01  -5.7946999999999997e+00
  -1.7854000000000001e+00  -1.4509000000000001e+00   1.7422690000000000e+02  -2.6255000000000002e+00   1.8584399999999999e+01   1.2980000000000000e+00  -4.7297400000000003e+01  -4.0513399999999997e+01   4.3695510000000002e+02  -1.4314299999999999e+01  -4.2404299999999999e+01  -5.9363000000000001e+00
  -1.7634000000000001e+00  -2.0225000000000000e+00   1.7070970000000000e+02  -2.9405999999999999e+00   1.8308499999999999e+01   1.4077000000000000e+00  -4.8029899999999998e+01  -4.1091500000000003e+01   4.4026339999999999e+02  -1.4574400000000001e+01  -4.2683399999999999e+01  -6.0955000000000004e+00
  -1.7413000000000001e+00  -2.3302999999999998e+00   1.6770730000000000e+02  -3.1698000000000000e+00   1.8051500000000001e+01   1.4602999999999999e+00  -4.8917600000000000e+01  -4.1847499999999997e+01   4.4400700000000001e+02  -1.4853800000000000e+01  -4.3010500000000000e+01  -6.1883999999999997e+00
  -1.5208999999999999e+00  -2.8799000000000001e+00   1.6479069999999999e+02  -3.1029000000000000e+00   1.7804099999999998e+01   1.5304000000000000e+00  -4.9960799999999999e+01  -4.2536799999999999e+01   4.4783760000000001e+02  -1.5075300000000000e+01  -4.3414600000000000e+01  -6.3122999999999996e+00
  -1.3225000000000000e+00  -3.0777000000000001e+00   1.6341810000000001e+02  -3.3797999999999999e+00   1.7632800000000000e+01   1.6137999999999999e+00  -5.0759799999999998e+01  -4.3114899999999999e+01   4.5149419999999998e+02  -1.5219799999999999e+01  -4.3780299999999997e+01  -6.4892000000000003e+00
  -1.1681999999999999e+00  -3.3195000000000001e+00   1.6144510000000000e+02  -3.4944000000000002e+00   1.7385400000000001e+01   1.6752000000000000e+00  -5.1492300000000000e+01  -4.4182299999999998e+01   4.5497660000000002e+02  -1.5441400000000000e+01  -4.4088200000000001e+01  -6.5998000000000001e+00
  -6.6130000000000000e-01  -3.5394000000000001e+00   1.5990100000000001e+02  -3.5707000000000000e+00   1.7252199999999998e+01   1.6839000000000000e+00  -5.2557600000000001e+01  -4.4871600000000001e+01   4.5750130000000001e+02  -1.5634000000000000e+01  -4.4405700000000003e+01  -6.7281000000000004e+00
  -1.9839999999999999e-01  -3.7812000000000001e+00   1.5878579999999999e+02  -3.6185000000000000e+00   1.7119000000000000e+01   1.7364999999999999e+00  -5.3112499999999997e+01  -4.5738799999999998e+01   4.5985190000000000e+02  -1.5749599999999999e+01  -4.4665500000000002e+01  -6.8342999999999998e+00
   3.7469999999999998e-01  -3.7151999999999998e+00   1.5818530000000001e+02  -3.7330999999999999e+00   1.7090399999999999e+01   1.7716000000000001e+00  -5.4399799999999999e+01  -4.6472499999999997e+01   4.6194139999999999e+02  -1.5797800000000001e+01  -4.4771400000000000e+01  -7.0510000000000002e+00
   6.1719999999999997e-01  -3.7372000000000001e+00   1.5887160000000000e+02  -3.7330999999999999e+00   1.7014299999999999e+01   1.7453000000000001e+00  -5.5065600000000003e+01  -4.7517600000000002e+01   4.6307319999999999e+02  -1.5865200000000000e+01  -4.4761699999999998e+01  -7.1482999999999999e+00
   1.3666000000000000e+00  -3.7812000000000001e+00   1.5895740000000001e+02  -3.8858000000000001e+00   1.7185600000000001e+01   1.8110999999999999e+00  -5.5909100000000002e+01  -4.8340299999999999e+01   4.6411790000000002e+02  -1.5768900000000000e+01  -4.4915700000000001e+01  -7.2809999999999997e+00
   2.1600999999999999e+00  -4.2427999999999999e+00   1.6118770000000001e+02  -3.9813000000000001e+00   1.7347400000000000e+01   1.8506000000000000e+00  -5.6530500000000004e+01  -4.9007399999999997e+01   4.6342140000000001e+02  -1.5730300000000000e+01  -4.4877200000000002e+01  -7.3827999999999996e+00
   2.9535999999999998e+00  -4.5945999999999998e+00   1.6324650000000000e+02  -4.0671999999999997e+00   1.7509100000000000e+01   1.9207000000000001e+00  -5.7196399999999997e+01  -4.9474299999999999e+01   4.6342140000000001e+02  -1.5624400000000000e+01  -4.4771400000000000e+01  -7.4402999999999997e+00
   3.8794000000000000e+00  -5.3419999999999996e+00   1.6787889999999999e+02  -4.1818000000000000e+00   1.7889800000000001e+01   2.0171999999999999e+00  -5.7773400000000002e+01  -5.0074700000000000e+01   4.6298610000000002e+02  -1.5451000000000001e+01  -4.4607799999999997e+01  -7.5155000000000003e+00
   4.5848000000000004e+00  -6.3093000000000004e+00   1.7276849999999999e+02  -4.3822999999999999e+00   1.8413100000000000e+01   2.2408000000000001e+00  -5.8750000000000000e+01  -5.0964100000000002e+01   4.6133199999999999e+02  -1.5162000000000001e+01  -4.4540399999999998e+01  -7.6083999999999996e+00
   5.7971000000000004e+00  -7.4744000000000002e+00   1.7782980000000001e+02  -4.5922999999999998e+00   1.8869900000000001e+01   2.3372999999999999e+00  -5.9060699999999997e+01  -5.1475600000000000e+01   4.6107080000000002e+02  -1.4786300000000001e+01  -4.4405700000000003e+01  -7.6570000000000000e+00
   6.9211999999999998e+00  -8.7714999999999996e+00   1.8537880000000001e+02  -4.7450999999999999e+00   1.9516999999999999e+01   2.5259000000000000e+00  -5.9837600000000002e+01  -5.2542900000000003e+01   4.5976490000000001e+02  -1.4304700000000000e+01  -4.4165199999999999e+01  -7.7454999999999998e+00
   8.0673999999999992e+00  -1.0266299999999999e+01   1.9292769999999999e+02  -5.2225000000000001e+00   2.0354399999999998e+01   2.6838000000000002e+00  -6.0525599999999997e+01  -5.3565700000000000e+01   4.5645659999999998e+02  -1.3977200000000000e+01  -4.3799500000000002e+01  -7.7720000000000002e+00
   9.1254000000000008e+00  -1.2332800000000001e+01   2.0253550000000001e+02  -5.4516000000000000e+00   2.1306000000000001e+01   2.9161999999999999e+00  -6.1258000000000003e+01  -5.4744199999999999e+01   4.5236480000000000e+02  -1.3293300000000000e+01  -4.3270299999999999e+01  -7.8959000000000001e+00
   1.0359800000000000e+01  -1.3717800000000000e+01   2.1308690000000001e+02  -5.9194000000000004e+00   2.2333700000000000e+01   3.1442000000000001e+00  -6.1857300000000002e+01  -5.5633600000000001e+01   4.4757650000000001e+02  -1.2609299999999999e+01  -4.2683399999999999e+01  -7.9180000000000001e+00
   1.1351699999999999e+01  -1.5322600000000000e+01   2.2363829999999999e+02  -6.1486000000000001e+00   2.3418500000000002e+01   3.3458999999999999e+00  -6.2234600000000000e+01  -5.6189500000000002e+01   4.4113400000000001e+02  -1.1896500000000000e+01  -4.2115699999999997e+01  -7.8250999999999999e+00
   1.2497900000000000e+01  -1.6949300000000001e+01   2.3693480000000000e+02  -6.6355000000000004e+00   2.4674600000000002e+01   3.4950000000000001e+00  -6.2900500000000001e+01  -5.6211700000000000e+01   4.3382089999999999e+02  -1.0933199999999999e+01  -4.1326700000000002e+01  -7.7720000000000002e+00
   1.3798400000000001e+01  -1.9037800000000001e+01   2.5289060000000001e+02  -6.9886999999999997e+00   2.6235199999999999e+01   3.7669000000000001e+00  -6.3100200000000001e+01  -5.5878200000000000e+01   4.2563729999999998e+02  -9.7387999999999995e+00  -4.0508800000000001e+01  -7.5818000000000003e+00
   1.5209099999999999e+01  -2.1038300000000000e+01   2.6970420000000001e+02  -7.4661000000000000e+00   2.7986100000000000e+01   3.9906000000000001e+00  -6.3255600000000001e+01  -5.5566899999999997e+01   4.1614769999999999e+02  -8.5635999999999992e+00  -3.9758299999999998e+01  -7.3208000000000002e+00
   1.6421399999999998e+01  -2.3522400000000001e+01   2.8934870000000001e+02  -8.0294000000000008e+00   2.9889199999999999e+01   4.2361000000000004e+00  -6.2966999999999999e+01  -5.4321700000000000e+01   4.0674520000000001e+02  -7.1090000000000000e+00  -3.8805700000000002e+01  -6.9935000000000000e+00
   1.8118600000000001e+01  -2.6116499999999998e+01   3.0993680000000001e+02  -8.6212999999999997e+00   3.1906600000000001e+01   4.5387000000000004e+00  -6.2589700000000001e+01  -5.2409399999999998e+01   3.9638510000000002e+02  -5.3944000000000001e+00  -3.7843499999999999e+01  -6.4847999999999999e+00
   1.9882000000000001e+01  -2.9062300000000000e+01   3.3292689999999999e+02  -9.2609999999999992e+00   3.4095199999999998e+01   4.7930000000000001e+00  -6.1435600000000001e+01  -5.0430500000000002e+01   3.8489310000000000e+02  -3.5930000000000000e+00  -3.6765799999999999e+01  -5.9760999999999997e+00
   2.2527100000000001e+01  -3.2447800000000001e+01   3.5771839999999997e+02  -9.7766000000000002e+00   3.6474200000000003e+01   5.1439000000000004e+00  -6.0303699999999999e+01  -4.8184699999999999e+01   3.7113760000000002e+02  -1.6760999999999999e+00  -3.5640000000000001e+01  -5.4276000000000000e+00
   2.5238199999999999e+01  -3.6053100000000001e+01   3.8285300000000001e+02  -1.0473599999999999e+01   3.8805599999999998e+01   5.4508000000000001e+00  -5.8372700000000002e+01  -4.5560899999999997e+01   3.5668560000000002e+02   1.2520000000000001e-01  -3.4312199999999997e+01  -4.8259999999999996e+00
   2.8500499999999999e+01  -3.9592399999999998e+01   4.0987490000000003e+02  -1.0931800000000001e+01   4.1194099999999999e+01   5.8235999999999999e+00  -5.6286400000000000e+01  -4.2381200000000000e+01   3.4057950000000000e+02   2.1480999999999999e+00  -3.2830399999999997e+01  -4.1536000000000000e+00
   3.2159500000000001e+01  -4.3065800000000003e+01   4.3586739999999998e+02  -1.1466500000000000e+01   4.3554000000000002e+01   6.1349000000000000e+00  -5.3734000000000002e+01  -3.9223700000000001e+01   3.2368979999999999e+02   4.0650000000000004e+00  -3.1271599999999999e+01  -3.5520000000000000e+00
   3.5906599999999997e+01  -4.6539299999999997e+01   4.6134519999999998e+02  -1.1972500000000000e+01   4.5904400000000003e+01   6.4725999999999999e+00  -5.0870800000000003e+01  -3.5710500000000003e+01   3.0619069999999999e+02   6.2130999999999998e+00  -2.9510800000000000e+01  -2.8045000000000000e+00
   4.0028500000000001e+01  -5.0452300000000001e+01   4.8545040000000000e+02  -1.2430800000000000e+01   4.7759999999999998e+01   6.8102999999999998e+00  -4.7652500000000003e+01  -3.1685800000000000e+01   2.8607979999999998e+02   8.4575999999999993e+00  -2.7672999999999998e+01  -1.9861000000000000e+00
   4.4018099999999997e+01  -5.3859800000000000e+01   5.0586700000000002e+02  -1.2793600000000000e+01   4.9529899999999998e+01   7.0865000000000000e+00  -4.4634000000000000e+01  -2.7149699999999999e+01   2.6640420000000000e+02   1.0586399999999999e+01  -2.5796700000000001e+01  -1.0926000000000000e+00
   4.7853499999999997e+01  -5.7201300000000003e+01   5.2456780000000003e+02  -1.3127700000000001e+01   5.0833599999999997e+01   7.4198000000000004e+00  -4.1082799999999999e+01  -2.2569199999999999e+01   2.4725100000000000e+02   1.2676800000000000e+01  -2.3949300000000001e+01  -2.2120000000000001e-01
   5.1843100000000000e+01  -6.0718699999999998e+01   5.4000890000000004e+02  -1.3528700000000001e+01   5.1880299999999998e+01   7.7267999999999999e+00  -3.7576000000000001e+01  -1.6943600000000000e+01   2.2940360000000001e+02   1.4747800000000000e+01  -2.2159600000000001e+01   7.0779999999999998e-01
   5.5347799999999999e+01  -6.3686500000000002e+01   5.5373429999999996e+02  -1.3786500000000000e+01   5.2822400000000002e+01   7.8539000000000003e+00  -3.3958300000000001e+01  -1.1696000000000000e+01   2.1329750000000001e+02   1.6780300000000000e+01  -2.0850999999999999e+01   1.5394000000000001e+00
   5.8213299999999997e+01  -6.6632300000000001e+01   5.6462890000000004e+02  -1.3987000000000000e+01   5.3450499999999998e+01   8.1170000000000009e+00  -3.0495799999999999e+01  -7.6712999999999996e+00   2.0171850000000001e+02   1.8504600000000000e+01  -1.9773299999999999e+01   2.2692000000000001e+00
   6.0902400000000000e+01  -7.0237600000000000e+01   5.7526610000000005e+02  -1.4292500000000000e+01   5.4259300000000003e+01   8.3977000000000004e+00  -2.8587100000000000e+01  -4.6028000000000002e+00   1.9362190000000001e+02   1.9843499999999999e+01  -1.9099699999999999e+01   2.7425999999999999e+00
   6.2621699999999997e+01  -7.4216600000000000e+01   5.8487379999999996e+02  -1.4674400000000000e+01   5.4830199999999998e+01   8.7178000000000004e+00  -2.7122199999999999e+01  -3.4687999999999999e+00   1.8979120000000000e+02   2.0768300000000000e+01  -1.8532000000000000e+01   2.9681000000000002e+00
   6.4032399999999996e+01  -7.7887900000000002e+01   5.9473900000000003e+02  -1.5094500000000000e+01   5.5610500000000002e+01   9.0379000000000005e+00  -2.5701699999999999e+01   8.8939999999999997e-01   1.8726650000000001e+02   2.1317399999999999e+01  -1.8426200000000001e+01   3.8086000000000002e+00
   6.4781800000000004e+01  -8.1778899999999993e+01   6.0426099999999997e+02  -1.5295000000000000e+01   5.6314700000000002e+01   9.2528000000000006e+00  -2.4170300000000001e+01   1.0672999999999999e+00   1.8865940000000001e+02   2.1394400000000001e+01  -1.8570499999999999e+01   3.1318000000000001e+00
   6.5222700000000003e+01  -8.5494200000000006e+01   6.1241039999999998e+02  -1.5466900000000001e+01   5.7133099999999999e+01   9.5203000000000007e+00  -2.1595700000000001e+01  -9.2944999999999993e+00   1.8413229999999999e+02   2.0546700000000001e+01  -1.8339600000000001e+01   2.1985000000000001e+00
   6.5443100000000001e+01  -8.9253399999999999e+01   6.2055989999999997e+02  -1.5667400000000001e+01   5.7694499999999998e+01   9.7088999999999999e+00  -2.4303500000000000e+01  -1.9322800000000001e+01   1.7594870000000000e+02   1.9255900000000000e+01  -1.7415900000000001e+01   1.7561000000000000e+00
   6.5421000000000006e+01  -9.2550899999999999e+01   6.2870939999999996e+02  -1.5791499999999999e+01   5.8246400000000001e+01   9.9457000000000004e+00  -2.2794200000000000e+01  -2.0946000000000002e+01   1.7159559999999999e+02   1.8100000000000001e+01  -1.6463300000000000e+01   8.4050000000000002e-01
   6.5421000000000006e+01  -9.5804500000000004e+01   6.3540049999999997e+02  -1.6030200000000001e+01   5.8941099999999999e+01   1.0112299999999999e+01  -2.0841000000000001e+01  -2.3681000000000001e+01   1.6123550000000000e+02   1.7223400000000002e+01  -1.5847500000000000e+01   4.4230000000000003e-01
   6.5376999999999995e+01  -9.8926100000000005e+01   6.4183429999999998e+02  -1.6077900000000000e+01   5.9388300000000001e+01   1.0248300000000000e+01  -1.8222000000000001e+01  -2.6349299999999999e+01   1.4904710000000000e+02   1.5990399999999999e+01  -1.5135500000000000e+01   2.4329999999999999e-01
   6.5134500000000003e+01  -1.0149820000000000e+02   6.4638080000000002e+02  -1.6030200000000001e+01   5.9816499999999998e+01   1.0292100000000000e+01  -1.6823799999999999e+01  -2.5037400000000002e+01   1.4060220000000001e+02   1.4911600000000000e+01  -1.3884600000000001e+01  -1.5920000000000001e-01
   6.5134500000000003e+01  -1.0338880000000000e+02   6.4843960000000004e+02  -1.5963300000000000e+01   5.9730899999999998e+01   1.0292100000000000e+01  -1.6113499999999998e+01  -2.3147300000000001e+01   1.3050319999999999e+02   1.3620799999999999e+01  -1.2576000000000001e+01  -6.6400000000000001e-02
   6.5288799999999995e+01  -1.0516950000000000e+02   6.4972640000000001e+02  -1.5457300000000000e+01   5.9626199999999997e+01   1.0300900000000000e+01  -1.3583299999999999e+01  -2.3013900000000000e+01   1.1552889999999999e+02   1.2195100000000000e+01  -1.1421400000000000e+01  -1.0620000000000000e-01
   6.5487200000000001e+01  -1.0571910000000000e+02   6.4895429999999999e+02  -1.5027699999999999e+01   5.9578600000000002e+01   1.0173700000000000e+01  -1.0564800000000000e+01  -1.9478400000000001e+01   1.0238280000000000e+02   1.1154800000000000e+01  -1.0209000000000000e+01  -1.7249999999999999e-01
   6.5288799999999995e+01  -1.0681829999999999e+02   6.4698130000000003e+02  -1.4645799999999999e+01   5.9236100000000000e+01   1.0037800000000001e+01  -8.4118999999999993e+00  -1.5253700000000000e+01   8.8366100000000003e+01   9.5943000000000005e+00  -8.7657000000000007e+00  -1.2830000000000000e-01
   6.5399000000000001e+01  -1.0736780000000000e+02   6.4483669999999995e+02  -1.4235200000000001e+01   5.8817399999999999e+01   9.9808000000000003e+00  -6.8360000000000003e+00  -1.4275300000000000e+01   7.6003500000000003e+01   8.1685999999999996e+00  -7.4378000000000002e+00  -1.4599999999999999e-01
   6.5244699999999995e+01  -1.0765360000000000e+02   6.4003279999999995e+02  -1.3509600000000001e+01   5.8246400000000001e+01   9.7483000000000004e+00  -4.8384999999999998e+00  -1.1896100000000001e+01   6.3118600000000001e+01   6.8777999999999997e+00  -6.1196000000000002e+00  -1.1500000000000000e-01
   6.5200599999999994e+01  -1.0717000000000000e+02   6.3548630000000003e+02  -1.2936800000000000e+01   5.7589799999999997e+01   9.5772999999999993e+00  -2.3748999999999998e+00  -7.8270000000000000e+00   5.1365499999999997e+01   5.6254999999999997e+00  -5.0227000000000004e+00  -1.4160000000000000e-01
   6.4936099999999996e+01  -1.0719199999999999e+02   6.2785149999999999e+02  -1.2258900000000001e+01   5.6923699999999997e+01   9.3361000000000001e+00  -1.4427000000000001e+00  -3.9802000000000000e+00   4.0134700000000002e+01   4.6718999999999999e+00  -4.0316000000000001e+00   1.4160000000000000e-01
   6.4583399999999997e+01  -1.0657640000000001e+02   6.2244709999999998e+02  -1.1514200000000001e+01   5.6133899999999997e+01   9.1913999999999998e+00   2.5524000000000000e+00  -2.0678999999999998e+00   2.9600500000000000e+01   3.4967000000000001e+00  -3.0021000000000000e+00  -1.5040000000000001e-01
   6.3878100000000003e+01  -1.0644450000000001e+02   6.1489819999999997e+02  -1.0817299999999999e+01   5.5410699999999999e+01   8.8625000000000007e+00   2.7744000000000000e+00  -2.1345999999999998e+00   2.1678000000000001e+01   2.5142000000000002e+00  -1.9821000000000000e+00  -1.0170000000000000e-01
   6.2776000000000003e+01  -1.0574110000000000e+02   6.0863599999999997e+02  -1.0177600000000000e+01   5.4687500000000000e+01   8.6914999999999996e+00   1.5980000000000001e+00   3.7800000000000000e-01   1.3581400000000000e+01   1.5026999999999999e+00  -9.1410000000000002e-01   1.6370000000000001e-01
   6.2026600000000002e+01  -1.0541130000000000e+02   6.0194479999999999e+02  -9.3659999999999997e+00   5.4021400000000000e+01   8.4854000000000003e+00   2.5524000000000000e+00   2.1791000000000000e+00   8.3577999999999992e+00   1.0981000000000001e+00  -3.6559999999999998e-01   1.6370000000000001e-01
   6.0990600000000001e+01  -1.0499360000000000e+02   5.9611149999999998e+02  -8.6309000000000005e+00   5.3517099999999999e+01   8.2881000000000000e+00   2.2639000000000000e+00   9.3389999999999995e-01   4.0918000000000001e+00   7.5139999999999996e-01  -2.9830000000000001e-01   2.2559999999999999e-01
   5.9359499999999997e+01  -1.0464190000000001e+02   5.8924879999999996e+02  -7.8479999999999999e+00   5.2869999999999997e+01   8.0556999999999999e+00   1.7534000000000001e+00   3.7800000000000000e-01   2.7858999999999998e+00   5.3939999999999999e-01   3.8500000000000000e-02   2.6100000000000001e-01
   5.7728299999999997e+01  -1.0433410000000001e+02   5.8281500000000005e+02  -7.1414999999999997e+00   5.2270499999999998e+01   7.8933999999999997e+00   6.6579999999999995e-01  -1.5559999999999999e-01   4.7012999999999998e+00   4.3350000000000000e-01   2.1170000000000000e-01   2.2120000000000001e-01
   5.6075200000000002e+01  -1.0347669999999999e+02   5.7646699999999998e+02  -6.2344999999999997e+00   5.1661499999999997e+01   7.6609999999999996e+00   5.1049999999999995e-01  -5.3369999999999995e-01   4.1788999999999996e+00   2.8899999999999998e-01   1.3469999999999999e-01   2.2120000000000001e-01
   5.4466099999999997e+01  -1.0288320000000000e+02   5.7037639999999999e+02  -5.4611000000000001e+00   5.1157100000000000e+01   7.4680000000000000e+00   1.1318999999999999e+00  -4.0020000000000000e-01   3.1341999999999999e+00   4.6239999999999998e-01   4.8099999999999997e-02   2.0790000000000000e-01
   5.3011299999999999e+01  -1.0228959999999999e+02   5.6351369999999997e+02  -4.7927999999999997e+00   5.0548099999999998e+01   7.1786000000000003e+00   1.7312000000000001e+00   2.4460000000000001e-01   4.0918000000000001e+00   5.1049999999999995e-01  -9.6199999999999994e-02   2.5659999999999999e-01
   5.1314100000000003e+01  -1.0143230000000000e+02   5.5733730000000003e+02  -3.9049000000000000e+00   5.0043799999999997e+01   6.9111000000000002e+00   1.5758000000000001e+00   1.2007000000000001e+00   4.4401000000000002e+00   4.6239999999999998e-01   5.7700000000000001e-02   2.3890000000000000e-01
   5.0079700000000003e+01  -1.0031110000000000e+02   5.5304809999999998e+02  -2.9693000000000001e+00   4.9548999999999999e+01   6.5953999999999997e+00   1.0431999999999999e+00   1.7790000000000000e-01   4.0048000000000004e+00   5.3939999999999999e-01   9.6199999999999994e-02   2.0790000000000000e-01
   4.8668999999999997e+01  -9.9673599999999993e+01   5.4601379999999995e+02  -2.1385999999999998e+00   4.9101700000000001e+01   6.3893000000000004e+00   1.1318999999999999e+00  -1.1119999999999999e-01   3.7435999999999998e+00   4.1420000000000001e-01   1.4430000000000001e-01   2.1679999999999999e-01
   4.7677100000000003e+01  -9.8948099999999997e+01   5.4232510000000002e+02  -1.1456999999999999e+00   4.8759099999999997e+01   6.2007000000000003e+00   7.1020000000000005e-01   2.8910000000000002e-01   3.3083000000000000e+00   4.0460000000000002e-01   1.0580000000000001e-01   2.4770000000000000e-01
   4.6839500000000001e+01  -9.8002799999999993e+01   5.3880799999999999e+02  -2.5779999999999997e-01   4.8264299999999999e+01   5.9638999999999998e+00   1.1540999999999999e+00   4.4499999999999998e-02   3.8306000000000000e+00   4.7199999999999998e-01   0.0000000000000000e+00   2.6979999999999998e-01
   4.6156199999999998e+01  -9.7519199999999998e+01   5.3649180000000001e+02   7.8290000000000004e-01   4.7950299999999999e+01   5.8280000000000003e+00   1.4871000000000001e+00   1.3339999999999999e-01   3.5695000000000001e+00   5.2980000000000005e-01   7.6999999999999999e-02   1.9910000000000000e-01
   4.5825600000000001e+01  -9.6573899999999995e+01   5.3571969999999999e+02   1.9668000000000001e+00   4.7779000000000003e+01   5.5472999999999999e+00   1.2428999999999999e+00   7.5600000000000001e-01   3.6564999999999999e+00   5.0090000000000001e-01   1.0580000000000001e-01   2.3440000000000000e-01
   4.5627200000000002e+01  -9.5694599999999994e+01   5.3366089999999997e+02   3.1793000000000000e+00   4.7683900000000001e+01   5.3193000000000001e+00   9.9880000000000002e-01   1.1119999999999999e-01   4.6142000000000003e+00   4.4309999999999999e-01  -9.5999999999999992e-03   2.5209999999999999e-01
   4.5318600000000004e+01  -9.4705299999999994e+01   5.3297469999999998e+02   4.4204999999999997e+00   4.7445999999999998e+01   5.1657999999999999e+00   1.1318999999999999e+00   1.3339999999999999e-01   3.8306000000000000e+00   4.3350000000000000e-01   1.1550000000000001e-01   2.6100000000000001e-01
   4.5098199999999999e+01  -9.4001800000000003e+01   5.3297469999999998e+02   5.5183999999999997e+00   4.7407899999999998e+01   4.9157999999999999e+00   1.2206999999999999e+00  -4.4499999999999998e-02   4.0918000000000001e+00   4.7199999999999998e-01   1.2509999999999999e-01   2.4329999999999999e-01
   4.4921900000000001e+01  -9.3957899999999995e+01   5.3246000000000004e+02   6.9028000000000000e+00   4.7360300000000002e+01   4.7404000000000002e+00   1.0653999999999999e+00   1.5559999999999999e-01   3.5695000000000001e+00   5.0090000000000001e-01   1.9199999999999998e-02   1.7690000000000000e-01
   4.5120199999999997e+01  -9.3144499999999994e+01   5.3469029999999998e+02   8.4589999999999996e+00   4.7407899999999998e+01   4.5826000000000002e+00   1.2650999999999999e+00   2.6679999999999998e-01   4.2659000000000002e+00   4.4309999999999999e-01   7.6999999999999999e-02   2.6100000000000001e-01
   4.5142299999999999e+01  -9.2704800000000006e+01   5.3760699999999997e+02   9.8625000000000007e+00   4.7607700000000001e+01   4.3765000000000001e+00   1.2873000000000001e+00   4.4499999999999998e-02   3.4824000000000002e+00   4.6239999999999998e-01   7.6999999999999999e-02   2.3440000000000000e-01
   4.4767600000000002e+01  -9.2155199999999994e+01   5.3846479999999997e+02   1.1476000000000001e+01   4.7636299999999999e+01   4.1660000000000004e+00   9.9880000000000002e-01   4.4499999999999998e-02   3.7435999999999998e+00   5.4910000000000003e-01   1.2509999999999999e-01   2.3000000000000001e-01
   4.4635300000000001e+01  -9.1495699999999999e+01   5.4146730000000002e+02   1.3318700000000000e+01   4.7807600000000001e+01   3.8721999999999999e+00   1.1318999999999999e+00  -2.2200000000000001e-02   3.8306000000000000e+00   4.7199999999999998e-01   1.4430000000000001e-01   2.3890000000000000e-01
   4.4635300000000001e+01  -9.0308599999999998e+01   5.4601379999999995e+02   1.5419100000000000e+01   4.8007399999999997e+01   3.6046999999999998e+00   1.2428999999999999e+00  -2.2200000000000001e-02   4.1788999999999996e+00   5.4910000000000003e-01   1.0580000000000001e-01   2.2120000000000001e-01
   4.4547100000000000e+01  -8.8176199999999994e+01   5.4970249999999999e+02   1.7748699999999999e+01   4.8216700000000003e+01   3.2406999999999999e+00   1.2428999999999999e+00   1.5559999999999999e-01   4.5270999999999999e+00   4.4309999999999999e-01   8.6599999999999996e-02   2.5659999999999999e-01
   4.4481000000000002e+01  -8.5626099999999994e+01   5.5356280000000004e+02   2.0297899999999998e+01   4.8426099999999998e+01   2.8022000000000000e+00   1.2206999999999999e+00   1.7790000000000000e-01   3.2212000000000001e+00   4.6239999999999998e-01   6.7400000000000002e-02   3.1409999999999999e-01
   4.3974100000000000e+01  -8.3735500000000002e+01   5.5605050000000006e+02   2.2770700000000001e+01   4.8587899999999998e+01   2.3723999999999998e+00   9.9880000000000002e-01   2.4460000000000001e-01   4.1788999999999996e+00   5.3939999999999999e-01   1.3469999999999999e-01   2.2559999999999999e-01
   4.4062199999999997e+01  -8.2460400000000007e+01   5.5939610000000005e+02   2.5310300000000002e+01   4.8730600000000003e+01   1.9645999999999999e+00   1.0209999999999999e+00   1.7790000000000000e-01   3.7435999999999998e+00   4.9130000000000001e-01   1.1550000000000001e-01   2.3890000000000000e-01
   4.3974100000000000e+01  -8.1031499999999994e+01   5.6359950000000003e+02   2.7926300000000001e+01   4.8768700000000003e+01   1.6664000000000001e+00   1.1984999999999999e+00   0.0000000000000000e+00   4.0918000000000001e+00   5.0090000000000001e-01   9.6199999999999994e-02   2.3440000000000000e-01
   4.3731600000000000e+01  -8.0481899999999996e+01   5.6823180000000002e+02   3.0418199999999999e+01   4.9035100000000000e+01   1.3374999999999999e+00   1.1540999999999999e+00   1.1119999999999999e-01   4.2659000000000002e+00   4.4309999999999999e-01   9.5999999999999992e-03   1.9020000000000001e-01
   4.3665500000000002e+01  -7.9580600000000004e+01   5.7209209999999996e+02   3.3196500000000000e+01   4.9149299999999997e+01   1.0042000000000000e+00   1.1984999999999999e+00   2.2239999999999999e-01   4.0918000000000001e+00   4.1420000000000001e-01   1.3469999999999999e-01   2.3440000000000000e-01
   4.4304699999999997e+01  -7.8701200000000000e+01   5.7783960000000002e+02   3.5802900000000001e+01   4.9339599999999997e+01   6.5780000000000005e-01   1.1318999999999999e+00   1.7790000000000000e-01   3.9177000000000000e+00   5.7799999999999996e-01   7.6999999999999999e-02   2.3440000000000000e-01
   4.5186399999999999e+01  -7.7799899999999994e+01   5.8358709999999996e+02   3.8743600000000001e+01   4.9567999999999998e+01   3.2010000000000000e-01   1.3095000000000001e+00   2.6679999999999998e-01   4.1788999999999996e+00   4.5269999999999999e-01   1.1550000000000001e-01   2.3000000000000001e-01
   4.6045999999999999e+01  -7.6810699999999997e+01   5.8959199999999998e+02   4.1646000000000001e+01   4.9805900000000001e+01   2.6300000000000000e-02   1.2206999999999999e+00   2.2239999999999999e-01   4.0918000000000001e+00   4.2380000000000001e-01   1.6360000000000000e-01   2.4770000000000000e-01
   4.6905700000000003e+01  -7.5623500000000007e+01   5.9585419999999999e+02   4.4758400000000002e+01   5.0043799999999997e+01  -3.2890000000000003e-01   1.0431999999999999e+00   2.2200000000000001e-02   4.2659000000000002e+00   5.2980000000000005e-01   1.8279999999999999e-01   2.3890000000000000e-01
   4.8162100000000002e+01  -7.4854100000000003e+01   6.0237369999999999e+02   4.7765900000000002e+01   5.0291200000000003e+01  -6.7090000000000005e-01   1.0875999999999999e+00   6.6699999999999995e-02   3.7435999999999998e+00   4.5269999999999999e-01   1.2509999999999999e-01   2.3000000000000001e-01
   4.9594799999999999e+01  -7.3315299999999993e+01   6.0786389999999994e+02   5.0859299999999998e+01   5.0367300000000000e+01  -9.7789999999999999e-01   1.3317000000000001e+00   2.4460000000000001e-01   4.6142000000000003e+00   4.5269999999999999e-01   1.3469999999999999e-01   2.4770000000000000e-01
   5.1159799999999997e+01  -7.2281999999999996e+01   6.1309670000000006e+02   5.3628000000000000e+01   5.0538600000000002e+01  -1.2673000000000001e+00   1.3095000000000001e+00   2.4460000000000001e-01   3.9177000000000000e+00   4.6239999999999998e-01   2.8899999999999999e-02   2.3440000000000000e-01
   5.2063499999999998e+01  -7.1424700000000001e+01   6.1850109999999995e+02   5.6539999999999999e+01   5.0652799999999999e+01  -1.5041000000000000e+00   9.3220000000000003e-01   2.0010000000000000e-01   3.9177000000000000e+00   4.4309999999999999e-01   1.1550000000000001e-01   2.6100000000000001e-01
   5.3165599999999998e+01  -7.1248800000000003e+01   6.2467750000000001e+02   5.9165500000000002e+01   5.0919199999999996e+01  -1.6882999999999999e+00   1.2206999999999999e+00   4.4499999999999998e-02   3.7435999999999998e+00   4.3350000000000000e-01   7.6999999999999999e-02   2.5659999999999999e-01
   5.3826900000000002e+01  -7.1556600000000003e+01   6.3325590000000000e+02   6.1752899999999997e+01   5.1375999999999998e+01  -1.9777000000000000e+00   1.1096999999999999e+00   6.6699999999999995e-02   4.1788999999999996e+00   4.6239999999999998e-01   1.2509999999999999e-01   2.6100000000000001e-01
   5.4554299999999998e+01  -7.1204800000000006e+01   6.3943230000000005e+02   6.4368899999999996e+01   5.1775700000000001e+01  -2.1795000000000000e+00   1.2428999999999999e+00   1.5559999999999999e-01   3.5695000000000001e+00   5.0090000000000001e-01  -5.7700000000000001e-02   2.9189999999999999e-01
   5.4598399999999998e+01  -6.8698700000000002e+01   6.4680970000000002e+02   6.6717600000000004e+01   5.2061100000000003e+01  -2.7934000000000001e+00   1.2428999999999999e+00   1.1119999999999999e-01   3.8306000000000000e+00   3.6599999999999999e-01   1.0580000000000001e-01   2.0790000000000000e-01
   5.1380200000000002e+01  -7.1710499999999996e+01   6.5701800000000003e+02   6.8617500000000007e+01   5.2784300000000002e+01  -2.2803000000000000e+00   1.1540999999999999e+00   3.1130000000000002e-01   3.7435999999999998e+00   4.8159999999999997e-01   1.1550000000000001e-01   2.4329999999999999e-01
   5.4686500000000002e+01  -8.8571899999999999e+01   6.6113559999999995e+02   6.9209500000000006e+01   5.3574199999999998e+01  -1.6839000000000000e+00   1.1762999999999999e+00   3.5580000000000001e-01   3.6564999999999999e+00   4.5269999999999999e-01   1.1550000000000001e-01   2.5659999999999999e-01
   5.5634300000000003e+01  -8.5604100000000003e+01   6.7794929999999999e+02   7.1004400000000004e+01   5.4344900000000003e+01  -1.5831000000000000e+00   1.0875999999999999e+00   2.6679999999999998e-01   4.3529999999999998e+00   5.2980000000000005e-01   1.5400000000000000e-01   2.2559999999999999e-01
   5.7684300000000000e+01  -8.5384299999999996e+01   6.8729970000000003e+02   7.3057100000000005e+01   5.5182299999999998e+01  -1.5787000000000000e+00   1.2650999999999999e+00   2.0010000000000000e-01   3.9177000000000000e+00   4.9130000000000001e-01   3.8500000000000000e-02   2.2120000000000001e-01
   5.5061199999999999e+01  -9.3056500000000000e+01   6.9613540000000000e+02   7.3859099999999998e+01   5.6238599999999998e+01  -1.6181000000000001e+00   9.7660000000000002e-01   3.3350000000000002e-01   3.8306000000000000e+00   6.1650000000000005e-01   1.1550000000000001e-01   2.6540000000000002e-01
   5.6890700000000002e+01  -9.6595900000000000e+01   7.0574320000000000e+02   7.5205299999999994e+01   5.6638300000000001e+01  -1.0700000000000001e+00   1.0431999999999999e+00   3.5580000000000001e-01   4.5270999999999999e+00   4.8159999999999997e-01   7.6999999999999999e-02   2.3440000000000000e-01
   5.8433700000000002e+01  -1.0024520000000000e+02   7.1492210000000000e+02   7.5835400000000007e+01   5.7351900000000001e+01  -8.5950000000000004e-01   1.2873000000000001e+00   1.1119999999999999e-01   3.5695000000000001e+00   5.2020000000000000e-01   5.7700000000000001e-02   2.6540000000000002e-01
   5.8081000000000003e+01  -1.0488370000000000e+02   7.2084109999999998e+02   7.6885599999999997e+01   5.7884799999999998e+01  -6.2270000000000003e-01   1.0875999999999999e+00   1.7790000000000000e-01   4.2659000000000002e+00   4.1420000000000001e-01   8.6599999999999996e-02   2.3890000000000000e-01
   5.8698200000000000e+01  -1.0635660000000000e+02   7.2444410000000005e+02   7.7907200000000003e+01   5.8227400000000003e+01  -3.3770000000000000e-01   1.0653999999999999e+00   2.6679999999999998e-01   4.1788999999999996e+00   5.6830000000000003e-01   1.1550000000000001e-01   2.0349999999999999e-01
   5.9712100000000000e+01  -1.1281980000000000e+02   7.2873329999999999e+02   7.8298599999999993e+01   5.8398699999999998e+01   4.4000000000000003e-03   1.4427000000000001e+00   2.0010000000000000e-01   3.3953000000000002e+00   4.9130000000000001e-01   5.7700000000000001e-02   2.6540000000000002e-01
   6.1034700000000001e+01  -1.1547980000000000e+02   7.3130679999999995e+02   7.8890600000000006e+01   5.8493800000000000e+01   3.2010000000000000e-01   1.3983000000000001e+00   1.5559999999999999e-01   3.9177000000000000e+00   5.1049999999999995e-01   2.8899999999999999e-02   2.5659999999999999e-01
   6.1321199999999997e+01  -1.1842560000000000e+02   7.3079210000000000e+02   7.9224699999999999e+01   5.8588999999999999e+01   5.0429999999999997e-01   9.9880000000000002e-01   2.8910000000000002e-01   3.2212000000000001e+00   5.2980000000000005e-01   1.4430000000000001e-01   2.1229999999999999e-01
   6.2026600000000002e+01  -1.2211879999999999e+02   7.3190729999999996e+02   7.9387000000000000e+01   5.8560499999999998e+01   8.3760000000000001e-01   1.0653999999999999e+00   3.5580000000000001e-01   4.1788999999999996e+00   3.9489999999999997e-01   2.1170000000000000e-01   2.6100000000000001e-01
   6.2709899999999998e+01  -1.2383360000000000e+02   7.2907640000000004e+02   7.9415700000000001e+01   5.8217900000000000e+01   1.1796000000000000e+00   1.1540999999999999e+00   6.6699999999999995e-02   3.6564999999999999e+00   4.5269999999999999e-01   1.2509999999999999e-01   2.4329999999999999e-01
   6.3128700000000002e+01  -1.2609790000000000e+02   7.2401509999999996e+02   7.9224699999999999e+01   5.7751600000000003e+01   1.5347999999999999e+00   1.0431999999999999e+00   6.0040000000000004e-01   3.4824000000000002e+00   5.3939999999999999e-01   1.2509999999999999e-01   2.6540000000000002e-01
   6.2577599999999997e+01  -1.2948330000000001e+02   7.1792449999999997e+02   7.8737799999999993e+01   5.7361499999999999e+01   1.8988000000000000e+00   1.1762999999999999e+00   3.3350000000000002e-01   3.9177000000000000e+00   4.7199999999999998e-01   6.7400000000000002e-02   2.1229999999999999e-01
   6.2952300000000001e+01  -1.3157180000000000e+02   7.1089020000000005e+02   7.8184100000000001e+01   5.6733400000000003e+01   2.2803000000000000e+00   9.7660000000000002e-01  -4.4499999999999998e-02   4.1788999999999996e+00   4.7199999999999998e-01   2.8899999999999999e-02   2.7870000000000000e-01
   6.2886200000000002e+01  -1.3339640000000000e+02   7.0454219999999998e+02   7.7697100000000006e+01   5.6086300000000001e+01   2.4864000000000002e+00   9.1000000000000003e-01   4.4469999999999998e-01   3.5695000000000001e+00   5.2980000000000005e-01   2.8899999999999999e-02   2.0349999999999999e-01
   6.2401299999999999e+01  -1.3500120000000001e+02   6.9373350000000005e+02   7.6952399999999997e+01   5.5391700000000000e+01   2.7978000000000001e+00   1.0431999999999999e+00  -2.2200000000000001e-02   3.3083000000000000e+00   5.2980000000000005e-01   1.3469999999999999e-01   2.4770000000000000e-01
   6.1519599999999997e+01  -1.3583660000000000e+02   6.8301049999999998e+02   7.5930899999999994e+01   5.4601900000000001e+01   3.0739999999999998e+00   1.5093000000000001e+00   2.4460000000000001e-01   3.6564999999999999e+00   4.6239999999999998e-01   1.3469999999999999e-01   3.3179999999999998e-01
   6.0836300000000001e+01  -1.3713360000000000e+02   6.7100080000000003e+02   7.4918800000000005e+01   5.3678800000000003e+01   3.3635000000000002e+00   1.1762999999999999e+00   1.3339999999999999e-01   3.9177000000000000e+00   4.9130000000000001e-01   1.9239999999999999e-01   2.6979999999999998e-01
   6.0152999999999999e+01  -1.3757329999999999e+02   6.5761850000000004e+02   7.3610799999999998e+01   5.2641599999999997e+01   3.6090000000000000e+00   1.1540999999999999e+00   4.2249999999999999e-01   3.4824000000000002e+00   4.7199999999999998e-01   6.7400000000000002e-02   2.0349999999999999e-01
   5.9116999999999997e+01  -1.3792500000000001e+02   6.4174850000000004e+02   7.2255099999999999e+01   5.1509200000000000e+01   3.8064000000000000e+00   1.1318999999999999e+00   2.2239999999999999e-01   3.5695000000000001e+00   4.7199999999999998e-01   3.8500000000000000e-02   2.7429999999999999e-01
   5.7838600000000000e+01  -1.3763919999999999e+02   6.2665060000000005e+02   7.0593800000000002e+01   5.0376800000000003e+01   3.9817999999999998e+00   1.1540999999999999e+00   1.1119999999999999e-01   3.9177000000000000e+00   4.4309999999999999e-01   9.6199999999999994e-02   2.1229999999999999e-01
   5.6692399999999999e+01  -1.3770519999999999e+02   6.0769230000000005e+02   6.8817999999999998e+01   4.8892400000000002e+01   4.2580999999999998e+00   1.2428999999999999e+00   3.3350000000000002e-01   3.4824000000000002e+00   5.1049999999999995e-01   9.6199999999999994e-02   2.3890000000000000e-01
   5.5127400000000002e+01  -1.3726550000000000e+02   5.8950620000000004e+02   6.6803500000000000e+01   4.7607700000000001e+01   4.4772999999999996e+00   1.0875999999999999e+00   1.7790000000000000e-01   3.3953000000000002e+00   4.7199999999999998e-01   1.0580000000000001e-01   2.6540000000000002e-01
   5.3121499999999997e+01  -1.3658400000000000e+02   5.6891809999999998e+02   6.4655299999999997e+01   4.6085200000000000e+01   4.7009999999999996e+00   1.0875999999999999e+00   3.3350000000000002e-01   3.8306000000000000e+00   4.6239999999999998e-01   5.7700000000000001e-02   2.3000000000000001e-01
   5.1115699999999997e+01  -1.3418780000000001e+02   5.4687159999999994e+02   6.2363900000000001e+01   4.4448500000000003e+01   4.8895000000000000e+00   1.0875999999999999e+00   6.6699999999999995e-02   4.3529999999999998e+00   4.8159999999999997e-01   9.6199999999999994e-02   2.6979999999999998e-01
   4.8757199999999997e+01  -1.3286879999999999e+02   5.2439630000000000e+02   5.9872100000000003e+01   4.2764200000000002e+01   5.1044000000000000e+00   9.3220000000000003e-01   6.6699999999999995e-02   3.2212000000000001e+00   4.6239999999999998e-01   1.5400000000000000e-01   2.6979999999999998e-01
   4.6266399999999997e+01  -1.3097819999999999e+02   4.9900430000000000e+02   5.7237000000000002e+01   4.1060800000000000e+01   5.2491000000000003e+00   1.0431999999999999e+00   3.1130000000000002e-01   3.4824000000000002e+00   3.8529999999999998e-01   8.6599999999999996e-02   2.6540000000000002e-01
   4.2982199999999999e+01  -1.2783459999999999e+02   4.7206819999999999e+02   5.4191299999999998e+01   3.9138599999999997e+01   5.4114000000000004e+00   8.6560000000000004e-01   2.4460000000000001e-01   3.3083000000000000e+00   4.9130000000000001e-01   1.1550000000000001e-01   2.2120000000000001e-01
   4.0028500000000001e+01  -1.2581210000000000e+02   4.4410270000000003e+02   5.1203000000000003e+01   3.7035600000000002e+01   5.6043000000000003e+00   1.0431999999999999e+00   2.2239999999999999e-01   3.4824000000000002e+00   5.0090000000000001e-01   1.9199999999999998e-02   2.4770000000000000e-01
   3.6942599999999999e+01  -1.2009630000000000e+02   4.1502199999999999e+02   4.8042800000000000e+01   3.4789900000000003e+01   5.6086999999999998e+00   1.0875999999999999e+00   2.0010000000000000e-01   3.3083000000000000e+00   4.3350000000000000e-01   5.7700000000000001e-02   2.6100000000000001e-01
   3.3437899999999999e+01  -1.1644710000000001e+02   3.8448289999999997e+02   4.4596100000000000e+01   3.2487099999999998e+01   5.7622000000000000e+00   1.0875999999999999e+00   1.7790000000000000e-01   3.5695000000000001e+00   4.6239999999999998e-01   9.5999999999999992e-03   2.3000000000000001e-01
   2.9117699999999999e+01  -1.1101710000000000e+02   3.5222820000000002e+02   4.0977699999999999e+01   2.9993900000000000e+01   5.7138999999999998e+00   1.2428999999999999e+00   1.1119999999999999e-01   3.9177000000000000e+00   5.7799999999999996e-01   5.7700000000000001e-02   2.3890000000000000e-01
   2.5216200000000001e+01  -1.0363060000000000e+02   3.1945880000000000e+02   3.7340100000000000e+01   2.7338999999999999e+01   5.6963999999999997e+00   1.0209999999999999e+00   2.6679999999999998e-01   3.8306000000000000e+00   4.2380000000000001e-01  -9.5999999999999992e-03   2.6540000000000002e-01
   2.1182500000000001e+01  -9.4771199999999993e+01   2.8557420000000002e+02   3.3645200000000003e+01   2.4712599999999998e+01   5.4728000000000003e+00   1.0209999999999999e+00   2.0010000000000000e-01   3.6564999999999999e+00   5.8760000000000001e-01   1.4430000000000001e-01   2.3440000000000000e-01
   1.7259000000000000e+01  -8.4526899999999998e+01   2.5048869999999999e+02   2.9921700000000001e+01   2.1848400000000002e+01   5.1788999999999996e+00   1.2206999999999999e+00   4.0020000000000000e-01   3.7435999999999998e+00   5.3939999999999999e-01   0.0000000000000000e+00   2.3440000000000000e-01
   1.3401600000000000e+01  -7.3930800000000005e+01   2.1394479999999999e+02   2.5988199999999999e+01   1.8774699999999999e+01   4.7710999999999997e+00   1.2650999999999999e+00   2.2239999999999999e-01   4.0048000000000004e+00   4.8159999999999997e-01   8.6599999999999996e-02   2.4329999999999999e-01
   9.4780999999999995e+00  -6.1554000000000002e+01   1.7885919999999999e+02   2.2331499999999998e+01   1.5862900000000000e+01   4.1660000000000004e+00   1.3317000000000001e+00   2.8910000000000002e-01   3.8306000000000000e+00   4.6239999999999998e-01   7.6999999999999999e-02   2.3890000000000000e-01
   6.6787999999999998e+00  -4.8583700000000000e+01   1.4617560000000000e+02   1.8884899999999998e+01   1.3046200000000001e+01   3.4336000000000002e+00   1.0209999999999999e+00   2.2239999999999999e-01   3.4824000000000002e+00   5.8760000000000001e-01   1.7319999999999999e-01   2.4770000000000000e-01
   4.3422999999999998e+00  -3.5305599999999998e+01   1.1589390000000000e+02   1.6097000000000001e+01   1.0410299999999999e+01   2.5347000000000000e+00   1.2650999999999999e+00   4.0020000000000000e-01   3.7435999999999998e+00   5.1049999999999995e-01   9.6199999999999994e-02   2.3890000000000000e-01
   2.5348000000000002e+00  -2.2511199999999999e+01   9.3247000000000000e+01   1.3853300000000001e+01   8.3549000000000007e+00   1.6006000000000000e+00   9.3220000000000003e-01   2.8910000000000002e-01   3.9177000000000000e+00   4.8159999999999997e-01   1.1550000000000001e-01   2.9189999999999999e-01
   7.0530000000000004e-01  -9.2111000000000001e+00   7.8406400000000005e+01   1.2297100000000000e+01   7.0037000000000003e+00   5.3059999999999996e-01   1.0431999999999999e+00   3.1130000000000002e-01   3.2212000000000001e+00   4.4309999999999999e-01   6.7400000000000002e-02   2.4770000000000000e-01
   2.2040000000000001e-01  -4.4406999999999996e+00   6.6053500000000000e+01   1.0884100000000000e+01   5.8997999999999999e+00   3.9910000000000001e-01   9.9880000000000002e-01   1.7790000000000000e-01   4.1788999999999996e+00   4.9130000000000001e-01   9.6199999999999994e-02   2.3440000000000000e-01
   1.2564000000000000e+00  -5.7596999999999996e+00   5.4215400000000002e+01   8.7359000000000009e+00   4.7484000000000002e+00   1.2280000000000001e-01   9.3220000000000003e-01   3.1130000000000002e-01   4.0048000000000004e+00   4.0460000000000002e-01   1.2509999999999999e-01   2.6979999999999998e-01
   1.6752000000000000e+00  -5.8475999999999999e+00   4.0061000000000000e+01   6.6067999999999998e+00   3.3780999999999999e+00   3.5099999999999999e-02   9.7660000000000002e-01   2.2239999999999999e-01   3.7435999999999998e+00   4.5269999999999999e-01   1.0580000000000001e-01   2.3440000000000000e-01
   1.7634000000000001e+00  -1.8686000000000000e+00   2.6078299999999999e+01   4.6592000000000002e+00   2.3123000000000000e+00  -6.1400000000000003e-02   1.0875999999999999e+00   1.5559999999999999e-01   3.8306000000000000e+00   4.5269999999999999e-01   6.7400000000000002e-02   2.5209999999999999e-01
  -2.4249999999999999e-01  -9.4530000000000003e-01   1.4411700000000000e+01   2.7688000000000001e+00   1.2846000000000000e+00   5.2600000000000001e-02   1.1762999999999999e+00   2.4460000000000001e-01   3.7435999999999998e+00   5.2020000000000000e-01   7.6999999999999999e-02   2.5659999999999999e-01
  -1.2343999999999999e+00  -4.3969999999999998e-01   3.9460999999999999e+00   1.1552000000000000e+00   3.8059999999999999e-01   7.0199999999999999e-02   9.3220000000000003e-01   3.3350000000000002e-01   3.8306000000000000e+00   5.5869999999999997e-01   1.2509999999999999e-01   2.5659999999999999e-01
  -3.0859999999999999e-01   1.3189999999999999e-01  -6.0050000000000003e-01   4.0100000000000002e-01  -9.4999999999999998e-03  -1.2280000000000001e-01   1.0653999999999999e+00   4.6689999999999998e-01   4.6142000000000003e+00   4.8159999999999997e-01   1.2509999999999999e-01   2.5659999999999999e-01
  -6.6100000000000006e-02  -5.4959999999999998e-01   7.7210000000000001e-01   4.9650000000000000e-01  -2.8500000000000001e-02  -6.5799999999999997e-02   1.1540999999999999e+00   8.8900000000000007e-02   3.3083000000000000e+00   5.6830000000000003e-01   8.6599999999999996e-02   2.3440000000000000e-01
   8.1559999999999999e-01  -4.3999999999999997e-02   1.0294000000000001e+00   5.4420000000000002e-01  -8.5599999999999996e-02  -7.4499999999999997e-02   1.2650999999999999e+00   1.5559999999999999e-01   3.7435999999999998e+00   4.7199999999999998e-01   1.0580000000000001e-01   2.5209999999999999e-01
   5.2900000000000003e-01   8.7900000000000006e-02   1.4582999999999999e+00   5.4420000000000002e-01  -1.9000000000000000e-02  -3.0700000000000002e-02   1.2428999999999999e+00   3.5580000000000001e-01   4.0918000000000001e+00   4.9130000000000001e-01   9.6199999999999994e-02   2.4329999999999999e-01
  -7.7149999999999996e-01  -4.3999999999999997e-02   1.1152000000000000e+00   4.5829999999999999e-01  -2.8500000000000001e-02  -5.7000000000000002e-02   1.1762999999999999e+00   3.1130000000000002e-01   3.5695000000000001e+00   5.2980000000000005e-01   7.6999999999999999e-02   2.5209999999999999e-01
   8.8200000000000001e-02   4.3999999999999997e-02   1.7160000000000000e-01   4.8690000000000000e-01  -9.4999999999999998e-03  -1.7500000000000002e-02   8.2120000000000004e-01   3.1130000000000002e-01   3.9177000000000000e+00   5.2980000000000005e-01  -1.9199999999999998e-02   3.0080000000000001e-01
   5.0700000000000001e-01   0.0000000000000000e+00   1.2010000000000001e+00   4.1049999999999998e-01  -3.8100000000000002e-02  -4.3900000000000002e-02   1.0653999999999999e+00   4.4469999999999998e-01   4.1788999999999996e+00   4.7199999999999998e-01   2.8899999999999999e-02   2.5209999999999999e-01
   6.3919999999999999e-01  -8.7900000000000006e-02   9.4359999999999999e-01   3.8190000000000002e-01  -9.5200000000000007e-02  -5.2600000000000001e-02   1.1540999999999999e+00   3.5580000000000001e-01   3.9177000000000000e+00   5.0090000000000001e-01   9.6199999999999994e-02   2.3440000000000000e-01
  -8.8200000000000001e-02  -1.5390000000000001e-01  -2.5740000000000002e-01   4.9650000000000000e-01  -1.0470000000000000e-01  -6.1400000000000003e-02   1.0875999999999999e+00   4.2249999999999999e-01   3.6564999999999999e+00   5.9719999999999995e-01   9.6199999999999994e-02   2.7870000000000000e-01
  -1.3230000000000000e-01   4.1770000000000002e-01   1.7160000000000000e-01   4.5829999999999999e-01  -3.8100000000000002e-02  -7.4499999999999997e-02   1.1762999999999999e+00   3.5580000000000001e-01   3.3953000000000002e+00   4.4309999999999999e-01   1.4430000000000001e-01   2.6540000000000002e-01
   4.6289999999999998e-01   1.0990000000000000e-01   7.7210000000000001e-01   4.6779999999999999e-01  -5.7099999999999998e-02  -1.1840000000000001e-01   9.1000000000000003e-01   2.8910000000000002e-01   3.8306000000000000e+00   5.8760000000000001e-01   1.3469999999999999e-01   2.4329999999999999e-01
   4.1880000000000001e-01  -2.1999999999999999e-02   1.6298999999999999e+00   5.0600000000000001e-01  -6.6600000000000006e-02  -5.7000000000000002e-02   9.1000000000000003e-01   4.8920000000000002e-01   4.0918000000000001e+00   4.5269999999999999e-01   1.3469999999999999e-01   2.0790000000000000e-01
   2.1999999999999999e-02  -6.6000000000000003e-02   5.1470000000000005e-01   5.6330000000000002e-01   1.9000000000000000e-02  -9.2100000000000001e-02   1.1318999999999999e+00   3.1130000000000002e-01   3.4824000000000002e+00   3.7569999999999998e-01   1.7319999999999999e-01   2.5209999999999999e-01
  -1.9839999999999999e-01   1.3189999999999999e-01   5.1470000000000005e-01   5.2510000000000001e-01  -4.7600000000000003e-02  -8.3299999999999999e-02   1.0653999999999999e+00   2.6679999999999998e-01   3.5695000000000001e+00   5.5869999999999997e-01   9.5999999999999992e-03   2.6979999999999998e-01
   1.9839999999999999e-01   6.6000000000000003e-02   5.1470000000000005e-01   5.3469999999999995e-01  -2.8500000000000001e-02  -4.3900000000000002e-02   1.1984999999999999e+00   4.2249999999999999e-01   3.3953000000000002e+00   4.5269999999999999e-01   8.6599999999999996e-02   2.8749999999999998e-01
   2.4249999999999999e-01   2.1999999999999999e-02   1.5441000000000000e+00   4.2959999999999998e-01  -1.1420000000000000e-01  -9.6500000000000002e-02   9.5440000000000003e-01   2.4460000000000001e-01   3.8306000000000000e+00   5.1049999999999995e-01   1.5400000000000000e-01   2.6540000000000002e-01
  -4.4100000000000000e-02   2.4179999999999999e-01   6.0050000000000003e-01   4.3919999999999998e-01  -7.6100000000000001e-02  -6.5799999999999997e-02   1.0653999999999999e+00   3.3350000000000002e-01   4.0918000000000001e+00   5.0090000000000001e-01   0.0000000000000000e+00   2.3000000000000001e-01
  -2.1999999999999999e-02   8.7900000000000006e-02   3.4310000000000002e-01   5.1559999999999995e-01  -1.3320000000000001e-01  -3.5099999999999999e-02   1.2650999999999999e+00   3.1130000000000002e-01   3.3953000000000002e+00   4.5269999999999999e-01   1.9199999999999998e-02   2.5209999999999999e-01
   1.7630000000000001e-01   4.3999999999999997e-02   8.5780000000000001e-01   4.5829999999999999e-01  -5.7099999999999998e-02  -3.9500000000000000e-02   1.1318999999999999e+00   3.5580000000000001e-01   3.6564999999999999e+00   4.7199999999999998e-01   2.8899999999999999e-02   2.8310000000000002e-01
   2.6450000000000001e-01   2.8580000000000000e-01   1.5441000000000000e+00   5.0600000000000001e-01   0.0000000000000000e+00  -1.0090000000000000e-01   9.7660000000000002e-01   4.6689999999999998e-01   3.4824000000000002e+00   4.1420000000000001e-01   1.2509999999999999e-01   2.6540000000000002e-01
   1.5429999999999999e-01   4.3999999999999997e-02   1.2867999999999999e+00   4.6779999999999999e-01  -7.6100000000000001e-02  -9.2100000000000001e-02   9.7660000000000002e-01   2.4460000000000001e-01   3.4824000000000002e+00   4.0460000000000002e-01   6.7400000000000002e-02   2.1229999999999999e-01
  -1.3230000000000000e-01   1.5390000000000001e-01  -2.5740000000000002e-01   3.8190000000000002e-01  -3.2350000000000001e-01  -1.3200000000000000e-02   9.9880000000000002e-01   4.8920000000000002e-01   3.3953000000000002e+00   4.8159999999999997e-01   7.6999999999999999e-02   2.3890000000000000e-01
   2.1999999999999999e-02   6.6000000000000003e-02  -8.5800000000000001e-02   6.5880000000000005e-01   0.0000000000000000e+00  -5.7000000000000002e-02   1.1540999999999999e+00   1.7790000000000000e-01   4.0918000000000001e+00   5.0090000000000001e-01   1.4430000000000001e-01   2.5659999999999999e-01
   2.2040000000000001e-01  -1.3189999999999999e-01   1.9730000000000001e+00   4.3919999999999998e-01  -5.7099999999999998e-02  -7.8899999999999998e-02   1.1540999999999999e+00   4.4469999999999998e-01   3.8306000000000000e+00   4.6239999999999998e-01   3.8500000000000000e-02   2.2559999999999999e-01
  -6.6100000000000006e-02   1.3189999999999999e-01   4.2890000000000000e-01   4.4869999999999999e-01  -5.7099999999999998e-02  -3.5099999999999999e-02   9.5440000000000003e-01   6.4480000000000004e-01   3.7435999999999998e+00   5.1049999999999995e-01   8.6599999999999996e-02   2.3000000000000001e-01
  -1.9839999999999999e-01   4.3999999999999997e-02   6.0050000000000003e-01   5.5379999999999996e-01  -2.8500000000000001e-02  -7.0199999999999999e-02   8.8780000000000003e-01   5.5589999999999995e-01   4.1788999999999996e+00   4.9130000000000001e-01   3.8500000000000000e-02   2.6540000000000002e-01
  -2.1999999999999999e-02  -1.0990000000000000e-01   1.0294000000000001e+00   4.0100000000000002e-01  -5.7099999999999998e-02  -5.2600000000000001e-02   9.9880000000000002e-01   2.6679999999999998e-01   4.1788999999999996e+00   5.0090000000000001e-01   1.2509999999999999e-01   2.4329999999999999e-01
   2.4249999999999999e-01  -2.6379999999999998e-01   7.7210000000000001e-01   4.2009999999999997e-01  -1.1420000000000000e-01  -1.0520000000000000e-01   1.2650999999999999e+00   1.3339999999999999e-01   4.4401000000000002e+00   3.7569999999999998e-01   1.0580000000000001e-01   2.6979999999999998e-01
   1.3230000000000000e-01  -1.0990000000000000e-01   1.0294000000000001e+00   4.4869999999999999e-01   1.9000000000000000e-02  -5.2600000000000001e-02   1.1762999999999999e+00   4.0020000000000000e-01   3.4824000000000002e+00   5.9719999999999995e-01   0.0000000000000000e+00   2.6540000000000002e-01
   6.6100000000000006e-02  -6.6000000000000003e-02   1.3725000000000001e+00   4.8690000000000000e-01   9.4999999999999998e-03  -5.2600000000000001e-02   9.9880000000000002e-01   4.8920000000000002e-01   3.3083000000000000e+00   4.9130000000000001e-01   1.3469999999999999e-01   2.0349999999999999e-01
   2.2040000000000001e-01   3.2979999999999998e-01   7.7210000000000001e-01   4.2009999999999997e-01   4.7600000000000003e-02  -8.3299999999999999e-02   9.1000000000000003e-01   2.8910000000000002e-01   4.0918000000000001e+00   4.6239999999999998e-01   1.4430000000000001e-01   2.5209999999999999e-01
   1.7630000000000001e-01  -4.3999999999999997e-02   8.5780000000000001e-01   5.4420000000000002e-01  -2.8500000000000001e-02  -1.2720000000000001e-01   1.2873000000000001e+00   3.3350000000000002e-01   4.2659000000000002e+00   5.2020000000000000e-01   4.8099999999999997e-02   2.2559999999999999e-01
   3.5270000000000001e-01  -1.3189999999999999e-01   1.7157000000000000e+00   4.0100000000000002e-01  -5.7099999999999998e-02  -4.3900000000000002e-02   1.1762999999999999e+00   2.4460000000000001e-01   3.4824000000000002e+00   4.7199999999999998e-01   7.6999999999999999e-02   2.5659999999999999e-01
   1.7630000000000001e-01  -1.0990000000000000e-01   1.2867999999999999e+00   5.3469999999999995e-01  -9.5200000000000007e-02  -6.1400000000000003e-02   1.1984999999999999e+00   3.7800000000000000e-01   3.6564999999999999e+00   5.5869999999999997e-01   7.6999999999999999e-02   2.4770000000000000e-01
  -1.9839999999999999e-01   1.3189999999999999e-01   8.5780000000000001e-01   4.8690000000000000e-01  -1.9000000000000000e-02  -9.2100000000000001e-02   9.3220000000000003e-01   3.3350000000000002e-01   3.1341999999999999e+00   5.4910000000000003e-01   1.6360000000000000e-01   2.4770000000000000e-01
   4.4100000000000000e-02   2.8580000000000000e-01   1.0294000000000001e+00   4.7739999999999999e-01  -6.6600000000000006e-02  -8.7700000000000000e-02   1.0653999999999999e+00   2.0010000000000000e-01   4.0918000000000001e+00   4.5269999999999999e-01   5.7700000000000001e-02   2.6540000000000002e-01
   6.6100000000000006e-02   0.0000000000000000e+00   1.3725000000000001e+00   5.2510000000000001e-01  -3.8100000000000002e-02  -5.2600000000000001e-02   1.1096999999999999e+00   2.8910000000000002e-01   3.4824000000000002e+00   5.1049999999999995e-01   6.7400000000000002e-02   2.4329999999999999e-01
   0.0000000000000000e+00   2.1999999999999999e-02   1.2010000000000001e+00   4.4869999999999999e-01  -9.5200000000000007e-02  -7.8899999999999998e-02   8.4340000000000004e-01   1.3339999999999999e-01   2.9600000000000000e+00   4.1420000000000001e-01  -1.9199999999999998e-02   2.4770000000000000e-01
   8.8200000000000001e-02   4.3999999999999997e-02   7.7210000000000001e-01   4.4869999999999999e-01  -5.7099999999999998e-02  -8.3299999999999999e-02   1.3095000000000001e+00   3.1130000000000002e-01   3.4824000000000002e+00   5.2020000000000000e-01   9.6199999999999994e-02   2.6100000000000001e-01
   1.9839999999999999e-01  -1.9789999999999999e-01   1.0294000000000001e+00   4.6779999999999999e-01  -1.9000000000000000e-02  -7.0199999999999999e-02   1.0875999999999999e+00   3.5580000000000001e-01   3.9177000000000000e+00   5.7799999999999996e-01   1.2509999999999999e-01   2.3890000000000000e-01
   1.3230000000000000e-01  -1.9789999999999999e-01   1.4582999999999999e+00   5.7279999999999998e-01  -5.7099999999999998e-02  -9.2100000000000001e-02   9.5440000000000003e-01   2.4460000000000001e-01   3.7435999999999998e+00   4.9130000000000001e-01   1.1550000000000001e-01   2.4329999999999999e-01
   1.3230000000000000e-01   6.6000000000000003e-02   7.7210000000000001e-01   4.2959999999999998e-01  -9.5200000000000007e-02  -3.5099999999999999e-02   9.9880000000000002e-01   4.8920000000000002e-01   3.9177000000000000e+00   5.2980000000000005e-01   1.9239999999999999e-01   2.3890000000000000e-01
  -4.4100000000000000e-02   2.4179999999999999e-01   6.0050000000000003e-01   6.3009999999999999e-01  -3.8100000000000002e-02  -7.0199999999999999e-02   1.1984999999999999e+00   1.3339999999999999e-01   3.8306000000000000e+00   5.4910000000000003e-01   2.8899999999999999e-02   2.5659999999999999e-01
  -2.1999999999999999e-02   1.3189999999999999e-01   1.3725000000000001e+00   5.4420000000000002e-01   3.8100000000000002e-02  -3.0700000000000002e-02   1.1096999999999999e+00   2.2239999999999999e-01   4.8754000000000000e+00   5.5869999999999997e-01   1.0580000000000001e-01   2.3000000000000001e-01
   2.1999999999999999e-02  -6.6000000000000003e-02   0.0000000000000000e+00   4.6779999999999999e-01  -8.5599999999999996e-02  -1.0090000000000000e-01   9.9880000000000002e-01   1.7790000000000000e-01   4.4401000000000002e+00   7.4170000000000003e-01   5.7700000000000001e-02   2.5659999999999999e-01
   2.6450000000000001e-01  -1.3189999999999999e-01   0.0000000000000000e+00   4.5829999999999999e-01  -1.1420000000000000e-01  -3.9500000000000000e-02   1.1096999999999999e+00   2.0010000000000000e-01   3.5695000000000001e+00   5.1049999999999995e-01   9.6199999999999994e-02   2.4329999999999999e-01
   8.8200000000000001e-02  -6.6000000000000003e-02   6.8630000000000002e-01   4.6779999999999999e-01  -7.6100000000000001e-02  -3.5099999999999999e-02   9.9880000000000002e-01   2.8910000000000002e-01   3.0470999999999999e+00   4.9130000000000001e-01  -9.5999999999999992e-03   2.4770000000000000e-01
   1.5429999999999999e-01   1.0990000000000000e-01   1.2010000000000001e+00   3.8190000000000002e-01  -9.4999999999999998e-03  -2.1899999999999999e-02   1.0431999999999999e+00   1.1119999999999999e-01   3.8306000000000000e+00   4.6239999999999998e-01   8.6599999999999996e-02   2.4770000000000000e-01
   1.1020000000000001e-01   6.6000000000000003e-02   9.4359999999999999e-01   3.4370000000000001e-01  -8.5599999999999996e-02  -3.0700000000000002e-02   8.8780000000000003e-01   1.3339999999999999e-01   3.4824000000000002e+00   4.8159999999999997e-01   8.6599999999999996e-02   2.6100000000000001e-01
   2.1999999999999999e-02   6.6000000000000003e-02   1.2867999999999999e+00   5.1559999999999995e-01  -5.7099999999999998e-02  -7.4499999999999997e-02   1.0653999999999999e+00   3.3350000000000002e-01   3.8306000000000000e+00   5.6830000000000003e-01   8.6599999999999996e-02   2.4770000000000000e-01
  -4.4100000000000000e-02   2.1999999999999999e-02   5.1470000000000005e-01   4.7739999999999999e-01  -1.4269999999999999e-01  -5.2600000000000001e-02   1.1318999999999999e+00   2.6679999999999998e-01   3.3953000000000002e+00   5.1049999999999995e-01   1.3469999999999999e-01   2.3890000000000000e-01
   8.8200000000000001e-02   1.9789999999999999e-01   1.5441000000000000e+00   4.4869999999999999e-01   9.4999999999999998e-03  -6.5799999999999997e-02   1.0875999999999999e+00   2.2239999999999999e-01   3.5695000000000001e+00   5.4910000000000003e-01   1.2509999999999999e-01   2.3000000000000001e-01
   2.1999999999999999e-02   1.3189999999999999e-01   1.2010000000000001e+00   5.4420000000000002e-01  -4.7600000000000003e-02  -9.2100000000000001e-02   9.3220000000000003e-01   2.6679999999999998e-01   4.3529999999999998e+00   4.7199999999999998e-01   9.5999999999999992e-03   2.3000000000000001e-01
   2.2040000000000001e-01   6.6000000000000003e-02   1.2010000000000001e+00   5.2510000000000001e-01  -1.4269999999999999e-01  -4.8200000000000000e-02   9.7660000000000002e-01   3.1130000000000002e-01   4.2659000000000002e+00   4.5269999999999999e-01   8.6599999999999996e-02   2.2559999999999999e-01
  -2.1999999999999999e-02  -1.0990000000000000e-01   6.8630000000000002e-01   4.6779999999999999e-01  -7.6100000000000001e-02  -4.3900000000000002e-02   1.0653999999999999e+00   2.8910000000000002e-01   4.0048000000000004e+00   4.8159999999999997e-01   4.8099999999999997e-02   2.8310000000000002e-01
   6.6100000000000006e-02   0.0000000000000000e+00   1.0294000000000001e+00   4.7739999999999999e-01  -8.5599999999999996e-02  -6.1400000000000003e-02   9.5440000000000003e-01   2.8910000000000002e-01   3.7435999999999998e+00   5.3939999999999999e-01   6.7400000000000002e-02   3.0080000000000001e-01
   4.4100000000000000e-02   6.6000000000000003e-02   7.7210000000000001e-01   5.1559999999999995e-01  -7.6100000000000001e-02  -5.7000000000000002e-02   1.1762999999999999e+00   3.1130000000000002e-01   4.3529999999999998e+00   5.2980000000000005e-01   8.6599999999999996e-02   2.4770000000000000e-01
  -2.1999999999999999e-02   2.1999999999999999e-02   1.4582999999999999e+00   3.7240000000000001e-01  -4.7600000000000003e-02  -2.1899999999999999e-02   9.5440000000000003e-01   2.8910000000000002e-01   4.4401000000000002e+00   4.6239999999999998e-01   8.6599999999999996e-02   2.6979999999999998e-01
   4.4100000000000000e-02   0.0000000000000000e+00   7.7210000000000001e-01   4.9650000000000000e-01  -1.1420000000000000e-01  -4.8200000000000000e-02   1.0653999999999999e+00   2.8910000000000002e-01   3.2212000000000001e+00   5.2020000000000000e-01   2.8899999999999999e-02   2.4770000000000000e-01
   4.4100000000000000e-02   0.0000000000000000e+00   8.5780000000000001e-01   4.3919999999999998e-01  -2.8500000000000001e-02  -8.7700000000000000e-02   1.1762999999999999e+00   1.7790000000000000e-01   3.1341999999999999e+00   5.2020000000000000e-01   9.6199999999999994e-02   2.3440000000000000e-01
   2.2040000000000001e-01   1.0990000000000000e-01   6.8630000000000002e-01   4.9650000000000000e-01  -1.9000000000000000e-02  -6.1400000000000003e-02   1.2206999999999999e+00   5.5589999999999995e-01   3.3953000000000002e+00   4.4309999999999999e-01   1.4430000000000001e-01   2.7429999999999999e-01
   6.6100000000000006e-02   8.7900000000000006e-02   9.4359999999999999e-01   5.7279999999999998e-01  -9.4999999999999998e-03  -3.9500000000000000e-02   1.1096999999999999e+00   3.7800000000000000e-01   3.3083000000000000e+00   5.2980000000000005e-01   1.0580000000000001e-01   2.6540000000000002e-01
   2.6450000000000001e-01   1.5390000000000001e-01   6.8630000000000002e-01   6.1099999999999999e-01  -1.9000000000000000e-02  -2.6300000000000000e-02   9.7660000000000002e-01   1.5559999999999999e-01   3.3083000000000000e+00   5.3939999999999999e-01   5.7700000000000001e-02   2.3890000000000000e-01
   2.2040000000000001e-01   1.7590000000000000e-01   6.0050000000000003e-01   4.9650000000000000e-01   9.4999999999999998e-03  -1.1400000000000000e-01   1.0209999999999999e+00   4.6689999999999998e-01   3.4824000000000002e+00   5.1049999999999995e-01   1.9199999999999998e-02   2.2559999999999999e-01
   3.3060000000000000e-01   2.4179999999999999e-01   6.8630000000000002e-01   5.0600000000000001e-01  -2.8500000000000001e-02  -6.5799999999999997e-02   1.0653999999999999e+00   3.1130000000000002e-01   4.3529999999999998e+00   5.1049999999999995e-01   1.9199999999999998e-02   2.3000000000000001e-01
   2.6450000000000001e-01   1.9789999999999999e-01   1.4582999999999999e+00   4.7739999999999999e-01   1.9000000000000000e-02  -8.7700000000000000e-02   9.3220000000000003e-01   3.1130000000000002e-01   3.9177000000000000e+00   5.2980000000000005e-01   1.2509999999999999e-01   2.7429999999999999e-01
   0.0000000000000000e+00   3.2979999999999998e-01   7.7210000000000001e-01   3.8190000000000002e-01  -1.3320000000000001e-01  -4.8200000000000000e-02   9.1000000000000003e-01   3.1130000000000002e-01   2.6989000000000001e+00   5.1049999999999995e-01   6.7400000000000002e-02   2.4329999999999999e-01
   2.1999999999999999e-02   1.5390000000000001e-01   5.1470000000000005e-01   3.7240000000000001e-01  -7.6100000000000001e-02   3.0700000000000002e-02   1.0653999999999999e+00   3.5580000000000001e-01   3.5695000000000001e+00   4.5269999999999999e-01   8.6599999999999996e-02   2.2559999999999999e-01
   4.4100000000000000e-02   4.3999999999999997e-02   6.0050000000000003e-01   4.6779999999999999e-01  -5.7099999999999998e-02  -1.0960000000000000e-01   9.7660000000000002e-01   3.7800000000000000e-01   3.3953000000000002e+00   5.4910000000000003e-01   8.6599999999999996e-02   2.5209999999999999e-01
   1.9839999999999999e-01   2.1999999999999999e-02   1.5441000000000000e+00   4.9650000000000000e-01  -6.6600000000000006e-02  -7.8899999999999998e-02   9.3220000000000003e-01   1.7790000000000000e-01   3.7435999999999998e+00   5.3939999999999999e-01   3.8500000000000000e-02   2.4770000000000000e-01
   4.4100000000000000e-02  -1.0990000000000000e-01   1.4582999999999999e+00   4.2009999999999997e-01  -5.7099999999999998e-02  -5.7000000000000002e-02   1.2650999999999999e+00   2.2239999999999999e-01   3.5695000000000001e+00   5.2980000000000005e-01   1.3469999999999999e-01   2.0790000000000000e-01
  -2.1999999999999999e-02   4.3999999999999997e-02   7.7210000000000001e-01   4.3919999999999998e-01   0.0000000000000000e+00  -3.5099999999999999e-02   9.7660000000000002e-01   3.7800000000000000e-01   3.8306000000000000e+00   4.9130000000000001e-01   2.1170000000000000e-01   2.1229999999999999e-01
   2.1999999999999999e-02   1.0990000000000000e-01   8.5780000000000001e-01   4.6779999999999999e-01  -1.4269999999999999e-01  -7.4499999999999997e-02   1.1096999999999999e+00   2.4460000000000001e-01   3.3083000000000000e+00   5.5869999999999997e-01   1.9199999999999998e-02   2.5209999999999999e-01
   4.4080000000000003e-01   8.5740000000000005e-01   3.4310000000000002e-01   4.6779999999999999e-01   3.8100000000000002e-02  -2.0169999999999999e-01   9.3220000000000003e-01   4.6689999999999998e-01   3.0470999999999999e+00   5.1049999999999995e-01   3.8500000000000000e-02   2.6979999999999998e-01
  -1.2784000000000000e+00   2.6379999999999998e-01   2.4018999999999999e+00   4.7739999999999999e-01   1.2370000000000000e-01  -7.0199999999999999e-02   1.0653999999999999e+00   4.2249999999999999e-01   4.0918000000000001e+00   4.6239999999999998e-01   5.7700000000000001e-02   2.6100000000000001e-01
   9.9190000000000000e-01   3.5170000000000001e-01  -8.5780000000000001e-01   3.1509999999999999e-01  -2.1890000000000001e-01   1.0520000000000000e-01   8.8780000000000003e-01   4.4469999999999998e-01   3.6564999999999999e+00   5.1049999999999995e-01   1.9199999999999998e-02   2.4329999999999999e-01
  -7.7149999999999996e-01   7.6939999999999997e-01   1.7157000000000000e+00   5.4420000000000002e-01  -1.3320000000000001e-01  -1.7500000000000002e-02   1.1318999999999999e+00   3.7800000000000000e-01   3.8306000000000000e+00   4.8159999999999997e-01   1.9199999999999998e-02   2.8749999999999998e-01
  -4.4100000000000000e-02  -5.4959999999999998e-01  -8.5780000000000001e-01   3.0549999999999999e-01  -1.9000000000000000e-02   1.1400000000000000e-01   1.1540999999999999e+00   4.8920000000000002e-01   3.4824000000000002e+00   4.8159999999999997e-01   6.7400000000000002e-02   2.1679999999999999e-01
  -1.0139000000000000e+00   2.1999999999999999e-02   1.7157000000000000e+00   3.8190000000000002e-01  -3.8100000000000002e-02   1.2280000000000001e-01   1.0431999999999999e+00   2.4460000000000001e-01   3.8306000000000000e+00   5.4910000000000003e-01   1.3469999999999999e-01   2.4329999999999999e-01
   8.3760000000000001e-01   5.4959999999999998e-01   1.8872000000000000e+00   3.9140000000000003e-01  -2.2839999999999999e-01  -1.7500000000000002e-02   1.0875999999999999e+00   1.5559999999999999e-01   4.3529999999999998e+00   4.9130000000000001e-01   1.4430000000000001e-01   2.7429999999999999e-01
   8.8170000000000004e-01   5.4959999999999998e-01   7.7210000000000001e-01   4.0100000000000002e-01  -1.4269999999999999e-01   8.8000000000000005e-03   9.9880000000000002e-01   6.4480000000000004e-01   2.9600000000000000e+00   4.4309999999999999e-01   1.1550000000000001e-01   2.1679999999999999e-01
  -1.4548000000000001e+00  -6.5949999999999998e-01  -4.2890000000000000e-01   3.3420000000000000e-01   6.6600000000000006e-02   1.3589999999999999e-01   9.1000000000000003e-01   3.5580000000000001e-01   3.3083000000000000e+00   3.6599999999999999e-01   1.0580000000000001e-01   2.3000000000000001e-01
  -9.4779999999999998e-01  -5.0560000000000005e-01   6.8630000000000002e-01   4.4869999999999999e-01  -1.0470000000000000e-01  -3.0700000000000002e-02   1.1984999999999999e+00   6.0040000000000004e-01   4.4401000000000002e+00   5.0090000000000001e-01   3.8500000000000000e-02   2.8749999999999998e-01
   1.6532000000000000e+00   1.7590000000000000e-01   2.1446000000000001e+00   5.0600000000000001e-01  -2.4740000000000001e-01  -5.2600000000000001e-02   9.1000000000000003e-01   4.6689999999999998e-01   4.0048000000000004e+00   4.8159999999999997e-01   4.8099999999999997e-02   2.6100000000000001e-01
   1.9839999999999999e-01  -1.9789999999999999e-01   1.0294000000000001e+00   4.3919999999999998e-01  -1.4269999999999999e-01  -4.3900000000000002e-02   1.1540999999999999e+00   1.5559999999999999e-01   2.8730000000000002e+00   5.2020000000000000e-01   4.8099999999999997e-02   2.1679999999999999e-01
  -1.2784000000000000e+00  -1.3189999999999999e-01   8.5800000000000001e-02   4.2009999999999997e-01   2.8500000000000001e-02  -8.8000000000000005e-03   1.0209999999999999e+00   2.8910000000000002e-01   4.3529999999999998e+00   4.7199999999999998e-01   9.5999999999999992e-03   2.6979999999999998e-01
  -6.6100000000000006e-02   4.1770000000000002e-01  -4.2890000000000000e-01   5.0600000000000001e-01  -1.0470000000000000e-01  -4.8200000000000000e-02   9.1000000000000003e-01   3.5580000000000001e-01   5.1365999999999996e+00   5.0090000000000001e-01   1.9199999999999998e-02   2.9189999999999999e-01
   4.1880000000000001e-01   6.6000000000000003e-02   1.8872000000000000e+00   4.3919999999999998e-01  -1.9030000000000000e-01  -3.0700000000000002e-02   1.1318999999999999e+00   1.7790000000000000e-01   3.3953000000000002e+00   5.1049999999999995e-01   6.7400000000000002e-02   2.3890000000000000e-01
  -2.1999999999999999e-02  -1.3189999999999999e-01   1.3725000000000001e+00   3.8190000000000002e-01  -1.8079999999999999e-01  -9.2100000000000001e-02   1.0875999999999999e+00   4.0020000000000000e-01   3.4824000000000002e+00   5.0090000000000001e-01   5.7700000000000001e-02   2.4770000000000000e-01
  -7.2740000000000005e-01  -2.6379999999999998e-01   5.1470000000000005e-01   4.2009999999999997e-01  -7.6100000000000001e-02   1.3200000000000000e-02   9.7660000000000002e-01   5.1139999999999997e-01   3.3083000000000000e+00   4.6239999999999998e-01   1.3469999999999999e-01   2.3890000000000000e-01
   8.8200000000000001e-02  -1.0112000000000001e+00   1.0294000000000001e+00   3.5330000000000000e-01  -1.1420000000000000e-01  -8.8000000000000005e-03   9.5440000000000003e-01   4.4499999999999998e-02   4.0918000000000001e+00   4.9130000000000001e-01   9.6199999999999994e-02   2.6540000000000002e-01
   5.9509999999999996e-01  -1.0990000000000000e-01   1.3725000000000001e+00   4.1049999999999998e-01  -2.3790000000000000e-01  -1.6660000000000000e-01   1.0875999999999999e+00   2.0010000000000000e-01   4.1788999999999996e+00   5.9719999999999995e-01   2.0210000000000000e-01   2.3000000000000001e-01
  -3.7469999999999998e-01   2.2863000000000002e+00   1.1152000000000000e+00   6.6830000000000001e-01   3.8100000000000002e-02  -5.2600000000000001e-02   8.8780000000000003e-01   6.6710000000000003e-01   3.5695000000000001e+00   3.4680000000000000e-01   6.7400000000000002e-02   2.6100000000000001e-01
  -2.6450000000000001e-01   3.7369999999999998e-01   8.5780000000000001e-01   4.6779999999999999e-01  -6.6600000000000006e-02  -6.5799999999999997e-02   1.5093000000000001e+00  -8.8900000000000007e-02   3.4824000000000002e+00   4.7199999999999998e-01   1.9199999999999998e-02   2.3890000000000000e-01
  -1.3230000000000000e-01  -1.7586999999999999e+00   7.7210000000000001e-01   2.8639999999999999e-01  -4.7600000000000003e-02  -1.3200000000000000e-02   9.3220000000000003e-01   4.4469999999999998e-01   3.8306000000000000e+00   5.3939999999999999e-01   1.5400000000000000e-01   3.8479999999999998e-01
   5.9509999999999996e-01   7.2550000000000003e-01   1.6298999999999999e+00   4.2959999999999998e-01  -1.0470000000000000e-01  -3.5099999999999999e-02   1.1762999999999999e+00   3.1130000000000002e-01   3.2212000000000001e+00   3.7569999999999998e-01   3.8500000000000000e-02   2.1229999999999999e-01
   2.8649999999999998e-01   1.1871000000000000e+00   9.4359999999999999e-01   5.4420000000000002e-01  -1.8079999999999999e-01  -7.0199999999999999e-02   8.8780000000000003e-01  -2.2200000000000001e-02   3.4824000000000002e+00   5.9719999999999995e-01   8.6599999999999996e-02   2.4770000000000000e-01
  -6.1719999999999997e-01  -9.2330000000000001e-01   3.4310000000000002e-01   3.3420000000000000e-01  -1.9000000000000000e-02   2.6300000000000000e-02   9.9880000000000002e-01   4.6689999999999998e-01   4.0918000000000001e+00   5.2020000000000000e-01   9.6199999999999994e-02   2.7870000000000000e-01
  -8.8200000000000001e-02  -4.3969999999999998e-01   8.5800000000000001e-02   3.7240000000000001e-01  -1.4269999999999999e-01   8.8000000000000005e-03   1.0209999999999999e+00   2.6679999999999998e-01   3.5695000000000001e+00   4.8159999999999997e-01   8.6599999999999996e-02   2.5659999999999999e-01
   3.5270000000000001e-01   1.0992000000000000e+00   2.0588000000000002e+00   5.2510000000000001e-01  -2.0930000000000001e-01  -4.8200000000000000e-02   1.1318999999999999e+00   8.8900000000000007e-02   3.9177000000000000e+00   4.1420000000000001e-01   5.7700000000000001e-02   2.6979999999999998e-01
   1.3230000000000000e-01  -2.1980000000000000e-01   9.4359999999999999e-01   4.0100000000000002e-01  -9.5200000000000007e-02  -5.7000000000000002e-02   9.1000000000000003e-01   3.3350000000000002e-01   3.3083000000000000e+00   5.2020000000000000e-01   1.1550000000000001e-01   2.3000000000000001e-01
  -3.0859999999999999e-01  -4.6170000000000000e-01   5.1470000000000005e-01   4.4869999999999999e-01  -1.0470000000000000e-01  -1.0520000000000000e-01   1.1096999999999999e+00   4.2249999999999999e-01   3.7435999999999998e+00   4.9130000000000001e-01   1.1550000000000001e-01   2.2120000000000001e-01
  -2.2040000000000001e-01   5.4959999999999998e-01   7.7210000000000001e-01   5.0600000000000001e-01   4.7600000000000003e-02  -1.0090000000000000e-01   8.8780000000000003e-01   4.6689999999999998e-01   2.5247000000000002e+00   5.3939999999999999e-01   1.0580000000000001e-01   2.3890000000000000e-01
   5.7310000000000005e-01   2.8580000000000000e-01   1.1152000000000000e+00   4.2009999999999997e-01  -1.0470000000000000e-01  -8.8000000000000005e-03   1.0875999999999999e+00   2.4460000000000001e-01   2.6989000000000001e+00   5.2980000000000005e-01   2.8899999999999999e-02   2.1679999999999999e-01
  -8.8200000000000001e-02  -5.4959999999999998e-01   3.4310000000000002e-01   4.2959999999999998e-01  -1.0470000000000000e-01  -3.0700000000000002e-02   1.0653999999999999e+00   3.3350000000000002e-01   3.0470999999999999e+00   5.6830000000000003e-01   1.6360000000000000e-01   2.3000000000000001e-01
  -2.4249999999999999e-01   3.2979999999999998e-01   8.5800000000000001e-02   5.2510000000000001e-01  -1.2370000000000000e-01  -5.7000000000000002e-02   9.7660000000000002e-01   5.5589999999999995e-01   3.5695000000000001e+00   4.1420000000000001e-01   1.3469999999999999e-01   2.3890000000000000e-01
  -6.8330000000000002e-01   6.1550000000000005e-01  -1.7160000000000000e-01   4.6779999999999999e-01  -8.5599999999999996e-02  -3.0700000000000002e-02   8.8780000000000003e-01   1.1119999999999999e-01   3.8306000000000000e+00   4.7199999999999998e-01   1.9199999999999998e-02   2.6100000000000001e-01
   1.5429999999999999e-01  -1.7590000000000000e-01   1.1152000000000000e+00   3.3420000000000000e-01  -9.5200000000000007e-02  -7.0199999999999999e-02   1.1318999999999999e+00   2.8910000000000002e-01   4.3529999999999998e+00   4.3350000000000000e-01   7.6999999999999999e-02   2.5209999999999999e-01
   1.1020000000000001e-01   0.0000000000000000e+00   1.1152000000000000e+00   4.3919999999999998e-01  -1.8079999999999999e-01   4.4000000000000003e-03   8.2120000000000004e-01   3.7800000000000000e-01   4.6142000000000003e+00   4.4309999999999999e-01   6.7400000000000002e-02   2.6540000000000002e-01
  -1.3230000000000000e-01   5.4959999999999998e-01   1.2010000000000001e+00   3.6280000000000001e-01   0.0000000000000000e+00  -3.0700000000000002e-02   1.0209999999999999e+00   3.7800000000000000e-01   3.8306000000000000e+00   4.7199999999999998e-01   2.8899999999999999e-02   2.6979999999999998e-01
  -2.6450000000000001e-01   0.0000000000000000e+00   3.4310000000000002e-01   4.1049999999999998e-01  -1.9000000000000000e-02  -7.4499999999999997e-02   9.1000000000000003e-01   4.6689999999999998e-01   3.6564999999999999e+00   5.3939999999999999e-01   2.8899999999999999e-02   2.3440000000000000e-01
  -2.4249999999999999e-01  -2.1999999999999999e-02   1.0294000000000001e+00   4.6779999999999999e-01  -2.7600000000000002e-01  -4.4000000000000003e-03   1.1984999999999999e+00   3.7800000000000000e-01   4.2659000000000002e+00   4.7199999999999998e-01   1.0580000000000001e-01   2.5659999999999999e-01
   1.5429999999999999e-01   3.2979999999999998e-01   5.1470000000000005e-01   5.0600000000000001e-01  -9.5200000000000007e-02  -4.8200000000000000e-02   1.0653999999999999e+00   4.2249999999999999e-01   3.7435999999999998e+00   5.2020000000000000e-01   1.6360000000000000e-01   2.8310000000000002e-01
  -1.5429999999999999e-01  -6.6000000000000003e-02   6.8630000000000002e-01   4.9650000000000000e-01   7.6100000000000001e-02  -5.2600000000000001e-02   8.4340000000000004e-01   2.2239999999999999e-01   3.6564999999999999e+00   6.2609999999999999e-01  -1.9199999999999998e-02   3.0520000000000003e-01
  -2.1999999999999999e-02  -2.6379999999999998e-01   6.8630000000000002e-01   4.3919999999999998e-01  -3.8100000000000002e-02  -4.8200000000000000e-02   1.1984999999999999e+00   3.3350000000000002e-01   2.8730000000000002e+00   4.0460000000000002e-01   1.6360000000000000e-01   2.5659999999999999e-01
   2.1999999999999999e-02   3.5170000000000001e-01   6.8630000000000002e-01   4.8690000000000000e-01  -9.5200000000000007e-02  -2.6300000000000000e-02   9.3220000000000003e-01   6.0040000000000004e-01   3.5695000000000001e+00   4.6239999999999998e-01   4.8099999999999997e-02   2.3440000000000000e-01
   2.2040000000000001e-01   3.0780000000000002e-01   1.1152000000000000e+00   4.3919999999999998e-01  -1.5229999999999999e-01  -5.7000000000000002e-02   9.5440000000000003e-01   1.3339999999999999e-01   4.0048000000000004e+00   4.9130000000000001e-01   5.7700000000000001e-02   2.5659999999999999e-01
  -1.5429999999999999e-01  -1.3189999999999999e-01   6.0050000000000003e-01   3.2460000000000000e-01  -7.6100000000000001e-02  -2.1899999999999999e-02   1.1984999999999999e+00   1.3339999999999999e-01   3.7435999999999998e+00   5.2020000000000000e-01   6.7400000000000002e-02   2.7870000000000000e-01
  -1.1020000000000001e-01   1.5390000000000001e-01  -1.7160000000000000e-01   4.0100000000000002e-01  -1.3320000000000001e-01  -8.3299999999999999e-02   9.5440000000000003e-01   1.1119999999999999e-01   3.0470999999999999e+00   5.0090000000000001e-01   6.7400000000000002e-02   2.3890000000000000e-01
   6.6100000000000006e-02   1.9789999999999999e-01   1.2010000000000001e+00   3.6280000000000001e-01  -1.2370000000000000e-01  -6.1400000000000003e-02   1.4427000000000001e+00   4.2249999999999999e-01   3.8306000000000000e+00   5.2980000000000005e-01   1.1550000000000001e-01   2.1229999999999999e-01
  -2.1999999999999999e-02  -1.7590000000000000e-01   1.7157000000000000e+00   3.9140000000000003e-01  -2.8500000000000001e-02  -8.3299999999999999e-02   1.2650999999999999e+00   2.2239999999999999e-01   2.7858999999999998e+00   4.6239999999999998e-01   7.6999999999999999e-02   2.8310000000000002e-01
   1.3230000000000000e-01  -1.5390000000000001e-01   6.8630000000000002e-01   3.7240000000000001e-01  -4.7600000000000003e-02  -5.2600000000000001e-02   9.9880000000000002e-01   4.2249999999999999e-01   3.8306000000000000e+00   4.5269999999999999e-01   2.1170000000000000e-01   2.6100000000000001e-01
  -1.1020000000000001e-01   1.5390000000000001e-01   1.2010000000000001e+00   5.4420000000000002e-01  -2.8500000000000001e-02  -3.5099999999999999e-02   1.2428999999999999e+00   2.4460000000000001e-01   3.2212000000000001e+00   5.2980000000000005e-01   8.6599999999999996e-02   2.3440000000000000e-01
   0.0000000000000000e+00  -2.1999999999999999e-02   1.3725000000000001e+00   4.2959999999999998e-01  -8.5599999999999996e-02   0.0000000000000000e+00   9.7660000000000002e-01   1.5559999999999999e-01   3.2212000000000001e+00   5.2020000000000000e-01   8.6599999999999996e-02   2.5209999999999999e-01
   1.1020000000000001e-01   6.6000000000000003e-02   1.2010000000000001e+00   5.6330000000000002e-01  -1.2370000000000000e-01  -5.2600000000000001e-02   1.0875999999999999e+00   2.4460000000000001e-01   4.0918000000000001e+00   4.4309999999999999e-01   5.7700000000000001e-02   2.3440000000000000e-01
  -1.3230000000000000e-01   1.3189999999999999e-01   8.5780000000000001e-01   4.4869999999999999e-01  -8.5599999999999996e-02   0.0000000000000000e+00   9.9880000000000002e-01   4.2249999999999999e-01   3.5695000000000001e+00   5.1049999999999995e-01  -9.5999999999999992e-03   2.6100000000000001e-01
  -1.1020000000000001e-01   2.4179999999999999e-01   7.7210000000000001e-01   4.0100000000000002e-01   3.8100000000000002e-02  -7.4499999999999997e-02   1.1984999999999999e+00   3.5580000000000001e-01   3.3083000000000000e+00   4.5269999999999999e-01   1.5400000000000000e-01   2.4329999999999999e-01
   2.1999999999999999e-02  -1.0990000000000000e-01   1.3725000000000001e+00   3.2460000000000000e-01  -5.7099999999999998e-02  -3.9500000000000000e-02   1.1762999999999999e+00   2.4460000000000001e-01   3.6564999999999999e+00   4.3350000000000000e-01   3.8500000000000000e-02   2.7870000000000000e-01
   1.3230000000000000e-01   4.3999999999999997e-02   2.5740000000000002e-01   4.8690000000000000e-01  -1.7130000000000001e-01  -4.3900000000000002e-02   1.1318999999999999e+00   2.8910000000000002e-01   3.2212000000000001e+00   4.9130000000000001e-01   1.0580000000000001e-01   2.2559999999999999e-01
   8.8200000000000001e-02   1.9789999999999999e-01   6.8630000000000002e-01   4.8690000000000000e-01  -1.4269999999999999e-01   0.0000000000000000e+00   8.8780000000000003e-01   3.1130000000000002e-01   3.3953000000000002e+00   5.2020000000000000e-01   6.7400000000000002e-02   2.6100000000000001e-01
  -4.4100000000000000e-02  -8.7900000000000006e-02   5.1470000000000005e-01   4.2959999999999998e-01  -4.7600000000000003e-02  -3.5099999999999999e-02   1.0431999999999999e+00   3.3350000000000002e-01   3.3083000000000000e+00   4.9130000000000001e-01   6.7400000000000002e-02   2.4329999999999999e-01
  -1.1020000000000001e-01   4.3999999999999997e-02   8.5800000000000001e-02   4.2959999999999998e-01  -1.0470000000000000e-01  -9.2100000000000001e-02   1.0431999999999999e+00   3.7800000000000000e-01   4.1788999999999996e+00   4.7199999999999998e-01   1.1550000000000001e-01   2.6540000000000002e-01
  -8.8200000000000001e-02   2.4179999999999999e-01   1.0294000000000001e+00   4.3919999999999998e-01  -1.0470000000000000e-01  -1.3200000000000000e-02   1.0653999999999999e+00   1.3339999999999999e-01   3.2212000000000001e+00   4.0460000000000002e-01   8.6599999999999996e-02   2.4329999999999999e-01
   4.4100000000000000e-02  -1.5390000000000001e-01   5.1470000000000005e-01   4.7739999999999999e-01  -1.8079999999999999e-01  -4.8200000000000000e-02   9.9880000000000002e-01   2.6679999999999998e-01   3.8306000000000000e+00   5.2020000000000000e-01   1.1550000000000001e-01   2.5659999999999999e-01
  -4.4100000000000000e-02  -6.6000000000000003e-02   6.8630000000000002e-01   4.8690000000000000e-01  -1.3320000000000001e-01  -3.0700000000000002e-02   1.0653999999999999e+00   3.1130000000000002e-01   3.9177000000000000e+00   4.3350000000000000e-01   5.7700000000000001e-02   2.7870000000000000e-01
  -2.4249999999999999e-01   8.7900000000000006e-02   9.4359999999999999e-01   4.0100000000000002e-01  -1.5229999999999999e-01  -3.9500000000000000e-02   9.5440000000000003e-01   6.0040000000000004e-01   3.2212000000000001e+00   5.6830000000000003e-01   9.5999999999999992e-03   2.9189999999999999e-01
  -1.7630000000000001e-01   2.1999999999999999e-02   9.4359999999999999e-01   3.9140000000000003e-01  -1.0470000000000000e-01   8.8000000000000005e-03   1.3095000000000001e+00   3.1130000000000002e-01   4.5270999999999999e+00   5.0090000000000001e-01   4.8099999999999997e-02   2.4770000000000000e-01
  -2.1999999999999999e-02  -1.5390000000000001e-01   1.2867999999999999e+00   3.4370000000000001e-01  -1.7130000000000001e-01  -3.9500000000000000e-02   1.0653999999999999e+00   4.0020000000000000e-01   4.0048000000000004e+00   4.1420000000000001e-01   3.8500000000000000e-02   2.2559999999999999e-01
  -8.8200000000000001e-02  -6.6000000000000003e-02   6.0050000000000003e-01   3.7240000000000001e-01  -1.1420000000000000e-01  -1.7500000000000002e-02   1.1762999999999999e+00   4.2249999999999999e-01   4.2659000000000002e+00   4.3350000000000000e-01   1.2509999999999999e-01   2.6540000000000002e-01
   4.4100000000000000e-02   2.1980000000000000e-01   1.7157000000000000e+00   4.2009999999999997e-01  -2.8500000000000001e-02  -9.2100000000000001e-02   9.1000000000000003e-01   2.4460000000000001e-01   3.8306000000000000e+00   4.8159999999999997e-01   5.7700000000000001e-02   2.6540000000000002e-01
   8.8200000000000001e-02  -4.3999999999999997e-02   4.2890000000000000e-01   3.9140000000000003e-01  -1.3320000000000001e-01  -1.7500000000000002e-02   1.0209999999999999e+00   4.0020000000000000e-01   3.4824000000000002e+00   4.0460000000000002e-01   8.6599999999999996e-02   2.4770000000000000e-01
  -2.2040000000000001e-01  -2.1999999999999999e-02   1.0294000000000001e+00   3.8190000000000002e-01  -1.0470000000000000e-01  -3.9500000000000000e-02   1.1096999999999999e+00   3.3350000000000002e-01   3.0470999999999999e+00   4.5269999999999999e-01   1.6360000000000000e-01   2.4770000000000000e-01
  -1.1020000000000001e-01   1.7590000000000000e-01   1.2867999999999999e+00   4.2959999999999998e-01  -5.7099999999999998e-02  -7.8899999999999998e-02   1.0875999999999999e+00   3.5580000000000001e-01   3.9177000000000000e+00   4.8159999999999997e-01   1.1550000000000001e-01   2.3890000000000000e-01
  -2.1999999999999999e-02  -1.3189999999999999e-01   1.1152000000000000e+00   5.7279999999999998e-01  -3.8100000000000002e-02  -5.2600000000000001e-02   9.3220000000000003e-01   1.7790000000000000e-01   3.5695000000000001e+00   5.2020000000000000e-01   2.8899999999999999e-02   2.6979999999999998e-01
   0.0000000000000000e+00   0.0000000000000000e+00   2.5740000000000002e-01   3.7240000000000001e-01  -1.1420000000000000e-01  -7.0199999999999999e-02   1.0209999999999999e+00   4.2249999999999999e-01   3.1341999999999999e+00   5.1049999999999995e-01   1.9239999999999999e-01   2.3440000000000000e-01
   0.0000000000000000e+00   8.7900000000000006e-02   1.1152000000000000e+00   4.6779999999999999e-01  -1.9030000000000000e-01  -3.9500000000000000e-02   8.8780000000000003e-01   4.6689999999999998e-01   3.3953000000000002e+00   5.5869999999999997e-01   4.8099999999999997e-02   2.9640000000000000e-01
  -2.1999999999999999e-02   3.0780000000000002e-01   1.4582999999999999e+00   4.2009999999999997e-01   9.4999999999999998e-03  -3.5099999999999999e-02   9.5440000000000003e-01   2.4460000000000001e-01   3.5695000000000001e+00   3.3710000000000001e-01   8.6599999999999996e-02   2.3440000000000000e-01
  -8.8200000000000001e-02   0.0000000000000000e+00   8.5800000000000001e-02   4.0100000000000002e-01  -4.7600000000000003e-02  -7.8899999999999998e-02   1.1096999999999999e+00   1.7790000000000000e-01   4.0918000000000001e+00   4.5269999999999999e-01   1.7319999999999999e-01   2.4329999999999999e-01
   6.6100000000000006e-02  -1.0990000000000000e-01   1.0294000000000001e+00   3.6280000000000001e-01  -8.5599999999999996e-02  -3.9500000000000000e-02   1.1540999999999999e+00   1.1119999999999999e-01   3.2212000000000001e+00   4.8159999999999997e-01   4.8099999999999997e-02   2.4329999999999999e-01
  -4.4100000000000000e-02   6.6000000000000003e-02   4.2890000000000000e-01   5.1559999999999995e-01  -1.9000000000000000e-02  -1.0520000000000000e-01   1.1096999999999999e+00   1.5559999999999999e-01   3.1341999999999999e+00   5.2020000000000000e-01   1.0580000000000001e-01   2.1229999999999999e-01
  -1.1020000000000001e-01   0.0000000000000000e+00   5.1470000000000005e-01   4.8690000000000000e-01  -9.4999999999999998e-03  -5.2600000000000001e-02   9.9880000000000002e-01   2.8910000000000002e-01   3.3083000000000000e+00   4.7199999999999998e-01   1.2509999999999999e-01   2.4770000000000000e-01
  -1.3230000000000000e-01  -1.0990000000000000e-01   8.5780000000000001e-01   5.0600000000000001e-01  -1.4269999999999999e-01  -3.5099999999999999e-02   9.5440000000000003e-01   1.5559999999999999e-01   3.8306000000000000e+00   5.5869999999999997e-01   4.8099999999999997e-02   2.5209999999999999e-01
  -4.4100000000000000e-02  -1.7590000000000000e-01   8.5780000000000001e-01   4.9650000000000000e-01  -1.9000000000000000e-02  -7.4499999999999997e-02   1.0875999999999999e+00   1.3339999999999999e-01   3.8306000000000000e+00   4.7199999999999998e-01   3.8500000000000000e-02   2.5659999999999999e-01
   6.6100000000000006e-02   4.3999999999999997e-02   8.5780000000000001e-01   4.6779999999999999e-01  -1.4269999999999999e-01   4.4000000000000003e-03   1.0875999999999999e+00   4.0020000000000000e-01   4.0048000000000004e+00   5.0090000000000001e-01   1.0580000000000001e-01   2.7429999999999999e-01
  -4.4100000000000000e-02   0.0000000000000000e+00   1.0294000000000001e+00   3.9140000000000003e-01  -1.0470000000000000e-01  -7.0199999999999999e-02   1.0653999999999999e+00   2.4460000000000001e-01   3.5695000000000001e+00   4.4309999999999999e-01   3.8500000000000000e-02   2.1229999999999999e-01
  -8.8200000000000001e-02  -1.3189999999999999e-01   1.3725000000000001e+00   3.6280000000000001e-01  -1.5229999999999999e-01  -5.2600000000000001e-02   1.1540999999999999e+00   1.3339999999999999e-01   4.1788999999999996e+00   4.0460000000000002e-01   5.7700000000000001e-02   2.2559999999999999e-01
   6.6100000000000006e-02   2.4179999999999999e-01   1.7160000000000000e-01   4.2959999999999998e-01  -2.1890000000000001e-01  -3.9500000000000000e-02   1.0431999999999999e+00   4.6689999999999998e-01   3.8306000000000000e+00   4.8159999999999997e-01   7.6999999999999999e-02   2.6979999999999998e-01
  -2.1999999999999999e-02   4.3999999999999997e-02   1.0294000000000001e+00   4.5829999999999999e-01  -1.0470000000000000e-01  -4.8200000000000000e-02   1.0431999999999999e+00   3.7800000000000000e-01   4.4401000000000002e+00   5.2980000000000005e-01   5.7700000000000001e-02   2.6979999999999998e-01
   8.8200000000000001e-02   1.0990000000000000e-01   4.2890000000000000e-01   4.0100000000000002e-01  -1.7130000000000001e-01  -3.0700000000000002e-02   8.6560000000000004e-01   4.0020000000000000e-01   3.1341999999999999e+00   4.6239999999999998e-01   4.8099999999999997e-02   2.4329999999999999e-01
   1.3230000000000000e-01   4.3999999999999997e-02   4.2890000000000000e-01   4.1049999999999998e-01  -3.8100000000000002e-02  -6.1400000000000003e-02   9.7660000000000002e-01   2.2239999999999999e-01   3.5695000000000001e+00   4.9130000000000001e-01  -2.8899999999999999e-02   2.6540000000000002e-01
  -1.1020000000000001e-01   4.3999999999999997e-02   7.7210000000000001e-01   5.0600000000000001e-01  -8.5599999999999996e-02  -6.1400000000000003e-02   1.0653999999999999e+00   5.5589999999999995e-01   3.7435999999999998e+00   5.5869999999999997e-01   1.6360000000000000e-01   2.2559999999999999e-01
  -6.6100000000000006e-02  -2.1999999999999999e-02   6.0050000000000003e-01   4.0100000000000002e-01  -2.8500000000000001e-02  -8.7700000000000000e-02   1.1096999999999999e+00   4.2249999999999999e-01   3.4824000000000002e+00   5.2020000000000000e-01   1.9239999999999999e-01   2.1229999999999999e-01
   2.1999999999999999e-02   6.6000000000000003e-02   8.5780000000000001e-01   4.1049999999999998e-01  -9.5200000000000007e-02  -5.7000000000000002e-02   1.0209999999999999e+00   3.7800000000000000e-01   3.9177000000000000e+00   4.8159999999999997e-01   9.6199999999999994e-02   2.4329999999999999e-01
  -1.5429999999999999e-01  -6.6000000000000003e-02   2.5740000000000002e-01   5.5379999999999996e-01  -5.7099999999999998e-02  -3.5099999999999999e-02   1.2650999999999999e+00   5.3369999999999995e-01   2.9600000000000000e+00   4.3350000000000000e-01   1.2509999999999999e-01   2.3890000000000000e-01
   4.4100000000000000e-02  -2.1999999999999999e-02   1.2867999999999999e+00   4.1049999999999998e-01  -1.1420000000000000e-01  -3.5099999999999999e-02   9.9880000000000002e-01   5.7809999999999995e-01   3.4824000000000002e+00   4.4309999999999999e-01   2.8899999999999999e-02   2.5659999999999999e-01
  -4.4100000000000000e-02   8.7900000000000006e-02   3.4310000000000002e-01   4.5829999999999999e-01  -2.8500000000000001e-02  -5.2600000000000001e-02   1.1762999999999999e+00   6.6699999999999995e-02   3.9177000000000000e+00   5.2020000000000000e-01   7.6999999999999999e-02   2.3890000000000000e-01
   4.4100000000000000e-02   6.6000000000000003e-02   8.5780000000000001e-01   5.0600000000000001e-01  -1.7130000000000001e-01   0.0000000000000000e+00   9.7660000000000002e-01   2.8910000000000002e-01   3.4824000000000002e+00   5.2980000000000005e-01   0.0000000000000000e+00   2.3890000000000000e-01
   2.1999999999999999e-02  -1.3189999999999999e-01   1.2867999999999999e+00   4.0100000000000002e-01  -1.0470000000000000e-01  -6.1400000000000003e-02   1.0875999999999999e+00   1.7790000000000000e-01   3.3083000000000000e+00   5.2020000000000000e-01   9.6199999999999994e-02   2.5209999999999999e-01
  -1.9839999999999999e-01   4.3999999999999997e-02   4.2890000000000000e-01   4.3919999999999998e-01  -1.7130000000000001e-01  -7.0199999999999999e-02   9.5440000000000003e-01   3.1130000000000002e-01   3.1341999999999999e+00   5.2020000000000000e-01   1.3469999999999999e-01   2.3000000000000001e-01
  -8.8200000000000001e-02   4.3999999999999997e-02   5.1470000000000005e-01   3.7240000000000001e-01  -3.8100000000000002e-02  -7.4499999999999997e-02   1.0875999999999999e+00   2.6679999999999998e-01   3.3083000000000000e+00   4.4309999999999999e-01   1.8279999999999999e-01   2.6540000000000002e-01
   2.1999999999999999e-02   1.9789999999999999e-01   9.4359999999999999e-01   4.0100000000000002e-01  -5.7099999999999998e-02  -1.0090000000000000e-01   9.1000000000000003e-01   4.4469999999999998e-01   3.9177000000000000e+00   5.4910000000000003e-01   7.6999999999999999e-02   2.5209999999999999e-01
  -6.6100000000000006e-02   1.3189999999999999e-01   9.4359999999999999e-01   2.3870000000000000e-01  -1.1420000000000000e-01   3.9500000000000000e-02   1.0653999999999999e+00   3.5580000000000001e-01   4.1788999999999996e+00   4.3350000000000000e-01   1.0580000000000001e-01   2.5209999999999999e-01
   4.4100000000000000e-02  -2.1980000000000000e-01   4.2890000000000000e-01   5.2510000000000001e-01  -4.7600000000000003e-02  -5.7000000000000002e-02   1.0209999999999999e+00   1.7790000000000000e-01   3.8306000000000000e+00   5.0090000000000001e-01   1.0580000000000001e-01   2.3000000000000001e-01
  -6.6100000000000006e-02   8.7900000000000006e-02   1.2867999999999999e+00   4.5829999999999999e-01  -3.8100000000000002e-02  -4.8200000000000000e-02   1.2650999999999999e+00   2.0010000000000000e-01   3.3083000000000000e+00   4.4309999999999999e-01   5.7700000000000001e-02   2.2559999999999999e-01
  -8.8200000000000001e-02  -1.7590000000000000e-01   7.7210000000000001e-01   4.4869999999999999e-01  -1.9000000000000000e-02  -2.1899999999999999e-02   1.0875999999999999e+00   2.0010000000000000e-01   4.0918000000000001e+00   5.0090000000000001e-01   4.8099999999999997e-02   2.5209999999999999e-01
   2.8649999999999998e-01   0.0000000000000000e+00   2.5740000000000002e-01   4.2009999999999997e-01  -1.3320000000000001e-01  -4.3900000000000002e-02   9.1000000000000003e-01   2.8910000000000002e-01   3.3953000000000002e+00   5.2020000000000000e-01  -1.9199999999999998e-02   2.2120000000000001e-01
  -1.7630000000000001e-01   2.1980000000000000e-01   7.7210000000000001e-01   4.9650000000000000e-01  -1.0470000000000000e-01  -2.6300000000000000e-02   1.0431999999999999e+00   2.8910000000000002e-01   3.6564999999999999e+00   4.2380000000000001e-01   9.6199999999999994e-02   2.8310000000000002e-01
   8.8200000000000001e-02   1.5390000000000001e-01   4.2890000000000000e-01   4.4869999999999999e-01  -1.3320000000000001e-01  -7.4499999999999997e-02   1.1096999999999999e+00   3.3350000000000002e-01   3.4824000000000002e+00   5.1049999999999995e-01   1.0580000000000001e-01   2.6100000000000001e-01
   8.8200000000000001e-02  -1.7590000000000000e-01   6.0050000000000003e-01   4.2959999999999998e-01  -1.9980000000000001e-01  -6.5799999999999997e-02   1.0875999999999999e+00   3.7800000000000000e-01   3.6564999999999999e+00   4.4309999999999999e-01   4.8099999999999997e-02   2.3440000000000000e-01
  -1.3230000000000000e-01   1.3189999999999999e-01  -2.5740000000000002e-01   4.3919999999999998e-01  -4.7600000000000003e-02  -5.7000000000000002e-02   1.0209999999999999e+00   3.7800000000000000e-01   3.5695000000000001e+00   4.7199999999999998e-01   6.7400000000000002e-02   2.3890000000000000e-01
  -2.4249999999999999e-01   3.0780000000000002e-01   8.5780000000000001e-01   4.1049999999999998e-01  -1.5229999999999999e-01  -5.7000000000000002e-02   1.0875999999999999e+00   1.7790000000000000e-01   3.4824000000000002e+00   5.2980000000000005e-01   2.1170000000000000e-01   2.0349999999999999e-01
  -4.1880000000000001e-01  -1.7590000000000000e-01   1.0294000000000001e+00   3.2460000000000000e-01  -9.4999999999999998e-03  -7.4499999999999997e-02   9.7660000000000002e-01   5.3369999999999995e-01   3.1341999999999999e+00   4.7199999999999998e-01   6.7400000000000002e-02   2.1229999999999999e-01
   5.2900000000000003e-01   1.3189999999999999e-01   5.1470000000000005e-01   4.6779999999999999e-01   0.0000000000000000e+00   0.0000000000000000e+00   1.2428999999999999e+00   3.5580000000000001e-01   3.2212000000000001e+00   5.0090000000000001e-01   6.7400000000000002e-02   2.7429999999999999e-01
   6.6100000000000006e-02   2.6379999999999998e-01   6.8630000000000002e-01   4.5829999999999999e-01  -6.6600000000000006e-02  -6.1400000000000003e-02   1.0431999999999999e+00   4.4469999999999998e-01   3.8306000000000000e+00   5.2980000000000005e-01   1.2509999999999999e-01   2.5659999999999999e-01
  -4.4080000000000003e-01  -2.1999999999999999e-02   0.0000000000000000e+00   4.2009999999999997e-01  -4.7600000000000003e-02  -3.9500000000000000e-02   1.1096999999999999e+00   2.8910000000000002e-01   3.4824000000000002e+00   4.7199999999999998e-01   1.9199999999999998e-02   2.3890000000000000e-01
  -3.5270000000000001e-01   6.8149999999999999e-01   9.4359999999999999e-01   4.4869999999999999e-01  -8.5599999999999996e-02  -7.0199999999999999e-02   9.1000000000000003e-01   5.7809999999999995e-01   4.7012999999999998e+00   5.2020000000000000e-01   1.2509999999999999e-01   2.3890000000000000e-01
   7.4939999999999996e-01  -1.3189999999999999e-01   6.8630000000000002e-01   4.2959999999999998e-01  -1.2370000000000000e-01  -4.4000000000000003e-03   1.1096999999999999e+00   2.6679999999999998e-01   2.8730000000000002e+00   5.2980000000000005e-01   9.6199999999999994e-02   3.1850000000000001e-01
   8.8200000000000001e-02  -6.1550000000000005e-01   1.2010000000000001e+00   3.0549999999999999e-01  -1.9980000000000001e-01   4.4000000000000003e-03   9.9880000000000002e-01   2.2239999999999999e-01   1.9153000000000000e+00   3.5639999999999999e-01   7.6999999999999999e-02   2.9189999999999999e-01
  -4.4080000000000003e-01   4.3969999999999998e-01  -4.2890000000000000e-01   4.2959999999999998e-01  -9.5200000000000007e-02  -1.0090000000000000e-01   1.0209999999999999e+00   0.0000000000000000e+00   5.8330000000000002e+00   5.9719999999999995e-01   7.6999999999999999e-02   2.6100000000000001e-01
  -2.6450000000000001e-01   2.8580000000000000e-01   7.7210000000000001e-01   4.2959999999999998e-01  -1.9000000000000000e-02   8.8000000000000005e-03   5.5489999999999995e-01   1.5787000000000000e+00   3.9177000000000000e+00   5.2020000000000000e-01   1.5400000000000000e-01   3.0959999999999999e-01
   2.8649999999999998e-01  -3.7369999999999998e-01   7.7210000000000001e-01   2.3870000000000000e-01  -1.0470000000000000e-01  -6.1400000000000003e-02   1.5093000000000001e+00  -4.4469999999999998e-01   2.2635999999999998e+00   4.2380000000000001e-01   3.8500000000000000e-02   2.4770000000000000e-01
   5.2900000000000003e-01   2.6379999999999998e-01   3.4310000000000002e-01   5.1559999999999995e-01  -1.4269999999999999e-01  -1.1840000000000001e-01   1.6202000000000001e+00  -1.5559999999999999e-01   2.6989000000000001e+00   5.3939999999999999e-01   5.7700000000000001e-02   1.8140000000000001e-01
  -4.6289999999999998e-01   3.9570000000000000e-01   1.2010000000000001e+00   4.0100000000000002e-01   1.9000000000000000e-02  -4.4000000000000003e-03   6.6600000000000006e-02   1.4898000000000000e+00   5.2236000000000002e+00   6.1650000000000005e-01   1.0580000000000001e-01   2.7429999999999999e-01
  -5.2900000000000003e-01  -4.6170000000000000e-01   1.1152000000000000e+00   2.8639999999999999e-01  -1.9000000000000000e-02  -1.3200000000000000e-02   1.4427000000000001e+00  -6.0040000000000004e-01   4.2659000000000002e+00   4.6239999999999998e-01   4.8099999999999997e-02   2.5209999999999999e-01
   3.0859999999999999e-01   1.0990000000000000e-01   9.4359999999999999e-01   4.0100000000000002e-01  -6.6600000000000006e-02  -8.7700000000000000e-02   7.9900000000000004e-01  -1.7790000000000000e-01   1.8283000000000000e+00   4.9130000000000001e-01  -2.8899999999999999e-02   2.6540000000000002e-01
   1.1020000000000001e-01   7.0350000000000001e-01   6.8630000000000002e-01   4.2009999999999997e-01  -1.7130000000000001e-01   2.1899999999999999e-02   1.4427000000000001e+00   9.5609999999999995e-01   4.6142000000000003e+00   4.9130000000000001e-01   2.8899999999999999e-02   2.5659999999999999e-01
  -1.3230000000000000e-01  -3.7369999999999998e-01   8.5780000000000001e-01   3.8190000000000002e-01  -6.6600000000000006e-02  -3.5099999999999999e-02   5.5489999999999995e-01   2.0010000000000000e-01   4.0918000000000001e+00   6.4539999999999997e-01   7.6999999999999999e-02   3.0080000000000001e-01
  -4.8490000000000000e-01  -2.1999999999999999e-02   8.5780000000000001e-01   3.4370000000000001e-01  -5.7099999999999998e-02  -6.5799999999999997e-02   1.0875999999999999e+00   1.1119999999999999e-01   2.0893999999999999e+00   4.6239999999999998e-01   1.4430000000000001e-01   2.3440000000000000e-01
   5.7310000000000005e-01   4.3969999999999998e-01   1.2010000000000001e+00   4.2009999999999997e-01  -1.1420000000000000e-01  -2.1899999999999999e-02   1.0209999999999999e+00   4.6689999999999998e-01   4.0048000000000004e+00   5.7799999999999996e-01   9.5999999999999992e-03   2.6979999999999998e-01
   2.2040000000000001e-01   2.6379999999999998e-01   1.7160000000000000e-01   3.7240000000000001e-01  -7.6100000000000001e-02  -4.3900000000000002e-02   9.7660000000000002e-01   7.7820000000000000e-01   4.4401000000000002e+00   5.1049999999999995e-01   1.2509999999999999e-01   2.1679999999999999e-01
  -5.5110000000000003e-01  -1.7590000000000000e-01   6.8630000000000002e-01   4.2959999999999998e-01  -8.5599999999999996e-02  -7.0199999999999999e-02   1.1984999999999999e+00   1.5559999999999999e-01   2.5247000000000002e+00   4.1420000000000001e-01   1.2509999999999999e-01   2.5209999999999999e-01
   6.6100000000000006e-02   4.1770000000000002e-01   8.5800000000000001e-02   4.4869999999999999e-01  -7.6100000000000001e-02   3.0700000000000002e-02   1.5758000000000001e+00  -2.0010000000000000e-01   3.6564999999999999e+00   4.7199999999999998e-01   2.0210000000000000e-01   1.9460000000000000e-01
  -2.1999999999999999e-02   1.3189999999999999e-01   4.2890000000000000e-01   3.3420000000000000e-01  -1.3320000000000001e-01  -1.1400000000000000e-01   8.2120000000000004e-01   1.1339999999999999e+00   4.1788999999999996e+00   5.5869999999999997e-01   1.7319999999999999e-01   2.6540000000000002e-01
   1.3230000000000000e-01  -3.2979999999999998e-01   8.5780000000000001e-01   4.2009999999999997e-01  -5.7099999999999998e-02  -9.2100000000000001e-02   1.0875999999999999e+00   6.6699999999999995e-02   3.7435999999999998e+00   4.6239999999999998e-01   1.3469999999999999e-01   2.2559999999999999e-01
  -1.7630000000000001e-01  -2.1999999999999999e-02   6.0050000000000003e-01   4.3919999999999998e-01  -5.7099999999999998e-02   1.7500000000000002e-02   1.1096999999999999e+00  -5.7809999999999995e-01   2.9600000000000000e+00   4.5269999999999999e-01   2.8899999999999999e-02   2.5209999999999999e-01
   1.1020000000000001e-01   8.7900000000000006e-02   6.0050000000000003e-01   4.4869999999999999e-01  -4.7600000000000003e-02  -3.5099999999999999e-02   7.9900000000000004e-01   8.8939999999999997e-01   4.0918000000000001e+00   5.0090000000000001e-01   1.4430000000000001e-01   2.6540000000000002e-01
   2.6450000000000001e-01  -3.2979999999999998e-01   8.5780000000000001e-01   4.7739999999999999e-01  -1.9980000000000001e-01  -1.7500000000000002e-02   1.1540999999999999e+00   1.5559999999999999e-01   3.6564999999999999e+00   5.4910000000000003e-01   5.7700000000000001e-02   2.6540000000000002e-01
  -2.1999999999999999e-02   1.7590000000000000e-01   4.2890000000000000e-01   3.6280000000000001e-01  -1.9030000000000000e-01   4.4000000000000003e-03   1.1984999999999999e+00  -8.8900000000000007e-02   3.2212000000000001e+00   4.8159999999999997e-01   5.7700000000000001e-02   3.0959999999999999e-01
  -2.6450000000000001e-01   2.8580000000000000e-01   1.1152000000000000e+00   4.2959999999999998e-01  -8.5599999999999996e-02  -4.3900000000000002e-02   1.1096999999999999e+00   7.3380000000000001e-01   4.3529999999999998e+00   5.2020000000000000e-01   1.0580000000000001e-01   2.5659999999999999e-01
  -1.3230000000000000e-01   0.0000000000000000e+00   2.5740000000000002e-01   3.8190000000000002e-01  -1.1420000000000000e-01  -2.1899999999999999e-02   1.0653999999999999e+00   4.4469999999999998e-01   3.7435999999999998e+00   5.4910000000000003e-01   5.7700000000000001e-02   2.4329999999999999e-01
   4.4080000000000003e-01  -2.1999999999999999e-02   3.4310000000000002e-01   4.9650000000000000e-01  -8.5599999999999996e-02   8.8000000000000005e-03   9.9880000000000002e-01   1.3339999999999999e-01   2.7858999999999998e+00   5.2020000000000000e-01   4.8099999999999997e-02   2.4770000000000000e-01
  -2.1999999999999999e-02   4.1770000000000002e-01   7.7210000000000001e-01   4.6779999999999999e-01  -1.1420000000000000e-01  -1.7500000000000002e-02   9.3220000000000003e-01   2.4460000000000001e-01   3.3083000000000000e+00   4.6239999999999998e-01   1.1550000000000001e-01   2.3000000000000001e-01
  -1.7630000000000001e-01   6.6000000000000003e-02   1.8872000000000000e+00   5.0600000000000001e-01  -4.7600000000000003e-02  -4.3900000000000002e-02   1.0431999999999999e+00   4.4469999999999998e-01   3.8306000000000000e+00   5.8760000000000001e-01   1.3469999999999999e-01   2.4329999999999999e-01
  -1.5429999999999999e-01   4.3999999999999997e-02   1.0294000000000001e+00   3.3420000000000000e-01  -3.8100000000000002e-02  -3.0700000000000002e-02   8.4340000000000004e-01   3.7800000000000000e-01   3.8306000000000000e+00   3.8529999999999998e-01   1.2509999999999999e-01   3.0080000000000001e-01
   2.4249999999999999e-01   2.1999999999999999e-02   1.7160000000000000e-01   3.4370000000000001e-01  -1.1420000000000000e-01  -5.2600000000000001e-02   1.1540999999999999e+00   1.3339999999999999e-01   3.1341999999999999e+00   6.3580000000000003e-01   6.7400000000000002e-02   2.4329999999999999e-01
   4.4100000000000000e-02   4.3999999999999997e-02   1.1152000000000000e+00   4.3919999999999998e-01  -8.5599999999999996e-02  -4.3900000000000002e-02   9.7660000000000002e-01   3.7800000000000000e-01   3.4824000000000002e+00   5.4910000000000003e-01   5.7700000000000001e-02   3.1409999999999999e-01
  -2.4249999999999999e-01   1.9789999999999999e-01   1.0294000000000001e+00   4.9650000000000000e-01  -1.4269999999999999e-01  -1.3200000000000000e-02   1.0431999999999999e+00   5.5589999999999995e-01   4.3529999999999998e+00   5.2020000000000000e-01   1.3469999999999999e-01   2.4329999999999999e-01
  -1.9839999999999999e-01   0.0000000000000000e+00   1.2867999999999999e+00   3.4370000000000001e-01  -9.5200000000000007e-02  -1.0960000000000000e-01   1.2428999999999999e+00   3.7800000000000000e-01   3.2212000000000001e+00   4.4309999999999999e-01   2.8899999999999999e-02   2.4770000000000000e-01
   2.1999999999999999e-02  -2.1999999999999999e-02   1.0294000000000001e+00   3.6280000000000001e-01  -1.1420000000000000e-01  -3.0700000000000002e-02   1.0653999999999999e+00   4.8920000000000002e-01   3.7435999999999998e+00   5.3939999999999999e-01   6.7400000000000002e-02   2.6100000000000001e-01
   1.5429999999999999e-01   6.6000000000000003e-02   5.1470000000000005e-01   4.6779999999999999e-01  -1.5229999999999999e-01  -7.0199999999999999e-02   1.1318999999999999e+00   4.6689999999999998e-01   4.0918000000000001e+00   5.2020000000000000e-01   1.7319999999999999e-01   2.3440000000000000e-01
  -2.8649999999999998e-01  -1.3189999999999999e-01   8.5780000000000001e-01   3.8190000000000002e-01  -9.5200000000000007e-02   0.0000000000000000e+00   1.0653999999999999e+00   1.5559999999999999e-01   3.7435999999999998e+00   5.1049999999999995e-01   1.8279999999999999e-01   2.5209999999999999e-01
  -1.7630000000000001e-01   2.1999999999999999e-02   8.5780000000000001e-01   4.1049999999999998e-01   0.0000000000000000e+00  -7.4499999999999997e-02   8.8780000000000003e-01   5.3369999999999995e-01   3.4824000000000002e+00   5.3939999999999999e-01   1.3469999999999999e-01   2.7870000000000000e-01
   1.7630000000000001e-01   4.3999999999999997e-02   1.2010000000000001e+00   3.7240000000000001e-01  -7.6100000000000001e-02  -1.0960000000000000e-01   9.3220000000000003e-01   4.8920000000000002e-01   3.4824000000000002e+00   5.1049999999999995e-01   8.6599999999999996e-02   2.1229999999999999e-01
   2.6450000000000001e-01   2.8580000000000000e-01   1.1152000000000000e+00   3.7240000000000001e-01   2.8500000000000001e-02  -6.5799999999999997e-02   9.1000000000000003e-01   2.6679999999999998e-01   3.0470999999999999e+00   4.9130000000000001e-01   9.6199999999999994e-02   2.6979999999999998e-01
  -1.9839999999999999e-01  -1.9789999999999999e-01   6.8630000000000002e-01   3.9140000000000003e-01  -6.6600000000000006e-02   0.0000000000000000e+00   1.1540999999999999e+00   8.8900000000000007e-02   4.0918000000000001e+00   4.8159999999999997e-01   1.2509999999999999e-01   2.5209999999999999e-01
  -2.6450000000000001e-01   0.0000000000000000e+00   5.1470000000000005e-01   4.5829999999999999e-01  -9.5200000000000007e-02  -5.7000000000000002e-02   1.0875999999999999e+00   4.0020000000000000e-01   4.2659000000000002e+00   5.2980000000000005e-01   2.0210000000000000e-01   2.6540000000000002e-01
   2.1999999999999999e-02   4.3999999999999997e-02   2.5740000000000002e-01   5.0600000000000001e-01  -1.2370000000000000e-01  -5.2600000000000001e-02   9.1000000000000003e-01   3.7800000000000000e-01   3.6564999999999999e+00   4.7199999999999998e-01   1.0580000000000001e-01   2.5659999999999999e-01
  -1.3230000000000000e-01  -4.3999999999999997e-02   7.7210000000000001e-01   4.1049999999999998e-01  -1.1420000000000000e-01  -3.5099999999999999e-02   9.9880000000000002e-01   2.4460000000000001e-01   3.8306000000000000e+00   4.9130000000000001e-01   1.2509999999999999e-01   2.3440000000000000e-01
  -1.5429999999999999e-01   1.5390000000000001e-01  -2.5740000000000002e-01   4.0100000000000002e-01  -1.1420000000000000e-01  -6.5799999999999997e-02   1.0875999999999999e+00   2.8910000000000002e-01   3.3953000000000002e+00   4.6239999999999998e-01   7.6999999999999999e-02   2.4770000000000000e-01
  -6.6100000000000006e-02   1.7590000000000000e-01   6.0050000000000003e-01   5.2510000000000001e-01  -6.6600000000000006e-02   0.0000000000000000e+00   1.2650999999999999e+00   4.2249999999999999e-01   4.0918000000000001e+00   5.3939999999999999e-01   8.6599999999999996e-02   2.6540000000000002e-01
  -4.4100000000000000e-02   1.5390000000000001e-01   9.4359999999999999e-01   3.9140000000000003e-01  -1.2370000000000000e-01  -4.8200000000000000e-02   1.0431999999999999e+00   8.8900000000000007e-02   3.4824000000000002e+00   4.7199999999999998e-01   1.5400000000000000e-01   2.1679999999999999e-01
   1.7630000000000001e-01   2.1999999999999999e-02   5.1470000000000005e-01   5.4420000000000002e-01  -1.3320000000000001e-01  -7.8899999999999998e-02   1.1318999999999999e+00   3.1130000000000002e-01   3.7435999999999998e+00   4.2380000000000001e-01   3.8500000000000000e-02   2.3440000000000000e-01
  -1.3230000000000000e-01   4.3999999999999997e-02   6.8630000000000002e-01   4.3919999999999998e-01  -3.8100000000000002e-02  -3.5099999999999999e-02   1.1762999999999999e+00   3.5580000000000001e-01   3.3083000000000000e+00   4.6239999999999998e-01   5.7700000000000001e-02   2.6100000000000001e-01
  -2.4249999999999999e-01   8.7900000000000006e-02   6.0050000000000003e-01   4.1049999999999998e-01  -5.7099999999999998e-02  -2.1899999999999999e-02   1.2650999999999999e+00   4.0020000000000000e-01   3.8306000000000000e+00   4.8159999999999997e-01   1.2509999999999999e-01   2.6100000000000001e-01
  -2.1999999999999999e-02   1.9789999999999999e-01   6.8630000000000002e-01   4.2959999999999998e-01  -2.8500000000000001e-02  -9.2100000000000001e-02   1.2428999999999999e+00   2.2239999999999999e-01   2.9600000000000000e+00   4.5269999999999999e-01   5.7700000000000001e-02   2.2120000000000001e-01
  -6.6100000000000006e-02   0.0000000000000000e+00   6.0050000000000003e-01   4.0100000000000002e-01  -7.6100000000000001e-02  -7.0199999999999999e-02   9.5440000000000003e-01   3.7800000000000000e-01   4.5270999999999999e+00   5.1049999999999995e-01   1.1550000000000001e-01   2.3890000000000000e-01
  -4.4100000000000000e-02   1.3189999999999999e-01   7.7210000000000001e-01   4.2959999999999998e-01  -9.5200000000000007e-02   1.3200000000000000e-02   1.0875999999999999e+00   2.4460000000000001e-01   3.2212000000000001e+00   5.4910000000000003e-01   8.6599999999999996e-02   2.4770000000000000e-01
  -1.5429999999999999e-01   2.1999999999999999e-02   7.7210000000000001e-01   4.4869999999999999e-01  -1.1420000000000000e-01  -3.5099999999999999e-02   9.5440000000000003e-01   3.1130000000000002e-01   3.3083000000000000e+00   4.8159999999999997e-01   1.9239999999999999e-01   2.8310000000000002e-01
  -1.5429999999999999e-01   2.1999999999999999e-02   5.1470000000000005e-01   4.1049999999999998e-01  -1.6180000000000000e-01  -3.5099999999999999e-02   8.6560000000000004e-01   3.7800000000000000e-01   3.4824000000000002e+00   5.6830000000000003e-01   1.2509999999999999e-01   2.6540000000000002e-01
  -2.1999999999999999e-02   2.1980000000000000e-01   2.5740000000000002e-01   4.2959999999999998e-01  -2.8500000000000001e-02  -8.3299999999999999e-02   1.0209999999999999e+00   3.7800000000000000e-01   4.0048000000000004e+00   4.3350000000000000e-01   9.5999999999999992e-03   2.3890000000000000e-01
   1.1020000000000001e-01   0.0000000000000000e+00   6.8630000000000002e-01   4.5829999999999999e-01  -8.5599999999999996e-02  -5.2600000000000001e-02   9.1000000000000003e-01   2.4460000000000001e-01   3.8306000000000000e+00   4.9130000000000001e-01   9.6199999999999994e-02   2.2120000000000001e-01
   0.0000000000000000e+00   1.5390000000000001e-01   9.4359999999999999e-01   3.9140000000000003e-01  -4.7600000000000003e-02  -7.8899999999999998e-02   1.0209999999999999e+00   2.4460000000000001e-01   3.3953000000000002e+00   4.4309999999999999e-01   1.1550000000000001e-01   2.6100000000000001e-01
  -6.6100000000000006e-02   0.0000000000000000e+00   6.8630000000000002e-01   4.5829999999999999e-01  -3.8100000000000002e-02  -3.9500000000000000e-02   9.1000000000000003e-01   4.6689999999999998e-01   4.0048000000000004e+00   5.0090000000000001e-01   1.1550000000000001e-01   2.7429999999999999e-01
   2.4249999999999999e-01   1.0990000000000000e-01   1.7160000000000000e-01   5.6330000000000002e-01  -1.8079999999999999e-01  -3.9500000000000000e-02   1.1984999999999999e+00   2.6679999999999998e-01   3.2212000000000001e+00   4.1420000000000001e-01   8.6599999999999996e-02   2.4770000000000000e-01
  -8.8200000000000001e-02   2.1999999999999999e-02   9.4359999999999999e-01   5.3469999999999995e-01  -2.0930000000000001e-01   4.4000000000000003e-03   1.0875999999999999e+00   1.5559999999999999e-01   3.8306000000000000e+00   5.1049999999999995e-01   8.6599999999999996e-02   2.4329999999999999e-01
  -2.1999999999999999e-02  -8.7900000000000006e-02   1.8015000000000001e+00   4.8690000000000000e-01  -9.5200000000000007e-02  -8.7700000000000000e-02   8.4340000000000004e-01   5.7809999999999995e-01   3.8306000000000000e+00   5.0090000000000001e-01   1.9199999999999998e-02   2.6979999999999998e-01
  -1.7630000000000001e-01   3.9570000000000000e-01  -1.7160000000000000e-01   4.2009999999999997e-01  -1.9000000000000000e-02  -5.7000000000000002e-02   7.9900000000000004e-01   3.7800000000000000e-01   3.4824000000000002e+00   4.6239999999999998e-01   1.0580000000000001e-01   2.3440000000000000e-01
   0.0000000000000000e+00  -6.6000000000000003e-02   9.4359999999999999e-01   2.7689999999999998e-01  -3.8100000000000002e-02  -7.0199999999999999e-02   1.0875999999999999e+00   2.4460000000000001e-01   3.5695000000000001e+00   4.7199999999999998e-01  -5.7700000000000001e-02   2.7429999999999999e-01
  -2.1999999999999999e-02   4.3999999999999997e-02   1.3725000000000001e+00   3.2460000000000000e-01  -1.0470000000000000e-01  -3.9500000000000000e-02   1.1540999999999999e+00   2.6679999999999998e-01   3.7435999999999998e+00   5.5869999999999997e-01   1.0580000000000001e-01   2.3890000000000000e-01
  -4.4100000000000000e-02   0.0000000000000000e+00   7.7210000000000001e-01   3.3420000000000000e-01  -4.7600000000000003e-02  -5.7000000000000002e-02   8.4340000000000004e-01   3.7800000000000000e-01   4.3529999999999998e+00   4.4309999999999999e-01   8.6599999999999996e-02   2.9640000000000000e-01
  -6.6100000000000006e-02   0.0000000000000000e+00   3.4310000000000002e-01   4.9650000000000000e-01  -1.1420000000000000e-01  -4.3900000000000002e-02   1.1096999999999999e+00   2.0010000000000000e-01   4.0048000000000004e+00   5.3939999999999999e-01   1.0580000000000001e-01   2.9640000000000000e-01
   4.4100000000000000e-02   2.1999999999999999e-02   4.2890000000000000e-01   4.7739999999999999e-01  -1.2370000000000000e-01  -8.7700000000000000e-02   1.1096999999999999e+00   3.7800000000000000e-01   3.3083000000000000e+00   5.3939999999999999e-01   1.6360000000000000e-01   2.2559999999999999e-01
  -1.7630000000000001e-01  -1.0990000000000000e-01   8.5780000000000001e-01   4.4869999999999999e-01  -3.8100000000000002e-02  -9.2100000000000001e-02   9.9880000000000002e-01   3.5580000000000001e-01   2.7858999999999998e+00   4.0460000000000002e-01   1.2509999999999999e-01   2.3440000000000000e-01
  -1.7630000000000001e-01   4.3999999999999997e-02   0.0000000000000000e+00   4.0100000000000002e-01  -2.8500000000000001e-02  -3.9500000000000000e-02   1.1540999999999999e+00   6.2260000000000004e-01   3.7435999999999998e+00   4.3350000000000000e-01   8.6599999999999996e-02   2.3890000000000000e-01
   0.0000000000000000e+00   8.7900000000000006e-02   5.1470000000000005e-01   3.8190000000000002e-01   9.4999999999999998e-03  -2.1899999999999999e-02   1.1318999999999999e+00   4.4469999999999998e-01   3.7435999999999998e+00   5.4910000000000003e-01   1.1550000000000001e-01   2.4770000000000000e-01
   1.9839999999999999e-01   4.3999999999999997e-02   4.2890000000000000e-01   3.7240000000000001e-01  -1.5229999999999999e-01  -2.1899999999999999e-02   1.0431999999999999e+00   2.6679999999999998e-01   4.2659000000000002e+00   5.1049999999999995e-01   4.8099999999999997e-02   2.8749999999999998e-01
   1.9839999999999999e-01   3.7369999999999998e-01  -5.1470000000000005e-01   4.6779999999999999e-01  -1.3320000000000001e-01  -7.4499999999999997e-02   1.2650999999999999e+00   3.7800000000000000e-01   3.5695000000000001e+00   5.0090000000000001e-01   1.1550000000000001e-01   2.4329999999999999e-01
  -4.4100000000000000e-02  -4.3999999999999997e-02   9.4359999999999999e-01   4.1049999999999998e-01  -1.2370000000000000e-01  -2.6300000000000000e-02   9.7660000000000002e-01   3.5580000000000001e-01   3.5695000000000001e+00   4.6239999999999998e-01   1.1550000000000001e-01   2.3440000000000000e-01
   2.2040000000000001e-01   1.0990000000000000e-01   9.4359999999999999e-01   3.4370000000000001e-01  -5.7099999999999998e-02   1.3200000000000000e-02   9.1000000000000003e-01   4.6689999999999998e-01   3.5695000000000001e+00   5.6830000000000003e-01   0.0000000000000000e+00   2.8749999999999998e-01
  -1.3230000000000000e-01   2.1980000000000000e-01  -8.5800000000000001e-02   4.3919999999999998e-01  -1.1420000000000000e-01  -4.8200000000000000e-02   1.0209999999999999e+00   3.5580000000000001e-01   2.6118000000000001e+00   4.4309999999999999e-01   1.1550000000000001e-01   2.5659999999999999e-01
  -1.7630000000000001e-01  -1.3189999999999999e-01   2.5740000000000002e-01   4.6779999999999999e-01  -1.4269999999999999e-01  -4.4000000000000003e-03   1.1540999999999999e+00   3.7800000000000000e-01   3.0470999999999999e+00   4.0460000000000002e-01   9.6199999999999994e-02   1.9460000000000000e-01
  -4.4100000000000000e-02   8.7900000000000006e-02  -2.5740000000000002e-01   4.8690000000000000e-01  -8.5599999999999996e-02  -8.7700000000000000e-02   9.1000000000000003e-01   5.3369999999999995e-01   3.9177000000000000e+00   5.3939999999999999e-01  -3.8500000000000000e-02   2.1229999999999999e-01
  -8.8200000000000001e-02   1.7590000000000000e-01   9.4359999999999999e-01   5.2510000000000001e-01  -5.7099999999999998e-02  -7.0199999999999999e-02   1.1096999999999999e+00   3.3350000000000002e-01   3.5695000000000001e+00   5.6830000000000003e-01   0.0000000000000000e+00   2.8749999999999998e-01
   2.4249999999999999e-01   4.3999999999999997e-02   6.8630000000000002e-01   4.2959999999999998e-01  -8.5599999999999996e-02  -8.8000000000000005e-03   1.0653999999999999e+00   2.0010000000000000e-01   3.8306000000000000e+00   4.9130000000000001e-01   1.3469999999999999e-01   2.1679999999999999e-01
   8.8200000000000001e-02  -4.3999999999999997e-02   7.7210000000000001e-01   3.5330000000000000e-01  -1.1420000000000000e-01   4.4000000000000003e-03   9.9880000000000002e-01   4.4499999999999998e-02   4.0048000000000004e+00   6.2609999999999999e-01   6.7400000000000002e-02   2.6979999999999998e-01
   8.8200000000000001e-02   1.0990000000000000e-01   0.0000000000000000e+00   3.9140000000000003e-01  -7.6100000000000001e-02  -8.7700000000000000e-02   8.2120000000000004e-01   2.0010000000000000e-01   3.0470999999999999e+00   4.3350000000000000e-01   3.8500000000000000e-02   2.5659999999999999e-01
  -1.5429999999999999e-01   1.0990000000000000e-01   1.4582999999999999e+00   3.6280000000000001e-01  -7.6100000000000001e-02  -8.7700000000000000e-02   9.7660000000000002e-01   1.3339999999999999e-01   3.1341999999999999e+00   6.0690000000000000e-01   1.1550000000000001e-01   2.2120000000000001e-01
  -1.1020000000000001e-01  -8.7900000000000006e-02   1.0294000000000001e+00   4.4869999999999999e-01  -2.3790000000000000e-01  -1.3200000000000000e-02   1.1762999999999999e+00   8.8900000000000007e-02   3.9177000000000000e+00   4.6239999999999998e-01   1.3469999999999999e-01   2.3890000000000000e-01
   8.8200000000000001e-02   6.6000000000000003e-02   2.5740000000000002e-01   3.2460000000000000e-01  -1.2370000000000000e-01  -2.1899999999999999e-02   9.9880000000000002e-01   1.7790000000000000e-01   3.9177000000000000e+00   4.1420000000000001e-01   1.5400000000000000e-01   2.6100000000000001e-01
  -2.1999999999999999e-02   2.4179999999999999e-01   6.8630000000000002e-01   5.0600000000000001e-01  -7.6100000000000001e-02  -8.3299999999999999e-02   1.1318999999999999e+00   4.2249999999999999e-01   4.1788999999999996e+00   5.2020000000000000e-01   1.3469999999999999e-01   2.1679999999999999e-01
  -3.9679999999999999e-01   1.5390000000000001e-01   6.0050000000000003e-01   3.9140000000000003e-01  -1.2370000000000000e-01  -3.9500000000000000e-02   9.3220000000000003e-01   1.3339999999999999e-01   3.5695000000000001e+00   4.6239999999999998e-01   1.8279999999999999e-01   2.4329999999999999e-01
   1.1020000000000001e-01   2.6379999999999998e-01   1.5441000000000000e+00   4.7739999999999999e-01  -1.6180000000000000e-01  -5.7000000000000002e-02   1.1318999999999999e+00   4.8920000000000002e-01   3.4824000000000002e+00   5.0090000000000001e-01   3.8500000000000000e-02   2.5209999999999999e-01
   2.8649999999999998e-01  -1.0990000000000000e-01   5.1470000000000005e-01   5.0600000000000001e-01  -9.5200000000000007e-02  -5.7000000000000002e-02   9.7660000000000002e-01   3.7800000000000000e-01   3.7435999999999998e+00   5.2980000000000005e-01   5.7700000000000001e-02   2.2120000000000001e-01
  -9.6989999999999998e-01   1.7590000000000000e-01   8.5800000000000001e-02   4.7739999999999999e-01  -9.4999999999999998e-03  -3.5099999999999999e-02   7.9900000000000004e-01   3.5580000000000001e-01   4.1788999999999996e+00   4.5269999999999999e-01   9.5999999999999992e-03   2.6100000000000001e-01
   2.4249999999999999e-01   3.7369999999999998e-01   3.4310000000000002e-01   4.4869999999999999e-01  -1.9030000000000000e-01  -5.7000000000000002e-02   1.1984999999999999e+00   3.3350000000000002e-01   3.8306000000000000e+00   5.4910000000000003e-01   7.6999999999999999e-02   2.6979999999999998e-01
   9.2579999999999996e-01  -2.6379999999999998e-01   1.7157000000000000e+00   3.9140000000000003e-01  -2.1890000000000001e-01   0.0000000000000000e+00   9.5440000000000003e-01   3.5580000000000001e-01   4.0918000000000001e+00   5.4910000000000003e-01   5.7700000000000001e-02   2.6540000000000002e-01
  -9.4779999999999998e-01   1.0990000000000000e-01  -1.0294000000000001e+00   4.2009999999999997e-01  -6.6600000000000006e-02   2.6300000000000000e-02   1.0653999999999999e+00   1.1119999999999999e-01   4.0048000000000004e+00   4.2380000000000001e-01   1.0580000000000001e-01   2.2120000000000001e-01
  -4.6289999999999998e-01   8.5740000000000005e-01   6.0050000000000003e-01   4.4869999999999999e-01  -7.6100000000000001e-02   0.0000000000000000e+00   1.0209999999999999e+00   5.3369999999999995e-01   4.4401000000000002e+00   5.3939999999999999e-01   1.4430000000000001e-01   2.3440000000000000e-01
   3.9679999999999999e-01   4.3999999999999997e-02   1.8015000000000001e+00   4.2009999999999997e-01  -2.4740000000000001e-01  -4.8200000000000000e-02   1.2206999999999999e+00   2.4460000000000001e-01   3.3083000000000000e+00   4.2380000000000001e-01   6.7400000000000002e-02   2.4770000000000000e-01
   9.6989999999999998e-01  -3.7369999999999998e-01   5.1470000000000005e-01   2.9599999999999999e-01  -1.0470000000000000e-01  -6.5799999999999997e-02   1.0209999999999999e+00   4.4499999999999998e-02   2.7858999999999998e+00   5.2020000000000000e-01   3.8500000000000000e-02   2.8749999999999998e-01
  -7.0530000000000004e-01   3.0780000000000002e-01   6.0050000000000003e-01   4.7739999999999999e-01  -1.9000000000000000e-02  -1.3200000000000000e-02   9.9880000000000002e-01   5.3369999999999995e-01   3.3083000000000000e+00   5.1049999999999995e-01  -9.5999999999999992e-03   2.4770000000000000e-01
  -9.6989999999999998e-01   2.8580000000000000e-01   8.5800000000000001e-02   4.3919999999999998e-01  -1.2370000000000000e-01  -7.0199999999999999e-02   1.1762999999999999e+00   2.4460000000000001e-01   3.7435999999999998e+00   4.7199999999999998e-01   9.6199999999999994e-02   2.3890000000000000e-01
   1.1241000000000001e+00  -2.1980000000000000e-01   1.7157000000000000e+00   3.0549999999999999e-01  -1.5229999999999999e-01  -2.1899999999999999e-02   7.9900000000000004e-01   4.2249999999999999e-01   3.7435999999999998e+00   5.9719999999999995e-01   1.1550000000000001e-01   2.8749999999999998e-01
   1.7630000000000001e-01  -2.4179999999999999e-01   1.1152000000000000e+00   4.1049999999999998e-01  -1.3320000000000001e-01  -4.8200000000000000e-02   9.9880000000000002e-01   5.3369999999999995e-01   3.4824000000000002e+00   5.9719999999999995e-01   1.8279999999999999e-01   2.5209999999999999e-01
  -7.7149999999999996e-01   3.5170000000000001e-01   8.5800000000000001e-02   4.3919999999999998e-01  -4.7600000000000003e-02  -8.3299999999999999e-02   9.7660000000000002e-01   2.2239999999999999e-01   3.1341999999999999e+00   4.2380000000000001e-01   1.3469999999999999e-01   2.3890000000000000e-01
  -3.0859999999999999e-01  -6.6000000000000003e-02   9.4359999999999999e-01   4.0100000000000002e-01  -2.8500000000000001e-02  -1.3200000000000000e-02   9.3220000000000003e-01   2.2239999999999999e-01   3.9177000000000000e+00   4.2380000000000001e-01   1.4430000000000001e-01   2.1679999999999999e-01
   5.9509999999999996e-01  -4.6170000000000000e-01   1.2010000000000001e+00   2.3870000000000000e-01  -7.6100000000000001e-02  -3.0700000000000002e-02   7.7680000000000005e-01   5.1139999999999997e-01   3.7435999999999998e+00   5.6830000000000003e-01   1.4430000000000001e-01   2.7870000000000000e-01
   3.7469999999999998e-01  -4.3999999999999997e-02   1.6298999999999999e+00   3.7240000000000001e-01  -1.3320000000000001e-01  -1.0960000000000000e-01   1.2650999999999999e+00   0.0000000000000000e+00   3.1341999999999999e+00   4.6239999999999998e-01   1.7319999999999999e-01   2.3440000000000000e-01
  -5.5110000000000003e-01   3.5170000000000001e-01  -8.5800000000000001e-02   4.4869999999999999e-01   3.8100000000000002e-02  -1.2280000000000001e-01   1.0209999999999999e+00   2.6679999999999998e-01   3.1341999999999999e+00   4.8159999999999997e-01   9.5999999999999992e-03   2.6540000000000002e-01
  -3.9679999999999999e-01  -2.1999999999999999e-02  -3.4310000000000002e-01   4.6779999999999999e-01  -5.7099999999999998e-02  -4.3900000000000002e-02   1.0653999999999999e+00   6.6710000000000003e-01   4.1788999999999996e+00   4.1420000000000001e-01   9.6199999999999994e-02   1.8140000000000001e-01
   2.8649999999999998e-01   6.6000000000000003e-02   8.5780000000000001e-01   4.0100000000000002e-01  -1.5229999999999999e-01  -5.2600000000000001e-02   8.8780000000000003e-01   1.7790000000000000e-01   3.4824000000000002e+00   5.0090000000000001e-01   5.7700000000000001e-02   2.5209999999999999e-01
   3.7469999999999998e-01   1.9789999999999999e-01   2.5740000000000002e-01   3.7240000000000001e-01  -6.6600000000000006e-02  -4.3900000000000002e-02   1.2428999999999999e+00   2.4460000000000001e-01   2.7858999999999998e+00   4.3350000000000000e-01   1.4430000000000001e-01   1.8579999999999999e-01
  -3.5270000000000001e-01  -1.0990000000000000e-01   8.5800000000000001e-02   4.8690000000000000e-01   1.9000000000000000e-02  -6.1400000000000003e-02   8.8780000000000003e-01   4.0020000000000000e-01   4.1788999999999996e+00   4.4309999999999999e-01   4.8099999999999997e-02   2.1679999999999999e-01
  -2.2040000000000001e-01   1.3189999999999999e-01   1.7160000000000000e-01   4.4869999999999999e-01  -4.7600000000000003e-02   0.0000000000000000e+00   9.9880000000000002e-01   5.7809999999999995e-01   3.6564999999999999e+00   4.9130000000000001e-01   1.8279999999999999e-01   2.4770000000000000e-01
  -2.1999999999999999e-02   3.0780000000000002e-01   9.4359999999999999e-01   4.6779999999999999e-01  -1.7130000000000001e-01  -7.0199999999999999e-02   1.0875999999999999e+00   3.7800000000000000e-01   3.3083000000000000e+00   4.9130000000000001e-01   4.8099999999999997e-02   2.2559999999999999e-01
   1.3230000000000000e-01   6.6000000000000003e-02   7.7210000000000001e-01   3.6280000000000001e-01  -1.2370000000000000e-01  -4.3900000000000002e-02   9.5440000000000003e-01   1.1119999999999999e-01   4.0048000000000004e+00   4.7199999999999998e-01   9.6199999999999994e-02   3.0080000000000001e-01
  -1.3230000000000000e-01   0.0000000000000000e+00   1.1152000000000000e+00   3.4370000000000001e-01  -7.6100000000000001e-02  -9.2100000000000001e-02   9.5440000000000003e-01   3.7800000000000000e-01   3.7435999999999998e+00   4.8159999999999997e-01   6.7400000000000002e-02   2.8749999999999998e-01
  -3.0859999999999999e-01   1.5390000000000001e-01   5.1470000000000005e-01   4.2959999999999998e-01  -7.6100000000000001e-02  -1.7500000000000002e-02   8.8780000000000003e-01   2.4460000000000001e-01   3.0470999999999999e+00   5.1049999999999995e-01   8.6599999999999996e-02   2.3000000000000001e-01
   4.4100000000000000e-02   1.0990000000000000e-01   1.7160000000000000e-01   4.0100000000000002e-01  -1.6180000000000000e-01  -3.0700000000000002e-02   1.0209999999999999e+00   2.8910000000000002e-01   3.0470999999999999e+00   4.7199999999999998e-01   3.8500000000000000e-02   2.3440000000000000e-01
   3.0859999999999999e-01  -1.3189999999999999e-01  -8.5800000000000001e-02   4.8690000000000000e-01  -7.6100000000000001e-02  -8.7700000000000000e-02   7.3240000000000005e-01   5.5589999999999995e-01   3.8306000000000000e+00   5.8760000000000001e-01   7.6999999999999999e-02   3.1409999999999999e-01
  -2.1999999999999999e-02   6.6000000000000003e-02   6.8630000000000002e-01   6.3009999999999999e-01  -1.4269999999999999e-01  -2.1899999999999999e-02   1.1318999999999999e+00   4.0020000000000000e-01   3.6564999999999999e+00   5.6830000000000003e-01   7.6999999999999999e-02   3.5830000000000001e-01
  -3.5270000000000001e-01   2.1999999999999999e-02   3.4310000000000002e-01   3.2460000000000000e-01  -1.2370000000000000e-01   1.0960000000000000e-01   1.2206999999999999e+00   2.4460000000000001e-01   3.4824000000000002e+00   4.8159999999999997e-01   8.6599999999999996e-02   2.5209999999999999e-01
  -2.4249999999999999e-01  -1.5390000000000001e-01   1.7160000000000000e-01   4.1049999999999998e-01  -1.0470000000000000e-01  -1.3200000000000000e-02   1.0209999999999999e+00   5.5589999999999995e-01   3.3953000000000002e+00   4.7199999999999998e-01   6.7400000000000002e-02   2.2559999999999999e-01
   1.5429999999999999e-01   2.1999999999999999e-02   1.1152000000000000e+00   4.2009999999999997e-01  -1.3320000000000001e-01  -2.1899999999999999e-02   9.1000000000000003e-01   2.6679999999999998e-01   4.1788999999999996e+00   5.2980000000000005e-01   1.1550000000000001e-01   2.6540000000000002e-01
  -8.8200000000000001e-02   1.5390000000000001e-01   7.7210000000000001e-01   4.1049999999999998e-01  -4.7600000000000003e-02  -3.9500000000000000e-02   1.1540999999999999e+00   6.6699999999999995e-02   2.9600000000000000e+00   5.5869999999999997e-01   7.6999999999999999e-02   2.6979999999999998e-01
  -3.5270000000000001e-01   4.3999999999999997e-02   4.2890000000000000e-01   4.8690000000000000e-01  -1.1420000000000000e-01  -3.0700000000000002e-02   9.3220000000000003e-01   4.4469999999999998e-01   3.5695000000000001e+00   4.4309999999999999e-01   5.7700000000000001e-02   2.7870000000000000e-01
  -1.1020000000000001e-01   2.1999999999999999e-02  -7.7210000000000001e-01   4.4869999999999999e-01  -5.7099999999999998e-02  -6.5799999999999997e-02   9.3220000000000003e-01   1.1119999999999999e-01   3.4824000000000002e+00   5.4910000000000003e-01   6.7400000000000002e-02   2.6540000000000002e-01
   4.4100000000000000e-02   1.3189999999999999e-01   0.0000000000000000e+00   4.2959999999999998e-01  -1.3320000000000001e-01   0.0000000000000000e+00   7.9900000000000004e-01   1.7790000000000000e-01   3.3953000000000002e+00   5.0090000000000001e-01   1.6360000000000000e-01   2.5659999999999999e-01
   6.6100000000000006e-02   1.0990000000000000e-01   1.7160000000000000e-01   3.7240000000000001e-01  -1.2370000000000000e-01  -2.1899999999999999e-02   8.8780000000000003e-01   2.6679999999999998e-01   3.1341999999999999e+00   5.3939999999999999e-01   1.1550000000000001e-01   2.5209999999999999e-01
  -1.1020000000000001e-01   1.0990000000000000e-01   6.0050000000000003e-01   5.0600000000000001e-01  -1.9000000000000000e-02  -3.0700000000000002e-02   9.1000000000000003e-01   2.6679999999999998e-01   3.7435999999999998e+00   4.9130000000000001e-01   2.8899999999999999e-02   2.6979999999999998e-01
   4.4100000000000000e-02   6.6000000000000003e-02   5.1470000000000005e-01   4.7739999999999999e-01  -1.0470000000000000e-01  -2.6300000000000000e-02   8.8780000000000003e-01   3.7800000000000000e-01   3.6564999999999999e+00   5.4910000000000003e-01   8.6599999999999996e-02   2.6979999999999998e-01
   1.9839999999999999e-01  -1.0990000000000000e-01   1.4582999999999999e+00   3.3420000000000000e-01  -1.2370000000000000e-01  -3.5099999999999999e-02   1.0431999999999999e+00   2.6679999999999998e-01   3.1341999999999999e+00   5.7799999999999996e-01   4.8099999999999997e-02   2.5209999999999999e-01
   6.6100000000000006e-02   1.7590000000000000e-01   6.8630000000000002e-01   4.2959999999999998e-01  -3.8100000000000002e-02  -3.9500000000000000e-02   1.0209999999999999e+00   2.8910000000000002e-01   3.4824000000000002e+00   5.7799999999999996e-01   8.6599999999999996e-02   2.3000000000000001e-01
  -2.4249999999999999e-01   2.4179999999999999e-01   0.0000000000000000e+00   3.9140000000000003e-01  -7.6100000000000001e-02  -5.2600000000000001e-02   9.1000000000000003e-01   3.1130000000000002e-01   3.2212000000000001e+00   4.9130000000000001e-01   8.6599999999999996e-02   2.5209999999999999e-01
  -8.8200000000000001e-02   2.1980000000000000e-01   3.4310000000000002e-01   3.9140000000000003e-01  -1.5229999999999999e-01  -1.3200000000000000e-02   1.2428999999999999e+00   2.4460000000000001e-01   4.3529999999999998e+00   4.7199999999999998e-01   9.6199999999999994e-02   3.1409999999999999e-01
  -4.4100000000000000e-02   2.1999999999999999e-02   8.5780000000000001e-01   3.7240000000000001e-01  -1.9030000000000000e-01  -4.8200000000000000e-02   8.8780000000000003e-01   4.0020000000000000e-01   3.2212000000000001e+00   5.7799999999999996e-01   4.8099999999999997e-02   2.5659999999999999e-01
   1.7630000000000001e-01   7.2550000000000003e-01   1.7157000000000000e+00   6.0150000000000003e-01  -7.6100000000000001e-02  -6.5799999999999997e-02   1.0653999999999999e+00   4.8920000000000002e-01   3.3953000000000002e+00   4.9130000000000001e-01   1.0580000000000001e-01   2.8749999999999998e-01
  -2.8649999999999998e-01  -4.3999999999999997e-02   3.4310000000000002e-01   3.6280000000000001e-01  -1.1420000000000000e-01  -7.8899999999999998e-02   9.9880000000000002e-01   8.8900000000000007e-02   4.0048000000000004e+00   4.7199999999999998e-01   1.2509999999999999e-01   2.6540000000000002e-01
   1.7630000000000001e-01   6.6000000000000003e-02   6.8630000000000002e-01   4.2959999999999998e-01  -9.4999999999999998e-03  -3.0700000000000002e-02   1.0431999999999999e+00   4.2249999999999999e-01   3.3953000000000002e+00   5.1049999999999995e-01   9.5999999999999992e-03   2.8749999999999998e-01
  -8.8200000000000001e-02   6.6000000000000003e-02   8.5800000000000001e-02   4.0100000000000002e-01  -1.2370000000000000e-01  -1.7500000000000002e-02   1.1540999999999999e+00   6.6699999999999995e-02   2.7858999999999998e+00   5.6830000000000003e-01   6.7400000000000002e-02   2.7429999999999999e-01
   1.7630000000000001e-01   0.0000000000000000e+00   6.0050000000000003e-01   4.5829999999999999e-01  -2.8500000000000001e-02  -4.4000000000000003e-03   9.9880000000000002e-01   5.7809999999999995e-01   4.6142000000000003e+00   4.9130000000000001e-01   6.7400000000000002e-02   1.9910000000000000e-01
  -1.1020000000000001e-01   0.0000000000000000e+00   6.8630000000000002e-01   5.0600000000000001e-01  -1.5229999999999999e-01  -1.3200000000000000e-02   9.9880000000000002e-01   2.8910000000000002e-01   3.9177000000000000e+00   4.8159999999999997e-01   9.6199999999999994e-02   2.4329999999999999e-01
  -4.4100000000000000e-02   0.0000000000000000e+00   7.7210000000000001e-01   4.1049999999999998e-01   2.8500000000000001e-02  -7.8899999999999998e-02   9.7660000000000002e-01   4.0020000000000000e-01   3.5695000000000001e+00   4.1420000000000001e-01   8.6599999999999996e-02   2.6979999999999998e-01
  -6.6100000000000006e-02   1.0990000000000000e-01   5.1470000000000005e-01   4.7739999999999999e-01  -7.6100000000000001e-02  -5.2600000000000001e-02   9.5440000000000003e-01   3.5580000000000001e-01   3.9177000000000000e+00   4.6239999999999998e-01   2.8899999999999999e-02   2.4770000000000000e-01
   1.3230000000000000e-01   1.9789999999999999e-01   6.8630000000000002e-01   4.6779999999999999e-01  -1.9980000000000001e-01  -1.7500000000000002e-02   9.9880000000000002e-01  -5.5589999999999995e-01   3.5695000000000001e+00   5.6830000000000003e-01   8.6599999999999996e-02   2.6979999999999998e-01
  -1.3230000000000000e-01   8.7900000000000006e-02   6.0050000000000003e-01   3.8190000000000002e-01  -5.7099999999999998e-02  -6.1400000000000003e-02   9.7660000000000002e-01   3.1130000000000002e-01   3.1341999999999999e+00   5.0090000000000001e-01   1.6360000000000000e-01   2.5659999999999999e-01
  -1.1020000000000001e-01  -2.1999999999999999e-02   5.1470000000000005e-01   4.1049999999999998e-01   9.4999999999999998e-03  -7.8899999999999998e-02   9.3220000000000003e-01   3.3350000000000002e-01   3.0470999999999999e+00   4.7199999999999998e-01   1.2509999999999999e-01   2.8310000000000002e-01
  -2.1999999999999999e-02   2.4179999999999999e-01   9.4359999999999999e-01   3.4370000000000001e-01  -1.5229999999999999e-01  -7.4499999999999997e-02   1.1318999999999999e+00   3.1130000000000002e-01   3.8306000000000000e+00   4.4309999999999999e-01   3.8500000000000000e-02   2.2120000000000001e-01
   2.1999999999999999e-02   1.0990000000000000e-01   9.4359999999999999e-01   3.9140000000000003e-01  -1.2370000000000000e-01  -4.8200000000000000e-02   1.0431999999999999e+00   2.6679999999999998e-01   3.6564999999999999e+00   5.2980000000000005e-01   1.1550000000000001e-01   2.3000000000000001e-01
   6.6100000000000006e-02  -2.1999999999999999e-02   8.5800000000000001e-02   4.1049999999999998e-01  -1.4269999999999999e-01  -5.7000000000000002e-02   8.8780000000000003e-01   3.7800000000000000e-01   4.0918000000000001e+00   5.4910000000000003e-01   1.1550000000000001e-01   2.4770000000000000e-01
   2.1999999999999999e-02   1.0990000000000000e-01   5.1470000000000005e-01   3.8190000000000002e-01   2.8500000000000001e-02  -2.1899999999999999e-02   9.9880000000000002e-01   4.2249999999999999e-01   3.6564999999999999e+00   4.9130000000000001e-01   9.6199999999999994e-02   1.9910000000000000e-01
  -2.1999999999999999e-02  -6.6000000000000003e-02   1.0294000000000001e+00   3.8190000000000002e-01  -1.4269999999999999e-01  -1.0960000000000000e-01   1.1318999999999999e+00   4.0020000000000000e-01   2.8730000000000002e+00   4.3350000000000000e-01   1.5400000000000000e-01   2.4770000000000000e-01
   4.4100000000000000e-02   4.3999999999999997e-02   1.2867999999999999e+00   4.2959999999999998e-01  -8.5599999999999996e-02  -7.0199999999999999e-02   9.5440000000000003e-01   2.8910000000000002e-01   4.0048000000000004e+00   5.0090000000000001e-01   1.2509999999999999e-01   2.1679999999999999e-01
  -2.2040000000000001e-01   8.7900000000000006e-02   8.5800000000000001e-02   5.3469999999999995e-01  -1.4269999999999999e-01  -7.0199999999999999e-02   9.5440000000000003e-01   8.8900000000000007e-02   3.5695000000000001e+00   4.4309999999999999e-01   1.4430000000000001e-01   2.5659999999999999e-01
  -6.6100000000000006e-02   8.7900000000000006e-02   9.4359999999999999e-01   4.2009999999999997e-01  -1.1420000000000000e-01  -7.8899999999999998e-02   1.1096999999999999e+00   2.0010000000000000e-01   3.5695000000000001e+00   5.2020000000000000e-01   8.6599999999999996e-02   2.5659999999999999e-01
  -4.4100000000000000e-02   2.1980000000000000e-01   5.1470000000000005e-01   4.4869999999999999e-01  -1.6180000000000000e-01  -6.1400000000000003e-02   1.0431999999999999e+00   1.7790000000000000e-01   4.0918000000000001e+00   4.9130000000000001e-01   1.4430000000000001e-01   2.5209999999999999e-01
   6.6100000000000006e-02  -1.3189999999999999e-01   6.8630000000000002e-01   3.8190000000000002e-01  -1.7130000000000001e-01  -9.2100000000000001e-02   9.9880000000000002e-01   2.4460000000000001e-01   3.3083000000000000e+00   5.1049999999999995e-01   6.7400000000000002e-02   2.6540000000000002e-01
  -1.9839999999999999e-01   6.6000000000000003e-02   4.2890000000000000e-01   2.9599999999999999e-01  -1.1420000000000000e-01  -3.5099999999999999e-02   1.0875999999999999e+00   2.4460000000000001e-01   3.3953000000000002e+00   4.1420000000000001e-01   1.0580000000000001e-01   2.3890000000000000e-01
   4.4100000000000000e-02   1.9789999999999999e-01   2.5740000000000002e-01   3.9140000000000003e-01  -1.0470000000000000e-01  -3.9500000000000000e-02   1.0209999999999999e+00   2.4460000000000001e-01   3.6564999999999999e+00   5.1049999999999995e-01   7.6999999999999999e-02   2.1679999999999999e-01
   4.4100000000000000e-02   1.7590000000000000e-01   3.4310000000000002e-01   4.3919999999999998e-01  -1.6180000000000000e-01  -7.0199999999999999e-02   1.0875999999999999e+00   3.1130000000000002e-01   3.6564999999999999e+00   5.1049999999999995e-01   0.0000000000000000e+00   2.6540000000000002e-01
  -1.5429999999999999e-01  -2.1999999999999999e-02  -5.1470000000000005e-01   4.6779999999999999e-01  -5.7099999999999998e-02  -2.6300000000000000e-02   1.1984999999999999e+00   2.4460000000000001e-01   3.9177000000000000e+00   4.7199999999999998e-01   1.4430000000000001e-01   2.5659999999999999e-01
  -1.3230000000000000e-01   1.7590000000000000e-01   6.0050000000000003e-01   3.5330000000000000e-01  -2.4740000000000001e-01  -3.5099999999999999e-02   9.7660000000000002e-01   3.1130000000000002e-01   2.9600000000000000e+00   5.0090000000000001e-01   4.8099999999999997e-02   2.3000000000000001e-01
  -2.1999999999999999e-02   4.3999999999999997e-02   7.7210000000000001e-01   4.7739999999999999e-01  -9.4999999999999998e-03  -7.4499999999999997e-02   9.5440000000000003e-01   3.3350000000000002e-01   3.1341999999999999e+00   4.4309999999999999e-01   1.9199999999999998e-02   2.6979999999999998e-01
  -4.4100000000000000e-02   4.3999999999999997e-02   1.0294000000000001e+00   4.2009999999999997e-01  -1.5229999999999999e-01  -3.5099999999999999e-02   7.9900000000000004e-01   3.3350000000000002e-01   3.4824000000000002e+00   5.0090000000000001e-01   5.7700000000000001e-02   2.3890000000000000e-01
   2.1999999999999999e-02   6.6000000000000003e-02   1.0294000000000001e+00   4.0100000000000002e-01  -9.5200000000000007e-02  -3.5099999999999999e-02   8.6560000000000004e-01   6.2260000000000004e-01   3.7435999999999998e+00   5.6830000000000003e-01   9.6199999999999994e-02   2.3440000000000000e-01
   4.4100000000000000e-02   4.3999999999999997e-02   5.1470000000000005e-01   3.6280000000000001e-01  -1.1420000000000000e-01  -8.7700000000000000e-02   9.3220000000000003e-01   5.3369999999999995e-01   3.4824000000000002e+00   5.5869999999999997e-01   7.6999999999999999e-02   2.9640000000000000e-01
  -6.6100000000000006e-02  -2.1999999999999999e-02   5.1470000000000005e-01   4.3919999999999998e-01  -1.9980000000000001e-01  -4.4000000000000003e-03   9.5440000000000003e-01   4.4469999999999998e-01   3.9177000000000000e+00   4.6239999999999998e-01   3.8500000000000000e-02   2.2120000000000001e-01
   1.3230000000000000e-01  -1.9789999999999999e-01   1.0294000000000001e+00   3.2460000000000000e-01  -5.7099999999999998e-02  -6.5799999999999997e-02   8.8780000000000003e-01   3.1130000000000002e-01   3.5695000000000001e+00   5.0090000000000001e-01   5.7700000000000001e-02   2.3890000000000000e-01
  -2.4249999999999999e-01   2.1999999999999999e-02   4.2890000000000000e-01   3.7240000000000001e-01  -7.6100000000000001e-02  -5.2600000000000001e-02   1.1318999999999999e+00   3.1130000000000002e-01   4.1788999999999996e+00   4.5269999999999999e-01   9.6199999999999994e-02   2.3890000000000000e-01
  -4.4100000000000000e-02   3.2979999999999998e-01  -8.5800000000000001e-02   4.2959999999999998e-01  -6.6600000000000006e-02  -5.7000000000000002e-02   1.0653999999999999e+00   4.8920000000000002e-01   3.6564999999999999e+00   4.8159999999999997e-01   1.9199999999999998e-02   2.7429999999999999e-01
  -1.3230000000000000e-01   0.0000000000000000e+00  -8.5800000000000001e-02   4.2009999999999997e-01  -1.4269999999999999e-01  -2.6300000000000000e-02   1.0431999999999999e+00   3.1130000000000002e-01   3.3083000000000000e+00   5.7799999999999996e-01   1.0580000000000001e-01   3.2290000000000002e-01
  -1.3230000000000000e-01  -2.1999999999999999e-02   4.2890000000000000e-01   4.3919999999999998e-01  -7.6100000000000001e-02  -2.1899999999999999e-02   9.5440000000000003e-01   2.8910000000000002e-01   3.6564999999999999e+00   5.1049999999999995e-01   0.0000000000000000e+00   2.7429999999999999e-01
  -4.4100000000000000e-02  -1.5390000000000001e-01   6.0050000000000003e-01   3.7240000000000001e-01  -3.8100000000000002e-02  -1.2280000000000001e-01   1.1318999999999999e+00   4.6689999999999998e-01   2.8730000000000002e+00   4.6239999999999998e-01   9.5999999999999992e-03   2.9189999999999999e-01
  -6.6100000000000006e-02   1.3189999999999999e-01   1.2867999999999999e+00   4.2009999999999997e-01  -1.5229999999999999e-01  -7.0199999999999999e-02   9.3220000000000003e-01   3.7800000000000000e-01   3.9177000000000000e+00   4.3350000000000000e-01   3.8500000000000000e-02   2.7870000000000000e-01
  -1.3230000000000000e-01   1.3189999999999999e-01   3.4310000000000002e-01   4.1049999999999998e-01  -1.5229999999999999e-01  -3.0700000000000002e-02   1.0875999999999999e+00   2.0010000000000000e-01   3.3083000000000000e+00   5.2020000000000000e-01   6.7400000000000002e-02   2.3890000000000000e-01
  -2.1999999999999999e-02   1.3189999999999999e-01   5.1470000000000005e-01   4.0100000000000002e-01  -1.2370000000000000e-01  -1.7500000000000002e-02   9.5440000000000003e-01   4.6689999999999998e-01   2.9600000000000000e+00   4.4309999999999999e-01   0.0000000000000000e+00   2.6979999999999998e-01
  -1.5429999999999999e-01   1.0990000000000000e-01   6.0050000000000003e-01   3.6280000000000001e-01  -1.0470000000000000e-01  -3.9500000000000000e-02   9.5440000000000003e-01   4.6689999999999998e-01   3.5695000000000001e+00   4.8159999999999997e-01   2.8899999999999999e-02   2.5209999999999999e-01
  -1.5429999999999999e-01   6.6000000000000003e-02   7.7210000000000001e-01   4.2009999999999997e-01  -2.5690000000000002e-01  -2.6300000000000000e-02   1.1318999999999999e+00   3.3350000000000002e-01   3.3083000000000000e+00   4.2380000000000001e-01   8.6599999999999996e-02   2.6979999999999998e-01
  -1.3230000000000000e-01  -1.7590000000000000e-01   6.0050000000000003e-01   3.2460000000000000e-01  -1.5229999999999999e-01  -4.3900000000000002e-02   1.1096999999999999e+00   3.3350000000000002e-01   3.3953000000000002e+00   4.7199999999999998e-01   1.4430000000000001e-01   2.4770000000000000e-01
   2.1999999999999999e-02   6.6000000000000003e-02   5.1470000000000005e-01   4.2959999999999998e-01  -7.6100000000000001e-02  -8.7700000000000000e-02   9.1000000000000003e-01   4.4469999999999998e-01   3.3953000000000002e+00   4.7199999999999998e-01   1.1550000000000001e-01   2.3890000000000000e-01
  -4.4100000000000000e-02  -1.3189999999999999e-01   3.4310000000000002e-01   4.1049999999999998e-01  -1.6180000000000000e-01  -3.0700000000000002e-02   9.7660000000000002e-01   2.8910000000000002e-01   4.9623999999999997e+00   5.2980000000000005e-01   1.0580000000000001e-01   2.8749999999999998e-01
  -4.4100000000000000e-02   2.1999999999999999e-02   7.7210000000000001e-01   3.8190000000000002e-01  -6.6600000000000006e-02  -1.3200000000000000e-02   9.5440000000000003e-01   3.3350000000000002e-01   3.9177000000000000e+00   4.9130000000000001e-01   1.1550000000000001e-01   2.4770000000000000e-01
  -8.8200000000000001e-02   1.9789999999999999e-01   2.5740000000000002e-01   4.2009999999999997e-01  -1.1420000000000000e-01  -5.7000000000000002e-02   9.9880000000000002e-01   1.7790000000000000e-01   3.6564999999999999e+00   5.0090000000000001e-01   1.9239999999999999e-01   2.4329999999999999e-01
   8.8200000000000001e-02   1.5390000000000001e-01   3.4310000000000002e-01   4.3919999999999998e-01  -9.4999999999999998e-03  -5.7000000000000002e-02   9.7660000000000002e-01   3.1130000000000002e-01   3.6564999999999999e+00   5.2020000000000000e-01   3.8500000000000000e-02   2.6100000000000001e-01
  -1.9839999999999999e-01   4.3999999999999997e-02   1.7160000000000000e-01   4.2009999999999997e-01  -1.5229999999999999e-01  -9.2100000000000001e-02   8.6560000000000004e-01   2.2239999999999999e-01   3.2212000000000001e+00   4.4309999999999999e-01   1.2509999999999999e-01   2.1679999999999999e-01
  -2.2040000000000001e-01   1.5390000000000001e-01   1.1152000000000000e+00   4.1049999999999998e-01  -1.4269999999999999e-01  -4.4000000000000003e-03   1.0875999999999999e+00   2.6679999999999998e-01   2.8730000000000002e+00   5.4910000000000003e-01   9.6199999999999994e-02   2.5659999999999999e-01
  -2.4249999999999999e-01  -2.1999999999999999e-02   1.7160000000000000e-01   3.4370000000000001e-01  -3.8100000000000002e-02  -7.0199999999999999e-02   1.1096999999999999e+00   2.8910000000000002e-01   3.7435999999999998e+00   5.4910000000000003e-01   7.6999999999999999e-02   2.6100000000000001e-01
  -2.6450000000000001e-01  -2.1999999999999999e-02   6.0050000000000003e-01   4.2009999999999997e-01  -1.6180000000000000e-01  -2.6300000000000000e-02   1.1984999999999999e+00   4.0020000000000000e-01   3.6564999999999999e+00   5.0090000000000001e-01   1.9199999999999998e-02   2.6540000000000002e-01
   4.4100000000000000e-02  -8.7900000000000006e-02   1.0294000000000001e+00   2.9599999999999999e-01  -1.3320000000000001e-01  -4.3900000000000002e-02   1.0875999999999999e+00   2.2239999999999999e-01   3.4824000000000002e+00   5.1049999999999995e-01   1.0580000000000001e-01   1.9460000000000000e-01
  -2.6450000000000001e-01   4.3999999999999997e-02   1.1152000000000000e+00   4.1049999999999998e-01  -1.9000000000000000e-02  -3.9500000000000000e-02   9.3220000000000003e-01   1.7790000000000000e-01   3.3953000000000002e+00   5.1049999999999995e-01   7.6999999999999999e-02   2.8749999999999998e-01
  -4.4100000000000000e-02   4.3999999999999997e-02   1.1152000000000000e+00   4.1049999999999998e-01  -1.1420000000000000e-01  -8.3299999999999999e-02   1.1540999999999999e+00   2.2239999999999999e-01   3.3083000000000000e+00   5.2980000000000005e-01   1.0580000000000001e-01   2.3000000000000001e-01
   4.4100000000000000e-02   5.4959999999999998e-01   8.5800000000000001e-02   4.4869999999999999e-01  -1.2370000000000000e-01   0.0000000000000000e+00   1.1540999999999999e+00   3.3350000000000002e-01   3.2212000000000001e+00   4.6239999999999998e-01   5.7700000000000001e-02   2.6540000000000002e-01
  -2.6450000000000001e-01   2.1980000000000000e-01   8.5800000000000001e-02   5.8240000000000003e-01  -6.6600000000000006e-02   8.8000000000000005e-03   1.1318999999999999e+00   8.8900000000000007e-02   3.3953000000000002e+00   5.5869999999999997e-01   1.9199999999999998e-02   2.3440000000000000e-01
  -8.8200000000000001e-02   1.0990000000000000e-01   1.0294000000000001e+00   4.8690000000000000e-01  -1.3320000000000001e-01  -2.1899999999999999e-02   9.5440000000000003e-01   5.5589999999999995e-01   3.5695000000000001e+00   4.4309999999999999e-01  -1.9199999999999998e-02   2.6540000000000002e-01
  -1.1020000000000001e-01   1.3189999999999999e-01   8.5780000000000001e-01   4.2009999999999997e-01  -1.1420000000000000e-01  -2.6300000000000000e-02   8.2120000000000004e-01   2.6679999999999998e-01   4.0918000000000001e+00   5.4910000000000003e-01   1.9199999999999998e-02   2.4770000000000000e-01
   0.0000000000000000e+00  -1.5390000000000001e-01   4.2890000000000000e-01   4.7739999999999999e-01  -1.7130000000000001e-01  -5.7000000000000002e-02   8.4340000000000004e-01   3.5580000000000001e-01   4.3529999999999998e+00   4.8159999999999997e-01   1.1550000000000001e-01   2.7429999999999999e-01
  -3.5270000000000001e-01   1.7590000000000000e-01   3.4310000000000002e-01   4.1049999999999998e-01  -1.2370000000000000e-01  -3.0700000000000002e-02   1.0875999999999999e+00   2.4460000000000001e-01   3.2212000000000001e+00   5.4910000000000003e-01   1.0580000000000001e-01   2.6540000000000002e-01
  -1.3230000000000000e-01   1.0990000000000000e-01   8.5800000000000001e-02   4.1049999999999998e-01  -1.9030000000000000e-01  -8.8000000000000005e-03   1.1318999999999999e+00   3.3350000000000002e-01   3.1341999999999999e+00   5.3939999999999999e-01   8.6599999999999996e-02   2.3890000000000000e-01
  -2.1999999999999999e-02  -1.7590000000000000e-01   1.4582999999999999e+00   3.1509999999999999e-01  -1.1420000000000000e-01  -3.5099999999999999e-02   7.3240000000000005e-01   3.1130000000000002e-01   3.6564999999999999e+00   4.7199999999999998e-01   1.3469999999999999e-01   2.5659999999999999e-01
  -4.4100000000000000e-02   1.7590000000000000e-01   0.0000000000000000e+00   4.1049999999999998e-01  -1.3320000000000001e-01  -4.8200000000000000e-02   1.0653999999999999e+00   4.2249999999999999e-01   3.7435999999999998e+00   4.5269999999999999e-01   7.6999999999999999e-02   2.6979999999999998e-01
  -1.5429999999999999e-01   8.7900000000000006e-02   3.4310000000000002e-01   4.1049999999999998e-01  -3.8100000000000002e-02  -7.8899999999999998e-02   1.0875999999999999e+00   2.6679999999999998e-01   3.7435999999999998e+00   4.7199999999999998e-01   1.7319999999999999e-01   2.6979999999999998e-01
   6.6100000000000006e-02  -4.3999999999999997e-02   3.4310000000000002e-01   2.7689999999999998e-01   1.9000000000000000e-02  -1.7500000000000002e-02   8.2120000000000004e-01   4.8920000000000002e-01   3.9177000000000000e+00   4.4309999999999999e-01   1.5400000000000000e-01   2.6540000000000002e-01
   0.0000000000000000e+00   0.0000000000000000e+00   2.5740000000000002e-01   4.4869999999999999e-01   4.7600000000000003e-02  -7.8899999999999998e-02   1.1096999999999999e+00   3.3350000000000002e-01   3.9177000000000000e+00   3.9489999999999997e-01   9.6199999999999994e-02   2.5209999999999999e-01
  -2.1999999999999999e-02   8.7900000000000006e-02   1.2010000000000001e+00   3.7240000000000001e-01  -4.7600000000000003e-02  -1.0090000000000000e-01   8.8780000000000003e-01   4.2249999999999999e-01   4.0048000000000004e+00   4.7199999999999998e-01   6.7400000000000002e-02   2.5209999999999999e-01
  -1.5429999999999999e-01  -1.0990000000000000e-01   1.2010000000000001e+00   5.0600000000000001e-01  -1.1420000000000000e-01  -2.6300000000000000e-02   8.6560000000000004e-01   3.3350000000000002e-01   3.9177000000000000e+00   5.4910000000000003e-01   8.6599999999999996e-02   2.3000000000000001e-01
  -2.2040000000000001e-01   1.7590000000000000e-01   1.7160000000000000e-01   3.6280000000000001e-01  -5.7099999999999998e-02  -3.0700000000000002e-02   9.3220000000000003e-01   1.5559999999999999e-01   3.6564999999999999e+00   4.8159999999999997e-01   1.2509999999999999e-01   2.5659999999999999e-01
   1.1020000000000001e-01   8.7900000000000006e-02   0.0000000000000000e+00   4.5829999999999999e-01  -1.4269999999999999e-01  -4.8200000000000000e-02   9.5440000000000003e-01   2.8910000000000002e-01   3.2212000000000001e+00   5.1049999999999995e-01  -2.8899999999999999e-02   2.5209999999999999e-01
  -2.1999999999999999e-02   4.3999999999999997e-02   1.0294000000000001e+00   3.4370000000000001e-01  -1.2370000000000000e-01  -3.0700000000000002e-02   1.1540999999999999e+00   3.3350000000000002e-01   3.0470999999999999e+00   5.2020000000000000e-01   1.3469999999999999e-01   2.6979999999999998e-01
  -1.5429999999999999e-01   6.6000000000000003e-02  -5.1470000000000005e-01   4.2009999999999997e-01  -1.3320000000000001e-01  -4.3900000000000002e-02   7.9900000000000004e-01   4.4469999999999998e-01   3.5695000000000001e+00   5.2020000000000000e-01   6.7400000000000002e-02   2.4770000000000000e-01
   8.8200000000000001e-02   6.6000000000000003e-02   4.2890000000000000e-01   4.7739999999999999e-01  -1.0470000000000000e-01  -5.7000000000000002e-02   9.5440000000000003e-01   4.8920000000000002e-01   2.5247000000000002e+00   4.5269999999999999e-01   3.8500000000000000e-02   2.1679999999999999e-01
  -1.3230000000000000e-01  -4.3999999999999997e-02   9.4359999999999999e-01   5.1559999999999995e-01  -1.4269999999999999e-01  -3.0700000000000002e-02   1.0209999999999999e+00   3.1130000000000002e-01   4.1788999999999996e+00   5.5869999999999997e-01   6.7400000000000002e-02   2.6100000000000001e-01
  -1.1020000000000001e-01  -2.4179999999999999e-01   8.5780000000000001e-01   3.1509999999999999e-01  -9.5200000000000007e-02  -6.5799999999999997e-02   1.0209999999999999e+00   2.4460000000000001e-01   3.5695000000000001e+00   5.0090000000000001e-01   1.2509999999999999e-01   2.3890000000000000e-01
  -2.1999999999999999e-02   1.5390000000000001e-01  -2.5740000000000002e-01   5.3469999999999995e-01  -1.1420000000000000e-01  -3.5099999999999999e-02   9.7660000000000002e-01   3.1130000000000002e-01   3.3953000000000002e+00   5.2020000000000000e-01   1.6360000000000000e-01   2.6100000000000001e-01
  -6.6100000000000006e-02   8.7900000000000006e-02   1.5441000000000000e+00   4.3919999999999998e-01  -9.5200000000000007e-02  -3.9500000000000000e-02   1.1762999999999999e+00   2.4460000000000001e-01   3.6564999999999999e+00   5.0090000000000001e-01   1.9199999999999998e-02   2.2559999999999999e-01
   2.1999999999999999e-02  -8.7900000000000006e-02   6.8630000000000002e-01   3.9140000000000003e-01  -1.9000000000000000e-02  -4.4000000000000003e-03   9.3220000000000003e-01   5.5589999999999995e-01   3.6564999999999999e+00   4.3350000000000000e-01   7.6999999999999999e-02   2.3000000000000001e-01
  -1.1020000000000001e-01   1.0990000000000000e-01  -1.7160000000000000e-01   4.0100000000000002e-01  -1.5229999999999999e-01  -8.7700000000000000e-02   8.6560000000000004e-01   2.4460000000000001e-01   3.7435999999999998e+00   4.4309999999999999e-01   1.9199999999999998e-02   2.6100000000000001e-01
   6.6100000000000006e-02   2.1999999999999999e-02   6.8630000000000002e-01   3.8190000000000002e-01  -1.0470000000000000e-01  -4.8200000000000000e-02   9.7660000000000002e-01   2.6679999999999998e-01   4.1788999999999996e+00   4.6239999999999998e-01   1.9199999999999998e-02   2.3000000000000001e-01
  -1.5429999999999999e-01   2.1999999999999999e-02   2.5740000000000002e-01   3.6280000000000001e-01  -8.5599999999999996e-02  -9.2100000000000001e-02   6.8799999999999994e-01   5.7809999999999995e-01   3.0470999999999999e+00   4.6239999999999998e-01   8.6599999999999996e-02   2.3890000000000000e-01
   0.0000000000000000e+00  -1.0990000000000000e-01   9.4359999999999999e-01   4.3919999999999998e-01  -1.2370000000000000e-01  -2.6300000000000000e-02   1.3317000000000001e+00  -8.8900000000000007e-02   3.5695000000000001e+00   4.5269999999999999e-01   1.1550000000000001e-01   2.4770000000000000e-01
  -1.1020000000000001e-01  -8.7900000000000006e-02   7.7210000000000001e-01   4.5829999999999999e-01  -3.8100000000000002e-02  -3.5099999999999999e-02   8.4340000000000004e-01   3.7800000000000000e-01   3.0470999999999999e+00   5.1049999999999995e-01   1.0580000000000001e-01   2.3000000000000001e-01
   0.0000000000000000e+00   1.7590000000000000e-01   6.0050000000000003e-01   3.8190000000000002e-01   0.0000000000000000e+00  -8.7700000000000000e-02   9.1000000000000003e-01   6.6710000000000003e-01   3.0470999999999999e+00   4.5269999999999999e-01   1.1550000000000001e-01   2.5659999999999999e-01
  -6.6100000000000006e-02   2.1999999999999999e-02   4.2890000000000000e-01   3.9140000000000003e-01  -1.5229999999999999e-01  -8.8000000000000005e-03   1.1318999999999999e+00  -6.6699999999999995e-02   3.4824000000000002e+00   4.5269999999999999e-01   5.7700000000000001e-02   1.9910000000000000e-01
  -1.1020000000000001e-01  -2.1999999999999999e-02   8.5800000000000001e-02   4.1049999999999998e-01  -8.5599999999999996e-02  -6.5799999999999997e-02   9.1000000000000003e-01   4.8920000000000002e-01   3.7435999999999998e+00   5.0090000000000001e-01   4.8099999999999997e-02   2.3440000000000000e-01
   2.1999999999999999e-02  -4.3999999999999997e-02   9.4359999999999999e-01   5.1559999999999995e-01  -1.1420000000000000e-01  -8.8000000000000005e-03   8.4340000000000004e-01   6.4480000000000004e-01   3.9177000000000000e+00   5.6830000000000003e-01   5.7700000000000001e-02   2.7429999999999999e-01
  -1.7630000000000001e-01   1.5390000000000001e-01   2.5740000000000002e-01   3.7240000000000001e-01  -2.2839999999999999e-01  -5.7000000000000002e-02   1.2873000000000001e+00  -2.2200000000000001e-02   3.0470999999999999e+00   4.1420000000000001e-01   1.4430000000000001e-01   2.1229999999999999e-01
  -1.1020000000000001e-01   4.3999999999999997e-02   4.2890000000000000e-01   4.5829999999999999e-01  -1.6180000000000000e-01  -4.3900000000000002e-02   9.7660000000000002e-01   4.0020000000000000e-01   3.3083000000000000e+00   4.9130000000000001e-01  -6.7400000000000002e-02   2.6100000000000001e-01
  -8.8200000000000001e-02   4.3999999999999997e-02   5.1470000000000005e-01   3.7240000000000001e-01  -1.0470000000000000e-01  -4.3900000000000002e-02   9.3220000000000003e-01   1.5559999999999999e-01   3.9177000000000000e+00   4.5269999999999999e-01   6.7400000000000002e-02   2.7429999999999999e-01
   0.0000000000000000e+00   6.6000000000000003e-02   8.5800000000000001e-02   4.1049999999999998e-01  -6.6600000000000006e-02   1.7500000000000002e-02   1.1096999999999999e+00   6.6699999999999995e-02   3.8306000000000000e+00   4.6239999999999998e-01   8.6599999999999996e-02   2.4329999999999999e-01
  -1.1020000000000001e-01   2.1999999999999999e-02   7.7210000000000001e-01   3.8190000000000002e-01  -1.8079999999999999e-01  -5.7000000000000002e-02   1.0209999999999999e+00   3.3350000000000002e-01   2.7858999999999998e+00   4.9130000000000001e-01   4.8099999999999997e-02   2.3440000000000000e-01
  -2.2040000000000001e-01   1.9789999999999999e-01   4.2890000000000000e-01   4.3919999999999998e-01  -1.3320000000000001e-01  -1.0960000000000000e-01   1.0875999999999999e+00   2.2239999999999999e-01   3.5695000000000001e+00   4.8159999999999997e-01   1.3469999999999999e-01   2.6100000000000001e-01
   4.4100000000000000e-02  -4.3999999999999997e-02   3.4310000000000002e-01   4.3919999999999998e-01  -7.6100000000000001e-02  -1.7500000000000002e-02   7.7680000000000005e-01   4.8920000000000002e-01   2.7858999999999998e+00   4.4309999999999999e-01   3.8500000000000000e-02   2.3000000000000001e-01
   2.1999999999999999e-02  -1.0990000000000000e-01   8.5800000000000001e-02   4.7739999999999999e-01  -1.3320000000000001e-01  -3.5099999999999999e-02   1.1318999999999999e+00   3.5580000000000001e-01   3.3083000000000000e+00   5.8760000000000001e-01   1.2509999999999999e-01   2.4770000000000000e-01
  -8.8200000000000001e-02  -2.1999999999999999e-02  -8.5800000000000001e-02   4.0100000000000002e-01  -8.5599999999999996e-02  -4.3900000000000002e-02   1.1096999999999999e+00   3.5580000000000001e-01   2.6989000000000001e+00   5.3939999999999999e-01   1.1550000000000001e-01   2.6979999999999998e-01
  -2.1999999999999999e-02   1.9789999999999999e-01   6.8630000000000002e-01   4.0100000000000002e-01  -9.5200000000000007e-02  -5.7000000000000002e-02   1.1984999999999999e+00   4.2249999999999999e-01   4.0048000000000004e+00   4.6239999999999998e-01   4.8099999999999997e-02   2.4329999999999999e-01
  -1.7630000000000001e-01   1.0990000000000000e-01   3.4310000000000002e-01   3.1509999999999999e-01  -1.2370000000000000e-01  -4.8200000000000000e-02   1.2206999999999999e+00   2.8910000000000002e-01   4.0918000000000001e+00   4.6239999999999998e-01   6.7400000000000002e-02   2.4770000000000000e-01
   1.1020000000000001e-01   8.7900000000000006e-02   6.8630000000000002e-01   3.6280000000000001e-01  -1.2370000000000000e-01  -7.8899999999999998e-02   9.9880000000000002e-01   3.3350000000000002e-01   3.6564999999999999e+00   4.9130000000000001e-01   8.6599999999999996e-02   2.5209999999999999e-01
  -8.8200000000000001e-02   0.0000000000000000e+00   9.4359999999999999e-01   4.0100000000000002e-01  -2.2839999999999999e-01  -4.3900000000000002e-02   9.5440000000000003e-01   2.6679999999999998e-01   4.2659000000000002e+00   4.3350000000000000e-01   1.9199999999999998e-02   2.5659999999999999e-01
  -8.8200000000000001e-02  -8.7900000000000006e-02   9.4359999999999999e-01   4.3919999999999998e-01  -7.6100000000000001e-02  -3.9500000000000000e-02   1.1096999999999999e+00   8.8900000000000007e-02   4.3529999999999998e+00   4.5269999999999999e-01   9.6199999999999994e-02   2.2559999999999999e-01
   4.4100000000000000e-02  -4.3999999999999997e-02   8.5800000000000001e-02   3.5330000000000000e-01  -9.5200000000000007e-02  -9.2100000000000001e-02   9.7660000000000002e-01   4.2249999999999999e-01   3.3083000000000000e+00   5.0090000000000001e-01   1.5400000000000000e-01   2.7429999999999999e-01
  -8.8200000000000001e-02  -2.1999999999999999e-02   1.7160000000000000e-01   4.5829999999999999e-01  -5.7099999999999998e-02  -8.8000000000000005e-03   8.6560000000000004e-01   4.8920000000000002e-01   3.1341999999999999e+00   5.3939999999999999e-01   2.8899999999999999e-02   2.5209999999999999e-01
  -1.3230000000000000e-01   0.0000000000000000e+00   7.7210000000000001e-01   4.2959999999999998e-01   1.9000000000000000e-02  -7.4499999999999997e-02   1.0431999999999999e+00   2.4460000000000001e-01   3.6564999999999999e+00   5.5869999999999997e-01   8.6599999999999996e-02   2.2559999999999999e-01
  -1.3230000000000000e-01  -1.5390000000000001e-01  -2.5740000000000002e-01   3.2460000000000000e-01  -3.8100000000000002e-02  -7.0199999999999999e-02   1.0875999999999999e+00   4.4469999999999998e-01   3.3953000000000002e+00   4.7199999999999998e-01   1.1550000000000001e-01   2.6540000000000002e-01
  -1.3230000000000000e-01  -2.1999999999999999e-02  -8.5800000000000001e-02   3.2460000000000000e-01  -1.1420000000000000e-01  -1.7500000000000002e-02   1.1540999999999999e+00   3.1130000000000002e-01   3.3953000000000002e+00   5.2020000000000000e-01   8.6599999999999996e-02   2.6100000000000001e-01
  -6.6100000000000006e-02   8.7900000000000006e-02   8.5780000000000001e-01   4.8690000000000000e-01   9.4999999999999998e-03  -5.2600000000000001e-02   8.6560000000000004e-01   3.5580000000000001e-01   3.5695000000000001e+00   5.2980000000000005e-01   9.6199999999999994e-02   2.5659999999999999e-01
   1.1020000000000001e-01   8.7900000000000006e-02   7.7210000000000001e-01   4.4869999999999999e-01  -8.5599999999999996e-02   0.0000000000000000e+00   1.1318999999999999e+00   2.6679999999999998e-01   3.9177000000000000e+00   4.6239999999999998e-01   2.8899999999999999e-02   2.3440000000000000e-01
   8.8200000000000001e-02   1.3189999999999999e-01   1.7160000000000000e-01   4.0100000000000002e-01  -1.7130000000000001e-01  -4.3900000000000002e-02   9.9880000000000002e-01   3.3350000000000002e-01   3.5695000000000001e+00   4.7199999999999998e-01   1.9199999999999998e-02   2.6540000000000002e-01
   0.0000000000000000e+00   2.4179999999999999e-01   1.7160000000000000e-01   4.7739999999999999e-01  -9.5200000000000007e-02  -8.7700000000000000e-02   9.9880000000000002e-01   4.6689999999999998e-01   4.1788999999999996e+00   5.2020000000000000e-01  -9.5999999999999992e-03   3.0520000000000003e-01
  -1.7630000000000001e-01   1.0990000000000000e-01   5.1470000000000005e-01   4.5829999999999999e-01  -1.5229999999999999e-01  -2.1899999999999999e-02   1.0209999999999999e+00   2.8910000000000002e-01   2.6118000000000001e+00   5.1049999999999995e-01   1.7319999999999999e-01   2.6540000000000002e-01
   0.0000000000000000e+00   0.0000000000000000e+00   6.0050000000000003e-01   3.5330000000000000e-01  -1.5229999999999999e-01  -3.5099999999999999e-02   1.0209999999999999e+00   2.8910000000000002e-01   3.3953000000000002e+00   4.7199999999999998e-01   3.8500000000000000e-02   2.6540000000000002e-01
  -2.8649999999999998e-01  -4.3999999999999997e-02   9.4359999999999999e-01   4.5829999999999999e-01  -6.6600000000000006e-02  -8.8000000000000005e-03   1.1762999999999999e+00   5.3369999999999995e-01   3.2212000000000001e+00   5.1049999999999995e-01   9.6199999999999994e-02   3.0080000000000001e-01
  -1.1020000000000001e-01   2.8580000000000000e-01   8.5780000000000001e-01   4.1049999999999998e-01  -7.6100000000000001e-02  -6.5799999999999997e-02   1.0653999999999999e+00   2.8910000000000002e-01   3.0470999999999999e+00   4.3350000000000000e-01   1.6360000000000000e-01   2.4329999999999999e-01
   4.4100000000000000e-02   2.6379999999999998e-01   7.7210000000000001e-01   4.5829999999999999e-01  -5.7099999999999998e-02  -4.8200000000000000e-02   1.1318999999999999e+00   5.5589999999999995e-01   3.2212000000000001e+00   5.0090000000000001e-01   6.7400000000000002e-02   2.7429999999999999e-01
  -1.7630000000000001e-01   8.7900000000000006e-02   1.7160000000000000e-01   4.4869999999999999e-01  -8.5599999999999996e-02  -7.8899999999999998e-02   9.7660000000000002e-01   3.5580000000000001e-01   2.9600000000000000e+00   4.7199999999999998e-01   1.0580000000000001e-01   2.5209999999999999e-01
  -1.1020000000000001e-01   8.7900000000000006e-02   8.5800000000000001e-02   5.3469999999999995e-01  -5.7099999999999998e-02  -8.7700000000000000e-02   1.3539000000000001e+00   3.1130000000000002e-01   3.7435999999999998e+00   4.6239999999999998e-01   8.6599999999999996e-02   2.6100000000000001e-01
  -6.6100000000000006e-02   2.1980000000000000e-01   6.8630000000000002e-01   3.4370000000000001e-01  -1.6180000000000000e-01  -4.4000000000000003e-03   9.1000000000000003e-01   2.6679999999999998e-01   3.0470999999999999e+00   4.8159999999999997e-01   1.2509999999999999e-01   2.1679999999999999e-01
   2.1999999999999999e-02   0.0000000000000000e+00   1.1152000000000000e+00   4.1049999999999998e-01  -1.5229999999999999e-01  -2.1899999999999999e-02   9.7660000000000002e-01   2.0010000000000000e-01   2.9600000000000000e+00   4.9130000000000001e-01   0.0000000000000000e+00   2.5209999999999999e-01
   2.1999999999999999e-02   1.9789999999999999e-01   3.4310000000000002e-01   4.2959999999999998e-01  -1.3320000000000001e-01  -4.4000000000000003e-03   7.9900000000000004e-01   2.0010000000000000e-01   4.0918000000000001e+00   5.0090000000000001e-01   8.6599999999999996e-02   2.8749999999999998e-01
  -1.9839999999999999e-01  -6.6000000000000003e-02   1.2010000000000001e+00   4.0100000000000002e-01  -1.3320000000000001e-01  -4.3900000000000002e-02   8.4340000000000004e-01   2.2239999999999999e-01   3.5695000000000001e+00   5.9719999999999995e-01   1.9239999999999999e-01   2.2120000000000001e-01
  -1.3230000000000000e-01   4.3999999999999997e-02   1.7160000000000000e-01   4.4869999999999999e-01  -8.5599999999999996e-02  -7.8899999999999998e-02   1.0431999999999999e+00   2.6679999999999998e-01   3.9177000000000000e+00   4.2380000000000001e-01   6.7400000000000002e-02   2.6540000000000002e-01
   1.3230000000000000e-01  -1.0990000000000000e-01   4.2890000000000000e-01   4.2009999999999997e-01  -1.2370000000000000e-01  -8.3299999999999999e-02   1.1540999999999999e+00   3.7800000000000000e-01   4.0918000000000001e+00   4.8159999999999997e-01   1.6360000000000000e-01   2.4770000000000000e-01
  -2.2040000000000001e-01  -8.7900000000000006e-02   8.5800000000000001e-02   4.8690000000000000e-01  -1.8079999999999999e-01  -2.6300000000000000e-02   1.0209999999999999e+00   1.5559999999999999e-01   3.6564999999999999e+00   4.4309999999999999e-01   8.6599999999999996e-02   2.0349999999999999e-01
   4.4100000000000000e-02   8.7900000000000006e-02   1.5441000000000000e+00   3.2460000000000000e-01   1.9000000000000000e-02  -7.4499999999999997e-02   1.1318999999999999e+00   1.5559999999999999e-01   3.3083000000000000e+00   5.9719999999999995e-01   1.1550000000000001e-01   2.0349999999999999e-01
  -6.6100000000000006e-02  -4.3999999999999997e-02   7.7210000000000001e-01   4.6779999999999999e-01  -1.6180000000000000e-01  -3.9500000000000000e-02   1.1096999999999999e+00   5.1139999999999997e-01   3.4824000000000002e+00   5.2020000000000000e-01   9.6199999999999994e-02   2.2559999999999999e-01
  -4.4100000000000000e-02   2.1980000000000000e-01   2.5740000000000002e-01   4.8690000000000000e-01  -1.3320000000000001e-01  -7.4499999999999997e-02   1.0875999999999999e+00   4.8920000000000002e-01   3.5695000000000001e+00   4.9130000000000001e-01   7.6999999999999999e-02   2.3000000000000001e-01
  -1.3230000000000000e-01   1.0990000000000000e-01   7.7210000000000001e-01   4.2009999999999997e-01  -3.8100000000000002e-02  -3.9500000000000000e-02   9.7660000000000002e-01   3.7800000000000000e-01   3.3953000000000002e+00   5.4910000000000003e-01   9.6199999999999994e-02   2.5209999999999999e-01
  -1.3230000000000000e-01   1.0990000000000000e-01   5.1470000000000005e-01   3.8190000000000002e-01  -9.4999999999999998e-03  -7.8899999999999998e-02   1.0431999999999999e+00   2.6679999999999998e-01   3.0470999999999999e+00   4.7199999999999998e-01   1.9199999999999998e-02   2.9189999999999999e-01
   1.5429999999999999e-01   0.0000000000000000e+00   4.2890000000000000e-01   3.5330000000000000e-01  -1.0470000000000000e-01  -5.2600000000000001e-02   1.1096999999999999e+00   2.2239999999999999e-01   2.9600000000000000e+00   4.6239999999999998e-01   3.8500000000000000e-02   2.5209999999999999e-01
  -6.6100000000000006e-02   8.7900000000000006e-02   2.5740000000000002e-01   3.9140000000000003e-01  -7.6100000000000001e-02  -6.5799999999999997e-02   9.7660000000000002e-01   3.5580000000000001e-01   4.2659000000000002e+00   4.4309999999999999e-01   4.8099999999999997e-02   2.6979999999999998e-01
   2.1999999999999999e-02   6.6000000000000003e-02   7.7210000000000001e-01   3.8190000000000002e-01  -1.4269999999999999e-01   4.4000000000000003e-03   1.0653999999999999e+00   1.1119999999999999e-01   3.8306000000000000e+00   5.2980000000000005e-01   9.6199999999999994e-02   2.3890000000000000e-01
   6.6100000000000006e-02   4.3999999999999997e-02   3.4310000000000002e-01   3.3420000000000000e-01  -1.2370000000000000e-01  -5.2600000000000001e-02   8.4340000000000004e-01   2.4460000000000001e-01   4.0048000000000004e+00   5.1049999999999995e-01   1.3469999999999999e-01   2.5659999999999999e-01
  -1.1020000000000001e-01  -6.6000000000000003e-02   3.4310000000000002e-01   3.6280000000000001e-01  -8.5599999999999996e-02  -1.0090000000000000e-01   1.0431999999999999e+00   4.8920000000000002e-01   3.3953000000000002e+00   5.4910000000000003e-01   1.7319999999999999e-01   2.3440000000000000e-01
  -1.5429999999999999e-01   1.3189999999999999e-01   6.8630000000000002e-01   4.1049999999999998e-01  -1.5229999999999999e-01  -1.3200000000000000e-02   8.4340000000000004e-01   3.7800000000000000e-01   3.3083000000000000e+00   5.3939999999999999e-01   4.8099999999999997e-02   2.4329999999999999e-01
  -2.4249999999999999e-01  -6.6000000000000003e-02   5.1470000000000005e-01   3.1509999999999999e-01  -3.8100000000000002e-02  -8.7700000000000000e-02   8.8780000000000003e-01   5.3369999999999995e-01   3.1341999999999999e+00   5.4910000000000003e-01   7.6999999999999999e-02   2.8310000000000002e-01
   6.6100000000000006e-02   2.6379999999999998e-01   6.8630000000000002e-01   4.2959999999999998e-01   2.8500000000000001e-02  -7.4499999999999997e-02   1.0653999999999999e+00   4.6689999999999998e-01   3.7435999999999998e+00   5.1049999999999995e-01   5.7700000000000001e-02   3.0520000000000003e-01
  -6.6100000000000006e-02   1.5390000000000001e-01   1.0294000000000001e+00   2.6729999999999998e-01  -1.0470000000000000e-01  -2.1899999999999999e-02   1.0431999999999999e+00   2.4460000000000001e-01   3.5695000000000001e+00   4.6239999999999998e-01   1.1550000000000001e-01   2.7870000000000000e-01
   8.8200000000000001e-02   0.0000000000000000e+00   1.0294000000000001e+00   4.4869999999999999e-01  -1.4269999999999999e-01  -5.2600000000000001e-02   9.7660000000000002e-01   2.8910000000000002e-01   3.7435999999999998e+00   4.1420000000000001e-01   1.9199999999999998e-02   2.8749999999999998e-01
  -4.4100000000000000e-02   1.0990000000000000e-01   8.5800000000000001e-02   3.7240000000000001e-01  -7.6100000000000001e-02  -1.7500000000000002e-02   1.0875999999999999e+00   4.2249999999999999e-01   2.9600000000000000e+00   5.6830000000000003e-01  -1.9199999999999998e-02   2.8749999999999998e-01
  -1.1020000000000001e-01   4.3999999999999997e-02   5.1470000000000005e-01   3.8190000000000002e-01  -1.1420000000000000e-01   1.7500000000000002e-02   1.0209999999999999e+00   1.7790000000000000e-01   2.5247000000000002e+00   4.3350000000000000e-01   7.6999999999999999e-02   2.0790000000000000e-01
   1.1020000000000001e-01   6.6000000000000003e-02   5.1470000000000005e-01   4.7739999999999999e-01  -9.5200000000000007e-02  -2.6300000000000000e-02   8.8780000000000003e-01   3.5580000000000001e-01   3.5695000000000001e+00   4.8159999999999997e-01   7.6999999999999999e-02   2.6979999999999998e-01
  -3.3060000000000000e-01  -6.6000000000000003e-02   3.4310000000000002e-01   4.8690000000000000e-01  -1.0470000000000000e-01  -2.6300000000000000e-02   8.4340000000000004e-01   2.2239999999999999e-01   3.9177000000000000e+00   4.7199999999999998e-01   1.5400000000000000e-01   2.6540000000000002e-01
  -8.8200000000000001e-02   1.0990000000000000e-01   8.5800000000000001e-02   5.0600000000000001e-01  -5.7099999999999998e-02  -4.3900000000000002e-02   1.0653999999999999e+00   4.6689999999999998e-01   3.1341999999999999e+00   4.4309999999999999e-01   2.2130000000000000e-01   2.5209999999999999e-01
  -6.6100000000000006e-02  -1.0990000000000000e-01   6.0050000000000003e-01   4.8690000000000000e-01  -1.0470000000000000e-01  -5.7000000000000002e-02   1.2206999999999999e+00   2.6679999999999998e-01   3.2212000000000001e+00   5.3939999999999999e-01   1.1550000000000001e-01   2.4770000000000000e-01
   0.0000000000000000e+00   2.1999999999999999e-02   4.2890000000000000e-01   4.0100000000000002e-01  -1.0470000000000000e-01  -3.0700000000000002e-02   9.1000000000000003e-01   2.0010000000000000e-01   3.3953000000000002e+00   4.6239999999999998e-01   1.9199999999999998e-02   2.6540000000000002e-01
   0.0000000000000000e+00   8.7900000000000006e-02   8.5780000000000001e-01   3.8190000000000002e-01  -3.8100000000000002e-02  -6.1400000000000003e-02   9.7660000000000002e-01   1.3339999999999999e-01   3.8306000000000000e+00   5.3939999999999999e-01   1.5400000000000000e-01   2.7429999999999999e-01
  -1.1020000000000001e-01   0.0000000000000000e+00  -2.5740000000000002e-01   4.5829999999999999e-01  -1.6180000000000000e-01  -4.8200000000000000e-02   9.5440000000000003e-01   5.3369999999999995e-01   3.1341999999999999e+00   4.3350000000000000e-01   1.5400000000000000e-01   2.4329999999999999e-01
  -4.4100000000000000e-02  -8.7900000000000006e-02   9.4359999999999999e-01   3.6280000000000001e-01  -5.7099999999999998e-02  -4.4000000000000003e-03   8.2120000000000004e-01   3.7800000000000000e-01   3.5695000000000001e+00   3.9489999999999997e-01   1.0580000000000001e-01   2.6540000000000002e-01
   4.4100000000000000e-02   2.1999999999999999e-02  -5.1470000000000005e-01   4.1049999999999998e-01  -1.4269999999999999e-01   4.4000000000000003e-03   9.9880000000000002e-01   4.0020000000000000e-01   3.7435999999999998e+00   4.9130000000000001e-01   9.6199999999999994e-02   2.9189999999999999e-01
  -2.4249999999999999e-01  -4.3999999999999997e-02   6.0050000000000003e-01   3.9140000000000003e-01  -1.4269999999999999e-01  -7.4499999999999997e-02   1.1318999999999999e+00   2.2239999999999999e-01   3.6564999999999999e+00   4.8159999999999997e-01   5.7700000000000001e-02   2.0790000000000000e-01
  -4.4100000000000000e-02   1.9789999999999999e-01   6.8630000000000002e-01   5.1559999999999995e-01  -1.0470000000000000e-01  -5.7000000000000002e-02   9.3220000000000003e-01   2.4460000000000001e-01   3.5695000000000001e+00   5.0090000000000001e-01   1.0580000000000001e-01   2.6540000000000002e-01
   4.4100000000000000e-02   2.1980000000000000e-01   1.1152000000000000e+00   5.4420000000000002e-01  -1.1420000000000000e-01  -8.3299999999999999e-02   8.4340000000000004e-01   5.1139999999999997e-01   3.4824000000000002e+00   5.1049999999999995e-01   3.8500000000000000e-02   2.3890000000000000e-01
  -1.3230000000000000e-01   2.1980000000000000e-01   8.5800000000000001e-02   3.6280000000000001e-01  -1.7130000000000001e-01  -1.7500000000000002e-02   1.0209999999999999e+00   3.5580000000000001e-01   3.4824000000000002e+00   5.2020000000000000e-01   7.6999999999999999e-02   2.0790000000000000e-01
  -8.8200000000000001e-02   6.6000000000000003e-02   7.7210000000000001e-01   3.5330000000000000e-01  -6.6600000000000006e-02  -4.8200000000000000e-02   1.0431999999999999e+00   4.0020000000000000e-01   3.4824000000000002e+00   5.2980000000000005e-01   4.8099999999999997e-02   2.6100000000000001e-01
  -1.3230000000000000e-01   1.5390000000000001e-01   6.0050000000000003e-01   4.3919999999999998e-01  -8.5599999999999996e-02  -8.3299999999999999e-02   9.9880000000000002e-01   1.7790000000000000e-01   3.3953000000000002e+00   5.5869999999999997e-01   7.6999999999999999e-02   2.6979999999999998e-01
   1.1020000000000001e-01   1.0990000000000000e-01   1.0294000000000001e+00   3.5330000000000000e-01  -3.8100000000000002e-02  -2.1899999999999999e-02   9.3220000000000003e-01   3.5580000000000001e-01   3.7435999999999998e+00   5.1049999999999995e-01   9.6199999999999994e-02   2.8749999999999998e-01
  -1.3230000000000000e-01   1.0990000000000000e-01   6.0050000000000003e-01   3.6280000000000001e-01  -1.0470000000000000e-01  -5.2600000000000001e-02   8.4340000000000004e-01   3.5580000000000001e-01   3.4824000000000002e+00   5.2020000000000000e-01   1.3469999999999999e-01   2.2120000000000001e-01
  -1.9839999999999999e-01  -8.7900000000000006e-02   8.5780000000000001e-01   4.8690000000000000e-01  -1.5229999999999999e-01  -8.7700000000000000e-02   8.2120000000000004e-01   4.4469999999999998e-01   3.5695000000000001e+00   4.4309999999999999e-01   8.6599999999999996e-02   2.7870000000000000e-01
  -2.1999999999999999e-02   4.3999999999999997e-02   1.7160000000000000e-01   4.6779999999999999e-01  -5.7099999999999998e-02  -4.8200000000000000e-02   8.2120000000000004e-01   5.1139999999999997e-01   2.8730000000000002e+00   5.4910000000000003e-01   1.1550000000000001e-01   2.5209999999999999e-01
   1.7630000000000001e-01   1.3189999999999999e-01   0.0000000000000000e+00   4.1049999999999998e-01  -1.9030000000000000e-01  -2.6300000000000000e-02   9.1000000000000003e-01   4.8920000000000002e-01   3.2212000000000001e+00   5.2020000000000000e-01   3.8500000000000000e-02   2.5209999999999999e-01
  -6.6100000000000006e-02   1.5390000000000001e-01   0.0000000000000000e+00   3.8190000000000002e-01  -2.3790000000000000e-01  -3.5099999999999999e-02   9.3220000000000003e-01   3.1130000000000002e-01   3.3083000000000000e+00   5.2020000000000000e-01   9.6199999999999994e-02   2.4770000000000000e-01
  -6.6100000000000006e-02   8.7900000000000006e-02   8.5800000000000001e-02   3.8190000000000002e-01  -8.5599999999999996e-02  -7.4499999999999997e-02   1.0431999999999999e+00   4.4469999999999998e-01   3.2212000000000001e+00   5.3939999999999999e-01   2.8899999999999999e-02   2.4770000000000000e-01
   0.0000000000000000e+00   1.7590000000000000e-01   1.2010000000000001e+00   3.5330000000000000e-01  -5.7099999999999998e-02  -7.8899999999999998e-02   9.1000000000000003e-01   3.7800000000000000e-01   3.6564999999999999e+00   5.5869999999999997e-01   1.5400000000000000e-01   2.6100000000000001e-01
  -4.4100000000000000e-02   1.0990000000000000e-01   6.8630000000000002e-01   3.3420000000000000e-01  -1.9000000000000000e-02  -7.0199999999999999e-02   9.9880000000000002e-01   4.2249999999999999e-01   4.0048000000000004e+00   4.7199999999999998e-01   1.5400000000000000e-01   2.5659999999999999e-01
  -1.5429999999999999e-01   4.3999999999999997e-02   1.1152000000000000e+00   4.7739999999999999e-01  -6.6600000000000006e-02  -8.7700000000000000e-02   7.7680000000000005e-01   3.5580000000000001e-01   3.0470999999999999e+00   5.2020000000000000e-01   3.8500000000000000e-02   2.6540000000000002e-01
  -1.1020000000000001e-01   2.1999999999999999e-02   1.1152000000000000e+00   2.9599999999999999e-01  -1.2370000000000000e-01  -6.5799999999999997e-02   1.0653999999999999e+00   2.6679999999999998e-01   3.3083000000000000e+00   4.3350000000000000e-01   3.8500000000000000e-02   2.8310000000000002e-01
  -1.3230000000000000e-01  -1.3189999999999999e-01   2.5740000000000002e-01   3.4370000000000001e-01  -4.7600000000000003e-02  -5.7000000000000002e-02   1.1984999999999999e+00   4.2249999999999999e-01   3.8306000000000000e+00   5.4910000000000003e-01   1.0580000000000001e-01   2.1229999999999999e-01
  -4.4100000000000000e-02   0.0000000000000000e+00   1.7160000000000000e-01   3.6280000000000001e-01  -2.2839999999999999e-01  -5.2600000000000001e-02   8.4340000000000004e-01   2.2239999999999999e-01   3.8306000000000000e+00   3.8529999999999998e-01   6.7400000000000002e-02   2.2120000000000001e-01
  -1.1020000000000001e-01  -2.4179999999999999e-01   6.8630000000000002e-01   3.9140000000000003e-01  -6.6600000000000006e-02  -2.6300000000000000e-02   1.0431999999999999e+00   4.8920000000000002e-01   3.9177000000000000e+00   5.0090000000000001e-01   3.8500000000000000e-02   2.7870000000000000e-01
  -8.8200000000000001e-02  -6.6000000000000003e-02   1.7160000000000000e-01   3.2460000000000000e-01  -1.7130000000000001e-01   0.0000000000000000e+00   1.0875999999999999e+00   4.8920000000000002e-01   4.0918000000000001e+00   5.2020000000000000e-01   1.3469999999999999e-01   2.1679999999999999e-01
  -2.1999999999999999e-02   1.9789999999999999e-01   9.4359999999999999e-01   4.6779999999999999e-01  -7.6100000000000001e-02  -6.5799999999999997e-02   9.3220000000000003e-01   3.3350000000000002e-01   4.0048000000000004e+00   5.0090000000000001e-01   1.4430000000000001e-01   2.6100000000000001e-01
   4.4100000000000000e-02   1.3189999999999999e-01   1.7160000000000000e-01   4.2959999999999998e-01  -8.5599999999999996e-02  -5.7000000000000002e-02   1.1318999999999999e+00   2.6679999999999998e-01   3.9177000000000000e+00   4.8159999999999997e-01   7.6999999999999999e-02   2.4329999999999999e-01
  -1.1020000000000001e-01   2.1999999999999999e-02   2.5740000000000002e-01   4.0100000000000002e-01  -9.5200000000000007e-02  -8.8000000000000005e-03   1.1540999999999999e+00   1.1119999999999999e-01   3.3953000000000002e+00   4.3350000000000000e-01   9.6199999999999994e-02   2.2559999999999999e-01
  -2.1999999999999999e-02   1.3189999999999999e-01   1.0294000000000001e+00   4.0100000000000002e-01  -8.5599999999999996e-02   0.0000000000000000e+00   7.5460000000000005e-01   2.8910000000000002e-01   3.9177000000000000e+00   5.6830000000000003e-01   1.9199999999999998e-02   2.2120000000000001e-01
   2.1999999999999999e-02   2.4179999999999999e-01   7.7210000000000001e-01   4.4869999999999999e-01  -1.5229999999999999e-01  -4.8200000000000000e-02   9.5440000000000003e-01   1.5559999999999999e-01   2.8730000000000002e+00   5.5869999999999997e-01   1.5400000000000000e-01   2.4329999999999999e-01
  -6.6100000000000006e-02   1.0990000000000000e-01   8.5800000000000001e-02   4.2009999999999997e-01  -8.5599999999999996e-02  -3.0700000000000002e-02   1.0431999999999999e+00   2.4460000000000001e-01   3.9177000000000000e+00   4.8159999999999997e-01   0.0000000000000000e+00   2.6540000000000002e-01
  -2.1999999999999999e-02   2.8580000000000000e-01   0.0000000000000000e+00   3.8190000000000002e-01  -8.5599999999999996e-02  -8.7700000000000000e-02   1.1318999999999999e+00   2.4460000000000001e-01   3.3953000000000002e+00   4.5269999999999999e-01   1.8279999999999999e-01   2.3890000000000000e-01
  -1.5429999999999999e-01   1.3189999999999999e-01   2.5740000000000002e-01   4.7739999999999999e-01  -1.4269999999999999e-01   8.8000000000000005e-03   9.7660000000000002e-01   1.7790000000000000e-01   3.3083000000000000e+00   4.5269999999999999e-01   1.2509999999999999e-01   2.1679999999999999e-01
   0.0000000000000000e+00  -1.3189999999999999e-01   6.0050000000000003e-01   3.8190000000000002e-01  -1.6180000000000000e-01  -1.0520000000000000e-01   8.8780000000000003e-01   2.2239999999999999e-01   3.0470999999999999e+00   4.9130000000000001e-01   3.8500000000000000e-02   2.5659999999999999e-01
  -1.1020000000000001e-01   2.1999999999999999e-02  -3.4310000000000002e-01   3.8190000000000002e-01  -1.8079999999999999e-01  -1.3200000000000000e-02   1.1540999999999999e+00   4.2249999999999999e-01   2.6989000000000001e+00   5.2980000000000005e-01   9.6199999999999994e-02   2.3000000000000001e-01
  -1.3230000000000000e-01   8.7900000000000006e-02   0.0000000000000000e+00   3.7240000000000001e-01  -1.1420000000000000e-01  -6.1400000000000003e-02   9.5440000000000003e-01   3.5580000000000001e-01   2.7858999999999998e+00   4.8159999999999997e-01   9.6199999999999994e-02   2.5659999999999999e-01
  -1.7630000000000001e-01   2.1999999999999999e-02  -8.5800000000000001e-02   4.2009999999999997e-01  -1.6180000000000000e-01  -5.7000000000000002e-02   1.0875999999999999e+00   4.8920000000000002e-01   3.6564999999999999e+00   5.0090000000000001e-01   1.5400000000000000e-01   2.5659999999999999e-01
   1.7630000000000001e-01  -1.9789999999999999e-01   1.7157000000000000e+00   4.0100000000000002e-01  -7.6100000000000001e-02  -7.8899999999999998e-02   9.9880000000000002e-01   3.3350000000000002e-01   3.2212000000000001e+00   5.0090000000000001e-01   7.6999999999999999e-02   2.1229999999999999e-01
  -1.5429999999999999e-01  -1.3189999999999999e-01   4.2890000000000000e-01   3.6280000000000001e-01  -1.3320000000000001e-01  -2.1899999999999999e-02   9.5440000000000003e-01   3.7800000000000000e-01   4.0918000000000001e+00   4.7199999999999998e-01   1.6360000000000000e-01   2.7870000000000000e-01
   2.1999999999999999e-02  -4.3999999999999997e-02   0.0000000000000000e+00   4.7739999999999999e-01  -1.1420000000000000e-01  -2.6300000000000000e-02   9.7660000000000002e-01   3.7800000000000000e-01   2.9600000000000000e+00   4.4309999999999999e-01   7.6999999999999999e-02   2.2120000000000001e-01
   6.6100000000000006e-02   1.0990000000000000e-01   2.5740000000000002e-01   4.4869999999999999e-01   9.4999999999999998e-03  -2.1899999999999999e-02   8.4340000000000004e-01   4.8920000000000002e-01   3.3953000000000002e+00   4.7199999999999998e-01   8.6599999999999996e-02   2.5659999999999999e-01
   1.1020000000000001e-01   2.6379999999999998e-01   1.7157000000000000e+00   3.8190000000000002e-01  -1.1420000000000000e-01   8.8000000000000005e-03   1.0209999999999999e+00   2.4460000000000001e-01   3.7435999999999998e+00   5.1049999999999995e-01   2.8899999999999999e-02   2.6979999999999998e-01
   2.1999999999999999e-02   1.0990000000000000e-01   8.5780000000000001e-01   3.5330000000000000e-01  -1.9030000000000000e-01  -5.2600000000000001e-02   9.9880000000000002e-01   3.5580000000000001e-01   2.8730000000000002e+00   4.4309999999999999e-01   4.8099999999999997e-02   2.5659999999999999e-01
  -4.4100000000000000e-02  -4.3999999999999997e-02   1.0294000000000001e+00   3.6280000000000001e-01  -9.5200000000000007e-02  -5.2600000000000001e-02   8.6560000000000004e-01   5.7809999999999995e-01   2.9600000000000000e+00   5.9719999999999995e-01   8.6599999999999996e-02   2.4770000000000000e-01
  -2.8649999999999998e-01   1.0990000000000000e-01   8.5780000000000001e-01   3.8190000000000002e-01  -6.6600000000000006e-02  -1.0520000000000000e-01   1.2206999999999999e+00   5.3369999999999995e-01   4.2659000000000002e+00   4.6239999999999998e-01   2.8899999999999999e-02   2.4329999999999999e-01
  -8.8200000000000001e-02   6.6000000000000003e-02   6.0050000000000003e-01   4.2959999999999998e-01  -9.5200000000000007e-02  -4.8200000000000000e-02   8.4340000000000004e-01   1.5559999999999999e-01   2.5247000000000002e+00   5.7799999999999996e-01   1.3469999999999999e-01   2.1229999999999999e-01
   1.7630000000000001e-01   2.1999999999999999e-02   6.8630000000000002e-01   3.4370000000000001e-01  -1.0470000000000000e-01  -5.7000000000000002e-02   9.1000000000000003e-01   4.8920000000000002e-01   3.0470999999999999e+00   4.6239999999999998e-01   1.9199999999999998e-02   2.5659999999999999e-01
   1.1020000000000001e-01   2.4179999999999999e-01   6.8630000000000002e-01   4.8690000000000000e-01  -1.1420000000000000e-01  -3.0700000000000002e-02   9.3220000000000003e-01   3.3350000000000002e-01   3.2212000000000001e+00   4.7199999999999998e-01   9.6199999999999994e-02   2.5209999999999999e-01
  -3.0859999999999999e-01   2.6379999999999998e-01   5.1470000000000005e-01   4.4869999999999999e-01  -5.7099999999999998e-02  -3.5099999999999999e-02   7.3240000000000005e-01   4.2249999999999999e-01   3.7435999999999998e+00   5.1049999999999995e-01   9.6199999999999994e-02   2.5659999999999999e-01
  -1.1020000000000001e-01   2.4179999999999999e-01   3.4310000000000002e-01   4.7739999999999999e-01  -1.1420000000000000e-01  -8.8000000000000005e-03   7.9900000000000004e-01   3.5580000000000001e-01   3.9177000000000000e+00   5.2980000000000005e-01   5.7700000000000001e-02   2.4329999999999999e-01
   2.1999999999999999e-02   1.7590000000000000e-01   7.7210000000000001e-01   4.5829999999999999e-01   9.4999999999999998e-03  -3.5099999999999999e-02   1.2428999999999999e+00   2.8910000000000002e-01   3.3083000000000000e+00   5.1049999999999995e-01   1.9199999999999998e-02   2.5209999999999999e-01
  -8.8200000000000001e-02   1.0990000000000000e-01   4.2890000000000000e-01   4.1049999999999998e-01  -1.1420000000000000e-01   0.0000000000000000e+00   1.2873000000000001e+00   4.8920000000000002e-01   2.6989000000000001e+00   3.2750000000000001e-01   3.8500000000000000e-02   2.3890000000000000e-01
   6.6100000000000006e-02   6.6000000000000003e-02   1.0294000000000001e+00   4.1049999999999998e-01  -9.4999999999999998e-03  -4.8200000000000000e-02   7.7680000000000005e-01   2.2200000000000001e-02   4.1788999999999996e+00   5.4910000000000003e-01   2.8899999999999999e-02   2.2120000000000001e-01
  -1.9839999999999999e-01   4.3999999999999997e-02   1.1152000000000000e+00   3.2460000000000000e-01  -1.3320000000000001e-01   3.5099999999999999e-02   9.1000000000000003e-01   5.5589999999999995e-01   4.3529999999999998e+00   4.5269999999999999e-01   1.4430000000000001e-01   2.6100000000000001e-01
   1.3230000000000000e-01   8.7900000000000006e-02   6.0050000000000003e-01   4.0100000000000002e-01  -2.1890000000000001e-01  -2.1899999999999999e-02   1.1540999999999999e+00   5.7809999999999995e-01   3.0470999999999999e+00   3.6599999999999999e-01   7.6999999999999999e-02   2.4770000000000000e-01
   6.6100000000000006e-02  -8.7900000000000006e-02   7.7210000000000001e-01   4.2959999999999998e-01  -1.9030000000000000e-01  -1.3200000000000000e-02   1.2428999999999999e+00  -3.7800000000000000e-01   2.9600000000000000e+00   6.2609999999999999e-01   7.6999999999999999e-02   2.4329999999999999e-01
  -2.2040000000000001e-01   1.7590000000000000e-01   6.8630000000000002e-01   4.3919999999999998e-01  -1.4269999999999999e-01  -2.1899999999999999e-02   5.3269999999999995e-01   1.1339999999999999e+00   5.3977000000000004e+00   5.0090000000000001e-01   1.7319999999999999e-01   2.3440000000000000e-01
   4.4100000000000000e-02   1.0990000000000000e-01   1.7160000000000000e-01   5.7279999999999998e-01  -1.3320000000000001e-01  -3.0700000000000002e-02   9.5440000000000003e-01   5.5589999999999995e-01   2.5247000000000002e+00   4.3350000000000000e-01   1.2509999999999999e-01   2.6540000000000002e-01
   4.8490000000000000e-01  -8.7900000000000006e-02  -1.7160000000000000e-01   5.0600000000000001e-01  -7.6100000000000001e-02   4.4000000000000003e-03   1.2873000000000001e+00  -3.1130000000000002e-01   3.1341999999999999e+00   4.6239999999999998e-01   8.6599999999999996e-02   2.3890000000000000e-01
   4.4100000000000000e-02   1.5390000000000001e-01   3.4310000000000002e-01   4.7739999999999999e-01  -6.6600000000000006e-02  -6.1400000000000003e-02   8.4340000000000004e-01   1.1117999999999999e+00   4.4401000000000002e+00   5.4910000000000003e-01   5.7700000000000001e-02   2.6540000000000002e-01
  -1.3230000000000000e-01   2.4179999999999999e-01   6.0050000000000003e-01   4.2009999999999997e-01  -6.6600000000000006e-02  -8.7700000000000000e-02   9.5440000000000003e-01   4.6689999999999998e-01   3.7435999999999998e+00   4.6239999999999998e-01   1.4430000000000001e-01   2.5659999999999999e-01
  -1.3230000000000000e-01  -8.7900000000000006e-02  -5.1470000000000005e-01   3.8190000000000002e-01  -2.1890000000000001e-01  -2.1899999999999999e-02   1.3539000000000001e+00  -5.5589999999999995e-01   2.6118000000000001e+00   5.5869999999999997e-01  -9.5999999999999992e-03   2.2120000000000001e-01
  -2.1999999999999999e-02   8.7900000000000006e-02   3.4310000000000002e-01   4.0100000000000002e-01  -1.0470000000000000e-01  -2.1899999999999999e-02   9.5440000000000003e-01   7.5600000000000001e-01   2.6989000000000001e+00   5.5869999999999997e-01   1.1550000000000001e-01   2.6540000000000002e-01
   1.3230000000000000e-01  -4.3999999999999997e-02   3.4310000000000002e-01   4.2009999999999997e-01  -1.6180000000000000e-01  -4.4000000000000003e-03   9.3220000000000003e-01   5.5589999999999995e-01   3.4824000000000002e+00   4.1420000000000001e-01   6.7400000000000002e-02   2.6540000000000002e-01
  -1.9839999999999999e-01   6.6000000000000003e-02   7.7210000000000001e-01   3.8190000000000002e-01  -1.0470000000000000e-01  -3.0700000000000002e-02   1.0209999999999999e+00  -2.0010000000000000e-01   2.2635999999999998e+00   5.3939999999999999e-01   1.9199999999999998e-02   2.6540000000000002e-01
   1.1020000000000001e-01  -1.5390000000000001e-01   8.5800000000000001e-02   5.0600000000000001e-01  -1.8079999999999999e-01   0.0000000000000000e+00   1.0431999999999999e+00   6.2260000000000004e-01   2.7858999999999998e+00   4.7199999999999998e-01   9.6199999999999994e-02   2.2120000000000001e-01
  -6.6100000000000006e-02   4.3999999999999997e-02  -3.4310000000000002e-01   3.5330000000000000e-01  -6.6600000000000006e-02  -6.1400000000000003e-02   1.1762999999999999e+00   3.3350000000000002e-01   4.3529999999999998e+00   4.0460000000000002e-01   4.8099999999999997e-02   3.4949999999999998e-01
  -1.7630000000000001e-01   1.5390000000000001e-01   0.0000000000000000e+00   4.1049999999999998e-01  -1.5229999999999999e-01   4.3900000000000002e-02   8.6560000000000004e-01   1.5559999999999999e-01   2.4377000000000000e+00   5.4910000000000003e-01   1.3469999999999999e-01   2.3000000000000001e-01
  -1.3230000000000000e-01  -4.3999999999999997e-02   6.0050000000000003e-01   4.2009999999999997e-01  -9.5200000000000007e-02  -7.0199999999999999e-02   1.0209999999999999e+00   2.6679999999999998e-01   3.8306000000000000e+00   5.0090000000000001e-01   9.6199999999999994e-02   2.0790000000000000e-01
  -6.6100000000000006e-02  -8.7900000000000006e-02   0.0000000000000000e+00   5.3469999999999995e-01  -1.8079999999999999e-01  -7.4499999999999997e-02   7.9900000000000004e-01   3.1130000000000002e-01   3.8306000000000000e+00   5.5869999999999997e-01   4.8099999999999997e-02   2.5659999999999999e-01
   8.8200000000000001e-02   8.7900000000000006e-02   1.1152000000000000e+00   4.2959999999999998e-01  -1.2370000000000000e-01  -1.0090000000000000e-01   1.0431999999999999e+00   5.7809999999999995e-01   4.1788999999999996e+00   4.3350000000000000e-01   1.0580000000000001e-01   2.9189999999999999e-01
  -1.1020000000000001e-01  -4.3999999999999997e-02   5.1470000000000005e-01   3.9140000000000003e-01  -7.6100000000000001e-02  -3.0700000000000002e-02   1.1096999999999999e+00   1.1119999999999999e-01   3.3953000000000002e+00   4.6239999999999998e-01   2.8899999999999999e-02   2.2559999999999999e-01
  -1.5429999999999999e-01  -8.7900000000000006e-02   4.2890000000000000e-01   4.4869999999999999e-01  -8.5599999999999996e-02  -5.2600000000000001e-02   8.4340000000000004e-01   6.0040000000000004e-01   4.0918000000000001e+00   5.0090000000000001e-01  -1.9199999999999998e-02   2.9189999999999999e-01
  -1.9839999999999999e-01   2.1980000000000000e-01   6.0050000000000003e-01   5.7279999999999998e-01  -1.1420000000000000e-01  -7.0199999999999999e-02   1.0431999999999999e+00   5.5589999999999995e-01   3.9177000000000000e+00   5.7799999999999996e-01   6.7400000000000002e-02   2.4329999999999999e-01
  -1.3230000000000000e-01  -2.6379999999999998e-01   4.2890000000000000e-01   2.9599999999999999e-01  -1.5229999999999999e-01  -1.7500000000000002e-02   1.0653999999999999e+00   1.3339999999999999e-01   3.6564999999999999e+00   4.8159999999999997e-01   7.6999999999999999e-02   2.8749999999999998e-01
   1.7630000000000001e-01  -8.7900000000000006e-02   4.2890000000000000e-01   3.6280000000000001e-01  -1.3320000000000001e-01  -2.6300000000000000e-02   9.3220000000000003e-01   6.0040000000000004e-01   3.3083000000000000e+00   5.1049999999999995e-01   7.6999999999999999e-02   2.4329999999999999e-01
  -6.6100000000000006e-02   1.0990000000000000e-01   1.1152000000000000e+00   3.2460000000000000e-01  -2.8500000000000001e-02  -6.1400000000000003e-02   9.9880000000000002e-01   4.4469999999999998e-01   3.9177000000000000e+00   5.2020000000000000e-01   1.6360000000000000e-01   2.2559999999999999e-01
   4.4100000000000000e-02  -2.1999999999999999e-02  -8.5800000000000001e-02   4.1049999999999998e-01  -1.2370000000000000e-01  -4.8200000000000000e-02   9.7660000000000002e-01   8.8900000000000007e-02   3.6564999999999999e+00   4.5269999999999999e-01   3.8500000000000000e-02   2.3000000000000001e-01
   1.3230000000000000e-01  -4.3999999999999997e-02   6.8630000000000002e-01   4.4869999999999999e-01  -8.5599999999999996e-02  -8.7700000000000000e-02   9.1000000000000003e-01   2.4460000000000001e-01   2.6118000000000001e+00   5.2020000000000000e-01   0.0000000000000000e+00   2.2559999999999999e-01
  -8.8200000000000001e-02   3.5170000000000001e-01   1.5441000000000000e+00   4.3919999999999998e-01  -1.0470000000000000e-01  -5.7000000000000002e-02   1.0431999999999999e+00   5.3369999999999995e-01   3.5695000000000001e+00   4.2380000000000001e-01   7.6999999999999999e-02   2.3440000000000000e-01
   4.4100000000000000e-02  -8.7900000000000006e-02  -7.7210000000000001e-01   5.1559999999999995e-01  -1.5229999999999999e-01  -4.8200000000000000e-02   9.5440000000000003e-01   2.0010000000000000e-01   4.0918000000000001e+00   4.8159999999999997e-01   1.6360000000000000e-01   2.6979999999999998e-01
  -1.7630000000000001e-01   0.0000000000000000e+00   1.7160000000000000e-01   3.2460000000000000e-01  -1.2370000000000000e-01  -8.8000000000000005e-03   8.6560000000000004e-01   2.6679999999999998e-01   2.4377000000000000e+00   5.3939999999999999e-01   5.7700000000000001e-02   2.0790000000000000e-01
   2.2040000000000001e-01  -6.6000000000000003e-02   8.5780000000000001e-01   3.6280000000000001e-01  -7.6100000000000001e-02  -6.1400000000000003e-02   9.1000000000000003e-01   4.4469999999999998e-01   3.6564999999999999e+00   5.0090000000000001e-01   8.6599999999999996e-02   2.4770000000000000e-01
  -2.1999999999999999e-02  -6.6000000000000003e-02   1.0294000000000001e+00   3.7240000000000001e-01  -1.9030000000000000e-01   0.0000000000000000e+00   9.9880000000000002e-01   4.4469999999999998e-01   3.5695000000000001e+00   5.2020000000000000e-01   4.8099999999999997e-02   2.4770000000000000e-01
  -2.1999999999999999e-02   4.3999999999999997e-02   0.0000000000000000e+00   4.0100000000000002e-01  -1.2370000000000000e-01  -3.0700000000000002e-02   1.0875999999999999e+00   2.2200000000000001e-02   4.5270999999999999e+00   4.5269999999999999e-01   9.6199999999999994e-02   2.5659999999999999e-01
  -1.9839999999999999e-01   4.3999999999999997e-02  -5.1470000000000005e-01   4.5829999999999999e-01  -1.1420000000000000e-01   4.4000000000000003e-03   9.3220000000000003e-01   3.1130000000000002e-01   3.0470999999999999e+00   4.8159999999999997e-01   3.8500000000000000e-02   2.7870000000000000e-01
  -3.0859999999999999e-01   8.7900000000000006e-02   1.0294000000000001e+00   3.7240000000000001e-01  -1.8079999999999999e-01  -5.2600000000000001e-02   1.1096999999999999e+00   4.2249999999999999e-01   3.3953000000000002e+00   5.6830000000000003e-01   3.8500000000000000e-02   2.6540000000000002e-01
   0.0000000000000000e+00   1.3189999999999999e-01   6.8630000000000002e-01   3.9140000000000003e-01  -1.7130000000000001e-01  -3.5099999999999999e-02   9.9880000000000002e-01   1.7790000000000000e-01   4.0048000000000004e+00   5.2980000000000005e-01   1.7319999999999999e-01   2.4770000000000000e-01
  -2.2040000000000001e-01   0.0000000000000000e+00   8.5800000000000001e-02   4.0100000000000002e-01  -1.4269999999999999e-01  -2.1899999999999999e-02   1.0653999999999999e+00   4.2249999999999999e-01   2.7858999999999998e+00   3.6599999999999999e-01   1.2509999999999999e-01   2.3000000000000001e-01
   1.1020000000000001e-01   2.1999999999999999e-02   3.4310000000000002e-01   4.6779999999999999e-01  -1.2370000000000000e-01   1.7500000000000002e-02   8.4340000000000004e-01   3.7800000000000000e-01   3.5695000000000001e+00   4.5269999999999999e-01   8.6599999999999996e-02   2.4329999999999999e-01
   0.0000000000000000e+00  -2.1999999999999999e-02   0.0000000000000000e+00   4.8690000000000000e-01  -7.6100000000000001e-02  -3.5099999999999999e-02   7.1020000000000005e-01   3.3350000000000002e-01   4.0048000000000004e+00   5.0090000000000001e-01   8.6599999999999996e-02   2.2120000000000001e-01
   0.0000000000000000e+00   4.3999999999999997e-02   1.3725000000000001e+00   4.5829999999999999e-01  -1.4269999999999999e-01  -5.2600000000000001e-02   1.0653999999999999e+00   4.6689999999999998e-01   2.6989000000000001e+00   5.2020000000000000e-01   1.2509999999999999e-01   1.3710000000000000e-01
   2.8649999999999998e-01   0.0000000000000000e+00   9.4359999999999999e-01   3.8190000000000002e-01  -7.6100000000000001e-02  -4.3900000000000002e-02   9.3220000000000003e-01   2.8910000000000002e-01   2.9600000000000000e+00   4.5269999999999999e-01   5.7700000000000001e-02   2.6979999999999998e-01
  -2.2040000000000001e-01   1.5390000000000001e-01   4.2890000000000000e-01   4.3919999999999998e-01  -2.8500000000000001e-02  -3.5099999999999999e-02   1.0209999999999999e+00   2.4460000000000001e-01   2.9600000000000000e+00   5.2020000000000000e-01   1.8279999999999999e-01   2.3440000000000000e-01
  -4.4100000000000000e-02  -1.7590000000000000e-01   9.4359999999999999e-01   2.5779999999999997e-01  -1.4269999999999999e-01  -9.2100000000000001e-02   1.1984999999999999e+00   3.3350000000000002e-01   4.1788999999999996e+00   5.2020000000000000e-01   2.8899999999999999e-02   2.3890000000000000e-01
  -6.6100000000000006e-02  -1.0990000000000000e-01   2.5740000000000002e-01   4.2009999999999997e-01  -1.0470000000000000e-01  -1.3200000000000000e-02   1.1318999999999999e+00   4.6689999999999998e-01   3.3083000000000000e+00   5.0090000000000001e-01   8.6599999999999996e-02   2.5209999999999999e-01
   0.0000000000000000e+00   0.0000000000000000e+00   5.1470000000000005e-01   4.2959999999999998e-01  -6.6600000000000006e-02  -1.3200000000000000e-02   9.3220000000000003e-01   3.1130000000000002e-01   3.5695000000000001e+00   4.4309999999999999e-01   9.5999999999999992e-03   2.6979999999999998e-01
   4.4100000000000000e-02   3.2979999999999998e-01   1.7160000000000000e-01   4.6779999999999999e-01  -9.5200000000000007e-02   2.1899999999999999e-02   9.7660000000000002e-01   3.7800000000000000e-01   3.5695000000000001e+00   4.9130000000000001e-01   1.0580000000000001e-01   2.2559999999999999e-01
  -1.5429999999999999e-01  -4.3999999999999997e-02   5.1470000000000005e-01   3.6280000000000001e-01  -1.9030000000000000e-01   0.0000000000000000e+00   9.7660000000000002e-01   2.2239999999999999e-01   3.3083000000000000e+00   3.6599999999999999e-01   1.0580000000000001e-01   1.9020000000000001e-01
  -1.1020000000000001e-01   8.7900000000000006e-02   8.5780000000000001e-01   5.4420000000000002e-01  -1.4269999999999999e-01  -3.5099999999999999e-02   7.7680000000000005e-01   4.8920000000000002e-01   3.3953000000000002e+00   4.3350000000000000e-01   4.8099999999999997e-02   2.3890000000000000e-01
   4.4100000000000000e-02  -8.7900000000000006e-02  -2.5740000000000002e-01   3.9140000000000003e-01  -1.6180000000000000e-01   8.8000000000000005e-03   1.1540999999999999e+00   2.4460000000000001e-01   3.6564999999999999e+00   5.6830000000000003e-01   2.8899999999999999e-02   2.5659999999999999e-01
  -8.8200000000000001e-02   1.9789999999999999e-01   2.5740000000000002e-01   4.8690000000000000e-01  -7.6100000000000001e-02  -4.8200000000000000e-02   7.9900000000000004e-01   1.7790000000000000e-01   3.0470999999999999e+00   4.5269999999999999e-01   3.8500000000000000e-02   2.2120000000000001e-01
  -1.7630000000000001e-01  -1.9789999999999999e-01   8.5780000000000001e-01   3.3420000000000000e-01  -1.2370000000000000e-01  -1.3200000000000000e-02   1.0431999999999999e+00   4.4499999999999998e-02   3.7435999999999998e+00   4.7199999999999998e-01   1.1550000000000001e-01   2.3440000000000000e-01
  -8.8200000000000001e-02   0.0000000000000000e+00   2.5740000000000002e-01   4.4869999999999999e-01  -1.9980000000000001e-01   8.8000000000000005e-03   9.9880000000000002e-01   2.2239999999999999e-01   3.3953000000000002e+00   4.2380000000000001e-01   4.8099999999999997e-02   2.6540000000000002e-01
  -1.5429999999999999e-01  -1.0990000000000000e-01   7.7210000000000001e-01   5.5379999999999996e-01  -1.2370000000000000e-01  -8.8000000000000005e-03   1.0653999999999999e+00   5.3369999999999995e-01   3.3083000000000000e+00   4.4309999999999999e-01   1.0580000000000001e-01   2.5659999999999999e-01
  -1.5429999999999999e-01   1.9789999999999999e-01   0.0000000000000000e+00   4.9650000000000000e-01  -1.9030000000000000e-01  -3.0700000000000002e-02   9.9880000000000002e-01   1.5559999999999999e-01   4.4401000000000002e+00   5.9719999999999995e-01   1.9239999999999999e-01   2.6100000000000001e-01
  -4.4100000000000000e-02   1.3189999999999999e-01   8.5780000000000001e-01   4.5829999999999999e-01  -8.5599999999999996e-02  -8.7700000000000000e-02   8.8780000000000003e-01   5.5589999999999995e-01   3.1341999999999999e+00   4.8159999999999997e-01   9.6199999999999994e-02   2.8749999999999998e-01
  -2.1999999999999999e-02   0.0000000000000000e+00   6.8630000000000002e-01   3.5330000000000000e-01  -2.8500000000000001e-02  -4.4000000000000003e-03   1.0431999999999999e+00   2.2239999999999999e-01   3.2212000000000001e+00   4.6239999999999998e-01   6.7400000000000002e-02   2.4770000000000000e-01
  -2.1999999999999999e-02   2.1999999999999999e-02   6.8630000000000002e-01   4.2009999999999997e-01  -1.1420000000000000e-01  -8.7700000000000000e-02   9.9880000000000002e-01   2.4460000000000001e-01   3.4824000000000002e+00   5.4910000000000003e-01   1.1550000000000001e-01   2.6540000000000002e-01
  -1.5429999999999999e-01   4.3999999999999997e-02   1.7160000000000000e-01   4.6779999999999999e-01  -1.0470000000000000e-01  -4.8200000000000000e-02   1.0209999999999999e+00   3.3350000000000002e-01   4.5270999999999999e+00   4.4309999999999999e-01   7.6999999999999999e-02   2.7429999999999999e-01
   1.7630000000000001e-01  -6.6000000000000003e-02   8.5780000000000001e-01   5.2510000000000001e-01  -8.5599999999999996e-02  -4.8200000000000000e-02   1.0875999999999999e+00   2.0010000000000000e-01   3.8306000000000000e+00   4.5269999999999999e-01   5.7700000000000001e-02   2.5659999999999999e-01
   8.8200000000000001e-02   1.0990000000000000e-01   5.1470000000000005e-01   4.6779999999999999e-01  -1.2370000000000000e-01  -3.0700000000000002e-02   1.0209999999999999e+00   2.0010000000000000e-01   3.7435999999999998e+00   4.9130000000000001e-01   7.6999999999999999e-02   2.5209999999999999e-01
  -1.5429999999999999e-01   4.3999999999999997e-02   1.1152000000000000e+00   3.8190000000000002e-01  -1.0470000000000000e-01  -8.8000000000000005e-03   9.9880000000000002e-01   4.4469999999999998e-01   3.1341999999999999e+00   4.5269999999999999e-01   1.2509999999999999e-01   3.1850000000000001e-01
  -4.4100000000000000e-02  -1.5390000000000001e-01   1.2010000000000001e+00   4.2959999999999998e-01  -1.2370000000000000e-01  -6.1400000000000003e-02   9.1000000000000003e-01   3.7800000000000000e-01   3.4824000000000002e+00   5.2020000000000000e-01   1.9199999999999998e-02   2.3440000000000000e-01
  -1.3230000000000000e-01   4.3999999999999997e-02  -2.5740000000000002e-01   3.7240000000000001e-01  -1.1420000000000000e-01  -6.1400000000000003e-02   1.1762999999999999e+00   3.3350000000000002e-01   4.2659000000000002e+00   4.5269999999999999e-01   1.2509999999999999e-01   2.3890000000000000e-01
   0.0000000000000000e+00  -2.1999999999999999e-02   2.5740000000000002e-01   4.5829999999999999e-01  -9.5200000000000007e-02  -7.4499999999999997e-02   1.0431999999999999e+00   3.5580000000000001e-01   3.0470999999999999e+00   4.8159999999999997e-01   3.8500000000000000e-02   2.6100000000000001e-01
  -1.5429999999999999e-01  -8.7900000000000006e-02   4.2890000000000000e-01   4.2959999999999998e-01  -1.8079999999999999e-01  -7.0199999999999999e-02   9.7660000000000002e-01   3.7800000000000000e-01   3.7435999999999998e+00   5.6830000000000003e-01   0.0000000000000000e+00   2.5659999999999999e-01
  -1.3230000000000000e-01  -6.6000000000000003e-02  -8.5800000000000001e-02   4.0100000000000002e-01  -1.2370000000000000e-01  -5.7000000000000002e-02   8.6560000000000004e-01   3.3350000000000002e-01   3.2212000000000001e+00   5.0090000000000001e-01   2.4060000000000001e-01   2.5659999999999999e-01
  -8.8200000000000001e-02   1.0990000000000000e-01   7.7210000000000001e-01   3.9140000000000003e-01  -5.7099999999999998e-02  -2.1899999999999999e-02   9.3220000000000003e-01   2.2239999999999999e-01   3.8306000000000000e+00   5.3939999999999999e-01   1.8279999999999999e-01   2.6100000000000001e-01
  -2.1999999999999999e-02   8.7900000000000006e-02   5.1470000000000005e-01   4.6779999999999999e-01   0.0000000000000000e+00  -1.3589999999999999e-01   1.0653999999999999e+00   4.6689999999999998e-01   3.6564999999999999e+00   5.2980000000000005e-01   8.6599999999999996e-02   2.6979999999999998e-01
  -1.3230000000000000e-01   1.0990000000000000e-01   2.5740000000000002e-01   4.3919999999999998e-01  -4.7600000000000003e-02  -3.9500000000000000e-02   9.5440000000000003e-01   3.7800000000000000e-01   3.7435999999999998e+00   4.6239999999999998e-01   9.6199999999999994e-02   2.5209999999999999e-01
  -2.8649999999999998e-01   2.4179999999999999e-01   1.0294000000000001e+00   4.2009999999999997e-01  -5.7099999999999998e-02  -2.6300000000000000e-02   7.9900000000000004e-01   3.3350000000000002e-01   4.0048000000000004e+00   4.4309999999999999e-01   1.2509999999999999e-01   2.6540000000000002e-01
   8.8200000000000001e-02   1.5390000000000001e-01   9.4359999999999999e-01   5.0600000000000001e-01   2.8500000000000001e-02  -3.9500000000000000e-02   1.1540999999999999e+00   2.6679999999999998e-01   3.9177000000000000e+00   4.2380000000000001e-01   3.8500000000000000e-02   2.4329999999999999e-01
  -1.5429999999999999e-01  -1.0990000000000000e-01   6.8630000000000002e-01   4.9650000000000000e-01  -4.7600000000000003e-02  -5.7000000000000002e-02   9.9880000000000002e-01   3.7800000000000000e-01   3.0470999999999999e+00   4.6239999999999998e-01   3.8500000000000000e-02   2.6979999999999998e-01
  -1.3230000000000000e-01   1.0990000000000000e-01   6.8630000000000002e-01   3.9140000000000003e-01  -2.1890000000000001e-01  -2.6300000000000000e-02   9.1000000000000003e-01   5.1139999999999997e-01   3.4824000000000002e+00   5.0090000000000001e-01   1.5400000000000000e-01   2.3440000000000000e-01
  -8.8200000000000001e-02  -4.3999999999999997e-02   8.5800000000000001e-02   3.9140000000000003e-01  -1.4269999999999999e-01  -2.1899999999999999e-02   8.6560000000000004e-01   4.0020000000000000e-01   3.1341999999999999e+00   4.7199999999999998e-01   5.7700000000000001e-02   2.2559999999999999e-01
  -2.1999999999999999e-02   1.7590000000000000e-01  -1.7160000000000000e-01   4.0100000000000002e-01  -1.3320000000000001e-01  -3.9500000000000000e-02   1.2873000000000001e+00   4.2249999999999999e-01   3.7435999999999998e+00   5.0090000000000001e-01   1.5400000000000000e-01   2.2559999999999999e-01
  -6.6100000000000006e-02  -1.5390000000000001e-01   3.4310000000000002e-01   4.9650000000000000e-01  -4.7600000000000003e-02  -5.7000000000000002e-02   8.6560000000000004e-01   2.8910000000000002e-01   3.3953000000000002e+00   4.5269999999999999e-01   1.4430000000000001e-01   2.1229999999999999e-01
  -1.5429999999999999e-01  -4.3999999999999997e-02   1.2867999999999999e+00   3.6280000000000001e-01  -1.6180000000000000e-01   0.0000000000000000e+00   1.1762999999999999e+00   3.1130000000000002e-01   3.3953000000000002e+00   5.0090000000000001e-01   1.5400000000000000e-01   2.3440000000000000e-01
   1.1020000000000001e-01   4.3999999999999997e-02  -8.5800000000000001e-02   5.3469999999999995e-01  -7.6100000000000001e-02  -9.6500000000000002e-02   1.1540999999999999e+00   2.6679999999999998e-01   2.9600000000000000e+00   4.7199999999999998e-01   0.0000000000000000e+00   2.2559999999999999e-01
  -1.9839999999999999e-01  -8.7900000000000006e-02   1.0294000000000001e+00   3.6280000000000001e-01  -1.4269999999999999e-01  -5.7000000000000002e-02   9.1000000000000003e-01   3.5580000000000001e-01   3.4824000000000002e+00   4.7199999999999998e-01   9.6199999999999994e-02   2.4329999999999999e-01
  -6.6100000000000006e-02   1.0990000000000000e-01   1.7160000000000000e-01   4.4869999999999999e-01  -1.2370000000000000e-01  -4.8200000000000000e-02   9.9880000000000002e-01   2.6679999999999998e-01   4.0048000000000004e+00   5.2980000000000005e-01   1.9199999999999998e-02   2.5209999999999999e-01
   2.1999999999999999e-02  -2.1999999999999999e-02   3.4310000000000002e-01   3.9140000000000003e-01  -1.3320000000000001e-01  -1.3200000000000000e-02   1.1318999999999999e+00   2.4460000000000001e-01   3.7435999999999998e+00   4.8159999999999997e-01  -2.8899999999999999e-02   2.7429999999999999e-01
  -8.8200000000000001e-02  -8.7900000000000006e-02   6.8630000000000002e-01   4.5829999999999999e-01  -2.3790000000000000e-01  -9.2100000000000001e-02   1.0209999999999999e+00   2.6679999999999998e-01   3.5695000000000001e+00   4.9130000000000001e-01   1.9199999999999998e-02   2.6979999999999998e-01
  -4.4100000000000000e-02   1.5390000000000001e-01   6.0050000000000003e-01   4.1049999999999998e-01  -1.1420000000000000e-01   0.0000000000000000e+00   7.5460000000000005e-01   3.5580000000000001e-01   4.0048000000000004e+00   5.3939999999999999e-01   1.0580000000000001e-01   2.7429999999999999e-01
   1.5429999999999999e-01   6.6000000000000003e-02   4.2890000000000000e-01   5.4420000000000002e-01  -1.2370000000000000e-01  -4.3900000000000002e-02   1.0431999999999999e+00   4.0020000000000000e-01   4.1788999999999996e+00   4.5269999999999999e-01   9.5999999999999992e-03   2.4770000000000000e-01
  -1.7630000000000001e-01   4.3999999999999997e-02   1.0294000000000001e+00   4.7739999999999999e-01  -3.8100000000000002e-02  -5.2600000000000001e-02   1.0431999999999999e+00   4.8920000000000002e-01   3.5695000000000001e+00   4.7199999999999998e-01   2.8899999999999999e-02   2.6540000000000002e-01
  -1.5429999999999999e-01   1.0990000000000000e-01   4.2890000000000000e-01   3.8190000000000002e-01  -1.0470000000000000e-01  -3.9500000000000000e-02   1.0209999999999999e+00   2.4460000000000001e-01   3.4824000000000002e+00   5.3939999999999999e-01   2.2130000000000000e-01   2.7429999999999999e-01
  -1.7630000000000001e-01  -2.1999999999999999e-02  -4.2890000000000000e-01   4.6779999999999999e-01  -1.2370000000000000e-01   0.0000000000000000e+00   8.4340000000000004e-01   3.7800000000000000e-01   4.0048000000000004e+00   4.4309999999999999e-01   6.7400000000000002e-02   2.6100000000000001e-01
   4.4100000000000000e-02   6.6000000000000003e-02   3.4310000000000002e-01   4.6779999999999999e-01  -7.6100000000000001e-02  -5.2600000000000001e-02   6.8799999999999994e-01   4.0020000000000000e-01   3.8306000000000000e+00   4.6239999999999998e-01   8.6599999999999996e-02   2.4329999999999999e-01
   1.5429999999999999e-01   6.6000000000000003e-02   0.0000000000000000e+00   4.3919999999999998e-01  -9.5200000000000007e-02  -5.7000000000000002e-02   9.3220000000000003e-01   2.4460000000000001e-01   3.1341999999999999e+00   4.2380000000000001e-01   7.6999999999999999e-02   2.5209999999999999e-01
   1.1020000000000001e-01  -4.3999999999999997e-02   3.4310000000000002e-01   4.5829999999999999e-01  -8.5599999999999996e-02  -8.3299999999999999e-02   1.1096999999999999e+00   3.5580000000000001e-01   4.0918000000000001e+00   5.0090000000000001e-01   1.7319999999999999e-01   2.7429999999999999e-01
   1.1020000000000001e-01  -2.1999999999999999e-02   7.7210000000000001e-01   3.3420000000000000e-01  -1.3320000000000001e-01  -4.3900000000000002e-02   1.0431999999999999e+00   2.2239999999999999e-01   3.5695000000000001e+00   5.0090000000000001e-01   1.2509999999999999e-01   2.1679999999999999e-01
   2.1999999999999999e-02   3.5170000000000001e-01   6.0050000000000003e-01   4.4869999999999999e-01  -2.3790000000000000e-01  -4.8200000000000000e-02   9.9880000000000002e-01   2.4460000000000001e-01   3.4824000000000002e+00   4.6239999999999998e-01   8.6599999999999996e-02   2.8749999999999998e-01
  -1.5429999999999999e-01  -1.3189999999999999e-01   6.8630000000000002e-01   4.1049999999999998e-01  -1.4269999999999999e-01   2.1899999999999999e-02   1.2650999999999999e+00   3.7800000000000000e-01   3.4824000000000002e+00   4.8159999999999997e-01   6.7400000000000002e-02   2.1679999999999999e-01
  -2.4249999999999999e-01  -1.3189999999999999e-01  -1.7160000000000000e-01   3.4370000000000001e-01  -1.6180000000000000e-01  -1.7500000000000002e-02   1.0875999999999999e+00   2.8910000000000002e-01   3.3083000000000000e+00   4.3350000000000000e-01   8.6599999999999996e-02   2.2559999999999999e-01
  -2.1999999999999999e-02   2.1999999999999999e-02   3.4310000000000002e-01   3.8190000000000002e-01  -1.9030000000000000e-01  -3.0700000000000002e-02   1.0209999999999999e+00   4.0020000000000000e-01   3.2212000000000001e+00   5.2020000000000000e-01  -9.5999999999999992e-03   2.7429999999999999e-01
  -2.4249999999999999e-01   1.5390000000000001e-01   7.7210000000000001e-01   3.3420000000000000e-01  -8.5599999999999996e-02  -6.5799999999999997e-02   9.5440000000000003e-01   1.7790000000000000e-01   3.5695000000000001e+00   5.2980000000000005e-01   8.6599999999999996e-02   2.2559999999999999e-01
  -1.9839999999999999e-01  -2.4179999999999999e-01   0.0000000000000000e+00   1.8140000000000001e-01  -1.6180000000000000e-01  -2.9380000000000001e-01   9.7660000000000002e-01   3.7800000000000000e-01   3.4824000000000002e+00   5.2980000000000005e-01   1.0580000000000001e-01   2.1679999999999999e-01
  -8.8200000000000001e-02   2.1999999999999999e-02   8.5800000000000001e-02   4.0100000000000002e-01  -7.6100000000000001e-02  -2.6300000000000000e-02   7.9900000000000004e-01   2.0010000000000000e-01   3.7435999999999998e+00   4.7199999999999998e-01   6.7400000000000002e-02   2.4329999999999999e-01
  -1.5429999999999999e-01   8.7900000000000006e-02   7.7210000000000001e-01   3.7240000000000001e-01  -6.6600000000000006e-02  -2.1899999999999999e-02   9.3220000000000003e-01   5.5589999999999995e-01   3.4824000000000002e+00   4.7199999999999998e-01   3.8500000000000000e-02   3.0520000000000003e-01
   1.1020000000000001e-01   2.1999999999999999e-02   1.4582999999999999e+00   4.2009999999999997e-01  -9.5200000000000007e-02  -8.8000000000000005e-03   8.8780000000000003e-01   3.1130000000000002e-01   4.2659000000000002e+00   4.7199999999999998e-01   2.8899999999999999e-02   2.5659999999999999e-01
  -4.4100000000000000e-02   0.0000000000000000e+00   9.4359999999999999e-01   3.5330000000000000e-01  -1.6180000000000000e-01  -9.2100000000000001e-02   9.1000000000000003e-01   3.1130000000000002e-01   3.6564999999999999e+00   5.4910000000000003e-01   9.5999999999999992e-03   2.7429999999999999e-01
   2.1999999999999999e-02   1.3189999999999999e-01   8.5800000000000001e-02   4.4869999999999999e-01  -1.3320000000000001e-01  -3.9500000000000000e-02   9.3220000000000003e-01   2.4460000000000001e-01   3.3953000000000002e+00   5.1049999999999995e-01   6.7400000000000002e-02   2.9640000000000000e-01
  -1.3230000000000000e-01  -6.6000000000000003e-02   7.7210000000000001e-01   4.0100000000000002e-01  -1.1420000000000000e-01  -8.7700000000000000e-02   9.5440000000000003e-01   3.7800000000000000e-01   3.7435999999999998e+00   5.4910000000000003e-01   9.6199999999999994e-02   2.3890000000000000e-01
   8.8200000000000001e-02  -2.6379999999999998e-01   1.7160000000000000e-01   3.5330000000000000e-01  -1.7130000000000001e-01  -1.7500000000000002e-02   1.1762999999999999e+00   3.5580000000000001e-01   3.4824000000000002e+00   4.8159999999999997e-01   1.3469999999999999e-01   2.5209999999999999e-01
   6.6100000000000006e-02  -1.3189999999999999e-01   9.4359999999999999e-01   4.7739999999999999e-01  -9.5200000000000007e-02  -3.9500000000000000e-02   1.0653999999999999e+00   3.3350000000000002e-01   3.3953000000000002e+00   4.6239999999999998e-01   8.6599999999999996e-02   2.4770000000000000e-01
  -2.8649999999999998e-01   3.0780000000000002e-01   8.5780000000000001e-01   3.5330000000000000e-01  -1.2370000000000000e-01  -5.2600000000000001e-02   1.0653999999999999e+00   1.3339999999999999e-01   3.4824000000000002e+00   4.3350000000000000e-01   5.7700000000000001e-02   2.3890000000000000e-01
  -1.3230000000000000e-01  -6.6000000000000003e-02   5.1470000000000005e-01   3.8190000000000002e-01  -1.3320000000000001e-01  -1.3200000000000000e-02   9.1000000000000003e-01   4.6689999999999998e-01   3.5695000000000001e+00   4.8159999999999997e-01   1.4430000000000001e-01   2.5209999999999999e-01
   1.1020000000000001e-01   1.0990000000000000e-01  -2.5740000000000002e-01   4.2009999999999997e-01  -9.5200000000000007e-02  -3.0700000000000002e-02   9.7660000000000002e-01   4.6689999999999998e-01   3.3953000000000002e+00   4.6239999999999998e-01   4.8099999999999997e-02   2.4329999999999999e-01
  -1.9839999999999999e-01  -4.3999999999999997e-02   1.2867999999999999e+00   4.2009999999999997e-01  -9.5200000000000007e-02  -1.3200000000000000e-02   8.8780000000000003e-01   1.7790000000000000e-01   3.7435999999999998e+00   4.9130000000000001e-01   2.0210000000000000e-01   2.5659999999999999e-01
   1.1020000000000001e-01  -2.1999999999999999e-02   6.0050000000000003e-01   4.9650000000000000e-01  -1.5229999999999999e-01  -5.2600000000000001e-02   1.0209999999999999e+00   3.7800000000000000e-01   3.5695000000000001e+00   5.0090000000000001e-01   7.6999999999999999e-02   2.6979999999999998e-01
  -2.1999999999999999e-02   8.7900000000000006e-02   6.8630000000000002e-01   3.5330000000000000e-01  -1.1420000000000000e-01  -2.6300000000000000e-02   1.0653999999999999e+00   4.0020000000000000e-01   3.3083000000000000e+00   4.3350000000000000e-01   1.1550000000000001e-01   2.9189999999999999e-01
  -2.2040000000000001e-01   1.9789999999999999e-01   1.1152000000000000e+00   4.2009999999999997e-01  -1.3320000000000001e-01  -3.5099999999999999e-02   8.8780000000000003e-01   4.4469999999999998e-01   4.2659000000000002e+00   5.1049999999999995e-01   3.8500000000000000e-02   2.4770000000000000e-01
  -1.9839999999999999e-01   1.0990000000000000e-01   8.5780000000000001e-01   3.8190000000000002e-01  -4.7600000000000003e-02  -4.3900000000000002e-02   1.1096999999999999e+00   2.8910000000000002e-01   4.0048000000000004e+00   5.5869999999999997e-01   1.2509999999999999e-01   2.5659999999999999e-01
   1.1020000000000001e-01   0.0000000000000000e+00   8.5800000000000001e-02   3.2460000000000000e-01  -1.9980000000000001e-01  -6.1400000000000003e-02   9.5440000000000003e-01   4.4469999999999998e-01   3.4824000000000002e+00   4.6239999999999998e-01   9.6199999999999994e-02   2.4329999999999999e-01
   6.6100000000000006e-02   8.7900000000000006e-02   4.2890000000000000e-01   4.3919999999999998e-01  -8.5599999999999996e-02  -2.6300000000000000e-02   9.5440000000000003e-01   5.5589999999999995e-01   3.3083000000000000e+00   3.8529999999999998e-01   1.0580000000000001e-01   2.1229999999999999e-01
   8.8200000000000001e-02   1.3189999999999999e-01  -1.7160000000000000e-01   3.8190000000000002e-01  -9.4999999999999998e-03  -4.8200000000000000e-02   1.0431999999999999e+00   3.3350000000000002e-01   2.9600000000000000e+00   4.2380000000000001e-01   1.0580000000000001e-01   1.9460000000000000e-01
  -1.5429999999999999e-01   1.9789999999999999e-01   5.1470000000000005e-01   3.8190000000000002e-01  -2.8500000000000001e-02  -7.0199999999999999e-02   9.9880000000000002e-01   3.5580000000000001e-01   3.3083000000000000e+00   4.9130000000000001e-01   1.2509999999999999e-01   2.1229999999999999e-01
   1.5429999999999999e-01   1.0990000000000000e-01   8.5800000000000001e-02   3.9140000000000003e-01  -6.6600000000000006e-02  -8.7700000000000000e-02   9.1000000000000003e-01   2.8910000000000002e-01   2.9600000000000000e+00   4.2380000000000001e-01   6.7400000000000002e-02   2.4770000000000000e-01
   0.0000000000000000e+00  -1.3189999999999999e-01   1.7160000000000000e-01   3.9140000000000003e-01  -2.8500000000000001e-02  -7.4499999999999997e-02   1.0653999999999999e+00   5.3369999999999995e-01   3.3083000000000000e+00   5.7799999999999996e-01   8.6599999999999996e-02   2.6540000000000002e-01
  -1.9839999999999999e-01  -8.7900000000000006e-02   0.0000000000000000e+00   4.8690000000000000e-01  -1.6180000000000000e-01  -3.5099999999999999e-02   8.8780000000000003e-01   4.2249999999999999e-01   3.4824000000000002e+00   4.5269999999999999e-01   3.8500000000000000e-02   2.6979999999999998e-01
  -6.6100000000000006e-02  -1.5390000000000001e-01   6.8630000000000002e-01   4.4869999999999999e-01  -8.5599999999999996e-02  -2.6300000000000000e-02   9.3220000000000003e-01   4.2249999999999999e-01   3.7435999999999998e+00   4.8159999999999997e-01   0.0000000000000000e+00   2.4329999999999999e-01
  -2.1999999999999999e-02   0.0000000000000000e+00  -8.5800000000000001e-02   4.1049999999999998e-01  -1.9030000000000000e-01  -4.3900000000000002e-02   9.1000000000000003e-01   8.8900000000000007e-02   2.4377000000000000e+00   4.3350000000000000e-01   6.7400000000000002e-02   2.4770000000000000e-01
  -1.9839999999999999e-01  -8.7900000000000006e-02   8.5780000000000001e-01   3.2460000000000000e-01  -1.6180000000000000e-01  -6.5799999999999997e-02   9.5440000000000003e-01   5.1139999999999997e-01   3.9177000000000000e+00   4.3350000000000000e-01   4.8099999999999997e-02   2.3000000000000001e-01
   0.0000000000000000e+00  -2.1999999999999999e-02  -6.8630000000000002e-01   3.3420000000000000e-01  -1.2370000000000000e-01  -2.6300000000000000e-02   1.1540999999999999e+00  -1.1119999999999999e-01   4.0048000000000004e+00   4.6239999999999998e-01   5.7700000000000001e-02   2.7429999999999999e-01
  -1.1020000000000001e-01  -1.0990000000000000e-01   1.7160000000000000e-01   4.0100000000000002e-01  -8.5599999999999996e-02  -2.1899999999999999e-02   1.1540999999999999e+00   2.0010000000000000e-01   3.6564999999999999e+00   5.2980000000000005e-01   1.2509999999999999e-01   3.0080000000000001e-01
  -1.3230000000000000e-01   1.9789999999999999e-01   5.1470000000000005e-01   4.7739999999999999e-01  -7.6100000000000001e-02  -9.6500000000000002e-02   1.1096999999999999e+00   4.6689999999999998e-01   3.3953000000000002e+00   5.2980000000000005e-01   1.0580000000000001e-01   2.6100000000000001e-01
  -3.5270000000000001e-01   2.8580000000000000e-01   1.3725000000000001e+00   4.0100000000000002e-01  -1.0470000000000000e-01  -3.5099999999999999e-02   1.1318999999999999e+00   3.1130000000000002e-01   3.9177000000000000e+00   4.7199999999999998e-01   5.7700000000000001e-02   2.7429999999999999e-01
   4.8490000000000000e-01   2.1980000000000000e-01   6.0050000000000003e-01   5.1559999999999995e-01  -1.8079999999999999e-01  -2.1899999999999999e-02   9.5440000000000003e-01   4.4469999999999998e-01   2.9600000000000000e+00   4.9130000000000001e-01   2.8899999999999999e-02   2.6100000000000001e-01
  -4.4100000000000000e-02  -1.7590000000000000e-01   2.5740000000000002e-01   3.6280000000000001e-01  -2.1890000000000001e-01  -9.2100000000000001e-02   1.0209999999999999e+00   4.0020000000000000e-01   3.8306000000000000e+00   4.2380000000000001e-01   0.0000000000000000e+00   2.2120000000000001e-01
  -8.3760000000000001e-01   1.7590000000000000e-01   0.0000000000000000e+00   5.0600000000000001e-01  -1.9000000000000000e-02  -1.3200000000000000e-02   1.0431999999999999e+00   6.6699999999999995e-02   3.1341999999999999e+00   4.8159999999999997e-01   1.3469999999999999e-01   2.5209999999999999e-01
  -1.5429999999999999e-01   4.6170000000000000e-01   6.0050000000000003e-01   4.2009999999999997e-01  -1.2370000000000000e-01  -3.9500000000000000e-02   1.0875999999999999e+00   5.1139999999999997e-01   3.9177000000000000e+00   4.6239999999999998e-01   8.6599999999999996e-02   2.9640000000000000e-01
   2.6450000000000001e-01   4.6170000000000000e-01   1.1152000000000000e+00   3.2460000000000000e-01  -2.3790000000000000e-01  -7.0199999999999999e-02   8.6560000000000004e-01   4.6689999999999998e-01   4.0048000000000004e+00   5.7799999999999996e-01   4.8099999999999997e-02   2.2120000000000001e-01
   4.6289999999999998e-01  -4.8359999999999997e-01   1.7160000000000000e-01   3.2460000000000000e-01  -1.9980000000000001e-01  -1.0960000000000000e-01   7.7680000000000005e-01   4.4469999999999998e-01   3.2212000000000001e+00   5.7799999999999996e-01   1.1550000000000001e-01   2.5209999999999999e-01
  -1.0139000000000000e+00  -1.7590000000000000e-01  -4.2890000000000000e-01   4.2009999999999997e-01  -2.8500000000000001e-02   9.6500000000000002e-02   9.7660000000000002e-01   3.3350000000000002e-01   3.8306000000000000e+00   5.1049999999999995e-01   8.6599999999999996e-02   2.5209999999999999e-01
  -5.9509999999999996e-01   8.5740000000000005e-01   7.7210000000000001e-01   4.6779999999999999e-01  -1.2370000000000000e-01  -1.3589999999999999e-01   1.3095000000000001e+00   1.7790000000000000e-01   3.7435999999999998e+00   5.2980000000000005e-01   0.0000000000000000e+00   2.2559999999999999e-01
   1.4107000000000001e+00  -3.5170000000000001e-01   1.2010000000000001e+00   3.2460000000000000e-01  -1.1420000000000000e-01  -1.1840000000000001e-01   8.4340000000000004e-01   2.4460000000000001e-01   3.2212000000000001e+00   5.1049999999999995e-01   1.0580000000000001e-01   2.3000000000000001e-01
  -6.1719999999999997e-01  -3.9570000000000000e-01   6.0050000000000003e-01   3.0549999999999999e-01  -1.2370000000000000e-01   5.7000000000000002e-02   1.1318999999999999e+00   1.3339999999999999e-01   3.9177000000000000e+00   5.1049999999999995e-01   4.8099999999999997e-02   2.5659999999999999e-01
  -5.2900000000000003e-01   3.7369999999999998e-01   2.5740000000000002e-01   4.4869999999999999e-01   0.0000000000000000e+00  -1.6660000000000000e-01   8.4340000000000004e-01   4.8920000000000002e-01   3.1341999999999999e+00   3.4680000000000000e-01   3.8500000000000000e-02   2.4329999999999999e-01
  -8.8200000000000001e-02   6.6000000000000003e-02   1.3725000000000001e+00   3.8190000000000002e-01  -8.5599999999999996e-02  -8.3299999999999999e-02   8.6560000000000004e-01   8.8900000000000007e-02   3.7435999999999998e+00   5.5869999999999997e-01   9.6199999999999994e-02   2.6540000000000002e-01
   4.1880000000000001e-01  -6.3749999999999996e-01   1.8872000000000000e+00   3.2460000000000000e-01  -1.0470000000000000e-01   3.0700000000000002e-02   1.1762999999999999e+00   3.5580000000000001e-01   2.7858999999999998e+00   4.9130000000000001e-01   8.6599999999999996e-02   2.3440000000000000e-01
  -1.9839999999999999e-01   4.1770000000000002e-01   9.4359999999999999e-01   4.2009999999999997e-01  -1.1420000000000000e-01  -1.0090000000000000e-01   1.1318999999999999e+00   3.7800000000000000e-01   4.1788999999999996e+00   4.7199999999999998e-01   9.5999999999999992e-03   2.9640000000000000e-01
  -5.7310000000000005e-01   2.4179999999999999e-01  -1.7160000000000000e-01   4.3919999999999998e-01  -2.0930000000000001e-01  -5.2600000000000001e-02   1.0209999999999999e+00   3.7800000000000000e-01   4.0048000000000004e+00   4.9130000000000001e-01   6.7400000000000002e-02   2.1229999999999999e-01
   1.7630000000000001e-01  -5.2759999999999996e-01   5.1470000000000005e-01   3.4370000000000001e-01  -1.9000000000000000e-02   1.3200000000000000e-02   9.1000000000000003e-01   3.7800000000000000e-01   3.2212000000000001e+00   5.2020000000000000e-01   4.8099999999999997e-02   2.6100000000000001e-01
  -1.7630000000000001e-01   3.5170000000000001e-01   6.8630000000000002e-01   4.5829999999999999e-01  -7.6100000000000001e-02  -6.1400000000000003e-02   1.1096999999999999e+00   2.2239999999999999e-01   3.4824000000000002e+00   5.1049999999999995e-01   6.7400000000000002e-02   2.6540000000000002e-01
   6.6100000000000006e-02   2.6379999999999998e-01   6.8630000000000002e-01   4.1049999999999998e-01  -1.4269999999999999e-01  -4.8200000000000000e-02   8.2120000000000004e-01   4.2249999999999999e-01   3.7435999999999998e+00   4.7199999999999998e-01   3.8500000000000000e-02   2.7870000000000000e-01
   4.4100000000000000e-02  -4.6170000000000000e-01   8.5800000000000001e-02   3.7240000000000001e-01  -1.0470000000000000e-01  -4.8200000000000000e-02   1.1984999999999999e+00  -4.4499999999999998e-02   3.7435999999999998e+00   5.2980000000000005e-01   7.6999999999999999e-02   2.2559999999999999e-01
  -3.9679999999999999e-01  -6.6000000000000003e-02   2.5740000000000002e-01   3.9140000000000003e-01  -1.4269999999999999e-01  -1.2280000000000001e-01   1.0209999999999999e+00   3.1130000000000002e-01   3.4824000000000002e+00   4.7199999999999998e-01   6.7400000000000002e-02   2.7870000000000000e-01
   2.6450000000000001e-01   3.7369999999999998e-01   5.1470000000000005e-01   4.9650000000000000e-01  -2.8500000000000001e-02   2.1899999999999999e-02   9.3220000000000003e-01   3.7800000000000000e-01   3.8306000000000000e+00   5.7799999999999996e-01   1.2509999999999999e-01   2.0790000000000000e-01
  -1.3230000000000000e-01  -1.3189999999999999e-01   7.7210000000000001e-01   4.4869999999999999e-01  -3.8100000000000002e-02  -5.7000000000000002e-02   1.0653999999999999e+00   2.2239999999999999e-01   3.4824000000000002e+00   5.2020000000000000e-01   3.8500000000000000e-02   2.8749999999999998e-01
  -1.3230000000000000e-01   2.1999999999999999e-02   3.4310000000000002e-01   3.1509999999999999e-01  -2.0930000000000001e-01  -7.0199999999999999e-02   6.4370000000000005e-01   3.7800000000000000e-01   3.4824000000000002e+00   4.7199999999999998e-01   1.4430000000000001e-01   2.6100000000000001e-01
  -4.4100000000000000e-02   5.0560000000000005e-01   2.5740000000000002e-01   5.4420000000000002e-01  -8.5599999999999996e-02  -3.5099999999999999e-02   8.8780000000000003e-01   4.2249999999999999e-01   4.2659000000000002e+00   4.3350000000000000e-01   5.7700000000000001e-02   2.3890000000000000e-01
  -1.7630000000000001e-01  -8.7900000000000006e-02   1.3725000000000001e+00   3.5330000000000000e-01  -1.0470000000000000e-01  -7.4499999999999997e-02   1.0653999999999999e+00   2.4460000000000001e-01   3.3083000000000000e+00   5.7799999999999996e-01   8.6599999999999996e-02   2.3440000000000000e-01
   2.6450000000000001e-01  -3.9570000000000000e-01   7.7210000000000001e-01   2.7689999999999998e-01  -1.1420000000000000e-01  -6.5799999999999997e-02   9.1000000000000003e-01   2.8910000000000002e-01   3.5695000000000001e+00   5.3939999999999999e-01   4.8099999999999997e-02   2.6100000000000001e-01
  -3.3060000000000000e-01   3.0780000000000002e-01   9.4359999999999999e-01   3.8190000000000002e-01  -8.5599999999999996e-02  -5.2600000000000001e-02   9.3220000000000003e-01   3.3350000000000002e-01   3.5695000000000001e+00   4.8159999999999997e-01   1.3469999999999999e-01   2.4329999999999999e-01
  -1.9839999999999999e-01   2.1999999999999999e-02   5.1470000000000005e-01   4.8690000000000000e-01  -1.3320000000000001e-01  -3.5099999999999999e-02   8.4340000000000004e-01   2.8910000000000002e-01   4.0048000000000004e+00   4.6239999999999998e-01   1.6360000000000000e-01   2.0349999999999999e-01
  -1.1020000000000001e-01  -8.7900000000000006e-02   9.4359999999999999e-01   4.2959999999999998e-01  -1.2370000000000000e-01  -6.1400000000000003e-02   1.1540999999999999e+00   2.0010000000000000e-01   3.4824000000000002e+00   5.3939999999999999e-01   5.7700000000000001e-02   2.6100000000000001e-01
   4.4100000000000000e-02   4.3999999999999997e-02   1.2010000000000001e+00   4.1049999999999998e-01  -1.1420000000000000e-01  -5.7000000000000002e-02   1.1318999999999999e+00   2.4460000000000001e-01   4.3529999999999998e+00   4.4309999999999999e-01   1.3469999999999999e-01   2.5209999999999999e-01
  -2.4249999999999999e-01   1.0990000000000000e-01   8.5800000000000001e-02   5.3469999999999995e-01   1.9000000000000000e-02  -6.1400000000000003e-02   8.6560000000000004e-01   4.8920000000000002e-01   4.0048000000000004e+00   4.7199999999999998e-01   4.8099999999999997e-02   2.1229999999999999e-01
  -4.4100000000000000e-02   2.1999999999999999e-02   2.5740000000000002e-01   3.3420000000000000e-01  -1.0470000000000000e-01  -5.7000000000000002e-02   1.1096999999999999e+00   2.6679999999999998e-01   3.8306000000000000e+00   4.6239999999999998e-01   1.7319999999999999e-01   2.4770000000000000e-01
  -1.5429999999999999e-01   1.9789999999999999e-01   3.4310000000000002e-01   3.6280000000000001e-01  -1.1420000000000000e-01  -6.5799999999999997e-02   1.4205000000000001e+00   8.8900000000000007e-02   2.9600000000000000e+00   4.3350000000000000e-01   1.1550000000000001e-01   2.1229999999999999e-01
   0.0000000000000000e+00  -8.7900000000000006e-02   1.7160000000000000e-01   3.2460000000000000e-01  -6.6600000000000006e-02  -3.9500000000000000e-02   9.9880000000000002e-01   5.3369999999999995e-01   3.7435999999999998e+00   4.3350000000000000e-01   1.9199999999999998e-02   2.3890000000000000e-01
  -3.5270000000000001e-01   3.0780000000000002e-01   3.4310000000000002e-01   2.9599999999999999e-01   9.4999999999999998e-03  -1.3589999999999999e-01   8.8780000000000003e-01   2.6679999999999998e-01   3.3083000000000000e+00   4.9130000000000001e-01  -4.8099999999999997e-02   2.8310000000000002e-01
   2.2040000000000001e-01  -1.0990000000000000e-01   2.5740000000000002e-01   4.5829999999999999e-01  -1.3320000000000001e-01   3.5099999999999999e-02   9.5440000000000003e-01   2.4460000000000001e-01   2.8730000000000002e+00   4.6239999999999998e-01   3.8500000000000000e-02   2.7429999999999999e-01
  -4.4100000000000000e-02   4.3999999999999997e-02   5.1470000000000005e-01   3.8190000000000002e-01  -1.5229999999999999e-01  -8.8000000000000005e-03   1.2650999999999999e+00   4.8920000000000002e-01   3.2212000000000001e+00   5.3939999999999999e-01   1.0580000000000001e-01   2.3890000000000000e-01
  -8.8200000000000001e-02  -1.5390000000000001e-01   8.5800000000000001e-02   4.2959999999999998e-01  -1.0470000000000000e-01  -5.2600000000000001e-02   8.4340000000000004e-01   1.3339999999999999e-01   3.3083000000000000e+00   5.0090000000000001e-01   2.8899999999999999e-02   2.5659999999999999e-01
   0.0000000000000000e+00  -6.6000000000000003e-02   2.5740000000000002e-01   4.7739999999999999e-01  -1.0470000000000000e-01  -5.2600000000000001e-02   1.1318999999999999e+00   3.5580000000000001e-01   2.9600000000000000e+00   5.0090000000000001e-01   1.9199999999999998e-02   1.9910000000000000e-01
  -1.1020000000000001e-01   1.7590000000000000e-01   6.0050000000000003e-01   4.5829999999999999e-01  -3.8100000000000002e-02   3.9500000000000000e-02   1.0653999999999999e+00   4.0020000000000000e-01   3.9177000000000000e+00   4.2380000000000001e-01   4.8099999999999997e-02   2.6100000000000001e-01
   8.8200000000000001e-02   1.5390000000000001e-01   7.7210000000000001e-01   4.6779999999999999e-01  -2.8500000000000001e-02  -4.8200000000000000e-02   8.6560000000000004e-01   4.4469999999999998e-01   3.6564999999999999e+00   4.9130000000000001e-01   1.3469999999999999e-01   2.3000000000000001e-01
   2.1999999999999999e-02   2.6379999999999998e-01   7.7210000000000001e-01   4.4869999999999999e-01  -3.8100000000000002e-02  -1.3200000000000000e-02   1.0431999999999999e+00   4.0020000000000000e-01   3.8306000000000000e+00   4.4309999999999999e-01   1.4430000000000001e-01   2.6100000000000001e-01
  -4.4100000000000000e-02   3.2979999999999998e-01   1.0294000000000001e+00   4.6779999999999999e-01  -2.8500000000000001e-02  -5.7000000000000002e-02   9.7660000000000002e-01   3.3350000000000002e-01   3.6564999999999999e+00   5.1049999999999995e-01   9.6199999999999994e-02   2.5209999999999999e-01
  -6.6100000000000006e-02  -6.6000000000000003e-02   5.1470000000000005e-01   4.3919999999999998e-01  -1.8079999999999999e-01   4.4000000000000003e-03   9.1000000000000003e-01   3.7800000000000000e-01   3.6564999999999999e+00   4.9130000000000001e-01   5.7700000000000001e-02   2.9640000000000000e-01
  -8.8200000000000001e-02   4.3999999999999997e-02  -5.1470000000000005e-01   3.5330000000000000e-01  -1.0470000000000000e-01   8.8000000000000005e-03   1.1318999999999999e+00   3.5580000000000001e-01   3.6564999999999999e+00   4.7199999999999998e-01   1.4430000000000001e-01   2.9189999999999999e-01
  -1.1020000000000001e-01   2.1980000000000000e-01   1.2010000000000001e+00   3.4370000000000001e-01  -1.6180000000000000e-01  -4.4000000000000003e-03   1.0431999999999999e+00   3.5580000000000001e-01   3.6564999999999999e+00   4.0460000000000002e-01  -9.5999999999999992e-03   2.1679999999999999e-01
  -1.9839999999999999e-01   2.1980000000000000e-01   7.7210000000000001e-01   4.2959999999999998e-01  -1.2370000000000000e-01  -2.6300000000000000e-02   9.7660000000000002e-01   1.7790000000000000e-01   3.4824000000000002e+00   4.7199999999999998e-01   1.7319999999999999e-01   2.4770000000000000e-01
  -2.1999999999999999e-02  -6.6000000000000003e-02   1.7160000000000000e-01   4.0100000000000002e-01  -1.1420000000000000e-01  -3.9500000000000000e-02   9.7660000000000002e-01   1.7790000000000000e-01   4.2659000000000002e+00   4.2380000000000001e-01   7.6999999999999999e-02   2.3890000000000000e-01
   8.8200000000000001e-02  -1.0990000000000000e-01   8.5780000000000001e-01   3.8190000000000002e-01  -1.1420000000000000e-01  -4.4000000000000003e-03   9.5440000000000003e-01   2.4460000000000001e-01   3.6564999999999999e+00   5.0090000000000001e-01   1.3469999999999999e-01   2.4329999999999999e-01
   0.0000000000000000e+00   3.2979999999999998e-01   3.4310000000000002e-01   2.6729999999999998e-01  -1.1420000000000000e-01  -1.3200000000000000e-02   9.9880000000000002e-01   2.0010000000000000e-01   3.0470999999999999e+00   4.8159999999999997e-01   1.3469999999999999e-01   2.3440000000000000e-01
   0.0000000000000000e+00  -4.3999999999999997e-02   6.8630000000000002e-01   4.6779999999999999e-01  -7.6100000000000001e-02  -5.2600000000000001e-02   9.9880000000000002e-01   2.6679999999999998e-01   3.4824000000000002e+00   5.0090000000000001e-01   1.3469999999999999e-01   2.3890000000000000e-01
  -8.8200000000000001e-02   1.0990000000000000e-01   1.6298999999999999e+00   3.7240000000000001e-01  -1.3320000000000001e-01  -3.9500000000000000e-02   9.5440000000000003e-01   3.1130000000000002e-01   3.8306000000000000e+00   4.4309999999999999e-01   1.9199999999999998e-02   2.9189999999999999e-01
  -4.4100000000000000e-02   1.3189999999999999e-01   6.0050000000000003e-01   3.2460000000000000e-01  -7.6100000000000001e-02  -4.3900000000000002e-02   1.0653999999999999e+00   2.4460000000000001e-01   4.0048000000000004e+00   4.7199999999999998e-01   1.2509999999999999e-01   2.2559999999999999e-01
  -4.4100000000000000e-02   2.1999999999999999e-02   7.7210000000000001e-01   4.1049999999999998e-01  -4.7600000000000003e-02  -3.0700000000000002e-02   8.8780000000000003e-01   2.0010000000000000e-01   3.3083000000000000e+00   4.8159999999999997e-01   1.4430000000000001e-01   2.6979999999999998e-01
   0.0000000000000000e+00  -2.1999999999999999e-02  -1.7160000000000000e-01   5.1559999999999995e-01  -1.1420000000000000e-01  -1.3200000000000000e-02   9.9880000000000002e-01   3.5580000000000001e-01   3.8306000000000000e+00   5.0090000000000001e-01   7.6999999999999999e-02   2.6100000000000001e-01
   1.3230000000000000e-01   6.6000000000000003e-02  -8.5800000000000001e-02   2.8639999999999999e-01  -1.5229999999999999e-01  -6.1400000000000003e-02   1.1984999999999999e+00   3.7800000000000000e-01   4.0048000000000004e+00   5.2020000000000000e-01   1.5400000000000000e-01   2.7870000000000000e-01
  -1.5429999999999999e-01  -6.6000000000000003e-02  -1.7160000000000000e-01   3.9140000000000003e-01  -8.5599999999999996e-02   1.7500000000000002e-02   1.0653999999999999e+00   4.2249999999999999e-01   3.3953000000000002e+00   4.7199999999999998e-01   1.0580000000000001e-01   2.6540000000000002e-01
   2.1999999999999999e-02   0.0000000000000000e+00   1.0294000000000001e+00   4.2009999999999997e-01  -1.7130000000000001e-01  -4.3900000000000002e-02   7.5460000000000005e-01   5.3369999999999995e-01   3.3953000000000002e+00   5.3939999999999999e-01   2.8899999999999999e-02   2.9189999999999999e-01
  -1.5429999999999999e-01   1.5390000000000001e-01  -8.5800000000000001e-02   3.7240000000000001e-01  -2.1890000000000001e-01   0.0000000000000000e+00   1.0431999999999999e+00   3.3350000000000002e-01   3.3953000000000002e+00   5.5869999999999997e-01   7.6999999999999999e-02   2.4770000000000000e-01
  -2.2040000000000001e-01   1.9789999999999999e-01   4.2890000000000000e-01   4.1049999999999998e-01  -1.2370000000000000e-01  -3.9500000000000000e-02   9.7660000000000002e-01   4.4469999999999998e-01   3.3083000000000000e+00   4.4309999999999999e-01   1.3469999999999999e-01   2.7429999999999999e-01
   0.0000000000000000e+00   2.4179999999999999e-01   8.5800000000000001e-02   4.5829999999999999e-01  -1.8079999999999999e-01  -3.5099999999999999e-02   1.0653999999999999e+00   4.0020000000000000e-01   3.0470999999999999e+00   4.9130000000000001e-01   5.7700000000000001e-02   2.8749999999999998e-01
  -1.1020000000000001e-01   2.6379999999999998e-01   8.5780000000000001e-01   4.5829999999999999e-01  -1.0470000000000000e-01  -5.7000000000000002e-02   1.1762999999999999e+00   2.8910000000000002e-01   3.4824000000000002e+00   3.7569999999999998e-01   2.8899999999999999e-02   2.2120000000000001e-01
   2.1999999999999999e-02  -2.1980000000000000e-01   6.0050000000000003e-01   3.7240000000000001e-01  -1.9980000000000001e-01  -7.0199999999999999e-02   9.1000000000000003e-01   5.3369999999999995e-01   3.5695000000000001e+00   5.0090000000000001e-01   1.0580000000000001e-01   2.5659999999999999e-01
  -6.6100000000000006e-02  -2.1999999999999999e-02  -4.2890000000000000e-01   4.3919999999999998e-01  -1.2370000000000000e-01  -3.0700000000000002e-02   1.1984999999999999e+00   2.6679999999999998e-01   4.0918000000000001e+00   4.4309999999999999e-01   1.2509999999999999e-01   3.1409999999999999e-01
   6.6100000000000006e-02  -3.2979999999999998e-01   1.2867999999999999e+00   3.4370000000000001e-01  -4.7600000000000003e-02  -9.2100000000000001e-02   9.5440000000000003e-01   3.3350000000000002e-01   4.0918000000000001e+00   4.7199999999999998e-01   8.6599999999999996e-02   2.2120000000000001e-01
   0.0000000000000000e+00  -6.6000000000000003e-02   5.1470000000000005e-01   2.5779999999999997e-01  -8.5599999999999996e-02  -7.8899999999999998e-02   1.0875999999999999e+00   3.7800000000000000e-01   3.3953000000000002e+00   5.2980000000000005e-01   2.8899999999999999e-02   2.6979999999999998e-01
  -1.5429999999999999e-01  -4.3999999999999997e-02   5.1470000000000005e-01   4.4869999999999999e-01  -7.6100000000000001e-02  -6.5799999999999997e-02   9.9880000000000002e-01   2.6679999999999998e-01   3.5695000000000001e+00   5.4910000000000003e-01   1.4430000000000001e-01   2.2559999999999999e-01
   1.7630000000000001e-01   0.0000000000000000e+00   4.2890000000000000e-01   4.2959999999999998e-01  -1.9980000000000001e-01  -3.0700000000000002e-02   9.1000000000000003e-01   3.3350000000000002e-01   3.3953000000000002e+00   3.7569999999999998e-01   1.1550000000000001e-01   2.6540000000000002e-01
  -1.3230000000000000e-01   2.1999999999999999e-02  -1.7160000000000000e-01   4.6779999999999999e-01  -1.9030000000000000e-01  -5.2600000000000001e-02   9.9880000000000002e-01   4.0020000000000000e-01   3.7435999999999998e+00   5.2020000000000000e-01   7.6999999999999999e-02   2.4770000000000000e-01
  -8.8200000000000001e-02   0.0000000000000000e+00   5.1470000000000005e-01   4.3919999999999998e-01  -1.1420000000000000e-01  -8.8000000000000005e-03   9.9880000000000002e-01   4.6689999999999998e-01   3.4824000000000002e+00   5.1049999999999995e-01   1.4430000000000001e-01   2.1229999999999999e-01
   6.6100000000000006e-02   2.6379999999999998e-01   1.0294000000000001e+00   4.6779999999999999e-01  -8.5599999999999996e-02  -4.3900000000000002e-02   1.1540999999999999e+00   3.5580000000000001e-01   2.6989000000000001e+00   4.9130000000000001e-01   7.6999999999999999e-02   2.4770000000000000e-01
  -1.3230000000000000e-01   1.3189999999999999e-01  -2.5740000000000002e-01   4.0100000000000002e-01  -6.6600000000000006e-02  -2.1899999999999999e-02   1.0653999999999999e+00   2.6679999999999998e-01   3.2212000000000001e+00   5.1049999999999995e-01   4.8099999999999997e-02   2.9189999999999999e-01
  -4.4100000000000000e-02   1.5390000000000001e-01   1.1152000000000000e+00   4.0100000000000002e-01  -1.0470000000000000e-01  -1.3200000000000000e-02   1.1540999999999999e+00   1.7790000000000000e-01   3.5695000000000001e+00   4.1420000000000001e-01   6.7400000000000002e-02   2.6100000000000001e-01
  -1.9839999999999999e-01  -1.0990000000000000e-01   7.7210000000000001e-01   4.2009999999999997e-01  -1.1420000000000000e-01  -3.9500000000000000e-02   1.0875999999999999e+00   3.5580000000000001e-01   3.2212000000000001e+00   5.2980000000000005e-01   6.7400000000000002e-02   2.2559999999999999e-01
  -1.9839999999999999e-01   3.2979999999999998e-01   4.2890000000000000e-01   4.9650000000000000e-01  -1.9980000000000001e-01  -4.4000000000000003e-03   9.1000000000000003e-01   8.8900000000000007e-02   4.0048000000000004e+00   5.3939999999999999e-01   1.9199999999999998e-02   2.3000000000000001e-01
  -1.7630000000000001e-01  -2.1999999999999999e-02   1.6298999999999999e+00   5.0600000000000001e-01  -9.5200000000000007e-02  -5.2600000000000001e-02   1.0209999999999999e+00   0.0000000000000000e+00   3.2212000000000001e+00   3.8529999999999998e-01   1.2509999999999999e-01   2.3000000000000001e-01
  -4.4100000000000000e-02   2.8580000000000000e-01   1.1152000000000000e+00   3.6280000000000001e-01  -1.6180000000000000e-01  -4.8200000000000000e-02   1.1096999999999999e+00   1.7790000000000000e-01   3.4824000000000002e+00   5.9719999999999995e-01   2.8899999999999999e-02   2.5209999999999999e-01
  -2.2040000000000001e-01   0.0000000000000000e+00   8.5800000000000001e-02   4.1049999999999998e-01  -9.5200000000000007e-02  -5.7000000000000002e-02   9.9880000000000002e-01   3.3350000000000002e-01   3.3953000000000002e+00   4.8159999999999997e-01   9.5999999999999992e-03   1.8579999999999999e-01
   0.0000000000000000e+00  -8.7900000000000006e-02   6.0050000000000003e-01   4.3919999999999998e-01  -1.4269999999999999e-01  -1.3200000000000000e-02   8.6560000000000004e-01   2.6679999999999998e-01   3.6564999999999999e+00   5.2980000000000005e-01   8.6599999999999996e-02   2.6979999999999998e-01
  -1.5429999999999999e-01   1.5390000000000001e-01  -8.5800000000000001e-02   4.5829999999999999e-01  -2.1890000000000001e-01   1.3200000000000000e-02   9.7660000000000002e-01   3.1130000000000002e-01   3.1341999999999999e+00   5.4910000000000003e-01   1.9199999999999998e-02   2.3440000000000000e-01
  -2.4249999999999999e-01  -2.1999999999999999e-02  -8.5800000000000001e-02   3.6280000000000001e-01  -2.3790000000000000e-01  -7.4499999999999997e-02   9.7660000000000002e-01   3.3350000000000002e-01   3.7435999999999998e+00   3.9489999999999997e-01   1.4430000000000001e-01   2.1229999999999999e-01
   2.1999999999999999e-02  -1.0990000000000000e-01   1.3725000000000001e+00   4.0100000000000002e-01  -1.0470000000000000e-01  -7.0199999999999999e-02   8.8780000000000003e-01   4.0020000000000000e-01   3.3083000000000000e+00   4.8159999999999997e-01   1.2509999999999999e-01   2.7429999999999999e-01
  -1.9839999999999999e-01   4.3999999999999997e-02   1.0294000000000001e+00   3.8190000000000002e-01  -8.5599999999999996e-02  -4.8200000000000000e-02   9.3220000000000003e-01   3.3350000000000002e-01   2.5247000000000002e+00   5.0090000000000001e-01   4.8099999999999997e-02   2.3890000000000000e-01
   1.5429999999999999e-01   6.6000000000000003e-02   8.5800000000000001e-02   3.2460000000000000e-01  -9.5200000000000007e-02  -6.5799999999999997e-02   8.2120000000000004e-01   4.0020000000000000e-01   3.0470999999999999e+00   4.9130000000000001e-01   9.5999999999999992e-03   2.9640000000000000e-01
   0.0000000000000000e+00  -8.7900000000000006e-02   2.5740000000000002e-01   3.1509999999999999e-01  -4.7600000000000003e-02  -4.4000000000000003e-03   1.0209999999999999e+00   3.5580000000000001e-01   3.1341999999999999e+00   4.6239999999999998e-01   5.7700000000000001e-02   2.4329999999999999e-01
  -8.8200000000000001e-02   2.1999999999999999e-02   6.0050000000000003e-01   3.1509999999999999e-01  -1.3320000000000001e-01  -2.1899999999999999e-02   1.0431999999999999e+00   1.7790000000000000e-01   2.9600000000000000e+00   4.2380000000000001e-01   9.6199999999999994e-02   2.3890000000000000e-01
   6.6100000000000006e-02  -2.1999999999999999e-02   0.0000000000000000e+00   3.3420000000000000e-01  -1.9030000000000000e-01  -6.5799999999999997e-02   9.7660000000000002e-01   5.3369999999999995e-01   3.3083000000000000e+00   5.3939999999999999e-01   1.2509999999999999e-01   2.4329999999999999e-01
  -1.1020000000000001e-01  -8.7900000000000006e-02   1.2010000000000001e+00   5.1559999999999995e-01  -1.0470000000000000e-01  -2.1899999999999999e-02   9.3220000000000003e-01   4.6689999999999998e-01   4.0918000000000001e+00   4.6239999999999998e-01   1.1550000000000001e-01   2.8310000000000002e-01
   6.6100000000000006e-02  -6.6000000000000003e-02   6.8630000000000002e-01   4.0100000000000002e-01  -7.6100000000000001e-02   0.0000000000000000e+00   1.0875999999999999e+00   2.2239999999999999e-01   3.4824000000000002e+00   5.8760000000000001e-01   7.6999999999999999e-02   2.4770000000000000e-01
  -6.6100000000000006e-02   0.0000000000000000e+00   1.5441000000000000e+00   4.3919999999999998e-01  -1.3320000000000001e-01  -3.5099999999999999e-02   9.5440000000000003e-01   4.0020000000000000e-01   3.4824000000000002e+00   5.5869999999999997e-01   1.7319999999999999e-01   2.3000000000000001e-01
  -6.6100000000000006e-02   0.0000000000000000e+00   4.2890000000000000e-01   4.2009999999999997e-01  -4.7600000000000003e-02  -1.7500000000000002e-02   9.7660000000000002e-01   4.4469999999999998e-01   3.6564999999999999e+00   4.6239999999999998e-01  -9.5999999999999992e-03   3.0080000000000001e-01
   8.8200000000000001e-02   2.1999999999999999e-02   1.7160000000000000e-01   4.3919999999999998e-01  -1.6180000000000000e-01  -8.8000000000000005e-03   9.9880000000000002e-01   4.4469999999999998e-01   3.4824000000000002e+00   5.2020000000000000e-01   9.6199999999999994e-02   2.8749999999999998e-01
  -1.1020000000000001e-01   1.3189999999999999e-01   6.0050000000000003e-01   3.6280000000000001e-01  -5.7099999999999998e-02  -3.0700000000000002e-02   8.4340000000000004e-01   2.2239999999999999e-01   4.5270999999999999e+00   5.1049999999999995e-01   2.0210000000000000e-01   2.1229999999999999e-01
  -2.2040000000000001e-01  -2.1980000000000000e-01  -2.5740000000000002e-01   4.1049999999999998e-01  -1.2370000000000000e-01  -5.7000000000000002e-02   9.9880000000000002e-01   4.0020000000000000e-01   3.6564999999999999e+00   4.3350000000000000e-01   7.6999999999999999e-02   2.6100000000000001e-01
  -8.8200000000000001e-02   8.7900000000000006e-02   1.7160000000000000e-01   4.2959999999999998e-01  -1.0470000000000000e-01  -7.4499999999999997e-02   8.8780000000000003e-01   3.7800000000000000e-01   3.8306000000000000e+00   5.7799999999999996e-01   9.5999999999999992e-03   2.8749999999999998e-01
  -8.8200000000000001e-02  -1.0990000000000000e-01   4.2890000000000000e-01   3.6280000000000001e-01  -1.5229999999999999e-01  -4.3900000000000002e-02   1.1540999999999999e+00   8.8900000000000007e-02   3.9177000000000000e+00   4.6239999999999998e-01   6.7400000000000002e-02   2.1229999999999999e-01
   1.7630000000000001e-01   2.1999999999999999e-02   3.4310000000000002e-01   3.3420000000000000e-01  -1.2370000000000000e-01  -3.5099999999999999e-02   7.5460000000000005e-01   2.4460000000000001e-01   3.4824000000000002e+00   4.3350000000000000e-01   3.8500000000000000e-02   2.1679999999999999e-01
  -1.1020000000000001e-01   1.5390000000000001e-01   6.0050000000000003e-01   4.5829999999999999e-01  -1.2370000000000000e-01  -4.8200000000000000e-02   8.6560000000000004e-01   3.1130000000000002e-01   3.2212000000000001e+00   5.2980000000000005e-01   1.8279999999999999e-01   2.5659999999999999e-01
   1.5429999999999999e-01   8.7900000000000006e-02   2.5740000000000002e-01   3.4370000000000001e-01  -1.9000000000000000e-02  -7.4499999999999997e-02   9.7660000000000002e-01   2.0010000000000000e-01   3.5695000000000001e+00   5.3939999999999999e-01   3.8500000000000000e-02   2.3000000000000001e-01
  -2.6450000000000001e-01  -4.3999999999999997e-02   3.4310000000000002e-01   4.2009999999999997e-01  -8.5599999999999996e-02  -4.8200000000000000e-02   8.8780000000000003e-01   3.1130000000000002e-01   3.2212000000000001e+00   4.7199999999999998e-01   1.1550000000000001e-01   2.6540000000000002e-01
