# Supplementary material for: Footwear and Foam Surface Alter Gait Initiation of Typical Subjects
Source: PLoS One. 2015 Aug 13;10(8):e0135821. doi: 10.1371/journal.pone.0135821 (PMC4536224; doi:10.1371/journal.pone.0135821)
Supplement: S1 Dataset — (ZIP) [file pone.0135821.s001.zip › 4_barefoot_av1_03.txt]

   2.5304400000000001e+01  -3.4954000000000001e+00   3.2872350000000000e+02   1.5925100000000000e+01   2.5997299999999999e+01  -2.2452000000000001e+00  -2.6523000000000000e+01  -2.7349999999999999e+00   2.9905180000000001e+02   1.1318500000000000e+01  -2.3978100000000001e+01   2.3666000000000000e+00
   2.4488800000000001e+01  -4.1548999999999996e+00   3.2126029999999997e+02   1.5142300000000001e+01   2.5607099999999999e+01  -2.0478999999999998e+00  -2.6744900000000001e+01  -3.1575000000000002e+00   2.9783290000000000e+02   1.1154800000000000e+01  -2.3987700000000000e+01   2.3355999999999999e+00
   2.3805499999999999e+01  -5.5617999999999999e+00   3.1551280000000003e+02   1.4273400000000001e+01   2.5216999999999999e+01  -1.8110999999999999e+00  -2.6345400000000001e+01  -3.2686000000000002e+00   2.9783290000000000e+02   1.1000600000000000e+01  -2.4055099999999999e+01   2.2692000000000001e+00
   2.3078099999999999e+01  -6.7709000000000001e+00   3.0925049999999999e+02   1.3347300000000001e+01   2.4779199999999999e+01  -1.6576000000000000e+00  -2.6345400000000001e+01  -3.5354999999999999e+00   2.9757170000000002e+02   1.0759800000000000e+01  -2.4132100000000001e+01   2.2250000000000001e+00
   2.1446999999999999e+01  -7.9141000000000004e+00   3.0376040000000000e+02   1.2478500000000000e+01   2.4503299999999999e+01  -1.4515000000000000e+00  -2.6212199999999999e+01  -4.4027000000000003e+00   2.9870350000000002e+02   1.0230000000000000e+01  -2.3978100000000001e+01   2.1233000000000000e+00
   2.1094300000000000e+01  -9.7606999999999999e+00   2.9552510000000001e+02   1.1380599999999999e+01   2.3894300000000001e+01  -1.2848999999999999e+00  -2.6079100000000000e+01  -4.9141000000000004e+00   2.9844229999999999e+02   9.6809999999999992e+00  -2.4055099999999999e+01   1.9109000000000000e+00
   2.0763700000000000e+01  -1.0508200000000000e+01   2.8471640000000002e+02   1.0416300000000000e+01   2.3237700000000000e+01  -1.1357999999999999e+00  -2.5923700000000000e+01  -6.0035999999999996e+00   2.9774590000000001e+02   9.0162999999999993e+00  -2.4286000000000001e+01   1.7782000000000000e+00
   1.9705700000000000e+01  -1.1035800000000000e+01   2.7708159999999998e+02   9.6811000000000007e+00   2.2438300000000002e+01  -8.9900000000000002e-01  -2.5945900000000002e+01  -7.2710999999999997e+00   3.0070589999999999e+02   8.2071000000000005e+00  -2.4401499999999999e+01   1.5703000000000000e+00
   1.8405200000000001e+01  -1.1255599999999999e+01   2.6713069999999999e+02   8.8314000000000004e+00   2.1838799999999999e+01  -8.5070000000000001e-01  -2.6145600000000002e+01  -8.2716999999999992e+00   3.0305650000000003e+02   7.2824000000000000e+00  -2.4690200000000001e+01   1.3092999999999999e+00
   1.7192900000000002e+01  -1.1387499999999999e+01   2.5795179999999999e+02   8.1821999999999999e+00   2.1134699999999999e+01  -6.9730000000000003e-01  -2.6678300000000000e+01  -1.0295100000000000e+01   3.0732249999999999e+02   6.2420000000000000e+00  -2.5017299999999999e+01   1.1368000000000000e+00
   1.5649900000000001e+01  -1.0376300000000001e+01   2.4705730000000000e+02   7.4184000000000001e+00   2.0459000000000000e+01  -6.3590000000000002e-01  -2.7055599999999998e+01  -1.1673700000000000e+01   3.1193669999999997e+02   5.2788000000000004e+00  -2.5613900000000001e+01   7.6080000000000003e-01
   1.3864500000000000e+01  -9.1232000000000006e+00   2.3650590000000000e+02   6.8742000000000001e+00   1.9688300000000002e+01  -6.7090000000000005e-01  -2.7965599999999998e+01  -1.3341400000000000e+01   3.1890150000000000e+02   4.0747000000000000e+00  -2.6123799999999999e+01   4.1139999999999999e-01
   1.1550100000000000e+01  -7.7161999999999997e+00   2.2689810000000000e+02   6.1199000000000003e+00   1.9260100000000001e+01  -6.3590000000000002e-01  -2.9630199999999999e+01  -1.5453799999999999e+01   3.2699810000000002e+02   2.8128000000000002e+00  -2.6845500000000001e+01   7.5200000000000003e-02
   9.1694999999999993e+00  -6.3312999999999997e+00   2.1763350000000000e+02   5.4897999999999998e+00   1.8746200000000002e+01  -4.9990000000000001e-01  -3.1339300000000001e+01  -1.6854600000000001e+01   3.3457229999999998e+02   1.6665000000000001e+00  -2.7624900000000000e+01  -2.6100000000000001e-01
   8.4641999999999999e+00  -6.1554000000000002e+00   2.1102809999999999e+02   4.9359999999999999e+00   1.8298999999999999e+01  -7.0599999999999996e-01  -3.2848500000000001e+01  -1.8500100000000000e+01   3.4380070000000001e+02   5.0090000000000001e-01  -2.8327300000000001e+01  -6.4139999999999997e-01
   7.2739000000000003e+00  -2.1980000000000000e-01   2.0468010000000001e+02   4.5922999999999998e+00   1.7994399999999999e+01  -9.7789999999999999e-01  -3.5356499999999997e+01  -1.9789700000000000e+01   3.5346440000000001e+02  -6.5500000000000003e-01  -2.9164400000000001e+01  -9.5099999999999996e-01
   5.9733999999999998e+00   3.1217000000000001e+00   2.0021940000000001e+02   4.1818000000000000e+00   1.7737500000000001e+01  -1.1665000000000001e+00  -3.7842399999999998e+01  -2.1501899999999999e+01   3.6321510000000001e+02  -1.9266000000000001e+00  -2.9991900000000001e+01  -1.3270000000000000e+00
   4.5186000000000002e+00   4.7484999999999999e+00   1.9361400000000000e+02   3.8954000000000000e+00   1.7461600000000001e+01  -1.3506000000000000e+00  -4.0195000000000000e+01  -2.2858300000000000e+01   3.7244349999999997e+02  -3.0343000000000000e+00  -3.0780899999999999e+01  -1.7075000000000000e+00
   3.2622000000000000e+00   7.5183999999999997e+00   1.9035419999999999e+02   3.5611999999999999e+00   1.7261700000000001e+01  -1.3813000000000000e+00  -4.1904000000000003e+01  -2.4192399999999999e+01   3.8132360000000000e+02  -4.1999000000000004e+00  -3.1666100000000000e+01  -2.1099999999999999e+00
   3.0638999999999998e+00   9.5189000000000004e+00   1.8572190000000001e+02   3.2557000000000000e+00   1.7061900000000001e+01  -1.5962000000000001e+00  -4.3901600000000002e+01  -2.5771100000000001e+01   3.9081319999999999e+02  -5.3076999999999996e+00  -3.2589799999999997e+01  -2.4904000000000002e+00
   2.7772999999999999e+00   1.0706000000000000e+01   1.8314840000000001e+02   2.8451000000000000e+00   1.6862100000000002e+01  -1.6313000000000000e+00  -4.6121099999999998e+01  -2.7283200000000001e+01   3.9899689999999998e+02  -6.4250999999999996e+00  -3.3321100000000001e+01  -2.7381000000000002e+00
   2.4466999999999999e+00   1.2069000000000001e+01   1.8134690000000001e+02   2.3868999999999998e+00   1.6852499999999999e+01  -1.6708000000000001e+00  -4.7941099999999999e+01  -2.9084199999999999e+01   4.0735460000000000e+02  -7.4558000000000000e+00  -3.4167900000000003e+01  -3.0301000000000000e+00
   1.6532000000000000e+00   1.2640599999999999e+01   1.7800139999999999e+02   1.8808000000000000e+00   1.6671700000000001e+01  -1.5568000000000000e+00  -4.9472499999999997e+01  -3.0084800000000001e+01   4.1597359999999998e+02  -8.3902000000000001e+00  -3.5043500000000002e+01  -3.3441000000000001e+00
   1.3446000000000000e+00   1.1541399999999999e+01   1.7508470000000000e+02   1.3653000000000000e+00   1.6490900000000000e+01  -1.4910000000000001e+00  -5.0648899999999998e+01  -3.1352300000000000e+01   4.2415730000000002e+02  -9.2764000000000006e+00  -3.5871000000000002e+01  -3.6625999999999999e+00
   6.3919999999999999e-01   1.1299600000000000e+01   1.7251120000000000e+02   9.6430000000000005e-01   1.6414800000000000e+01  -1.2673000000000001e+00  -5.1958399999999997e+01  -3.2664200000000001e+01   4.3164440000000002e+02  -1.0114400000000000e+01  -3.6563800000000001e+01  -3.8660999999999999e+00
   1.9839999999999999e-01   9.9146000000000001e+00   1.7053819999999999e+02   2.0050000000000001e-01   1.6338699999999999e+01  -1.1270000000000000e+00  -5.3112499999999997e+01  -3.3620300000000000e+01   4.3826100000000002e+02  -1.0962100000000000e+01  -3.7093000000000004e+01  -4.1050000000000004e+00
  -1.5429999999999999e-01   8.8594000000000008e+00   1.6805040000000000e+02  -2.0050000000000001e-01   1.6176900000000000e+01  -8.6390000000000000e-01  -5.4089100000000002e+01  -3.4954500000000003e+01   4.4418110000000001e+02  -1.1694200000000000e+01  -3.7747300000000003e+01  -4.3437999999999999e+00
  -3.7469999999999998e-01   7.5842999999999998e+00   1.6702099999999999e+02  -6.9699999999999995e-01   1.6176900000000000e+01  -6.1390000000000000e-01  -5.5109999999999999e+01  -3.6333100000000002e+01   4.4923059999999998e+02  -1.2368499999999999e+01  -3.8247599999999998e+01  -4.5827000000000000e+00
  -8.1559999999999999e-01   5.5617999999999999e+00   1.6521960000000001e+02  -1.2603000000000000e+00   1.6119800000000001e+01  -3.4639999999999999e-01  -5.5953400000000002e+01  -3.7600499999999997e+01   4.5506360000000001e+02  -1.3090999999999999e+01  -3.8815300000000001e+01  -4.8525000000000000e+00
  -9.4779999999999998e-01   3.4075000000000002e+00   1.6419020000000000e+02  -1.9572000000000001e+00   1.6110299999999999e+01  -1.1400000000000000e-01  -5.6885599999999997e+01  -3.8890200000000000e+01   4.5993900000000002e+02  -1.3707500000000000e+01  -3.9305999999999997e+01  -5.1356999999999999e+00
  -8.8170000000000004e-01   1.7586999999999999e+00   1.6290340000000000e+02  -2.2054999999999998e+00   1.6043700000000001e+01   1.8420000000000000e-01  -5.7795600000000000e+01  -4.0179800000000000e+01   4.6359550000000002e+02  -1.4295100000000000e+01  -3.9710200000000000e+01  -5.3125999999999998e+00
  -9.9190000000000000e-01  -2.1999999999999999e-02   1.6281760000000000e+02  -2.7496999999999998e+00   1.6091300000000000e+01   4.1220000000000001e-01  -5.8328299999999999e+01  -4.1091500000000003e+01   4.6594619999999998e+02  -1.4853800000000000e+01  -3.9931500000000000e+01  -5.5027999999999997e+00
  -1.0360000000000000e+00  -1.8466000000000000e+00   1.6170240000000001e+02  -3.3130000000000002e+00   1.6034199999999998e+01   7.2360000000000002e-01  -5.9060699999999997e+01  -4.2403399999999998e+01   4.6794850000000002e+02  -1.5219799999999999e+01  -4.0181600000000003e+01  -5.6797000000000004e+00
  -2.8649999999999998e-01  -3.2096000000000000e+00   1.6298920000000001e+02  -3.7044000000000001e+00   1.6100800000000000e+01   9.9109999999999998e-01  -5.9748800000000003e+01  -4.3670800000000000e+01   4.7047329999999999e+02  -1.5730300000000000e+01  -4.0508800000000001e+01  -5.8743999999999996e+00
   1.5429999999999999e-01  -4.5945999999999998e+00   1.6298920000000001e+02  -3.9813000000000001e+00   1.6148399999999999e+01   1.0788000000000000e+00  -6.0081699999999998e+01  -4.4804900000000004e+01   4.7099560000000002e+02  -1.6173500000000001e+01  -4.0624299999999998e+01  -6.0380000000000003e+00
   6.6130000000000000e-01  -5.8916000000000004e+00   1.6419020000000000e+02  -4.4013999999999998e+00   1.6186399999999999e+01   1.3068000000000000e+00  -6.0081699999999998e+01  -4.5471899999999998e+01   4.7256270000000001e+02  -1.6481700000000000e+01  -4.0787799999999997e+01  -6.1883999999999997e+00
   1.7193000000000001e+00  -6.7270000000000003e+00   1.6564850000000001e+02  -4.5636999999999999e+00   1.6357700000000001e+01   1.4865999999999999e+00  -6.0814100000000003e+01  -4.6205700000000000e+01   4.7221449999999999e+02  -1.6664700000000000e+01  -4.0778199999999998e+01  -6.2725000000000000e+00
   2.6671000000000000e+00  -7.4744000000000002e+00   1.6830779999999999e+02  -4.9074000000000000e+00   1.6633700000000001e+01   1.5962000000000001e+00  -6.0925100000000000e+01  -4.6628200000000000e+01   4.7134390000000002e+02  -1.6963300000000000e+01  -4.0797400000000003e+01  -6.4051999999999998e+00
   3.5047000000000001e+00  -8.5955999999999992e+00   1.7045240000000001e+02  -5.2034000000000002e+00   1.6852499999999999e+01   1.7059000000000000e+00  -6.1058300000000003e+01  -4.7362000000000002e+01   4.6899329999999998e+02  -1.7069299999999998e+01  -4.0662700000000001e+01  -6.5114000000000001e+00
   4.4084000000000003e+00  -9.1452000000000009e+00   1.7414109999999999e+02  -5.4611000000000001e+00   1.7090399999999999e+01   1.7760000000000000e+00  -6.0880699999999997e+01  -4.7651000000000003e+01   4.6838380000000001e+02  -1.7175300000000000e+01  -4.0682000000000002e+01  -6.5820999999999996e+00
   5.3783000000000003e+00  -9.9804999999999993e+00   1.7654300000000001e+02  -5.5374999999999996e+00   1.7328299999999999e+01   1.8681000000000001e+00  -6.1058300000000003e+01  -4.8140200000000000e+01   4.6742619999999999e+02  -1.7184899999999999e+01  -4.0576099999999997e+01  -6.6174999999999997e+00
   6.3040000000000003e+00  -1.0640100000000000e+01   1.8169010000000000e+02  -5.9863000000000000e+00   1.7709000000000000e+01   2.0127999999999999e+00  -6.1147100000000002e+01  -4.8340299999999999e+01   4.6446609999999998e+02  -1.7088600000000000e+01  -4.0383699999999997e+01  -6.6970999999999998e+00
   7.3179999999999996e+00  -1.1189600000000000e+01   1.8503559999999999e+02  -6.1677000000000000e+00   1.8232299999999999e+01   2.0918000000000001e+00  -6.1213600000000000e+01  -4.8829500000000003e+01   4.6316019999999997e+02  -1.6751400000000000e+01  -4.0133499999999998e+01  -6.7192999999999996e+00
   8.0013000000000005e+00  -1.2134900000000000e+01   1.9061160000000001e+02  -6.5114000000000001e+00   1.8679600000000001e+01   2.1444000000000001e+00  -6.1058300000000003e+01  -4.8251399999999997e+01   4.5941660000000002e+02  -1.6462399999999999e+01  -3.9941099999999999e+01  -6.7016000000000000e+00
   8.6845999999999997e+00  -1.3058299999999999e+01   1.9644489999999999e+02  -6.6067999999999998e+00   1.9183900000000001e+01   2.2452000000000001e+00  -6.1080500000000001e+01  -4.8251399999999997e+01   4.5549889999999999e+02  -1.6019300000000001e+01  -3.9613900000000001e+01  -6.6882999999999999e+00
   9.8528000000000002e+00  -1.4267300000000001e+01   2.0236390000000000e+02  -6.8072999999999997e+00   1.9640699999999999e+01   2.4030999999999998e+00  -6.0614400000000003e+01  -4.8073500000000003e+01   4.5088470000000001e+02  -1.5547300000000000e+01  -3.9277200000000001e+01  -6.6041999999999996e+00
   1.0690400000000000e+01  -1.5168699999999999e+01   2.1034180000000001e+02  -7.1891999999999996e+00   2.0440000000000001e+01   2.5215000000000001e+00  -6.0503399999999999e+01  -4.7962299999999999e+01   4.4714120000000003e+02  -1.4969400000000000e+01  -3.8824900000000000e+01  -6.5865000000000000e+00
   1.1682300000000000e+01  -1.6531700000000001e+01   2.1909180000000001e+02  -7.5233999999999996e+00   2.1153700000000001e+01   2.6135999999999999e+00  -6.0126100000000001e+01  -4.7917800000000000e+01   4.4069869999999997e+02  -1.4401000000000000e+01  -3.8286099999999998e+01  -6.5467000000000004e+00
   1.2497900000000000e+01  -1.8158400000000000e+01   2.2835640000000001e+02  -7.8193999999999999e+00   2.1934000000000001e+01   2.8241000000000001e+00  -5.9637799999999999e+01  -4.7917800000000000e+01   4.3460449999999997e+02  -1.3717100000000000e+01  -3.7785800000000002e+01  -6.4760000000000000e+00
   1.3842499999999999e+01  -1.9829200000000000e+01   2.3822160000000000e+02  -8.1440000000000001e+00   2.2895099999999999e+01   3.0346000000000002e+00  -5.9105100000000000e+01  -4.8184699999999999e+01   4.2720440000000002e+02  -1.3042800000000000e+01  -3.7112200000000001e+01  -6.3918999999999997e+00
   1.5142899999999999e+01  -2.1478000000000002e+01   2.4937350000000001e+02  -8.4113000000000007e+00   2.3884699999999999e+01   3.1880999999999999e+00  -5.8594600000000000e+01  -4.8273600000000002e+01   4.1997840000000002e+02  -1.2378100000000000e+01  -3.6515599999999999e+01  -6.3343999999999996e+00
   1.6377300000000002e+01  -2.3302600000000002e+01   2.6241260000000000e+02  -8.8981999999999992e+00   2.5074200000000001e+01   3.4468000000000001e+00  -5.7285100000000000e+01  -4.8762799999999999e+01   4.1179469999999998e+02  -1.1540100000000001e+01  -3.5803600000000003e+01  -6.2812999999999999e+00
   1.8008400000000002e+01  -2.5544899999999998e+01   2.7742480000000000e+02  -9.4614999999999991e+00   2.6482600000000001e+01   3.7010999999999998e+00  -5.6907800000000002e+01  -4.8829500000000003e+01   4.0343689999999998e+02  -1.0586399999999999e+01  -3.5072299999999998e+01  -6.2149999999999999e+00
   1.9661600000000000e+01  -2.7941099999999999e+01   2.9252269999999999e+02  -9.8816000000000006e+00   2.7786200000000001e+01   3.9992999999999999e+00  -5.6064399999999999e+01  -4.8184699999999999e+01   3.9281560000000002e+02  -9.5267999999999997e+00  -3.4139000000000003e+01  -6.0159000000000002e+00
   2.1358799999999999e+01  -3.0249400000000001e+01   3.0976519999999999e+02  -1.0254000000000000e+01   2.9280200000000001e+01   4.2404999999999999e+00  -5.5265400000000000e+01  -4.7895600000000002e+01   3.8184600000000000e+02  -8.2071000000000005e+00  -3.3234499999999997e+01  -5.7946999999999997e+00
   2.3232399999999998e+01  -3.3063299999999998e+01   3.2709359999999998e+02  -1.0798200000000000e+01   3.0907399999999999e+01   4.5124000000000004e+00  -5.4244399999999999e+01  -4.7095100000000002e+01   3.7061520000000002e+02  -6.8874000000000004e+00  -3.2195300000000003e+01  -5.4894999999999996e+00
   2.5216200000000001e+01  -3.5943199999999997e+01   3.4596600000000001e+02  -1.1294600000000001e+01   3.2582200000000000e+01   4.8324999999999996e+00  -5.3112499999999997e+01  -4.5671999999999997e+01   3.5677269999999999e+02  -5.2980000000000000e+00  -3.1098400000000002e+01  -5.1223999999999998e+00
   2.7376300000000001e+01  -3.8449300000000001e+01   3.6646830000000000e+02  -1.1686100000000000e+01   3.4190399999999997e+01   5.1439000000000004e+00  -5.1203699999999998e+01  -4.3937700000000000e+01   3.4284300000000002e+02  -3.6027000000000000e+00  -2.9972700000000000e+01  -4.6535000000000002e+00
   2.9690799999999999e+01  -4.1570999999999998e+01   3.8722800000000001e+02  -1.2211200000000000e+01   3.6064999999999998e+01   5.5034999999999998e+00  -4.9650100000000002e+01  -4.1247100000000003e+01   3.2865219999999999e+02  -1.8302000000000000e+00  -2.8712199999999999e+01  -4.2111000000000001e+00
   3.2225600000000000e+01  -4.3967199999999998e+01   4.0773030000000000e+02  -1.2688599999999999e+01   3.7853999999999999e+01   5.7797000000000001e+00  -4.7674700000000001e+01  -3.8512200000000000e+01   3.1280730000000000e+02   2.1190000000000001e-01  -2.7393899999999999e+01  -3.5830000000000002e+00
   3.4782499999999999e+01  -4.6803100000000001e+01   4.2814690000000002e+02  -1.2917700000000000e+01   3.9585900000000002e+01   6.0427999999999997e+00  -4.5876899999999999e+01  -3.5176800000000000e+01   2.9765879999999999e+02   2.2829999999999999e+00  -2.6056500000000000e+01  -2.9636999999999998e+00
   3.7339399999999998e+01  -4.9001399999999997e+01   4.4847760000000000e+02  -1.3385500000000000e+01   4.1251100000000001e+01   6.2621000000000002e+00  -4.3546500000000002e+01  -3.2086100000000002e+01   2.8285860000000002e+02   4.7008000000000001e+00  -2.4786400000000000e+01  -2.2515000000000001e+00
   4.0381200000000000e+01  -5.1397599999999997e+01   4.6743579999999997e+02  -1.3586000000000000e+01   4.2535800000000002e+01   6.4813999999999998e+00  -4.1260399999999997e+01  -2.8261500000000002e+01   2.6979950000000002e+02   7.2728000000000002e+00  -2.3660599999999999e+01  -1.4155000000000000e+00
   4.3687500000000000e+01  -5.3310200000000002e+01   4.8339159999999998e+02  -1.3958399999999999e+01   4.3820399999999999e+01   6.6654999999999998e+00  -3.9040900000000001e+01  -2.1835400000000000e+01   2.5761110000000002e+02   1.0133699999999999e+01  -2.2573300000000000e+01  -3.3179999999999998e-01
   4.6619100000000003e+01  -5.4914999999999999e+01   4.9806070000000000e+02  -1.3987000000000000e+01   4.4819600000000001e+01   6.9329999999999998e+00  -3.6732599999999998e+01  -1.5498300000000000e+01   2.4446500000000000e+02   1.2879000000000000e+01  -2.1611100000000000e+01   7.5200000000000000e-01
   4.9683000000000000e+01  -5.6695700000000002e+01   5.1067090000000002e+02  -1.4168400000000000e+01   4.5723599999999998e+01   7.0734000000000004e+00  -3.3603099999999998e+01  -9.6724999999999994e+00   2.3393070000000000e+02   1.5576200000000000e+01  -2.0822099999999999e+01   1.5924000000000000e+00
   5.2129600000000003e+01  -5.8740099999999998e+01   5.2208010000000002e+02  -1.4187500000000000e+01   4.6475299999999997e+01   7.2531999999999996e+00  -3.0695599999999999e+01  -5.4255000000000004e+00   2.2513770000000000e+02   1.8100000000000001e+01  -2.0206299999999999e+01   2.3532999999999999e+00
   5.4179600000000001e+01  -6.0762599999999999e+01   5.3040110000000004e+02  -1.4321199999999999e+01   4.7141500000000001e+01   7.4066000000000001e+00  -2.9141999999999999e+01  -2.0234000000000001e+00   2.1869520000000000e+02   2.0257800000000000e+01  -1.9705900000000000e+01   3.0432999999999999e+00
   5.6031100000000002e+01  -6.2785100000000000e+01   5.3966579999999999e+02  -1.4416600000000001e+01   4.7655299999999997e+01   7.5293999999999999e+00  -2.7788100000000000e+01  -3.7800000000000000e-01   2.1608340000000001e+02   2.1962800000000001e+01  -1.9426900000000000e+01   3.4592000000000001e+00
   5.7287500000000001e+01  -6.4939499999999995e+01   5.4670010000000002e+02  -1.4493000000000000e+01   4.8216700000000003e+01   7.7487000000000004e+00  -2.7810300000000002e+01   1.0005999999999999e+00   2.1547399999999999e+02   2.3282499999999999e+01  -1.9475000000000001e+01   3.7732000000000001e+00
   5.8125100000000003e+01  -6.6983999999999995e+01   5.5493529999999998e+02  -1.4483499999999999e+01   4.8854300000000002e+01   7.7706000000000000e+00  -2.7943400000000000e+01   8.0047999999999995e+00   2.1608340000000001e+02   2.4563600000000001e+01  -1.9513500000000001e+01   4.9587000000000003e+00
   5.8477800000000002e+01  -6.9006500000000003e+01   5.6317060000000004e+02  -1.4617100000000001e+01   4.9453800000000001e+01   7.8802000000000003e+00  -2.5235600000000002e+01   2.6238000000000001e+00   2.1825989999999999e+02   2.4794799999999999e+01  -1.9850300000000001e+01   3.4325999999999999e+00
   5.8345500000000001e+01  -7.1336699999999993e+01   5.7166309999999999e+02  -1.4827199999999999e+01   4.9948599999999999e+01   8.0381000000000000e+00  -2.5235600000000002e+01  -1.2429700000000000e+01   2.1590930000000000e+02   2.3927900000000001e+01  -1.9696300000000001e+01   2.7824000000000000e+00
   5.8147100000000002e+01  -7.3359200000000001e+01   5.7955529999999999e+02  -1.4960900000000001e+01   5.0767000000000003e+01   8.1389999999999993e+00  -2.7743700000000000e+01  -1.9344999999999999e+01   2.1225280000000001e+02   2.3234300000000001e+01  -1.9119000000000000e+01   2.5832999999999999e+00
   5.7970799999999997e+01  -7.5557599999999994e+01   5.8719000000000005e+02  -1.4941800000000001e+01   5.1490200000000002e+01   8.2705000000000002e+00  -2.5723900000000000e+01  -1.8210999999999999e+01   2.1173040000000000e+02   2.3022400000000001e+01  -1.8714900000000000e+01   2.0790000000000002e+00
   5.7530000000000001e+01  -7.7799899999999994e+01   5.9388109999999995e+02  -1.5142300000000001e+01   5.1984999999999999e+01   8.2836999999999996e+00  -2.3637599999999999e+01  -1.9122699999999998e+01   2.0258910000000000e+02   2.2598500000000001e+01  -1.8493600000000001e+01   1.9596000000000000e+00
   5.7728299999999997e+01  -7.9404700000000005e+01   6.0168750000000000e+02  -1.5065899999999999e+01   5.2641599999999997e+01   8.4239999999999995e+00  -2.1928599999999999e+01  -1.8833600000000001e+01   1.9449250000000001e+02   2.2088000000000001e+01  -1.7945100000000000e+01   2.0392000000000001e+00
   5.7992800000000003e+01  -8.1097499999999997e+01   6.0657709999999997e+02  -1.4951300000000000e+01   5.3031799999999997e+01   8.4196000000000009e+00  -2.1284900000000000e+01  -1.3452600000000000e+01   1.8979120000000000e+02   2.1471499999999999e+01  -1.7050300000000000e+01   2.1099999999999999e+00
   5.8477800000000002e+01  -8.2306600000000003e+01   6.1223889999999994e+02  -1.4827199999999999e+01   5.3478999999999999e+01   8.3802000000000003e+00  -2.0685700000000001e+01  -1.4697800000000001e+01   1.7699340000000001e+02   2.0373400000000000e+01  -1.5982200000000001e+01   1.9773000000000001e+00
   5.8808399999999999e+01  -8.3251800000000003e+01   6.1592759999999998e+02  -1.4559900000000001e+01   5.3697899999999997e+01   8.3626000000000005e+00  -1.7911300000000001e+01  -1.6254300000000001e+01   1.6376020000000000e+02   1.8957300000000000e+01  -1.5029600000000000e+01   1.7561000000000000e+00
   5.9601900000000001e+01  -8.3867400000000004e+01   6.1721429999999998e+02  -1.4149300000000000e+01   5.3716900000000003e+01   8.2792999999999992e+00  -1.5358900000000000e+01  -1.3007899999999999e+01   1.5061410000000001e+02   1.7714700000000001e+01  -1.3749900000000000e+01   1.4819000000000000e+00
   6.0263199999999998e+01  -8.4373000000000005e+01   6.1858690000000001e+02  -1.3748300000000000e+01   5.3688299999999998e+01   8.1564999999999994e+00  -1.3472300000000001e+01  -1.4141900000000000e+01   1.3651040000000000e+02   1.5923000000000000e+01  -1.2402799999999999e+01   1.2032000000000000e+00
   6.1122799999999998e+01  -8.4658799999999999e+01   6.1875840000000005e+02  -1.3404600000000000e+01   5.3460000000000001e+01   8.0863999999999994e+00  -1.1852100000000000e+01  -1.5720599999999999e+01   1.2066540000000001e+02   1.4256500000000001e+01  -1.0949900000000000e+01   9.5989999999999998e-01
   6.1519599999999997e+01  -8.4636799999999994e+01   6.1738589999999999e+02  -1.2822200000000000e+01   5.3336300000000001e+01   7.9722999999999997e+00  -9.8988999999999994e+00  -1.2496400000000000e+01   1.0516870000000000e+02   1.2628600000000000e+01  -9.5547000000000004e+00   8.4489999999999998e-01
   6.1872300000000003e+01  -8.4614800000000002e+01   6.1584180000000003e+02  -1.2316200000000000e+01   5.3069800000000001e+01   7.8276000000000003e+00  -6.9691999999999998e+00  -9.8504000000000005e+00   9.2022599999999997e+01   1.1125900000000000e+01  -8.2750000000000004e+00   7.3870000000000002e-01
   6.1982500000000002e+01  -8.4922600000000003e+01   6.1438350000000003e+02  -1.1943899999999999e+01   5.2812899999999999e+01   7.7180000000000000e+00  -5.0382999999999996e+00  -8.7830999999999992e+00   7.6525899999999993e+01   9.5749999999999993e+00  -6.9279000000000002e+00   6.6349999999999998e-01
   6.2048600000000000e+01  -8.5274299999999997e+01   6.1198149999999998e+02  -1.1428300000000000e+01   5.2575000000000003e+01   7.5732999999999997e+00  -3.8841000000000001e+00  -5.8701999999999996e+00   6.4772800000000004e+01   8.0434000000000001e+00  -5.7058999999999997e+00   6.7679999999999996e-01
   6.1960400000000000e+01  -8.5384299999999996e+01   6.0957960000000003e+02  -1.0998699999999999e+01   5.2356099999999998e+01   7.4286000000000003e+00  -2.4192000000000000e+00  -3.0017999999999998e+00   5.2061999999999998e+01   6.6466000000000003e+00  -4.4645999999999999e+00   6.4580000000000004e-01
   6.1475499999999997e+01  -8.5604100000000003e+01   6.0649140000000000e+02  -1.0397200000000000e+01   5.1984999999999999e+01   7.3057999999999996e+00  -1.3317000000000001e+00  -1.5565000000000000e+00   3.9525300000000001e+01   5.3558000000000003e+00  -3.3485000000000000e+00   6.4580000000000004e-01
   6.0968499999999999e+01  -8.5977800000000002e+01   6.0451829999999995e+02  -1.0043900000000001e+01   5.1718600000000002e+01   7.1435000000000004e+00  -1.7760000000000001e-01   6.2260000000000004e-01   2.9861599999999999e+01   4.1902999999999997e+00  -2.4247999999999998e+00   6.8559999999999999e-01
   5.9998699999999999e+01  -8.5867900000000006e+01   5.9937130000000002e+02  -9.4614999999999991e+00   5.1347499999999997e+01   7.0865000000000000e+00   2.4410000000000001e-01   2.9350999999999998e+00   2.2113299999999999e+01   3.2174000000000000e+00  -1.5588000000000000e+00   7.2989999999999999e-01
   5.9381500000000003e+01  -8.6395499999999998e+01   5.9696939999999995e+02  -8.9268999999999998e+00   5.1157100000000000e+01   7.0471000000000004e+00   1.1100000000000000e-01   2.0011999999999999e+00   1.4974399999999999e+01   2.1095999999999999e+00  -8.6599999999999999e-01   5.0429999999999997e-01
   5.8014899999999997e+01  -8.6637299999999996e+01   5.9285170000000005e+02  -8.5831999999999997e+00   5.0909700000000001e+01   6.8936000000000002e+00  -6.6579999999999995e-01   1.4676000000000000e+00   7.9225000000000003e+00   1.3486000000000000e+00  -4.6189999999999998e-01   7.7849999999999997e-01
   5.6912799999999997e+01  -8.6835200000000000e+01   5.8813360000000000e+02  -7.9912000000000001e+00   5.0548099999999998e+01   6.7664000000000000e+00   2.8410000000000002e+00   1.2897000000000001e+00   6.3554000000000004e+00   7.2250000000000003e-01  -9.6199999999999994e-02   1.6810000000000000e-01
   5.5479999999999997e+01  -8.7318799999999996e+01   5.8461649999999997e+02  -7.4279000000000002e+00   5.0414900000000003e+01   6.6173000000000002e+00   5.1049999999999995e-01  -8.2269999999999999e-01   5.0495000000000001e+00   4.6239999999999998e-01   8.6599999999999996e-02   1.5479999999999999e-01
   5.4444099999999999e+01  -8.7340800000000002e+01   5.7964099999999996e+02  -6.8742000000000001e+00   5.0034300000000002e+01   6.4593999999999996e+00   2.8849999999999998e-01  -7.3380000000000001e-01   2.9600000000000000e+00   1.6380000000000000e-01   2.4060000000000001e-01   2.7429999999999999e-01
   5.2702700000000000e+01  -8.7164900000000003e+01   5.7440819999999997e+02  -6.1007999999999996e+00   4.9786900000000003e+01   6.3804999999999996e+00   1.5093000000000001e+00  -1.5559999999999999e-01   3.9177000000000000e+00   4.0460000000000002e-01   1.9239999999999999e-01   2.4770000000000000e-01
   5.1402200000000001e+01  -8.6791200000000003e+01   5.7037639999999999e+02  -5.4611000000000001e+00   4.9368200000000002e+01   6.1875000000000000e+00   1.0875999999999999e+00   5.1139999999999997e-01   3.3953000000000002e+00   5.3939999999999999e-01   4.8099999999999997e-02   1.8140000000000001e-01
   4.9947499999999998e+01  -8.6307599999999994e+01   5.6522940000000006e+02  -4.7164000000000001e+00   4.9006599999999999e+01   5.9813999999999998e+00   2.1084999999999998e+00   9.3389999999999995e-01   3.7435999999999998e+00   4.7199999999999998e-01  -1.9199999999999998e-02   2.2120000000000001e-01
   4.8955599999999997e+01  -8.5801900000000003e+01   5.6111170000000004e+02  -3.9335000000000000e+00   4.8806699999999999e+01   5.8103999999999996e+00   1.2650999999999999e+00  -1.3339999999999999e-01   4.4401000000000002e+00   5.3939999999999999e-01  -9.5999999999999992e-03   3.0080000000000001e-01
   4.8051800000000000e+01  -8.5054500000000004e+01   5.5630780000000004e+02  -2.9310999999999998e+00   4.8502200000000002e+01   5.6174999999999997e+00   8.8780000000000003e-01   2.2239999999999999e-01   3.9177000000000000e+00   3.5639999999999999e-01   9.6199999999999994e-02   1.8579999999999999e-01
   4.7368499999999997e+01  -8.3955299999999994e+01   5.5253340000000003e+02  -2.0240999999999998e+00   4.8302399999999999e+01   5.3894000000000002e+00   7.1020000000000005e-01  -2.4460000000000001e-01   3.7435999999999998e+00   4.1420000000000001e-01   1.3469999999999999e-01   2.6979999999999998e-01
   4.6575000000000003e+01  -8.2878100000000003e+01   5.4875890000000004e+02  -1.1456999999999999e+00   4.7950299999999999e+01   5.1482999999999999e+00   1.4205000000000001e+00  -2.4460000000000001e-01   3.6564999999999999e+00   4.7199999999999998e-01   1.6360000000000000e-01   1.9910000000000000e-01
   4.6024000000000001e+01  -8.2086699999999993e+01   5.4609960000000001e+02  -2.0999999999999999e-01   4.7788499999999999e+01   4.8456999999999999e+00   1.1762999999999999e+00   7.3380000000000001e-01   4.4401000000000002e+00   5.2020000000000000e-01   2.8899999999999999e-02   2.6100000000000001e-01
   4.5384700000000002e+01  -8.1537099999999995e+01   5.4361180000000002e+02   9.5469999999999999e-01   4.7655299999999997e+01   4.6440000000000001e+00   1.6868000000000001e+00   4.8920000000000002e-01   4.0048000000000004e+00   5.1049999999999995e-01   3.8500000000000000e-02   2.5659999999999999e-01
   4.5296599999999998e+01  -8.1009500000000003e+01   5.4241089999999997e+02   2.1099999999999999e+00   4.7465000000000003e+01   4.4291000000000000e+00   1.1984999999999999e+00  -8.8900000000000007e-02   3.7435999999999998e+00   4.6239999999999998e-01   1.9199999999999998e-02   2.3000000000000001e-01
   4.4701400000000000e+01  -7.9822400000000002e+01   5.4335450000000003e+02   3.3130000000000002e+00   4.7759999999999998e+01   4.1835000000000004e+00   8.4340000000000004e-01   2.2239999999999999e-01   3.4824000000000002e+00   3.8529999999999998e-01   8.6599999999999996e-02   2.3890000000000000e-01
   4.4481000000000002e+01  -7.8701200000000000e+01   5.4275400000000002e+02   4.6687000000000003e+00   4.7779000000000003e+01   3.9247999999999998e+00   8.8780000000000003e-01  -2.2200000000000001e-02   4.5270999999999999e+00   3.5639999999999999e-01   1.3469999999999999e-01   2.2120000000000001e-01
   4.4084299999999999e+01  -7.8129700000000000e+01   5.4438390000000004e+02   6.0530999999999997e+00   4.7874200000000002e+01   3.6703999999999999e+00   1.4427000000000001e+00   0.0000000000000000e+00   3.7435999999999998e+00   5.1049999999999995e-01   9.6199999999999994e-02   2.4329999999999999e-01
   4.3709499999999998e+01  -7.7733999999999995e+01   5.4618539999999996e+02   7.3705999999999996e+00   4.8064500000000002e+01   3.4731000000000001e+00   1.3317000000000001e+00   4.0020000000000000e-01   4.3529999999999998e+00   4.9130000000000001e-01   1.2509999999999999e-01   2.6100000000000001e-01
   4.3599299999999999e+01  -7.6810699999999997e+01   5.4798680000000002e+02   8.9746000000000006e+00   4.8407100000000000e+01   3.2450999999999999e+00   1.3761000000000001e+00   5.1139999999999997e-01   3.9177000000000000e+00   4.5269999999999999e-01   4.8099999999999997e-02   2.6979999999999998e-01
   4.4018099999999997e+01  -7.6063199999999995e+01   5.5124659999999994e+02   1.0597700000000000e+01   4.8721100000000000e+01   3.0828000000000002e+00   1.2428999999999999e+00   4.0020000000000000e-01   4.3529999999999998e+00   4.7199999999999998e-01   5.7700000000000001e-02   2.5659999999999999e-01
   4.3202599999999997e+01  -7.5030000000000001e+01   5.5270489999999995e+02   1.2316200000000000e+01   4.8873300000000000e+01   2.8241000000000001e+00   1.3095000000000001e+00   4.4499999999999998e-02   3.1341999999999999e+00   4.3350000000000000e-01   1.4430000000000001e-01   2.6100000000000001e-01
   4.2563400000000001e+01  -7.4678200000000004e+01   5.5707989999999995e+02   1.4082500000000000e+01   4.9282499999999999e+01   2.6004000000000000e+00   9.5440000000000003e-01   2.8910000000000002e-01   3.7435999999999998e+00   5.1049999999999995e-01   5.7700000000000001e-02   2.5209999999999999e-01
   4.2453099999999999e+01  -7.4788200000000003e+01   5.6025390000000004e+02   1.5887000000000000e+01   4.9653599999999997e+01   2.4030999999999998e+00   1.2206999999999999e+00   3.7800000000000000e-01   4.0048000000000004e+00   5.1049999999999995e-01   5.7700000000000001e-02   2.8310000000000002e-01
   4.2298800000000000e+01  -7.3952799999999996e+01   5.6728819999999996e+02   1.7911000000000001e+01   5.0100900000000003e+01   2.1707000000000001e+00   1.3761000000000001e+00   3.3350000000000002e-01   4.4401000000000002e+00   4.1420000000000001e-01   7.6999999999999999e-02   2.3440000000000000e-01
   4.2254800000000003e+01  -7.3974800000000002e+01   5.7037639999999999e+02   1.9906400000000001e+01   5.0500500000000002e+01   1.9645999999999999e+00   1.4649000000000001e+00   3.5580000000000001e-01   4.1788999999999996e+00   4.0460000000000002e-01   8.6599999999999996e-02   2.4329999999999999e-01
   4.2254800000000003e+01  -7.4128699999999995e+01   5.7603809999999999e+02   2.2073699999999999e+01   5.0909700000000001e+01   1.7190000000000001e+00   1.2428999999999999e+00   2.0010000000000000e-01   4.1788999999999996e+00   4.6239999999999998e-01   6.7400000000000002e-02   2.3890000000000000e-01
   4.3026200000000003e+01  -7.3029499999999999e+01   5.8041309999999999e+02   2.4479700000000001e+01   5.1280799999999999e+01   1.5304000000000000e+00   1.0431999999999999e+00   2.4460000000000001e-01   3.9177000000000000e+00   3.2750000000000001e-01   1.5400000000000000e-01   2.1679999999999999e-01
   4.3863799999999998e+01  -7.2084199999999996e+01   5.8384439999999995e+02   2.6761500000000002e+01   5.1585299999999997e+01   1.3200000000000001e+00   1.1318999999999999e+00   3.1130000000000002e-01   3.5695000000000001e+00   4.5269999999999999e-01   1.9199999999999998e-02   2.3440000000000000e-01
   4.4635300000000001e+01  -7.1754400000000004e+01   5.9070709999999997e+02   2.9224699999999999e+01   5.1984999999999999e+01   9.9539999999999995e-01   1.2873000000000001e+00   4.0020000000000000e-01   4.1788999999999996e+00   4.1420000000000001e-01  -9.5999999999999992e-03   2.4329999999999999e-01
   4.5561100000000003e+01  -7.0941000000000003e+01   5.9456740000000002e+02   3.1525700000000001e+01   5.2327599999999997e+01   8.2879999999999998e-01   1.1762999999999999e+00   1.5559999999999999e-01   3.9177000000000000e+00   4.7199999999999998e-01   5.7700000000000001e-02   2.6979999999999998e-01
   4.6729300000000002e+01  -7.0127600000000001e+01   5.9954290000000003e+02   3.3998500000000000e+01   5.2555999999999997e+01   5.1749999999999996e-01   1.1096999999999999e+00   3.1130000000000002e-01   3.4824000000000002e+00   4.4309999999999999e-01   5.7700000000000001e-02   2.6540000000000002e-01
   4.8051800000000000e+01  -6.9226299999999995e+01   6.0366049999999996e+02   3.6576300000000003e+01   5.2755800000000001e+01   2.4560000000000001e-01   1.1762999999999999e+00   1.1119999999999999e-01   3.9177000000000000e+00   5.2020000000000000e-01  -2.8899999999999999e-02   2.6979999999999998e-01
   4.9308199999999999e+01  -6.8369000000000000e+01   6.0846439999999996e+02   3.9201799999999999e+01   5.2946100000000001e+01  -2.6300000000000000e-02   1.1540999999999999e+00   3.1130000000000002e-01   3.3953000000000002e+00   4.6239999999999998e-01   8.6599999999999996e-02   2.6540000000000002e-01
   5.0256100000000004e+01  -6.7533600000000007e+01   6.1309670000000006e+02   4.1722400000000000e+01   5.3145899999999997e+01  -2.6310000000000000e-01   1.1096999999999999e+00   1.1119999999999999e-01   3.8306000000000000e+00   4.3350000000000000e-01   4.8099999999999997e-02   3.3179999999999998e-01
   5.1225900000000003e+01  -6.6302499999999995e+01   6.1712860000000001e+02   4.4462499999999999e+01   5.3517099999999999e+01  -5.8760000000000001e-01   1.4427000000000001e+00   3.3350000000000002e-01   3.3953000000000002e+00   3.9489999999999997e-01   1.1550000000000001e-01   2.1679999999999999e-01
   5.2416200000000003e+01  -6.5555099999999996e+01   6.2399130000000002e+02   4.7345799999999997e+01   5.3812100000000001e+01  -9.1210000000000002e-01   1.1762999999999999e+00   5.7809999999999995e-01   3.7435999999999998e+00   5.1049999999999995e-01   1.2509999999999999e-01   2.4770000000000000e-01
   5.3011299999999999e+01  -6.4609800000000007e+01   6.2845200000000000e+02   5.0143200000000000e+01   5.4135599999999997e+01  -1.1972000000000000e+00   1.3095000000000001e+00   2.8910000000000002e-01   3.3953000000000002e+00   4.3350000000000000e-01   9.6199999999999994e-02   2.4329999999999999e-01
   5.3650500000000001e+01  -6.3950299999999999e+01   6.3385640000000001e+02   5.2759200000000000e+01   5.4497199999999999e+01  -1.4778000000000000e+00   1.4427000000000001e+00   4.2249999999999999e-01   4.5270999999999999e+00   5.1049999999999995e-01   9.5999999999999992e-03   2.6540000000000002e-01
   5.4488100000000003e+01  -6.3642499999999998e+01   6.4003279999999995e+02   5.5375200000000000e+01   5.4858800000000002e+01  -1.7628999999999999e+00   1.0431999999999999e+00   3.5580000000000001e-01   3.3083000000000000e+00   4.5269999999999999e-01   1.9199999999999998e-02   2.6540000000000002e-01
   5.4664499999999997e+01  -6.3290799999999997e+01   6.4509410000000003e+02   5.7924399999999999e+01   5.5172800000000002e+01  -1.9734000000000000e+00   1.0653999999999999e+00   1.7790000000000000e-01   3.4824000000000002e+00   4.3350000000000000e-01   3.8500000000000000e-02   2.5209999999999999e-01
   5.5083300000000001e+01  -6.2345500000000001e+01   6.4886860000000001e+02   6.0397199999999998e+01   5.5505899999999997e+01  -2.3372999999999999e+00   1.2206999999999999e+00   2.8910000000000002e-01   4.0048000000000004e+00   4.8159999999999997e-01   1.3469999999999999e-01   2.6979999999999998e-01
   5.5722499999999997e+01  -6.2455399999999997e+01   6.5444449999999995e+02   6.2688600000000001e+01   5.5705700000000000e+01  -2.4820000000000002e+00   1.1984999999999999e+00   3.1130000000000002e-01   3.6564999999999999e+00   4.5269999999999999e-01   5.7700000000000001e-02   2.2559999999999999e-01
   5.5479999999999997e+01  -5.6673699999999997e+01   6.5761850000000004e+02   6.5056299999999993e+01   5.5877000000000002e+01  -3.8458000000000001e+00   1.1096999999999999e+00   2.2239999999999999e-01   4.2659000000000002e+00   5.3939999999999999e-01   1.2509999999999999e-01   2.6979999999999998e-01
   5.4951000000000001e+01  -6.4082200000000000e+01   6.5959150000000000e+02   6.6287899999999993e+01   5.5896000000000001e+01  -2.0084000000000000e+00   1.0431999999999999e+00   2.8910000000000002e-01   3.5695000000000001e+00   4.2380000000000001e-01   1.4430000000000001e-01   2.3890000000000000e-01
   5.5590299999999999e+01  -7.9756500000000003e+01   6.6748360000000002e+02   6.6860799999999998e+01   5.6685800000000000e+01  -2.3285999999999998e+00   1.1096999999999999e+00   1.1119999999999999e-01   4.1788999999999996e+00   4.9130000000000001e-01   1.2509999999999999e-01   2.4770000000000000e-01
   5.7243400000000001e+01  -7.3051500000000004e+01   6.7880709999999999e+02   6.9104399999999998e+01   5.7380499999999998e+01  -2.5609999999999999e+00   1.1540999999999999e+00   4.4469999999999998e-01   3.7435999999999998e+00   5.2020000000000000e-01   2.8899999999999999e-02   2.7870000000000000e-01
   5.8125100000000003e+01  -7.3183400000000006e+01   6.8738549999999998e+02   7.0555700000000002e+01   5.8341600000000000e+01  -2.6004000000000000e+00   1.0209999999999999e+00   2.2239999999999999e-01   3.5695000000000001e+00   4.4309999999999999e-01   1.0580000000000001e-01   2.3440000000000000e-01
   5.6670299999999997e+01  -7.9624600000000001e+01   6.9544910000000004e+02   7.1462699999999998e+01   5.9102899999999998e+01  -2.4645000000000001e+00   1.2206999999999999e+00   3.5580000000000001e-01   4.2659000000000002e+00   4.8159999999999997e-01   5.7700000000000001e-02   2.5659999999999999e-01
   5.8786400000000000e+01  -8.1976799999999997e+01   7.0222609999999997e+02   7.2512900000000002e+01   5.9673800000000000e+01  -2.1400000000000001e+00   1.2650999999999999e+00   1.1119999999999999e-01   4.1788999999999996e+00   4.9130000000000001e-01   7.6999999999999999e-02   2.4329999999999999e-01
   6.0682000000000002e+01  -8.8110200000000006e+01   7.0805939999999998e+02   7.3028400000000005e+01   6.0140099999999997e+01  -1.8988000000000000e+00   1.1984999999999999e+00   3.5580000000000001e-01   4.0048000000000004e+00   4.5269999999999999e-01   3.8500000000000000e-02   2.3440000000000000e-01
   6.0990600000000001e+01  -8.9561099999999996e+01   7.1466470000000004e+02   7.3782700000000006e+01   6.0501700000000000e+01  -1.8944000000000001e+00   1.2206999999999999e+00   1.5559999999999999e-01   3.7435999999999998e+00   5.0090000000000001e-01   4.8099999999999997e-02   2.3890000000000000e-01
   6.1497500000000002e+01  -9.0088700000000003e+01   7.1715239999999994e+02   7.4632400000000004e+01   6.0968000000000004e+01  -1.7628999999999999e+00   1.0875999999999999e+00   2.6679999999999998e-01   3.3953000000000002e+00   5.4910000000000003e-01   2.8899999999999999e-02   2.5209999999999999e-01
   6.1762099999999997e+01  -9.7211399999999998e+01   7.2127009999999996e+02   7.4747000000000000e+01   6.1186799999999998e+01  -1.4602999999999999e+00   1.1984999999999999e+00   1.7790000000000000e-01   4.0918000000000001e+00   3.8529999999999998e-01   1.2509999999999999e-01   2.8749999999999998e-01
   6.3349100000000000e+01  -9.9211900000000000e+01   7.2298569999999995e+02   7.5281599999999997e+01   6.1196300000000001e+01  -1.4164000000000001e+00   1.2428999999999999e+00   6.6699999999999995e-02   3.2212000000000001e+00   4.4309999999999999e-01   2.8899999999999999e-02   2.6979999999999998e-01
   6.4186700000000002e+01  -1.0132240000000000e+02   7.2427250000000004e+02   7.5634900000000002e+01   6.1348599999999998e+01  -1.1357999999999999e+00   1.3095000000000001e+00   3.1130000000000002e-01   2.8730000000000002e+00   4.5269999999999999e-01   9.5999999999999992e-03   2.2559999999999999e-01
   6.4429100000000005e+01  -1.0519150000000000e+02   7.2538770000000000e+02   7.5873599999999996e+01   6.1481800000000000e+01  -1.0874999999999999e+00   1.5093000000000001e+00   6.6699999999999995e-02   3.9177000000000000e+00   4.5269999999999999e-01   1.3469999999999999e-01   2.0349999999999999e-01
   6.6435000000000002e+01  -1.0607080000000001e+02   7.2495880000000000e+02   7.6131399999999999e+01   6.1262999999999998e+01  -1.0042000000000000e+00   9.5440000000000003e-01   1.7790000000000000e-01   3.4824000000000002e+00   5.2020000000000000e-01   9.6199999999999994e-02   2.4770000000000000e-01
   6.7823599999999999e+01  -1.0943429999999999e+02   7.2573080000000004e+02   7.5892700000000005e+01   6.1348599999999998e+01  -7.1040000000000003e-01   1.2873000000000001e+00   7.1150000000000002e-01   2.8730000000000002e+00   4.6239999999999998e-01   1.5400000000000000e-01   2.2559999999999999e-01
   6.8264499999999998e+01  -1.1273180000000001e+02   7.2367200000000003e+02   7.6150499999999994e+01   6.1006000000000000e+01  -5.9640000000000004e-01   1.1096999999999999e+00   2.8910000000000002e-01   3.2212000000000001e+00   4.9130000000000001e-01   1.2509999999999999e-01   2.4329999999999999e-01
   6.9983800000000002e+01  -1.1440260000000001e+02   7.2212789999999995e+02   7.6112300000000005e+01   6.0796700000000001e+01  -3.5959999999999998e-01   1.2428999999999999e+00   3.1130000000000002e-01   4.2659000000000002e+00   4.9130000000000001e-01   6.7400000000000002e-02   2.7429999999999999e-01
   7.1152000000000001e+01  -1.1752430000000000e+02   7.1929700000000003e+02   7.5844899999999996e+01   6.0330399999999997e+01  -2.2359999999999999e-01   1.2650999999999999e+00  -2.2200000000000001e-02   3.9177000000000000e+00   4.5269999999999999e-01   9.6199999999999994e-02   2.7870000000000000e-01
   7.2165899999999993e+01  -1.2007440000000000e+02   7.1457889999999998e+02   7.5510800000000003e+01   5.9930700000000002e+01  -1.7500000000000002e-02   1.1984999999999999e+00   1.1119999999999999e-01   4.1788999999999996e+00   4.5269999999999999e-01   0.0000000000000000e+00   2.4770000000000000e-01
   7.2937399999999997e+01  -1.2134940000000000e+02   7.0900300000000004e+02   7.5310299999999998e+01   5.9493000000000002e+01   1.5790000000000001e-01   1.0653999999999999e+00   3.7800000000000000e-01   3.4824000000000002e+00   5.2020000000000000e-01   5.7700000000000001e-02   2.6979999999999998e-01
   7.3642799999999994e+01  -1.2326200000000000e+02   7.0445640000000003e+02   7.4565600000000003e+01   5.8865000000000002e+01   3.1140000000000001e-01   1.2428999999999999e+00   1.1119999999999999e-01   2.8730000000000002e+00   4.9130000000000001e-01   3.8500000000000000e-02   2.3000000000000001e-01
   7.4105599999999995e+01  -1.2532840000000000e+02   6.9527760000000001e+02   7.3954499999999996e+01   5.8160800000000002e+01   6.3590000000000002e-01   1.0653999999999999e+00   1.3339999999999999e-01   3.8306000000000000e+00   5.0090000000000001e-01   1.6360000000000000e-01   2.5209999999999999e-01
   7.3025599999999997e+01  -1.2600990000000000e+02   6.8438300000000004e+02   7.2952100000000002e+01   5.7332900000000002e+01   9.1649999999999998e-01   1.1762999999999999e+00   3.7800000000000000e-01   3.4824000000000002e+00   3.8529999999999998e-01   6.7400000000000002e-02   2.4770000000000000e-01
   7.1945499999999996e+01  -1.2699920000000000e+02   6.7245910000000003e+02   7.1901799999999994e+01   5.6552599999999998e+01   1.1270000000000000e+00   1.3539000000000001e+00  -8.8900000000000007e-02   3.3083000000000000e+00   4.5269999999999999e-01   6.7400000000000002e-02   2.4770000000000000e-01
   7.1372399999999999e+01  -1.2750480000000000e+02   6.5924839999999995e+02   7.0584299999999999e+01   5.5334600000000002e+01   1.4339999999999999e+00   1.1318999999999999e+00   3.1130000000000002e-01   3.5695000000000001e+00   4.8159999999999997e-01   1.1550000000000001e-01   2.3000000000000001e-01
   6.9344499999999996e+01  -1.2919749999999999e+02   6.4337840000000006e+02   6.9085300000000004e+01   5.4344900000000003e+01   1.8593000000000000e+00   1.0209999999999999e+00   4.8920000000000002e-01   3.5695000000000001e+00   3.8529999999999998e-01   4.8099999999999997e-02   2.3890000000000000e-01
   6.7250500000000002e+01  -1.2768070000000000e+02   6.2742259999999999e+02   6.7576899999999995e+01   5.3098399999999998e+01   2.0171999999999999e+00   1.2650999999999999e+00   1.1119999999999999e-01   3.3083000000000000e+00   3.9489999999999997e-01   1.3469999999999999e-01   2.6100000000000001e-01
   6.4891999999999996e+01  -1.2803240000000000e+02   6.1035159999999996e+02   6.5887000000000000e+01   5.1832799999999999e+01   2.2847000000000000e+00   1.1318999999999999e+00   3.7800000000000000e-01   3.4824000000000002e+00   4.9130000000000001e-01   1.2509999999999999e-01   2.6540000000000002e-01
   6.2930300000000003e+01  -1.2706510000000000e+02   5.9190809999999999e+02   6.4025199999999998e+01   5.0557600000000001e+01   2.5303000000000000e+00   1.1318999999999999e+00   2.8910000000000002e-01   4.1788999999999996e+00   4.6239999999999998e-01   7.6999999999999999e-02   1.8140000000000001e-01
   6.0174999999999997e+01  -1.2695520000000000e+02   5.7252099999999996e+02   6.1962899999999998e+01   4.9130299999999998e+01   2.8635999999999999e+00   1.1318999999999999e+00   2.6679999999999998e-01   4.4401000000000002e+00   4.8159999999999997e-01   6.7400000000000002e-02   2.1679999999999999e-01
   5.7441800000000001e+01  -1.2513060000000000e+02   5.5287649999999996e+02   5.9919800000000002e+01   4.7731400000000001e+01   3.0739999999999998e+00   1.1318999999999999e+00   4.8920000000000002e-01   4.2659000000000002e+00   4.3350000000000000e-01   1.2509999999999999e-01   2.9189999999999999e-01
   5.5083300000000001e+01  -1.2372360000000000e+02   5.3074429999999995e+02   5.7809800000000003e+01   4.6056600000000003e+01   3.3679000000000001e+00   1.3317000000000001e+00   1.5559999999999999e-01   4.2659000000000002e+00   4.4309999999999999e-01   7.6999999999999999e-02   2.2559999999999999e-01
   5.2724800000000002e+01  -1.2198690000000001e+02   5.1041350000000000e+02   5.5508899999999997e+01   4.4419899999999998e+01   3.6265999999999998e+00   1.0209999999999999e+00   1.5559999999999999e-01   3.4824000000000002e+00   3.5639999999999999e-01   8.6599999999999996e-02   2.4770000000000000e-01
   4.9550699999999999e+01  -1.2033820000000000e+02   4.8810969999999998e+02   5.3141100000000002e+01   4.2764200000000002e+01   3.8371000000000000e+00   9.9880000000000002e-01   5.7809999999999995e-01   4.0048000000000004e+00   4.6239999999999998e-01   1.6360000000000000e-01   2.3440000000000000e-01
   4.6619100000000003e+01  -1.1787600000000000e+02   4.6400450000000001e+02   5.0687399999999997e+01   4.0965699999999998e+01   4.0914000000000001e+00   1.1318999999999999e+00   8.8900000000000007e-02   3.5695000000000001e+00   4.6239999999999998e-01   1.0580000000000001e-01   2.3890000000000000e-01
   4.3797699999999999e+01  -1.1468840000000000e+02   4.4058550000000002e+02   4.8224200000000003e+01   3.9072000000000003e+01   4.1703000000000001e+00   1.3317000000000001e+00   2.8910000000000002e-01   3.4824000000000002e+00   4.8159999999999997e-01   1.1550000000000001e-01   2.6100000000000001e-01
   4.1549399999999999e+01  -1.1189650000000000e+02   4.1587979999999999e+02   4.5455399999999997e+01   3.7092700000000001e+01   4.4509999999999996e+00   9.9880000000000002e-01   2.0010000000000000e-01   3.8306000000000000e+00   5.1049999999999995e-01   1.0580000000000001e-01   2.5659999999999999e-01
   3.8441499999999998e+01  -1.0892870000000001e+02   3.8945839999999998e+02   4.2715299999999999e+01   3.4999200000000002e+01   4.6089000000000002e+00   1.2428999999999999e+00   1.1119999999999999e-01   3.9177000000000000e+00   4.0460000000000002e-01   1.6360000000000000e-01   2.1679999999999999e-01
   3.4716400000000000e+01  -1.0429010000000000e+02   3.6363749999999999e+02   3.9812899999999999e+01   3.2762999999999998e+01   4.7009999999999996e+00   1.0875999999999999e+00   4.4499999999999998e-02   4.0048000000000004e+00   4.7199999999999998e-01   1.9199999999999998e-02   2.0349999999999999e-01
   3.1696600000000000e+01  -9.9014099999999999e+01   3.3627240000000000e+02   3.7044100000000000e+01   3.0555299999999999e+01   4.6966000000000001e+00   9.3220000000000003e-01   2.2239999999999999e-01   3.9177000000000000e+00   4.4309999999999999e-01   1.1550000000000001e-01   2.5209999999999999e-01
   2.8919300000000000e+01  -9.4595399999999998e+01   3.0899320000000000e+02   3.4074800000000003e+01   2.8252500000000001e+01   4.8501000000000003e+00   9.9880000000000002e-01   3.3350000000000002e-01   4.5270999999999999e+00   4.8159999999999997e-01   1.1550000000000001e-01   2.6100000000000001e-01
   2.5260300000000001e+01  -8.6549400000000006e+01   2.8085610000000003e+02   3.1124700000000001e+01   2.5844999999999999e+01   4.6001000000000003e+00   1.2650999999999999e+00   2.6679999999999998e-01   3.4824000000000002e+00   4.0460000000000002e-01   1.0580000000000001e-01   2.5209999999999999e-01
   2.1028199999999998e+01  -8.0042199999999994e+01   2.5220429999999999e+02   2.8126799999999999e+01   2.3228200000000001e+01   4.5080000000000000e+00   1.0875999999999999e+00   3.5580000000000001e-01   3.8306000000000000e+00   4.0460000000000002e-01   1.0580000000000001e-01   2.6100000000000001e-01
   1.7699800000000000e+01  -7.1886300000000006e+01   2.2140790000000001e+02   2.5023900000000001e+01   2.0611300000000000e+01   4.3151000000000002e+00   1.1984999999999999e+00   3.5580000000000001e-01   4.0918000000000001e+00   4.5269999999999999e-01   6.7400000000000002e-02   2.7429999999999999e-01
   1.4261300000000000e+01  -6.3554600000000001e+01   1.9189830000000001e+02   2.1930499999999999e+01   1.7908799999999999e+01   4.0388000000000002e+00   1.0209999999999999e+00   2.2239999999999999e-01   3.1341999999999999e+00   4.8159999999999997e-01   6.7400000000000002e-02   2.7429999999999999e-01
   1.0492100000000001e+01  -5.4035699999999999e+01   1.6393279999999999e+02   1.9114000000000001e+01   1.5387100000000000e+01   3.5301000000000000e+00   1.3539000000000001e+00   2.6679999999999998e-01   4.4401000000000002e+00   4.5269999999999999e-01   1.0580000000000001e-01   2.2559999999999999e-01
   7.5164000000000000e+00  -4.3725400000000000e+01   1.3648200000000000e+02   1.6478899999999999e+01   1.2894000000000000e+01   3.0125999999999999e+00   1.0431999999999999e+00   2.0010000000000000e-01   4.0048000000000004e+00   4.5269999999999999e-01   9.6199999999999994e-02   2.7870000000000000e-01
   4.9374000000000002e+00  -3.3503000000000000e+01   1.1194780000000000e+02   1.4130200000000000e+01   1.0581600000000000e+01   2.3416999999999999e+00   1.1762999999999999e+00   4.0020000000000000e-01   3.5695000000000001e+00   4.1420000000000001e-01   4.8099999999999997e-02   2.4770000000000000e-01
   2.6450999999999998e+00  -2.3368600000000001e+01   9.0673500000000004e+01   1.2134800000000000e+01   8.5832999999999995e+00   1.7101999999999999e+00   1.1762999999999999e+00   2.4460000000000001e-01   4.2659000000000002e+00   4.1420000000000001e-01   9.6199999999999994e-02   2.4770000000000000e-01
   1.0580000000000001e+00  -1.4157400000000001e+01   7.4117199999999997e+01   1.0588100000000001e+01   7.1177999999999999e+00   1.0261000000000000e+00   1.1762999999999999e+00   2.6679999999999998e-01   4.3529999999999998e+00   4.4309999999999999e-01   4.8099999999999997e-02   2.3890000000000000e-01
   6.1719999999999997e-01  -7.3425000000000002e+00   6.2793700000000001e+01   9.3850999999999996e+00   5.9950000000000001e+00   4.7799999999999998e-01   1.1984999999999999e+00   2.0010000000000000e-01   3.7435999999999998e+00   4.2380000000000001e-01   1.5400000000000000e-01   2.7429999999999999e-01
   4.6289999999999998e-01  -1.4289000000000001e+00   5.3957999999999998e+01   8.6118000000000006e+00   5.1670999999999996e+00  -1.3159999999999999e-01   1.0209999999999999e+00   2.4460000000000001e-01   4.1788999999999996e+00   5.2980000000000005e-01   7.6999999999999999e-02   2.2559999999999999e-01
   6.1719999999999997e-01   1.0331999999999999e+00   4.8811000000000000e+01   7.9626000000000001e+00   4.6436999999999999e+00  -2.5869999999999999e-01   1.1318999999999999e+00   2.2239999999999999e-01   3.3953000000000002e+00   5.0090000000000001e-01   8.6599999999999996e-02   2.7429999999999999e-01
   3.5270000000000001e-01   1.0990000000000000e-01   4.1090400000000002e+01   6.9028000000000000e+00   3.9870999999999999e+00  -1.7540000000000000e-01   9.9880000000000002e-01   3.3350000000000002e-01   3.6564999999999999e+00   4.9130000000000001e-01   4.8099999999999997e-02   2.7429999999999999e-01
  -1.5429999999999999e-01  -2.6379999999999998e-01   3.4570900000000002e+01   5.6711999999999998e+00   3.2639000000000000e+00  -1.4030000000000001e-01   1.0653999999999999e+00   2.4460000000000001e-01   3.7435999999999998e+00   5.1049999999999995e-01   6.7400000000000002e-02   2.3000000000000001e-01
   1.1020000000000001e-01   6.8149999999999999e-01   2.7708200000000001e+01   4.7736999999999998e+00   2.7690999999999999e+00  -1.9289999999999999e-01   1.0653999999999999e+00   4.4469999999999998e-01   3.8306000000000000e+00   4.2380000000000001e-01   4.8099999999999997e-02   3.0520000000000003e-01
   1.3230000000000000e-01   9.6730000000000005e-01   2.2303799999999999e+01   3.9239999999999999e+00   2.0745000000000000e+00  -1.4910000000000001e-01   1.1984999999999999e+00   2.4460000000000001e-01   3.7435999999999998e+00   5.0090000000000001e-01   6.7400000000000002e-02   2.3890000000000000e-01
  -4.1880000000000001e-01   6.6000000000000003e-02   1.6985199999999999e+01   3.0360999999999998e+00   1.5225000000000000e+00  -4.8200000000000000e-02   9.9880000000000002e-01   1.5559999999999999e-01   3.4824000000000002e+00   5.1049999999999995e-01   6.7400000000000002e-02   2.3890000000000000e-01
  -5.9509999999999996e-01   5.0560000000000005e-01   1.1666600000000001e+01   2.3582000000000001e+00   1.0943000000000001e+00  -1.7500000000000002e-02   1.0653999999999999e+00   3.3350000000000002e-01   3.8306000000000000e+00   5.0090000000000001e-01   1.5400000000000000e-01   2.5209999999999999e-01
  -4.6289999999999998e-01   8.7929999999999997e-01   8.3209999999999997e+00   1.7376000000000000e+00   7.2319999999999995e-01  -1.5790000000000001e-01   1.0875999999999999e+00   1.5559999999999999e-01   4.9623999999999997e+00   4.8159999999999997e-01   1.9199999999999998e-02   2.5659999999999999e-01
  -3.9679999999999999e-01   8.3540000000000003e-01   4.6322999999999999e+00   1.0884000000000000e+00   4.5679999999999998e-01  -6.5799999999999997e-02   1.1762999999999999e+00   3.1130000000000002e-01   3.3953000000000002e+00   5.3939999999999999e-01   6.7400000000000002e-02   2.3440000000000000e-01
  -1.9839999999999999e-01   3.5170000000000001e-01   1.7157000000000000e+00   6.3009999999999999e-01   6.6600000000000006e-02  -2.1899999999999999e-02   1.1762999999999999e+00   1.3339999999999999e-01   3.8306000000000000e+00   5.1049999999999995e-01   1.1550000000000001e-01   2.6100000000000001e-01
   2.4249999999999999e-01  -2.6379999999999998e-01   6.0050000000000003e-01   4.3919999999999998e-01  -5.7099999999999998e-02  -4.8200000000000000e-02   1.2873000000000001e+00   2.4460000000000001e-01   4.1788999999999996e+00   4.9130000000000001e-01   7.6999999999999999e-02   2.3440000000000000e-01
   0.0000000000000000e+00  -2.4179999999999999e-01   1.2867999999999999e+00   5.3469999999999995e-01   0.0000000000000000e+00  -8.3299999999999999e-02   1.2206999999999999e+00   2.4460000000000001e-01   4.0048000000000004e+00   4.7199999999999998e-01   1.0580000000000001e-01   2.3440000000000000e-01
   1.3230000000000000e-01   4.1770000000000002e-01   1.2867999999999999e+00   5.5379999999999996e-01   0.0000000000000000e+00  -8.7700000000000000e-02   1.2206999999999999e+00   1.7790000000000000e-01   3.8306000000000000e+00   5.1049999999999995e-01   1.4430000000000001e-01   2.4329999999999999e-01
   8.8200000000000001e-02   3.5170000000000001e-01   7.7210000000000001e-01   5.3469999999999995e-01   2.8500000000000001e-02  -9.2100000000000001e-02   1.2650999999999999e+00   2.4460000000000001e-01   3.3953000000000002e+00   4.8159999999999997e-01   1.4430000000000001e-01   2.9640000000000000e-01
  -2.1999999999999999e-02  -2.8580000000000000e-01   7.7210000000000001e-01   5.2510000000000001e-01   1.9000000000000000e-02  -8.3299999999999999e-02   1.1762999999999999e+00   3.1130000000000002e-01   2.6118000000000001e+00   5.7799999999999996e-01   4.8099999999999997e-02   2.3890000000000000e-01
  -1.5429999999999999e-01   1.5390000000000001e-01   1.0294000000000001e+00   5.0600000000000001e-01  -9.5200000000000007e-02  -5.7000000000000002e-02   1.1984999999999999e+00   2.4460000000000001e-01   3.8306000000000000e+00   3.6599999999999999e-01   9.6199999999999994e-02   2.7870000000000000e-01
  -2.1999999999999999e-02  -4.3999999999999997e-02   8.5780000000000001e-01   5.6330000000000002e-01  -1.5229999999999999e-01  -8.7700000000000000e-02   9.5440000000000003e-01   1.3339999999999999e-01   4.2659000000000002e+00   5.8760000000000001e-01   1.9199999999999998e-02   2.7870000000000000e-01
   2.1999999999999999e-02   1.5390000000000001e-01   1.0294000000000001e+00   5.3469999999999995e-01  -3.8100000000000002e-02  -1.1840000000000001e-01   1.2873000000000001e+00   2.6679999999999998e-01   3.7435999999999998e+00   4.8159999999999997e-01   7.6999999999999999e-02   2.3440000000000000e-01
  -8.8200000000000001e-02   1.3189999999999999e-01   3.4310000000000002e-01   4.8690000000000000e-01  -1.2370000000000000e-01  -3.9500000000000000e-02   1.1540999999999999e+00   2.8910000000000002e-01   3.8306000000000000e+00   5.4910000000000003e-01   7.6999999999999999e-02   2.6979999999999998e-01
   8.8200000000000001e-02   1.5390000000000001e-01   7.7210000000000001e-01   4.4869999999999999e-01  -1.9000000000000000e-02  -1.0090000000000000e-01   1.1540999999999999e+00   3.7800000000000000e-01   3.5695000000000001e+00   4.4309999999999999e-01   4.8099999999999997e-02   2.6540000000000002e-01
   4.4100000000000000e-02   8.7900000000000006e-02   7.7210000000000001e-01   5.6330000000000002e-01  -1.6180000000000000e-01  -9.2100000000000001e-02   1.3983000000000001e+00   2.0010000000000000e-01   4.0048000000000004e+00   3.9489999999999997e-01   1.9199999999999998e-02   2.3000000000000001e-01
   1.5429999999999999e-01   1.3189999999999999e-01   9.4359999999999999e-01   5.2510000000000001e-01  -1.9000000000000000e-02  -7.8899999999999998e-02   1.2428999999999999e+00   2.6679999999999998e-01   4.3529999999999998e+00   5.2020000000000000e-01   1.6360000000000000e-01   2.8310000000000002e-01
   2.6450000000000001e-01   2.4179999999999999e-01   8.5780000000000001e-01   5.1559999999999995e-01  -8.5599999999999996e-02  -8.7700000000000000e-02   9.9880000000000002e-01   1.3339999999999999e-01   3.2212000000000001e+00   5.4910000000000003e-01   1.8279999999999999e-01   2.6540000000000002e-01
  -2.2040000000000001e-01  -4.3999999999999997e-02   9.4359999999999999e-01   6.1099999999999999e-01   9.4999999999999998e-03  -8.7700000000000000e-02   1.0209999999999999e+00   2.4460000000000001e-01   3.8306000000000000e+00   4.4309999999999999e-01   1.0580000000000001e-01   2.5659999999999999e-01
  -4.4100000000000000e-02   1.0990000000000000e-01   9.4359999999999999e-01   5.3469999999999995e-01  -7.6100000000000001e-02  -9.6500000000000002e-02   9.9880000000000002e-01   2.8910000000000002e-01   3.6564999999999999e+00   4.4309999999999999e-01   5.7700000000000001e-02   2.4329999999999999e-01
  -2.1999999999999999e-02   2.6379999999999998e-01   3.4310000000000002e-01   4.2959999999999998e-01  -2.8500000000000001e-02  -2.1899999999999999e-02   1.1984999999999999e+00   1.3339999999999999e-01   4.1788999999999996e+00   5.2020000000000000e-01   2.8899999999999999e-02   2.4770000000000000e-01
   1.1020000000000001e-01  -6.6000000000000003e-02   1.0294000000000001e+00   4.5829999999999999e-01  -1.0470000000000000e-01  -7.4499999999999997e-02   1.0875999999999999e+00   3.7800000000000000e-01   4.2659000000000002e+00   4.5269999999999999e-01  -9.5999999999999992e-03   2.4770000000000000e-01
   0.0000000000000000e+00  -2.1980000000000000e-01   5.1470000000000005e-01   4.6779999999999999e-01   5.7099999999999998e-02  -4.8200000000000000e-02   1.2206999999999999e+00   3.1130000000000002e-01   3.7435999999999998e+00   4.6239999999999998e-01   9.6199999999999994e-02   2.6100000000000001e-01
   8.8200000000000001e-02   2.1999999999999999e-02   1.3725000000000001e+00   4.5829999999999999e-01  -6.6600000000000006e-02  -5.2600000000000001e-02   1.2650999999999999e+00   6.2260000000000004e-01   3.7435999999999998e+00   5.1049999999999995e-01   1.9199999999999998e-02   2.1679999999999999e-01
   1.3230000000000000e-01   1.3189999999999999e-01   7.7210000000000001e-01   4.8690000000000000e-01   2.8500000000000001e-02  -7.0199999999999999e-02   1.0431999999999999e+00   2.4460000000000001e-01   4.3529999999999998e+00   5.2020000000000000e-01   2.8899999999999999e-02   2.9189999999999999e-01
   1.3230000000000000e-01   2.1999999999999999e-02   1.0294000000000001e+00   4.1049999999999998e-01  -1.6180000000000000e-01  -7.8899999999999998e-02   1.1540999999999999e+00   6.6710000000000003e-01   3.3083000000000000e+00   4.6239999999999998e-01   9.6199999999999994e-02   2.5209999999999999e-01
  -8.8200000000000001e-02   3.2979999999999998e-01   6.8630000000000002e-01   4.6779999999999999e-01   0.0000000000000000e+00  -5.7000000000000002e-02   1.3761000000000001e+00   1.3339999999999999e-01   3.9177000000000000e+00   4.7199999999999998e-01   9.6199999999999994e-02   2.3000000000000001e-01
   4.4100000000000000e-02   4.3999999999999997e-02   9.4359999999999999e-01   3.4370000000000001e-01  -1.1420000000000000e-01  -5.2600000000000001e-02   1.1540999999999999e+00   4.0020000000000000e-01   3.5695000000000001e+00   4.4309999999999999e-01   9.6199999999999994e-02   2.4329999999999999e-01
   1.3230000000000000e-01   4.3999999999999997e-02   1.2867999999999999e+00   6.1099999999999999e-01   9.4999999999999998e-03  -8.7700000000000000e-02   1.1096999999999999e+00   2.4460000000000001e-01   4.1788999999999996e+00   4.3350000000000000e-01   7.6999999999999999e-02   2.5209999999999999e-01
   4.4100000000000000e-02   4.3999999999999997e-02   7.7210000000000001e-01   4.8690000000000000e-01  -7.6100000000000001e-02  -8.7700000000000000e-02   1.1318999999999999e+00   2.6679999999999998e-01   3.9177000000000000e+00   4.7199999999999998e-01   7.6999999999999999e-02   2.2559999999999999e-01
  -1.9839999999999999e-01   8.7900000000000006e-02   9.4359999999999999e-01   5.3469999999999995e-01   0.0000000000000000e+00  -7.0199999999999999e-02   8.2120000000000004e-01   4.6689999999999998e-01   4.4401000000000002e+00   4.1420000000000001e-01   6.7400000000000002e-02   4.2909999999999998e-01
   4.4100000000000000e-02   1.3189999999999999e-01   6.0050000000000003e-01   5.5379999999999996e-01  -1.9000000000000000e-02  -6.1400000000000003e-02   9.7660000000000002e-01   1.1119999999999999e-01   3.5695000000000001e+00   4.0460000000000002e-01   1.9199999999999998e-02   3.0520000000000003e-01
   1.7630000000000001e-01   3.0780000000000002e-01   1.2010000000000001e+00   5.0600000000000001e-01   9.4999999999999998e-03  -6.5799999999999997e-02   1.2428999999999999e+00   3.1130000000000002e-01   3.3953000000000002e+00   5.2020000000000000e-01   1.1550000000000001e-01   2.7870000000000000e-01
   8.8200000000000001e-02  -6.6000000000000003e-02   1.1152000000000000e+00   3.6280000000000001e-01  -4.7600000000000003e-02  -8.3299999999999999e-02   1.1762999999999999e+00   1.7790000000000000e-01   3.2212000000000001e+00   5.0090000000000001e-01   1.9199999999999998e-02   2.6100000000000001e-01
   1.3230000000000000e-01  -2.1999999999999999e-02   5.1470000000000005e-01   4.7739999999999999e-01  -4.7600000000000003e-02  -7.0199999999999999e-02   1.2428999999999999e+00   3.1130000000000002e-01   4.2659000000000002e+00   4.7199999999999998e-01   9.6199999999999994e-02   2.5209999999999999e-01
  -1.9839999999999999e-01  -4.3999999999999997e-02   7.7210000000000001e-01   5.8240000000000003e-01  -9.4999999999999998e-03  -1.0090000000000000e-01   1.0875999999999999e+00   3.5580000000000001e-01   3.1341999999999999e+00   5.0090000000000001e-01   7.6999999999999999e-02   2.6100000000000001e-01
   1.3230000000000000e-01   1.3189999999999999e-01   6.8630000000000002e-01   4.9650000000000000e-01  -9.5200000000000007e-02  -4.3900000000000002e-02   1.2650999999999999e+00   1.5559999999999999e-01   4.7882999999999996e+00   5.6830000000000003e-01   1.3469999999999999e-01   2.5209999999999999e-01
   4.4100000000000000e-02  -6.6000000000000003e-02   1.0294000000000001e+00   5.4420000000000002e-01  -1.2370000000000000e-01  -6.1400000000000003e-02   1.2206999999999999e+00   1.3339999999999999e-01   4.1788999999999996e+00   4.6239999999999998e-01   1.0580000000000001e-01   2.6540000000000002e-01
  -6.6100000000000006e-02   1.3189999999999999e-01   0.0000000000000000e+00   6.0150000000000003e-01   1.0470000000000000e-01  -6.5799999999999997e-02   9.9880000000000002e-01   4.8920000000000002e-01   3.3083000000000000e+00   5.1049999999999995e-01   7.6999999999999999e-02   2.2559999999999999e-01
  -4.4100000000000000e-02   1.0990000000000000e-01   1.3725000000000001e+00   4.2959999999999998e-01   1.1420000000000000e-01  -9.6500000000000002e-02   1.1540999999999999e+00   2.0010000000000000e-01   3.5695000000000001e+00   5.2020000000000000e-01   3.8500000000000000e-02   2.5209999999999999e-01
   1.7630000000000001e-01   2.1999999999999999e-02   1.1152000000000000e+00   5.2510000000000001e-01  -6.6600000000000006e-02  -1.7500000000000002e-02   1.2206999999999999e+00   2.2239999999999999e-01   4.0048000000000004e+00   5.1049999999999995e-01   1.2509999999999999e-01   2.3000000000000001e-01
   2.6450000000000001e-01   1.5390000000000001e-01   1.8015000000000001e+00   4.7739999999999999e-01  -1.3320000000000001e-01  -3.5099999999999999e-02   1.2428999999999999e+00   2.2239999999999999e-01   3.5695000000000001e+00   5.0090000000000001e-01   4.8099999999999997e-02   1.8140000000000001e-01
   0.0000000000000000e+00   1.5390000000000001e-01   7.7210000000000001e-01   5.0600000000000001e-01  -7.6100000000000001e-02  -8.8000000000000005e-03   1.1984999999999999e+00   2.8910000000000002e-01   3.6564999999999999e+00   4.6239999999999998e-01   1.3469999999999999e-01   2.6100000000000001e-01
  -4.4100000000000000e-02   1.7590000000000000e-01   1.0294000000000001e+00   3.3420000000000000e-01  -1.2370000000000000e-01  -7.8899999999999998e-02   1.0431999999999999e+00   2.4460000000000001e-01   3.9177000000000000e+00   5.0090000000000001e-01   8.6599999999999996e-02   3.0080000000000001e-01
   2.1999999999999999e-02   1.3189999999999999e-01   3.4310000000000002e-01   4.1049999999999998e-01  -1.9000000000000000e-02  -7.0199999999999999e-02   1.4205000000000001e+00   2.8910000000000002e-01   3.9177000000000000e+00   5.3939999999999999e-01   7.6999999999999999e-02   2.2559999999999999e-01
  -2.1999999999999999e-02   8.7900000000000006e-02   1.6298999999999999e+00   5.2510000000000001e-01  -1.3320000000000001e-01  -4.8200000000000000e-02   1.1540999999999999e+00   4.4469999999999998e-01   3.8306000000000000e+00   4.3350000000000000e-01   1.1550000000000001e-01   2.3440000000000000e-01
  -8.8200000000000001e-02   8.7900000000000006e-02   1.2010000000000001e+00   4.1049999999999998e-01  -5.7099999999999998e-02  -6.5799999999999997e-02   1.1762999999999999e+00   2.8910000000000002e-01   3.0470999999999999e+00   4.5269999999999999e-01   9.6199999999999994e-02   2.5659999999999999e-01
   6.6100000000000006e-02   2.8580000000000000e-01   1.3725000000000001e+00   5.5379999999999996e-01  -5.7099999999999998e-02  -8.3299999999999999e-02   1.0653999999999999e+00   3.5580000000000001e-01   3.5695000000000001e+00   5.2020000000000000e-01   1.1550000000000001e-01   2.8310000000000002e-01
   4.4100000000000000e-02   1.7590000000000000e-01   9.4359999999999999e-01   6.0150000000000003e-01  -2.8500000000000001e-02  -3.0700000000000002e-02   1.1762999999999999e+00   4.2249999999999999e-01   4.0048000000000004e+00   4.6239999999999998e-01   3.8500000000000000e-02   2.3890000000000000e-01
   0.0000000000000000e+00   1.3189999999999999e-01   2.0588000000000002e+00   5.0600000000000001e-01  -5.7099999999999998e-02  -3.5099999999999999e-02   1.0875999999999999e+00   5.1139999999999997e-01   3.7435999999999998e+00   5.1049999999999995e-01  -1.9199999999999998e-02   2.7429999999999999e-01
  -4.4100000000000000e-02   1.5390000000000001e-01   9.4359999999999999e-01   4.3919999999999998e-01  -1.4269999999999999e-01  -5.2600000000000001e-02   9.3220000000000003e-01   6.2260000000000004e-01   3.1341999999999999e+00   4.1420000000000001e-01   7.6999999999999999e-02   2.6100000000000001e-01
   0.0000000000000000e+00   3.2979999999999998e-01   1.2867999999999999e+00   4.5829999999999999e-01  -7.6100000000000001e-02  -7.0199999999999999e-02   1.1318999999999999e+00   4.8920000000000002e-01   3.8306000000000000e+00   4.8159999999999997e-01   2.8899999999999999e-02   2.4329999999999999e-01
  -8.8200000000000001e-02   4.3999999999999997e-02   6.0050000000000003e-01   4.5829999999999999e-01  -1.9000000000000000e-02  -1.0960000000000000e-01   1.0653999999999999e+00   2.8910000000000002e-01   4.2659000000000002e+00   4.1420000000000001e-01   9.6199999999999994e-02   2.8749999999999998e-01
   2.1999999999999999e-02  -8.7900000000000006e-02   7.7210000000000001e-01   4.7739999999999999e-01  -3.8100000000000002e-02   8.8000000000000005e-03   1.0875999999999999e+00   1.3339999999999999e-01   4.1788999999999996e+00   5.2020000000000000e-01   0.0000000000000000e+00   2.4329999999999999e-01
   4.4100000000000000e-02   6.6000000000000003e-02   1.1152000000000000e+00   4.6779999999999999e-01  -7.6100000000000001e-02  -1.1840000000000001e-01   1.3983000000000001e+00   1.5559999999999999e-01   3.8306000000000000e+00   4.6239999999999998e-01  -9.5999999999999992e-03   2.5659999999999999e-01
   2.1999999999999999e-02   8.7900000000000006e-02   1.6298999999999999e+00   4.5829999999999999e-01  -3.8100000000000002e-02  -7.0199999999999999e-02   1.4205000000000001e+00   3.7800000000000000e-01   3.3083000000000000e+00   5.1049999999999995e-01   3.8500000000000000e-02   2.0790000000000000e-01
  -8.8200000000000001e-02   0.0000000000000000e+00   1.1152000000000000e+00   4.6779999999999999e-01  -3.8100000000000002e-02  -9.6500000000000002e-02   1.2206999999999999e+00   2.0010000000000000e-01   3.9177000000000000e+00   5.4910000000000003e-01   8.6599999999999996e-02   2.6540000000000002e-01
  -2.1999999999999999e-02   1.0990000000000000e-01   6.0050000000000003e-01   3.7240000000000001e-01  -7.6100000000000001e-02  -7.0199999999999999e-02   9.5440000000000003e-01   3.1130000000000002e-01   4.7012999999999998e+00   4.9130000000000001e-01   5.7700000000000001e-02   2.4329999999999999e-01
   1.5429999999999999e-01   8.7900000000000006e-02   7.7210000000000001e-01   4.2009999999999997e-01   3.8100000000000002e-02  -9.6500000000000002e-02   1.0653999999999999e+00   3.5580000000000001e-01   3.5695000000000001e+00   4.5269999999999999e-01   1.9199999999999998e-02   2.3890000000000000e-01
  -2.8649999999999998e-01  -4.3999999999999997e-02   1.4582999999999999e+00   5.2510000000000001e-01  -1.5229999999999999e-01  -8.3299999999999999e-02   9.7660000000000002e-01   3.1130000000000002e-01   3.2212000000000001e+00   4.4309999999999999e-01  -1.9199999999999998e-02   2.6100000000000001e-01
   2.2040000000000001e-01  -8.7900000000000006e-02   1.7157000000000000e+00   4.3919999999999998e-01  -2.8500000000000001e-02  -5.2600000000000001e-02   1.1762999999999999e+00   3.1130000000000002e-01   4.0048000000000004e+00   4.2380000000000001e-01   8.6599999999999996e-02   2.1229999999999999e-01
  -1.7630000000000001e-01   1.5390000000000001e-01   9.4359999999999999e-01   4.4869999999999999e-01  -7.6100000000000001e-02  -6.1400000000000003e-02   9.3220000000000003e-01   3.7800000000000000e-01   3.4824000000000002e+00   4.4309999999999999e-01   9.6199999999999994e-02   2.9640000000000000e-01
  -2.8649999999999998e-01   2.6379999999999998e-01   8.5780000000000001e-01   5.3469999999999995e-01  -1.0470000000000000e-01  -4.4000000000000003e-03   1.1318999999999999e+00   2.2239999999999999e-01   4.0918000000000001e+00   5.4910000000000003e-01   1.6360000000000000e-01   2.8749999999999998e-01
   1.9839999999999999e-01   1.3189999999999999e-01   1.0294000000000001e+00   4.7739999999999999e-01  -5.7099999999999998e-02  -4.4000000000000003e-03   1.2650999999999999e+00   2.0010000000000000e-01   4.3529999999999998e+00   4.7199999999999998e-01   9.5999999999999992e-03   2.6979999999999998e-01
   1.1020000000000001e-01   2.1999999999999999e-02   3.4310000000000002e-01   4.5829999999999999e-01  -1.1420000000000000e-01  -5.2600000000000001e-02   9.7660000000000002e-01   2.2239999999999999e-01   3.4824000000000002e+00   5.2980000000000005e-01   9.6199999999999994e-02   2.6100000000000001e-01
  -1.1020000000000001e-01   1.9789999999999999e-01   6.0050000000000003e-01   4.6779999999999999e-01  -5.7099999999999998e-02  -7.0199999999999999e-02   1.3761000000000001e+00   2.2239999999999999e-01   4.4401000000000002e+00   4.0460000000000002e-01   0.0000000000000000e+00   2.6540000000000002e-01
   1.3230000000000000e-01  -2.1999999999999999e-02   7.7210000000000001e-01   5.1559999999999995e-01  -5.7099999999999998e-02  -6.1400000000000003e-02   1.0653999999999999e+00   2.6679999999999998e-01   3.2212000000000001e+00   5.1049999999999995e-01   0.0000000000000000e+00   2.3440000000000000e-01
   2.1999999999999999e-02   3.2979999999999998e-01   6.0050000000000003e-01   4.8690000000000000e-01  -6.6600000000000006e-02  -3.5099999999999999e-02   1.1540999999999999e+00   4.0020000000000000e-01   4.3529999999999998e+00   5.1049999999999995e-01   4.8099999999999997e-02   2.2559999999999999e-01
   4.4100000000000000e-02   1.9789999999999999e-01   1.1152000000000000e+00   5.5379999999999996e-01  -4.7600000000000003e-02  -2.6300000000000000e-02   1.1096999999999999e+00   3.5580000000000001e-01   4.1788999999999996e+00   4.5269999999999999e-01   1.6360000000000000e-01   2.2559999999999999e-01
  -8.8200000000000001e-02   1.7590000000000000e-01   1.8015000000000001e+00   3.9140000000000003e-01  -4.7600000000000003e-02  -5.2600000000000001e-02   1.1762999999999999e+00   4.2249999999999999e-01   3.6564999999999999e+00   5.0090000000000001e-01   1.3469999999999999e-01   2.9640000000000000e-01
   4.4100000000000000e-02   1.9789999999999999e-01   1.3725000000000001e+00   4.5829999999999999e-01  -1.2370000000000000e-01  -4.8200000000000000e-02   9.7660000000000002e-01   2.8910000000000002e-01   3.5695000000000001e+00   4.8159999999999997e-01   6.7400000000000002e-02   2.1229999999999999e-01
  -1.3230000000000000e-01   0.0000000000000000e+00   1.0294000000000001e+00   4.3919999999999998e-01  -5.7099999999999998e-02  -7.0199999999999999e-02   9.5440000000000003e-01   4.4469999999999998e-01   4.1788999999999996e+00   4.5269999999999999e-01   1.1550000000000001e-01   2.7429999999999999e-01
  -2.1999999999999999e-02   3.7369999999999998e-01   4.2890000000000000e-01   5.3469999999999995e-01  -1.8079999999999999e-01   1.7500000000000002e-02   1.2206999999999999e+00   3.3350000000000002e-01   3.3953000000000002e+00   4.8159999999999997e-01   1.1550000000000001e-01   2.5209999999999999e-01
   6.6100000000000006e-02   0.0000000000000000e+00   1.2867999999999999e+00   3.9140000000000003e-01  -3.8100000000000002e-02  -5.2600000000000001e-02   1.2206999999999999e+00   4.0020000000000000e-01   3.6564999999999999e+00   5.0090000000000001e-01   6.7400000000000002e-02   2.3890000000000000e-01
  -1.1020000000000001e-01   2.1999999999999999e-02   9.4359999999999999e-01   4.6779999999999999e-01  -8.5599999999999996e-02  -8.7700000000000000e-02   1.3317000000000001e+00   3.3350000000000002e-01   4.1788999999999996e+00   4.7199999999999998e-01   5.7700000000000001e-02   2.3440000000000000e-01
  -4.4100000000000000e-02   2.6379999999999998e-01   1.3725000000000001e+00   5.0600000000000001e-01  -1.2370000000000000e-01  -9.2100000000000001e-02   1.0653999999999999e+00   3.7800000000000000e-01   3.5695000000000001e+00   5.3939999999999999e-01   1.6360000000000000e-01   2.6979999999999998e-01
   8.8200000000000001e-02   8.7900000000000006e-02   1.5441000000000000e+00   4.4869999999999999e-01  -1.9000000000000000e-02  -7.4499999999999997e-02   1.0875999999999999e+00   3.7800000000000000e-01   3.3953000000000002e+00   5.1049999999999995e-01   1.5400000000000000e-01   2.6100000000000001e-01
  -1.1020000000000001e-01   2.8580000000000000e-01  -8.5800000000000001e-02   4.3919999999999998e-01  -1.0470000000000000e-01   1.3200000000000000e-02   1.1762999999999999e+00   5.3369999999999995e-01   3.4824000000000002e+00   4.7199999999999998e-01   1.9199999999999998e-02   2.4329999999999999e-01
  -1.1020000000000001e-01  -6.6000000000000003e-02   9.4359999999999999e-01   4.5829999999999999e-01  -3.8100000000000002e-02  -9.6500000000000002e-02   1.1318999999999999e+00   3.5580000000000001e-01   4.0918000000000001e+00   4.4309999999999999e-01   1.2509999999999999e-01   2.6100000000000001e-01
   2.1999999999999999e-02   6.6000000000000003e-02   1.1152000000000000e+00   5.1559999999999995e-01  -1.2370000000000000e-01  -4.3900000000000002e-02   1.0431999999999999e+00   2.4460000000000001e-01   3.3083000000000000e+00   5.0090000000000001e-01   1.9199999999999998e-02   2.2120000000000001e-01
  -8.8200000000000001e-02   4.1770000000000002e-01   1.9730000000000001e+00   5.3469999999999995e-01   1.9000000000000000e-02  -4.3900000000000002e-02   9.7660000000000002e-01   4.0020000000000000e-01   3.5695000000000001e+00   4.8159999999999997e-01   9.6199999999999994e-02   2.4329999999999999e-01
  -1.7630000000000001e-01   3.7369999999999998e-01   6.8630000000000002e-01   4.2009999999999997e-01  -9.5200000000000007e-02  -6.5799999999999997e-02   1.1096999999999999e+00   2.4460000000000001e-01   4.2659000000000002e+00   4.2380000000000001e-01   5.7700000000000001e-02   2.9640000000000000e-01
  -2.1999999999999999e-02   1.3189999999999999e-01   1.9730000000000001e+00   3.4370000000000001e-01  -1.0470000000000000e-01  -4.8200000000000000e-02   1.0431999999999999e+00   3.5580000000000001e-01   4.1788999999999996e+00   3.9489999999999997e-01   9.5999999999999992e-03   2.6979999999999998e-01
  -4.4100000000000000e-02  -3.0780000000000002e-01   1.2010000000000001e+00   4.0100000000000002e-01  -6.6600000000000006e-02  -3.9500000000000000e-02   1.0431999999999999e+00   3.3350000000000002e-01   3.9177000000000000e+00   4.7199999999999998e-01   8.6599999999999996e-02   2.5659999999999999e-01
  -8.8200000000000001e-02  -6.6000000000000003e-02   1.1152000000000000e+00   4.1049999999999998e-01  -1.3320000000000001e-01  -6.5799999999999997e-02   1.2428999999999999e+00   2.0010000000000000e-01   3.4824000000000002e+00   4.8159999999999997e-01   1.4430000000000001e-01   2.4770000000000000e-01
  -3.9679999999999999e-01   3.0780000000000002e-01   6.8630000000000002e-01   3.9140000000000003e-01  -8.5599999999999996e-02  -2.1899999999999999e-02   9.7660000000000002e-01   5.1139999999999997e-01   3.6564999999999999e+00   4.8159999999999997e-01   8.6599999999999996e-02   2.6979999999999998e-01
   1.5429999999999999e-01   1.9789999999999999e-01   1.8872000000000000e+00   4.5829999999999999e-01  -1.7130000000000001e-01  -9.6500000000000002e-02   1.2873000000000001e+00   2.8910000000000002e-01   2.8730000000000002e+00   4.6239999999999998e-01   9.5999999999999992e-03   2.2559999999999999e-01
   3.9679999999999999e-01   2.6379999999999998e-01   1.7160000000000000e-01   4.5829999999999999e-01  -1.2370000000000000e-01  -4.8200000000000000e-02   1.1318999999999999e+00   4.6689999999999998e-01   3.5695000000000001e+00   5.4910000000000003e-01   1.2509999999999999e-01   2.3890000000000000e-01
  -6.3919999999999999e-01  -8.7900000000000006e-02   5.1470000000000005e-01   4.6779999999999999e-01  -1.5229999999999999e-01  -6.5799999999999997e-02   1.0653999999999999e+00   3.5580000000000001e-01   3.8306000000000000e+00   5.2980000000000005e-01   1.2509999999999999e-01   2.6100000000000001e-01
  -5.5110000000000003e-01  -1.5390000000000001e-01   3.4310000000000002e-01   5.2510000000000001e-01  -4.7600000000000003e-02  -4.8200000000000000e-02   8.4340000000000004e-01   4.2249999999999999e-01   4.0048000000000004e+00   4.7199999999999998e-01   1.9199999999999998e-02   2.4770000000000000e-01
   2.2040000000000001e-01   4.6170000000000000e-01   1.8872000000000000e+00   4.8690000000000000e-01  -1.5229999999999999e-01  -6.5799999999999997e-02   1.1540999999999999e+00   1.5559999999999999e-01   4.0918000000000001e+00   5.2020000000000000e-01   1.2509999999999999e-01   2.9640000000000000e-01
   6.8330000000000002e-01   1.5390000000000001e-01   1.2867999999999999e+00   3.5330000000000000e-01  -2.6640000000000003e-01   4.3900000000000002e-02   1.2650999999999999e+00   1.1119999999999999e-01   3.4824000000000002e+00   4.7199999999999998e-01   1.0580000000000001e-01   2.5209999999999999e-01
  -3.0859999999999999e-01  -1.9789999999999999e-01   9.4359999999999999e-01   3.5330000000000000e-01  -5.7099999999999998e-02  -3.0700000000000002e-02   1.1318999999999999e+00   2.2200000000000001e-02   3.4824000000000002e+00   5.1049999999999995e-01   9.5999999999999992e-03   2.4770000000000000e-01
  -1.1681999999999999e+00  -2.1999999999999999e-02   2.5740000000000002e-01   3.6280000000000001e-01   5.7099999999999998e-02  -3.0700000000000002e-02   9.9880000000000002e-01   3.3350000000000002e-01   4.0918000000000001e+00   5.2020000000000000e-01   1.9199999999999998e-02   2.4770000000000000e-01
   5.9509999999999996e-01   4.1770000000000002e-01   1.2010000000000001e+00   4.8690000000000000e-01  -1.6180000000000000e-01  -8.8000000000000005e-03   1.0653999999999999e+00   3.7800000000000000e-01   3.6564999999999999e+00   5.3939999999999999e-01   8.6599999999999996e-02   2.3000000000000001e-01
   9.0369999999999995e-01   1.0990000000000000e-01   1.6298999999999999e+00   4.2959999999999998e-01  -2.4740000000000001e-01  -3.0700000000000002e-02   1.1762999999999999e+00   1.3339999999999999e-01   3.1341999999999999e+00   4.4309999999999999e-01   1.6360000000000000e-01   2.5659999999999999e-01
  -8.3760000000000001e-01  -2.1999999999999999e-02  -1.7160000000000000e-01   4.7739999999999999e-01  -9.5200000000000007e-02  -4.4000000000000003e-03   1.2650999999999999e+00   2.4460000000000001e-01   3.8306000000000000e+00   5.4910000000000003e-01   9.6199999999999994e-02   2.3890000000000000e-01
  -5.0700000000000001e-01  -1.0990000000000000e-01   0.0000000000000000e+00   9.5500000000000002e-02  -9.5200000000000007e-02   8.8000000000000005e-03   1.0875999999999999e+00   6.6699999999999995e-02   3.7435999999999998e+00   4.7199999999999998e-01   1.1550000000000001e-01   2.6979999999999998e-01
   4.6289999999999998e-01   2.1980000000000000e-01   1.0294000000000001e+00   4.9650000000000000e-01  -1.1420000000000000e-01  -4.4000000000000003e-03   1.2428999999999999e+00   5.1139999999999997e-01   4.6142000000000003e+00   4.5269999999999999e-01   7.6999999999999999e-02   2.4770000000000000e-01
   1.5429999999999999e-01   6.6000000000000003e-02   5.1470000000000005e-01   3.5330000000000000e-01  -1.6180000000000000e-01  -5.2600000000000001e-02   9.3220000000000003e-01  -2.2200000000000001e-02   3.5695000000000001e+00   4.7199999999999998e-01   2.8899999999999999e-02   2.6100000000000001e-01
  -4.4080000000000003e-01  -1.7590000000000000e-01   6.8630000000000002e-01   4.5829999999999999e-01  -1.4269999999999999e-01  -2.6300000000000000e-02   1.1096999999999999e+00   4.0020000000000000e-01   3.9177000000000000e+00   5.2020000000000000e-01   1.7319999999999999e-01   2.7429999999999999e-01
  -5.2900000000000003e-01   3.0780000000000002e-01   8.5800000000000001e-02   3.5330000000000000e-01  -5.7099999999999998e-02  -4.3900000000000002e-02   1.1318999999999999e+00   2.2239999999999999e-01   4.1788999999999996e+00   4.5269999999999999e-01   5.7700000000000001e-02   2.5209999999999999e-01
   5.0700000000000001e-01   6.6000000000000003e-02   1.1152000000000000e+00   3.9140000000000003e-01  -2.2839999999999999e-01  -2.6300000000000000e-02   1.0875999999999999e+00   3.1130000000000002e-01   4.0048000000000004e+00   5.2020000000000000e-01   1.9199999999999998e-02   3.0080000000000001e-01
   2.4249999999999999e-01  -6.5949999999999998e-01   1.5441000000000000e+00   2.7689999999999998e-01  -2.4740000000000001e-01  -3.5099999999999999e-02   9.5440000000000003e-01   4.8920000000000002e-01   3.3083000000000000e+00   4.7199999999999998e-01   2.8899999999999999e-02   2.8310000000000002e-01
  -3.7469999999999998e-01   6.6000000000000003e-02   1.2010000000000001e+00   4.5829999999999999e-01  -1.1420000000000000e-01   1.3200000000000000e-02   1.0431999999999999e+00   4.8920000000000002e-01   3.9177000000000000e+00   4.5269999999999999e-01   1.1550000000000001e-01   2.1679999999999999e-01
  -2.4249999999999999e-01  -1.5390000000000001e-01   6.8630000000000002e-01   3.9140000000000003e-01  -1.0470000000000000e-01  -8.7700000000000000e-02   1.1318999999999999e+00   4.2249999999999999e-01   4.0918000000000001e+00   5.4910000000000003e-01   5.7700000000000001e-02   2.4329999999999999e-01
   2.4249999999999999e-01   3.2979999999999998e-01   1.6298999999999999e+00   3.3420000000000000e-01  -1.6180000000000000e-01  -3.0700000000000002e-02   1.0875999999999999e+00   4.0020000000000000e-01   4.0048000000000004e+00   4.3350000000000000e-01   1.0580000000000001e-01   1.9910000000000000e-01
  -4.4100000000000000e-02   1.0331999999999999e+00   6.8630000000000002e-01   4.3919999999999998e-01  -8.5599999999999996e-02  -3.0700000000000002e-02   1.1540999999999999e+00   1.3339999999999999e-01   3.3953000000000002e+00   4.9130000000000001e-01   4.8099999999999997e-02   2.4329999999999999e-01
  -5.2900000000000003e-01   1.5390000000000001e-01   1.0294000000000001e+00   4.6779999999999999e-01   1.9000000000000000e-02  -3.5099999999999999e-02   1.2428999999999999e+00  -1.1119999999999999e-01   3.7435999999999998e+00   4.8159999999999997e-01   7.6999999999999999e-02   2.9189999999999999e-01
  -3.7469999999999998e-01  -2.1980000000000000e-01   8.5780000000000001e-01   4.6779999999999999e-01  -4.7600000000000003e-02  -4.8200000000000000e-02   1.1096999999999999e+00   5.1139999999999997e-01   3.7435999999999998e+00   4.6239999999999998e-01   9.5999999999999992e-03   2.3000000000000001e-01
   6.6100000000000006e-02   3.7369999999999998e-01   8.5780000000000001e-01   5.0600000000000001e-01  -1.4269999999999999e-01  -9.6500000000000002e-02   1.0875999999999999e+00   2.0010000000000000e-01   4.8754000000000000e+00   4.4309999999999999e-01  -1.0580000000000001e-01   2.3890000000000000e-01
   2.1999999999999999e-02   2.4179999999999999e-01   1.2867999999999999e+00   4.4869999999999999e-01  -1.9980000000000001e-01  -3.9500000000000000e-02   1.2873000000000001e+00   2.0010000000000000e-01   4.0048000000000004e+00   4.6239999999999998e-01   6.7400000000000002e-02   2.2559999999999999e-01
  -1.5429999999999999e-01  -6.6000000000000003e-02   6.8630000000000002e-01   4.0100000000000002e-01  -1.7130000000000001e-01   4.4000000000000003e-03   9.5440000000000003e-01   2.0010000000000000e-01   2.7858999999999998e+00   4.8159999999999997e-01   1.2509999999999999e-01   2.6540000000000002e-01
  -2.4249999999999999e-01  -8.7900000000000006e-02   6.0050000000000003e-01   3.7240000000000001e-01  -1.1420000000000000e-01  -7.0199999999999999e-02   1.0209999999999999e+00   2.0010000000000000e-01   4.6142000000000003e+00   5.0090000000000001e-01   1.3469999999999999e-01   2.4329999999999999e-01
   6.6100000000000006e-02   2.4179999999999999e-01   5.1470000000000005e-01   3.8190000000000002e-01  -9.5200000000000007e-02  -7.4499999999999997e-02   1.2650999999999999e+00   3.7800000000000000e-01   3.8306000000000000e+00   4.5269999999999999e-01   1.4430000000000001e-01   2.6100000000000001e-01
   1.9839999999999999e-01  -1.5390000000000001e-01   7.7210000000000001e-01   4.6779999999999999e-01  -3.8100000000000002e-02  -4.8200000000000000e-02   1.0209999999999999e+00   2.0010000000000000e-01   3.7435999999999998e+00   5.2980000000000005e-01   9.6199999999999994e-02   2.8749999999999998e-01
  -2.2040000000000001e-01   1.7590000000000000e-01   4.2890000000000000e-01   4.8690000000000000e-01  -6.6600000000000006e-02  -6.5799999999999997e-02   9.9880000000000002e-01   5.7809999999999995e-01   3.9177000000000000e+00   5.3939999999999999e-01   1.6360000000000000e-01   2.7870000000000000e-01
  -2.2040000000000001e-01   3.5170000000000001e-01   8.5780000000000001e-01   4.4869999999999999e-01  -6.6600000000000006e-02  -8.8000000000000005e-03   1.1540999999999999e+00   3.5580000000000001e-01   4.1788999999999996e+00   5.3939999999999999e-01   7.6999999999999999e-02   3.0080000000000001e-01
  -8.8200000000000001e-02   4.3999999999999997e-02   8.5780000000000001e-01   4.1049999999999998e-01  -9.5200000000000007e-02  -5.2600000000000001e-02   1.2206999999999999e+00   2.2239999999999999e-01   3.8306000000000000e+00   4.4309999999999999e-01   4.8099999999999997e-02   2.3440000000000000e-01
   1.5429999999999999e-01  -2.1999999999999999e-02   1.2867999999999999e+00   4.2959999999999998e-01  -1.5229999999999999e-01  -2.6300000000000000e-02   1.1984999999999999e+00   3.7800000000000000e-01   3.6564999999999999e+00   4.9130000000000001e-01   4.8099999999999997e-02   2.4770000000000000e-01
   0.0000000000000000e+00   1.7590000000000000e-01   5.1470000000000005e-01   3.6280000000000001e-01  -1.0470000000000000e-01  -8.7700000000000000e-02   1.2873000000000001e+00   2.8910000000000002e-01   4.2659000000000002e+00   4.7199999999999998e-01   9.6199999999999994e-02   2.7870000000000000e-01
  -3.0859999999999999e-01   2.4179999999999999e-01   8.5800000000000001e-02   4.6779999999999999e-01  -6.6600000000000006e-02  -4.4000000000000003e-03   1.0209999999999999e+00   3.7800000000000000e-01   3.4824000000000002e+00   4.9130000000000001e-01   1.9199999999999998e-02   2.7429999999999999e-01
  -2.8649999999999998e-01   1.3189999999999999e-01   1.3725000000000001e+00   4.2009999999999997e-01  -3.8100000000000002e-02  -8.3299999999999999e-02   9.5440000000000003e-01   4.6689999999999998e-01   3.9177000000000000e+00   5.2980000000000005e-01   1.0580000000000001e-01   2.8310000000000002e-01
   0.0000000000000000e+00   4.3999999999999997e-02   1.5441000000000000e+00   4.2009999999999997e-01  -1.4269999999999999e-01  -5.2600000000000001e-02   1.1540999999999999e+00   3.5580000000000001e-01   3.2212000000000001e+00   4.6239999999999998e-01   2.8899999999999999e-02   2.4770000000000000e-01
  -1.5429999999999999e-01   4.3999999999999997e-02   6.8630000000000002e-01   4.1049999999999998e-01  -2.0930000000000001e-01  -4.3900000000000002e-02   1.0209999999999999e+00   3.7800000000000000e-01   4.5270999999999999e+00   4.7199999999999998e-01   1.5400000000000000e-01   2.3440000000000000e-01
  -1.3230000000000000e-01   6.6000000000000003e-02   7.7210000000000001e-01   4.3919999999999998e-01  -1.4269999999999999e-01  -6.5799999999999997e-02   1.2428999999999999e+00   3.1130000000000002e-01   3.6564999999999999e+00   4.9130000000000001e-01   6.7400000000000002e-02   2.3000000000000001e-01
   4.4100000000000000e-02   6.6000000000000003e-02   6.8630000000000002e-01   3.9140000000000003e-01  -1.4269999999999999e-01  -3.5099999999999999e-02   1.1096999999999999e+00   3.7800000000000000e-01   4.2659000000000002e+00   4.7199999999999998e-01   8.6599999999999996e-02   2.6100000000000001e-01
   2.6450000000000001e-01   8.7900000000000006e-02   1.3725000000000001e+00   4.0100000000000002e-01  -3.8100000000000002e-02  -3.0700000000000002e-02   8.6560000000000004e-01   4.8920000000000002e-01   3.3953000000000002e+00   4.7199999999999998e-01   1.1550000000000001e-01   2.4329999999999999e-01
  -1.5429999999999999e-01   3.0780000000000002e-01   1.2867999999999999e+00   4.2009999999999997e-01  -1.2370000000000000e-01  -8.8000000000000005e-03   1.2650999999999999e+00   1.5559999999999999e-01   3.4824000000000002e+00   5.3939999999999999e-01   6.7400000000000002e-02   2.2559999999999999e-01
  -1.9839999999999999e-01   1.7590000000000000e-01   6.8630000000000002e-01   4.3919999999999998e-01  -9.5200000000000007e-02  -3.9500000000000000e-02   1.0431999999999999e+00   4.6689999999999998e-01   3.8306000000000000e+00   5.2980000000000005e-01   9.6199999999999994e-02   2.6979999999999998e-01
  -2.6450000000000001e-01   8.7900000000000006e-02   6.0050000000000003e-01   4.3919999999999998e-01  -7.6100000000000001e-02  -4.8200000000000000e-02   1.1762999999999999e+00   2.4460000000000001e-01   3.4824000000000002e+00   5.1049999999999995e-01   1.0580000000000001e-01   2.6100000000000001e-01
   2.1999999999999999e-02   8.7900000000000006e-02   8.5780000000000001e-01   4.4869999999999999e-01  -1.3320000000000001e-01   4.4000000000000003e-03   1.1762999999999999e+00   3.7800000000000000e-01   3.2212000000000001e+00   4.3350000000000000e-01   9.5999999999999992e-03   2.3890000000000000e-01
  -1.7630000000000001e-01  -6.6000000000000003e-02   1.3725000000000001e+00   4.9650000000000000e-01  -6.6600000000000006e-02  -5.2600000000000001e-02   1.0653999999999999e+00   1.7790000000000000e-01   3.7435999999999998e+00   4.4309999999999999e-01   4.8099999999999997e-02   2.5659999999999999e-01
  -2.4249999999999999e-01   2.1980000000000000e-01   7.7210000000000001e-01   4.0100000000000002e-01  -2.2839999999999999e-01   4.4000000000000003e-03   1.2873000000000001e+00   2.2239999999999999e-01   3.3953000000000002e+00   4.3350000000000000e-01   1.4430000000000001e-01   2.4770000000000000e-01
   2.1999999999999999e-02  -1.3189999999999999e-01   6.8630000000000002e-01   4.2959999999999998e-01  -1.4269999999999999e-01  -6.1400000000000003e-02   1.0209999999999999e+00   4.6689999999999998e-01   4.0048000000000004e+00   4.3350000000000000e-01   1.1550000000000001e-01   2.0790000000000000e-01
   1.1020000000000001e-01   1.7590000000000000e-01   8.5780000000000001e-01   3.5330000000000000e-01  -8.5599999999999996e-02  -2.1899999999999999e-02   1.1762999999999999e+00   2.0010000000000000e-01   4.0048000000000004e+00   4.9130000000000001e-01   6.7400000000000002e-02   2.9640000000000000e-01
   2.2040000000000001e-01   3.0780000000000002e-01   5.1470000000000005e-01   4.1049999999999998e-01  -4.7600000000000003e-02  -6.5799999999999997e-02   1.0875999999999999e+00   4.8920000000000002e-01   3.8306000000000000e+00   5.5869999999999997e-01   1.2509999999999999e-01   2.5209999999999999e-01
   2.1999999999999999e-02   1.0990000000000000e-01   7.7210000000000001e-01   3.4370000000000001e-01  -2.8500000000000001e-02  -3.0700000000000002e-02   9.5440000000000003e-01   6.2260000000000004e-01   3.6564999999999999e+00   5.8760000000000001e-01   9.6199999999999994e-02   2.3440000000000000e-01
  -1.7630000000000001e-01   8.7900000000000006e-02   1.2010000000000001e+00   4.0100000000000002e-01  -8.5599999999999996e-02  -3.9500000000000000e-02   1.1540999999999999e+00   2.4460000000000001e-01   3.8306000000000000e+00   3.9489999999999997e-01   1.1550000000000001e-01   2.8749999999999998e-01
  -4.4100000000000000e-02   1.0990000000000000e-01   1.0294000000000001e+00   5.1559999999999995e-01  -1.1420000000000000e-01  -3.5099999999999999e-02   1.0653999999999999e+00   8.8900000000000007e-02   3.4824000000000002e+00   4.6239999999999998e-01   1.3469999999999999e-01   2.4329999999999999e-01
  -2.2040000000000001e-01   1.3189999999999999e-01  -8.5800000000000001e-02   4.2009999999999997e-01  -1.0470000000000000e-01  -5.7000000000000002e-02   1.1762999999999999e+00   5.1139999999999997e-01   4.0918000000000001e+00   4.8159999999999997e-01   1.0580000000000001e-01   2.3890000000000000e-01
  -1.3230000000000000e-01   2.1999999999999999e-02   8.5780000000000001e-01   3.6280000000000001e-01  -9.5200000000000007e-02  -5.2600000000000001e-02   9.3220000000000003e-01   3.7800000000000000e-01   3.6564999999999999e+00   4.3350000000000000e-01   2.8899999999999999e-02   2.6979999999999998e-01
  -2.8649999999999998e-01   1.7590000000000000e-01   0.0000000000000000e+00   5.0600000000000001e-01  -9.5200000000000007e-02  -6.5799999999999997e-02   8.6560000000000004e-01   3.5580000000000001e-01   3.4824000000000002e+00   5.5869999999999997e-01   7.6999999999999999e-02   2.9189999999999999e-01
  -1.3230000000000000e-01   1.9789999999999999e-01   2.5740000000000002e-01   3.8190000000000002e-01  -1.9030000000000000e-01  -8.8000000000000005e-03   9.9880000000000002e-01   4.4469999999999998e-01   3.7435999999999998e+00   4.9130000000000001e-01   1.0580000000000001e-01   2.4770000000000000e-01
  -2.4249999999999999e-01  -1.9789999999999999e-01   1.0294000000000001e+00   3.7240000000000001e-01  -1.5229999999999999e-01  -7.0199999999999999e-02   1.1762999999999999e+00   3.5580000000000001e-01   3.5695000000000001e+00   4.9130000000000001e-01   1.5400000000000000e-01   2.6100000000000001e-01
  -4.4100000000000000e-02   3.9570000000000000e-01   7.7210000000000001e-01   4.3919999999999998e-01  -6.6600000000000006e-02   4.4000000000000003e-03   1.0875999999999999e+00   4.0020000000000000e-01   2.9600000000000000e+00   4.8159999999999997e-01   8.6599999999999996e-02   2.5209999999999999e-01
   0.0000000000000000e+00   1.5390000000000001e-01   4.2890000000000000e-01   5.0600000000000001e-01  -6.6600000000000006e-02  -3.5099999999999999e-02   1.1318999999999999e+00   4.4469999999999998e-01   3.5695000000000001e+00   5.4910000000000003e-01   1.5400000000000000e-01   2.5209999999999999e-01
  -6.6100000000000006e-02  -6.6000000000000003e-02   1.2010000000000001e+00   4.5829999999999999e-01  -1.6180000000000000e-01  -4.4000000000000003e-03   9.5440000000000003e-01   4.4469999999999998e-01   4.0918000000000001e+00   5.4910000000000003e-01   1.5400000000000000e-01   2.6100000000000001e-01
  -6.6100000000000006e-02   2.8580000000000000e-01   1.3725000000000001e+00   5.8240000000000003e-01  -1.0470000000000000e-01  -4.4000000000000003e-03   1.0209999999999999e+00   2.8910000000000002e-01   3.8306000000000000e+00   5.1049999999999995e-01   9.6199999999999994e-02   2.4329999999999999e-01
  -2.8649999999999998e-01   1.3189999999999999e-01   5.1470000000000005e-01   4.2009999999999997e-01  -6.6600000000000006e-02  -4.3900000000000002e-02   9.7660000000000002e-01   4.2249999999999999e-01   3.8306000000000000e+00   5.5869999999999997e-01   8.6599999999999996e-02   2.6979999999999998e-01
   0.0000000000000000e+00   2.1999999999999999e-02   0.0000000000000000e+00   3.5330000000000000e-01  -9.5200000000000007e-02  -1.7500000000000002e-02   1.1540999999999999e+00   4.8920000000000002e-01   3.5695000000000001e+00   4.8159999999999997e-01   7.6999999999999999e-02   1.9460000000000000e-01
   0.0000000000000000e+00   1.5390000000000001e-01   1.8015000000000001e+00   3.5330000000000000e-01  -1.7130000000000001e-01  -3.5099999999999999e-02   1.0431999999999999e+00   4.2249999999999999e-01   3.3953000000000002e+00   4.2380000000000001e-01   1.3469999999999999e-01   2.4329999999999999e-01
   0.0000000000000000e+00   0.0000000000000000e+00   9.4359999999999999e-01   4.6779999999999999e-01  -1.8079999999999999e-01  -8.7700000000000000e-02   1.0209999999999999e+00   8.8900000000000007e-02   4.0918000000000001e+00   4.9130000000000001e-01   9.5999999999999992e-03   2.6979999999999998e-01
  -1.3230000000000000e-01   2.4179999999999999e-01   4.2890000000000000e-01   3.5330000000000000e-01  -2.2839999999999999e-01  -3.0700000000000002e-02   1.1318999999999999e+00   3.3350000000000002e-01   4.5270999999999999e+00   4.4309999999999999e-01   9.5999999999999992e-03   2.5659999999999999e-01
   2.1999999999999999e-02   2.1999999999999999e-02   3.4310000000000002e-01   4.7739999999999999e-01  -1.3320000000000001e-01  -2.1899999999999999e-02   1.0875999999999999e+00   4.2249999999999999e-01   3.1341999999999999e+00   5.5869999999999997e-01   2.8899999999999999e-02   2.4770000000000000e-01
   8.8200000000000001e-02   1.9789999999999999e-01   9.4359999999999999e-01   4.3919999999999998e-01  -1.3320000000000001e-01  -1.7500000000000002e-02   9.9880000000000002e-01   2.2239999999999999e-01   3.5695000000000001e+00   5.2980000000000005e-01   8.6599999999999996e-02   2.3890000000000000e-01
  -1.5429999999999999e-01   1.0990000000000000e-01   6.8630000000000002e-01   4.7739999999999999e-01  -6.6600000000000006e-02  -4.4000000000000003e-03   8.4340000000000004e-01   4.2249999999999999e-01   3.1341999999999999e+00   4.6239999999999998e-01   1.0580000000000001e-01   2.6979999999999998e-01
   4.4100000000000000e-02  -1.3189999999999999e-01   1.4582999999999999e+00   4.2009999999999997e-01  -2.8500000000000001e-02  -1.7500000000000002e-02   1.0875999999999999e+00   4.6689999999999998e-01   3.4824000000000002e+00   4.2380000000000001e-01   1.1550000000000001e-01   2.3000000000000001e-01
   2.4249999999999999e-01  -2.1999999999999999e-02   1.1152000000000000e+00   4.5829999999999999e-01  -1.9000000000000000e-02  -2.1899999999999999e-02   9.3220000000000003e-01   2.2239999999999999e-01   3.3953000000000002e+00   4.8159999999999997e-01   3.8500000000000000e-02   2.4770000000000000e-01
  -1.3230000000000000e-01   1.3189999999999999e-01   9.4359999999999999e-01   4.1049999999999998e-01  -1.2370000000000000e-01  -6.1400000000000003e-02   1.1762999999999999e+00   8.8900000000000007e-02   3.4824000000000002e+00   5.3939999999999999e-01   1.0580000000000001e-01   2.5659999999999999e-01
   4.4100000000000000e-02  -4.3999999999999997e-02   1.0294000000000001e+00   4.2009999999999997e-01  -1.1420000000000000e-01  -2.1899999999999999e-02   1.1096999999999999e+00   2.4460000000000001e-01   3.0470999999999999e+00   4.8159999999999997e-01   1.0580000000000001e-01   2.7429999999999999e-01
  -8.8200000000000001e-02   1.5390000000000001e-01   1.8015000000000001e+00   3.9140000000000003e-01  -1.1420000000000000e-01  -4.3900000000000002e-02   1.2206999999999999e+00   3.7800000000000000e-01   3.6564999999999999e+00   5.0090000000000001e-01   4.8099999999999997e-02   2.4770000000000000e-01
  -2.1999999999999999e-02  -8.7900000000000006e-02   1.0294000000000001e+00   4.2959999999999998e-01   1.9000000000000000e-02  -1.7500000000000002e-02   1.0431999999999999e+00   4.0020000000000000e-01   3.1341999999999999e+00   5.4910000000000003e-01   1.4430000000000001e-01   2.0790000000000000e-01
  -2.2040000000000001e-01   1.3189999999999999e-01   9.4359999999999999e-01   4.4869999999999999e-01  -2.6640000000000003e-01   4.4000000000000003e-03   1.0209999999999999e+00   4.0020000000000000e-01   3.5695000000000001e+00   4.9130000000000001e-01   1.5400000000000000e-01   2.4770000000000000e-01
  -2.1999999999999999e-02   4.3999999999999997e-02   6.8630000000000002e-01   4.7739999999999999e-01  -1.1420000000000000e-01  -4.8200000000000000e-02   1.1318999999999999e+00   4.6689999999999998e-01   3.5695000000000001e+00   5.0090000000000001e-01   1.2509999999999999e-01   2.1679999999999999e-01
  -2.1999999999999999e-02   8.7900000000000006e-02   8.5780000000000001e-01   4.1049999999999998e-01  -6.6600000000000006e-02  -7.4499999999999997e-02   1.0209999999999999e+00   5.7809999999999995e-01   3.5695000000000001e+00   5.8760000000000001e-01   9.6199999999999994e-02   2.3890000000000000e-01
  -2.1999999999999999e-02   1.3189999999999999e-01   1.3725000000000001e+00   4.9650000000000000e-01  -7.6100000000000001e-02  -5.2600000000000001e-02   9.1000000000000003e-01   8.8900000000000007e-02   3.0470999999999999e+00   4.4309999999999999e-01   1.9199999999999998e-02   2.4770000000000000e-01
  -1.9839999999999999e-01  -6.6000000000000003e-02   2.5740000000000002e-01   3.8190000000000002e-01  -2.9499999999999998e-01  -8.8000000000000005e-03   1.1762999999999999e+00   5.3369999999999995e-01   3.3083000000000000e+00   4.4309999999999999e-01   1.8279999999999999e-01   2.7429999999999999e-01
  -1.3230000000000000e-01   8.7900000000000006e-02   1.3725000000000001e+00   4.7739999999999999e-01  -9.5200000000000007e-02  -6.5799999999999997e-02   9.7660000000000002e-01   4.2249999999999999e-01   3.4824000000000002e+00   5.0090000000000001e-01   9.5999999999999992e-03   2.2559999999999999e-01
   8.8200000000000001e-02   1.5390000000000001e-01   1.4582999999999999e+00   4.1049999999999998e-01  -9.5200000000000007e-02  -7.4499999999999997e-02   1.2650999999999999e+00   6.2260000000000004e-01   4.0048000000000004e+00   5.2020000000000000e-01   5.7700000000000001e-02   2.4770000000000000e-01
  -6.6100000000000006e-02  -2.1999999999999999e-02   5.1470000000000005e-01   3.7240000000000001e-01  -9.5200000000000007e-02  -4.8200000000000000e-02   1.1318999999999999e+00   2.4460000000000001e-01   3.7435999999999998e+00   4.7199999999999998e-01   1.6360000000000000e-01   2.7429999999999999e-01
  -1.7630000000000001e-01   1.3189999999999999e-01   7.7210000000000001e-01   4.4869999999999999e-01  -1.1420000000000000e-01  -7.0199999999999999e-02   8.4340000000000004e-01   4.4469999999999998e-01   3.7435999999999998e+00   5.2020000000000000e-01   7.6999999999999999e-02   2.6540000000000002e-01
  -6.6100000000000006e-02   8.7900000000000006e-02   8.5780000000000001e-01   4.2009999999999997e-01  -1.5229999999999999e-01  -7.0199999999999999e-02   1.0653999999999999e+00   4.0020000000000000e-01   4.0918000000000001e+00   4.5269999999999999e-01   1.9199999999999998e-02   2.6979999999999998e-01
  -1.1020000000000001e-01   6.6000000000000003e-02   6.0050000000000003e-01   4.7739999999999999e-01  -1.0470000000000000e-01  -1.3200000000000000e-02   1.1096999999999999e+00   3.3350000000000002e-01   3.7435999999999998e+00   4.4309999999999999e-01  -2.8899999999999999e-02   2.4770000000000000e-01
   2.1999999999999999e-02   6.6000000000000003e-02   8.5780000000000001e-01   4.1049999999999998e-01  -1.4269999999999999e-01   0.0000000000000000e+00   9.9880000000000002e-01   3.7800000000000000e-01   3.4824000000000002e+00   4.8159999999999997e-01   8.6599999999999996e-02   2.5659999999999999e-01
  -3.0859999999999999e-01   1.0990000000000000e-01   1.2010000000000001e+00   3.3420000000000000e-01  -8.5599999999999996e-02  -1.7500000000000002e-02   9.7660000000000002e-01   3.7800000000000000e-01   3.3953000000000002e+00   4.3350000000000000e-01   0.0000000000000000e+00   2.4329999999999999e-01
   8.8200000000000001e-02   2.1999999999999999e-02   1.2010000000000001e+00   3.6280000000000001e-01  -1.0470000000000000e-01  -6.5799999999999997e-02   9.1000000000000003e-01   2.2239999999999999e-01   3.8306000000000000e+00   4.3350000000000000e-01   1.2509999999999999e-01   2.3440000000000000e-01
  -8.8200000000000001e-02   4.3999999999999997e-02   6.8630000000000002e-01   3.4370000000000001e-01  -2.1890000000000001e-01  -6.5799999999999997e-02   8.8780000000000003e-01   3.1130000000000002e-01   3.2212000000000001e+00   4.7199999999999998e-01   0.0000000000000000e+00   2.8749999999999998e-01
  -2.6450000000000001e-01   8.7900000000000006e-02   8.5780000000000001e-01   5.2510000000000001e-01  -7.6100000000000001e-02  -4.4000000000000003e-03   1.3539000000000001e+00   2.6679999999999998e-01   4.1788999999999996e+00   5.4910000000000003e-01   1.0580000000000001e-01   2.3890000000000000e-01
  -8.8200000000000001e-02  -1.9789999999999999e-01   7.7210000000000001e-01   4.4869999999999999e-01  -1.7130000000000001e-01  -5.2600000000000001e-02   9.3220000000000003e-01   1.7790000000000000e-01   3.6564999999999999e+00   5.5869999999999997e-01   7.6999999999999999e-02   2.7429999999999999e-01
   8.8200000000000001e-02   6.6000000000000003e-02   1.3725000000000001e+00   5.0600000000000001e-01  -9.5200000000000007e-02  -1.3200000000000000e-02   1.0431999999999999e+00   2.6679999999999998e-01   3.2212000000000001e+00   4.5269999999999999e-01   4.8099999999999997e-02   2.8310000000000002e-01
  -6.6100000000000006e-02   1.9789999999999999e-01   1.1152000000000000e+00   3.4370000000000001e-01  -1.2370000000000000e-01  -3.5099999999999999e-02   1.1540999999999999e+00   4.2249999999999999e-01   4.4401000000000002e+00   4.9130000000000001e-01   1.4430000000000001e-01   2.4329999999999999e-01
  -4.4100000000000000e-02   1.5390000000000001e-01   8.5780000000000001e-01   4.7739999999999999e-01  -1.0470000000000000e-01  -5.7000000000000002e-02   1.0209999999999999e+00   4.2249999999999999e-01   3.1341999999999999e+00   4.8159999999999997e-01   0.0000000000000000e+00   2.3000000000000001e-01
   0.0000000000000000e+00  -2.1999999999999999e-02   1.4582999999999999e+00   4.2959999999999998e-01  -9.5200000000000007e-02  -3.5099999999999999e-02   9.9880000000000002e-01   4.2249999999999999e-01   3.5695000000000001e+00   5.5869999999999997e-01   3.8500000000000000e-02   2.0349999999999999e-01
  -2.6450000000000001e-01  -6.6000000000000003e-02   6.0050000000000003e-01   4.3919999999999998e-01  -1.0470000000000000e-01  -4.4000000000000003e-03   9.3220000000000003e-01   3.3350000000000002e-01   3.3953000000000002e+00   4.0460000000000002e-01   6.7400000000000002e-02   2.2559999999999999e-01
   2.1999999999999999e-02   6.6000000000000003e-02   9.4359999999999999e-01   5.4420000000000002e-01  -3.8100000000000002e-02  -3.9500000000000000e-02   1.1762999999999999e+00   4.4469999999999998e-01   3.4824000000000002e+00   4.6239999999999998e-01   4.8099999999999997e-02   2.7870000000000000e-01
   0.0000000000000000e+00  -4.3999999999999997e-02   1.2867999999999999e+00   3.9140000000000003e-01  -7.6100000000000001e-02  -4.8200000000000000e-02   9.7660000000000002e-01   4.6689999999999998e-01   3.7435999999999998e+00   5.0090000000000001e-01   8.6599999999999996e-02   2.3890000000000000e-01
  -1.1020000000000001e-01   6.6000000000000003e-02   8.5780000000000001e-01   3.8190000000000002e-01  -3.8100000000000002e-02  -3.9500000000000000e-02   9.9880000000000002e-01   2.6679999999999998e-01   4.0918000000000001e+00   5.5869999999999997e-01   9.5999999999999992e-03   2.6540000000000002e-01
   0.0000000000000000e+00   1.5390000000000001e-01   6.8630000000000002e-01   5.2510000000000001e-01  -4.7600000000000003e-02  -5.7000000000000002e-02   9.7660000000000002e-01   3.1130000000000002e-01   3.5695000000000001e+00   4.1420000000000001e-01   5.7700000000000001e-02   2.5659999999999999e-01
   0.0000000000000000e+00  -4.3999999999999997e-02   6.0050000000000003e-01   3.5330000000000000e-01  -4.7600000000000003e-02  -1.0520000000000000e-01   8.4340000000000004e-01   3.7800000000000000e-01   3.0470999999999999e+00   4.7199999999999998e-01  -9.5999999999999992e-03   2.5659999999999999e-01
  -4.4100000000000000e-02   6.6000000000000003e-02   2.5740000000000002e-01   4.3919999999999998e-01  -1.9030000000000000e-01  -2.6300000000000000e-02   1.1318999999999999e+00   4.2249999999999999e-01   3.5695000000000001e+00   4.6239999999999998e-01   9.6199999999999994e-02   2.2120000000000001e-01
   2.1999999999999999e-02   1.5390000000000001e-01   5.1470000000000005e-01   3.0549999999999999e-01  -1.4269999999999999e-01  -2.1899999999999999e-02   1.0653999999999999e+00   3.1130000000000002e-01   3.3953000000000002e+00   4.6239999999999998e-01   7.6999999999999999e-02   2.4770000000000000e-01
  -8.8200000000000001e-02   4.3999999999999997e-02   2.5740000000000002e-01   3.5330000000000000e-01  -1.9000000000000000e-02  -2.1899999999999999e-02   1.1318999999999999e+00   3.5580000000000001e-01   3.6564999999999999e+00   4.7199999999999998e-01   5.7700000000000001e-02   3.0520000000000003e-01
  -1.7630000000000001e-01   1.3189999999999999e-01   1.1152000000000000e+00   4.6779999999999999e-01  -9.5200000000000007e-02  -4.3900000000000002e-02   1.3761000000000001e+00   2.0010000000000000e-01   4.0048000000000004e+00   5.1049999999999995e-01   8.6599999999999996e-02   2.7870000000000000e-01
   1.7630000000000001e-01  -1.0990000000000000e-01   1.1152000000000000e+00   4.2009999999999997e-01  -1.1420000000000000e-01  -5.7000000000000002e-02   9.7660000000000002e-01   2.8910000000000002e-01   3.8306000000000000e+00   4.7199999999999998e-01   8.6599999999999996e-02   2.3000000000000001e-01
   1.7630000000000001e-01  -3.2979999999999998e-01   7.7210000000000001e-01   4.2009999999999997e-01  -1.9980000000000001e-01  -7.0199999999999999e-02   1.1318999999999999e+00   3.5580000000000001e-01   2.9600000000000000e+00   4.1420000000000001e-01   7.6999999999999999e-02   2.8749999999999998e-01
   1.1020000000000001e-01   1.5390000000000001e-01   1.2010000000000001e+00   4.3919999999999998e-01  -1.3320000000000001e-01   0.0000000000000000e+00   1.0875999999999999e+00   4.6689999999999998e-01   3.3083000000000000e+00   5.0090000000000001e-01   1.1550000000000001e-01   2.3440000000000000e-01
  -6.8330000000000002e-01   1.3189999999999999e-01   1.6298999999999999e+00   4.2959999999999998e-01  -8.5599999999999996e-02   2.6300000000000000e-02   1.1540999999999999e+00   3.1130000000000002e-01   3.9177000000000000e+00   4.0460000000000002e-01   5.7700000000000001e-02   2.4770000000000000e-01
   2.8649999999999998e-01   2.1999999999999999e-02   6.8630000000000002e-01   3.4370000000000001e-01  -1.1420000000000000e-01  -1.0090000000000000e-01   9.9880000000000002e-01   4.0020000000000000e-01   4.2659000000000002e+00   4.7199999999999998e-01   7.6999999999999999e-02   2.5209999999999999e-01
   5.5110000000000003e-01   2.1980000000000000e-01   1.8872000000000000e+00   5.2510000000000001e-01  -1.9980000000000001e-01  -4.4000000000000003e-03   9.9880000000000002e-01   2.4460000000000001e-01   2.6989000000000001e+00   4.0460000000000002e-01   6.7400000000000002e-02   2.7429999999999999e-01
  -4.6289999999999998e-01  -2.1999999999999999e-02   1.2010000000000001e+00   3.5330000000000000e-01  -7.6100000000000001e-02  -3.9500000000000000e-02   8.6560000000000004e-01   1.1119999999999999e-01   3.7435999999999998e+00   4.7199999999999998e-01   4.8099999999999997e-02   2.4770000000000000e-01
  -5.9509999999999996e-01   4.3999999999999997e-02   7.7210000000000001e-01   4.1049999999999998e-01  -5.7099999999999998e-02  -6.5799999999999997e-02   1.1318999999999999e+00   2.0010000000000000e-01   3.4824000000000002e+00   4.7199999999999998e-01   5.7700000000000001e-02   2.9640000000000000e-01
   3.3060000000000000e-01   2.1999999999999999e-02   1.1152000000000000e+00   4.2959999999999998e-01  -2.1890000000000001e-01  -5.2600000000000001e-02   1.0209999999999999e+00   6.0040000000000004e-01   4.9623999999999997e+00   6.5500000000000003e-01   7.6999999999999999e-02   3.0520000000000003e-01
   5.9509999999999996e-01   2.1980000000000000e-01   8.5780000000000001e-01   3.8190000000000002e-01  -1.8079999999999999e-01  -4.8200000000000000e-02   1.3983000000000001e+00   4.6689999999999998e-01   2.0024000000000002e+00   4.2380000000000001e-01   5.7700000000000001e-02   2.5209999999999999e-01
  -6.3919999999999999e-01  -2.1999999999999999e-02   3.4310000000000002e-01   4.4869999999999999e-01  -6.6600000000000006e-02  -3.5099999999999999e-02   1.0875999999999999e+00  -4.8920000000000002e-01   3.3083000000000000e+00   4.0460000000000002e-01   3.8500000000000000e-02   2.6100000000000001e-01
  -4.8490000000000000e-01   3.5170000000000001e-01   6.8630000000000002e-01   4.4869999999999999e-01  -3.8100000000000002e-02  -5.7000000000000002e-02   8.4340000000000004e-01   1.7790000000000000e-01   6.9648000000000003e+00   5.6830000000000003e-01   5.7700000000000001e-02   3.0959999999999999e-01
   3.9679999999999999e-01   2.1980000000000000e-01   1.1152000000000000e+00   4.4869999999999999e-01  -1.9980000000000001e-01  -1.0960000000000000e-01   7.7680000000000005e-01   1.2897000000000001e+00   3.3083000000000000e+00   3.9489999999999997e-01   1.2509999999999999e-01   2.7429999999999999e-01
   3.0859999999999999e-01  -1.9789999999999999e-01   7.7210000000000001e-01   4.1049999999999998e-01  -1.4269999999999999e-01  -2.1899999999999999e-02   1.7534000000000001e+00  -9.5609999999999995e-01   1.3930000000000000e+00   3.8529999999999998e-01   0.0000000000000000e+00   2.3440000000000000e-01
  -2.2040000000000001e-01   2.6379999999999998e-01   7.7210000000000001e-01   2.9599999999999999e-01  -5.7099999999999998e-02  -4.8200000000000000e-02   1.2206999999999999e+00   2.2200000000000001e-02   4.4401000000000002e+00   5.0090000000000001e-01   1.9199999999999998e-02   2.2559999999999999e-01
  -6.6130000000000000e-01   2.8580000000000000e-01   1.7160000000000000e-01   5.0600000000000001e-01  -1.7130000000000001e-01   1.3200000000000000e-02   3.5510000000000003e-01   1.9567000000000001e+00   6.0072000000000001e+00   5.5869999999999997e-01   1.8279999999999999e-01   2.4329999999999999e-01
   2.6450000000000001e-01  -1.0990000000000000e-01   7.7210000000000001e-01   2.7689999999999998e-01  -1.9030000000000000e-01  -1.0090000000000000e-01   1.3539000000000001e+00  -6.2260000000000004e-01   2.1764999999999999e+00   3.9489999999999997e-01  -9.5999999999999992e-03   2.4770000000000000e-01
   1.5429999999999999e-01   2.1999999999999999e-02   1.3725000000000001e+00   4.3919999999999998e-01  -1.8079999999999999e-01  -4.3900000000000002e-02   1.5536000000000001e+00  -9.5609999999999995e-01   2.5247000000000002e+00   5.2980000000000005e-01  -4.8099999999999997e-02   2.3440000000000000e-01
  -1.7630000000000001e-01   4.8359999999999997e-01   1.7160000000000000e-01   4.8690000000000000e-01  -1.6180000000000000e-01  -8.8000000000000005e-03   6.6579999999999995e-01   1.6010000000000000e+00   6.1813000000000002e+00   5.8760000000000001e-01   9.6199999999999994e-02   2.4329999999999999e-01
  -2.2040000000000001e-01  -2.8580000000000000e-01  -2.5740000000000002e-01   2.9599999999999999e-01  -1.9000000000000000e-02  -9.2100000000000001e-02   9.1000000000000003e-01   3.3350000000000002e-01   3.0470999999999999e+00   4.3350000000000000e-01   5.7700000000000001e-02   2.6979999999999998e-01
  -2.1999999999999999e-02   4.3999999999999997e-02   1.1152000000000000e+00   3.6280000000000001e-01  -1.1420000000000000e-01   2.1899999999999999e-02   1.7312000000000001e+00  -1.3341000000000001e+00   8.7060000000000004e-01   3.7569999999999998e-01   2.8899999999999999e-02   1.7690000000000000e-01
   2.4249999999999999e-01   2.6379999999999998e-01   1.8015000000000001e+00   4.6779999999999999e-01  -1.1420000000000000e-01  -5.2600000000000001e-02   6.6579999999999995e-01   1.3564000000000001e+00   4.0918000000000001e+00   5.6830000000000003e-01   1.0580000000000001e-01   2.9640000000000000e-01
  -8.8200000000000001e-02   3.7369999999999998e-01   1.6298999999999999e+00   5.1559999999999995e-01  -1.0470000000000000e-01  -9.6500000000000002e-02   9.9880000000000002e-01   9.7840000000000005e-01   4.2659000000000002e+00   5.1049999999999995e-01   1.2509999999999999e-01   2.7429999999999999e-01
  -4.4100000000000000e-02   8.7900000000000006e-02   3.4310000000000002e-01   3.5330000000000000e-01  -3.0449999999999999e-01   8.8000000000000005e-03   1.3761000000000001e+00  -9.1169999999999995e-01   1.6540999999999999e+00   3.7569999999999998e-01   9.5999999999999992e-03   2.4329999999999999e-01
  -1.1020000000000001e-01   2.6379999999999998e-01   6.0050000000000003e-01   3.9140000000000003e-01  -1.9000000000000000e-02  -3.9500000000000000e-02   1.2650999999999999e+00   4.6689999999999998e-01   3.3953000000000002e+00   5.5869999999999997e-01   1.4430000000000001e-01   2.3000000000000001e-01
   1.7630000000000001e-01  -1.0990000000000000e-01   8.5780000000000001e-01   4.6779999999999999e-01  -1.6180000000000000e-01  -5.7000000000000002e-02   6.6579999999999995e-01   1.2674000000000001e+00   5.0495000000000001e+00   5.2980000000000005e-01   1.3469999999999999e-01   2.4770000000000000e-01
  -8.8200000000000001e-02  -8.7900000000000006e-02   2.5740000000000002e-01   4.4869999999999999e-01  -2.0930000000000001e-01   4.4000000000000003e-03   1.1096999999999999e+00  -4.6689999999999998e-01   2.7858999999999998e+00   3.3710000000000001e-01   4.8099999999999997e-02   2.1229999999999999e-01
  -3.9679999999999999e-01   6.6000000000000003e-02   6.0050000000000003e-01   3.7240000000000001e-01  -1.7130000000000001e-01  -7.4499999999999997e-02   1.3761000000000001e+00   6.6699999999999995e-02   2.6118000000000001e+00   4.1420000000000001e-01   3.8500000000000000e-02   2.4329999999999999e-01
   1.5429999999999999e-01  -1.0990000000000000e-01   6.0050000000000003e-01   4.1049999999999998e-01  -1.8079999999999999e-01  -7.0199999999999999e-02   8.6560000000000004e-01   9.5609999999999995e-01   4.5270999999999999e+00   5.2020000000000000e-01   1.1550000000000001e-01   2.6100000000000001e-01
  -6.6100000000000006e-02   0.0000000000000000e+00   1.0294000000000001e+00   4.2009999999999997e-01  -1.8079999999999999e-01   3.9500000000000000e-02   9.9880000000000002e-01   1.5559999999999999e-01   3.8306000000000000e+00   4.9130000000000001e-01   8.6599999999999996e-02   2.4770000000000000e-01
  -2.1999999999999999e-02   1.0990000000000000e-01  -8.5800000000000001e-02   3.9140000000000003e-01  -5.7099999999999998e-02  -6.1400000000000003e-02   1.3761000000000001e+00   8.8900000000000007e-02   3.3953000000000002e+00   4.4309999999999999e-01   2.8899999999999999e-02   2.0349999999999999e-01
  -2.6450000000000001e-01   3.2979999999999998e-01   3.4310000000000002e-01   4.9650000000000000e-01  -1.1420000000000000e-01  -5.7000000000000002e-02   1.0209999999999999e+00   6.4480000000000004e-01   4.8754000000000000e+00   5.8760000000000001e-01   4.8099999999999997e-02   2.3890000000000000e-01
  -1.9839999999999999e-01   2.1980000000000000e-01   4.2890000000000000e-01   3.8190000000000002e-01  -3.8100000000000002e-02  -4.8200000000000000e-02   8.8780000000000003e-01   3.5580000000000001e-01   3.6564999999999999e+00   5.1049999999999995e-01   1.0580000000000001e-01   2.4329999999999999e-01
  -6.6100000000000006e-02   4.1770000000000002e-01   1.0294000000000001e+00   3.8190000000000002e-01  -6.6600000000000006e-02  -3.9500000000000000e-02   1.1540999999999999e+00  -8.8900000000000007e-02   3.3083000000000000e+00   4.3350000000000000e-01   1.9199999999999998e-02   2.7429999999999999e-01
   1.1020000000000001e-01   4.3999999999999997e-02   8.5780000000000001e-01   4.2009999999999997e-01  -9.5200000000000007e-02  -1.2720000000000001e-01   1.0875999999999999e+00   4.2249999999999999e-01   3.9177000000000000e+00   4.6239999999999998e-01   3.8500000000000000e-02   2.4770000000000000e-01
  -1.3230000000000000e-01   2.6379999999999998e-01   1.0294000000000001e+00   4.3919999999999998e-01  -7.6100000000000001e-02  -3.5099999999999999e-02   9.1000000000000003e-01   6.2260000000000004e-01   4.0918000000000001e+00   4.6239999999999998e-01   3.8500000000000000e-02   2.8310000000000002e-01
  -3.0859999999999999e-01   2.4179999999999999e-01   1.7160000000000000e-01   4.1049999999999998e-01  -3.8100000000000002e-02  -5.2600000000000001e-02   1.2873000000000001e+00   0.0000000000000000e+00   2.6989000000000001e+00   4.6239999999999998e-01   1.9239999999999999e-01   2.6100000000000001e-01
   4.4100000000000000e-02   2.1999999999999999e-02   7.7210000000000001e-01   3.3420000000000000e-01  -1.1420000000000000e-01  -5.7000000000000002e-02   1.1540999999999999e+00   2.4460000000000001e-01   3.2212000000000001e+00   4.5269999999999999e-01   8.6599999999999996e-02   2.6540000000000002e-01
   2.1999999999999999e-02   4.3999999999999997e-02   1.2010000000000001e+00   4.6779999999999999e-01  -8.5599999999999996e-02   6.5799999999999997e-02   9.7660000000000002e-01   7.3380000000000001e-01   4.1788999999999996e+00   6.2609999999999999e-01   1.6360000000000000e-01   3.0520000000000003e-01
  -3.7469999999999998e-01   1.3189999999999999e-01   6.0050000000000003e-01   4.2959999999999998e-01  -1.2370000000000000e-01  -3.0700000000000002e-02   1.2428999999999999e+00   4.8920000000000002e-01   3.5695000000000001e+00   5.1049999999999995e-01   1.0580000000000001e-01   2.2120000000000001e-01
  -2.6450000000000001e-01   0.0000000000000000e+00   4.2890000000000000e-01   4.0100000000000002e-01  -9.5200000000000007e-02  -5.2600000000000001e-02   1.3539000000000001e+00  -1.5559999999999999e-01   2.7858999999999998e+00   4.4309999999999999e-01   4.8099999999999997e-02   2.5209999999999999e-01
  -1.1020000000000001e-01   6.6000000000000003e-02   1.3725000000000001e+00   4.2009999999999997e-01  -1.7130000000000001e-01  -3.5099999999999999e-02   9.5440000000000003e-01   1.5559999999999999e-01   4.1788999999999996e+00   4.3350000000000000e-01   1.3469999999999999e-01   1.9910000000000000e-01
   2.1999999999999999e-02   1.7590000000000000e-01   6.0050000000000003e-01   4.6779999999999999e-01  -1.2370000000000000e-01  -3.9500000000000000e-02   9.3220000000000003e-01   3.3350000000000002e-01   3.4824000000000002e+00   5.5869999999999997e-01   1.2509999999999999e-01   2.6540000000000002e-01
   0.0000000000000000e+00  -1.3189999999999999e-01   7.7210000000000001e-01   3.5330000000000000e-01  -4.7600000000000003e-02  -7.4499999999999997e-02   1.2206999999999999e+00   2.0010000000000000e-01   3.0470999999999999e+00   4.7199999999999998e-01   3.8500000000000000e-02   2.3440000000000000e-01
  -1.5429999999999999e-01   1.0990000000000000e-01   2.5740000000000002e-01   3.5330000000000000e-01  -3.8100000000000002e-02  -7.8899999999999998e-02   9.7660000000000002e-01   3.7800000000000000e-01   3.5695000000000001e+00   5.2980000000000005e-01  -2.8899999999999999e-02   2.3890000000000000e-01
   4.4100000000000000e-02   1.0990000000000000e-01   5.1470000000000005e-01   4.3919999999999998e-01  -6.6600000000000006e-02  -3.0700000000000002e-02   1.0431999999999999e+00   5.5589999999999995e-01   3.8306000000000000e+00   4.7199999999999998e-01   7.6999999999999999e-02   2.5659999999999999e-01
   1.5429999999999999e-01   1.3189999999999999e-01   8.5780000000000001e-01   3.4370000000000001e-01  -5.7099999999999998e-02  -5.7000000000000002e-02   9.5440000000000003e-01   2.2239999999999999e-01   2.6989000000000001e+00   4.1420000000000001e-01   1.6360000000000000e-01   2.4329999999999999e-01
  -1.7630000000000001e-01   1.5390000000000001e-01   1.4582999999999999e+00   4.8690000000000000e-01  -1.3320000000000001e-01  -8.8000000000000005e-03   9.9880000000000002e-01   3.5580000000000001e-01   3.4824000000000002e+00   4.7199999999999998e-01   0.0000000000000000e+00   2.6100000000000001e-01
  -1.7630000000000001e-01  -1.5390000000000001e-01  -8.5800000000000001e-02   5.6330000000000002e-01  -1.3320000000000001e-01  -2.6300000000000000e-02   1.1096999999999999e+00   5.1139999999999997e-01   3.2212000000000001e+00   4.8159999999999997e-01   3.8500000000000000e-02   2.6540000000000002e-01
   8.8200000000000001e-02  -1.0990000000000000e-01   1.0294000000000001e+00   3.6280000000000001e-01  -8.5599999999999996e-02  -4.8200000000000000e-02   1.1318999999999999e+00   3.7800000000000000e-01   4.0048000000000004e+00   3.8529999999999998e-01   9.6199999999999994e-02   2.4329999999999999e-01
  -4.4100000000000000e-02   6.6000000000000003e-02   8.5780000000000001e-01   4.4869999999999999e-01  -1.0470000000000000e-01   4.4000000000000003e-03   9.5440000000000003e-01   2.6679999999999998e-01   2.8730000000000002e+00   4.4309999999999999e-01   1.0580000000000001e-01   2.4329999999999999e-01
  -1.1020000000000001e-01   2.1999999999999999e-02  -1.7160000000000000e-01   4.7739999999999999e-01  -1.2370000000000000e-01  -1.3200000000000000e-02   9.3220000000000003e-01   5.1139999999999997e-01   4.3529999999999998e+00   4.6239999999999998e-01   6.7400000000000002e-02   2.9640000000000000e-01
  -1.9839999999999999e-01   2.1980000000000000e-01   6.8630000000000002e-01   4.8690000000000000e-01  -5.7099999999999998e-02  -2.1899999999999999e-02   9.7660000000000002e-01   0.0000000000000000e+00   3.3083000000000000e+00   4.5269999999999999e-01   1.6360000000000000e-01   2.5659999999999999e-01
  -1.9839999999999999e-01   1.0990000000000000e-01  -1.7160000000000000e-01   3.7240000000000001e-01  -9.4999999999999998e-03  -5.7000000000000002e-02   1.1318999999999999e+00   2.6679999999999998e-01   2.9600000000000000e+00   5.0090000000000001e-01   1.0580000000000001e-01   2.2120000000000001e-01
   1.3230000000000000e-01   4.3999999999999997e-02   1.2867999999999999e+00   5.4420000000000002e-01  -6.6600000000000006e-02  -7.0199999999999999e-02   1.1096999999999999e+00   4.0020000000000000e-01   3.2212000000000001e+00   4.0460000000000002e-01   1.0580000000000001e-01   2.6540000000000002e-01
  -8.8200000000000001e-02   4.3999999999999997e-02   5.1470000000000005e-01   4.5829999999999999e-01  -1.4269999999999999e-01  -8.3299999999999999e-02   1.0653999999999999e+00   4.8920000000000002e-01   4.5270999999999999e+00   5.2020000000000000e-01   1.3469999999999999e-01   2.8310000000000002e-01
   2.1999999999999999e-02   1.5390000000000001e-01   3.4310000000000002e-01   4.1049999999999998e-01  -1.7130000000000001e-01  -8.3299999999999999e-02   1.0431999999999999e+00   3.7800000000000000e-01   3.4824000000000002e+00   4.6239999999999998e-01  -2.8899999999999999e-02   2.1679999999999999e-01
  -6.6100000000000006e-02   1.3189999999999999e-01   1.2010000000000001e+00   3.5330000000000000e-01  -1.6180000000000000e-01  -2.1899999999999999e-02   1.0875999999999999e+00   5.1139999999999997e-01   4.0048000000000004e+00   4.7199999999999998e-01   2.8899999999999999e-02   2.3890000000000000e-01
  -1.1020000000000001e-01  -2.1999999999999999e-02   5.1470000000000005e-01   4.3919999999999998e-01  -1.6180000000000000e-01   2.1899999999999999e-02   9.9880000000000002e-01   2.8910000000000002e-01   4.0918000000000001e+00   4.6239999999999998e-01   3.8500000000000000e-02   2.4770000000000000e-01
  -2.2040000000000001e-01   2.4179999999999999e-01   3.4310000000000002e-01   3.2460000000000000e-01  -1.8079999999999999e-01  -1.3200000000000000e-02   1.2650999999999999e+00   1.1119999999999999e-01   4.2659000000000002e+00   4.5269999999999999e-01   1.0580000000000001e-01   2.3890000000000000e-01
  -4.4100000000000000e-02  -1.3189999999999999e-01   7.7210000000000001e-01   4.1049999999999998e-01  -1.1420000000000000e-01  -4.8200000000000000e-02   9.7660000000000002e-01   4.2249999999999999e-01   3.1341999999999999e+00   5.0090000000000001e-01   1.3469999999999999e-01   2.6540000000000002e-01
  -1.7630000000000001e-01   1.3189999999999999e-01   6.8630000000000002e-01   4.1049999999999998e-01  -4.7600000000000003e-02  -6.5799999999999997e-02   9.9880000000000002e-01   1.3339999999999999e-01   4.7012999999999998e+00   3.5639999999999999e-01   1.6360000000000000e-01   2.6100000000000001e-01
  -6.6100000000000006e-02   1.7590000000000000e-01   5.1470000000000005e-01   4.5829999999999999e-01  -1.1420000000000000e-01  -2.1899999999999999e-02   1.0875999999999999e+00   2.4460000000000001e-01   3.7435999999999998e+00   5.0090000000000001e-01   1.3469999999999999e-01   2.0349999999999999e-01
  -4.4100000000000000e-02  -8.7900000000000006e-02   2.0588000000000002e+00   4.1049999999999998e-01  -1.9000000000000000e-02  -3.0700000000000002e-02   1.0431999999999999e+00   4.8920000000000002e-01   3.5695000000000001e+00   4.5269999999999999e-01   8.6599999999999996e-02   2.4770000000000000e-01
   1.1020000000000001e-01   8.7900000000000006e-02   8.5800000000000001e-02   4.3919999999999998e-01  -6.6600000000000006e-02  -4.8200000000000000e-02   1.0431999999999999e+00   2.6679999999999998e-01   3.0470999999999999e+00   5.2020000000000000e-01   1.9239999999999999e-01   2.5659999999999999e-01
  -1.7630000000000001e-01  -6.6000000000000003e-02   7.7210000000000001e-01   4.3919999999999998e-01  -1.4269999999999999e-01  -4.3900000000000002e-02   1.1540999999999999e+00   3.5580000000000001e-01   4.3529999999999998e+00   4.4309999999999999e-01   9.5999999999999992e-03   2.4770000000000000e-01
  -1.1020000000000001e-01  -2.1999999999999999e-02   1.2867999999999999e+00   4.0100000000000002e-01  -4.7600000000000003e-02  -3.9500000000000000e-02   9.9880000000000002e-01   3.5580000000000001e-01   2.8730000000000002e+00   4.0460000000000002e-01   7.6999999999999999e-02   2.4329999999999999e-01
  -4.4100000000000000e-02   2.1999999999999999e-02  -8.5800000000000001e-02   3.5330000000000000e-01  -1.2370000000000000e-01  -3.9500000000000000e-02   9.5440000000000003e-01   6.8930000000000002e-01   4.0048000000000004e+00   4.4309999999999999e-01   4.8099999999999997e-02   2.5209999999999999e-01
  -4.4100000000000000e-02   4.3999999999999997e-02   1.0294000000000001e+00   4.1049999999999998e-01  -1.2370000000000000e-01  -3.5099999999999999e-02   1.1984999999999999e+00   4.2249999999999999e-01   3.3953000000000002e+00   5.1049999999999995e-01   2.8899999999999999e-02   2.1679999999999999e-01
  -1.3230000000000000e-01   1.3189999999999999e-01   4.2890000000000000e-01   4.0100000000000002e-01  -2.0930000000000001e-01  -6.5799999999999997e-02   1.1984999999999999e+00   2.2239999999999999e-01   3.5695000000000001e+00   4.0460000000000002e-01   8.6599999999999996e-02   2.4329999999999999e-01
  -1.7630000000000001e-01   8.7900000000000006e-02   7.7210000000000001e-01   4.4869999999999999e-01  -2.2839999999999999e-01  -3.0700000000000002e-02   8.8780000000000003e-01   4.6689999999999998e-01   3.1341999999999999e+00   4.5269999999999999e-01   1.2509999999999999e-01   2.1679999999999999e-01
  -2.1999999999999999e-02   2.1999999999999999e-02   8.5780000000000001e-01   5.1559999999999995e-01  -1.3320000000000001e-01  -7.4499999999999997e-02   1.0875999999999999e+00   4.0020000000000000e-01   4.5270999999999999e+00   5.2020000000000000e-01   7.6999999999999999e-02   2.9189999999999999e-01
  -2.6450000000000001e-01   1.3189999999999999e-01   8.5780000000000001e-01   4.3919999999999998e-01  -4.7600000000000003e-02  -5.7000000000000002e-02   1.0875999999999999e+00   2.8910000000000002e-01   4.0918000000000001e+00   4.7199999999999998e-01   1.5400000000000000e-01   2.9640000000000000e-01
  -2.2040000000000001e-01   6.6000000000000003e-02   7.7210000000000001e-01   3.6280000000000001e-01  -5.7099999999999998e-02  -7.4499999999999997e-02   1.0431999999999999e+00   4.8920000000000002e-01   3.8306000000000000e+00   3.9489999999999997e-01   7.6999999999999999e-02   2.3890000000000000e-01
   2.1999999999999999e-02   1.7590000000000000e-01   8.5780000000000001e-01   4.6779999999999999e-01  -8.5599999999999996e-02  -5.2600000000000001e-02   1.1762999999999999e+00   5.3369999999999995e-01   4.7012999999999998e+00   4.9130000000000001e-01   6.7400000000000002e-02   2.0349999999999999e-01
  -1.7630000000000001e-01   1.5390000000000001e-01  -8.5800000000000001e-02   4.2009999999999997e-01  -9.4999999999999998e-03  -1.3200000000000000e-02   1.1096999999999999e+00   4.4469999999999998e-01   3.0470999999999999e+00   3.6599999999999999e-01   1.9199999999999998e-02   2.1679999999999999e-01
  -6.6100000000000006e-02   3.5170000000000001e-01   1.1152000000000000e+00   4.1049999999999998e-01  -1.0470000000000000e-01  -4.4000000000000003e-03   1.2873000000000001e+00   2.8910000000000002e-01   3.2212000000000001e+00   5.3939999999999999e-01   4.8099999999999997e-02   2.2120000000000001e-01
  -1.1020000000000001e-01   4.3999999999999997e-02   8.5780000000000001e-01   4.1049999999999998e-01  -1.1420000000000000e-01  -5.2600000000000001e-02   1.1096999999999999e+00   1.5559999999999999e-01   4.0918000000000001e+00   5.1049999999999995e-01   5.7700000000000001e-02   2.5659999999999999e-01
   2.1999999999999999e-02   1.5390000000000001e-01   0.0000000000000000e+00   4.6779999999999999e-01  -5.7099999999999998e-02  -6.5799999999999997e-02   9.3220000000000003e-01   2.0010000000000000e-01   3.4824000000000002e+00   5.2020000000000000e-01   1.3469999999999999e-01   2.6540000000000002e-01
  -3.7469999999999998e-01   1.5390000000000001e-01   1.0294000000000001e+00   3.7240000000000001e-01  -1.6180000000000000e-01  -2.1899999999999999e-02   9.3220000000000003e-01   2.2239999999999999e-01   3.8306000000000000e+00   4.1420000000000001e-01   2.8899999999999999e-02   2.3000000000000001e-01
  -1.9839999999999999e-01   2.1999999999999999e-02   1.0294000000000001e+00   3.8190000000000002e-01  -1.0470000000000000e-01  -3.9500000000000000e-02   1.0875999999999999e+00   3.1130000000000002e-01   3.8306000000000000e+00   4.9130000000000001e-01   1.9199999999999998e-02   2.3440000000000000e-01
   6.6100000000000006e-02   0.0000000000000000e+00   4.2890000000000000e-01   4.7739999999999999e-01  -1.5229999999999999e-01  -7.4499999999999997e-02   8.6560000000000004e-01   1.7790000000000000e-01   3.6564999999999999e+00   5.2980000000000005e-01   7.6999999999999999e-02   2.3440000000000000e-01
  -2.1999999999999999e-02   1.5390000000000001e-01   1.1152000000000000e+00   4.2959999999999998e-01  -5.7099999999999998e-02  -5.2600000000000001e-02   1.0431999999999999e+00   4.6689999999999998e-01   3.1341999999999999e+00   4.7199999999999998e-01   1.5400000000000000e-01   2.6100000000000001e-01
  -1.7630000000000001e-01   4.1770000000000002e-01   7.7210000000000001e-01   3.6280000000000001e-01  -1.2370000000000000e-01  -4.3900000000000002e-02   9.9880000000000002e-01   4.0020000000000000e-01   3.6564999999999999e+00   4.2380000000000001e-01   1.1550000000000001e-01   2.1679999999999999e-01
  -2.1999999999999999e-02  -6.6000000000000003e-02   8.5780000000000001e-01   3.8190000000000002e-01  -5.7099999999999998e-02  -2.6300000000000000e-02   1.1984999999999999e+00   2.8910000000000002e-01   3.5695000000000001e+00   4.4309999999999999e-01   1.5400000000000000e-01   2.6540000000000002e-01
  -1.1020000000000001e-01   6.6000000000000003e-02   8.5780000000000001e-01   4.8690000000000000e-01  -1.9030000000000000e-01  -3.5099999999999999e-02   1.0209999999999999e+00   1.7790000000000000e-01   3.4824000000000002e+00   5.5869999999999997e-01   6.7400000000000002e-02   2.6979999999999998e-01
   1.1020000000000001e-01   4.3999999999999997e-02   1.0294000000000001e+00   4.0100000000000002e-01  -9.5200000000000007e-02  -4.8200000000000000e-02   1.1318999999999999e+00   4.8920000000000002e-01   4.3529999999999998e+00   5.2020000000000000e-01   1.9199999999999998e-02   2.8310000000000002e-01
  -4.4100000000000000e-02   2.4179999999999999e-01   6.0050000000000003e-01   4.6779999999999999e-01  -2.7600000000000002e-01  -8.8000000000000005e-03   9.9880000000000002e-01   3.1130000000000002e-01   3.4824000000000002e+00   4.8159999999999997e-01  -4.8099999999999997e-02   3.0959999999999999e-01
   2.1999999999999999e-02   0.0000000000000000e+00  -5.1470000000000005e-01   4.2959999999999998e-01  -1.1420000000000000e-01  -5.2600000000000001e-02   1.1318999999999999e+00   3.5580000000000001e-01   2.9600000000000000e+00   4.7199999999999998e-01   9.6199999999999994e-02   2.3000000000000001e-01
  -1.9839999999999999e-01   6.6000000000000003e-02   4.2890000000000000e-01   4.6779999999999999e-01  -2.1890000000000001e-01  -3.5099999999999999e-02   1.0653999999999999e+00   4.0020000000000000e-01   3.2212000000000001e+00   5.0090000000000001e-01   1.3469999999999999e-01   2.7870000000000000e-01
  -2.1999999999999999e-02   1.7590000000000000e-01   1.0294000000000001e+00   4.0100000000000002e-01  -4.7600000000000003e-02  -2.6300000000000000e-02   1.1318999999999999e+00   4.6689999999999998e-01   3.9177000000000000e+00   5.5869999999999997e-01   1.3469999999999999e-01   2.4770000000000000e-01
  -1.3230000000000000e-01   6.6000000000000003e-02   1.4582999999999999e+00   4.3919999999999998e-01  -8.5599999999999996e-02  -8.8000000000000005e-03   8.2120000000000004e-01   4.0020000000000000e-01   3.6564999999999999e+00   4.1420000000000001e-01   1.8279999999999999e-01   2.6100000000000001e-01
  -6.6100000000000006e-02   6.6000000000000003e-02   1.1152000000000000e+00   4.6779999999999999e-01  -8.5599999999999996e-02  -1.3200000000000000e-02   1.1096999999999999e+00   2.0010000000000000e-01   3.2212000000000001e+00   4.9130000000000001e-01   1.3469999999999999e-01   2.2559999999999999e-01
   0.0000000000000000e+00   3.0780000000000002e-01   1.2867999999999999e+00   3.9140000000000003e-01  -1.3320000000000001e-01  -1.0960000000000000e-01   1.1318999999999999e+00   4.4469999999999998e-01   3.7435999999999998e+00   5.1049999999999995e-01   3.8500000000000000e-02   2.3890000000000000e-01
  -1.3230000000000000e-01  -1.0990000000000000e-01   5.1470000000000005e-01   3.8190000000000002e-01  -1.6180000000000000e-01  -4.3900000000000002e-02   1.2206999999999999e+00   5.5589999999999995e-01   3.4824000000000002e+00   5.4910000000000003e-01   5.7700000000000001e-02   2.6100000000000001e-01
  -2.2040000000000001e-01   1.0990000000000000e-01   1.2010000000000001e+00   3.9140000000000003e-01  -7.6100000000000001e-02  -4.8200000000000000e-02   1.1318999999999999e+00   1.5559999999999999e-01   3.7435999999999998e+00   5.0090000000000001e-01   7.6999999999999999e-02   2.4329999999999999e-01
  -3.9679999999999999e-01   1.3189999999999999e-01   2.5740000000000002e-01   4.2009999999999997e-01   0.0000000000000000e+00  -4.8200000000000000e-02   1.1762999999999999e+00  -4.4499999999999998e-02   3.8306000000000000e+00   4.4309999999999999e-01   8.6599999999999996e-02   2.6100000000000001e-01
   4.4100000000000000e-02  -2.1999999999999999e-02   5.1470000000000005e-01   4.4869999999999999e-01  -1.4269999999999999e-01  -4.8200000000000000e-02   1.0209999999999999e+00   3.3350000000000002e-01   3.3083000000000000e+00   5.1049999999999995e-01   4.8099999999999997e-02   2.3890000000000000e-01
  -2.2040000000000001e-01  -8.7900000000000006e-02   1.3725000000000001e+00   4.8690000000000000e-01  -1.0470000000000000e-01  -6.1400000000000003e-02   1.2873000000000001e+00   4.6689999999999998e-01   4.0918000000000001e+00   4.9130000000000001e-01   8.6599999999999996e-02   2.1679999999999999e-01
   0.0000000000000000e+00   6.6000000000000003e-02   9.4359999999999999e-01   3.5330000000000000e-01  -1.6180000000000000e-01  -8.8000000000000005e-03   8.6560000000000004e-01   4.0020000000000000e-01   3.4824000000000002e+00   4.8159999999999997e-01   6.7400000000000002e-02   2.7870000000000000e-01
  -6.6100000000000006e-02   8.7900000000000006e-02   1.3725000000000001e+00   3.7240000000000001e-01  -1.0470000000000000e-01  -2.1899999999999999e-02   1.1318999999999999e+00   4.4469999999999998e-01   3.0470999999999999e+00   4.6239999999999998e-01   1.4430000000000001e-01   2.6540000000000002e-01
  -3.7469999999999998e-01   8.7900000000000006e-02   5.1470000000000005e-01   4.8690000000000000e-01  -1.4269999999999999e-01  -2.1899999999999999e-02   1.0875999999999999e+00   2.2239999999999999e-01   4.1788999999999996e+00   3.9489999999999997e-01   3.8500000000000000e-02   2.3000000000000001e-01
  -8.8200000000000001e-02   4.3999999999999997e-02   1.4582999999999999e+00   3.7240000000000001e-01  -1.0470000000000000e-01  -3.9500000000000000e-02   1.1540999999999999e+00   3.7800000000000000e-01   3.4824000000000002e+00   5.1049999999999995e-01   1.4430000000000001e-01   2.4770000000000000e-01
  -1.9839999999999999e-01   6.6000000000000003e-02   8.5780000000000001e-01   3.9140000000000003e-01  -1.3320000000000001e-01  -2.1899999999999999e-02   1.0875999999999999e+00   2.2239999999999999e-01   2.8730000000000002e+00   5.2020000000000000e-01   2.8899999999999999e-02   2.9189999999999999e-01
  -8.8200000000000001e-02   8.7900000000000006e-02   1.2867999999999999e+00   4.2009999999999997e-01  -1.0470000000000000e-01  -4.3900000000000002e-02   1.0875999999999999e+00   3.7800000000000000e-01   4.1788999999999996e+00   5.1049999999999995e-01   5.7700000000000001e-02   2.7429999999999999e-01
  -4.4100000000000000e-02   0.0000000000000000e+00   7.7210000000000001e-01   4.3919999999999998e-01  -5.7099999999999998e-02  -1.3200000000000000e-02   8.6560000000000004e-01   3.1130000000000002e-01   4.0048000000000004e+00   5.0090000000000001e-01   2.8899999999999999e-02   2.6100000000000001e-01
  -8.8200000000000001e-02  -4.3999999999999997e-02   1.1152000000000000e+00   3.8190000000000002e-01  -5.7099999999999998e-02  -4.4000000000000003e-03   1.1540999999999999e+00   3.5580000000000001e-01   3.2212000000000001e+00   4.7199999999999998e-01   3.8500000000000000e-02   2.0790000000000000e-01
  -1.9839999999999999e-01   8.7900000000000006e-02   1.2010000000000001e+00   3.5330000000000000e-01  -7.6100000000000001e-02  -2.1899999999999999e-02   1.0875999999999999e+00   2.0010000000000000e-01   3.5695000000000001e+00   5.5869999999999997e-01   3.8500000000000000e-02   2.6540000000000002e-01
   0.0000000000000000e+00   2.4179999999999999e-01   6.0050000000000003e-01   5.3469999999999995e-01  -1.6180000000000000e-01  -1.3200000000000000e-02   8.6560000000000004e-01   3.3350000000000002e-01   3.2212000000000001e+00   3.8529999999999998e-01   9.6199999999999994e-02   2.5659999999999999e-01
   0.0000000000000000e+00   1.3189999999999999e-01   1.1152000000000000e+00   3.1509999999999999e-01  -1.9980000000000001e-01  -5.7000000000000002e-02   1.0209999999999999e+00   3.1130000000000002e-01   3.9177000000000000e+00   4.6239999999999998e-01   6.7400000000000002e-02   2.3440000000000000e-01
  -2.4249999999999999e-01  -1.0990000000000000e-01   9.4359999999999999e-01   4.2009999999999997e-01  -1.5229999999999999e-01  -5.2600000000000001e-02   1.2206999999999999e+00   2.8910000000000002e-01   3.4824000000000002e+00   5.1049999999999995e-01   2.8899999999999999e-02   2.3890000000000000e-01
  -3.3060000000000000e-01   2.1980000000000000e-01   1.2867999999999999e+00   5.1559999999999995e-01  -5.7099999999999998e-02  -7.8899999999999998e-02   9.7660000000000002e-01   4.6689999999999998e-01   3.9177000000000000e+00   4.8159999999999997e-01   9.6199999999999994e-02   2.4329999999999999e-01
   4.6289999999999998e-01   2.1980000000000000e-01   6.8630000000000002e-01   3.8190000000000002e-01  -1.3320000000000001e-01  -6.5799999999999997e-02   1.3983000000000001e+00   3.3350000000000002e-01   2.9600000000000000e+00   4.9130000000000001e-01   1.1550000000000001e-01   2.8310000000000002e-01
   2.2040000000000001e-01  -3.5170000000000001e-01   6.0050000000000003e-01   4.5829999999999999e-01  -2.0930000000000001e-01   2.6300000000000000e-02   1.1318999999999999e+00   3.5580000000000001e-01   2.7858999999999998e+00   5.2020000000000000e-01   5.7700000000000001e-02   2.5659999999999999e-01
  -8.3760000000000001e-01   2.1999999999999999e-02   1.7157000000000000e+00   4.5829999999999999e-01  -2.8500000000000001e-02  -1.1400000000000000e-01   1.0875999999999999e+00   4.4469999999999998e-01   3.9177000000000000e+00   4.2380000000000001e-01   1.1550000000000001e-01   2.6100000000000001e-01
   1.1020000000000001e-01   5.7160000000000000e-01  -8.5800000000000001e-02   4.6779999999999999e-01  -2.8500000000000001e-02  -3.5099999999999999e-02   1.1540999999999999e+00   2.4460000000000001e-01   3.4824000000000002e+00   4.6239999999999998e-01   1.3469999999999999e-01   2.6100000000000001e-01
   2.1999999999999999e-02  -4.3969999999999998e-01   2.0588000000000002e+00   4.2009999999999997e-01  -1.8079999999999999e-01  -3.0700000000000002e-02   1.1762999999999999e+00   2.4460000000000001e-01   4.0048000000000004e+00   4.6239999999999998e-01   1.3469999999999999e-01   2.5659999999999999e-01
   5.5110000000000003e-01   0.0000000000000000e+00   4.2890000000000000e-01   3.9140000000000003e-01  -1.0470000000000000e-01  -1.0090000000000000e-01   1.0209999999999999e+00   4.2249999999999999e-01   3.6564999999999999e+00   4.5269999999999999e-01   0.0000000000000000e+00   2.6979999999999998e-01
  -9.0369999999999995e-01   2.8580000000000000e-01   5.1470000000000005e-01   4.4869999999999999e-01   9.5200000000000007e-02  -3.5099999999999999e-02   1.0209999999999999e+00   3.1130000000000002e-01   3.3083000000000000e+00   4.7199999999999998e-01   1.7319999999999999e-01   2.9189999999999999e-01
  -1.9839999999999999e-01   1.7590000000000000e-01   2.5740000000000002e-01   4.5829999999999999e-01  -2.3790000000000000e-01   2.6300000000000000e-02   1.2428999999999999e+00   3.3350000000000002e-01   3.4824000000000002e+00   4.7199999999999998e-01   8.6599999999999996e-02   2.8310000000000002e-01
   8.1559999999999999e-01   6.6000000000000003e-02   1.8872000000000000e+00   4.4869999999999999e-01  -2.8549999999999998e-01  -9.2100000000000001e-02   1.1984999999999999e+00   3.3350000000000002e-01   3.6564999999999999e+00   5.2980000000000005e-01   8.6599999999999996e-02   2.3890000000000000e-01
  -2.4249999999999999e-01   1.0990000000000000e-01   9.4359999999999999e-01   4.3919999999999998e-01  -4.7600000000000003e-02  -3.0700000000000002e-02   1.0431999999999999e+00   4.4469999999999998e-01   4.3529999999999998e+00   4.6239999999999998e-01   5.7700000000000001e-02   2.7870000000000000e-01
  -6.3919999999999999e-01   2.8580000000000000e-01   8.5800000000000001e-02   4.1049999999999998e-01  -4.7600000000000003e-02  -1.7500000000000002e-02   8.8780000000000003e-01   2.4460000000000001e-01   3.5695000000000001e+00   4.3350000000000000e-01   1.2509999999999999e-01   1.9910000000000000e-01
  -5.0700000000000001e-01   1.0990000000000000e-01   8.5800000000000001e-02   4.1049999999999998e-01  -1.7130000000000001e-01  -1.0520000000000000e-01   1.0431999999999999e+00   4.2249999999999999e-01   4.3529999999999998e+00   5.0090000000000001e-01   1.2509999999999999e-01   2.3440000000000000e-01
   7.4939999999999996e-01   4.3999999999999997e-02   1.8015000000000001e+00   4.2959999999999998e-01  -1.0470000000000000e-01  -7.8899999999999998e-02   9.3220000000000003e-01   5.7809999999999995e-01   3.3953000000000002e+00   4.5269999999999999e-01   1.2509999999999999e-01   2.6100000000000001e-01
  -1.1020000000000001e-01   1.7590000000000000e-01   1.3725000000000001e+00   4.2959999999999998e-01  -3.8100000000000002e-02  -4.3900000000000002e-02   1.0209999999999999e+00   2.2200000000000001e-02   3.6564999999999999e+00   4.8159999999999997e-01   7.6999999999999999e-02   2.6979999999999998e-01
  -7.4939999999999996e-01   1.9789999999999999e-01   1.7160000000000000e-01   4.4869999999999999e-01  -7.6100000000000001e-02  -3.5099999999999999e-02   1.1540999999999999e+00   4.0020000000000000e-01   3.8306000000000000e+00   4.4309999999999999e-01   4.8099999999999997e-02   2.2120000000000001e-01
  -1.1020000000000001e-01   4.3999999999999997e-02  -3.4310000000000002e-01   4.0100000000000002e-01  -1.5229999999999999e-01  -6.5799999999999997e-02   1.1096999999999999e+00   3.7800000000000000e-01   4.2659000000000002e+00   4.8159999999999997e-01   1.4430000000000001e-01   2.9640000000000000e-01
   2.8649999999999998e-01   1.0990000000000000e-01   1.2010000000000001e+00   4.7739999999999999e-01  -9.5200000000000007e-02  -8.8000000000000005e-03   1.0209999999999999e+00   2.4460000000000001e-01   3.8306000000000000e+00   4.8159999999999997e-01   8.6599999999999996e-02   2.2559999999999999e-01
   2.6450000000000001e-01   2.6379999999999998e-01   6.0050000000000003e-01   4.2009999999999997e-01  -1.5229999999999999e-01  -4.3900000000000002e-02   1.1984999999999999e+00   3.7800000000000000e-01   3.4824000000000002e+00   4.4309999999999999e-01   3.8500000000000000e-02   2.4329999999999999e-01
  -5.5110000000000003e-01  -2.1999999999999999e-02   6.8630000000000002e-01   4.9650000000000000e-01  -1.9030000000000000e-01  -2.6300000000000000e-02   1.0653999999999999e+00   2.0010000000000000e-01   3.8306000000000000e+00   4.8159999999999997e-01   6.7400000000000002e-02   2.4770000000000000e-01
  -1.7630000000000001e-01  -2.1999999999999999e-02   1.2867999999999999e+00   4.5829999999999999e-01  -1.0470000000000000e-01  -7.0199999999999999e-02   1.0431999999999999e+00   4.0020000000000000e-01   4.1788999999999996e+00   4.6239999999999998e-01   1.0580000000000001e-01   2.7429999999999999e-01
   2.6450000000000001e-01   1.7590000000000000e-01   6.8630000000000002e-01   4.6779999999999999e-01  -1.0470000000000000e-01  -4.8200000000000000e-02   1.1762999999999999e+00   4.4469999999999998e-01   3.8306000000000000e+00   5.2980000000000005e-01   7.6999999999999999e-02   2.5209999999999999e-01
  -1.3230000000000000e-01   2.1999999999999999e-02   6.8630000000000002e-01   3.9140000000000003e-01  -9.5200000000000007e-02  -1.7500000000000002e-02   1.0431999999999999e+00   1.3339999999999999e-01   3.4824000000000002e+00   5.3939999999999999e-01   8.6599999999999996e-02   2.7429999999999999e-01
  -3.0859999999999999e-01  -1.0990000000000000e-01   2.5740000000000002e-01   4.3919999999999998e-01  -1.9000000000000000e-02  -9.6500000000000002e-02   9.9880000000000002e-01   5.7809999999999995e-01   2.8730000000000002e+00   4.8159999999999997e-01   7.6999999999999999e-02   2.0790000000000000e-01
  -2.2040000000000001e-01   6.6000000000000003e-02   1.2010000000000001e+00   4.1049999999999998e-01  -1.3320000000000001e-01  -3.9500000000000000e-02   1.0431999999999999e+00   4.4469999999999998e-01   3.9177000000000000e+00   5.1049999999999995e-01   6.7400000000000002e-02   2.9189999999999999e-01
   2.4249999999999999e-01  -1.0990000000000000e-01   7.7210000000000001e-01   3.0549999999999999e-01  -1.9030000000000000e-01   0.0000000000000000e+00   1.1096999999999999e+00   2.8910000000000002e-01   3.8306000000000000e+00   3.9489999999999997e-01   1.1550000000000001e-01   2.8749999999999998e-01
  -1.7630000000000001e-01   1.3189999999999999e-01   6.0050000000000003e-01   3.8190000000000002e-01  -1.3320000000000001e-01   1.3200000000000000e-02   8.2120000000000004e-01   4.2249999999999999e-01   3.1341999999999999e+00   5.2980000000000005e-01   1.2509999999999999e-01   2.5209999999999999e-01
  -3.3060000000000000e-01   1.9789999999999999e-01   6.8630000000000002e-01   4.1049999999999998e-01  -9.4999999999999998e-03  -9.6500000000000002e-02   1.1540999999999999e+00   2.8910000000000002e-01   3.9177000000000000e+00   4.9130000000000001e-01   1.7319999999999999e-01   2.2559999999999999e-01
  -2.4249999999999999e-01   3.0780000000000002e-01  -1.7160000000000000e-01   3.7240000000000001e-01  -1.8079999999999999e-01  -2.6300000000000000e-02   1.1540999999999999e+00   4.4469999999999998e-01   3.6564999999999999e+00   5.3939999999999999e-01   4.8099999999999997e-02   2.6100000000000001e-01
  -8.8200000000000001e-02   2.1980000000000000e-01   6.8630000000000002e-01   3.7240000000000001e-01  -1.0470000000000000e-01  -2.6300000000000000e-02   1.0653999999999999e+00   3.3350000000000002e-01   2.7858999999999998e+00   5.0090000000000001e-01   1.2509999999999999e-01   2.4329999999999999e-01
   6.6100000000000006e-02   1.7590000000000000e-01   4.2890000000000000e-01   3.7240000000000001e-01  -1.2370000000000000e-01  -7.0199999999999999e-02   9.1000000000000003e-01   5.7809999999999995e-01   3.8306000000000000e+00   5.2020000000000000e-01   4.8099999999999997e-02   2.8310000000000002e-01
  -3.0859999999999999e-01   1.7590000000000000e-01   2.5740000000000002e-01   5.0600000000000001e-01  -9.4999999999999998e-03  -7.8899999999999998e-02   1.1540999999999999e+00   1.7790000000000000e-01   4.0048000000000004e+00   4.6239999999999998e-01   1.3469999999999999e-01   2.6100000000000001e-01
  -3.3060000000000000e-01   1.5390000000000001e-01   9.4359999999999999e-01   4.0100000000000002e-01  -1.1420000000000000e-01  -6.1400000000000003e-02   1.0209999999999999e+00   5.3369999999999995e-01   2.7858999999999998e+00   5.0090000000000001e-01   3.8500000000000000e-02   2.7429999999999999e-01
   6.6100000000000006e-02   6.6000000000000003e-02   1.0294000000000001e+00   4.0100000000000002e-01  -6.6600000000000006e-02  -5.2600000000000001e-02   1.1318999999999999e+00   4.0020000000000000e-01   3.5695000000000001e+00   4.9130000000000001e-01   1.2509999999999999e-01   2.7429999999999999e-01
  -1.1020000000000001e-01  -8.7900000000000006e-02   6.8630000000000002e-01   4.1049999999999998e-01  -1.0470000000000000e-01  -3.5099999999999999e-02   9.3220000000000003e-01   3.7800000000000000e-01   3.6564999999999999e+00   4.5269999999999999e-01   1.4430000000000001e-01   2.3890000000000000e-01
  -2.8649999999999998e-01  -4.3999999999999997e-02   1.2010000000000001e+00   5.4420000000000002e-01  -3.8100000000000002e-02  -3.0700000000000002e-02   1.2650999999999999e+00   4.0020000000000000e-01   3.0470999999999999e+00   4.4309999999999999e-01   1.2509999999999999e-01   2.3890000000000000e-01
  -2.6450000000000001e-01  -1.7590000000000000e-01   1.1152000000000000e+00   3.5330000000000000e-01  -1.0470000000000000e-01  -3.0700000000000002e-02   1.0875999999999999e+00   4.4469999999999998e-01   3.8306000000000000e+00   5.2980000000000005e-01   9.6199999999999994e-02   2.6979999999999998e-01
  -1.3230000000000000e-01  -2.1999999999999999e-02   7.7210000000000001e-01   3.8190000000000002e-01  -1.3320000000000001e-01  -4.8200000000000000e-02   1.2873000000000001e+00   3.7800000000000000e-01   3.1341999999999999e+00   5.1049999999999995e-01   1.0580000000000001e-01   2.4329999999999999e-01
   1.3230000000000000e-01   1.0990000000000000e-01   1.5441000000000000e+00   4.1049999999999998e-01  -2.0930000000000001e-01  -1.3200000000000000e-02   9.5440000000000003e-01   1.5559999999999999e-01   3.4824000000000002e+00   3.8529999999999998e-01   2.8899999999999999e-02   2.3890000000000000e-01
  -2.8649999999999998e-01   0.0000000000000000e+00  -8.5800000000000001e-02   4.4869999999999999e-01  -1.6180000000000000e-01  -2.6300000000000000e-02   1.2650999999999999e+00   1.7790000000000000e-01   3.0470999999999999e+00   4.5269999999999999e-01  -9.5999999999999992e-03   2.4329999999999999e-01
   0.0000000000000000e+00   4.3999999999999997e-02   8.5780000000000001e-01   4.5829999999999999e-01  -9.5200000000000007e-02  -7.0199999999999999e-02   1.1318999999999999e+00   2.8910000000000002e-01   3.7435999999999998e+00   4.6239999999999998e-01   8.6599999999999996e-02   2.1229999999999999e-01
   0.0000000000000000e+00   2.4179999999999999e-01   9.4359999999999999e-01   4.3919999999999998e-01  -7.6100000000000001e-02  -1.3200000000000000e-02   1.1318999999999999e+00   2.8910000000000002e-01   3.3953000000000002e+00   4.4309999999999999e-01   1.0580000000000001e-01   2.2559999999999999e-01
  -1.3230000000000000e-01   3.5170000000000001e-01   1.1152000000000000e+00   3.8190000000000002e-01  -7.6100000000000001e-02  -4.3900000000000002e-02   1.0875999999999999e+00   3.7800000000000000e-01   3.5695000000000001e+00   4.1420000000000001e-01   1.3469999999999999e-01   2.3890000000000000e-01
  -4.4100000000000000e-02   2.1999999999999999e-02   1.5441000000000000e+00   3.8190000000000002e-01  -1.0470000000000000e-01  -3.5099999999999999e-02   1.1096999999999999e+00   3.3350000000000002e-01   4.0048000000000004e+00   4.8159999999999997e-01   6.7400000000000002e-02   2.4770000000000000e-01
  -2.2040000000000001e-01   2.1980000000000000e-01   3.4310000000000002e-01   4.2009999999999997e-01  -8.5599999999999996e-02  -2.1899999999999999e-02   1.0875999999999999e+00   2.8910000000000002e-01   3.4824000000000002e+00   4.3350000000000000e-01   4.8099999999999997e-02   2.9640000000000000e-01
   0.0000000000000000e+00   4.3999999999999997e-02   8.5800000000000001e-02   4.5829999999999999e-01  -1.2370000000000000e-01  -3.9500000000000000e-02   9.5440000000000003e-01   2.4460000000000001e-01   3.5695000000000001e+00   4.9130000000000001e-01   9.6199999999999994e-02   2.5209999999999999e-01
   2.1999999999999999e-02   4.3999999999999997e-02   6.8630000000000002e-01   4.4869999999999999e-01  -1.1420000000000000e-01  -2.1899999999999999e-02   8.6560000000000004e-01   2.2239999999999999e-01   3.0470999999999999e+00   5.0090000000000001e-01   0.0000000000000000e+00   2.3440000000000000e-01
  -4.4100000000000000e-02   1.5390000000000001e-01   8.5800000000000001e-02   3.6280000000000001e-01  -8.5599999999999996e-02  -4.3900000000000002e-02   1.1984999999999999e+00   2.2239999999999999e-01   4.0048000000000004e+00   5.3939999999999999e-01   4.8099999999999997e-02   2.3890000000000000e-01
  -1.1020000000000001e-01  -2.1999999999999999e-02   1.7160000000000000e-01   3.7240000000000001e-01  -1.0470000000000000e-01  -3.0700000000000002e-02   9.9880000000000002e-01   4.2249999999999999e-01   3.3953000000000002e+00   4.5269999999999999e-01   4.8099999999999997e-02   2.5659999999999999e-01
  -3.3060000000000000e-01   1.0990000000000000e-01   1.2010000000000001e+00   3.6280000000000001e-01  -1.7130000000000001e-01  -6.5799999999999997e-02   1.1540999999999999e+00   4.6689999999999998e-01   3.2212000000000001e+00   5.3939999999999999e-01   9.6199999999999994e-02   2.2120000000000001e-01
  -1.1020000000000001e-01  -1.5390000000000001e-01   1.5441000000000000e+00   4.7739999999999999e-01  -8.5599999999999996e-02  -4.4000000000000003e-03   1.1762999999999999e+00   2.8910000000000002e-01   4.0048000000000004e+00   4.9130000000000001e-01   4.8099999999999997e-02   2.3890000000000000e-01
  -8.8200000000000001e-02   8.7900000000000006e-02   1.0294000000000001e+00   3.6280000000000001e-01  -9.5200000000000007e-02  -6.1400000000000003e-02   1.0653999999999999e+00   3.5580000000000001e-01   3.4824000000000002e+00   6.0690000000000000e-01   9.6199999999999994e-02   2.8749999999999998e-01
  -3.5270000000000001e-01   2.8580000000000000e-01   5.1470000000000005e-01   5.2510000000000001e-01  -1.7130000000000001e-01   4.4000000000000003e-03   1.1318999999999999e+00   2.4460000000000001e-01   3.3953000000000002e+00   4.6239999999999998e-01   1.3469999999999999e-01   2.5659999999999999e-01
  -1.5429999999999999e-01   3.0780000000000002e-01  -4.2890000000000000e-01   5.0600000000000001e-01  -1.0470000000000000e-01  -2.6300000000000000e-02   1.0875999999999999e+00   4.4469999999999998e-01   4.3529999999999998e+00   4.6239999999999998e-01   3.8500000000000000e-02   2.5659999999999999e-01
  -1.5429999999999999e-01   0.0000000000000000e+00   0.0000000000000000e+00   4.0100000000000002e-01  -1.2370000000000000e-01  -4.3900000000000002e-02   1.0653999999999999e+00   4.8920000000000002e-01   2.8730000000000002e+00   5.0090000000000001e-01   1.0580000000000001e-01   2.8749999999999998e-01
   1.9839999999999999e-01   0.0000000000000000e+00   7.7210000000000001e-01   3.4370000000000001e-01  -9.5200000000000007e-02  -1.7500000000000002e-02   9.1000000000000003e-01   3.7800000000000000e-01   3.9177000000000000e+00   5.7799999999999996e-01   9.6199999999999994e-02   2.7870000000000000e-01
  -2.2040000000000001e-01  -2.1999999999999999e-02   6.8630000000000002e-01   3.2460000000000000e-01  -7.6100000000000001e-02  -4.8200000000000000e-02   1.0653999999999999e+00   4.8920000000000002e-01   3.5695000000000001e+00   4.6239999999999998e-01   5.7700000000000001e-02   3.1850000000000001e-01
  -2.4249999999999999e-01   1.3189999999999999e-01   4.2890000000000000e-01   4.2959999999999998e-01  -6.6600000000000006e-02  -5.2600000000000001e-02   9.7660000000000002e-01   2.2239999999999999e-01   3.3083000000000000e+00   4.7199999999999998e-01   9.5999999999999992e-03   2.4770000000000000e-01
  -1.5429999999999999e-01  -2.1999999999999999e-02   1.1152000000000000e+00   4.9650000000000000e-01  -1.6180000000000000e-01  -6.1400000000000003e-02   1.0653999999999999e+00   3.5580000000000001e-01   3.3083000000000000e+00   4.1420000000000001e-01   8.6599999999999996e-02   2.6540000000000002e-01
  -1.1020000000000001e-01   1.9789999999999999e-01  -6.0050000000000003e-01   3.8190000000000002e-01  -8.5599999999999996e-02  -3.5099999999999999e-02   1.1540999999999999e+00   3.7800000000000000e-01   3.3083000000000000e+00   4.4309999999999999e-01   1.3469999999999999e-01   2.5659999999999999e-01
  -1.5429999999999999e-01   2.1980000000000000e-01   1.2010000000000001e+00   5.5379999999999996e-01  -1.9980000000000001e-01  -8.3299999999999999e-02   9.9880000000000002e-01   3.5580000000000001e-01   4.3529999999999998e+00   4.7199999999999998e-01   2.8899999999999999e-02   2.3000000000000001e-01
  -2.1999999999999999e-02   1.9789999999999999e-01   8.5780000000000001e-01   5.1559999999999995e-01  -7.6100000000000001e-02  -1.7500000000000002e-02   1.0209999999999999e+00   2.8910000000000002e-01   3.3953000000000002e+00   4.5269999999999999e-01   1.3469999999999999e-01   2.7870000000000000e-01
   2.1999999999999999e-02  -2.1980000000000000e-01   1.1152000000000000e+00   3.4370000000000001e-01  -1.0470000000000000e-01  -4.4000000000000003e-03   1.0653999999999999e+00   2.4460000000000001e-01   3.3083000000000000e+00   5.2980000000000005e-01   9.6199999999999994e-02   2.9189999999999999e-01
   0.0000000000000000e+00   2.1999999999999999e-02   1.0294000000000001e+00   3.6280000000000001e-01  -2.8500000000000001e-02  -3.0700000000000002e-02   1.0209999999999999e+00   5.7809999999999995e-01   3.5695000000000001e+00   4.6239999999999998e-01   8.6599999999999996e-02   2.4770000000000000e-01
  -2.4249999999999999e-01   1.9789999999999999e-01   4.2890000000000000e-01   3.3420000000000000e-01  -9.5200000000000007e-02  -5.2600000000000001e-02   1.1096999999999999e+00   2.2239999999999999e-01   2.8730000000000002e+00   4.6239999999999998e-01   6.7400000000000002e-02   2.6979999999999998e-01
   0.0000000000000000e+00   4.3999999999999997e-02   7.7210000000000001e-01   4.2009999999999997e-01  -1.3320000000000001e-01  -7.8899999999999998e-02   1.0431999999999999e+00   3.1130000000000002e-01   4.6142000000000003e+00   4.0460000000000002e-01   8.6599999999999996e-02   2.4329999999999999e-01
  -2.2040000000000001e-01   1.3189999999999999e-01   8.5800000000000001e-02   3.3420000000000000e-01  -1.9980000000000001e-01  -3.0700000000000002e-02   1.1096999999999999e+00   2.0010000000000000e-01   3.8306000000000000e+00   4.3350000000000000e-01   1.8279999999999999e-01   2.6100000000000001e-01
  -6.6100000000000006e-02   1.9789999999999999e-01   3.4310000000000002e-01   4.7739999999999999e-01  -2.5690000000000002e-01  -5.2600000000000001e-02   1.1540999999999999e+00   4.0020000000000000e-01   3.6564999999999999e+00   5.6830000000000003e-01   6.7400000000000002e-02   2.4770000000000000e-01
  -2.6450000000000001e-01   1.7590000000000000e-01   5.1470000000000005e-01   4.1049999999999998e-01  -2.3790000000000000e-01  -3.5099999999999999e-02   9.5440000000000003e-01   4.0020000000000000e-01   3.4824000000000002e+00   4.6239999999999998e-01   3.8500000000000000e-02   2.1679999999999999e-01
  -1.9839999999999999e-01   0.0000000000000000e+00   6.8630000000000002e-01   4.2009999999999997e-01  -1.1420000000000000e-01  -4.3900000000000002e-02   1.1984999999999999e+00   3.1130000000000002e-01   3.8306000000000000e+00   4.9130000000000001e-01   1.2509999999999999e-01   2.4770000000000000e-01
   4.4100000000000000e-02  -1.3189999999999999e-01   8.5800000000000001e-02   4.8690000000000000e-01  -1.5229999999999999e-01  -5.7000000000000002e-02   1.1096999999999999e+00   4.8920000000000002e-01   3.3083000000000000e+00   5.0090000000000001e-01   2.8899999999999999e-02   1.9460000000000000e-01
   2.1999999999999999e-02   1.7590000000000000e-01   1.1152000000000000e+00   4.3919999999999998e-01  -1.2370000000000000e-01  -9.6500000000000002e-02   1.1318999999999999e+00   1.5559999999999999e-01   3.7435999999999998e+00   4.2380000000000001e-01   1.0580000000000001e-01   2.5659999999999999e-01
  -1.5429999999999999e-01   4.3999999999999997e-02   7.7210000000000001e-01   3.6280000000000001e-01  -1.0470000000000000e-01  -2.6300000000000000e-02   1.0875999999999999e+00   3.1130000000000002e-01   2.9600000000000000e+00   5.2980000000000005e-01   9.6199999999999994e-02   2.5209999999999999e-01
  -6.6100000000000006e-02   1.5390000000000001e-01   1.5441000000000000e+00   4.4869999999999999e-01  -1.9000000000000000e-02  -4.8200000000000000e-02   1.1762999999999999e+00   4.2249999999999999e-01   4.0048000000000004e+00   5.5869999999999997e-01   1.4430000000000001e-01   2.2120000000000001e-01
   0.0000000000000000e+00   3.2979999999999998e-01   2.5740000000000002e-01   4.1049999999999998e-01  -1.6180000000000000e-01  -8.7700000000000000e-02   9.5440000000000003e-01   4.8920000000000002e-01   3.5695000000000001e+00   5.0090000000000001e-01   1.7319999999999999e-01   2.4770000000000000e-01
  -1.7630000000000001e-01   6.6000000000000003e-02   1.0294000000000001e+00   5.2510000000000001e-01  -1.1420000000000000e-01  -7.0199999999999999e-02   1.1540999999999999e+00   4.0020000000000000e-01   2.8730000000000002e+00   5.3939999999999999e-01   4.8099999999999997e-02   2.3440000000000000e-01
  -1.5429999999999999e-01   0.0000000000000000e+00   1.2010000000000001e+00   3.2460000000000000e-01  -1.6180000000000000e-01  -5.7000000000000002e-02   1.1318999999999999e+00   5.5589999999999995e-01   3.3083000000000000e+00   5.4910000000000003e-01   7.6999999999999999e-02   2.6100000000000001e-01
   1.1020000000000001e-01  -2.1980000000000000e-01   3.4310000000000002e-01   4.2009999999999997e-01  -7.6100000000000001e-02  -1.4030000000000001e-01   1.0209999999999999e+00   2.2239999999999999e-01   4.3529999999999998e+00   4.3350000000000000e-01   3.8500000000000000e-02   2.3440000000000000e-01
  -6.6100000000000006e-02   1.0990000000000000e-01   1.0294000000000001e+00   3.7240000000000001e-01  -1.9030000000000000e-01  -3.9500000000000000e-02   1.1318999999999999e+00   4.2249999999999999e-01   4.1788999999999996e+00   4.7199999999999998e-01  -9.5999999999999992e-03   1.9460000000000000e-01
  -1.9839999999999999e-01   1.0990000000000000e-01   1.1152000000000000e+00   4.3919999999999998e-01  -9.5200000000000007e-02  -3.0700000000000002e-02   9.9880000000000002e-01   3.1130000000000002e-01   4.7882999999999996e+00   4.4309999999999999e-01   9.6199999999999994e-02   2.1229999999999999e-01
  -1.5429999999999999e-01   1.0990000000000000e-01   4.2890000000000000e-01   4.3919999999999998e-01  -9.4999999999999998e-03  -5.2600000000000001e-02   1.0431999999999999e+00   3.5580000000000001e-01   3.6564999999999999e+00   5.1049999999999995e-01   1.0580000000000001e-01   2.4329999999999999e-01
  -4.4100000000000000e-02   1.7590000000000000e-01   9.4359999999999999e-01   4.1049999999999998e-01  -4.7600000000000003e-02  -8.3299999999999999e-02   1.1318999999999999e+00   3.3350000000000002e-01   3.4824000000000002e+00   5.5869999999999997e-01   1.0580000000000001e-01   2.4770000000000000e-01
  -1.7630000000000001e-01   2.1980000000000000e-01   1.0294000000000001e+00   3.4370000000000001e-01  -3.8100000000000002e-02  -3.9500000000000000e-02   1.1540999999999999e+00   4.4469999999999998e-01   3.5695000000000001e+00   4.5269999999999999e-01   7.6999999999999999e-02   2.2559999999999999e-01
  -2.1999999999999999e-02   0.0000000000000000e+00   9.4359999999999999e-01   3.0549999999999999e-01  -1.1420000000000000e-01  -3.5099999999999999e-02   9.7660000000000002e-01   3.3350000000000002e-01   3.2212000000000001e+00   4.6239999999999998e-01   5.7700000000000001e-02   2.6100000000000001e-01
  -4.4100000000000000e-02   2.4179999999999999e-01   7.7210000000000001e-01   4.5829999999999999e-01  -8.5599999999999996e-02  -3.5099999999999999e-02   9.7660000000000002e-01   2.8910000000000002e-01   3.6564999999999999e+00   4.4309999999999999e-01  -9.5999999999999992e-03   2.1229999999999999e-01
  -2.4249999999999999e-01   0.0000000000000000e+00   6.8630000000000002e-01   3.9140000000000003e-01  -1.0470000000000000e-01  -3.5099999999999999e-02   1.0653999999999999e+00   4.4469999999999998e-01   3.4824000000000002e+00   5.1049999999999995e-01   6.7400000000000002e-02   2.6979999999999998e-01
   8.8200000000000001e-02  -4.3999999999999997e-02   9.4359999999999999e-01   3.7240000000000001e-01  -9.5200000000000007e-02  -4.8200000000000000e-02   1.1540999999999999e+00   4.0020000000000000e-01   3.3953000000000002e+00   5.4910000000000003e-01   9.5999999999999992e-03   2.5659999999999999e-01
  -3.3060000000000000e-01   1.0990000000000000e-01   1.7160000000000000e-01   4.4869999999999999e-01  -2.2839999999999999e-01   4.4000000000000003e-03   1.0431999999999999e+00   2.8910000000000002e-01   3.2212000000000001e+00   5.6830000000000003e-01   8.6599999999999996e-02   2.2559999999999999e-01
  -1.7630000000000001e-01   2.1999999999999999e-02   1.2010000000000001e+00   4.4869999999999999e-01  -1.9980000000000001e-01  -6.1400000000000003e-02   1.1318999999999999e+00   2.6679999999999998e-01   3.8306000000000000e+00   4.7199999999999998e-01   1.0580000000000001e-01   2.4770000000000000e-01
  -1.7630000000000001e-01   1.7590000000000000e-01   8.5800000000000001e-02   4.6779999999999999e-01  -1.9030000000000000e-01  -5.2600000000000001e-02   9.7660000000000002e-01   4.8920000000000002e-01   2.9600000000000000e+00   5.0090000000000001e-01   1.2509999999999999e-01   2.1229999999999999e-01
  -8.8200000000000001e-02   2.4179999999999999e-01   5.1470000000000005e-01   3.5330000000000000e-01  -6.6600000000000006e-02  -6.1400000000000003e-02   9.7660000000000002e-01   2.4460000000000001e-01   3.7435999999999998e+00   4.0460000000000002e-01   1.0580000000000001e-01   2.4770000000000000e-01
  -6.6100000000000006e-02   4.3999999999999997e-02   1.0294000000000001e+00   4.6779999999999999e-01  -1.2370000000000000e-01  -7.8899999999999998e-02   1.0209999999999999e+00   5.3369999999999995e-01   3.4824000000000002e+00   4.7199999999999998e-01   7.6999999999999999e-02   2.8310000000000002e-01
  -1.3230000000000000e-01   1.9789999999999999e-01   8.5800000000000001e-02   5.2510000000000001e-01  -1.7130000000000001e-01   8.8000000000000005e-03   9.5440000000000003e-01   4.6689999999999998e-01   3.3953000000000002e+00   4.1420000000000001e-01   7.6999999999999999e-02   2.1229999999999999e-01
  -1.3230000000000000e-01   1.9789999999999999e-01   4.2890000000000000e-01   3.6280000000000001e-01  -4.7600000000000003e-02  -3.5099999999999999e-02   1.1540999999999999e+00   3.7800000000000000e-01   4.0918000000000001e+00   4.6239999999999998e-01   9.5999999999999992e-03   2.3890000000000000e-01
  -1.1020000000000001e-01   0.0000000000000000e+00   8.5780000000000001e-01   4.0100000000000002e-01  -1.8079999999999999e-01  -1.7500000000000002e-02   1.2650999999999999e+00   3.5580000000000001e-01   3.3953000000000002e+00   3.9489999999999997e-01   7.6999999999999999e-02   2.2559999999999999e-01
   0.0000000000000000e+00  -6.6000000000000003e-02   8.5780000000000001e-01   4.1049999999999998e-01  -1.2370000000000000e-01  -5.7000000000000002e-02   8.8780000000000003e-01   2.8910000000000002e-01   2.8730000000000002e+00   4.6239999999999998e-01   1.3469999999999999e-01   2.5209999999999999e-01
  -1.1020000000000001e-01   1.0990000000000000e-01   2.5740000000000002e-01   3.5330000000000000e-01  -1.3320000000000001e-01  -2.6300000000000000e-02   1.1984999999999999e+00   3.7800000000000000e-01   3.3953000000000002e+00   4.8159999999999997e-01   1.1550000000000001e-01   2.6979999999999998e-01
  -1.3230000000000000e-01  -8.7900000000000006e-02   8.5780000000000001e-01   4.5829999999999999e-01  -5.7099999999999998e-02  -3.0700000000000002e-02   1.0875999999999999e+00   4.4469999999999998e-01   3.5695000000000001e+00   5.2980000000000005e-01   1.3469999999999999e-01   2.6979999999999998e-01
  -1.7630000000000001e-01   6.6000000000000003e-02   8.5780000000000001e-01   3.9140000000000003e-01  -1.1420000000000000e-01  -2.6300000000000000e-02   1.1096999999999999e+00   2.4460000000000001e-01   3.1341999999999999e+00   5.8760000000000001e-01   1.4430000000000001e-01   2.8310000000000002e-01
   8.8200000000000001e-02   6.6000000000000003e-02   1.7160000000000000e-01   3.7240000000000001e-01  -1.5229999999999999e-01  -4.8200000000000000e-02   1.0653999999999999e+00   4.6689999999999998e-01   3.1341999999999999e+00   5.1049999999999995e-01   9.6199999999999994e-02   2.3440000000000000e-01
  -4.4100000000000000e-02   1.5390000000000001e-01   1.0294000000000001e+00   4.3919999999999998e-01  -7.6100000000000001e-02  -2.1899999999999999e-02   9.5440000000000003e-01   3.7800000000000000e-01   3.6564999999999999e+00   4.5269999999999999e-01   5.7700000000000001e-02   2.9189999999999999e-01
  -4.4100000000000000e-02   0.0000000000000000e+00   1.7157000000000000e+00   5.0600000000000001e-01  -9.5200000000000007e-02  -3.0700000000000002e-02   1.2206999999999999e+00   3.5580000000000001e-01   3.0470999999999999e+00   4.6239999999999998e-01   9.6199999999999994e-02   2.6540000000000002e-01
  -1.9839999999999999e-01   2.6379999999999998e-01   1.2010000000000001e+00   4.6779999999999999e-01  -1.0470000000000000e-01  -8.8000000000000005e-03   1.1318999999999999e+00   2.8910000000000002e-01   3.1341999999999999e+00   3.7569999999999998e-01   1.0580000000000001e-01   2.3890000000000000e-01
  -3.3060000000000000e-01   4.3999999999999997e-02   6.0050000000000003e-01   4.5829999999999999e-01  -8.5599999999999996e-02  -2.1899999999999999e-02   9.3220000000000003e-01   4.2249999999999999e-01   3.6564999999999999e+00   5.3939999999999999e-01   6.7400000000000002e-02   2.7429999999999999e-01
  -1.7630000000000001e-01   2.8580000000000000e-01   6.8630000000000002e-01   5.0600000000000001e-01  -1.0470000000000000e-01  -8.3299999999999999e-02   1.0209999999999999e+00   3.5580000000000001e-01   4.3529999999999998e+00   4.3350000000000000e-01   1.9199999999999998e-02   2.5659999999999999e-01
  -8.8200000000000001e-02   2.1999999999999999e-02   7.7210000000000001e-01   3.9140000000000003e-01  -1.6180000000000000e-01  -5.7000000000000002e-02   1.2428999999999999e+00   6.6699999999999995e-02   3.6564999999999999e+00   5.0090000000000001e-01   1.6360000000000000e-01   2.6540000000000002e-01
  -1.7630000000000001e-01  -2.1999999999999999e-02   1.3725000000000001e+00   3.8190000000000002e-01  -1.1420000000000000e-01  -1.3200000000000000e-02   1.0653999999999999e+00   4.0020000000000000e-01   2.8730000000000002e+00   4.6239999999999998e-01   1.1550000000000001e-01   2.5659999999999999e-01
  -2.1999999999999999e-02  -1.3189999999999999e-01   6.0050000000000003e-01   4.5829999999999999e-01  -7.6100000000000001e-02  -7.8899999999999998e-02   1.0875999999999999e+00   1.7790000000000000e-01   4.0048000000000004e+00   5.2020000000000000e-01   8.6599999999999996e-02   2.6979999999999998e-01
   2.1999999999999999e-02  -1.3189999999999999e-01   5.1470000000000005e-01   3.5330000000000000e-01  -1.1420000000000000e-01  -1.7500000000000002e-02   1.0875999999999999e+00   3.5580000000000001e-01   3.7435999999999998e+00   4.1420000000000001e-01   8.6599999999999996e-02   2.2120000000000001e-01
   1.5429999999999999e-01   8.7900000000000006e-02   1.1152000000000000e+00   4.4869999999999999e-01  -1.7130000000000001e-01  -8.7700000000000000e-02   1.0653999999999999e+00   3.5580000000000001e-01   4.4401000000000002e+00   4.6239999999999998e-01   6.7400000000000002e-02   2.6540000000000002e-01
  -4.4100000000000000e-02   6.6000000000000003e-02   3.4310000000000002e-01   4.2009999999999997e-01  -1.7130000000000001e-01  -4.3900000000000002e-02   1.1984999999999999e+00   2.2239999999999999e-01   4.0048000000000004e+00   5.0090000000000001e-01   1.0580000000000001e-01   2.2559999999999999e-01
  -3.5270000000000001e-01  -1.5390000000000001e-01   8.5780000000000001e-01   4.2959999999999998e-01  -1.4269999999999999e-01  -3.9500000000000000e-02   1.0209999999999999e+00   4.8920000000000002e-01   3.5695000000000001e+00   4.8159999999999997e-01   5.7700000000000001e-02   2.4770000000000000e-01
  -1.7630000000000001e-01   8.7900000000000006e-02   1.0294000000000001e+00   4.2959999999999998e-01  -1.1420000000000000e-01   4.4000000000000003e-03   1.0875999999999999e+00   3.1130000000000002e-01   3.4824000000000002e+00   5.5869999999999997e-01   7.6999999999999999e-02   2.3890000000000000e-01
  -1.1020000000000001e-01  -2.1999999999999999e-02   1.7157000000000000e+00   4.6779999999999999e-01  -1.1420000000000000e-01  -6.1400000000000003e-02   9.5440000000000003e-01   3.7800000000000000e-01   3.1341999999999999e+00   4.5269999999999999e-01   6.7400000000000002e-02   2.7429999999999999e-01
  -6.6100000000000006e-02   0.0000000000000000e+00   3.4310000000000002e-01   5.1559999999999995e-01  -1.4269999999999999e-01  -2.6300000000000000e-02   1.0431999999999999e+00   2.4460000000000001e-01   3.4824000000000002e+00   4.6239999999999998e-01   4.8099999999999997e-02   2.4770000000000000e-01
  -2.2040000000000001e-01  -1.0990000000000000e-01   0.0000000000000000e+00   4.5829999999999999e-01  -1.7130000000000001e-01  -1.7500000000000002e-02   1.2650999999999999e+00   3.1130000000000002e-01   3.4824000000000002e+00   5.0090000000000001e-01   1.1550000000000001e-01   2.1229999999999999e-01
  -2.2040000000000001e-01   8.7900000000000006e-02   4.2890000000000000e-01   3.6280000000000001e-01  -1.9980000000000001e-01  -3.5099999999999999e-02   1.0875999999999999e+00   4.8920000000000002e-01   3.9177000000000000e+00   4.7199999999999998e-01   6.7400000000000002e-02   3.0080000000000001e-01
  -1.3230000000000000e-01   1.7590000000000000e-01   3.4310000000000002e-01   3.9140000000000003e-01  -9.5200000000000007e-02   3.5099999999999999e-02   1.0875999999999999e+00   2.8910000000000002e-01   3.8306000000000000e+00   5.1049999999999995e-01   5.7700000000000001e-02   2.5659999999999999e-01
  -4.8490000000000000e-01  -4.3999999999999997e-02   6.0050000000000003e-01   3.5330000000000000e-01  -9.5200000000000007e-02   0.0000000000000000e+00   1.1318999999999999e+00   4.2249999999999999e-01   3.6564999999999999e+00   4.6239999999999998e-01   5.7700000000000001e-02   2.4770000000000000e-01
   1.5429999999999999e-01   2.4179999999999999e-01   1.1152000000000000e+00   3.7240000000000001e-01  -8.5599999999999996e-02  -7.4499999999999997e-02   1.2206999999999999e+00   3.5580000000000001e-01   4.5270999999999999e+00   4.7199999999999998e-01   1.9239999999999999e-01   2.5209999999999999e-01
  -1.5429999999999999e-01   4.3999999999999997e-02   6.8630000000000002e-01   4.9650000000000000e-01  -3.8100000000000002e-02  -1.0090000000000000e-01   1.0875999999999999e+00   3.7800000000000000e-01   3.3083000000000000e+00   5.2980000000000005e-01   9.6199999999999994e-02   2.1679999999999999e-01
  -3.3060000000000000e-01   2.1999999999999999e-02   1.8015000000000001e+00   3.7240000000000001e-01  -1.1420000000000000e-01  -6.1400000000000003e-02   1.0431999999999999e+00   2.8910000000000002e-01   3.3953000000000002e+00   5.0090000000000001e-01   8.6599999999999996e-02   2.5659999999999999e-01
  -1.3230000000000000e-01   1.3189999999999999e-01   8.5780000000000001e-01   3.6280000000000001e-01  -1.5229999999999999e-01  -4.4000000000000003e-03   1.1762999999999999e+00   2.2239999999999999e-01   4.0918000000000001e+00   5.1049999999999995e-01   1.7319999999999999e-01   2.6100000000000001e-01
  -2.2040000000000001e-01   6.6000000000000003e-02   8.5800000000000001e-02   4.2959999999999998e-01  -1.9030000000000000e-01  -1.7500000000000002e-02   9.3220000000000003e-01   3.5580000000000001e-01   3.6564999999999999e+00   4.1420000000000001e-01   6.7400000000000002e-02   2.7429999999999999e-01
  -4.4100000000000000e-02  -4.3999999999999997e-02   5.1470000000000005e-01   3.9140000000000003e-01  -7.6100000000000001e-02  -1.7500000000000002e-02   1.2650999999999999e+00   4.0020000000000000e-01   2.9600000000000000e+00   5.1049999999999995e-01   3.8500000000000000e-02   2.3890000000000000e-01
  -2.1999999999999999e-02   1.5390000000000001e-01   0.0000000000000000e+00   4.7739999999999999e-01  -6.6600000000000006e-02  -4.4000000000000003e-03   9.1000000000000003e-01   4.8920000000000002e-01   2.7858999999999998e+00   4.6239999999999998e-01   7.6999999999999999e-02   2.5209999999999999e-01
   0.0000000000000000e+00   1.9789999999999999e-01   3.4310000000000002e-01   5.3469999999999995e-01  -1.6180000000000000e-01   0.0000000000000000e+00   1.2206999999999999e+00   2.4460000000000001e-01   3.6564999999999999e+00   5.8760000000000001e-01   1.3469999999999999e-01   2.9189999999999999e-01
  -2.1999999999999999e-02  -1.5390000000000001e-01   7.7210000000000001e-01   3.4370000000000001e-01  -1.9030000000000000e-01  -6.5799999999999997e-02   9.9880000000000002e-01   4.2249999999999999e-01   2.8730000000000002e+00   4.5269999999999999e-01   9.6199999999999994e-02   2.5209999999999999e-01
  -2.2040000000000001e-01   2.1999999999999999e-02   1.1152000000000000e+00   3.5330000000000000e-01  -5.7099999999999998e-02  -7.8899999999999998e-02   9.5440000000000003e-01   6.6699999999999995e-02   3.3083000000000000e+00   4.4309999999999999e-01   8.6599999999999996e-02   2.6540000000000002e-01
  -2.6450000000000001e-01  -4.3999999999999997e-02   6.8630000000000002e-01   3.1509999999999999e-01  -1.7130000000000001e-01  -3.5099999999999999e-02   1.3983000000000001e+00   5.5589999999999995e-01   4.1788999999999996e+00   5.1049999999999995e-01   1.6360000000000000e-01   2.3440000000000000e-01
  -4.4100000000000000e-02   1.0990000000000000e-01   8.5780000000000001e-01   3.8190000000000002e-01  -1.0470000000000000e-01  -4.3900000000000002e-02   8.2120000000000004e-01   1.0005999999999999e+00   2.8730000000000002e+00   6.3580000000000003e-01   1.3469999999999999e-01   2.6979999999999998e-01
   6.6100000000000006e-02   1.3189999999999999e-01  -3.4310000000000002e-01   4.3919999999999998e-01  -1.3320000000000001e-01  -1.7500000000000002e-02   1.4649000000000001e+00  -3.1130000000000002e-01   4.0048000000000004e+00   5.4910000000000003e-01   9.5999999999999992e-03   2.3440000000000000e-01
  -1.3230000000000000e-01   0.0000000000000000e+00   1.7157000000000000e+00   4.5829999999999999e-01  -1.7130000000000001e-01  -4.4000000000000003e-03   9.5440000000000003e-01   4.6689999999999998e-01   4.0048000000000004e+00   4.7199999999999998e-01   3.8500000000000000e-02   3.0080000000000001e-01
  -8.8200000000000001e-02   4.3999999999999997e-02   6.0050000000000003e-01   4.4869999999999999e-01  -6.6600000000000006e-02  -4.3900000000000002e-02   8.6560000000000004e-01   7.7820000000000000e-01   3.8306000000000000e+00   4.8159999999999997e-01   5.7700000000000001e-02   2.6979999999999998e-01
  -2.1999999999999999e-02   2.6379999999999998e-01   1.1152000000000000e+00   3.6280000000000001e-01  -8.5599999999999996e-02  -4.3900000000000002e-02   1.1762999999999999e+00  -3.3350000000000002e-01   4.1788999999999996e+00   4.8159999999999997e-01   0.0000000000000000e+00   2.6979999999999998e-01
  -1.3230000000000000e-01  -1.3189999999999999e-01   5.1470000000000005e-01   3.9140000000000003e-01  -1.9980000000000001e-01   8.8000000000000005e-03   1.0875999999999999e+00   6.8930000000000002e-01   2.7858999999999998e+00   4.7199999999999998e-01   1.7319999999999999e-01   2.7429999999999999e-01
  -2.2040000000000001e-01   1.3189999999999999e-01   3.4310000000000002e-01   3.5330000000000000e-01  -1.3320000000000001e-01  -3.9500000000000000e-02   1.0209999999999999e+00   4.4469999999999998e-01   3.9177000000000000e+00   4.6239999999999998e-01   1.0580000000000001e-01   2.7429999999999999e-01
  -1.1020000000000001e-01   3.0780000000000002e-01   1.4582999999999999e+00   3.5330000000000000e-01  -8.5599999999999996e-02  -4.8200000000000000e-02   1.2206999999999999e+00   2.2200000000000001e-02   3.4824000000000002e+00   4.5269999999999999e-01   4.8099999999999997e-02   2.2120000000000001e-01
  -2.2040000000000001e-01   6.6000000000000003e-02   3.4310000000000002e-01   4.2959999999999998e-01  -1.9030000000000000e-01   2.1899999999999999e-02   1.0653999999999999e+00   3.5580000000000001e-01   3.8306000000000000e+00   4.6239999999999998e-01   6.7400000000000002e-02   2.7429999999999999e-01
   2.1999999999999999e-02   1.3189999999999999e-01   8.5800000000000001e-02   3.7240000000000001e-01  -1.4269999999999999e-01  -7.0199999999999999e-02   1.1984999999999999e+00   4.0020000000000000e-01   3.3083000000000000e+00   5.2980000000000005e-01   4.8099999999999997e-02   2.2559999999999999e-01
   4.4100000000000000e-02   8.7900000000000006e-02   5.1470000000000005e-01   4.9650000000000000e-01  -1.3320000000000001e-01   1.3200000000000000e-02   9.1000000000000003e-01   3.3350000000000002e-01   3.2212000000000001e+00   4.2380000000000001e-01   1.1550000000000001e-01   2.7870000000000000e-01
  -3.0859999999999999e-01   1.9789999999999999e-01   1.1152000000000000e+00   4.4869999999999999e-01  -8.5599999999999996e-02  -3.5099999999999999e-02   9.9880000000000002e-01   4.0020000000000000e-01   3.1341999999999999e+00   5.2020000000000000e-01   9.5999999999999992e-03   2.3000000000000001e-01
  -1.5429999999999999e-01  -8.7900000000000006e-02   1.4582999999999999e+00   3.0549999999999999e-01  -1.5229999999999999e-01  -3.9500000000000000e-02   9.7660000000000002e-01   3.5580000000000001e-01   3.8306000000000000e+00   5.2020000000000000e-01   6.7400000000000002e-02   2.7870000000000000e-01
  -1.7630000000000001e-01   1.9789999999999999e-01  -1.7160000000000000e-01   4.1049999999999998e-01  -2.0930000000000001e-01  -3.9500000000000000e-02   9.9880000000000002e-01   5.7809999999999995e-01   3.3953000000000002e+00   4.7199999999999998e-01   8.6599999999999996e-02   2.3000000000000001e-01
  -2.2040000000000001e-01   1.0990000000000000e-01   7.7210000000000001e-01   4.5829999999999999e-01  -1.5229999999999999e-01  -9.6500000000000002e-02   1.0875999999999999e+00   2.8910000000000002e-01   3.3953000000000002e+00   5.1049999999999995e-01   3.8500000000000000e-02   2.6540000000000002e-01
   1.5429999999999999e-01  -2.1999999999999999e-02   4.2890000000000000e-01   3.2460000000000000e-01  -7.6100000000000001e-02  -1.3200000000000000e-02   1.1318999999999999e+00   2.4460000000000001e-01   3.3083000000000000e+00   4.3350000000000000e-01   1.0580000000000001e-01   2.3000000000000001e-01
   1.5429999999999999e-01  -1.0990000000000000e-01   6.8630000000000002e-01   4.5829999999999999e-01  -1.9980000000000001e-01  -2.6300000000000000e-02   1.0209999999999999e+00   6.8930000000000002e-01   3.7435999999999998e+00   4.6239999999999998e-01   1.1550000000000001e-01   2.6979999999999998e-01
   0.0000000000000000e+00   2.8580000000000000e-01   6.8630000000000002e-01   4.3919999999999998e-01  -2.1890000000000001e-01  -3.9500000000000000e-02   1.0209999999999999e+00   4.4499999999999998e-02   4.1788999999999996e+00   5.2980000000000005e-01   3.8500000000000000e-02   2.3000000000000001e-01
  -1.7630000000000001e-01   1.9789999999999999e-01   1.2010000000000001e+00   3.2460000000000000e-01  -1.2370000000000000e-01  -2.1899999999999999e-02   9.3220000000000003e-01   5.3369999999999995e-01   2.6118000000000001e+00   5.1049999999999995e-01   6.7400000000000002e-02   2.5659999999999999e-01
   0.0000000000000000e+00   0.0000000000000000e+00   5.1470000000000005e-01   4.9650000000000000e-01  -1.4269999999999999e-01  -5.2600000000000001e-02   1.1318999999999999e+00   3.5580000000000001e-01   4.0918000000000001e+00   4.5269999999999999e-01   4.8099999999999997e-02   2.6100000000000001e-01
  -8.8200000000000001e-02   1.3189999999999999e-01   6.0050000000000003e-01   3.6280000000000001e-01  -1.5229999999999999e-01  -7.4499999999999997e-02   1.0209999999999999e+00   6.6699999999999995e-02   3.7435999999999998e+00   5.5869999999999997e-01   1.0580000000000001e-01   2.7429999999999999e-01
  -1.3230000000000000e-01   3.5170000000000001e-01   5.1470000000000005e-01   4.2959999999999998e-01  -8.5599999999999996e-02   8.8000000000000005e-03   1.0431999999999999e+00   3.1130000000000002e-01   3.1341999999999999e+00   5.0090000000000001e-01   1.1550000000000001e-01   2.0790000000000000e-01
  -4.4080000000000003e-01   2.6379999999999998e-01   1.1152000000000000e+00   3.7240000000000001e-01  -6.6600000000000006e-02  -1.7500000000000002e-02   1.1540999999999999e+00   3.5580000000000001e-01   3.7435999999999998e+00   4.8159999999999997e-01   2.8899999999999999e-02   2.7870000000000000e-01
   6.6100000000000006e-02   8.7900000000000006e-02   3.4310000000000002e-01   3.3420000000000000e-01  -1.0470000000000000e-01  -5.2600000000000001e-02   9.3220000000000003e-01   2.6679999999999998e-01   3.4824000000000002e+00   5.0090000000000001e-01   1.1550000000000001e-01   2.8310000000000002e-01
  -1.1020000000000001e-01   1.9789999999999999e-01   8.5780000000000001e-01   4.4869999999999999e-01  -1.3320000000000001e-01  -4.4000000000000003e-03   9.7660000000000002e-01   4.6689999999999998e-01   2.9600000000000000e+00   4.7199999999999998e-01   5.7700000000000001e-02   3.0080000000000001e-01
   1.1020000000000001e-01   1.0990000000000000e-01  -8.5800000000000001e-02   4.1049999999999998e-01  -2.1890000000000001e-01  -5.7000000000000002e-02   1.0209999999999999e+00   3.5580000000000001e-01   3.2212000000000001e+00   5.4910000000000003e-01   0.0000000000000000e+00   2.5209999999999999e-01
  -1.3230000000000000e-01  -2.1999999999999999e-02   1.0294000000000001e+00   3.8190000000000002e-01  -1.6180000000000000e-01  -3.9500000000000000e-02   1.0875999999999999e+00   3.1130000000000002e-01   4.0918000000000001e+00   4.9130000000000001e-01   4.8099999999999997e-02   2.5209999999999999e-01
  -1.3230000000000000e-01  -1.0990000000000000e-01   9.4359999999999999e-01   2.7689999999999998e-01  -1.7130000000000001e-01  -3.0700000000000002e-02   1.0875999999999999e+00   3.3350000000000002e-01   3.9177000000000000e+00   4.7199999999999998e-01   2.8899999999999999e-02   2.6979999999999998e-01
  -1.9839999999999999e-01   1.9789999999999999e-01   1.5441000000000000e+00   3.2460000000000000e-01  -1.3320000000000001e-01  -5.2600000000000001e-02   1.1762999999999999e+00   3.5580000000000001e-01   3.8306000000000000e+00   5.2020000000000000e-01   5.7700000000000001e-02   2.5659999999999999e-01
  -1.5429999999999999e-01   1.3189999999999999e-01   4.2890000000000000e-01   4.7739999999999999e-01  -1.8079999999999999e-01  -7.4499999999999997e-02   9.9880000000000002e-01   4.0020000000000000e-01   4.5270999999999999e+00   4.8159999999999997e-01   1.3469999999999999e-01   1.9910000000000000e-01
  -6.6100000000000006e-02   3.7369999999999998e-01   4.2890000000000000e-01   4.5829999999999999e-01  -1.8079999999999999e-01  -7.0199999999999999e-02   1.0653999999999999e+00   4.2249999999999999e-01   3.1341999999999999e+00   4.7199999999999998e-01   1.0580000000000001e-01   2.5209999999999999e-01
   2.1999999999999999e-02   3.5170000000000001e-01   8.5800000000000001e-02   4.6779999999999999e-01  -9.5200000000000007e-02   2.6300000000000000e-02   1.2428999999999999e+00   2.8910000000000002e-01   4.0048000000000004e+00   4.9130000000000001e-01   1.9239999999999999e-01   2.5209999999999999e-01
  -1.9839999999999999e-01  -4.3999999999999997e-02   7.7210000000000001e-01   4.9650000000000000e-01  -7.6100000000000001e-02  -2.1899999999999999e-02   1.0875999999999999e+00   4.0020000000000000e-01   3.7435999999999998e+00   4.6239999999999998e-01   1.7319999999999999e-01   2.4770000000000000e-01
  -8.8200000000000001e-02  -1.0990000000000000e-01   1.8872000000000000e+00   3.7240000000000001e-01  -7.6100000000000001e-02  -7.4499999999999997e-02   1.0431999999999999e+00   1.5559999999999999e-01   3.3083000000000000e+00   5.0090000000000001e-01   3.8500000000000000e-02   2.5209999999999999e-01
   4.4100000000000000e-02   8.7900000000000006e-02   6.0050000000000003e-01   3.7240000000000001e-01  -1.1420000000000000e-01  -2.6300000000000000e-02   1.0209999999999999e+00   2.4460000000000001e-01   3.3083000000000000e+00   5.2020000000000000e-01   3.8500000000000000e-02   2.6540000000000002e-01
  -6.6100000000000006e-02   2.4179999999999999e-01   0.0000000000000000e+00   4.2009999999999997e-01  -6.6600000000000006e-02  -8.8000000000000005e-03   1.0653999999999999e+00   4.2249999999999999e-01   3.1341999999999999e+00   4.7199999999999998e-01   8.6599999999999996e-02   2.1679999999999999e-01
  -1.3230000000000000e-01   1.7590000000000000e-01   0.0000000000000000e+00   4.3919999999999998e-01  -1.9980000000000001e-01  -1.3200000000000000e-02   9.5440000000000003e-01   3.1130000000000002e-01   3.2212000000000001e+00   4.8159999999999997e-01   6.7400000000000002e-02   2.4329999999999999e-01
  -1.3230000000000000e-01   2.1999999999999999e-02   6.8630000000000002e-01   4.2959999999999998e-01  -9.5200000000000007e-02  -1.0520000000000000e-01   1.1318999999999999e+00   4.2249999999999999e-01   4.0048000000000004e+00   5.1049999999999995e-01   9.6199999999999994e-02   2.1679999999999999e-01
   2.1999999999999999e-02   3.0780000000000002e-01  -2.5740000000000002e-01   4.2009999999999997e-01  -1.6180000000000000e-01  -4.3900000000000002e-02   9.9880000000000002e-01   2.6679999999999998e-01   3.6564999999999999e+00   5.0090000000000001e-01   1.3469999999999999e-01   2.4329999999999999e-01
  -6.6100000000000006e-02  -1.0990000000000000e-01   1.1152000000000000e+00   4.1049999999999998e-01  -1.9030000000000000e-01  -3.9500000000000000e-02   1.0209999999999999e+00   2.8910000000000002e-01   3.7435999999999998e+00   5.0090000000000001e-01   1.4430000000000001e-01   2.3000000000000001e-01
  -6.6100000000000006e-02   4.3999999999999997e-02   6.0050000000000003e-01   4.9650000000000000e-01  -1.1420000000000000e-01  -1.7500000000000002e-02   1.1318999999999999e+00   5.5589999999999995e-01   2.5247000000000002e+00   4.2380000000000001e-01   1.9239999999999999e-01   2.7429999999999999e-01
  -2.2040000000000001e-01   1.7590000000000000e-01   8.5780000000000001e-01   4.6779999999999999e-01  -6.6600000000000006e-02  -6.5799999999999997e-02   1.1096999999999999e+00   4.0020000000000000e-01   3.3953000000000002e+00   5.7799999999999996e-01   6.7400000000000002e-02   2.8310000000000002e-01
  -6.6100000000000006e-02   2.1999999999999999e-02   5.1470000000000005e-01   3.0549999999999999e-01  -1.6180000000000000e-01  -3.5099999999999999e-02   9.9880000000000002e-01   4.2249999999999999e-01   3.2212000000000001e+00   5.4910000000000003e-01   1.2509999999999999e-01   2.5209999999999999e-01
  -3.3060000000000000e-01   2.8580000000000000e-01   5.1470000000000005e-01   4.6779999999999999e-01  -1.6180000000000000e-01  -3.9500000000000000e-02   1.2428999999999999e+00   2.6679999999999998e-01   3.5695000000000001e+00   5.2020000000000000e-01   6.7400000000000002e-02   2.4329999999999999e-01
   6.6100000000000006e-02   1.0990000000000000e-01   5.1470000000000005e-01   4.2959999999999998e-01  -1.1420000000000000e-01  -4.8200000000000000e-02   1.1762999999999999e+00   4.6689999999999998e-01   4.0918000000000001e+00   4.3350000000000000e-01   8.6599999999999996e-02   2.9189999999999999e-01
  -2.1999999999999999e-02   1.7590000000000000e-01   1.2010000000000001e+00   3.7240000000000001e-01  -1.4269999999999999e-01  -6.1400000000000003e-02   8.4340000000000004e-01   1.3339999999999999e-01   3.4824000000000002e+00   5.4910000000000003e-01   7.6999999999999999e-02   2.7870000000000000e-01
  -2.1999999999999999e-02  -4.3999999999999997e-02   7.7210000000000001e-01   3.4370000000000001e-01  -1.1420000000000000e-01   2.1899999999999999e-02   1.1540999999999999e+00   4.6689999999999998e-01   3.7435999999999998e+00   5.2020000000000000e-01   5.7700000000000001e-02   2.6540000000000002e-01
  -2.4249999999999999e-01   2.6379999999999998e-01  -8.5800000000000001e-02   4.2009999999999997e-01  -7.6100000000000001e-02  -2.6300000000000000e-02   1.0875999999999999e+00   3.5580000000000001e-01   3.2212000000000001e+00   4.6239999999999998e-01   9.6199999999999994e-02   2.5209999999999999e-01
  -4.1880000000000001e-01   2.8580000000000000e-01   1.0294000000000001e+00   4.2009999999999997e-01  -1.0470000000000000e-01  -3.5099999999999999e-02   9.5440000000000003e-01   3.3350000000000002e-01   3.3953000000000002e+00   5.2020000000000000e-01   8.6599999999999996e-02   2.6540000000000002e-01
  -2.1999999999999999e-02  -1.0990000000000000e-01   4.2890000000000000e-01   3.3420000000000000e-01  -8.5599999999999996e-02  -3.0700000000000002e-02   9.5440000000000003e-01   5.5589999999999995e-01   2.8730000000000002e+00   4.4309999999999999e-01   1.8279999999999999e-01   2.7429999999999999e-01
  -3.3060000000000000e-01   2.4179999999999999e-01   6.8630000000000002e-01   5.1559999999999995e-01  -1.5229999999999999e-01   1.3200000000000000e-02   1.1318999999999999e+00   3.7800000000000000e-01   3.4824000000000002e+00   4.3350000000000000e-01   7.6999999999999999e-02   2.9189999999999999e-01
  -2.8649999999999998e-01   1.7590000000000000e-01   6.0050000000000003e-01   4.2959999999999998e-01  -4.7600000000000003e-02  -2.6300000000000000e-02   1.1096999999999999e+00   3.1130000000000002e-01   3.3083000000000000e+00   5.2980000000000005e-01   1.4430000000000001e-01   2.4329999999999999e-01
   1.1020000000000001e-01   2.1980000000000000e-01  -2.5740000000000002e-01   3.5330000000000000e-01  -1.9030000000000000e-01  -6.5799999999999997e-02   9.9880000000000002e-01   5.1139999999999997e-01   3.0470999999999999e+00   5.3939999999999999e-01   1.0580000000000001e-01   2.5659999999999999e-01
  -3.3060000000000000e-01   3.0780000000000002e-01  -8.5800000000000001e-02   4.6779999999999999e-01  -7.6100000000000001e-02  -1.7500000000000002e-02   1.1762999999999999e+00   2.4460000000000001e-01   3.8306000000000000e+00   5.1049999999999995e-01   9.6199999999999994e-02   2.5659999999999999e-01
  -8.8200000000000001e-02   1.0990000000000000e-01   4.2890000000000000e-01   3.9140000000000003e-01  -3.8100000000000002e-02  -1.0090000000000000e-01   8.4340000000000004e-01   6.6699999999999995e-02   2.9600000000000000e+00   5.3939999999999999e-01   5.7700000000000001e-02   2.4770000000000000e-01
  -1.5429999999999999e-01   4.3999999999999997e-02   7.7210000000000001e-01   3.6280000000000001e-01  -9.5200000000000007e-02  -4.8200000000000000e-02   1.1096999999999999e+00   2.2200000000000001e-02   3.0470999999999999e+00   5.4910000000000003e-01   1.2509999999999999e-01   2.3890000000000000e-01
  -2.4249999999999999e-01   2.1999999999999999e-02   3.4310000000000002e-01   3.2460000000000000e-01  -1.1420000000000000e-01   4.4000000000000003e-03   1.0875999999999999e+00   2.2239999999999999e-01   3.8306000000000000e+00   5.0090000000000001e-01   4.8099999999999997e-02   2.2559999999999999e-01
   0.0000000000000000e+00   1.9789999999999999e-01   5.1470000000000005e-01   4.6779999999999999e-01  -1.0470000000000000e-01  -4.8200000000000000e-02   1.0653999999999999e+00   2.2239999999999999e-01   3.7435999999999998e+00   5.2980000000000005e-01   3.8500000000000000e-02   2.6979999999999998e-01
  -2.1999999999999999e-02   0.0000000000000000e+00   6.8630000000000002e-01   4.6779999999999999e-01  -6.6600000000000006e-02  -9.6500000000000002e-02   1.0431999999999999e+00   3.3350000000000002e-01   3.2212000000000001e+00   5.5869999999999997e-01   1.5400000000000000e-01   2.4770000000000000e-01
   4.4100000000000000e-02   1.3189999999999999e-01   3.4310000000000002e-01   3.8190000000000002e-01  -3.8100000000000002e-02  -6.1400000000000003e-02   1.1096999999999999e+00   5.3369999999999995e-01   3.3953000000000002e+00   6.1650000000000005e-01   1.3469999999999999e-01   2.6540000000000002e-01
  -4.4100000000000000e-02   2.8580000000000000e-01   1.7160000000000000e-01   4.5829999999999999e-01  -1.3320000000000001e-01  -5.7000000000000002e-02   9.9880000000000002e-01   1.7790000000000000e-01   3.9177000000000000e+00   4.8159999999999997e-01   9.6199999999999994e-02   2.3890000000000000e-01
  -2.4249999999999999e-01   1.9789999999999999e-01   3.4310000000000002e-01   4.9650000000000000e-01  -1.9980000000000001e-01  -6.1400000000000003e-02   9.1000000000000003e-01   4.6689999999999998e-01   3.7435999999999998e+00   5.0090000000000001e-01  -9.5999999999999992e-03   2.4770000000000000e-01
  -8.8200000000000001e-02   6.6000000000000003e-02   0.0000000000000000e+00   4.3919999999999998e-01  -1.0470000000000000e-01  -5.2600000000000001e-02   1.1984999999999999e+00   2.8910000000000002e-01   4.2659000000000002e+00   4.2380000000000001e-01   6.7400000000000002e-02   2.6540000000000002e-01
  -2.1999999999999999e-02   8.7900000000000006e-02   1.5441000000000000e+00   3.3420000000000000e-01  -4.7600000000000003e-02  -4.3900000000000002e-02   1.1762999999999999e+00   5.5589999999999995e-01   3.4824000000000002e+00   4.8159999999999997e-01   1.9199999999999998e-02   2.6979999999999998e-01
  -1.7630000000000001e-01   1.5390000000000001e-01   1.2010000000000001e+00   4.7739999999999999e-01  -1.4269999999999999e-01  -6.5799999999999997e-02   1.0653999999999999e+00   2.4460000000000001e-01   3.3953000000000002e+00   6.0690000000000000e-01   6.7400000000000002e-02   2.3890000000000000e-01
  -4.4100000000000000e-02   2.1999999999999999e-02   1.4582999999999999e+00   3.1509999999999999e-01  -1.5229999999999999e-01  -1.3200000000000000e-02   1.2428999999999999e+00   8.8900000000000007e-02   3.9177000000000000e+00   4.0460000000000002e-01   2.8899999999999999e-02   1.9910000000000000e-01
  -1.9839999999999999e-01  -4.3999999999999997e-02   2.5740000000000002e-01   4.1049999999999998e-01  -2.2839999999999999e-01  -6.5799999999999997e-02   9.9880000000000002e-01   3.1130000000000002e-01   3.3083000000000000e+00   4.5269999999999999e-01   1.0580000000000001e-01   2.2559999999999999e-01
  -2.1999999999999999e-02  -6.6000000000000003e-02  -7.7210000000000001e-01   4.9650000000000000e-01  -8.5599999999999996e-02  -1.3200000000000000e-02   1.1540999999999999e+00   4.0020000000000000e-01   3.9177000000000000e+00   4.6239999999999998e-01   4.8099999999999997e-02   2.4329999999999999e-01
   0.0000000000000000e+00   0.0000000000000000e+00   8.5800000000000001e-02   4.2009999999999997e-01  -1.5229999999999999e-01   1.3200000000000000e-02   1.1984999999999999e+00   4.2249999999999999e-01   3.6564999999999999e+00   4.9130000000000001e-01   5.7700000000000001e-02   3.0520000000000003e-01
  -1.3230000000000000e-01   8.7900000000000006e-02   8.5780000000000001e-01   3.6280000000000001e-01  -1.1420000000000000e-01  -7.4499999999999997e-02   1.1762999999999999e+00   5.1139999999999997e-01   3.4824000000000002e+00   3.8529999999999998e-01   8.6599999999999996e-02   2.2559999999999999e-01
  -4.4100000000000000e-02   0.0000000000000000e+00   9.4359999999999999e-01   5.0600000000000001e-01  -1.6180000000000000e-01  -6.1400000000000003e-02   1.1540999999999999e+00   2.6679999999999998e-01   3.7435999999999998e+00   5.1049999999999995e-01   2.8899999999999999e-02   2.6979999999999998e-01
  -1.7630000000000001e-01  -4.3999999999999997e-02   2.5740000000000002e-01   4.4869999999999999e-01  -1.4269999999999999e-01  -8.8000000000000005e-03   9.3220000000000003e-01   3.5580000000000001e-01   3.9177000000000000e+00   5.0090000000000001e-01   1.0580000000000001e-01   2.6979999999999998e-01
   6.6100000000000006e-02   1.0990000000000000e-01   1.0294000000000001e+00   3.5330000000000000e-01   3.8100000000000002e-02  -5.7000000000000002e-02   9.1000000000000003e-01   4.6689999999999998e-01   3.3083000000000000e+00   5.1049999999999995e-01   7.6999999999999999e-02   2.4329999999999999e-01
  -1.7630000000000001e-01   4.3999999999999997e-02   6.8630000000000002e-01   5.0600000000000001e-01  -5.7099999999999998e-02  -1.7500000000000002e-02   1.0653999999999999e+00   3.1130000000000002e-01   4.0048000000000004e+00   4.7199999999999998e-01   5.7700000000000001e-02   2.4329999999999999e-01
  -8.8200000000000001e-02   6.6000000000000003e-02   6.8630000000000002e-01   3.7240000000000001e-01  -1.2370000000000000e-01  -5.7000000000000002e-02   8.8780000000000003e-01   2.2239999999999999e-01   3.2212000000000001e+00   5.0090000000000001e-01   5.7700000000000001e-02   1.9020000000000001e-01
  -1.5429999999999999e-01   0.0000000000000000e+00   8.5800000000000001e-02   3.8190000000000002e-01  -1.4269999999999999e-01  -1.7500000000000002e-02   9.7660000000000002e-01   4.4469999999999998e-01   4.2659000000000002e+00   3.9489999999999997e-01   8.6599999999999996e-02   2.9189999999999999e-01
  -1.3230000000000000e-01   0.0000000000000000e+00   5.1470000000000005e-01   3.2460000000000000e-01  -1.8079999999999999e-01  -7.0199999999999999e-02   9.5440000000000003e-01   3.5580000000000001e-01   3.4824000000000002e+00   5.2020000000000000e-01   5.7700000000000001e-02   2.5659999999999999e-01
   1.5429999999999999e-01   2.1980000000000000e-01   0.0000000000000000e+00   4.9650000000000000e-01  -9.5200000000000007e-02  -9.6500000000000002e-02   1.0431999999999999e+00   2.6679999999999998e-01   3.2212000000000001e+00   4.5269999999999999e-01   6.7400000000000002e-02   2.6979999999999998e-01
  -1.9839999999999999e-01   4.3999999999999997e-02   6.8630000000000002e-01   3.7240000000000001e-01  -7.6100000000000001e-02  -6.1400000000000003e-02   1.1762999999999999e+00   3.5580000000000001e-01   3.6564999999999999e+00   5.2980000000000005e-01   6.7400000000000002e-02   2.6100000000000001e-01
  -3.3060000000000000e-01   1.0990000000000000e-01   1.2010000000000001e+00   4.4869999999999999e-01  -1.9030000000000000e-01   4.4000000000000003e-03   9.5440000000000003e-01   4.6689999999999998e-01   3.0470999999999999e+00   5.2020000000000000e-01   7.6999999999999999e-02   2.0349999999999999e-01
  -1.3230000000000000e-01   6.6000000000000003e-02   1.5441000000000000e+00   4.8690000000000000e-01  -1.3320000000000001e-01  -2.1899999999999999e-02   1.1096999999999999e+00   4.0020000000000000e-01   3.7435999999999998e+00   5.0090000000000001e-01   2.8899999999999999e-02   2.2559999999999999e-01
  -8.8200000000000001e-02   2.8580000000000000e-01   1.7160000000000000e-01   4.8690000000000000e-01  -1.0470000000000000e-01   2.1899999999999999e-02   9.5440000000000003e-01   5.1139999999999997e-01   2.9600000000000000e+00   5.5869999999999997e-01   8.6599999999999996e-02   2.4329999999999999e-01
  -2.1999999999999999e-02   1.5390000000000001e-01   3.4310000000000002e-01   5.2510000000000001e-01  -1.3320000000000001e-01  -6.5799999999999997e-02   1.0209999999999999e+00   3.3350000000000002e-01   3.7435999999999998e+00   4.7199999999999998e-01   9.6199999999999994e-02   2.3890000000000000e-01
  -1.7630000000000001e-01   2.6379999999999998e-01   8.5800000000000001e-02   5.1559999999999995e-01  -1.2370000000000000e-01   1.3200000000000000e-02   1.1762999999999999e+00   2.4460000000000001e-01   4.0048000000000004e+00   5.6830000000000003e-01   9.6199999999999994e-02   2.6100000000000001e-01
  -1.3230000000000000e-01   1.9789999999999999e-01   7.7210000000000001e-01   4.3919999999999998e-01  -1.1420000000000000e-01  -3.9500000000000000e-02   1.0431999999999999e+00   2.8910000000000002e-01   3.6564999999999999e+00   5.0090000000000001e-01   7.6999999999999999e-02   2.2559999999999999e-01
  -2.1999999999999999e-02   8.7900000000000006e-02   6.8630000000000002e-01   4.2009999999999997e-01  -2.1890000000000001e-01  -1.3200000000000000e-02   7.9900000000000004e-01   2.4460000000000001e-01   3.4824000000000002e+00   5.1049999999999995e-01   1.0580000000000001e-01   2.8310000000000002e-01
  -2.8649999999999998e-01   3.2979999999999998e-01   9.4359999999999999e-01   4.7739999999999999e-01  -1.4269999999999999e-01  -7.0199999999999999e-02   9.9880000000000002e-01   3.5580000000000001e-01   4.0048000000000004e+00   5.0090000000000001e-01   4.8099999999999997e-02   2.3440000000000000e-01
  -4.4100000000000000e-02   4.3999999999999997e-02   9.4359999999999999e-01   4.1049999999999998e-01  -2.0930000000000001e-01  -7.0199999999999999e-02   9.5440000000000003e-01   5.3369999999999995e-01   2.6118000000000001e+00   4.2380000000000001e-01  -9.5999999999999992e-03   2.6540000000000002e-01
  -6.6100000000000006e-02  -6.6000000000000003e-02   7.7210000000000001e-01   3.0549999999999999e-01  -6.6600000000000006e-02  -7.4499999999999997e-02   1.1540999999999999e+00   3.1130000000000002e-01   3.3953000000000002e+00   5.6830000000000003e-01   1.2509999999999999e-01   2.6540000000000002e-01
  -6.6100000000000006e-02  -4.3999999999999997e-02   8.5800000000000001e-02   4.2959999999999998e-01  -3.8100000000000002e-02  -3.0700000000000002e-02   8.2120000000000004e-01   2.0010000000000000e-01   4.0918000000000001e+00   5.3939999999999999e-01   1.4430000000000001e-01   2.6540000000000002e-01
  -1.1020000000000001e-01   3.5170000000000001e-01   6.0050000000000003e-01   4.4869999999999999e-01  -6.6600000000000006e-02  -3.9500000000000000e-02   9.5440000000000003e-01   4.0020000000000000e-01   3.3953000000000002e+00   4.7199999999999998e-01   1.1550000000000001e-01   2.6979999999999998e-01
  -6.6100000000000006e-02   1.0990000000000000e-01   5.1470000000000005e-01   4.5829999999999999e-01  -1.4269999999999999e-01  -3.9500000000000000e-02   1.0431999999999999e+00   2.2239999999999999e-01   3.4824000000000002e+00   4.8159999999999997e-01   8.6599999999999996e-02   2.5209999999999999e-01
  -2.2040000000000001e-01   3.5170000000000001e-01   8.5780000000000001e-01   5.0600000000000001e-01  -9.5200000000000007e-02  -8.3299999999999999e-02   1.0431999999999999e+00   3.7800000000000000e-01   3.3953000000000002e+00   4.3350000000000000e-01   8.6599999999999996e-02   2.5209999999999999e-01
  -3.0859999999999999e-01   1.9789999999999999e-01   9.4359999999999999e-01   5.1559999999999995e-01  -8.5599999999999996e-02  -3.5099999999999999e-02   9.1000000000000003e-01   3.1130000000000002e-01   3.4824000000000002e+00   5.0090000000000001e-01   7.6999999999999999e-02   2.4770000000000000e-01
  -2.2040000000000001e-01  -1.0990000000000000e-01   1.0294000000000001e+00   4.0100000000000002e-01  -2.5690000000000002e-01  -5.2600000000000001e-02   9.5440000000000003e-01   3.5580000000000001e-01   3.3953000000000002e+00   4.8159999999999997e-01   8.6599999999999996e-02   2.6540000000000002e-01
  -2.2040000000000001e-01   2.1999999999999999e-02   9.4359999999999999e-01   3.6280000000000001e-01  -1.8079999999999999e-01  -3.5099999999999999e-02   1.0875999999999999e+00   3.3350000000000002e-01   3.7435999999999998e+00   5.0090000000000001e-01   8.6599999999999996e-02   2.4329999999999999e-01
   4.4100000000000000e-02  -2.1999999999999999e-02   8.5780000000000001e-01   4.2009999999999997e-01  -1.8079999999999999e-01  -1.7500000000000002e-02   1.3095000000000001e+00   3.5580000000000001e-01   3.5695000000000001e+00   4.3350000000000000e-01   4.8099999999999997e-02   2.5659999999999999e-01
  -8.8200000000000001e-02   8.7900000000000006e-02   2.5740000000000002e-01   4.3919999999999998e-01  -1.1420000000000000e-01   4.4000000000000003e-03   1.1096999999999999e+00   3.7800000000000000e-01   3.2212000000000001e+00   5.2980000000000005e-01   1.1550000000000001e-01   2.6540000000000002e-01
  -1.7630000000000001e-01   1.5390000000000001e-01  -6.0050000000000003e-01   3.5330000000000000e-01  -1.3320000000000001e-01  -1.3200000000000000e-02   1.0431999999999999e+00   2.6679999999999998e-01   3.9177000000000000e+00   5.2020000000000000e-01   1.5400000000000000e-01   2.6979999999999998e-01
   1.1020000000000001e-01  -4.3999999999999997e-02   6.8630000000000002e-01   3.4370000000000001e-01  -1.5229999999999999e-01  -4.3900000000000002e-02   1.3095000000000001e+00   6.0040000000000004e-01   3.8306000000000000e+00   5.2020000000000000e-01   9.5999999999999992e-03   2.5209999999999999e-01
  -1.5429999999999999e-01  -6.6000000000000003e-02   6.8630000000000002e-01   4.2009999999999997e-01  -7.6100000000000001e-02  -9.6500000000000002e-02   1.1096999999999999e+00   3.3350000000000002e-01   3.6564999999999999e+00   4.0460000000000002e-01  -2.8899999999999999e-02   2.9640000000000000e-01
   0.0000000000000000e+00   2.8580000000000000e-01   8.5780000000000001e-01   5.0600000000000001e-01  -1.0470000000000000e-01  -3.9500000000000000e-02   9.9880000000000002e-01   4.8920000000000002e-01   3.9177000000000000e+00   5.6830000000000003e-01   1.8279999999999999e-01   2.3890000000000000e-01
  -1.7630000000000001e-01   0.0000000000000000e+00   6.0050000000000003e-01   3.7240000000000001e-01   9.4999999999999998e-03  -4.4000000000000003e-03   9.5440000000000003e-01   3.5580000000000001e-01   3.5695000000000001e+00   5.2020000000000000e-01   3.8500000000000000e-02   2.6979999999999998e-01
  -1.5429999999999999e-01   4.3999999999999997e-02  -2.5740000000000002e-01   4.1049999999999998e-01  -1.3320000000000001e-01  -4.4000000000000003e-03   9.7660000000000002e-01   2.6679999999999998e-01   3.4824000000000002e+00   4.9130000000000001e-01   5.7700000000000001e-02   2.5659999999999999e-01
  -2.1999999999999999e-02   8.7900000000000006e-02   1.3725000000000001e+00   3.7240000000000001e-01  -8.5599999999999996e-02  -3.5099999999999999e-02   1.0431999999999999e+00   4.4469999999999998e-01   3.7435999999999998e+00   4.8159999999999997e-01   5.7700000000000001e-02   2.4770000000000000e-01
  -2.1999999999999999e-02   2.8580000000000000e-01   5.1470000000000005e-01   3.8190000000000002e-01  -1.6180000000000000e-01  -8.3299999999999999e-02   1.1984999999999999e+00   3.3350000000000002e-01   3.4824000000000002e+00   5.2020000000000000e-01   3.8500000000000000e-02   2.6979999999999998e-01
  -2.4249999999999999e-01   2.1980000000000000e-01   7.7210000000000001e-01   4.2009999999999997e-01  -1.0470000000000000e-01  -4.3900000000000002e-02   9.1000000000000003e-01   4.0020000000000000e-01   4.5270999999999999e+00   3.8529999999999998e-01   1.2509999999999999e-01   2.7429999999999999e-01
  -1.7630000000000001e-01  -2.1999999999999999e-02   0.0000000000000000e+00   4.2959999999999998e-01  -1.0470000000000000e-01  -5.2600000000000001e-02   9.5440000000000003e-01   3.1130000000000002e-01   4.0918000000000001e+00   4.7199999999999998e-01   8.6599999999999996e-02   2.9189999999999999e-01
   6.6100000000000006e-02   1.7590000000000000e-01  -1.7160000000000000e-01   3.7240000000000001e-01  -1.9980000000000001e-01  -2.6300000000000000e-02   1.0431999999999999e+00   2.8910000000000002e-01   3.3953000000000002e+00   4.8159999999999997e-01   8.6599999999999996e-02   2.3890000000000000e-01
  -2.4249999999999999e-01   0.0000000000000000e+00   5.1470000000000005e-01   4.2959999999999998e-01  -1.7130000000000001e-01   3.0700000000000002e-02   1.3317000000000001e+00   5.5589999999999995e-01   3.9177000000000000e+00   5.4910000000000003e-01   1.0580000000000001e-01   2.6100000000000001e-01
  -3.9679999999999999e-01   6.6000000000000003e-02   6.8630000000000002e-01   5.0600000000000001e-01  -1.1420000000000000e-01  -7.0199999999999999e-02   1.1318999999999999e+00   1.1119999999999999e-01   3.7435999999999998e+00   3.8529999999999998e-01   1.9199999999999998e-02   2.2559999999999999e-01
  -2.2040000000000001e-01   3.7369999999999998e-01   1.2010000000000001e+00   4.4869999999999999e-01  -1.7130000000000001e-01  -3.5099999999999999e-02   1.0209999999999999e+00   2.6679999999999998e-01   3.6564999999999999e+00   4.2380000000000001e-01   5.7700000000000001e-02   2.7429999999999999e-01
  -1.3230000000000000e-01  -4.3999999999999997e-02   8.5800000000000001e-02   3.9140000000000003e-01  -6.6600000000000006e-02  -4.3900000000000002e-02   1.1096999999999999e+00   3.7800000000000000e-01   3.3083000000000000e+00   4.8159999999999997e-01   9.5999999999999992e-03   3.0080000000000001e-01
   1.1020000000000001e-01   1.0990000000000000e-01   8.5800000000000001e-02   4.1049999999999998e-01  -4.7600000000000003e-02  -7.0199999999999999e-02   1.0653999999999999e+00   5.1139999999999997e-01   3.0470999999999999e+00   5.4910000000000003e-01  -9.6199999999999994e-02   2.6979999999999998e-01
  -6.6100000000000006e-02   2.1999999999999999e-02   1.3725000000000001e+00   4.0100000000000002e-01  -1.3320000000000001e-01  -4.3900000000000002e-02   1.0431999999999999e+00   3.7800000000000000e-01   3.2212000000000001e+00   5.0090000000000001e-01   9.5999999999999992e-03   2.7870000000000000e-01
  -8.8200000000000001e-02   1.0990000000000000e-01   2.5740000000000002e-01   3.5330000000000000e-01  -5.7099999999999998e-02  -3.9500000000000000e-02   1.1540999999999999e+00   5.5589999999999995e-01   3.7435999999999998e+00   4.3350000000000000e-01   9.6199999999999994e-02   2.5659999999999999e-01
  -2.2040000000000001e-01   6.6000000000000003e-02   8.5780000000000001e-01   4.3919999999999998e-01  -1.6180000000000000e-01  -2.1899999999999999e-02   8.6560000000000004e-01   5.3369999999999995e-01   3.5695000000000001e+00   5.1049999999999995e-01   5.7700000000000001e-02   2.3000000000000001e-01
  -1.7630000000000001e-01   8.7900000000000006e-02   9.4359999999999999e-01   4.4869999999999999e-01  -5.7099999999999998e-02  -1.7500000000000002e-02   8.8780000000000003e-01   4.4469999999999998e-01   2.7858999999999998e+00   4.9130000000000001e-01   9.6199999999999994e-02   2.0790000000000000e-01
  -2.8649999999999998e-01   2.8580000000000000e-01   4.2890000000000000e-01   4.9650000000000000e-01  -8.5599999999999996e-02  -1.3200000000000000e-02   1.0431999999999999e+00   3.5580000000000001e-01   3.3083000000000000e+00   5.2020000000000000e-01   7.6999999999999999e-02   2.0790000000000000e-01
  -1.9839999999999999e-01  -1.5390000000000001e-01   1.0294000000000001e+00   4.3919999999999998e-01  -1.2370000000000000e-01  -7.0199999999999999e-02   1.0431999999999999e+00   4.8920000000000002e-01   3.3083000000000000e+00   4.5269999999999999e-01   1.5400000000000000e-01   2.4329999999999999e-01
   0.0000000000000000e+00   2.8580000000000000e-01   7.7210000000000001e-01   4.0100000000000002e-01  -9.5200000000000007e-02  -2.1899999999999999e-02   1.0209999999999999e+00   4.0020000000000000e-01   4.1788999999999996e+00   5.1049999999999995e-01   2.8899999999999999e-02   3.1409999999999999e-01
  -2.4249999999999999e-01   1.9789999999999999e-01   1.2010000000000001e+00   4.9650000000000000e-01  -1.0470000000000000e-01  -4.3900000000000002e-02   1.0875999999999999e+00   2.8910000000000002e-01   3.3083000000000000e+00   4.8159999999999997e-01   1.1550000000000001e-01   2.4329999999999999e-01
  -1.1020000000000001e-01   4.3999999999999997e-02   6.8630000000000002e-01   3.9140000000000003e-01  -1.6180000000000000e-01  -3.9500000000000000e-02   9.7660000000000002e-01   3.5580000000000001e-01   2.8730000000000002e+00   5.2020000000000000e-01   8.6599999999999996e-02   2.2559999999999999e-01
  -8.8200000000000001e-02   1.0990000000000000e-01   8.5780000000000001e-01   4.5829999999999999e-01  -1.1420000000000000e-01  -1.7500000000000002e-02   9.3220000000000003e-01   4.8920000000000002e-01   3.3083000000000000e+00   5.2020000000000000e-01   7.6999999999999999e-02   2.4329999999999999e-01
  -6.6100000000000006e-02   1.3189999999999999e-01   9.4359999999999999e-01   4.7739999999999999e-01  -6.6600000000000006e-02  -8.3299999999999999e-02   1.2428999999999999e+00   2.8910000000000002e-01   3.1341999999999999e+00   4.9130000000000001e-01   4.8099999999999997e-02   2.8310000000000002e-01
  -1.9839999999999999e-01   6.6000000000000003e-02  -3.4310000000000002e-01   3.9140000000000003e-01  -1.9030000000000000e-01  -3.5099999999999999e-02   1.1096999999999999e+00   3.7800000000000000e-01   3.3953000000000002e+00   4.3350000000000000e-01   7.6999999999999999e-02   2.3440000000000000e-01
  -2.4249999999999999e-01  -1.7590000000000000e-01   3.4310000000000002e-01   2.9599999999999999e-01  -1.6180000000000000e-01   1.7500000000000002e-02   1.1318999999999999e+00   3.1130000000000002e-01   3.4824000000000002e+00   4.9130000000000001e-01   7.6999999999999999e-02   2.7870000000000000e-01
  -3.0859999999999999e-01   3.9570000000000000e-01   6.0050000000000003e-01   4.5829999999999999e-01  -4.7600000000000003e-02  -9.2100000000000001e-02   1.0875999999999999e+00   3.5580000000000001e-01   3.7435999999999998e+00   4.8159999999999997e-01   2.8899999999999999e-02   2.8310000000000002e-01
   0.0000000000000000e+00   0.0000000000000000e+00   5.1470000000000005e-01   4.2009999999999997e-01  -1.6180000000000000e-01  -1.7500000000000002e-02   1.1318999999999999e+00   2.4460000000000001e-01   3.6564999999999999e+00   5.0090000000000001e-01   8.6599999999999996e-02   2.6979999999999998e-01
  -1.3230000000000000e-01   8.7900000000000006e-02   1.2867999999999999e+00   3.7240000000000001e-01  -9.5200000000000007e-02  -5.2600000000000001e-02   1.0875999999999999e+00   3.7800000000000000e-01   3.3953000000000002e+00   5.9719999999999995e-01   1.7319999999999999e-01   2.3440000000000000e-01
   2.1999999999999999e-02   1.3189999999999999e-01   3.4310000000000002e-01   5.0600000000000001e-01  -1.6180000000000000e-01  -6.1400000000000003e-02   1.0653999999999999e+00   2.8910000000000002e-01   3.5695000000000001e+00   4.7199999999999998e-01   1.9239999999999999e-01   2.3440000000000000e-01
  -4.4100000000000000e-02   2.1999999999999999e-02   8.5780000000000001e-01   5.0600000000000001e-01  -1.1420000000000000e-01  -2.1899999999999999e-02   1.1318999999999999e+00   3.5580000000000001e-01   3.4824000000000002e+00   5.7799999999999996e-01   4.8099999999999997e-02   2.3000000000000001e-01
  -2.1999999999999999e-02   6.6000000000000003e-02   4.2890000000000000e-01   4.2959999999999998e-01  -1.2370000000000000e-01   4.4000000000000003e-03   1.1762999999999999e+00   3.1130000000000002e-01   2.8730000000000002e+00   4.9130000000000001e-01   1.3469999999999999e-01   2.2120000000000001e-01
   4.4100000000000000e-02  -1.5390000000000001e-01   0.0000000000000000e+00   5.3469999999999995e-01  -1.1420000000000000e-01  -8.7700000000000000e-02   1.1318999999999999e+00   2.8910000000000002e-01   3.2212000000000001e+00   4.7199999999999998e-01   6.7400000000000002e-02   2.7429999999999999e-01
  -2.8649999999999998e-01   4.3999999999999997e-02  -1.7160000000000000e-01   3.1509999999999999e-01  -2.0930000000000001e-01  -8.3299999999999999e-02   9.9880000000000002e-01   4.0020000000000000e-01   3.1341999999999999e+00   5.8760000000000001e-01   0.0000000000000000e+00   2.6100000000000001e-01
  -4.4100000000000000e-02  -8.7900000000000006e-02   1.0294000000000001e+00   3.1509999999999999e-01  -1.6180000000000000e-01  -4.8200000000000000e-02   1.1540999999999999e+00   3.3350000000000002e-01   4.1788999999999996e+00   5.8760000000000001e-01   1.0580000000000001e-01   2.6100000000000001e-01
  -1.9839999999999999e-01  -4.3999999999999997e-02   2.5740000000000002e-01   3.2460000000000000e-01  -1.2370000000000000e-01  -8.8000000000000005e-03   1.0431999999999999e+00   4.2249999999999999e-01   3.4824000000000002e+00   5.8760000000000001e-01   7.6999999999999999e-02   2.1679999999999999e-01
  -2.6450000000000001e-01   8.7900000000000006e-02   8.5800000000000001e-02   4.2009999999999997e-01  -1.9980000000000001e-01   2.6300000000000000e-02   9.5440000000000003e-01   4.0020000000000000e-01   3.7435999999999998e+00   4.8159999999999997e-01   6.7400000000000002e-02   3.1409999999999999e-01
  -1.7630000000000001e-01  -1.0990000000000000e-01   1.7160000000000000e-01   4.0100000000000002e-01  -1.4269999999999999e-01  -1.3200000000000000e-02   1.0431999999999999e+00   4.0020000000000000e-01   3.3953000000000002e+00   4.7199999999999998e-01   9.5999999999999992e-03   2.3890000000000000e-01
  -1.3230000000000000e-01   1.3189999999999999e-01   1.1152000000000000e+00   4.2959999999999998e-01  -1.5229999999999999e-01  -3.0700000000000002e-02   1.0875999999999999e+00   3.7800000000000000e-01   4.1788999999999996e+00   5.1049999999999995e-01   8.6599999999999996e-02   2.3440000000000000e-01
  -2.2040000000000001e-01   6.6000000000000003e-02   6.8630000000000002e-01   4.6779999999999999e-01  -4.7600000000000003e-02  -3.0700000000000002e-02   9.3220000000000003e-01   1.1119999999999999e-01   3.1341999999999999e+00   4.8159999999999997e-01   1.9199999999999998e-02   2.3000000000000001e-01
  -8.8200000000000001e-02   1.5390000000000001e-01   8.5780000000000001e-01   5.2510000000000001e-01  -3.8100000000000002e-02  -5.2600000000000001e-02   1.0209999999999999e+00   1.7790000000000000e-01   3.5695000000000001e+00   4.3350000000000000e-01   1.7319999999999999e-01   2.3000000000000001e-01
  -1.9839999999999999e-01   2.6379999999999998e-01   2.5740000000000002e-01   4.4869999999999999e-01  -1.2370000000000000e-01  -1.7500000000000002e-02   9.5440000000000003e-01   2.8910000000000002e-01   3.4824000000000002e+00   5.1049999999999995e-01   6.7400000000000002e-02   2.9640000000000000e-01
  -6.6100000000000006e-02   2.4179999999999999e-01   3.4310000000000002e-01   5.7279999999999998e-01  -1.8079999999999999e-01  -2.1899999999999999e-02   9.9880000000000002e-01   3.3350000000000002e-01   3.3953000000000002e+00   5.3939999999999999e-01   3.8500000000000000e-02   2.5209999999999999e-01
  -1.9839999999999999e-01   2.1980000000000000e-01   6.8630000000000002e-01   4.1049999999999998e-01  -1.3320000000000001e-01  -2.6300000000000000e-02   7.3240000000000005e-01   3.7800000000000000e-01   4.2659000000000002e+00   4.7199999999999998e-01   2.8899999999999999e-02   2.7870000000000000e-01
  -4.4100000000000000e-02   1.0990000000000000e-01   6.8630000000000002e-01   3.7240000000000001e-01  -1.0470000000000000e-01  -3.0700000000000002e-02   1.0209999999999999e+00   1.1119999999999999e-01   3.8306000000000000e+00   4.8159999999999997e-01   6.7400000000000002e-02   2.6979999999999998e-01
  -2.1999999999999999e-02   6.6000000000000003e-02   7.7210000000000001e-01   3.7240000000000001e-01  -1.8079999999999999e-01  -3.0700000000000002e-02   1.0875999999999999e+00   2.8910000000000002e-01   4.1788999999999996e+00   5.3939999999999999e-01   9.5999999999999992e-03   2.4770000000000000e-01
  -3.0859999999999999e-01  -8.7900000000000006e-02   4.2890000000000000e-01   4.4869999999999999e-01  -2.1890000000000001e-01  -4.4000000000000003e-03   8.6560000000000004e-01   3.1130000000000002e-01   3.2212000000000001e+00   4.9130000000000001e-01   8.6599999999999996e-02   2.6100000000000001e-01
  -3.5270000000000001e-01  -6.6000000000000003e-02  -7.7210000000000001e-01   4.0100000000000002e-01  -5.7099999999999998e-02  -2.1899999999999999e-02   9.9880000000000002e-01   3.5580000000000001e-01   3.7435999999999998e+00   4.5269999999999999e-01   8.6599999999999996e-02   2.5659999999999999e-01
   0.0000000000000000e+00   1.5390000000000001e-01   1.2010000000000001e+00   3.6280000000000001e-01  -8.5599999999999996e-02  -3.9500000000000000e-02   1.0209999999999999e+00   3.3350000000000002e-01   3.7435999999999998e+00   4.3350000000000000e-01   1.0580000000000001e-01   2.6979999999999998e-01
  -2.1999999999999999e-02   3.0780000000000002e-01   6.8630000000000002e-01   3.9140000000000003e-01  -5.7099999999999998e-02  -5.2600000000000001e-02   7.3240000000000005e-01   3.1130000000000002e-01   3.5695000000000001e+00   4.6239999999999998e-01   3.8500000000000000e-02   2.4329999999999999e-01
  -3.7469999999999998e-01   2.1999999999999999e-02   6.0050000000000003e-01   4.4869999999999999e-01  -1.9980000000000001e-01  -5.7000000000000002e-02   1.1540999999999999e+00   2.8910000000000002e-01   3.7435999999999998e+00   5.2020000000000000e-01   6.7400000000000002e-02   2.2559999999999999e-01
  -1.3230000000000000e-01   1.5390000000000001e-01   3.4310000000000002e-01   3.6280000000000001e-01  -7.6100000000000001e-02  -1.3200000000000000e-02   9.7660000000000002e-01   3.1130000000000002e-01   2.8730000000000002e+00   5.2980000000000005e-01   1.7319999999999999e-01   2.8310000000000002e-01
   4.4100000000000000e-02   1.0990000000000000e-01   6.0050000000000003e-01   4.1049999999999998e-01  -6.6600000000000006e-02  -1.1840000000000001e-01   9.9880000000000002e-01   3.7800000000000000e-01   3.2212000000000001e+00   5.1049999999999995e-01   4.8099999999999997e-02   2.2559999999999999e-01
  -6.6100000000000006e-02   1.0990000000000000e-01   1.7160000000000000e-01   4.4869999999999999e-01  -1.8079999999999999e-01  -3.5099999999999999e-02   9.7660000000000002e-01   4.2249999999999999e-01   3.7435999999999998e+00   4.7199999999999998e-01   9.6199999999999994e-02   2.5659999999999999e-01
  -1.9839999999999999e-01  -2.1999999999999999e-02   7.7210000000000001e-01   3.5330000000000000e-01  -1.2370000000000000e-01  -2.6300000000000000e-02   1.0209999999999999e+00   5.1139999999999997e-01   3.4824000000000002e+00   4.8159999999999997e-01   1.4430000000000001e-01   2.3440000000000000e-01
   0.0000000000000000e+00   1.5390000000000001e-01   6.0050000000000003e-01   4.0100000000000002e-01  -1.1420000000000000e-01  -5.7000000000000002e-02   1.2206999999999999e+00   2.8910000000000002e-01   3.7435999999999998e+00   4.8159999999999997e-01   2.8899999999999999e-02   2.2120000000000001e-01
  -1.3230000000000000e-01   8.7900000000000006e-02   4.2890000000000000e-01   3.8190000000000002e-01  -1.3320000000000001e-01   4.4000000000000003e-03   9.3220000000000003e-01   1.5559999999999999e-01   3.8306000000000000e+00   4.9130000000000001e-01   1.9199999999999998e-02   2.3000000000000001e-01
  -1.7630000000000001e-01   2.4179999999999999e-01   4.2890000000000000e-01   4.2009999999999997e-01  -1.2370000000000000e-01  -4.4000000000000003e-03   1.2650999999999999e+00   4.2249999999999999e-01   3.9177000000000000e+00   4.9130000000000001e-01   9.6199999999999994e-02   2.3440000000000000e-01
  -6.6100000000000006e-02   0.0000000000000000e+00  -2.5740000000000002e-01   3.2460000000000000e-01  -1.6180000000000000e-01  -7.8899999999999998e-02   1.2206999999999999e+00   4.2249999999999999e-01   4.2659000000000002e+00   5.4910000000000003e-01   9.6199999999999994e-02   2.2559999999999999e-01
  -1.5429999999999999e-01   2.1980000000000000e-01   3.4310000000000002e-01   4.8690000000000000e-01  -1.2370000000000000e-01  -1.7500000000000002e-02   9.7660000000000002e-01   4.4469999999999998e-01   3.9177000000000000e+00   4.9130000000000001e-01   9.6199999999999994e-02   2.2559999999999999e-01
  -1.5429999999999999e-01   2.1999999999999999e-02   3.4310000000000002e-01   4.3919999999999998e-01  -2.8500000000000001e-02  -6.1400000000000003e-02   9.7660000000000002e-01   2.6679999999999998e-01   2.6989000000000001e+00   4.8159999999999997e-01   7.6999999999999999e-02   2.6540000000000002e-01
  -1.3230000000000000e-01   1.5390000000000001e-01  -8.5800000000000001e-02   4.9650000000000000e-01  -1.9030000000000000e-01  -3.5099999999999999e-02   9.3220000000000003e-01   2.8910000000000002e-01   3.4824000000000002e+00   5.1049999999999995e-01   0.0000000000000000e+00   2.6100000000000001e-01
  -8.8200000000000001e-02   2.6379999999999998e-01   7.7210000000000001e-01   5.0600000000000001e-01  -2.3790000000000000e-01  -5.2600000000000001e-02   9.5440000000000003e-01   2.4460000000000001e-01   3.7435999999999998e+00   4.9130000000000001e-01   5.7700000000000001e-02   2.6540000000000002e-01
  -1.5429999999999999e-01   2.1980000000000000e-01   8.5780000000000001e-01   4.0100000000000002e-01  -1.3320000000000001e-01   0.0000000000000000e+00   9.9880000000000002e-01   1.1119999999999999e-01   3.9177000000000000e+00   4.6239999999999998e-01   5.7700000000000001e-02   3.0080000000000001e-01
  -1.1020000000000001e-01   4.3999999999999997e-02   1.2010000000000001e+00   4.4869999999999999e-01   0.0000000000000000e+00  -3.5099999999999999e-02   9.3220000000000003e-01   3.7800000000000000e-01   4.2659000000000002e+00   4.7199999999999998e-01   1.4430000000000001e-01   2.4329999999999999e-01
   8.8200000000000001e-02  -8.7900000000000006e-02   9.4359999999999999e-01   4.1049999999999998e-01  -3.8100000000000002e-02  -3.9500000000000000e-02   9.5440000000000003e-01   2.8910000000000002e-01   4.4401000000000002e+00   4.7199999999999998e-01   1.0580000000000001e-01   1.9020000000000001e-01
   0.0000000000000000e+00  -2.1980000000000000e-01   1.2867999999999999e+00   3.9140000000000003e-01  -1.1420000000000000e-01   4.4000000000000003e-03   9.9880000000000002e-01   3.1130000000000002e-01   3.1341999999999999e+00   5.4910000000000003e-01   7.6999999999999999e-02   2.3890000000000000e-01
  -8.8200000000000001e-02   1.0990000000000000e-01   3.4310000000000002e-01   4.2009999999999997e-01  -1.1420000000000000e-01  -4.8200000000000000e-02   8.4340000000000004e-01   2.8910000000000002e-01   2.9600000000000000e+00   5.3939999999999999e-01   4.8099999999999997e-02   2.6979999999999998e-01
  -1.1020000000000001e-01   2.4179999999999999e-01   0.0000000000000000e+00   3.4370000000000001e-01  -1.9030000000000000e-01  -2.1899999999999999e-02   1.2428999999999999e+00   2.8910000000000002e-01   4.3529999999999998e+00   4.8159999999999997e-01   1.5400000000000000e-01   2.5209999999999999e-01
  -1.3230000000000000e-01   2.6379999999999998e-01   1.0294000000000001e+00   4.2959999999999998e-01  -1.3320000000000001e-01  -6.1400000000000003e-02   1.2206999999999999e+00   3.1130000000000002e-01   3.9177000000000000e+00   4.0460000000000002e-01   1.0580000000000001e-01   2.7429999999999999e-01
  -2.1999999999999999e-02   2.8580000000000000e-01   8.5780000000000001e-01   3.2460000000000000e-01  -6.6600000000000006e-02  -7.8899999999999998e-02   1.1318999999999999e+00   2.8910000000000002e-01   3.5695000000000001e+00   5.7799999999999996e-01   5.7700000000000001e-02   2.2559999999999999e-01
  -1.9839999999999999e-01   1.0990000000000000e-01   7.7210000000000001e-01   4.3919999999999998e-01  -1.5229999999999999e-01   0.0000000000000000e+00   1.0875999999999999e+00   3.5580000000000001e-01   3.1341999999999999e+00   4.5269999999999999e-01   4.8099999999999997e-02   2.7870000000000000e-01
  -2.4249999999999999e-01  -2.1999999999999999e-02   8.5800000000000001e-02   4.2009999999999997e-01  -1.3320000000000001e-01  -2.6300000000000000e-02   9.7660000000000002e-01   3.7800000000000000e-01   3.8306000000000000e+00   6.0690000000000000e-01  -9.5999999999999992e-03   2.6979999999999998e-01
  -1.7630000000000001e-01   1.9789999999999999e-01   6.0050000000000003e-01   5.5379999999999996e-01  -1.5229999999999999e-01   8.8000000000000005e-03   1.1318999999999999e+00   4.0020000000000000e-01   3.7435999999999998e+00   5.4910000000000003e-01   1.5400000000000000e-01   2.5659999999999999e-01
   0.0000000000000000e+00   4.3999999999999997e-02   9.4359999999999999e-01   3.0549999999999999e-01  -9.5200000000000007e-02  -1.7500000000000002e-02   7.5460000000000005e-01   2.8910000000000002e-01   3.4824000000000002e+00   4.4309999999999999e-01   5.7700000000000001e-02   2.4329999999999999e-01
   4.4100000000000000e-02  -6.6000000000000003e-02   6.8630000000000002e-01   3.8190000000000002e-01  -1.4269999999999999e-01  -7.0199999999999999e-02   1.2873000000000001e+00   3.7800000000000000e-01   3.9177000000000000e+00   4.2380000000000001e-01   8.6599999999999996e-02   2.5209999999999999e-01
  -6.6100000000000006e-02  -6.6000000000000003e-02   8.5800000000000001e-02   4.2009999999999997e-01  -8.5599999999999996e-02  -4.8200000000000000e-02   7.1020000000000005e-01   3.1130000000000002e-01   3.1341999999999999e+00   5.6830000000000003e-01   7.6999999999999999e-02   2.6540000000000002e-01
  -4.4100000000000000e-02  -4.3999999999999997e-02   1.7160000000000000e-01   3.9140000000000003e-01  -1.8079999999999999e-01  -2.6300000000000000e-02   1.1096999999999999e+00   4.8920000000000002e-01   3.9177000000000000e+00   4.9130000000000001e-01   7.6999999999999999e-02   2.3440000000000000e-01
  -4.4100000000000000e-02   1.3189999999999999e-01  -1.7160000000000000e-01   3.5330000000000000e-01  -1.3320000000000001e-01  -1.3200000000000000e-02   1.1096999999999999e+00   3.3350000000000002e-01   3.0470999999999999e+00   5.0090000000000001e-01   1.6360000000000000e-01   2.5659999999999999e-01
  -8.8200000000000001e-02   1.7590000000000000e-01   0.0000000000000000e+00   3.7240000000000001e-01  -1.8079999999999999e-01  -1.7500000000000002e-02   1.0875999999999999e+00   3.3350000000000002e-01   3.6564999999999999e+00   5.4910000000000003e-01   8.6599999999999996e-02   2.3440000000000000e-01
  -2.8649999999999998e-01   1.7590000000000000e-01   7.7210000000000001e-01   4.2009999999999997e-01  -1.3320000000000001e-01  -4.3900000000000002e-02   9.9880000000000002e-01   5.3369999999999995e-01   3.8306000000000000e+00   4.9130000000000001e-01   9.5999999999999992e-03   2.5659999999999999e-01
  -1.5429999999999999e-01   1.7590000000000000e-01   2.5740000000000002e-01   5.1559999999999995e-01  -1.3320000000000001e-01  -4.3900000000000002e-02   1.0875999999999999e+00   5.3369999999999995e-01   3.3083000000000000e+00   5.3939999999999999e-01   1.7319999999999999e-01   2.6100000000000001e-01
   8.8200000000000001e-02   2.8580000000000000e-01   1.7160000000000000e-01   5.0600000000000001e-01  -1.2370000000000000e-01  -6.5799999999999997e-02   9.9880000000000002e-01   6.0040000000000004e-01   4.0048000000000004e+00   4.5269999999999999e-01   1.6360000000000000e-01   2.5659999999999999e-01
  -6.6100000000000006e-02   0.0000000000000000e+00   7.7210000000000001e-01   3.7240000000000001e-01  -1.2370000000000000e-01  -5.2600000000000001e-02   1.0209999999999999e+00   1.7790000000000000e-01   3.2212000000000001e+00   4.6239999999999998e-01   0.0000000000000000e+00   2.7429999999999999e-01
  -1.7630000000000001e-01   8.7900000000000006e-02  -4.2890000000000000e-01   3.2460000000000000e-01  -2.3790000000000000e-01  -8.8000000000000005e-03   1.0653999999999999e+00   4.0020000000000000e-01   2.7858999999999998e+00   4.3350000000000000e-01   7.6999999999999999e-02   2.4770000000000000e-01
  -1.7630000000000001e-01   0.0000000000000000e+00   1.1152000000000000e+00   3.3420000000000000e-01  -5.7099999999999998e-02   1.7500000000000002e-02   9.3220000000000003e-01   4.6689999999999998e-01   3.1341999999999999e+00   5.8760000000000001e-01   5.7700000000000001e-02   2.9189999999999999e-01
  -4.4100000000000000e-02   2.8580000000000000e-01   1.8015000000000001e+00   4.4869999999999999e-01  -8.5599999999999996e-02  -6.1400000000000003e-02   1.1540999999999999e+00   2.8910000000000002e-01   4.3529999999999998e+00   5.1049999999999995e-01   1.4430000000000001e-01   2.2120000000000001e-01
  -1.1020000000000001e-01  -6.6000000000000003e-02   1.2010000000000001e+00   4.2959999999999998e-01  -1.8079999999999999e-01  -1.7500000000000002e-02   1.1318999999999999e+00   4.0020000000000000e-01   2.8730000000000002e+00   4.2380000000000001e-01   2.8899999999999999e-02   2.5209999999999999e-01
  -2.8649999999999998e-01   1.7590000000000000e-01   1.1152000000000000e+00   3.5330000000000000e-01  -1.2370000000000000e-01  -2.6300000000000000e-02   8.8780000000000003e-01   2.8910000000000002e-01   3.3083000000000000e+00   4.4309999999999999e-01   3.8500000000000000e-02   2.3000000000000001e-01
  -2.1999999999999999e-02   2.1980000000000000e-01   9.4359999999999999e-01   4.3919999999999998e-01  -1.9000000000000000e-02  -3.9500000000000000e-02   1.1540999999999999e+00   6.2260000000000004e-01   4.0048000000000004e+00   5.2020000000000000e-01   7.6999999999999999e-02   2.4329999999999999e-01
   1.3230000000000000e-01   3.0780000000000002e-01   6.8630000000000002e-01   3.8190000000000002e-01  -6.6600000000000006e-02  -6.5799999999999997e-02   1.1096999999999999e+00   2.6679999999999998e-01   3.7435999999999998e+00   4.6239999999999998e-01   8.6599999999999996e-02   2.4329999999999999e-01
  -4.6289999999999998e-01   1.7590000000000000e-01   1.1152000000000000e+00   4.0100000000000002e-01  -1.9030000000000000e-01  -3.5099999999999999e-02   1.2873000000000001e+00   4.6689999999999998e-01   4.0918000000000001e+00   5.2980000000000005e-01   1.3469999999999999e-01   2.5659999999999999e-01
  -1.3230000000000000e-01   8.7900000000000006e-02   5.1470000000000005e-01   4.5829999999999999e-01  -1.9030000000000000e-01   0.0000000000000000e+00   9.7660000000000002e-01   3.5580000000000001e-01   3.5695000000000001e+00   5.5869999999999997e-01   9.6199999999999994e-02   2.5209999999999999e-01
  -4.4100000000000000e-02  -2.1980000000000000e-01   9.4359999999999999e-01   4.2959999999999998e-01  -4.7600000000000003e-02  -4.8200000000000000e-02   1.0431999999999999e+00   1.1119999999999999e-01   3.6564999999999999e+00   4.7199999999999998e-01   7.6999999999999999e-02   2.6100000000000001e-01
  -4.4100000000000000e-02  -1.5390000000000001e-01   1.2867999999999999e+00   3.6280000000000001e-01  -1.9980000000000001e-01  -8.8000000000000005e-03   9.1000000000000003e-01   3.7800000000000000e-01   3.1341999999999999e+00   4.3350000000000000e-01   1.5400000000000000e-01   2.4329999999999999e-01
  -6.6100000000000006e-02  -1.5390000000000001e-01   8.5800000000000001e-02   3.7240000000000001e-01  -1.3320000000000001e-01  -6.1400000000000003e-02   9.9880000000000002e-01   2.2239999999999999e-01   3.3083000000000000e+00   5.1049999999999995e-01   4.8099999999999997e-02   2.5209999999999999e-01
  -3.0859999999999999e-01   1.5390000000000001e-01   0.0000000000000000e+00   4.9650000000000000e-01  -1.9030000000000000e-01  -3.5099999999999999e-02   1.1762999999999999e+00   3.3350000000000002e-01   3.2212000000000001e+00   4.4309999999999999e-01   3.8500000000000000e-02   2.8749999999999998e-01
  -8.8200000000000001e-02   1.9789999999999999e-01   9.4359999999999999e-01   4.1049999999999998e-01  -4.7600000000000003e-02  -7.8899999999999998e-02   1.1096999999999999e+00   5.3369999999999995e-01   3.4824000000000002e+00   4.9130000000000001e-01   7.6999999999999999e-02   2.3890000000000000e-01
   2.1999999999999999e-02   2.1999999999999999e-02   3.4310000000000002e-01   4.5829999999999999e-01  -4.7600000000000003e-02  -5.2600000000000001e-02   1.0431999999999999e+00   4.8920000000000002e-01   3.3083000000000000e+00   4.9130000000000001e-01   1.0580000000000001e-01   2.1229999999999999e-01
  -2.1999999999999999e-02  -4.3999999999999997e-02   0.0000000000000000e+00   4.0100000000000002e-01  -1.6180000000000000e-01  -3.0700000000000002e-02   1.2650999999999999e+00   4.2249999999999999e-01   4.4401000000000002e+00   4.5269999999999999e-01   9.5999999999999992e-03   2.0790000000000000e-01
  -1.9839999999999999e-01   8.7900000000000006e-02   3.4310000000000002e-01   4.6779999999999999e-01  -8.5599999999999996e-02  -8.8000000000000005e-03   1.0431999999999999e+00   3.5580000000000001e-01   4.1788999999999996e+00   4.3350000000000000e-01   8.6599999999999996e-02   2.4770000000000000e-01
  -2.8649999999999998e-01   3.9570000000000000e-01  -2.5740000000000002e-01   3.9140000000000003e-01  -1.7130000000000001e-01  -1.7500000000000002e-02   1.2428999999999999e+00   4.8920000000000002e-01   4.1788999999999996e+00   5.0090000000000001e-01   1.2509999999999999e-01   2.4329999999999999e-01
  -1.7630000000000001e-01  -6.6000000000000003e-02   6.0050000000000003e-01   4.0100000000000002e-01  -1.1420000000000000e-01  -7.4499999999999997e-02   1.0209999999999999e+00   4.2249999999999999e-01   3.2212000000000001e+00   5.8760000000000001e-01   9.6199999999999994e-02   2.6540000000000002e-01
   1.5429999999999999e-01   0.0000000000000000e+00   7.7210000000000001e-01   3.6280000000000001e-01  -1.9980000000000001e-01  -1.7500000000000002e-02   9.5440000000000003e-01   5.3369999999999995e-01   3.6564999999999999e+00   4.4309999999999999e-01   1.0580000000000001e-01   2.5659999999999999e-01
  -1.9839999999999999e-01   1.0990000000000000e-01   6.8630000000000002e-01   4.4869999999999999e-01  -1.1420000000000000e-01  -7.8899999999999998e-02   1.0875999999999999e+00   2.2239999999999999e-01   4.6142000000000003e+00   5.4910000000000003e-01   1.7319999999999999e-01   2.3440000000000000e-01
  -1.7630000000000001e-01   1.5390000000000001e-01   5.1470000000000005e-01   4.0100000000000002e-01  -1.2370000000000000e-01   2.6300000000000000e-02   1.3095000000000001e+00   4.2249999999999999e-01   3.8306000000000000e+00   4.6239999999999998e-01   2.8899999999999999e-02   2.5209999999999999e-01
  -1.3230000000000000e-01   6.6000000000000003e-02   7.7210000000000001e-01   4.3919999999999998e-01  -1.7130000000000001e-01  -3.0700000000000002e-02   1.0875999999999999e+00   2.8910000000000002e-01   3.9177000000000000e+00   4.1420000000000001e-01   9.6199999999999994e-02   2.5659999999999999e-01
  -1.3230000000000000e-01  -4.3999999999999997e-02   4.2890000000000000e-01   3.2460000000000000e-01  -1.6180000000000000e-01  -3.5099999999999999e-02   1.0431999999999999e+00   2.8910000000000002e-01   3.7435999999999998e+00   4.3350000000000000e-01   1.0580000000000001e-01   2.1679999999999999e-01
   6.6100000000000006e-02   4.3999999999999997e-02   5.1470000000000005e-01   3.7240000000000001e-01  -1.9030000000000000e-01   3.9500000000000000e-02   9.1000000000000003e-01   6.4480000000000004e-01   3.9177000000000000e+00   4.8159999999999997e-01   1.4430000000000001e-01   2.7429999999999999e-01
  -1.5429999999999999e-01  -1.5390000000000001e-01   8.5780000000000001e-01   4.6779999999999999e-01  -1.3320000000000001e-01  -4.8200000000000000e-02   9.7660000000000002e-01   3.1130000000000002e-01   3.2212000000000001e+00   4.5269999999999999e-01   1.4430000000000001e-01   2.4329999999999999e-01
  -4.4100000000000000e-02   4.3999999999999997e-02   1.1152000000000000e+00   4.2959999999999998e-01  -1.2370000000000000e-01  -3.0700000000000002e-02   1.0209999999999999e+00   4.8920000000000002e-01   2.9600000000000000e+00   4.8159999999999997e-01   1.3469999999999999e-01   2.4770000000000000e-01
  -1.3230000000000000e-01   2.1999999999999999e-02   1.7160000000000000e-01   4.1049999999999998e-01  -9.5200000000000007e-02  -3.0700000000000002e-02   8.4340000000000004e-01   4.0020000000000000e-01   3.1341999999999999e+00   5.1049999999999995e-01   1.2509999999999999e-01   2.2559999999999999e-01
  -8.8200000000000001e-02   1.3189999999999999e-01  -8.5800000000000001e-02   4.0100000000000002e-01  -1.3320000000000001e-01  -1.3200000000000000e-02   7.9900000000000004e-01   5.5589999999999995e-01   3.7435999999999998e+00   3.8529999999999998e-01   6.7400000000000002e-02   2.7870000000000000e-01
   0.0000000000000000e+00   2.1999999999999999e-02   3.4310000000000002e-01   4.1049999999999998e-01  -2.4740000000000001e-01  -2.1899999999999999e-02   1.1318999999999999e+00   1.5559999999999999e-01   3.7435999999999998e+00   4.8159999999999997e-01   4.8099999999999997e-02   2.5209999999999999e-01
  -2.2040000000000001e-01   1.0990000000000000e-01  -8.5800000000000001e-02   3.6280000000000001e-01  -1.3320000000000001e-01  -1.7500000000000002e-02   1.1540999999999999e+00   2.0010000000000000e-01   3.4824000000000002e+00   4.7199999999999998e-01   2.8899999999999999e-02   2.3000000000000001e-01
  -1.9839999999999999e-01   6.6000000000000003e-02   9.4359999999999999e-01   4.2959999999999998e-01  -8.5599999999999996e-02  -4.8200000000000000e-02   1.1318999999999999e+00   5.3369999999999995e-01   3.7435999999999998e+00   4.6239999999999998e-01   8.6599999999999996e-02   2.6540000000000002e-01
  -1.9839999999999999e-01  -4.3999999999999997e-02   8.5780000000000001e-01   2.5779999999999997e-01  -1.3320000000000001e-01  -2.6300000000000000e-02   1.0653999999999999e+00   6.6699999999999995e-02   3.7435999999999998e+00   4.5269999999999999e-01   8.6599999999999996e-02   2.4329999999999999e-01
  -1.1020000000000001e-01   1.9789999999999999e-01   1.7160000000000000e-01   5.3469999999999995e-01  -1.7130000000000001e-01  -3.0700000000000002e-02   1.0653999999999999e+00   4.0020000000000000e-01   3.3083000000000000e+00   4.6239999999999998e-01   1.0580000000000001e-01   2.7870000000000000e-01
  -1.5429999999999999e-01  -8.7900000000000006e-02   1.2867999999999999e+00   3.2460000000000000e-01  -8.5599999999999996e-02  -3.0700000000000002e-02   1.0653999999999999e+00   3.1130000000000002e-01   3.4824000000000002e+00   4.4309999999999999e-01   1.5400000000000000e-01   2.3000000000000001e-01
  -1.1020000000000001e-01   2.1999999999999999e-02   2.5740000000000002e-01   4.2959999999999998e-01  -1.9030000000000000e-01  -6.5799999999999997e-02   1.1096999999999999e+00   2.0010000000000000e-01   2.7858999999999998e+00   5.1049999999999995e-01   4.8099999999999997e-02   2.3440000000000000e-01
  -1.3230000000000000e-01   2.8580000000000000e-01   4.2890000000000000e-01   5.0600000000000001e-01  -9.4999999999999998e-03  -4.8200000000000000e-02   9.5440000000000003e-01   4.6689999999999998e-01   4.0048000000000004e+00   4.7199999999999998e-01   8.6599999999999996e-02   2.4329999999999999e-01
  -2.1999999999999999e-02  -8.7900000000000006e-02   0.0000000000000000e+00   4.3919999999999998e-01  -9.5200000000000007e-02  -8.3299999999999999e-02   1.0209999999999999e+00   3.7800000000000000e-01   4.0048000000000004e+00   5.1049999999999995e-01   1.6360000000000000e-01   2.3000000000000001e-01
  -2.2040000000000001e-01   2.1980000000000000e-01   6.0050000000000003e-01   4.5829999999999999e-01  -7.6100000000000001e-02  -8.8000000000000005e-03   9.5440000000000003e-01   2.8910000000000002e-01   2.3506000000000000e+00   4.5269999999999999e-01   3.8500000000000000e-02   2.7429999999999999e-01
   0.0000000000000000e+00   1.0990000000000000e-01   1.4582999999999999e+00   4.2959999999999998e-01  -7.6100000000000001e-02  -6.5799999999999997e-02   9.5440000000000003e-01   1.3339999999999999e-01   3.6564999999999999e+00   4.7199999999999998e-01   6.7400000000000002e-02   2.6100000000000001e-01
  -6.6100000000000006e-02   0.0000000000000000e+00   7.7210000000000001e-01   4.7739999999999999e-01  -1.3320000000000001e-01  -3.0700000000000002e-02   1.1318999999999999e+00   5.1139999999999997e-01   4.2659000000000002e+00   4.4309999999999999e-01   6.7400000000000002e-02   2.9189999999999999e-01
  -8.8200000000000001e-02   1.0990000000000000e-01   4.2890000000000000e-01   3.8190000000000002e-01  -1.5229999999999999e-01  -1.3200000000000000e-02   9.3220000000000003e-01   4.4469999999999998e-01   4.0918000000000001e+00   4.7199999999999998e-01   9.6199999999999994e-02   2.4770000000000000e-01
  -2.2040000000000001e-01   2.6379999999999998e-01   5.1470000000000005e-01   5.0600000000000001e-01  -9.5200000000000007e-02  -3.0700000000000002e-02   1.2428999999999999e+00   3.5580000000000001e-01   3.8306000000000000e+00   4.8159999999999997e-01   5.7700000000000001e-02   2.2559999999999999e-01
   2.8649999999999998e-01   1.3189999999999999e-01   7.7210000000000001e-01   4.0100000000000002e-01  -1.6180000000000000e-01  -2.6300000000000000e-02   1.0875999999999999e+00   5.1139999999999997e-01   4.0048000000000004e+00   4.9130000000000001e-01   3.8500000000000000e-02   2.3890000000000000e-01
  -4.4100000000000000e-02   2.1999999999999999e-02  -6.0050000000000003e-01   4.3919999999999998e-01  -1.0470000000000000e-01  -5.2600000000000001e-02   9.1000000000000003e-01   2.2239999999999999e-01   3.7435999999999998e+00   5.2980000000000005e-01   2.0210000000000000e-01   2.4770000000000000e-01
  -9.0369999999999995e-01   1.3189999999999999e-01   9.4359999999999999e-01   4.5829999999999999e-01  -4.7600000000000003e-02  -2.1899999999999999e-02   9.3220000000000003e-01   3.7800000000000000e-01   4.0048000000000004e+00   4.9130000000000001e-01   9.6199999999999994e-02   2.3000000000000001e-01
   5.2900000000000003e-01   0.0000000000000000e+00   5.1470000000000005e-01   5.0600000000000001e-01  -1.1420000000000000e-01  -3.9500000000000000e-02   9.1000000000000003e-01   2.4460000000000001e-01   2.9600000000000000e+00   5.5869999999999997e-01   2.8899999999999999e-02   2.7870000000000000e-01
   1.9839999999999999e-01  -4.3999999999999997e-02   8.5780000000000001e-01   4.6779999999999999e-01  -1.3320000000000001e-01  -2.1899999999999999e-02   1.0209999999999999e+00   5.7809999999999995e-01   3.8306000000000000e+00   5.3939999999999999e-01   9.6199999999999994e-02   2.4770000000000000e-01
  -2.4249999999999999e-01  -2.1999999999999999e-02   6.0050000000000003e-01   4.6779999999999999e-01  -4.7600000000000003e-02  -2.1899999999999999e-02   1.0431999999999999e+00   2.4460000000000001e-01   3.4824000000000002e+00   4.8159999999999997e-01   5.7700000000000001e-02   2.9640000000000000e-01
  -4.1880000000000001e-01   1.7590000000000000e-01   6.0050000000000003e-01   3.5330000000000000e-01  -8.5599999999999996e-02  -2.6300000000000000e-02   1.0431999999999999e+00   4.4469999999999998e-01   4.2659000000000002e+00   4.0460000000000002e-01   2.8899999999999999e-02   2.5659999999999999e-01
   6.6100000000000006e-02  -2.1999999999999999e-02   6.0050000000000003e-01   4.0100000000000002e-01  -1.9980000000000001e-01  -3.5099999999999999e-02   1.2206999999999999e+00   5.5589999999999995e-01   3.3083000000000000e+00   5.2020000000000000e-01   8.6599999999999996e-02   2.4770000000000000e-01
   2.8649999999999998e-01   4.3999999999999997e-02   8.5780000000000001e-01   3.3420000000000000e-01  -1.2370000000000000e-01   4.4000000000000003e-03   9.3220000000000003e-01   3.7800000000000000e-01   3.0470999999999999e+00   5.3939999999999999e-01   8.6599999999999996e-02   2.5659999999999999e-01
  -7.2740000000000005e-01   3.0780000000000002e-01   1.7160000000000000e-01   3.9140000000000003e-01  -7.6100000000000001e-02   4.4000000000000003e-03   1.0653999999999999e+00   2.0010000000000000e-01   3.1341999999999999e+00   4.1420000000000001e-01   5.7700000000000001e-02   2.3440000000000000e-01
  -2.8649999999999998e-01   2.4179999999999999e-01   6.0050000000000003e-01   3.7240000000000001e-01  -1.0470000000000000e-01  -3.0700000000000002e-02   1.0209999999999999e+00   3.5580000000000001e-01   3.5695000000000001e+00   5.1049999999999995e-01   1.3469999999999999e-01   2.3000000000000001e-01
   4.6289999999999998e-01  -1.5390000000000001e-01   1.2867999999999999e+00   3.9140000000000003e-01  -1.9030000000000000e-01  -3.5099999999999999e-02   1.0875999999999999e+00   6.6710000000000003e-01   3.3083000000000000e+00   5.2980000000000005e-01   1.4430000000000001e-01   2.3440000000000000e-01
   2.2040000000000001e-01   1.9789999999999999e-01   6.8630000000000002e-01   4.6779999999999999e-01  -1.1420000000000000e-01  -5.7000000000000002e-02   9.9880000000000002e-01   1.5559999999999999e-01   3.3083000000000000e+00   5.6830000000000003e-01   1.3469999999999999e-01   1.9020000000000001e-01
  -6.1719999999999997e-01   2.6379999999999998e-01   3.4310000000000002e-01   4.7739999999999999e-01  -6.6600000000000006e-02  -7.0199999999999999e-02   1.2873000000000001e+00   2.8910000000000002e-01   3.6564999999999999e+00   3.3710000000000001e-01   6.7400000000000002e-02   2.8310000000000002e-01
  -2.2040000000000001e-01   1.9789999999999999e-01  -1.7160000000000000e-01   4.2009999999999997e-01  -1.7130000000000001e-01   0.0000000000000000e+00   8.8780000000000003e-01   3.1130000000000002e-01   3.3953000000000002e+00   4.7199999999999998e-01   3.8500000000000000e-02   2.4329999999999999e-01
   2.2040000000000001e-01   4.3999999999999997e-02   1.2867999999999999e+00   3.9140000000000003e-01  -1.7130000000000001e-01  -5.7000000000000002e-02   9.3220000000000003e-01   4.0020000000000000e-01   4.7012999999999998e+00   5.1049999999999995e-01   3.8500000000000000e-02   2.5209999999999999e-01
  -1.3230000000000000e-01   4.3999999999999997e-02   1.1152000000000000e+00   4.3919999999999998e-01  -2.1890000000000001e-01  -5.7000000000000002e-02   9.1000000000000003e-01   8.8900000000000007e-02   3.1341999999999999e+00   4.7199999999999998e-01   0.0000000000000000e+00   2.6100000000000001e-01
  -2.6450000000000001e-01  -1.5390000000000001e-01   6.8630000000000002e-01   4.0100000000000002e-01  -1.3320000000000001e-01  -5.2600000000000001e-02   8.4340000000000004e-01   7.3380000000000001e-01   2.9600000000000000e+00   4.6239999999999998e-01   1.1550000000000001e-01   2.6979999999999998e-01
  -4.4080000000000003e-01   1.0990000000000000e-01   6.0050000000000003e-01   2.9599999999999999e-01  -8.5599999999999996e-02  -1.7500000000000002e-02   1.0875999999999999e+00   3.5580000000000001e-01   4.1788999999999996e+00   5.0090000000000001e-01   1.3469999999999999e-01   2.4770000000000000e-01
   4.4100000000000000e-02  -6.6000000000000003e-02   9.4359999999999999e-01   4.8690000000000000e-01  -1.5229999999999999e-01   2.6300000000000000e-02   1.1540999999999999e+00   4.0020000000000000e-01   3.6564999999999999e+00   5.0090000000000001e-01   8.6599999999999996e-02   2.8310000000000002e-01
  -2.4249999999999999e-01   1.3189999999999999e-01   4.2890000000000000e-01   4.2959999999999998e-01  -1.2370000000000000e-01  -3.0700000000000002e-02   1.1318999999999999e+00   4.2249999999999999e-01   4.0918000000000001e+00   5.0090000000000001e-01   1.0580000000000001e-01   2.3000000000000001e-01
  -8.8200000000000001e-02   1.5390000000000001e-01  -2.5740000000000002e-01   3.2460000000000000e-01  -1.0470000000000000e-01  -2.1899999999999999e-02   1.3095000000000001e+00   4.6689999999999998e-01   4.4401000000000002e+00   5.7799999999999996e-01   9.6199999999999994e-02   2.6100000000000001e-01
  -1.9839999999999999e-01   0.0000000000000000e+00   1.1152000000000000e+00   4.4869999999999999e-01  -1.7130000000000001e-01   3.0700000000000002e-02   1.2428999999999999e+00   4.6689999999999998e-01   3.3953000000000002e+00   4.4309999999999999e-01   9.6199999999999994e-02   2.4329999999999999e-01
  -1.1020000000000001e-01  -4.3999999999999997e-02   8.5780000000000001e-01   4.0100000000000002e-01  -8.5599999999999996e-02  -2.6300000000000000e-02   8.2120000000000004e-01   5.5589999999999995e-01   3.6564999999999999e+00   4.5269999999999999e-01   7.6999999999999999e-02   2.1679999999999999e-01
  -4.4100000000000000e-02   3.2979999999999998e-01   9.4359999999999999e-01   3.7240000000000001e-01  -1.2370000000000000e-01   8.8000000000000005e-03   1.0431999999999999e+00   3.5580000000000001e-01   3.9177000000000000e+00   4.6239999999999998e-01   7.6999999999999999e-02   2.4329999999999999e-01
   7.0530000000000004e-01  -4.3999999999999997e-02   8.5780000000000001e-01   3.7240000000000001e-01  -1.9030000000000000e-01   2.6300000000000000e-02   9.1000000000000003e-01   3.5580000000000001e-01   3.6564999999999999e+00   4.5269999999999999e-01   4.8099999999999997e-02   2.2120000000000001e-01
  -1.1681999999999999e+00  -2.4179999999999999e-01   2.5740000000000002e-01   4.7739999999999999e-01  -5.7099999999999998e-02  -9.6500000000000002e-02   8.4340000000000004e-01   3.3350000000000002e-01   3.0470999999999999e+00   5.4910000000000003e-01   6.7400000000000002e-02   2.4329999999999999e-01
  -1.9839999999999999e-01   2.8580000000000000e-01  -1.7160000000000000e-01   2.5779999999999997e-01  -8.5599999999999996e-02   7.0199999999999999e-02   9.5440000000000003e-01   1.1119999999999999e-01   4.5270999999999999e+00   4.9130000000000001e-01   1.6360000000000000e-01   2.7870000000000000e-01
   9.0369999999999995e-01  -1.0990000000000000e-01   3.4310000000000002e-01   3.3420000000000000e-01  -2.3790000000000000e-01  -8.8000000000000005e-03   9.3220000000000003e-01   5.7809999999999995e-01   3.9177000000000000e+00   5.0090000000000001e-01   8.6599999999999996e-02   2.6100000000000001e-01
  -2.4249999999999999e-01  -5.0560000000000005e-01   1.2867999999999999e+00   3.5330000000000000e-01  -1.0470000000000000e-01  -7.8899999999999998e-02   1.2650999999999999e+00   3.3350000000000002e-01   4.3529999999999998e+00   5.4910000000000003e-01   1.2509999999999999e-01   2.7429999999999999e-01
  -5.9509999999999996e-01   4.3969999999999998e-01   7.7210000000000001e-01   3.7240000000000001e-01  -1.1420000000000000e-01  -9.2100000000000001e-02   8.2120000000000004e-01   4.6689999999999998e-01   3.2212000000000001e+00   4.9130000000000001e-01   1.1550000000000001e-01   2.8310000000000002e-01
  -4.4080000000000003e-01  -4.3999999999999997e-02  -8.5800000000000001e-02   4.6779999999999999e-01  -1.5229999999999999e-01   2.1899999999999999e-02   1.0431999999999999e+00   1.5559999999999999e-01   4.0918000000000001e+00   5.2020000000000000e-01   1.3469999999999999e-01   2.4329999999999999e-01
   5.7310000000000005e-01  -1.0990000000000000e-01   1.0294000000000001e+00   5.3469999999999995e-01  -1.7130000000000001e-01  -7.4499999999999997e-02   1.0875999999999999e+00   3.7800000000000000e-01   3.8306000000000000e+00   4.2380000000000001e-01   3.8500000000000000e-02   2.7429999999999999e-01
  -3.0859999999999999e-01   2.1980000000000000e-01   6.0050000000000003e-01   5.5379999999999996e-01  -2.3790000000000000e-01  -2.6300000000000000e-02   1.1096999999999999e+00   4.2249999999999999e-01   3.5695000000000001e+00   4.0460000000000002e-01   2.2130000000000000e-01   2.7429999999999999e-01
  -6.6130000000000000e-01   1.5390000000000001e-01   4.2890000000000000e-01   3.8190000000000002e-01  -3.8100000000000002e-02   5.7000000000000002e-02   9.5440000000000003e-01   2.8910000000000002e-01   4.2659000000000002e+00   5.4910000000000003e-01   5.7700000000000001e-02   2.4329999999999999e-01
  -1.5429999999999999e-01   2.8580000000000000e-01   8.5800000000000001e-02   4.7739999999999999e-01  -1.5229999999999999e-01  -1.1400000000000000e-01   8.6560000000000004e-01   3.5580000000000001e-01   3.4824000000000002e+00   5.3939999999999999e-01   1.2509999999999999e-01   2.5209999999999999e-01
   6.6100000000000006e-02  -1.5390000000000001e-01   1.8015000000000001e+00   4.0100000000000002e-01  -1.6180000000000000e-01   8.8000000000000005e-03   9.7660000000000002e-01   4.0020000000000000e-01   4.1788999999999996e+00   5.2980000000000005e-01   7.6999999999999999e-02   3.0520000000000003e-01
   6.6100000000000006e-02   1.0990000000000000e-01   8.5780000000000001e-01   4.2009999999999997e-01  -1.7130000000000001e-01   9.2100000000000001e-02   1.0431999999999999e+00   8.8900000000000007e-02   3.6564999999999999e+00   5.0090000000000001e-01   8.6599999999999996e-02   2.6979999999999998e-01
  -5.2900000000000003e-01  -6.6000000000000003e-02   1.7160000000000000e-01   4.1049999999999998e-01  -2.2839999999999999e-01  -5.2600000000000001e-02   9.3220000000000003e-01   4.8920000000000002e-01   4.0048000000000004e+00   5.3939999999999999e-01   7.6999999999999999e-02   2.4329999999999999e-01
  -1.1020000000000001e-01   1.5390000000000001e-01   8.5800000000000001e-02   3.8190000000000002e-01  -1.4269999999999999e-01  -8.3299999999999999e-02   9.1000000000000003e-01   6.2260000000000004e-01   4.0048000000000004e+00   4.2380000000000001e-01   1.0580000000000001e-01   2.2120000000000001e-01
  -8.8200000000000001e-02   8.7900000000000006e-02   8.5800000000000001e-02   5.0600000000000001e-01  -1.5229999999999999e-01   1.3200000000000000e-02   9.1000000000000003e-01   2.6679999999999998e-01   3.9177000000000000e+00   5.2020000000000000e-01   6.7400000000000002e-02   2.3440000000000000e-01
  -2.2040000000000001e-01  -1.0990000000000000e-01   6.0050000000000003e-01   3.1509999999999999e-01   0.0000000000000000e+00  -3.5099999999999999e-02   1.1984999999999999e+00   2.6679999999999998e-01   2.5247000000000002e+00   5.1049999999999995e-01   1.0580000000000001e-01   2.5209999999999999e-01
  -1.1020000000000001e-01  -6.6000000000000003e-02   5.1470000000000005e-01   4.6779999999999999e-01  -1.0470000000000000e-01   0.0000000000000000e+00   1.2873000000000001e+00   4.8920000000000002e-01   3.1341999999999999e+00   4.9130000000000001e-01   9.6199999999999994e-02   2.5659999999999999e-01
  -2.4249999999999999e-01   8.7900000000000006e-02   1.0294000000000001e+00   4.9650000000000000e-01  -1.9000000000000000e-02  -1.3200000000000000e-02   8.6560000000000004e-01   5.3369999999999995e-01   3.5695000000000001e+00   5.3939999999999999e-01   8.6599999999999996e-02   2.6540000000000002e-01
  -4.4100000000000000e-02   2.6379999999999998e-01   7.7210000000000001e-01   4.2009999999999997e-01  -1.8079999999999999e-01  -5.2600000000000001e-02   1.0875999999999999e+00   1.5559999999999999e-01   3.1341999999999999e+00   4.8159999999999997e-01   6.7400000000000002e-02   2.6540000000000002e-01
  -1.3230000000000000e-01   0.0000000000000000e+00   8.5780000000000001e-01   4.8690000000000000e-01  -1.4269999999999999e-01  -4.4000000000000003e-03   9.5440000000000003e-01   3.1130000000000002e-01   3.9177000000000000e+00   4.5269999999999999e-01   3.8500000000000000e-02   2.7429999999999999e-01
  -1.7630000000000001e-01   0.0000000000000000e+00   8.5800000000000001e-02   3.3420000000000000e-01  -1.4269999999999999e-01  -4.8200000000000000e-02   8.4340000000000004e-01   4.4469999999999998e-01   2.6989000000000001e+00   4.6239999999999998e-01   1.9199999999999998e-02   2.3000000000000001e-01
  -8.8200000000000001e-02   2.1980000000000000e-01   5.1470000000000005e-01   4.4869999999999999e-01  -1.5229999999999999e-01  -3.9500000000000000e-02   1.1540999999999999e+00   2.6679999999999998e-01   3.3953000000000002e+00   4.8159999999999997e-01   4.8099999999999997e-02   2.7429999999999999e-01
  -8.8200000000000001e-02   0.0000000000000000e+00   7.7210000000000001e-01   2.7689999999999998e-01  -1.7130000000000001e-01  -7.8899999999999998e-02   1.2650999999999999e+00   5.7809999999999995e-01   3.2212000000000001e+00   4.2380000000000001e-01   1.3469999999999999e-01   3.0959999999999999e-01
  -2.2040000000000001e-01  -1.3189999999999999e-01   6.0050000000000003e-01   3.9140000000000003e-01  -3.8100000000000002e-02  -2.6300000000000000e-02   1.1096999999999999e+00   5.5589999999999995e-01   3.4824000000000002e+00   5.3939999999999999e-01   1.1550000000000001e-01   2.5209999999999999e-01
  -6.6100000000000006e-02   1.9789999999999999e-01  -5.1470000000000005e-01   4.2959999999999998e-01  -9.4999999999999998e-03  -3.0700000000000002e-02   9.7660000000000002e-01   3.5580000000000001e-01   3.9177000000000000e+00   4.9130000000000001e-01   1.3469999999999999e-01   2.4770000000000000e-01
  -1.3230000000000000e-01  -1.5390000000000001e-01   6.8630000000000002e-01   3.6280000000000001e-01  -9.5200000000000007e-02  -1.7500000000000002e-02   1.1540999999999999e+00   2.0010000000000000e-01   4.0048000000000004e+00   6.1650000000000005e-01   1.0580000000000001e-01   2.9189999999999999e-01
  -3.0859999999999999e-01   8.7900000000000006e-02   2.5740000000000002e-01   5.0600000000000001e-01  -1.6180000000000000e-01  -2.6300000000000000e-02   1.1318999999999999e+00   3.5580000000000001e-01   3.8306000000000000e+00   4.9130000000000001e-01   1.3469999999999999e-01   2.1229999999999999e-01
  -6.6100000000000006e-02   1.0990000000000000e-01   1.5441000000000000e+00   4.1049999999999998e-01  -1.2370000000000000e-01  -3.9500000000000000e-02   8.4340000000000004e-01   5.1139999999999997e-01   3.1341999999999999e+00   4.9130000000000001e-01   1.6360000000000000e-01   2.1679999999999999e-01
   6.6100000000000006e-02   1.0990000000000000e-01   8.5780000000000001e-01   4.0100000000000002e-01  -1.6180000000000000e-01  -3.5099999999999999e-02   1.1762999999999999e+00   2.8910000000000002e-01   3.3083000000000000e+00   5.0090000000000001e-01   4.8099999999999997e-02   2.3890000000000000e-01
  -2.1999999999999999e-02   2.4179999999999999e-01   6.0050000000000003e-01   3.8190000000000002e-01  -9.5200000000000007e-02  -5.2600000000000001e-02   8.8780000000000003e-01   1.1119999999999999e-01   4.0918000000000001e+00   5.1049999999999995e-01   8.6599999999999996e-02   2.4770000000000000e-01
  -6.6100000000000006e-02  -2.1999999999999999e-02   8.5800000000000001e-02   3.6280000000000001e-01  -1.9030000000000000e-01  -3.0700000000000002e-02   1.0875999999999999e+00   3.7800000000000000e-01   3.5695000000000001e+00   4.9130000000000001e-01  -4.8099999999999997e-02   2.2120000000000001e-01
  -1.1020000000000001e-01   2.1999999999999999e-02   6.0050000000000003e-01   2.6729999999999998e-01  -2.1890000000000001e-01  -8.8000000000000005e-03   1.0653999999999999e+00   2.6679999999999998e-01   3.4824000000000002e+00   6.2609999999999999e-01   1.9199999999999998e-02   3.2729999999999998e-01
  -2.6450000000000001e-01  -1.3189999999999999e-01   1.0294000000000001e+00   3.3420000000000000e-01  -1.9030000000000000e-01  -3.9500000000000000e-02   1.2873000000000001e+00   1.7790000000000000e-01   3.6564999999999999e+00   4.7199999999999998e-01   3.8500000000000000e-02   2.8310000000000002e-01
  -1.5429999999999999e-01   1.3189999999999999e-01   8.5800000000000001e-02   4.2009999999999997e-01  -2.1890000000000001e-01   8.8000000000000005e-03   9.3220000000000003e-01   4.8920000000000002e-01   2.2635999999999998e+00   5.2980000000000005e-01   5.7700000000000001e-02   2.8749999999999998e-01
  -1.9839999999999999e-01   4.3999999999999997e-02  -5.1470000000000005e-01   3.7240000000000001e-01  -7.6100000000000001e-02  -6.1400000000000003e-02   1.1096999999999999e+00   2.4460000000000001e-01   4.1788999999999996e+00   5.5869999999999997e-01   1.2509999999999999e-01   2.3000000000000001e-01
   0.0000000000000000e+00  -1.0990000000000000e-01   1.7160000000000000e-01   4.2959999999999998e-01  -8.5599999999999996e-02  -6.1400000000000003e-02   7.3240000000000005e-01   2.4460000000000001e-01   4.7882999999999996e+00   4.8159999999999997e-01   1.3469999999999999e-01   2.7429999999999999e-01
  -2.1999999999999999e-02   2.1999999999999999e-02   6.0050000000000003e-01   5.0600000000000001e-01  -1.9030000000000000e-01  -4.8200000000000000e-02   9.5440000000000003e-01   4.0020000000000000e-01   4.1788999999999996e+00   4.6239999999999998e-01   9.6199999999999994e-02   2.5659999999999999e-01
  -6.6100000000000006e-02   1.3189999999999999e-01   6.0050000000000003e-01   4.4869999999999999e-01  -1.8079999999999999e-01  -3.5099999999999999e-02   9.5440000000000003e-01   3.7800000000000000e-01   2.9600000000000000e+00   4.9130000000000001e-01   1.9199999999999998e-02   2.3440000000000000e-01
  -2.8649999999999998e-01   4.3999999999999997e-02   6.0050000000000003e-01   4.1049999999999998e-01  -1.3320000000000001e-01  -7.4499999999999997e-02   1.0875999999999999e+00   3.1130000000000002e-01   3.2212000000000001e+00   5.1049999999999995e-01   1.2509999999999999e-01   2.3890000000000000e-01
  -4.4100000000000000e-02  -6.6000000000000003e-02   1.3725000000000001e+00   3.8190000000000002e-01  -1.4269999999999999e-01  -1.0520000000000000e-01   9.9880000000000002e-01   2.6679999999999998e-01   3.4824000000000002e+00   5.4910000000000003e-01   8.6599999999999996e-02   2.3890000000000000e-01
   1.9839999999999999e-01  -4.3999999999999997e-02   1.0294000000000001e+00   3.8190000000000002e-01  -6.6600000000000006e-02   8.7700000000000000e-02   1.0209999999999999e+00   2.6679999999999998e-01   2.9600000000000000e+00   5.5869999999999997e-01   4.8099999999999997e-02   2.3890000000000000e-01
  -3.5270000000000001e-01   1.7590000000000000e-01   1.7160000000000000e-01   3.3420000000000000e-01  -1.8079999999999999e-01  -2.6300000000000000e-02   8.8780000000000003e-01   4.2249999999999999e-01   3.2212000000000001e+00   4.3350000000000000e-01   0.0000000000000000e+00   2.7429999999999999e-01
   6.6100000000000006e-02   1.0990000000000000e-01   5.1470000000000005e-01   4.1049999999999998e-01  -7.6100000000000001e-02   4.4000000000000003e-03   1.2428999999999999e+00   3.3350000000000002e-01   3.3953000000000002e+00   4.6239999999999998e-01   0.0000000000000000e+00   2.7870000000000000e-01
  -3.9679999999999999e-01  -1.5390000000000001e-01   9.4359999999999999e-01   4.4869999999999999e-01  -7.6100000000000001e-02   1.3200000000000000e-02   9.5440000000000003e-01  -1.5559999999999999e-01   4.4401000000000002e+00   4.1420000000000001e-01   1.3469999999999999e-01   2.2120000000000001e-01
  -2.6450000000000001e-01   2.1999999999999999e-02   7.7210000000000001e-01   3.7240000000000001e-01  -6.6600000000000006e-02  -4.8200000000000000e-02   1.0209999999999999e+00   4.8920000000000002e-01   4.1788999999999996e+00   4.7199999999999998e-01   3.8500000000000000e-02   2.7429999999999999e-01
  -6.6100000000000006e-02  -2.4179999999999999e-01   1.6298999999999999e+00   3.5330000000000000e-01  -2.1890000000000001e-01  -2.1899999999999999e-02   1.1318999999999999e+00   2.2239999999999999e-01   4.1788999999999996e+00   4.6239999999999998e-01   1.2509999999999999e-01   2.2559999999999999e-01
  -8.8200000000000001e-02   2.1999999999999999e-02  -8.5800000000000001e-02   3.8190000000000002e-01  -9.5200000000000007e-02  -6.5799999999999997e-02   1.2206999999999999e+00   3.3350000000000002e-01   3.7435999999999998e+00   3.8529999999999998e-01   6.7400000000000002e-02   2.2120000000000001e-01
   4.4100000000000000e-02   8.7900000000000006e-02   7.7210000000000001e-01   4.4869999999999999e-01  -1.7130000000000001e-01  -3.5099999999999999e-02   9.3220000000000003e-01   4.4469999999999998e-01   3.6564999999999999e+00   4.9130000000000001e-01   8.6599999999999996e-02   2.1229999999999999e-01
  -2.6450000000000001e-01  -4.3999999999999997e-02   8.5780000000000001e-01   4.4869999999999999e-01  -1.8079999999999999e-01  -9.6500000000000002e-02   1.1096999999999999e+00   4.0020000000000000e-01   3.6564999999999999e+00   4.0460000000000002e-01   5.7700000000000001e-02   2.5659999999999999e-01
  -8.8200000000000001e-02   1.7590000000000000e-01  -8.5800000000000001e-02   4.4869999999999999e-01  -2.0930000000000001e-01  -8.8000000000000005e-03   9.5440000000000003e-01   7.3380000000000001e-01   3.5695000000000001e+00   5.3939999999999999e-01   1.1550000000000001e-01   2.3440000000000000e-01
  -8.8200000000000001e-02  -4.1770000000000002e-01   1.0294000000000001e+00   4.5829999999999999e-01  -8.5599999999999996e-02  -3.0700000000000002e-02   9.9880000000000002e-01   3.1130000000000002e-01   3.5695000000000001e+00   4.4309999999999999e-01   4.8099999999999997e-02   2.3890000000000000e-01
  -2.2040000000000001e-01   1.0990000000000000e-01   0.0000000000000000e+00   3.3420000000000000e-01  -2.3790000000000000e-01  -8.8000000000000005e-03   9.3220000000000003e-01   2.2239999999999999e-01   3.7435999999999998e+00   5.0090000000000001e-01   1.0580000000000001e-01   2.9640000000000000e-01
  -2.2040000000000001e-01  -1.0990000000000000e-01   1.0294000000000001e+00   4.0100000000000002e-01  -1.4269999999999999e-01  -1.3200000000000000e-02   1.1762999999999999e+00   3.5580000000000001e-01   3.0470999999999999e+00   4.6239999999999998e-01   7.6999999999999999e-02   2.9640000000000000e-01
  -1.9839999999999999e-01   2.8580000000000000e-01   9.4359999999999999e-01   4.4869999999999999e-01  -1.3320000000000001e-01  -1.3200000000000000e-02   1.0653999999999999e+00   4.8920000000000002e-01   3.6564999999999999e+00   5.2980000000000005e-01   7.6999999999999999e-02   2.5659999999999999e-01
  -8.8200000000000001e-02  -8.7900000000000006e-02   2.5740000000000002e-01   3.4370000000000001e-01  -2.2839999999999999e-01  -3.5099999999999999e-02   1.1096999999999999e+00   2.2239999999999999e-01   2.8730000000000002e+00   5.0090000000000001e-01   8.6599999999999996e-02   2.4329999999999999e-01
  -1.7630000000000001e-01   6.6000000000000003e-02   9.4359999999999999e-01   4.4869999999999999e-01  -2.5690000000000002e-01   0.0000000000000000e+00   9.1000000000000003e-01   2.6679999999999998e-01   3.7435999999999998e+00   4.4309999999999999e-01   1.6360000000000000e-01   2.4770000000000000e-01
   8.8200000000000001e-02   8.7900000000000006e-02   6.8630000000000002e-01   4.4869999999999999e-01  -1.3320000000000001e-01  -6.5799999999999997e-02   8.6560000000000004e-01   5.7809999999999995e-01   3.5695000000000001e+00   4.3350000000000000e-01   7.6999999999999999e-02   2.2120000000000001e-01
   1.3230000000000000e-01  -1.0990000000000000e-01   6.0050000000000003e-01   4.8690000000000000e-01  -1.2370000000000000e-01  -4.3900000000000002e-02   1.0431999999999999e+00   2.8910000000000002e-01   3.3953000000000002e+00   5.7799999999999996e-01   4.8099999999999997e-02   2.5659999999999999e-01
  -8.8200000000000001e-02   1.3189999999999999e-01   7.7210000000000001e-01   3.8190000000000002e-01  -1.9980000000000001e-01  -4.4000000000000003e-03   1.1318999999999999e+00   3.3350000000000002e-01   3.3083000000000000e+00   5.0090000000000001e-01   1.3469999999999999e-01   2.6100000000000001e-01
  -3.0859999999999999e-01   2.4179999999999999e-01   8.5800000000000001e-02   4.2959999999999998e-01  -1.7130000000000001e-01  -8.8000000000000005e-03   1.0209999999999999e+00   4.4469999999999998e-01   4.0048000000000004e+00   4.6239999999999998e-01   4.8099999999999997e-02   2.7429999999999999e-01
  -1.7630000000000001e-01  -4.3999999999999997e-02   6.0050000000000003e-01   3.9140000000000003e-01  -1.2370000000000000e-01  -1.3200000000000000e-02   1.1096999999999999e+00   3.1130000000000002e-01   3.3953000000000002e+00   4.7199999999999998e-01   5.7700000000000001e-02   2.9189999999999999e-01
  -8.8200000000000001e-02   1.5390000000000001e-01  -5.1470000000000005e-01   4.1049999999999998e-01  -1.3320000000000001e-01  -8.3299999999999999e-02   1.1540999999999999e+00   3.3350000000000002e-01   3.3953000000000002e+00   4.7199999999999998e-01   7.6999999999999999e-02   2.6979999999999998e-01
  -8.8200000000000001e-02  -2.1980000000000000e-01   2.5740000000000002e-01   4.2959999999999998e-01  -8.5599999999999996e-02  -4.3900000000000002e-02   9.7660000000000002e-01   2.4460000000000001e-01   3.3083000000000000e+00   5.2020000000000000e-01   5.7700000000000001e-02   2.3440000000000000e-01
  -1.3230000000000000e-01   6.6000000000000003e-02   0.0000000000000000e+00   3.9140000000000003e-01  -1.3320000000000001e-01  -2.6300000000000000e-02   8.4340000000000004e-01   3.7800000000000000e-01   3.9177000000000000e+00   5.1049999999999995e-01   4.8099999999999997e-02   2.5659999999999999e-01
  -1.3230000000000000e-01  -1.5390000000000001e-01  -8.5800000000000001e-02   3.9140000000000003e-01  -1.4269999999999999e-01  -7.0199999999999999e-02   1.0653999999999999e+00   2.4460000000000001e-01   3.2212000000000001e+00   5.3939999999999999e-01   4.8099999999999997e-02   2.3000000000000001e-01
  -8.8200000000000001e-02   1.5390000000000001e-01   6.8630000000000002e-01   3.7240000000000001e-01  -1.7130000000000001e-01  -5.2600000000000001e-02   1.0875999999999999e+00   3.3350000000000002e-01   2.9600000000000000e+00   5.1049999999999995e-01   2.8899999999999999e-02   2.6100000000000001e-01
  -3.0859999999999999e-01   1.0990000000000000e-01   4.2890000000000000e-01   4.3919999999999998e-01  -1.2370000000000000e-01  -4.8200000000000000e-02   1.0431999999999999e+00   5.3369999999999995e-01   4.3529999999999998e+00   5.0090000000000001e-01   1.2509999999999999e-01   2.3890000000000000e-01
   0.0000000000000000e+00   2.6379999999999998e-01   4.2890000000000000e-01   4.8690000000000000e-01  -6.6600000000000006e-02  -4.3900000000000002e-02   9.3220000000000003e-01   5.1139999999999997e-01   3.4824000000000002e+00   5.5869999999999997e-01   1.2509999999999999e-01   2.4770000000000000e-01
  -1.9839999999999999e-01   0.0000000000000000e+00   7.7210000000000001e-01   3.8190000000000002e-01  -1.3320000000000001e-01  -2.6300000000000000e-02   1.1096999999999999e+00   4.0020000000000000e-01   3.3083000000000000e+00   5.1049999999999995e-01   7.6999999999999999e-02   2.6540000000000002e-01
  -6.6100000000000006e-02   2.8580000000000000e-01  -4.2890000000000000e-01   5.0600000000000001e-01  -1.3320000000000001e-01  -3.0700000000000002e-02   1.1540999999999999e+00   4.0020000000000000e-01   2.9600000000000000e+00   5.3939999999999999e-01   6.7400000000000002e-02   2.6979999999999998e-01
  -2.1999999999999999e-02   1.5390000000000001e-01  -5.1470000000000005e-01   4.4869999999999999e-01  -1.2370000000000000e-01  -4.4000000000000003e-03   9.9880000000000002e-01   3.7800000000000000e-01   3.5695000000000001e+00   4.8159999999999997e-01   6.7400000000000002e-02   2.7870000000000000e-01
  -2.1999999999999999e-02   3.2979999999999998e-01   1.7160000000000000e-01   3.0549999999999999e-01  -2.7600000000000002e-01  -2.1899999999999999e-02   1.1096999999999999e+00   3.3350000000000002e-01   3.3083000000000000e+00   4.8159999999999997e-01   6.7400000000000002e-02   2.3000000000000001e-01
  -8.8200000000000001e-02   2.1999999999999999e-02   8.5780000000000001e-01   4.0100000000000002e-01  -1.1420000000000000e-01  -1.3200000000000000e-02   9.5440000000000003e-01   2.4460000000000001e-01   3.6564999999999999e+00   4.0460000000000002e-01   8.6599999999999996e-02   2.5209999999999999e-01
  -1.5429999999999999e-01  -2.1980000000000000e-01   1.0294000000000001e+00   4.9650000000000000e-01  -1.0470000000000000e-01  -7.8899999999999998e-02   1.0209999999999999e+00   4.2249999999999999e-01   4.0048000000000004e+00   4.7199999999999998e-01   1.1550000000000001e-01   2.3440000000000000e-01
