# Supplementary material for: Footwear and Foam Surface Alter Gait Initiation of Typical Subjects
Source: PLoS One. 2015 Aug 13;10(8):e0135821. doi: 10.1371/journal.pone.0135821 (PMC4536224; doi:10.1371/journal.pone.0135821)
Supplement: S1 Dataset — (ZIP) [file pone.0135821.s001.zip › 4_barefoot_av1_04.txt]

   2.4268400000000000e+01  -6.9467999999999996e+00   3.4442189999999999e+02   1.7156800000000000e+01   3.0954999999999998e+01  -1.5699000000000001e+00  -2.4725200000000001e+01   1.3786000000000000e+00   2.8660219999999998e+02   1.4449199999999999e+01  -2.2881200000000000e+01   3.3353000000000002e+00
   2.3981800000000000e+01  -8.0020000000000007e+00   3.4313510000000002e+02   1.6373899999999999e+01   3.0907399999999999e+01  -1.4208000000000001e+00  -2.5302199999999999e+01   1.1117999999999999e+00   2.8573160000000001e+02   1.4285399999999999e+01  -2.2813900000000000e+01   3.2911000000000001e+00
   2.3805499999999999e+01  -9.3650000000000002e+00   3.4124790000000002e+02   1.5619600000000000e+01   3.0774200000000000e+01  -1.2322000000000000e+00  -2.4969300000000000e+01   6.6699999999999995e-02   2.8451270000000000e+02   1.4006100000000000e+01  -2.2804200000000002e+01   3.2467999999999999e+00
   2.3607099999999999e+01  -1.0859900000000000e+01   3.3858859999999999e+02   1.4865399999999999e+01   3.0669499999999999e+01  -1.0085999999999999e+00  -2.4680800000000001e+01   4.4469999999999998e-01   2.8355509999999998e+02   1.3630400000000000e+01  -2.2727300000000000e+01   3.1406999999999998e+00
   2.3210400000000000e+01  -1.1981100000000000e+01   3.3730180000000001e+02   1.4044300000000000e+01   3.0564900000000002e+01  -8.4630000000000005e-01  -2.4392199999999999e+01  -2.0010000000000000e-01   2.8251029999999997e+02   1.3139099999999999e+01  -2.2650300000000001e+01   3.0655000000000001e+00
   2.3210400000000000e+01  -1.2926299999999999e+01   3.3284109999999998e+02   1.3318700000000000e+01   3.0298400000000001e+01  -7.9369999999999996e-01  -2.4214700000000001e+01  -1.7565999999999999e+00   2.8059500000000003e+02   1.2339600000000001e+01  -2.2496300000000002e+01   2.9946999999999999e+00
   2.3012000000000000e+01  -1.3937600000000000e+01   3.3001020000000000e+02   1.2449900000000000e+01   2.9927299999999999e+01  -6.3149999999999995e-01  -2.3904000000000000e+01  -2.0678999999999998e+00   2.8024680000000001e+02   1.1674899999999999e+01  -2.2525200000000002e+01   2.8443000000000001e+00
   2.3012000000000000e+01  -1.4399300000000000e+01   3.2469159999999999e+02   1.1867500000000000e+01   2.9546700000000001e+01  -4.6039999999999998e-01  -2.3016200000000001e+01  -2.9350999999999998e+00   2.7972440000000000e+02   1.0962100000000000e+01  -2.2554099999999998e+01   2.5655999999999999e+00
   2.3276499999999999e+01  -1.5124700000000001e+01   3.1808629999999999e+02   1.1199199999999999e+01   2.9004300000000001e+01  -3.0259999999999998e-01  -2.3548800000000000e+01  -4.6028000000000002e+00   2.8033380000000000e+02   1.0047000000000001e+01  -2.2679099999999998e+01   2.3754000000000000e+00
   2.3430800000000001e+01  -1.5564399999999999e+01   3.1148090000000002e+02   1.0435400000000000e+01   2.8290600000000001e+01  -2.7629999999999999e-01  -2.3371300000000002e+01  -5.8701999999999996e+00   2.8207499999999999e+02   9.1511999999999993e+00  -2.2775400000000001e+01   2.1985000000000001e+00
   2.3298500000000001e+01  -1.5850199999999999e+01   3.0238780000000003e+02   9.7766000000000002e+00   2.7538799999999998e+01  -1.0960000000000000e-01  -2.3770800000000001e+01  -6.1593000000000000e+00   2.8346800000000002e+02   8.1879000000000008e+00  -2.2938900000000000e+01   1.9950000000000001e+00
   2.2571100000000001e+01  -1.5036799999999999e+01   2.9372370000000001e+02   9.0128000000000004e+00   2.6844200000000001e+01  -4.4000000000000003e-03  -2.3637599999999999e+01  -7.8047000000000004e+00   2.8634100000000001e+02   7.3113000000000001e+00  -2.3131399999999999e+01   1.7427999999999999e+00
   2.1248600000000000e+01  -1.4399300000000000e+01   2.8445900000000000e+02   8.3445000000000000e+00   2.6092400000000001e+01   5.7000000000000002e-02  -2.4503200000000000e+01  -9.1166000000000000e+00   2.8877870000000001e+02   6.2420000000000000e+00  -2.3391200000000001e+01   1.5438000000000001e+00
   1.9859999999999999e+01  -1.4113500000000000e+01   2.7691010000000000e+02   7.4756999999999998e+00   2.5616599999999998e+01   1.3589999999999999e-01  -2.5635200000000001e+01  -1.0117200000000000e+01   2.9287049999999999e+02   5.0956999999999999e+00  -2.3574000000000002e+01   1.2740000000000000e+00
   1.8361100000000000e+01  -1.2904400000000001e+01   2.6841750000000002e+02   6.8646000000000003e+00   2.5083700000000000e+01   1.6660000000000000e-01  -2.6212199999999999e+01  -1.1873799999999999e+01   2.9704939999999999e+02   4.1806000000000001e+00  -2.3833800000000000e+01   1.0174000000000001e+00
   1.6575700000000001e+01  -1.0991800000000000e+01   2.6215519999999998e+02   6.2248999999999999e+00   2.4636500000000002e+01   5.7000000000000002e-02  -2.7477300000000000e+01  -1.2652100000000001e+01   3.0079300000000001e+02   3.1017999999999999e+00  -2.4295700000000000e+01   7.6529999999999998e-01
   1.5032700000000000e+01  -8.7494999999999994e+00   2.5623620000000000e+02   5.7188999999999997e+00   2.4360499999999998e+01  -8.3299999999999999e-02  -2.8698100000000000e+01  -1.3541499999999999e+01   3.0732249999999999e+02   2.0903000000000000e+00  -2.4805599999999998e+01   4.9099999999999999e-01
   1.3732200000000001e+01  -6.3093000000000004e+00   2.5117490000000001e+02   5.1843000000000004e+00   2.4103600000000000e+01  -1.5790000000000001e-01  -3.0518000000000001e+01  -1.4808900000000000e+01   3.1298140000000001e+02   1.0306999999999999e+00  -2.5142399999999999e+01   1.9910000000000000e-01
   1.2387700000000001e+01  -4.7484999999999999e+00   2.4525579999999999e+02   4.6878000000000002e+00   2.3808599999999998e+01  -3.1140000000000001e-01  -3.2093899999999998e+01  -1.6209800000000001e+01   3.2020740000000001e+02  -2.0230000000000001e-01  -2.5681200000000000e+01  -2.6499999999999999e-02
   1.0778600000000001e+01  -2.3742000000000001e+00   2.3993719999999999e+02   4.2676999999999996e+00   2.3351900000000001e+01  -4.0339999999999998e-01  -3.3780700000000003e+01  -1.7477200000000000e+01   3.2812990000000002e+02  -1.3871000000000000e+00  -2.6422100000000000e+01  -3.7159999999999999e-01
   9.6104000000000003e+00  -8.1340000000000001e-01   2.3521910000000000e+02   3.7521000000000000e+00   2.3075900000000001e+01  -4.7360000000000002e-01  -3.5822600000000001e+01  -1.9167100000000001e+01   3.3692300000000000e+02  -2.5238000000000000e+00  -2.7182300000000001e+01  -7.0779999999999998e-01
   8.4641999999999999e+00   8.5740000000000005e-01   2.3032950000000000e+02   3.4083999999999999e+00   2.2876100000000001e+01  -6.1829999999999996e-01  -3.7642600000000002e+01  -2.1435199999999998e+01   3.4606430000000000e+02  -3.5834000000000001e+00  -2.7923200000000001e+01  -1.0395000000000001e+00
   7.4943000000000000e+00   2.4841000000000002e+00   2.2561140000000000e+02   2.9502000000000002e+00   2.2457400000000000e+01  -7.2360000000000002e-01  -3.9928699999999999e+01  -2.3303000000000001e+01   3.5677269999999999e+02  -4.7971000000000004e+00  -2.8664100000000001e+01  -1.3890000000000000e+00
   6.3040000000000003e+00   3.3635000000000002e+00   2.2029280000000000e+02   2.5587000000000000e+00   2.2152899999999999e+01  -6.7530000000000001e-01  -4.1438000000000002e+01  -2.4948399999999999e+01   3.6434690000000001e+02  -5.7797000000000001e+00  -2.9520399999999999e+01  -1.7119000000000000e+00
   4.9814999999999996e+00   3.4075000000000002e+00   2.1634670000000000e+02   2.1004000000000000e+00   2.1857900000000001e+01  -6.3590000000000002e-01  -4.3235700000000001e+01  -2.6704999999999998e+01   3.7174700000000001e+02  -6.7332999999999998e+00  -3.0193999999999999e+01  -2.0701999999999998e+00
   4.2100000000000000e+00   4.0229999999999997e+00   2.1197170000000000e+02   1.7663000000000000e+00   2.1515300000000000e+01  -5.7450000000000001e-01  -4.4722799999999999e+01  -2.8128100000000000e+01   3.8027890000000002e+02  -7.6581000000000001e+00  -3.0829000000000001e+01  -2.3666000000000000e+00
   3.4826999999999999e+00   3.9569999999999999e+00   2.0819720000000001e+02   1.2506999999999999e+00   2.1410599999999999e+01  -5.1310000000000000e-01  -4.6498399999999997e+01  -2.9662400000000002e+01   3.8846260000000001e+02  -8.6694999999999993e+00  -3.1502600000000001e+01  -2.6497000000000002e+00
   3.0198000000000000e+00   3.6273000000000000e+00   2.0485169999999999e+02   8.4970000000000001e-01   2.1096599999999999e+01  -4.1660000000000003e-01  -4.7918900000000001e+01  -3.1241099999999999e+01   3.9655919999999998e+02  -9.4016000000000002e+00  -3.2118400000000001e+01  -2.9062000000000001e+00
   2.2703000000000002e+00   2.9458000000000002e+00   2.0107720000000000e+02   4.3919999999999998e-01   2.0877700000000001e+01  -2.6310000000000000e-01  -4.9250599999999999e+01  -3.2575200000000002e+01   4.0334989999999999e+02  -1.0258900000000001e+01  -3.2840000000000003e+01  -3.2246999999999999e+00
   2.0278999999999998e+00   2.0445000000000002e+00   1.9798900000000000e+02   1.9099999999999999e-02   2.0620799999999999e+01  -6.1400000000000003e-02  -5.0826400000000000e+01  -3.3864899999999999e+01   4.1162060000000002e+02  -1.1077700000000000e+01  -3.3455800000000004e+01  -3.4546999999999999e+00
   1.6752000000000000e+00   1.3410000000000000e+00   1.9635910000000001e+02  -5.3469999999999995e-01   2.0325800000000001e+01   6.1400000000000003e-02  -5.2291300000000000e+01  -3.5065600000000003e+01   4.1780189999999999e+02  -1.1780900000000001e+01  -3.4139000000000003e+01  -3.6758999999999999e+00
   1.2784000000000000e+00   4.3969999999999998e-01   1.9189830000000001e+02  -8.2110000000000005e-01   2.0087900000000001e+01   3.0259999999999998e-01  -5.3512000000000000e+01  -3.5710500000000003e+01   4.2363490000000002e+02  -1.2474500000000001e+01  -3.4562399999999997e+01  -3.9236000000000000e+00
   1.1681999999999999e+00  -7.0350000000000001e-01   1.8915320000000000e+02  -1.2794000000000001e+00   1.9840499999999999e+01   4.8240000000000000e-01  -5.4621699999999997e+01  -3.7022399999999998e+01   4.2903260000000000e+02  -1.3023500000000000e+01  -3.5101199999999999e+01  -4.1093999999999999e+00
   1.1902999999999999e+00  -1.6488000000000000e+00   1.8615080000000000e+02  -1.4988999999999999e+00   1.9602599999999999e+01   6.1829999999999996e-01  -5.5465200000000003e+01  -3.7711700000000000e+01   4.3364679999999998e+02  -1.3505200000000000e+01  -3.5582299999999996e+01  -4.2995999999999999e+00
   1.0580000000000001e+00  -2.5941000000000001e+00   1.8340570000000000e+02  -1.8808000000000000e+00   1.9317100000000000e+01   8.0689999999999995e-01  -5.6241999999999997e+01  -3.8245300000000000e+01   4.3817399999999998e+02  -1.4092800000000000e+01  -3.5947899999999997e+01  -4.4500000000000002e+00
   1.4327000000000001e+00  -3.3635000000000002e+00   1.8246209999999999e+02  -2.1959000000000000e+00   1.9212499999999999e+01   9.1210000000000002e-01  -5.6863399999999999e+01  -3.8845700000000001e+01   4.4209170000000000e+02  -1.4391400000000001e+01  -3.6284700000000001e+01  -4.5650000000000004e+00
   1.3225000000000000e+00  -4.2427999999999999e+00   1.8066069999999999e+02  -2.4727999999999999e+00   1.9088799999999999e+01   9.8670000000000002e-01  -5.7307299999999998e+01  -3.9646200000000000e+01   4.4452940000000001e+02  -1.4834500000000000e+01  -3.6534900000000000e+01  -4.7153999999999998e+00
   1.4767999999999999e+00  -5.0122999999999998e+00   1.8023169999999999e+02  -2.5682999999999998e+00   1.9022200000000002e+01   1.1928000000000001e+00  -5.7529299999999999e+01  -4.0713500000000003e+01   4.4618349999999998e+02  -1.5219799999999999e+01  -3.6756200000000000e+01  -4.8967999999999998e+00
   1.8514999999999999e+00  -5.9356000000000000e+00   1.7911650000000000e+02  -2.9119999999999999e+00   1.8888900000000000e+01   1.1489000000000000e+00  -5.7751199999999997e+01  -4.2092100000000002e+01   4.4879530000000000e+02  -1.5701400000000000e+01  -3.7044899999999998e+01  -5.0118000000000000e+00
   2.6010000000000000e+00  -6.3312999999999997e+00   1.7885919999999999e+02  -2.9310999999999998e+00   1.8831800000000001e+01   1.3331000000000000e+00  -5.8084200000000003e+01  -4.2959299999999999e+01   4.5131999999999999e+02  -1.5990399999999999e+01  -3.7237299999999998e+01  -5.1798999999999999e+00
   2.9756999999999998e+00  -7.1665999999999999e+00   1.7911650000000000e+02  -3.2557000000000000e+00   1.8831800000000001e+01   1.4252000000000000e+00  -5.8483699999999999e+01  -4.4226700000000001e+01   4.5219060000000002e+02  -1.6279399999999999e+01  -3.7400900000000000e+01  -5.3567999999999998e+00
   3.6370000000000000e+00  -7.5624000000000002e+00   1.7877340000000001e+02  -3.4561999999999999e+00   1.8831800000000001e+01   1.4734000000000000e+00  -5.8705599999999997e+01  -4.5316299999999998e+01   4.5253890000000001e+02  -1.6472100000000001e+01  -3.7593299999999999e+01  -5.4585999999999997e+00
   4.1219000000000001e+00  -7.7382000000000000e+00   1.7971700000000001e+02  -3.6566999999999998e+00   1.8803300000000000e+01   1.5436000000000001e+00  -5.9371499999999997e+01  -4.5805500000000002e+01   4.5419299999999998e+02  -1.6597300000000001e+01  -3.7516300000000001e+01  -5.5692000000000004e+00
   4.7831000000000001e+00  -8.3757000000000001e+00   1.8160429999999999e+02  -3.8475999999999999e+00   1.8927000000000000e+01   1.5654999999999999e+00  -5.9571199999999997e+01  -4.6383600000000001e+01   4.5288709999999998e+02  -1.6664700000000000e+01  -3.7545200000000001e+01  -5.6797000000000004e+00
   5.1798999999999999e+00  -8.7494999999999994e+00   1.8254790000000000e+02  -3.9335000000000000e+00   1.9088799999999999e+01   1.6137999999999999e+00  -5.9571199999999997e+01  -4.6895000000000003e+01   4.5201650000000001e+02  -1.6741800000000001e+01  -3.7429699999999997e+01  -5.7150999999999996e+00
   6.0175000000000001e+00  -9.2551000000000005e+00   1.8529300000000001e+02  -4.0385999999999997e+00   1.9307600000000001e+01   1.6882999999999999e+00  -5.9837600000000002e+01  -4.7206299999999999e+01   4.5001409999999998e+02  -1.6491299999999999e+01  -3.7323900000000002e+01  -5.7815000000000003e+00
   6.8992000000000004e+00  -9.9804999999999993e+00   1.8846700000000001e+02  -4.2008999999999999e+00   1.9612100000000002e+01   1.7453000000000001e+00  -5.9948500000000003e+01  -4.7828899999999997e+01   4.4888240000000002e+02  -1.6375699999999998e+01  -3.7112200000000001e+01  -5.8257000000000003e+00
   7.7587999999999999e+00  -1.0112500000000001e+01   1.9378559999999999e+02  -4.2773000000000003e+00   2.0059400000000000e+01   1.8023000000000000e+00  -6.0214900000000000e+01  -4.7851100000000002e+01   4.4470350000000002e+02  -1.6096399999999999e+01  -3.7006399999999999e+01  -5.8567000000000000e+00
   8.7948000000000004e+00  -1.1211600000000001e+01   1.9858949999999999e+02  -4.5159000000000002e+00   2.0639800000000001e+01   1.9032000000000000e+00  -6.0103900000000003e+01  -4.7984600000000000e+01   4.4235280000000000e+02  -1.5759200000000000e+01  -3.6785100000000000e+01  -5.8611000000000004e+00
   9.8308000000000000e+00  -1.2574600000000000e+01   2.0613839999999999e+02  -4.6018999999999997e+00   2.1296399999999998e+01   2.0084000000000000e+00  -6.0392400000000002e+01  -4.8473700000000001e+01   4.4035050000000001e+02  -1.5354699999999999e+01  -3.6717700000000001e+01  -5.8124000000000002e+00
   1.1021100000000001e+01  -1.3322100000000001e+01   2.1300110000000001e+02  -4.5255000000000001e+00   2.1952999999999999e+01   2.1488000000000000e+00  -6.0059500000000000e+01  -4.8962899999999998e+01   4.3712920000000003e+02  -1.4872999999999999e+01  -3.6496400000000001e+01  -5.8522999999999996e+00
   1.2299500000000000e+01  -1.4728999999999999e+01   2.2260890000000001e+02  -4.9169000000000000e+00   2.2761900000000001e+01   2.2759000000000000e+00  -6.0015099999999997e+01  -4.9585500000000003e+01   4.3382089999999999e+02  -1.4410700000000000e+01  -3.6149999999999999e+01  -5.8212999999999999e+00
   1.3225300000000001e+01  -1.6091999999999999e+01   2.3187360000000001e+02  -5.0983000000000001e+00   2.3608799999999999e+01   2.4338000000000002e+00  -5.9771000000000001e+01  -4.9963500000000003e+01   4.2798790000000002e+02  -1.3630400000000000e+01  -3.5745899999999999e+01  -5.7725999999999997e+00
   1.4724100000000000e+01  -1.8334299999999999e+01   2.4199610000000001e+02  -5.3657000000000004e+00   2.4655500000000000e+01   2.6661999999999999e+00  -5.9460200000000000e+01  -5.0252600000000001e+01   4.2241609999999997e+02  -1.2994600000000000e+01  -3.5274400000000000e+01  -5.6665000000000001e+00
   1.6178899999999999e+01  -2.0620600000000000e+01   2.5400579999999999e+02  -5.8430000000000000e+00   2.5749900000000000e+01   2.9205999999999999e+00  -5.9460200000000000e+01  -5.0563899999999997e+01   4.1667009999999999e+02  -1.2146900000000000e+01  -3.4783700000000003e+01  -5.5602999999999998e+00
   1.7788000000000000e+01  -2.3126700000000000e+01   2.6876060000000001e+02  -6.0913000000000004e+00   2.7129600000000000e+01   3.1880999999999999e+00  -5.9260500000000000e+01  -5.0586100000000002e+01   4.0926999999999998e+02  -1.1125900000000000e+01  -3.4321800000000003e+01  -5.4276000000000000e+00
   1.9397099999999998e+01  -2.5522900000000000e+01   2.8403010000000000e+02  -6.5018000000000002e+00   2.8652200000000001e+01   3.5213000000000001e+00  -5.8572400000000002e+01  -5.0141399999999997e+01   4.0099930000000001e+02  -1.0008500000000000e+01  -3.3609800000000000e+01  -5.3170000000000002e+00
   2.1028199999999998e+01  -2.8358799999999999e+01   3.0152999999999997e+02  -6.9504999999999999e+00   3.0364999999999998e+01   3.7976000000000001e+00  -5.7773400000000002e+01  -4.9540999999999997e+01   3.9211910000000000e+02  -8.6117000000000008e+00  -3.3022799999999997e+01  -5.0206000000000000e+00
   2.3320599999999999e+01  -3.1568400000000000e+01   3.1920150000000001e+02  -7.4470000000000001e+00   3.1963699999999999e+01   4.1746999999999996e+00  -5.6863399999999999e+01  -4.8562700000000000e+01   3.8158479999999997e+02  -7.2149999999999999e+00  -3.2330100000000002e+01  -4.7773000000000003e+00
   2.5436599999999999e+01  -3.4799999999999997e+01   3.3841699999999997e+02  -7.9244000000000003e+00   3.3828800000000001e+01   4.5650000000000004e+00  -5.5487400000000001e+01  -4.7473100000000002e+01   3.7070229999999998e+02  -5.6158999999999999e+00  -3.1492899999999999e+01  -4.4588999999999999e+00
   2.7905300000000000e+01  -3.8207500000000003e+01   3.5917669999999998e+02  -8.3254000000000001e+00   3.5560699999999997e+01   4.9157999999999999e+00  -5.4399799999999999e+01  -4.5872199999999999e+01   3.5938450000000000e+02  -3.9013000000000000e+00  -3.0540400000000002e+01  -4.0475000000000003e+00
   3.0836900000000000e+01  -4.1263199999999998e+01   3.7847809999999998e+02  -8.7263999999999999e+00   3.7359200000000001e+01   5.2709999999999999e+00  -5.2269100000000002e+01  -4.3759799999999998e+01   3.4615129999999999e+02  -1.9458000000000000e+00  -2.9597400000000000e+01  -3.5785999999999998e+00
   3.3768500000000003e+01  -4.4296900000000001e+01   3.9889460000000003e+02  -8.9555000000000007e+00   3.9119599999999998e+01   5.5517000000000003e+00  -5.0293700000000001e+01  -4.1269399999999997e+01   3.3169929999999999e+02   1.1559999999999999e-01  -2.8625599999999999e+01  -3.0432999999999999e+00
   3.6479700000000001e+01  -4.6869000000000000e+01   4.1811020000000002e+02  -9.1942000000000004e+00   4.0832500000000003e+01   5.7666000000000004e+00  -4.7896700000000003e+01  -3.8445500000000003e+01   3.1663790000000000e+02   2.1770000000000000e+00  -2.7538300000000000e+01  -2.4594999999999998e+00
   3.9631799999999998e+01  -4.9594999999999999e+01   4.3741149999999999e+02  -9.5379000000000005e+00   4.2535800000000002e+01   6.1393000000000004e+00  -4.5322099999999999e+01  -3.5198999999999998e+01   2.9992239999999998e+02   4.4889000000000001e+00  -2.6345099999999999e+01  -1.8091999999999999e+00
   4.2122500000000002e+01  -5.1859299999999998e+01   4.5525450000000001e+02  -9.6906999999999996e+00   4.3991700000000002e+01   6.3893000000000004e+00  -4.2481099999999998e+01  -3.1396799999999999e+01   2.8477390000000003e+02   6.8200000000000003e+00  -2.5152000000000001e+01  -1.0838000000000001e+00
   4.5186399999999999e+01  -5.4761099999999999e+01   4.7241129999999998e+02  -9.8625000000000007e+00   4.5419100000000000e+01   6.6128999999999998e+00  -3.9640200000000000e+01  -2.5748899999999999e+01   2.6962540000000001e+02   9.2281999999999993e+00  -2.4035900000000002e+01  -2.9640000000000000e-01
   4.8272300000000001e+01  -5.7003399999999999e+01   4.8810969999999998e+02  -9.9580000000000002e+00   4.6675199999999997e+01   6.9374000000000002e+00  -3.6732599999999998e+01  -2.0634699999999999e+01   2.5421580000000000e+02   1.1588200000000001e+01  -2.2919699999999999e+01   5.1749999999999996e-01
   5.0807099999999998e+01  -5.9465600000000002e+01   5.0089150000000001e+02  -1.0254000000000000e+01   4.7683900000000001e+01   7.1654999999999998e+00  -3.3558700000000002e+01  -1.6231999999999999e+01   2.3958969999999999e+02   1.3823100000000000e+01  -2.1880500000000001e+01   1.1988000000000001e+00
   5.3540300000000002e+01  -6.2037700000000001e+01   5.1230079999999998e+02  -1.0043900000000001e+01   4.8511699999999998e+01   7.4504999999999999e+00  -3.0739999999999998e+01  -1.2140700000000001e+01   2.2818480000000000e+02   1.5817000000000000e+01  -2.1110800000000001e+01   1.8667000000000000e+00
   5.5413899999999998e+01  -6.3994199999999999e+01   5.2276639999999998e+02  -1.0158500000000000e+01   4.9282499999999999e+01   7.5995999999999997e+00  -2.8742400000000000e+01  -8.6273999999999997e+00   2.1878229999999999e+02   1.7521999999999998e+01  -2.0389099999999999e+01   2.3311999999999999e+00
   5.6648299999999999e+01  -6.6324500000000000e+01   5.3074429999999995e+02  -1.0254000000000000e+01   4.9891500000000001e+01   7.8276000000000003e+00  -2.6989000000000001e+01  -6.5818000000000003e+00   2.1294919999999999e+02   1.9130700000000001e+01  -2.0081199999999999e+01   2.7469999999999999e+00
   5.7992800000000003e+01  -6.8544799999999995e+01   5.3958000000000004e+02  -1.0273099999999999e+01   5.0567200000000000e+01   7.9898999999999996e+00  -2.6079100000000000e+01  -5.7145999999999999e+00   2.0955390000000000e+02   2.0248100000000001e+01  -1.9965699999999998e+01   2.9769999999999999e+00
   5.8477800000000002e+01  -7.0479399999999998e+01   5.4695740000000001e+02  -1.0225300000000001e+01   5.1204700000000003e+01   8.3100000000000005e+00  -2.5213500000000000e+01  -6.0480999999999998e+00   2.0816090000000000e+02   2.0960999999999999e+01  -1.9840599999999998e+01   3.0257000000000001e+00
   5.8257399999999997e+01  -7.3007499999999993e+01   5.5527840000000003e+02  -1.0473599999999999e+01   5.1956499999999998e+01   8.3844999999999992e+00  -2.6012499999999999e+01  -5.1809000000000003e+00   2.0798679999999999e+02   2.1433000000000000e+01  -1.9908000000000001e+01   3.2069999999999999e+00
   5.8014899999999997e+01  -7.5491600000000005e+01   5.6377099999999996e+02  -1.0454499999999999e+01   5.2689200000000000e+01   8.5029000000000003e+00  -2.5524200000000000e+01  -7.3822000000000001e+00   2.0964089999999999e+02   2.1519700000000000e+01  -1.9888800000000000e+01   2.6497000000000002e+00
   5.7640200000000000e+01  -7.7821899999999999e+01   5.7132000000000005e+02  -1.0616800000000000e+01   5.3602699999999999e+01   8.7309999999999999e+00  -2.4125900000000001e+01  -1.5409300000000000e+01   2.0589740000000000e+02   2.0941700000000001e+01  -1.9696300000000001e+01   1.9508000000000001e+00
   5.7133200000000002e+01  -8.0679800000000000e+01   5.7938369999999998e+02  -1.0645400000000000e+01   5.4325899999999997e+01   8.9152000000000005e+00  -2.4969300000000000e+01  -1.9900900000000000e+01   1.9954200000000000e+02   2.0094000000000001e+01  -1.9234500000000001e+01   1.7119000000000000e+00
   5.6471899999999998e+01  -8.2900099999999995e+01   5.8830520000000001e+02  -1.0702700000000000e+01   5.5144300000000001e+01   9.0248000000000008e+00  -2.3371300000000002e+01  -1.8811399999999999e+01   1.9588540000000000e+02   1.9785799999999998e+01  -1.8734100000000002e+01   1.3845000000000001e+00
   5.5832700000000003e+01  -8.4768699999999995e+01   5.9619730000000004e+02  -1.0626300000000001e+01   5.5991199999999999e+01   9.1256000000000004e+00  -2.1395900000000001e+01  -1.8966999999999999e+01   1.8726650000000001e+02   1.9130700000000001e+01  -1.8243400000000001e+01   1.1545000000000001e+00
   5.5325699999999998e+01  -8.6549400000000006e+01   6.0314580000000001e+02  -1.0502200000000000e+01   5.6752400000000002e+01   9.2134000000000000e+00  -1.9931100000000001e+01  -1.9678599999999999e+01   1.7812520000000001e+02   1.8273399999999999e+01  -1.7492899999999999e+01   1.1677999999999999e+00
   5.5502099999999999e+01  -8.7934399999999997e+01   6.1000850000000003e+02  -1.0330299999999999e+01   5.7228200000000001e+01   9.2396999999999991e+00  -1.8155500000000000e+01  -1.8366700000000002e+01   1.6941909999999999e+02   1.7387200000000000e+01  -1.6405600000000000e+01   9.0680000000000005e-01
   5.6273600000000002e+01  -8.8967600000000004e+01   6.1404030000000000e+02  -9.9007000000000005e+00   5.7742100000000001e+01   9.2045999999999992e+00  -1.7134499999999999e+01  -1.7499500000000001e+01   1.5801429999999999e+02   1.6289000000000001e+01  -1.5289400000000001e+01   7.9179999999999995e-01
   5.6758499999999998e+01  -8.9385300000000001e+01   6.1592759999999998e+02  -9.4806000000000008e+00   5.7789700000000003e+01   9.1343999999999994e+00  -1.4471100000000000e+01  -1.8789100000000001e+01   1.4417169999999999e+02   1.5007899999999999e+01  -1.4048200000000000e+01   6.0599999999999998e-01
   5.7265500000000003e+01  -8.9363299999999995e+01   6.1764329999999995e+02  -9.0604999999999993e+00   5.7941899999999997e+01   9.0335999999999999e+00  -1.2473599999999999e+01  -1.6787900000000000e+01   1.3085149999999999e+02   1.3649699999999999e+01  -1.2912800000000001e+01   4.0699999999999997e-01
   5.8279400000000003e+01  -8.9627099999999999e+01   6.1669960000000003e+02  -8.5449999999999999e+00   5.7751600000000003e+01   8.8757000000000001e+00  -1.0653600000000001e+01  -1.5209199999999999e+01   1.1761830000000000e+02   1.2301100000000000e+01  -1.1402100000000001e+01   1.9910000000000000e-01
   5.9072899999999997e+01  -8.9802999999999997e+01   6.1627070000000003e+02  -7.9721000000000002e+00   5.7637400000000000e+01   8.8010999999999999e+00  -9.0555000000000003e+00  -1.5098000000000001e+01   1.0368870000000000e+02   1.0836900000000000e+01  -1.0141600000000000e+01   1.6370000000000001e-01
   5.9381500000000003e+01  -9.0220600000000005e+01   6.1627070000000003e+02  -7.4470000000000001e+00   5.7513700000000000e+01   8.6519999999999992e+00  -7.0358000000000001e+00  -1.2674300000000001e+01   8.9933199999999999e+01   9.6038999999999994e+00  -8.7657000000000007e+00   1.2390000000000000e-01
   5.9888500000000001e+01  -9.0330600000000004e+01   6.1429769999999996e+02  -7.0077999999999996e+00   5.7332900000000002e+01   8.6257000000000001e+00  -5.1269999999999998e+00  -9.1388999999999996e+00   7.7744799999999998e+01   8.4961000000000002e+00  -7.6109999999999998e+00   1.4599999999999999e-01
   5.9976599999999998e+01  -9.1165899999999993e+01   6.1326829999999995e+02  -6.3013000000000003e+00   5.7085500000000003e+01   8.5862999999999996e+00  -3.4845999999999999e+00  -6.7819000000000003e+00   6.5469300000000004e+01   7.2053000000000003e+00  -6.4371000000000000e+00   2.3440000000000000e-01
   5.9888500000000001e+01  -9.1583600000000004e+01   6.1180999999999995e+02  -5.8144000000000000e+00   5.6980800000000002e+01   8.4854000000000003e+00  -2.3083000000000000e+00  -4.0023999999999997e+00   5.5370300000000000e+01   6.1554000000000002e+00  -5.3209999999999997e+00   3.6709999999999998e-01
   5.9315399999999997e+01  -9.2111199999999997e+01   6.1035159999999996e+02  -5.2892999999999999e+00   5.6780999999999999e+01   8.3888999999999996e+00  -1.0875999999999999e+00  -8.6719999999999997e-01   4.5184199999999997e+01   5.1246000000000000e+00  -4.2817999999999996e+00   5.2200000000000002e-01
   5.9381500000000003e+01  -9.2792699999999996e+01   6.0734920000000000e+02  -4.6592000000000002e+00   5.6571599999999997e+01   8.2354000000000003e+00  -5.9930000000000005e-01   1.3564000000000001e+00   3.4475800000000000e+01   4.1710000000000003e+00  -3.2522000000000002e+00   6.3700000000000001e-01
   5.8433700000000002e+01  -9.2594899999999996e+01   6.0323159999999996e+02  -3.8572000000000002e+00   5.6219600000000000e+01   8.0820000000000007e+00  -3.7730000000000002e-01   3.8468000000000000e+00   2.4725100000000001e+01   3.3618000000000001e+00  -2.3959000000000001e+00   8.8910000000000000e-01
   5.7573999999999998e+01  -9.2177199999999999e+01   5.9739829999999995e+02  -2.9693000000000001e+00   5.5934100000000001e+01   7.9504000000000001e+00   2.9519000000000002e+00   4.4470999999999998e+00   1.7411999999999999e+01   2.2155000000000000e+00  -1.4144000000000001e+00   5.7950000000000002e-01
   5.6449900000000000e+01  -9.2177199999999999e+01   5.9465319999999997e+02  -1.9668000000000001e+00   5.5639099999999999e+01   7.7443000000000000e+00   1.5093000000000001e+00   3.3353000000000002e+00   1.0099000000000000e+01   1.3871000000000000e+00  -5.8689999999999998e-01   6.1490000000000000e-01
   5.5391900000000000e+01  -9.1935400000000001e+01   5.9027819999999997e+02  -1.1074999999999999e+00   5.5382199999999997e+01   7.4767999999999999e+00   3.7730000000000002e-01   2.1345999999999998e+00   6.0072000000000001e+00   7.4170000000000003e-01  -2.8899999999999999e-02   4.0250000000000002e-01
   5.4466099999999997e+01  -9.1429699999999997e+01   5.8693269999999995e+02  -9.5500000000000002e-02   5.5087200000000003e+01   7.2267999999999999e+00   1.1762999999999999e+00  -4.0020000000000000e-01   3.8306000000000000e+00   4.5269999999999999e-01   2.1170000000000000e-01   2.5659999999999999e-01
   5.3694600000000001e+01  -9.0682299999999998e+01   5.8290080000000000e+02   1.1839000000000000e+00   5.4830199999999998e+01   6.9988000000000001e+00   1.2428999999999999e+00  -1.3564000000000001e+00   3.3083000000000000e+00   2.6970000000000000e-01   1.1550000000000001e-01   2.0349999999999999e-01
   5.2835000000000001e+01  -8.9539199999999994e+01   5.7878319999999997e+02   2.4346000000000001e+00   5.4554299999999998e+01   6.6699000000000002e+00   1.0875999999999999e+00   5.1139999999999997e-01   4.6142000000000003e+00   3.5639999999999999e-01   1.9239999999999999e-01   2.3000000000000001e-01
   5.2019399999999997e+01  -8.8373999999999995e+01   5.7286410000000001e+02   3.6566999999999998e+00   5.4183199999999999e+01   6.4067999999999996e+00   1.2206999999999999e+00   4.4469999999999998e-01   4.5270999999999999e+00   4.6239999999999998e-01   7.6999999999999999e-02   3.1409999999999999e-01
   5.1027500000000003e+01  -8.7076999999999998e+01   5.6857489999999996e+02   5.0029000000000003e+00   5.3888199999999998e+01   6.0472000000000001e+00   1.8866000000000001e+00  -2.0010000000000000e-01   3.0470999999999999e+00   4.9130000000000001e-01   8.6599999999999996e-02   1.8579999999999999e-01
   5.0344200000000001e+01  -8.5582099999999997e+01   5.6437149999999997e+02   6.4349999999999996e+00   5.3640799999999999e+01   5.6745000000000001e+00   1.4649000000000001e+00   6.0040000000000004e-01   3.4824000000000002e+00   3.3710000000000001e-01   2.8899999999999999e-02   2.4329999999999999e-01
   4.9969499999999996e+01  -8.4043300000000002e+01   5.6085440000000006e+02   7.7812000000000001e+00   5.3374299999999998e+01   5.2446999999999999e+00   1.0875999999999999e+00   2.8910000000000002e-01   6.0072000000000001e+00   4.5269999999999999e-01   1.3469999999999999e-01   2.7870000000000000e-01
   4.9176000000000002e+01  -8.2328500000000005e+01   5.5750879999999995e+02   9.3278999999999996e+00   5.3126899999999999e+01   4.9202000000000004e+00   8.2120000000000004e-01  -2.4460000000000001e-01   4.0918000000000001e+00   4.3350000000000000e-01   1.1550000000000001e-01   2.4770000000000000e-01
   4.8206099999999999e+01  -8.0987499999999997e+01   5.5433479999999997e+02   1.0855499999999999e+01   5.2993699999999997e+01   4.5913000000000004e+00   1.4427000000000001e+00  -2.0010000000000000e-01   3.2212000000000001e+00   3.6599999999999999e-01   1.2509999999999999e-01   2.2559999999999999e-01
   4.7368499999999997e+01  -7.9646500000000003e+01   5.5321960000000001e+02   1.2545299999999999e+01   5.2955599999999997e+01   4.2098000000000004e+00   1.4427000000000001e+00   6.6710000000000003e-01   4.7012999999999998e+00   5.2020000000000000e-01   5.7700000000000001e-02   2.7429999999999999e-01
   4.6883600000000001e+01  -7.7953800000000001e+01   5.5193290000000002e+02   1.4368900000000000e+01   5.2974699999999999e+01   3.8108000000000000e+00   1.3983000000000001e+00   4.0020000000000000e-01   4.2659000000000002e+00   5.2980000000000005e-01   5.7700000000000001e-02   2.2120000000000001e-01
   4.6244399999999999e+01  -7.5733500000000006e+01   5.5141819999999996e+02   1.6306999999999999e+01   5.2917600000000000e+01   3.4291999999999998e+00   1.4427000000000001e+00  -4.4499999999999998e-02   3.3953000000000002e+00   5.0090000000000001e-01   1.1550000000000001e-01   2.3890000000000000e-01
   4.5693300000000001e+01  -7.3710999999999999e+01   5.5210440000000006e+02   1.8378799999999998e+01   5.3060299999999998e+01   3.0169999999999999e+00   1.2650999999999999e+00   3.7800000000000000e-01   4.5270999999999999e+00   4.6239999999999998e-01   4.8099999999999997e-02   2.5209999999999999e-01
   4.4591200000000001e+01  -7.1974299999999999e+01   5.5219020000000000e+02   2.0212000000000000e+01   5.3250599999999999e+01   2.6398999999999999e+00   9.9880000000000002e-01   3.1130000000000002e-01   4.1788999999999996e+00   4.1420000000000001e-01   4.8099999999999997e-02   2.1679999999999999e-01
   4.3885899999999999e+01  -7.1248800000000003e+01   5.5407749999999999e+02   2.2064200000000000e+01   5.3421900000000001e+01   2.3723999999999998e+00   1.1318999999999999e+00  -8.8900000000000007e-02   3.6564999999999999e+00   5.0090000000000001e-01   1.9199999999999998e-02   2.4770000000000000e-01
   4.3643400000000000e+01  -7.0787199999999999e+01   5.5579309999999998e+02   2.4183700000000002e+01   5.3650300000000001e+01   2.1400000000000001e+00   1.2206999999999999e+00   2.8910000000000002e-01   3.8306000000000000e+00   4.6239999999999998e-01   9.6199999999999994e-02   2.6100000000000001e-01
   4.3268700000000003e+01  -7.0127600000000001e+01   5.5836670000000004e+02   2.6179099999999998e+01   5.4011899999999997e+01   1.7847999999999999e+00   1.4205000000000001e+00   5.7809999999999995e-01   4.8754000000000000e+00   4.2380000000000001e-01   7.6999999999999999e-02   2.7429999999999999e-01
   4.3114400000000003e+01  -6.8698700000000002e+01   5.6214110000000005e+02   2.8317699999999999e+01   5.4259300000000003e+01   1.5610999999999999e+00   1.0875999999999999e+00  -4.4499999999999998e-02   3.2212000000000001e+00   3.9489999999999997e-01   8.6599999999999996e-02   2.2559999999999999e-01
   4.2783799999999999e+01  -6.7533600000000007e+01   5.6522940000000006e+02   3.0580500000000001e+01   5.4649400000000000e+01   1.1928000000000001e+00   1.1984999999999999e+00  -4.4499999999999998e-02   4.3529999999999998e+00   4.3350000000000000e-01   6.7400000000000002e-02   2.1229999999999999e-01
   4.2475200000000001e+01  -6.6632300000000001e+01   5.6754549999999995e+02   3.2881399999999999e+01   5.5020600000000002e+01   9.2090000000000005e-01   1.3095000000000001e+00   5.5589999999999995e-01   4.1788999999999996e+00   5.3939999999999999e-01   5.7700000000000001e-02   2.5659999999999999e-01
   4.2695599999999999e+01  -6.5159400000000005e+01   5.7037639999999999e+02   3.5191899999999997e+01   5.5258499999999998e+01   6.4019999999999999e-01   1.3095000000000001e+00   2.0010000000000000e-01   3.2212000000000001e+00   4.6239999999999998e-01   1.4430000000000001e-01   2.3000000000000001e-01
   4.3004199999999997e+01  -6.4323999999999998e+01   5.7415089999999998e+02   3.7626500000000000e+01   5.5629600000000003e+01   3.3329999999999999e-01   1.1318999999999999e+00   3.1130000000000002e-01   3.6564999999999999e+00   5.1049999999999995e-01  -9.5999999999999992e-03   2.6540000000000002e-01
   4.3665500000000002e+01  -6.3136899999999997e+01   5.7826850000000002e+02   4.0061100000000003e+01   5.6057800000000000e+01   4.4000000000000003e-03   1.2650999999999999e+00   4.4469999999999998e-01   4.5270999999999999e+00   3.8529999999999998e-01   1.2509999999999999e-01   3.0959999999999999e-01
   4.4282600000000002e+01  -6.1817900000000002e+01   5.8230029999999999e+02   4.2323799999999999e+01   5.6267099999999999e+01  -3.5520000000000002e-01   1.3095000000000001e+00   4.2249999999999999e-01   4.0048000000000004e+00   4.5269999999999999e-01   6.7400000000000002e-02   2.3890000000000000e-01
   4.4591200000000001e+01  -6.1092399999999998e+01   5.8633219999999994e+02   4.4538899999999998e+01   5.6447899999999997e+01  -6.0519999999999996e-01   1.0209999999999999e+00  -4.4499999999999998e-02   4.0918000000000001e+00   4.2380000000000001e-01   2.8899999999999999e-02   2.2559999999999999e-01
   4.5494999999999997e+01  -6.0344900000000003e+01   5.9010670000000005e+02   4.6820700000000002e+01   5.6790500000000002e+01  -8.2440000000000002e-01   1.0653999999999999e+00   1.3339999999999999e-01   3.0470999999999999e+00   4.5269999999999999e-01   9.5999999999999992e-03   3.0520000000000003e-01
   4.6641100000000002e+01  -5.9333700000000000e+01   5.9439580000000001e+02   4.9054800000000000e+01   5.7294800000000002e+01  -1.1226000000000000e+00   1.1984999999999999e+00   2.8910000000000002e-01   4.2659000000000002e+00   5.0090000000000001e-01   1.2509999999999999e-01   2.6540000000000002e-01
   4.7258299999999998e+01  -5.8893999999999998e+01   5.9997180000000003e+02   5.1365299999999998e+01   5.7656500000000001e+01  -1.3374999999999999e+00   1.2650999999999999e+00   1.7790000000000000e-01   3.8306000000000000e+00   5.0090000000000001e-01   8.6599999999999996e-02   2.2559999999999999e-01
   4.7853499999999997e+01  -5.8256500000000003e+01   6.0503300000000002e+02   5.3456200000000003e+01   5.8065600000000003e+01  -1.5568000000000000e+00   1.3983000000000001e+00   3.5580000000000001e-01   3.2212000000000001e+00   5.4910000000000003e-01   1.6360000000000000e-01   2.8749999999999998e-01
   4.8779200000000003e+01  -5.7794899999999998e+01   6.1095209999999997e+02   5.5480200000000004e+01   5.8512900000000002e+01  -1.8067000000000000e+00   1.1762999999999999e+00   3.7800000000000000e-01   4.2659000000000002e+00   4.8159999999999997e-01   1.1550000000000001e-01   2.3440000000000000e-01
   4.9704999999999998e+01  -5.7597000000000001e+01   6.1652809999999999e+02   5.7561599999999999e+01   5.8912500000000001e+01  -2.0434999999999999e+00   1.3539000000000001e+00   3.5580000000000001e-01   4.3529999999999998e+00   4.6239999999999998e-01   7.6999999999999999e-02   2.4329999999999999e-01
   5.0476500000000001e+01  -5.7772900000000000e+01   6.2218979999999999e+02   5.9537900000000000e+01   5.9426400000000001e+01  -2.2277000000000000e+00   1.3317000000000001e+00   1.1119999999999999e-01   3.5695000000000001e+00   4.8159999999999997e-01   1.1550000000000001e-01   2.4329999999999999e-01
   5.0785100000000000e+01  -5.8278500000000001e+01   6.2707950000000005e+02   6.1418700000000001e+01   5.9911700000000003e+01  -2.3549000000000002e+00   1.1984999999999999e+00   3.5580000000000001e-01   3.8306000000000000e+00   4.9130000000000001e-01   9.6199999999999994e-02   2.3890000000000000e-01
   5.1049599999999998e+01  -5.8696199999999997e+01   6.3239810000000000e+02   6.3251899999999999e+01   6.0225700000000003e+01  -2.5259000000000000e+00   1.4427000000000001e+00   1.5559999999999999e-01   4.3529999999999998e+00   4.1420000000000001e-01   8.6599999999999996e-02   2.2559999999999999e-01
   5.1314100000000003e+01  -5.9905299999999997e+01   6.3634410000000003e+02   6.4894000000000005e+01   6.0682499999999997e+01  -2.6048000000000000e+00   1.1318999999999999e+00   1.7790000000000000e-01   4.7882999999999996e+00   5.4910000000000003e-01   1.1550000000000001e-01   2.6100000000000001e-01
   5.1688800000000001e+01  -6.1576000000000001e+01   6.4166269999999997e+02   6.6354799999999997e+01   6.1015500000000003e+01  -2.6705999999999999e+00   1.3095000000000001e+00  -4.4499999999999998e-02   4.7882999999999996e+00   4.2380000000000001e-01   0.0000000000000000e+00   2.6979999999999998e-01
   5.2328000000000003e+01  -6.1883800000000001e+01   6.4638080000000002e+02   6.7863299999999995e+01   6.1443800000000003e+01  -2.8416000000000001e+00   1.3317000000000001e+00   2.4460000000000001e-01   4.1788999999999996e+00   4.6239999999999998e-01   7.6999999999999999e-02   2.6540000000000002e-01
   5.2328000000000003e+01  -6.3005000000000003e+01   6.5169939999999997e+02   6.9133099999999999e+01   6.1729199999999999e+01  -2.7145000000000001e+00   1.1984999999999999e+00   1.5559999999999999e-01   3.2212000000000001e+00   4.6239999999999998e-01   4.8099999999999997e-02   2.5209999999999999e-01
   5.1666800000000002e+01  -7.3974800000000002e+01   6.5538810000000001e+02   6.9266700000000000e+01   6.2328699999999998e+01  -2.1400000000000001e+00   1.1762999999999999e+00   4.6689999999999998e-01   3.8306000000000000e+00   4.3350000000000000e-01   1.0580000000000001e-01   2.7870000000000000e-01
   5.3716700000000003e+01  -7.3227300000000000e+01   6.6259400000000005e+02   7.0746600000000001e+01   6.2785499999999999e+01  -2.2934999999999999e+00   1.3095000000000001e+00   1.1119999999999999e-01   4.0048000000000004e+00   5.2020000000000000e-01   1.1550000000000001e-01   2.6100000000000001e-01
   5.6053100000000001e+01  -7.0347499999999997e+01   6.6928510000000006e+02   7.2102300000000000e+01   6.3223199999999999e+01  -2.3153999999999999e+00   1.0875999999999999e+00   2.8910000000000002e-01   4.1788999999999996e+00   4.4309999999999999e-01   1.2509999999999999e-01   2.3440000000000000e-01
   5.5436000000000000e+01  -7.9800399999999996e+01   6.7494680000000005e+02   7.2522400000000005e+01   6.3908400000000000e+01  -2.0347000000000000e+00   1.1762999999999999e+00   3.3350000000000002e-01   4.3529999999999998e+00   3.9489999999999997e-01   1.4430000000000001e-01   2.2559999999999999e-01
   5.5039200000000001e+01  -8.0108199999999997e+01   6.8086590000000001e+02   7.3305300000000003e+01   6.4488799999999998e+01  -1.9427000000000001e+00   1.2428999999999999e+00   6.6699999999999995e-02   4.0048000000000004e+00   3.8529999999999998e-01  -9.5999999999999992e-03   2.4770000000000000e-01
   5.6868699999999997e+01  -8.3801400000000001e+01   6.8592710000000000e+02   7.3935500000000005e+01   6.4907499999999999e+01  -1.7628999999999999e+00   1.2873000000000001e+00   8.8900000000000007e-02   4.0048000000000004e+00   5.1049999999999995e-01   1.2509999999999999e-01   2.2559999999999999e-01
   5.7419800000000002e+01  -8.7406700000000001e+01   6.9133150000000001e+02   7.4536900000000003e+01   6.5154899999999998e+01  -1.7278000000000000e+00   1.2428999999999999e+00   1.7790000000000000e-01   3.4824000000000002e+00   4.9130000000000001e-01   2.8899999999999999e-02   2.4770000000000000e-01
   5.8147100000000002e+01  -8.9231399999999994e+01   6.9339030000000002e+02   7.5128900000000002e+01   6.5354799999999997e+01  -1.4427000000000001e+00   1.2873000000000001e+00   2.6679999999999998e-01   4.3529999999999998e+00   4.6239999999999998e-01   9.6199999999999994e-02   2.5209999999999999e-01
   5.8257399999999997e+01  -9.3606099999999998e+01   6.9579229999999995e+02   7.5386700000000005e+01   6.5668800000000005e+01  -1.3243000000000000e+00   1.1984999999999999e+00   0.0000000000000000e+00   3.8306000000000000e+00   4.4309999999999999e-01   1.0580000000000001e-01   2.6979999999999998e-01
   5.9667999999999999e+01  -9.6793700000000001e+01   6.9742219999999998e+02   7.5711299999999994e+01   6.5697299999999998e+01  -9.9109999999999998e-01   1.2650999999999999e+00   8.8900000000000007e-02   3.4824000000000002e+00   5.1049999999999995e-01   7.6999999999999999e-02   2.2559999999999999e-01
   6.0527700000000003e+01  -9.8464500000000001e+01   7.0025300000000004e+02   7.6093199999999996e+01   6.5878100000000003e+01  -8.6390000000000000e-01   1.2206999999999999e+00   4.6689999999999998e-01   3.4824000000000002e+00   5.2020000000000000e-01   1.5400000000000000e-01   2.0349999999999999e-01
   6.1321199999999997e+01  -1.0160809999999999e+02   7.0093930000000000e+02   7.6379599999999996e+01   6.5992300000000000e+01  -8.9459999999999995e-01   1.2873000000000001e+00   3.5580000000000001e-01   3.8306000000000000e+00   4.0460000000000002e-01   8.6599999999999996e-02   2.6979999999999998e-01
   6.2886200000000002e+01  -1.0310299999999999e+02   7.0196870000000001e+02   7.6665999999999997e+01   6.5992300000000000e+01  -5.7450000000000001e-01   1.2650999999999999e+00   2.2239999999999999e-01   3.4824000000000002e+00   4.6239999999999998e-01   2.8899999999999999e-02   2.7870000000000000e-01
   6.3988300000000002e+01  -1.0884070000000000e+02   7.0291229999999996e+02   7.6608699999999999e+01   6.5992300000000000e+01  -1.1840000000000001e-01   1.0653999999999999e+00   6.0040000000000004e-01   3.8306000000000000e+00   4.6239999999999998e-01  -9.5999999999999992e-03   2.2559999999999999e-01
   6.4208699999999993e+01  -1.1077530000000000e+02   7.0282659999999998e+02   7.6962000000000003e+01   6.6049400000000006e+01  -6.5799999999999997e-02   1.4427000000000001e+00   2.0010000000000000e-01   3.6564999999999999e+00   4.8159999999999997e-01   0.0000000000000000e+00   2.6540000000000002e-01
   6.4958200000000005e+01  -1.1156670000000000e+02   7.0248339999999996e+02   7.7210200000000000e+01   6.5887600000000006e+01   1.7100000000000001e-01   9.9880000000000002e-01   2.2239999999999999e-01   3.3083000000000000e+00   5.0090000000000001e-01   7.6999999999999999e-02   2.6100000000000001e-01
   6.6214600000000004e+01  -1.1598540000000000e+02   7.0299810000000002e+02   7.7076599999999999e+01   6.5878100000000003e+01   4.1660000000000003e-01   8.8780000000000003e-01   5.3369999999999995e-01   4.0918000000000001e+00   4.4309999999999999e-01   8.6599999999999996e-02   2.4329999999999999e-01
   6.7757499999999993e+01  -1.1816180000000000e+02   7.0016729999999995e+02   7.6971500000000006e+01   6.5592699999999994e+01   6.4019999999999999e-01   1.3317000000000001e+00   2.0010000000000000e-01   4.0048000000000004e+00   5.0090000000000001e-01   4.8099999999999997e-02   3.0959999999999999e-01
   6.8418800000000005e+01  -1.2071190000000000e+02   7.0025300000000004e+02   7.6990600000000001e+01   6.5440399999999997e+01   8.6390000000000000e-01   1.1540999999999999e+00   2.8910000000000002e-01   3.8306000000000000e+00   4.6239999999999998e-01   1.1550000000000001e-01   2.9640000000000000e-01
   6.9763300000000001e+01  -1.2334990000000001e+02   6.9785109999999997e+02   7.6790099999999995e+01   6.4993200000000002e+01   1.1489000000000000e+00   1.3539000000000001e+00   3.7800000000000000e-01   4.9623999999999997e+00   4.7199999999999998e-01   9.5999999999999992e-03   2.3890000000000000e-01
   7.1372399999999999e+01  -1.2611980000000000e+02   6.9407659999999998e+02   7.6618300000000005e+01   6.4555400000000006e+01   1.3945000000000001e+00   1.2650999999999999e+00   2.2200000000000001e-02   3.8306000000000000e+00   5.1049999999999995e-01   1.2509999999999999e-01   2.7429999999999999e-01
   7.1901399999999995e+01  -1.2842810000000000e+02   6.8935850000000005e+02   7.6236400000000003e+01   6.4184299999999993e+01   1.6839000000000000e+00   1.1540999999999999e+00   2.4460000000000001e-01   4.2659000000000002e+00   5.4910000000000003e-01   1.2509999999999999e-01   2.7429999999999999e-01
   7.2628799999999998e+01  -1.3049459999999999e+02   6.8421150000000000e+02   7.5720799999999997e+01   6.3594299999999997e+01   1.9514000000000000e+00   1.2873000000000001e+00   2.0010000000000000e-01   4.3529999999999998e+00   5.0090000000000001e-01   1.6360000000000000e-01   2.3440000000000000e-01
   7.2871300000000005e+01  -1.3258300000000000e+02   6.7631939999999997e+02   7.4976100000000002e+01   6.2804499999999997e+01   2.3022000000000000e+00   1.0209999999999999e+00   2.2239999999999999e-01   3.3083000000000000e+00   4.4309999999999999e-01   1.1550000000000001e-01   2.3000000000000001e-01
   7.2408400000000000e+01  -1.3330850000000001e+02   6.6705470000000003e+02   7.4145499999999998e+01   6.2024200000000000e+01   2.6749999999999998e+00   1.0875999999999999e+00   3.1130000000000002e-01   3.9177000000000000e+00   4.9130000000000001e-01   1.5400000000000000e-01   2.3000000000000001e-01
   7.1703100000000006e+01  -1.3537490000000000e+02   6.5624599999999998e+02   7.2913899999999998e+01   6.1129700000000000e+01   3.0872000000000002e+00   1.1762999999999999e+00   2.0010000000000000e-01   4.2659000000000002e+00   4.8159999999999997e-01   7.6999999999999999e-02   2.6540000000000002e-01
   7.0446600000000004e+01  -1.3634219999999999e+02   6.4363570000000004e+02   7.1567700000000002e+01   5.9987800000000000e+01   3.5608000000000000e+00   1.2650999999999999e+00   1.7790000000000000e-01   3.8306000000000000e+00   4.3350000000000000e-01   1.0580000000000001e-01   2.3000000000000001e-01
   6.9388599999999997e+01  -1.3739740000000000e+02   6.3051080000000002e+02   7.0336100000000002e+01   5.8893500000000003e+01   3.8633999999999999e+00   1.2428999999999999e+00   0.0000000000000000e+00   3.6564999999999999e+00   3.8529999999999998e-01   8.6599999999999996e-02   2.6100000000000001e-01
   6.7581199999999995e+01  -1.3728749999999999e+02   6.1652809999999999e+02   6.8875299999999996e+01   5.7932400000000001e+01   4.0651000000000002e+00   1.2206999999999999e+00   3.1130000000000002e-01   3.8306000000000000e+00   5.2980000000000005e-01   1.9199999999999998e-02   2.6540000000000002e-01
   6.4914100000000005e+01  -1.3748540000000000e+02   6.0065809999999999e+02   6.7147199999999998e+01   5.6619199999999999e+01   4.4992000000000001e+00   1.0875999999999999e+00   2.6679999999999998e-01   4.2659000000000002e+00   4.6239999999999998e-01   7.6999999999999999e-02   2.6100000000000001e-01
   6.2930300000000003e+01  -1.3689179999999999e+02   5.8547429999999997e+02   6.5486000000000004e+01   5.5372700000000002e+01   4.8587999999999996e+00   1.1540999999999999e+00   4.4499999999999998e-02   4.2659000000000002e+00   4.7199999999999998e-01   1.4430000000000001e-01   2.2559999999999999e-01
   6.0902400000000000e+01  -1.3766120000000001e+02   5.6797439999999995e+02   6.3633800000000001e+01   5.3764499999999998e+01   5.1482999999999999e+00   1.1540999999999999e+00   4.0020000000000000e-01   4.7882999999999996e+00   4.7199999999999998e-01   1.3469999999999999e-01   2.8749999999999998e-01
   5.7882599999999996e+01  -1.3616630000000001e+02   5.4944510000000002e+02   6.1667000000000002e+01   5.2346600000000002e+01   5.4070000000000000e+00   1.1318999999999999e+00   3.7800000000000000e-01   4.1788999999999996e+00   5.1049999999999995e-01   6.7400000000000002e-02   2.3890000000000000e-01
   5.5457999999999998e+01  -1.3449560000000000e+02   5.2920020000000000e+02   5.9356499999999997e+01   5.0671799999999998e+01   5.7271000000000001e+00   1.2650999999999999e+00   0.0000000000000000e+00   2.5247000000000002e+00   4.3350000000000000e-01   4.8099999999999997e-02   2.9189999999999999e-01
   5.2746800000000000e+01  -1.3315459999999999e+02   5.0912680000000000e+02   5.7275199999999998e+01   4.8997000000000000e+01   5.9726999999999997e+00   1.1762999999999999e+00   5.5589999999999995e-01   3.6564999999999999e+00   4.6239999999999998e-01   7.6999999999999999e-02   2.3890000000000000e-01
   5.0013599999999997e+01  -1.3060450000000000e+02   4.8742349999999999e+02   5.4659199999999998e+01   4.7036799999999999e+01   6.2182000000000004e+00   7.5460000000000005e-01   5.5589999999999995e-01   4.3529999999999998e+00   4.9130000000000001e-01   5.7700000000000001e-02   2.9189999999999999e-01
   4.7015900000000002e+01  -1.2897770000000000e+02   4.6460500000000002e+02   5.2148200000000003e+01   4.4981400000000001e+01   6.4287000000000001e+00   1.3539000000000001e+00   2.6679999999999998e-01   4.0918000000000001e+00   4.6239999999999998e-01   3.8500000000000000e-02   2.4770000000000000e-01
   4.5032100000000000e+01  -1.2605390000000000e+02   4.4092869999999999e+02   4.9608499999999999e+01   4.2973500000000001e+01   6.5514999999999999e+00   1.1540999999999999e+00   8.8900000000000007e-02   3.8306000000000000e+00   4.4309999999999999e-01   7.6999999999999999e-02   2.5659999999999999e-01
   4.1703699999999998e+01  -1.2165720000000000e+02   4.1553670000000000e+02   4.6792099999999998e+01   4.0756300000000003e+01   6.5734000000000004e+00   1.1318999999999999e+00   5.7809999999999995e-01   3.5695000000000001e+00   5.1049999999999995e-01   9.5999999999999992e-03   2.5659999999999999e-01
   3.8772100000000002e+01  -1.1800790000000001e+02   3.8980149999999998e+02   4.3813200000000002e+01   3.8110900000000001e+01   6.6742999999999997e+00   1.2428999999999999e+00   5.3369999999999995e-01   4.1788999999999996e+00   4.4309999999999999e-01   3.8500000000000000e-02   2.3890000000000000e-01
   3.5972799999999999e+01  -1.1266589999999999e+02   3.6046350000000001e+02   4.0738999999999997e+01   3.5570200000000000e+01   6.6085000000000003e+00   1.0875999999999999e+00   0.0000000000000000e+00   3.9177000000000000e+00   5.2020000000000000e-01   1.7319999999999999e-01   2.7870000000000000e-01
   3.2997100000000003e+01  -1.0646650000000000e+02   3.3258370000000002e+02   3.7626500000000000e+01   3.2877200000000002e+01   6.4988999999999999e+00   1.1762999999999999e+00   2.6679999999999998e-01   3.9177000000000000e+00   5.7799999999999996e-01   6.7400000000000002e-02   2.6979999999999998e-01
   2.8765000000000001e+01  -9.9409800000000004e+01   3.0230210000000000e+02   3.4294400000000003e+01   2.9841699999999999e+01   6.2313999999999998e+00   1.1762999999999999e+00   3.3350000000000002e-01   4.7012999999999998e+00   4.9130000000000001e-01   6.7400000000000002e-02   2.3000000000000001e-01
   2.5635000000000002e+01  -9.0968100000000007e+01   2.7167720000000003e+02   3.0952800000000000e+01   2.6929800000000000e+01   6.0427999999999997e+00   1.4205000000000001e+00   4.6689999999999998e-01   3.4824000000000002e+00   5.9719999999999995e-01   7.6999999999999999e-02   2.4770000000000000e-01
   2.2284600000000001e+01  -8.2174700000000001e+01   2.3925100000000000e+02   2.7563500000000001e+01   2.3922799999999999e+01   5.5034999999999998e+00   1.1984999999999999e+00   3.3350000000000002e-01   4.0918000000000001e+00   4.2380000000000001e-01   9.6199999999999994e-02   2.3890000000000000e-01
   1.8096599999999999e+01  -7.2435900000000004e+01   2.0579530000000000e+02   2.3964099999999998e+01   2.0487600000000000e+01   5.0911999999999997e+00   1.3539000000000001e+00   3.5580000000000001e-01   3.6564999999999999e+00   5.9719999999999995e-01   4.8099999999999997e-02   2.4329999999999999e-01
   1.3864500000000000e+01  -6.0301000000000002e+01   1.7396950000000001e+02   2.0612900000000000e+01   1.7480599999999999e+01   4.3369999999999997e+00   9.9880000000000002e-01   8.8900000000000007e-02   3.6564999999999999e+00   5.2980000000000005e-01   1.0580000000000001e-01   2.5209999999999999e-01
   1.0337800000000000e+01  -4.8078099999999999e+01   1.4205789999999999e+02   1.7557800000000000e+01   1.4330800000000000e+01   3.5388999999999999e+00   1.0209999999999999e+00   4.2249999999999999e-01   4.0918000000000001e+00   4.2380000000000001e-01   7.6999999999999999e-02   2.6540000000000002e-01
   7.0534999999999997e+00  -3.4448300000000003e+01   1.1400670000000000e+02   1.4779500000000001e+01   1.1599800000000000e+01   2.6048000000000000e+00   1.3539000000000001e+00   8.8900000000000007e-02   3.5695000000000001e+00   4.7199999999999998e-01  -6.7400000000000002e-02   2.5659999999999999e-01
   3.7250999999999999e+00  -2.2401299999999999e+01   9.0330299999999994e+01   1.2659900000000000e+01   9.3920999999999992e+00   1.5962000000000001e+00   9.9880000000000002e-01   3.5580000000000001e-01   3.9177000000000000e+00   4.5269999999999999e-01   4.8099999999999997e-02   2.7429999999999999e-01
   1.5870000000000000e+00  -9.7386999999999997e+00   7.3087800000000001e+01   1.1161000000000000e+01   7.7363999999999997e+00   7.1479999999999999e-01   1.3761000000000001e+00   8.8900000000000007e-02   3.9177000000000000e+00   4.6239999999999998e-01   6.7400000000000002e-02   2.3890000000000000e-01
   1.7630000000000001e-01  -1.7146999999999999e+00   6.2279000000000003e+01   9.9962000000000000e+00   6.6135000000000002e+00   9.2100000000000001e-02   1.1762999999999999e+00   2.4460000000000001e-01   3.5695000000000001e+00   5.0090000000000001e-01   3.8500000000000000e-02   2.3440000000000000e-01
  -1.8514999999999999e+00   2.9458000000000002e+00   5.3443300000000001e+01   9.1655999999999995e+00   5.9379000000000000e+00  -1.7100000000000001e-01   1.0209999999999999e+00   3.3350000000000002e-01   4.1788999999999996e+00   4.6239999999999998e-01   1.2509999999999999e-01   2.7429999999999999e-01
  -1.4548000000000001e+00   1.5608000000000000e+00   4.4436000000000000e+01   7.3611000000000004e+00   4.8150000000000004e+00   7.0199999999999999e-02   1.1318999999999999e+00   3.1130000000000002e-01   3.3953000000000002e+00   4.6239999999999998e-01   1.6360000000000000e-01   2.3890000000000000e-01
  -8.3760000000000001e-01  -3.4514000000000000e+00   3.5943399999999997e+01   5.8334999999999999e+00   3.7206999999999999e+00   3.0700000000000002e-02   1.1984999999999999e+00   3.1130000000000002e-01   4.7012999999999998e+00   4.8159999999999997e-01   6.7400000000000002e-02   2.6540000000000002e-01
   6.6130000000000000e-01   1.7590000000000000e-01   2.7879700000000000e+01   5.0029000000000003e+00   2.9499000000000000e+00  -2.6310000000000000e-01   1.0875999999999999e+00   2.6679999999999998e-01   4.0918000000000001e+00   5.1049999999999995e-01   7.6999999999999999e-02   2.6100000000000001e-01
   1.0139000000000000e+00   1.7586999999999999e+00   2.1274400000000000e+01   3.8954000000000000e+00   2.0745000000000000e+00  -1.6660000000000000e-01   1.1318999999999999e+00   4.4469999999999998e-01   3.6564999999999999e+00   5.5869999999999997e-01   8.6599999999999996e-02   2.6540000000000002e-01
   4.4100000000000000e-02   2.1980000000000000e-01   1.5526899999999999e+01   2.8641999999999999e+00   1.4369000000000001e+00  -2.0169999999999999e-01   1.1984999999999999e+00   1.3339999999999999e-01   3.3953000000000002e+00   5.6830000000000003e-01   9.6199999999999994e-02   2.6540000000000002e-01
  -2.8649999999999998e-01   6.5949999999999998e-01   1.0379799999999999e+01   2.1768000000000001e+00   1.0277000000000001e+00  -2.0610000000000001e-01   1.1096999999999999e+00   2.6679999999999998e-01   3.8306000000000000e+00   3.7569999999999998e-01   9.5999999999999992e-03   2.5659999999999999e-01
  -3.5270000000000001e-01   2.0005000000000002e+00   6.6910999999999996e+00   1.5944000000000000e+00   5.0429999999999997e-01  -1.1840000000000001e-01   1.3761000000000001e+00   3.5580000000000001e-01   3.5695000000000001e+00   5.1049999999999995e-01   1.0580000000000001e-01   2.7429999999999999e-01
   6.6100000000000006e-02   1.6268000000000000e+00   3.6886999999999999e+00   9.4520000000000004e-01   1.4269999999999999e-01  -2.3240000000000000e-01   1.4205000000000001e+00   4.6689999999999998e-01   3.6564999999999999e+00   4.9130000000000001e-01   7.6999999999999999e-02   2.3440000000000000e-01
  -1.3230000000000000e-01  -6.1550000000000005e-01  -8.5800000000000001e-02   5.4420000000000002e-01  -8.5599999999999996e-02   2.1899999999999999e-02   1.2206999999999999e+00   3.5580000000000001e-01   5.1365999999999996e+00   4.2380000000000001e-01   9.6199999999999994e-02   2.7870000000000000e-01
  -2.4249999999999999e-01  -7.0350000000000001e-01   8.5800000000000001e-02   6.0150000000000003e-01   1.1420000000000000e-01  -8.3299999999999999e-02   1.2206999999999999e+00   4.8920000000000002e-01   3.9177000000000000e+00   5.0090000000000001e-01   1.2509999999999999e-01   2.3000000000000001e-01
  -4.4100000000000000e-02   8.1340000000000001e-01   1.2010000000000001e+00   5.2510000000000001e-01  -8.5599999999999996e-02  -5.7000000000000002e-02   1.3539000000000001e+00   2.6679999999999998e-01   4.1788999999999996e+00   5.4910000000000003e-01   5.7700000000000001e-02   2.4329999999999999e-01
   2.8649999999999998e-01   4.6170000000000000e-01   1.0294000000000001e+00   6.0150000000000003e-01   0.0000000000000000e+00  -3.0700000000000002e-02   1.1318999999999999e+00   4.6689999999999998e-01   3.2212000000000001e+00   4.2380000000000001e-01   7.6999999999999999e-02   2.8749999999999998e-01
  -1.9839999999999999e-01  -6.8149999999999999e-01   7.7210000000000001e-01   5.4420000000000002e-01   2.8500000000000001e-02  -8.7700000000000000e-02   1.2650999999999999e+00   2.8910000000000002e-01   4.5270999999999999e+00   4.5269999999999999e-01   1.9199999999999998e-02   2.8310000000000002e-01
  -1.7630000000000001e-01   2.8580000000000000e-01   1.7160000000000000e-01   4.1049999999999998e-01  -3.8100000000000002e-02  -4.8200000000000000e-02   1.1984999999999999e+00   2.2239999999999999e-01   3.2212000000000001e+00   5.4910000000000003e-01   1.1550000000000001e-01   2.6979999999999998e-01
  -2.1999999999999999e-02   1.7590000000000000e-01   1.4582999999999999e+00   5.4420000000000002e-01  -2.8500000000000001e-02  -5.2600000000000001e-02   1.1540999999999999e+00   3.7800000000000000e-01   3.7435999999999998e+00   5.1049999999999995e-01   2.8899999999999999e-02   2.9640000000000000e-01
   1.7630000000000001e-01  -3.0780000000000002e-01   8.5780000000000001e-01   4.9650000000000000e-01  -1.3320000000000001e-01  -7.4499999999999997e-02   1.1984999999999999e+00   1.1119999999999999e-01   3.4824000000000002e+00   5.3939999999999999e-01   1.2509999999999999e-01   2.5659999999999999e-01
   4.4100000000000000e-02   3.0780000000000002e-01   1.1152000000000000e+00   4.0100000000000002e-01  -6.6600000000000006e-02  -3.0700000000000002e-02   1.1762999999999999e+00   3.7800000000000000e-01   3.3953000000000002e+00   5.8760000000000001e-01  -1.9199999999999998e-02   2.9189999999999999e-01
  -1.9839999999999999e-01   5.0560000000000005e-01   6.8630000000000002e-01   4.6779999999999999e-01  -5.7099999999999998e-02  -5.7000000000000002e-02   1.1762999999999999e+00   3.7800000000000000e-01   3.3083000000000000e+00   5.3939999999999999e-01   1.0580000000000001e-01   2.5209999999999999e-01
  -1.5429999999999999e-01   1.5390000000000001e-01   6.8630000000000002e-01   5.6330000000000002e-01  -3.8100000000000002e-02  -8.7700000000000000e-02   1.1318999999999999e+00   2.0010000000000000e-01   4.5270999999999999e+00   5.2980000000000005e-01   5.7700000000000001e-02   2.5209999999999999e-01
  -4.4100000000000000e-02  -8.7900000000000006e-02   2.3161999999999998e+00   5.2510000000000001e-01  -7.6100000000000001e-02  -6.5799999999999997e-02   1.2873000000000001e+00   4.0020000000000000e-01   3.9177000000000000e+00   5.6830000000000003e-01   2.8899999999999999e-02   2.5209999999999999e-01
  -1.9839999999999999e-01   4.1770000000000002e-01   3.4310000000000002e-01   5.0600000000000001e-01   5.7099999999999998e-02  -7.4499999999999997e-02   1.0209999999999999e+00   5.1139999999999997e-01   3.4824000000000002e+00   5.0090000000000001e-01  -9.5999999999999992e-03   2.3440000000000000e-01
  -1.1020000000000001e-01   2.1999999999999999e-02   1.9730000000000001e+00   5.2510000000000001e-01   1.9000000000000000e-02  -9.6500000000000002e-02   1.1984999999999999e+00   3.3350000000000002e-01   3.9177000000000000e+00   4.6239999999999998e-01   4.8099999999999997e-02   2.5659999999999999e-01
  -1.5429999999999999e-01  -2.1980000000000000e-01   1.0294000000000001e+00   4.4869999999999999e-01   0.0000000000000000e+00  -5.2600000000000001e-02   1.2650999999999999e+00   3.1130000000000002e-01   3.8306000000000000e+00   4.4309999999999999e-01   1.0580000000000001e-01   2.5209999999999999e-01
  -1.3230000000000000e-01   2.1980000000000000e-01   1.6298999999999999e+00   4.5829999999999999e-01  -1.0470000000000000e-01  -6.5799999999999997e-02   1.0653999999999999e+00   3.5580000000000001e-01   3.8306000000000000e+00   4.7199999999999998e-01   8.6599999999999996e-02   2.1229999999999999e-01
  -2.1999999999999999e-02   6.6000000000000003e-02   1.0294000000000001e+00   4.7739999999999999e-01  -9.4999999999999998e-03  -1.0520000000000000e-01   1.0653999999999999e+00   2.4460000000000001e-01   4.0918000000000001e+00   4.4309999999999999e-01   1.3469999999999999e-01   2.4770000000000000e-01
  -3.9679999999999999e-01  -2.1999999999999999e-02   6.0050000000000003e-01   5.7279999999999998e-01  -4.7600000000000003e-02  -1.7500000000000002e-02   9.9880000000000002e-01   2.8910000000000002e-01   3.8306000000000000e+00   5.6830000000000003e-01   7.6999999999999999e-02   2.5209999999999999e-01
   1.3230000000000000e-01   6.6000000000000003e-02   9.4359999999999999e-01   3.8190000000000002e-01   0.0000000000000000e+00  -7.0199999999999999e-02   1.2428999999999999e+00   4.2249999999999999e-01   4.1788999999999996e+00   4.2380000000000001e-01   8.6599999999999996e-02   2.6979999999999998e-01
  -1.1020000000000001e-01   2.6379999999999998e-01   6.8630000000000002e-01   4.9650000000000000e-01  -8.5599999999999996e-02  -8.7700000000000000e-02   1.2650999999999999e+00   3.7800000000000000e-01   3.8306000000000000e+00   4.5269999999999999e-01   8.6599999999999996e-02   2.0790000000000000e-01
  -1.7630000000000001e-01   2.1980000000000000e-01   6.8630000000000002e-01   4.7739999999999999e-01   3.8100000000000002e-02  -1.0520000000000000e-01   1.2428999999999999e+00   3.7800000000000000e-01   3.6564999999999999e+00   5.4910000000000003e-01   1.0580000000000001e-01   2.4770000000000000e-01
  -1.3230000000000000e-01   1.3189999999999999e-01   4.2890000000000000e-01   5.0600000000000001e-01   6.6600000000000006e-02  -1.0090000000000000e-01   1.2206999999999999e+00   3.7800000000000000e-01   4.0048000000000004e+00   4.8159999999999997e-01   5.7700000000000001e-02   2.3000000000000001e-01
  -1.9839999999999999e-01  -1.0990000000000000e-01   1.7157000000000000e+00   5.4420000000000002e-01  -1.3320000000000001e-01   4.4000000000000003e-03   1.1762999999999999e+00   4.6689999999999998e-01   3.9177000000000000e+00   4.8159999999999997e-01   9.6199999999999994e-02   2.9189999999999999e-01
   2.1999999999999999e-02   1.3189999999999999e-01   1.0294000000000001e+00   6.0150000000000003e-01  -4.7600000000000003e-02  -6.5799999999999997e-02   1.2428999999999999e+00   2.6679999999999998e-01   3.0470999999999999e+00   4.4309999999999999e-01   7.6999999999999999e-02   2.3890000000000000e-01
   1.1020000000000001e-01   1.7590000000000000e-01   1.8872000000000000e+00   4.7739999999999999e-01  -1.4269999999999999e-01  -6.5799999999999997e-02   1.1762999999999999e+00   2.2239999999999999e-01   3.1341999999999999e+00   4.1420000000000001e-01   1.5400000000000000e-01   2.5659999999999999e-01
   0.0000000000000000e+00   2.1980000000000000e-01   1.0294000000000001e+00   5.8240000000000003e-01  -7.6100000000000001e-02  -3.9500000000000000e-02   1.3095000000000001e+00   4.4469999999999998e-01   4.2659000000000002e+00   4.1420000000000001e-01   8.6599999999999996e-02   2.8310000000000002e-01
  -1.7630000000000001e-01   2.1999999999999999e-02   1.2010000000000001e+00   4.3919999999999998e-01  -5.7099999999999998e-02  -6.5799999999999997e-02   1.1096999999999999e+00   3.7800000000000000e-01   3.7435999999999998e+00   5.2980000000000005e-01   3.8500000000000000e-02   2.9189999999999999e-01
  -2.6450000000000001e-01   2.1980000000000000e-01   8.5800000000000001e-02   5.0600000000000001e-01  -9.4999999999999998e-03  -8.8000000000000005e-03   1.1318999999999999e+00   4.6689999999999998e-01   3.9177000000000000e+00   4.7199999999999998e-01   1.4430000000000001e-01   2.4329999999999999e-01
  -1.5429999999999999e-01  -2.1999999999999999e-02   1.7160000000000000e-01   4.7739999999999999e-01  -3.8100000000000002e-02  -7.0199999999999999e-02   1.2650999999999999e+00   3.1130000000000002e-01   3.9177000000000000e+00   4.0460000000000002e-01   9.6199999999999994e-02   2.7429999999999999e-01
  -2.1999999999999999e-02   1.3189999999999999e-01   1.5441000000000000e+00   4.5829999999999999e-01  -9.5200000000000007e-02  -3.9500000000000000e-02   1.2428999999999999e+00   1.7790000000000000e-01   3.3083000000000000e+00   4.9130000000000001e-01   1.1550000000000001e-01   2.2120000000000001e-01
  -1.1020000000000001e-01  -4.3999999999999997e-02   1.0294000000000001e+00   5.5379999999999996e-01  -7.6100000000000001e-02  -3.5099999999999999e-02   7.5460000000000005e-01   5.1139999999999997e-01   3.8306000000000000e+00   4.8159999999999997e-01   1.0580000000000001e-01   2.8749999999999998e-01
   8.8200000000000001e-02   1.0990000000000000e-01   1.2867999999999999e+00   4.3919999999999998e-01  -9.5200000000000007e-02  -9.2100000000000001e-02   1.3761000000000001e+00   2.8910000000000002e-01   3.6564999999999999e+00   4.8159999999999997e-01   1.6360000000000000e-01   1.9910000000000000e-01
   4.1880000000000001e-01  -1.0990000000000000e-01   1.2867999999999999e+00   4.2009999999999997e-01  -4.7600000000000003e-02  -8.3299999999999999e-02   1.1540999999999999e+00   4.8920000000000002e-01   4.0048000000000004e+00   5.6830000000000003e-01   8.6599999999999996e-02   2.2120000000000001e-01
  -1.5429999999999999e-01   1.5390000000000001e-01   1.2867999999999999e+00   4.3919999999999998e-01  -9.5200000000000007e-02  -7.8899999999999998e-02   9.9880000000000002e-01   3.3350000000000002e-01   3.3083000000000000e+00   4.9130000000000001e-01   2.8899999999999999e-02   2.6979999999999998e-01
  -1.1020000000000001e-01   2.1999999999999999e-02   1.6298999999999999e+00   4.8690000000000000e-01  -1.4269999999999999e-01  -4.3900000000000002e-02   1.2428999999999999e+00   3.1130000000000002e-01   3.6564999999999999e+00   5.6830000000000003e-01   8.6599999999999996e-02   2.5209999999999999e-01
  -2.1999999999999999e-02   0.0000000000000000e+00   8.5780000000000001e-01   5.0600000000000001e-01  -1.9000000000000000e-02  -5.2600000000000001e-02   1.1540999999999999e+00   2.6679999999999998e-01   3.1341999999999999e+00   4.7199999999999998e-01   0.0000000000000000e+00   2.3000000000000001e-01
   1.3230000000000000e-01   1.3189999999999999e-01   1.6298999999999999e+00   4.3919999999999998e-01  -1.3320000000000001e-01  -1.0090000000000000e-01   1.0875999999999999e+00   3.1130000000000002e-01   3.9177000000000000e+00   4.5269999999999999e-01   8.6599999999999996e-02   2.6979999999999998e-01
  -2.1999999999999999e-02  -2.4179999999999999e-01   1.9730000000000001e+00   5.2510000000000001e-01  -1.6180000000000000e-01  -5.2600000000000001e-02   1.1762999999999999e+00   2.4460000000000001e-01   3.9177000000000000e+00   4.5269999999999999e-01   1.9199999999999998e-02   3.0520000000000003e-01
  -2.1999999999999999e-02   2.1999999999999999e-02   1.7157000000000000e+00   4.4869999999999999e-01  -1.0470000000000000e-01  -6.5799999999999997e-02   1.3761000000000001e+00   3.7800000000000000e-01   3.8306000000000000e+00   4.9130000000000001e-01   7.6999999999999999e-02   2.8310000000000002e-01
  -1.5429999999999999e-01   1.0990000000000000e-01  -2.5740000000000002e-01   5.5379999999999996e-01  -9.5200000000000007e-02  -7.0199999999999999e-02   1.1540999999999999e+00   4.6689999999999998e-01   3.4824000000000002e+00   5.6830000000000003e-01   4.8099999999999997e-02   2.5209999999999999e-01
  -1.3230000000000000e-01   2.4179999999999999e-01   1.2010000000000001e+00   4.4869999999999999e-01  -4.7600000000000003e-02  -8.3299999999999999e-02   1.2873000000000001e+00   5.3369999999999995e-01   4.1788999999999996e+00   2.9859999999999998e-01   1.2509999999999999e-01   2.5659999999999999e-01
  -2.2040000000000001e-01   2.6379999999999998e-01  -2.5740000000000002e-01   4.8690000000000000e-01  -3.8100000000000002e-02  -5.2600000000000001e-02   1.0209999999999999e+00   3.5580000000000001e-01   4.1788999999999996e+00   5.1049999999999995e-01   7.6999999999999999e-02   2.2120000000000001e-01
  -1.3230000000000000e-01   1.7590000000000000e-01   6.0050000000000003e-01   4.5829999999999999e-01  -1.5229999999999999e-01  -1.2280000000000001e-01   1.2206999999999999e+00   2.4460000000000001e-01   4.2659000000000002e+00   5.0090000000000001e-01   7.6999999999999999e-02   2.5659999999999999e-01
   0.0000000000000000e+00   1.0990000000000000e-01   1.1152000000000000e+00   5.0600000000000001e-01  -1.9000000000000000e-02  -6.1400000000000003e-02   1.2428999999999999e+00   3.3350000000000002e-01   3.1341999999999999e+00   5.2980000000000005e-01   7.6999999999999999e-02   2.8749999999999998e-01
  -8.8200000000000001e-02  -2.1999999999999999e-02   5.1470000000000005e-01   4.8690000000000000e-01  -1.4269999999999999e-01  -7.4499999999999997e-02   1.0875999999999999e+00   1.1119999999999999e-01   3.8306000000000000e+00   4.5269999999999999e-01   1.0580000000000001e-01   2.8310000000000002e-01
  -1.7630000000000001e-01  -1.5390000000000001e-01   6.8630000000000002e-01   3.9140000000000003e-01  -8.5599999999999996e-02  -1.1400000000000000e-01   9.9880000000000002e-01   3.1130000000000002e-01   3.8306000000000000e+00   4.6239999999999998e-01   6.7400000000000002e-02   2.8310000000000002e-01
  -2.6450000000000001e-01  -2.1999999999999999e-02   1.1152000000000000e+00   4.7739999999999999e-01  -1.2370000000000000e-01  -8.3299999999999999e-02   1.3317000000000001e+00   3.5580000000000001e-01   3.7435999999999998e+00   4.7199999999999998e-01   2.8899999999999999e-02   2.6100000000000001e-01
  -2.1999999999999999e-02  -6.6000000000000003e-02   4.2890000000000000e-01   4.2959999999999998e-01   6.6600000000000006e-02  -1.1840000000000001e-01   1.3095000000000001e+00   2.0010000000000000e-01   3.8306000000000000e+00   4.3350000000000000e-01   8.6599999999999996e-02   2.9189999999999999e-01
  -1.5429999999999999e-01   2.6379999999999998e-01   1.4582999999999999e+00   5.4420000000000002e-01  -4.7600000000000003e-02   8.8000000000000005e-03   1.3095000000000001e+00   3.1130000000000002e-01   3.8306000000000000e+00   5.2980000000000005e-01   1.3469999999999999e-01   2.4329999999999999e-01
  -3.0859999999999999e-01   1.7590000000000000e-01   2.5740000000000002e-01   4.6779999999999999e-01  -7.6100000000000001e-02  -3.0700000000000002e-02   1.3317000000000001e+00   3.3350000000000002e-01   3.3083000000000000e+00   5.1049999999999995e-01   3.8500000000000000e-02   2.7429999999999999e-01
  -2.4249999999999999e-01   1.5390000000000001e-01   1.5441000000000000e+00   5.1559999999999995e-01  -5.7099999999999998e-02  -2.6300000000000000e-02   1.4205000000000001e+00   2.8910000000000002e-01   3.5695000000000001e+00   4.1420000000000001e-01   1.1550000000000001e-01   2.3890000000000000e-01
  -3.9679999999999999e-01   6.6000000000000003e-02   1.6298999999999999e+00   4.4869999999999999e-01   0.0000000000000000e+00  -1.0520000000000000e-01   1.3539000000000001e+00   5.1139999999999997e-01   4.0918000000000001e+00   4.4309999999999999e-01   1.5400000000000000e-01   2.4329999999999999e-01
  -1.1020000000000001e-01   3.0780000000000002e-01   5.1470000000000005e-01   4.6779999999999999e-01  -8.5599999999999996e-02  -9.6500000000000002e-02   1.2206999999999999e+00   3.5580000000000001e-01   3.9177000000000000e+00   4.2380000000000001e-01   1.3469999999999999e-01   2.4770000000000000e-01
  -4.4100000000000000e-02   1.7590000000000000e-01   1.2867999999999999e+00   4.9650000000000000e-01   9.4999999999999998e-03  -7.0199999999999999e-02   1.3761000000000001e+00   5.5589999999999995e-01   3.9177000000000000e+00   4.4309999999999999e-01   1.9199999999999998e-02   2.6540000000000002e-01
  -2.4249999999999999e-01  -2.1999999999999999e-02   1.5441000000000000e+00   4.6779999999999999e-01   3.8100000000000002e-02  -8.3299999999999999e-02   1.0653999999999999e+00   4.6689999999999998e-01   4.1788999999999996e+00   5.0090000000000001e-01   4.8099999999999997e-02   2.3440000000000000e-01
  -4.4100000000000000e-02   1.3189999999999999e-01   1.7160000000000000e-01   4.7739999999999999e-01  -6.6600000000000006e-02  -3.9500000000000000e-02   1.3761000000000001e+00   3.5580000000000001e-01   3.2212000000000001e+00   5.2980000000000005e-01   4.8099999999999997e-02   2.5659999999999999e-01
  -3.0859999999999999e-01  -8.7900000000000006e-02   1.3725000000000001e+00   3.5330000000000000e-01  -6.6600000000000006e-02  -6.5799999999999997e-02   1.2873000000000001e+00   3.3350000000000002e-01   3.7435999999999998e+00   5.0090000000000001e-01   1.9199999999999998e-02   2.4770000000000000e-01
   2.1999999999999999e-02   6.6000000000000003e-02   9.4359999999999999e-01   4.5829999999999999e-01  -5.7099999999999998e-02  -7.0199999999999999e-02   1.2873000000000001e+00   1.7790000000000000e-01   4.3529999999999998e+00   4.7199999999999998e-01   5.7700000000000001e-02   1.9020000000000001e-01
  -2.6450000000000001e-01   1.7590000000000000e-01   6.8630000000000002e-01   4.3919999999999998e-01  -4.7600000000000003e-02  -7.8899999999999998e-02   1.1540999999999999e+00   3.5580000000000001e-01   4.0048000000000004e+00   4.4309999999999999e-01   1.5400000000000000e-01   2.6540000000000002e-01
  -6.6100000000000006e-02   6.6000000000000003e-02   1.4582999999999999e+00   4.5829999999999999e-01  -5.7099999999999998e-02  -7.4499999999999997e-02   1.2650999999999999e+00   3.5580000000000001e-01   4.0918000000000001e+00   5.3939999999999999e-01   8.6599999999999996e-02   2.8310000000000002e-01
  -2.4249999999999999e-01  -8.7900000000000006e-02   1.3725000000000001e+00   4.7739999999999999e-01  -7.6100000000000001e-02  -6.1400000000000003e-02   1.2206999999999999e+00   3.3350000000000002e-01   4.5270999999999999e+00   4.7199999999999998e-01   6.7400000000000002e-02   2.3000000000000001e-01
  -1.5429999999999999e-01   1.5390000000000001e-01   4.2890000000000000e-01   4.6779999999999999e-01  -4.7600000000000003e-02  -1.3200000000000000e-02   1.2206999999999999e+00   1.7790000000000000e-01   4.0918000000000001e+00   4.9130000000000001e-01   1.4430000000000001e-01   2.3890000000000000e-01
  -1.1020000000000001e-01   2.6379999999999998e-01   3.4310000000000002e-01   4.1049999999999998e-01  -7.6100000000000001e-02  -1.4910000000000001e-01   1.2650999999999999e+00   2.8910000000000002e-01   4.0918000000000001e+00   5.2980000000000005e-01   3.8500000000000000e-02   2.6979999999999998e-01
  -4.4100000000000000e-02   1.0990000000000000e-01   1.7157000000000000e+00   5.0600000000000001e-01  -1.3320000000000001e-01  -1.0520000000000000e-01   1.3095000000000001e+00   3.1130000000000002e-01   3.7435999999999998e+00   5.1049999999999995e-01   1.1550000000000001e-01   2.6540000000000002e-01
  -1.1020000000000001e-01   2.1999999999999999e-02   1.4582999999999999e+00   4.5829999999999999e-01  -1.9000000000000000e-02  -5.2600000000000001e-02   9.9880000000000002e-01   3.3350000000000002e-01   4.2659000000000002e+00   4.5269999999999999e-01   0.0000000000000000e+00   2.6979999999999998e-01
  -1.1020000000000001e-01  -8.7900000000000006e-02   9.4359999999999999e-01   4.2959999999999998e-01   4.7600000000000003e-02  -8.3299999999999999e-02   1.1762999999999999e+00   3.5580000000000001e-01   3.3083000000000000e+00   5.1049999999999995e-01   1.3469999999999999e-01   2.3890000000000000e-01
  -4.4100000000000000e-02   8.7900000000000006e-02   1.1152000000000000e+00   5.0600000000000001e-01  -3.8100000000000002e-02  -7.0199999999999999e-02   1.1318999999999999e+00   1.3339999999999999e-01   3.3953000000000002e+00   5.1049999999999995e-01   9.5999999999999992e-03   2.1679999999999999e-01
  -2.2040000000000001e-01   1.5390000000000001e-01   4.2890000000000000e-01   4.7739999999999999e-01  -1.3320000000000001e-01  -5.7000000000000002e-02   1.1318999999999999e+00   3.1130000000000002e-01   3.9177000000000000e+00   5.1049999999999995e-01   5.7700000000000001e-02   2.3000000000000001e-01
  -1.1020000000000001e-01   2.1980000000000000e-01   6.0050000000000003e-01   5.4420000000000002e-01  -1.1420000000000000e-01  -1.7500000000000002e-02   1.1096999999999999e+00   4.2249999999999999e-01   3.3953000000000002e+00   4.4309999999999999e-01   7.6999999999999999e-02   2.6100000000000001e-01
   0.0000000000000000e+00   0.0000000000000000e+00   1.3725000000000001e+00   3.9140000000000003e-01   1.9000000000000000e-02  -1.1840000000000001e-01   1.3983000000000001e+00   4.2249999999999999e-01   3.5695000000000001e+00   4.8159999999999997e-01   5.7700000000000001e-02   2.6100000000000001e-01
  -1.7630000000000001e-01   0.0000000000000000e+00   6.8630000000000002e-01   3.8190000000000002e-01   1.9000000000000000e-02  -6.1400000000000003e-02   1.1318999999999999e+00   4.4469999999999998e-01   3.4824000000000002e+00   4.9130000000000001e-01   8.6599999999999996e-02   2.3440000000000000e-01
  -8.8200000000000001e-02  -8.7900000000000006e-02   1.3725000000000001e+00   4.6779999999999999e-01  -8.5599999999999996e-02  -4.8200000000000000e-02   1.2206999999999999e+00   3.1130000000000002e-01   3.8306000000000000e+00   3.5639999999999999e-01   1.8279999999999999e-01   2.1229999999999999e-01
  -1.3230000000000000e-01   3.7369999999999998e-01   1.7160000000000000e-01   4.0100000000000002e-01  -7.6100000000000001e-02  -8.3299999999999999e-02   1.3317000000000001e+00   3.5580000000000001e-01   3.1341999999999999e+00   5.4910000000000003e-01   5.7700000000000001e-02   2.6979999999999998e-01
  -1.7630000000000001e-01   2.4179999999999999e-01   6.0050000000000003e-01   5.1559999999999995e-01  -1.0470000000000000e-01  -1.1400000000000000e-01   1.1762999999999999e+00   4.0020000000000000e-01   4.0048000000000004e+00   4.7199999999999998e-01   1.9199999999999998e-02   2.5209999999999999e-01
  -4.4100000000000000e-02   6.6000000000000003e-02   1.1152000000000000e+00   5.7279999999999998e-01   4.7600000000000003e-02  -9.2100000000000001e-02   1.1096999999999999e+00   4.6689999999999998e-01   3.6564999999999999e+00   5.8760000000000001e-01   5.7700000000000001e-02   2.8749999999999998e-01
  -1.1020000000000001e-01   1.9789999999999999e-01   8.5780000000000001e-01   4.7739999999999999e-01  -4.7600000000000003e-02  -4.8200000000000000e-02   1.3539000000000001e+00   2.4460000000000001e-01   4.3529999999999998e+00   4.1420000000000001e-01   6.7400000000000002e-02   2.2559999999999999e-01
  -1.9839999999999999e-01  -8.7900000000000006e-02   1.1152000000000000e+00   4.7739999999999999e-01  -8.5599999999999996e-02  -7.8899999999999998e-02   1.1762999999999999e+00   3.1130000000000002e-01   3.7435999999999998e+00   4.4309999999999999e-01   2.8899999999999999e-02   2.3890000000000000e-01
   2.1999999999999999e-02   3.0780000000000002e-01   1.2010000000000001e+00   4.5829999999999999e-01  -2.4740000000000001e-01  -1.3589999999999999e-01   1.2650999999999999e+00   4.4469999999999998e-01   3.3083000000000000e+00   5.1049999999999995e-01   6.7400000000000002e-02   2.7429999999999999e-01
  -6.6100000000000006e-02   3.9570000000000000e-01   6.0050000000000003e-01   5.5379999999999996e-01  -1.9980000000000001e-01   4.4000000000000003e-03   1.0653999999999999e+00   2.8910000000000002e-01   3.3083000000000000e+00   4.4309999999999999e-01   1.9199999999999998e-02   2.4770000000000000e-01
  -3.0859999999999999e-01  -3.9570000000000000e-01   1.0294000000000001e+00   4.2009999999999997e-01  -8.5599999999999996e-02  -1.0960000000000000e-01   1.0209999999999999e+00   3.7800000000000000e-01   3.9177000000000000e+00   5.5869999999999997e-01   5.7700000000000001e-02   2.3000000000000001e-01
   6.6100000000000006e-02   8.7900000000000006e-02   3.2597999999999998e+00   5.8240000000000003e-01  -1.0470000000000000e-01  -8.3299999999999999e-02   1.1762999999999999e+00   3.3350000000000002e-01   3.8306000000000000e+00   4.2380000000000001e-01   5.7700000000000001e-02   2.1229999999999999e-01
   6.8330000000000002e-01   5.9360000000000002e-01  -8.5800000000000001e-02   3.8190000000000002e-01  -1.6180000000000000e-01  -3.9500000000000000e-02   1.1540999999999999e+00   6.6699999999999995e-02   4.3529999999999998e+00   4.4309999999999999e-01   8.6599999999999996e-02   1.9020000000000001e-01
  -9.4779999999999998e-01   1.7590000000000000e-01   2.5740000000000002e-01   4.2009999999999997e-01   1.1420000000000000e-01  -7.4499999999999997e-02   1.0875999999999999e+00   4.2249999999999999e-01   3.9177000000000000e+00   4.4309999999999999e-01   1.0580000000000001e-01   2.2120000000000001e-01
  -7.0530000000000004e-01   1.0990000000000000e-01   6.8630000000000002e-01   5.1559999999999995e-01   8.5599999999999996e-02  -1.0090000000000000e-01   1.2873000000000001e+00   3.5580000000000001e-01   4.1788999999999996e+00   4.5269999999999999e-01   2.8899999999999999e-02   2.3890000000000000e-01
   4.4080000000000003e-01  -1.3189999999999999e-01   2.4876999999999998e+00   3.6280000000000001e-01  -1.7130000000000001e-01  -6.1400000000000003e-02   9.7660000000000002e-01   4.2249999999999999e-01   3.8306000000000000e+00   4.5269999999999999e-01   6.7400000000000002e-02   2.5209999999999999e-01
   6.3919999999999999e-01   2.6379999999999998e-01   1.7157000000000000e+00   4.7739999999999999e-01  -8.5599999999999996e-02  -9.2100000000000001e-02   1.3317000000000001e+00   2.0010000000000000e-01   4.7882999999999996e+00   4.5269999999999999e-01   9.6199999999999994e-02   2.6540000000000002e-01
  -7.9349999999999998e-01  -6.6000000000000003e-02   8.5800000000000001e-02   4.2959999999999998e-01  -5.7099999999999998e-02  -3.0700000000000002e-02   1.1096999999999999e+00   4.2249999999999999e-01   4.0048000000000004e+00   4.5269999999999999e-01   8.6599999999999996e-02   2.6100000000000001e-01
  -1.2122999999999999e+00  -1.3189999999999999e-01   3.4310000000000002e-01   4.1049999999999998e-01  -9.5200000000000007e-02  -3.0700000000000002e-02   1.2650999999999999e+00   3.7800000000000000e-01   3.3953000000000002e+00   4.8159999999999997e-01   0.0000000000000000e+00   2.3000000000000001e-01
   4.8490000000000000e-01  -4.3999999999999997e-02   2.0588000000000002e+00   3.3420000000000000e-01  -2.0930000000000001e-01  -3.9500000000000000e-02   1.3539000000000001e+00   4.4469999999999998e-01   3.3083000000000000e+00   5.0090000000000001e-01   1.9199999999999998e-02   1.9910000000000000e-01
   6.3919999999999999e-01   8.7900000000000006e-02   1.3725000000000001e+00   4.6779999999999999e-01  -2.6640000000000003e-01  -3.5099999999999999e-02   1.0431999999999999e+00   4.2249999999999999e-01   3.4824000000000002e+00   5.0090000000000001e-01   8.6599999999999996e-02   2.7870000000000000e-01
  -8.3760000000000001e-01  -2.4179999999999999e-01   2.5740000000000002e-01   4.5829999999999999e-01  -2.8500000000000001e-02  -4.3900000000000002e-02   1.3095000000000001e+00   3.3350000000000002e-01   3.2212000000000001e+00   4.2380000000000001e-01   1.2509999999999999e-01   2.3000000000000001e-01
  -9.9190000000000000e-01   8.7900000000000006e-02  -5.1470000000000005e-01   4.5829999999999999e-01  -9.4999999999999998e-03  -4.3900000000000002e-02   1.1984999999999999e+00   4.6689999999999998e-01   3.6564999999999999e+00   4.6239999999999998e-01   1.6360000000000000e-01   2.5659999999999999e-01
   2.6450000000000001e-01   1.5390000000000001e-01   1.1152000000000000e+00   3.2460000000000000e-01  -1.3320000000000001e-01  -3.9500000000000000e-02   1.0431999999999999e+00   4.6689999999999998e-01   4.4401000000000002e+00   5.0090000000000001e-01   9.6199999999999994e-02   2.6100000000000001e-01
   6.1719999999999997e-01   1.5390000000000001e-01   2.1446000000000001e+00   4.4869999999999999e-01  -2.1890000000000001e-01  -6.5799999999999997e-02   1.1096999999999999e+00   4.0020000000000000e-01   3.7435999999999998e+00   5.2020000000000000e-01   5.7700000000000001e-02   2.6979999999999998e-01
  -5.7310000000000005e-01  -2.1999999999999999e-02   1.4582999999999999e+00   4.4869999999999999e-01  -1.0470000000000000e-01  -2.6300000000000000e-02   1.1762999999999999e+00   4.0020000000000000e-01   4.3529999999999998e+00   3.9489999999999997e-01   5.7700000000000001e-02   2.6100000000000001e-01
  -7.0530000000000004e-01   1.7590000000000000e-01   2.5740000000000002e-01   5.4420000000000002e-01  -7.6100000000000001e-02  -6.1400000000000003e-02   9.3220000000000003e-01   2.2239999999999999e-01   4.6142000000000003e+00   5.0090000000000001e-01   4.8099999999999997e-02   2.5209999999999999e-01
   2.1999999999999999e-02   4.3999999999999997e-02   8.5780000000000001e-01   4.8690000000000000e-01  -1.2370000000000000e-01  -1.7500000000000002e-02   1.0209999999999999e+00   3.7800000000000000e-01   4.1788999999999996e+00   4.9130000000000001e-01  -9.5999999999999992e-03   2.4329999999999999e-01
   1.7630000000000001e-01  -2.1980000000000000e-01   1.7157000000000000e+00   3.7240000000000001e-01  -1.8079999999999999e-01  -8.3299999999999999e-02   1.0431999999999999e+00   2.6679999999999998e-01   4.0918000000000001e+00   4.3350000000000000e-01   4.8099999999999997e-02   3.1409999999999999e-01
  -2.6450000000000001e-01   1.9789999999999999e-01   6.8630000000000002e-01   4.3919999999999998e-01  -1.4269999999999999e-01  -2.6300000000000000e-02   9.5440000000000003e-01   3.5580000000000001e-01   3.3083000000000000e+00   4.2380000000000001e-01   1.6360000000000000e-01   2.6540000000000002e-01
  -8.5960000000000003e-01  -6.6000000000000003e-02   1.3725000000000001e+00   4.0100000000000002e-01  -4.7600000000000003e-02   3.0700000000000002e-02   1.0875999999999999e+00   4.0020000000000000e-01   4.3529999999999998e+00   5.3939999999999999e-01   9.6199999999999994e-02   2.5209999999999999e-01
  -1.3230000000000000e-01  -1.9789999999999999e-01   8.5780000000000001e-01   3.7240000000000001e-01  -1.9000000000000000e-02  -1.0520000000000000e-01   9.9880000000000002e-01   4.0020000000000000e-01   3.3953000000000002e+00   4.9130000000000001e-01   5.7700000000000001e-02   2.4329999999999999e-01
   1.5429999999999999e-01   7.9139999999999999e-01   1.3725000000000001e+00   5.7279999999999998e-01  -1.8079999999999999e-01  -1.3200000000000000e-02   1.1762999999999999e+00   1.5559999999999999e-01   3.2212000000000001e+00   4.9130000000000001e-01   5.7700000000000001e-02   2.2559999999999999e-01
  -2.8649999999999998e-01   7.9139999999999999e-01   1.4582999999999999e+00   6.0150000000000003e-01  -4.7600000000000003e-02  -1.6230000000000000e-01   1.1762999999999999e+00   3.5580000000000001e-01   3.2212000000000001e+00   4.3350000000000000e-01   6.7400000000000002e-02   2.9189999999999999e-01
  -5.0700000000000001e-01  -7.2550000000000003e-01   4.2890000000000000e-01   5.0600000000000001e-01  -2.8500000000000001e-02  -5.7000000000000002e-02   1.0431999999999999e+00   5.3369999999999995e-01   3.3953000000000002e+00   5.1049999999999995e-01   1.2509999999999999e-01   2.5209999999999999e-01
  -2.4249999999999999e-01   2.6379999999999998e-01   7.7210000000000001e-01   4.6779999999999999e-01  -1.1420000000000000e-01  -7.8899999999999998e-02   1.2428999999999999e+00   3.7800000000000000e-01   3.2212000000000001e+00   5.2980000000000005e-01   6.7400000000000002e-02   2.8749999999999998e-01
   2.2040000000000001e-01   6.1550000000000005e-01   1.0294000000000001e+00   4.5829999999999999e-01  -1.0470000000000000e-01  -7.4499999999999997e-02   9.9880000000000002e-01   4.0020000000000000e-01   3.3953000000000002e+00   5.5869999999999997e-01   1.1550000000000001e-01   2.7870000000000000e-01
  -3.0859999999999999e-01  -3.9570000000000000e-01   2.5740000000000002e-01   3.7240000000000001e-01  -9.4999999999999998e-03  -6.1400000000000003e-02   1.1984999999999999e+00   4.4469999999999998e-01   4.0048000000000004e+00   5.2980000000000005e-01   1.2509999999999999e-01   2.5209999999999999e-01
  -4.8490000000000000e-01   1.5390000000000001e-01  -7.7210000000000001e-01   5.0600000000000001e-01  -2.8500000000000001e-02  -3.9029999999999998e-01   1.0431999999999999e+00   2.0010000000000000e-01   4.5270999999999999e+00   4.5269999999999999e-01   6.7400000000000002e-02   2.8749999999999998e-01
  -2.4249999999999999e-01   3.0780000000000002e-01   1.3725000000000001e+00   4.3919999999999998e-01  -9.5200000000000007e-02  -7.8899999999999998e-02   1.1984999999999999e+00   4.4469999999999998e-01   3.3083000000000000e+00   4.9130000000000001e-01   1.9199999999999998e-02   2.7870000000000000e-01
  -4.4100000000000000e-02  -8.7900000000000006e-02   7.7210000000000001e-01   4.2009999999999997e-01  -1.1420000000000000e-01  -4.4000000000000003e-03   1.1762999999999999e+00   1.7790000000000000e-01   3.7435999999999998e+00   4.2380000000000001e-01   3.8500000000000000e-02   3.0080000000000001e-01
  -1.3230000000000000e-01  -2.1980000000000000e-01   1.0294000000000001e+00   4.3919999999999998e-01  -1.5229999999999999e-01  -5.7000000000000002e-02   1.1096999999999999e+00   3.5580000000000001e-01   4.5270999999999999e+00   5.3939999999999999e-01   1.1550000000000001e-01   2.7429999999999999e-01
  -4.8490000000000000e-01   4.1770000000000002e-01   6.8630000000000002e-01   5.0600000000000001e-01  -1.4269999999999999e-01  -1.0520000000000000e-01   1.2428999999999999e+00   2.0010000000000000e-01   3.5695000000000001e+00   4.7199999999999998e-01   1.4430000000000001e-01   2.4770000000000000e-01
  -4.6289999999999998e-01   6.6000000000000003e-02   3.4310000000000002e-01   3.8190000000000002e-01  -6.6600000000000006e-02  -6.1400000000000003e-02   1.2428999999999999e+00   1.5559999999999999e-01   4.3529999999999998e+00   5.2020000000000000e-01   8.6599999999999996e-02   2.8310000000000002e-01
   1.3230000000000000e-01  -2.6379999999999998e-01   1.4582999999999999e+00   4.2009999999999997e-01  -7.6100000000000001e-02  -9.2100000000000001e-02   1.3761000000000001e+00   5.3369999999999995e-01   3.8306000000000000e+00   4.4309999999999999e-01   7.6999999999999999e-02   2.4770000000000000e-01
  -1.1020000000000001e-01   2.6379999999999998e-01   8.5780000000000001e-01   4.7739999999999999e-01  -1.4269999999999999e-01  -7.4499999999999997e-02   1.2428999999999999e+00   2.2239999999999999e-01   3.1341999999999999e+00   4.8159999999999997e-01   1.3469999999999999e-01   2.3000000000000001e-01
  -1.7630000000000001e-01   2.4179999999999999e-01   4.2890000000000000e-01   3.5330000000000000e-01  -1.4269999999999999e-01  -6.5799999999999997e-02   1.0875999999999999e+00   2.8910000000000002e-01   3.9177000000000000e+00   4.6239999999999998e-01   9.6199999999999994e-02   2.6979999999999998e-01
  -4.6289999999999998e-01   1.7590000000000000e-01   5.1470000000000005e-01   3.2460000000000000e-01  -7.6100000000000001e-02  -8.3299999999999999e-02   1.0875999999999999e+00   6.0040000000000004e-01   3.8306000000000000e+00   5.8760000000000001e-01   3.8500000000000000e-02   2.6979999999999998e-01
   4.4100000000000000e-02   6.6000000000000003e-02   8.5780000000000001e-01   4.2959999999999998e-01  -6.6600000000000006e-02  -6.5799999999999997e-02   1.3095000000000001e+00   3.5580000000000001e-01   3.4824000000000002e+00   5.2980000000000005e-01   7.6999999999999999e-02   2.2120000000000001e-01
  -8.8200000000000001e-02   2.8580000000000000e-01   7.7210000000000001e-01   4.2009999999999997e-01  -1.5229999999999999e-01  -4.4000000000000003e-03   1.2428999999999999e+00   3.5580000000000001e-01   3.9177000000000000e+00   4.4309999999999999e-01   6.7400000000000002e-02   2.3890000000000000e-01
  -3.5270000000000001e-01   2.1999999999999999e-02   6.8630000000000002e-01   4.2009999999999997e-01  -1.5229999999999999e-01  -4.3900000000000002e-02   1.0875999999999999e+00   4.6689999999999998e-01   3.4824000000000002e+00   4.6239999999999998e-01   1.3469999999999999e-01   2.2559999999999999e-01
  -2.8649999999999998e-01  -1.7590000000000000e-01   6.0050000000000003e-01   4.9650000000000000e-01  -1.0470000000000000e-01  -1.1400000000000000e-01   1.1762999999999999e+00   4.4469999999999998e-01   4.6142000000000003e+00   5.0090000000000001e-01   1.4430000000000001e-01   2.7870000000000000e-01
  -1.7630000000000001e-01   5.7160000000000000e-01   1.0294000000000001e+00   4.5829999999999999e-01  -3.8100000000000002e-02  -1.7500000000000002e-02   1.0653999999999999e+00   2.6679999999999998e-01   3.6564999999999999e+00   4.6239999999999998e-01   9.6199999999999994e-02   2.5209999999999999e-01
  -1.9839999999999999e-01   2.4179999999999999e-01   1.1152000000000000e+00   4.3919999999999998e-01  -9.5200000000000007e-02  -3.9500000000000000e-02   1.2873000000000001e+00   4.4469999999999998e-01   4.3529999999999998e+00   5.0090000000000001e-01   9.6199999999999994e-02   2.6100000000000001e-01
   0.0000000000000000e+00   1.5390000000000001e-01   1.1152000000000000e+00   5.3469999999999995e-01  -8.5599999999999996e-02  -4.8200000000000000e-02   1.0875999999999999e+00   3.7800000000000000e-01   4.1788999999999996e+00   4.2380000000000001e-01   9.5999999999999992e-03   2.6100000000000001e-01
  -3.5270000000000001e-01   2.1980000000000000e-01   1.6298999999999999e+00   4.2009999999999997e-01  -1.2370000000000000e-01  -9.6500000000000002e-02   1.1762999999999999e+00   1.5559999999999999e-01   2.7858999999999998e+00   5.5869999999999997e-01   1.9199999999999998e-02   2.3000000000000001e-01
  -8.8200000000000001e-02  -2.1999999999999999e-02   7.7210000000000001e-01   4.2009999999999997e-01  -6.6600000000000006e-02  -7.8899999999999998e-02   1.1096999999999999e+00   3.5580000000000001e-01   4.3529999999999998e+00   4.9130000000000001e-01   4.8099999999999997e-02   2.5659999999999999e-01
   6.6100000000000006e-02   1.0990000000000000e-01   1.0294000000000001e+00   4.5829999999999999e-01  -1.9030000000000000e-01   1.7500000000000002e-02   1.0431999999999999e+00   3.7800000000000000e-01   3.6564999999999999e+00   4.5269999999999999e-01   8.6599999999999996e-02   2.5659999999999999e-01
  -8.8200000000000001e-02   2.4179999999999999e-01   4.2890000000000000e-01   4.9650000000000000e-01  -9.5200000000000007e-02  -5.7000000000000002e-02   1.1984999999999999e+00   2.6679999999999998e-01   3.7435999999999998e+00   4.4309999999999999e-01   1.9199999999999998e-02   2.6540000000000002e-01
  -3.5270000000000001e-01   2.4179999999999999e-01   6.0050000000000003e-01   3.8190000000000002e-01  -1.5229999999999999e-01  -4.3900000000000002e-02   1.2428999999999999e+00   3.5580000000000001e-01   3.8306000000000000e+00   3.9489999999999997e-01   1.3469999999999999e-01   2.8310000000000002e-01
   4.4100000000000000e-02   1.0990000000000000e-01   1.4582999999999999e+00   4.6779999999999999e-01  -1.5229999999999999e-01  -2.6300000000000000e-02   1.2206999999999999e+00   2.6679999999999998e-01   4.0048000000000004e+00   4.7199999999999998e-01   7.6999999999999999e-02   3.0080000000000001e-01
  -1.7630000000000001e-01   2.1980000000000000e-01   9.4359999999999999e-01   4.7739999999999999e-01  -7.6100000000000001e-02  -5.7000000000000002e-02   1.1984999999999999e+00   3.5580000000000001e-01   4.0048000000000004e+00   4.2380000000000001e-01   1.1550000000000001e-01   2.6100000000000001e-01
  -3.3060000000000000e-01   0.0000000000000000e+00   3.4310000000000002e-01   4.9650000000000000e-01  -4.7600000000000003e-02  -5.7000000000000002e-02   1.2428999999999999e+00   2.0010000000000000e-01   3.3953000000000002e+00   5.5869999999999997e-01   8.6599999999999996e-02   2.1679999999999999e-01
  -2.8649999999999998e-01   1.9789999999999999e-01   8.5780000000000001e-01   4.4869999999999999e-01  -1.2370000000000000e-01  -5.7000000000000002e-02   1.2206999999999999e+00   4.4469999999999998e-01   4.1788999999999996e+00   5.0090000000000001e-01   9.6199999999999994e-02   2.4329999999999999e-01
  -6.6100000000000006e-02   1.3189999999999999e-01   6.0050000000000003e-01   6.0150000000000003e-01   0.0000000000000000e+00  -5.2600000000000001e-02   1.1762999999999999e+00   2.6679999999999998e-01   3.9177000000000000e+00   4.3350000000000000e-01   7.6999999999999999e-02   2.5209999999999999e-01
  -1.5429999999999999e-01   1.5390000000000001e-01   1.2010000000000001e+00   3.9140000000000003e-01  -1.9000000000000000e-02  -3.0700000000000002e-02   1.0875999999999999e+00   5.1139999999999997e-01   3.4824000000000002e+00   5.7799999999999996e-01   0.0000000000000000e+00   3.0080000000000001e-01
  -2.6450000000000001e-01   8.7900000000000006e-02   7.7210000000000001e-01   4.3919999999999998e-01   0.0000000000000000e+00  -5.7000000000000002e-02   1.1984999999999999e+00   4.4469999999999998e-01   3.3953000000000002e+00   4.4309999999999999e-01   8.6599999999999996e-02   2.6979999999999998e-01
  -2.1999999999999999e-02  -1.0990000000000000e-01   1.5441000000000000e+00   3.9140000000000003e-01  -1.6180000000000000e-01  -9.6500000000000002e-02   1.1762999999999999e+00   3.7800000000000000e-01   4.1788999999999996e+00   4.9130000000000001e-01   4.8099999999999997e-02   1.9460000000000000e-01
  -2.6450000000000001e-01   2.4179999999999999e-01   1.2010000000000001e+00   5.5379999999999996e-01  -9.5200000000000007e-02  -2.6300000000000000e-02   1.0431999999999999e+00   2.6679999999999998e-01   3.1341999999999999e+00   4.9130000000000001e-01   3.8500000000000000e-02   2.5659999999999999e-01
  -1.1020000000000001e-01   1.9789999999999999e-01   1.2867999999999999e+00   4.5829999999999999e-01  -8.5599999999999996e-02  -5.7000000000000002e-02   1.1096999999999999e+00   3.1130000000000002e-01   3.5695000000000001e+00   4.6239999999999998e-01   1.3469999999999999e-01   2.5659999999999999e-01
  -1.9839999999999999e-01   6.6000000000000003e-02   1.1152000000000000e+00   4.0100000000000002e-01  -1.9030000000000000e-01  -4.4000000000000003e-03   1.2873000000000001e+00   3.1130000000000002e-01   3.7435999999999998e+00   5.0090000000000001e-01   3.8500000000000000e-02   2.3890000000000000e-01
  -3.9679999999999999e-01  -4.3999999999999997e-02   6.8630000000000002e-01   5.4420000000000002e-01  -9.5200000000000007e-02  -3.0700000000000002e-02   1.0431999999999999e+00   4.4469999999999998e-01   4.0918000000000001e+00   4.8159999999999997e-01   8.6599999999999996e-02   2.6540000000000002e-01
  -2.8649999999999998e-01   4.3999999999999997e-02   1.3725000000000001e+00   4.5829999999999999e-01  -7.6100000000000001e-02  -5.2600000000000001e-02   1.1540999999999999e+00   3.7800000000000000e-01   3.7435999999999998e+00   5.5869999999999997e-01   1.3469999999999999e-01   2.8310000000000002e-01
  -4.4100000000000000e-02   8.7900000000000006e-02   1.3725000000000001e+00   5.0600000000000001e-01   0.0000000000000000e+00  -7.0199999999999999e-02   1.2650999999999999e+00   3.3350000000000002e-01   4.1788999999999996e+00   4.7199999999999998e-01   1.5400000000000000e-01   2.8749999999999998e-01
  -1.9839999999999999e-01  -2.1999999999999999e-02  -1.7160000000000000e-01   5.2510000000000001e-01  -1.3320000000000001e-01  -1.0090000000000000e-01   1.1762999999999999e+00   2.8910000000000002e-01   4.6142000000000003e+00   4.7199999999999998e-01   4.8099999999999997e-02   3.0080000000000001e-01
  -1.5429999999999999e-01   1.0990000000000000e-01   1.0294000000000001e+00   4.4869999999999999e-01  -1.2370000000000000e-01   1.7500000000000002e-02   1.0431999999999999e+00   4.0020000000000000e-01   3.9177000000000000e+00   4.9130000000000001e-01   9.6199999999999994e-02   2.6100000000000001e-01
  -1.7630000000000001e-01   1.3189999999999999e-01   6.8630000000000002e-01   4.9650000000000000e-01  -5.7099999999999998e-02  -5.2600000000000001e-02   1.1762999999999999e+00   5.1139999999999997e-01   3.3953000000000002e+00   5.2980000000000005e-01   7.6999999999999999e-02   2.5659999999999999e-01
  -3.3060000000000000e-01   2.4179999999999999e-01   1.2010000000000001e+00   4.5829999999999999e-01  -1.7130000000000001e-01   0.0000000000000000e+00   9.7660000000000002e-01   3.1130000000000002e-01   4.1788999999999996e+00   3.4680000000000000e-01   6.7400000000000002e-02   2.8310000000000002e-01
  -2.6450000000000001e-01   1.0990000000000000e-01   7.7210000000000001e-01   4.4869999999999999e-01  -8.5599999999999996e-02   3.5099999999999999e-02   1.2650999999999999e+00   4.4469999999999998e-01   3.8306000000000000e+00   4.9130000000000001e-01   7.6999999999999999e-02   2.8749999999999998e-01
  -2.2040000000000001e-01   1.3189999999999999e-01   1.1152000000000000e+00   2.6729999999999998e-01  -1.7130000000000001e-01  -1.7500000000000002e-02   1.1540999999999999e+00   4.2249999999999999e-01   4.3529999999999998e+00   4.6239999999999998e-01   7.6999999999999999e-02   2.6979999999999998e-01
  -6.6100000000000006e-02   1.0990000000000000e-01   1.0294000000000001e+00   4.2959999999999998e-01  -9.5200000000000007e-02  -8.8000000000000005e-03   1.0653999999999999e+00   2.2239999999999999e-01   4.0918000000000001e+00   4.5269999999999999e-01   1.9199999999999998e-02   2.5209999999999999e-01
  -2.4249999999999999e-01  -6.6000000000000003e-02   1.3725000000000001e+00   4.9650000000000000e-01  -1.2370000000000000e-01  -5.2600000000000001e-02   1.0653999999999999e+00   2.6679999999999998e-01   4.0048000000000004e+00   4.7199999999999998e-01   2.8899999999999999e-02   2.6540000000000002e-01
  -4.4100000000000000e-02   1.3189999999999999e-01   3.4310000000000002e-01   4.7739999999999999e-01  -8.5599999999999996e-02  -4.8200000000000000e-02   1.2206999999999999e+00   4.2249999999999999e-01   4.5270999999999999e+00   5.2980000000000005e-01   1.5400000000000000e-01   2.8749999999999998e-01
   0.0000000000000000e+00  -1.0990000000000000e-01   1.8872000000000000e+00   6.1099999999999999e-01  -1.2370000000000000e-01   1.7500000000000002e-02   1.0653999999999999e+00   4.8920000000000002e-01   3.4824000000000002e+00   4.5269999999999999e-01   7.6999999999999999e-02   2.3890000000000000e-01
  -2.6450000000000001e-01   1.5390000000000001e-01   1.2010000000000001e+00   4.7739999999999999e-01  -2.8500000000000001e-02  -3.5099999999999999e-02   1.0431999999999999e+00   3.7800000000000000e-01   3.8306000000000000e+00   4.1420000000000001e-01   1.9199999999999998e-02   2.6540000000000002e-01
  -2.6450000000000001e-01  -6.6000000000000003e-02   9.4359999999999999e-01   4.7739999999999999e-01  -8.5599999999999996e-02  -1.3200000000000000e-02   1.1096999999999999e+00   4.2249999999999999e-01   4.0048000000000004e+00   4.6239999999999998e-01   1.2509999999999999e-01   2.3000000000000001e-01
  -1.5429999999999999e-01   4.3999999999999997e-02   1.2010000000000001e+00   3.7240000000000001e-01  -2.8500000000000001e-02  -2.6300000000000000e-02   1.1984999999999999e+00   1.5559999999999999e-01   4.5270999999999999e+00   4.6239999999999998e-01   8.6599999999999996e-02   2.3000000000000001e-01
  -1.7630000000000001e-01   3.5170000000000001e-01   1.7160000000000000e-01   4.0100000000000002e-01  -1.3320000000000001e-01  -8.3299999999999999e-02   1.1096999999999999e+00   2.8910000000000002e-01   3.9177000000000000e+00   4.6239999999999998e-01   1.1550000000000001e-01   2.3440000000000000e-01
  -2.2040000000000001e-01   3.5170000000000001e-01   1.8015000000000001e+00   3.1509999999999999e-01  -6.6600000000000006e-02  -8.3299999999999999e-02   1.2873000000000001e+00   2.0010000000000000e-01   3.0470999999999999e+00   4.8159999999999997e-01   8.6599999999999996e-02   2.5659999999999999e-01
  -1.5429999999999999e-01   1.5390000000000001e-01   6.0050000000000003e-01   3.6280000000000001e-01  -1.0470000000000000e-01  -3.0700000000000002e-02   1.2873000000000001e+00   2.4460000000000001e-01   3.7435999999999998e+00   4.6239999999999998e-01   5.7700000000000001e-02   2.3000000000000001e-01
  -6.6100000000000006e-02   0.0000000000000000e+00   4.2890000000000000e-01   4.0100000000000002e-01  -1.8079999999999999e-01  -3.5099999999999999e-02   1.2206999999999999e+00   4.0020000000000000e-01   3.6564999999999999e+00   5.0090000000000001e-01   8.6599999999999996e-02   2.2559999999999999e-01
  -2.8649999999999998e-01   1.7590000000000000e-01   1.2010000000000001e+00   4.7739999999999999e-01  -9.5200000000000007e-02  -3.5099999999999999e-02   1.1318999999999999e+00   1.7790000000000000e-01   4.9623999999999997e+00   5.2980000000000005e-01   9.6199999999999994e-02   2.5209999999999999e-01
   0.0000000000000000e+00   8.7900000000000006e-02   4.2890000000000000e-01   4.9650000000000000e-01  -1.6180000000000000e-01  -7.8899999999999998e-02   1.2206999999999999e+00   4.6689999999999998e-01   4.0918000000000001e+00   4.5269999999999999e-01   7.6999999999999999e-02   2.9640000000000000e-01
  -1.7630000000000001e-01   8.7900000000000006e-02   7.7210000000000001e-01   3.1509999999999999e-01  -1.9000000000000000e-02  -5.2600000000000001e-02   1.2873000000000001e+00  -2.2200000000000001e-02   3.9177000000000000e+00   5.2020000000000000e-01   1.4430000000000001e-01   2.3000000000000001e-01
   6.6100000000000006e-02   1.5390000000000001e-01   1.2867999999999999e+00   4.8690000000000000e-01  -9.5200000000000007e-02  -1.3200000000000000e-02   1.3317000000000001e+00   5.1139999999999997e-01   3.7435999999999998e+00   4.5269999999999999e-01   8.6599999999999996e-02   2.8749999999999998e-01
  -1.9839999999999999e-01   2.6379999999999998e-01   6.8630000000000002e-01   5.5379999999999996e-01   4.7600000000000003e-02  -5.7000000000000002e-02   1.1318999999999999e+00   2.4460000000000001e-01   4.0918000000000001e+00   5.2020000000000000e-01   1.3469999999999999e-01   2.4770000000000000e-01
  -2.6450000000000001e-01   1.9789999999999999e-01   1.3725000000000001e+00   3.8190000000000002e-01  -6.6600000000000006e-02  -7.0199999999999999e-02   1.1984999999999999e+00   2.6679999999999998e-01   3.7435999999999998e+00   4.9130000000000001e-01   9.6199999999999994e-02   2.6979999999999998e-01
  -4.4080000000000003e-01   1.7590000000000000e-01   1.0294000000000001e+00   4.6779999999999999e-01  -1.1420000000000000e-01  -6.5799999999999997e-02   1.1984999999999999e+00   4.4469999999999998e-01   4.0918000000000001e+00   4.5269999999999999e-01   1.0580000000000001e-01   2.3440000000000000e-01
  -1.7630000000000001e-01   2.4179999999999999e-01   6.0050000000000003e-01   4.9650000000000000e-01  -9.5200000000000007e-02  -1.0520000000000000e-01   9.5440000000000003e-01   4.2249999999999999e-01   4.1788999999999996e+00   5.4910000000000003e-01   8.6599999999999996e-02   2.4770000000000000e-01
  -1.7630000000000001e-01  -1.3189999999999999e-01   7.7210000000000001e-01   3.3420000000000000e-01  -1.7130000000000001e-01  -7.0199999999999999e-02   1.1540999999999999e+00   3.1130000000000002e-01   3.4824000000000002e+00   5.2020000000000000e-01   7.6999999999999999e-02   2.5209999999999999e-01
  -1.1020000000000001e-01   3.5170000000000001e-01   8.5780000000000001e-01   4.2009999999999997e-01  -1.4269999999999999e-01  -3.5099999999999999e-02   1.1984999999999999e+00   4.6689999999999998e-01   4.6142000000000003e+00   4.9130000000000001e-01   1.0580000000000001e-01   2.5659999999999999e-01
  -6.6100000000000006e-02   8.7900000000000006e-02   5.1470000000000005e-01   3.9140000000000003e-01  -6.6600000000000006e-02  -2.1899999999999999e-02   1.3317000000000001e+00   2.2239999999999999e-01   3.8306000000000000e+00   5.1049999999999995e-01   6.7400000000000002e-02   2.4329999999999999e-01
  -2.4249999999999999e-01   3.2979999999999998e-01   3.4310000000000002e-01   4.1049999999999998e-01  -1.7130000000000001e-01  -6.1400000000000003e-02   1.0431999999999999e+00   2.4460000000000001e-01   3.8306000000000000e+00   3.7569999999999998e-01   3.8500000000000000e-02   2.9640000000000000e-01
  -2.8649999999999998e-01  -6.6000000000000003e-02   8.5800000000000001e-02   3.8190000000000002e-01  -1.0470000000000000e-01  -8.8000000000000005e-03   1.3317000000000001e+00   2.6679999999999998e-01   3.6564999999999999e+00   5.4910000000000003e-01   8.6599999999999996e-02   2.2120000000000001e-01
  -3.7469999999999998e-01   0.0000000000000000e+00   7.7210000000000001e-01   5.1559999999999995e-01  -3.8100000000000002e-02  -7.0199999999999999e-02   1.0875999999999999e+00   2.0010000000000000e-01   3.2212000000000001e+00   4.5269999999999999e-01   1.0580000000000001e-01   2.3440000000000000e-01
  -2.4249999999999999e-01   1.3189999999999999e-01   1.7160000000000000e-01   5.5379999999999996e-01  -7.6100000000000001e-02  -5.7000000000000002e-02   1.2873000000000001e+00   2.6679999999999998e-01   4.3529999999999998e+00   4.7199999999999998e-01   1.0580000000000001e-01   2.1679999999999999e-01
  -1.5429999999999999e-01   1.0990000000000000e-01   9.4359999999999999e-01   4.7739999999999999e-01  -1.2370000000000000e-01  -3.5099999999999999e-02   1.3317000000000001e+00   2.0010000000000000e-01   2.8730000000000002e+00   6.4539999999999997e-01  -3.8500000000000000e-02   2.3890000000000000e-01
  -2.8649999999999998e-01   1.0990000000000000e-01   6.8630000000000002e-01   4.2959999999999998e-01  -1.2370000000000000e-01  -3.5099999999999999e-02   1.0209999999999999e+00   4.0020000000000000e-01   3.8306000000000000e+00   5.1049999999999995e-01   6.7400000000000002e-02   2.2559999999999999e-01
  -6.6100000000000006e-02  -2.1999999999999999e-02   1.2867999999999999e+00   4.3919999999999998e-01  -1.3320000000000001e-01  -4.3900000000000002e-02   9.3220000000000003e-01   1.7790000000000000e-01   3.9177000000000000e+00   4.9130000000000001e-01   1.1550000000000001e-01   3.0520000000000003e-01
  -2.2040000000000001e-01   1.7590000000000000e-01   0.0000000000000000e+00   3.5330000000000000e-01  -1.6180000000000000e-01  -7.0199999999999999e-02   1.3095000000000001e+00   2.8910000000000002e-01   4.0048000000000004e+00   5.8760000000000001e-01   7.6999999999999999e-02   2.0790000000000000e-01
  -1.1020000000000001e-01   2.1999999999999999e-02   1.7160000000000000e-01   3.9140000000000003e-01  -1.9980000000000001e-01  -4.3900000000000002e-02   1.0209999999999999e+00   3.3350000000000002e-01   3.2212000000000001e+00   5.0090000000000001e-01   1.2509999999999999e-01   2.5209999999999999e-01
  -3.3060000000000000e-01  -1.0990000000000000e-01   1.1152000000000000e+00   4.1049999999999998e-01  -3.8100000000000002e-02  -3.9500000000000000e-02   1.0431999999999999e+00   5.7809999999999995e-01   3.9177000000000000e+00   5.9719999999999995e-01   1.0580000000000001e-01   2.8310000000000002e-01
  -2.4249999999999999e-01   1.7590000000000000e-01   4.2890000000000000e-01   4.6779999999999999e-01  -1.7130000000000001e-01   0.0000000000000000e+00   1.1540999999999999e+00   4.2249999999999999e-01   3.8306000000000000e+00   5.1049999999999995e-01   1.0580000000000001e-01   2.7429999999999999e-01
  -1.5429999999999999e-01   1.7590000000000000e-01   5.1470000000000005e-01   4.2959999999999998e-01  -7.6100000000000001e-02  -3.5099999999999999e-02   1.0875999999999999e+00   4.2249999999999999e-01   3.5695000000000001e+00   4.9130000000000001e-01   1.3469999999999999e-01   2.4770000000000000e-01
  -1.7630000000000001e-01   1.0990000000000000e-01   5.1470000000000005e-01   5.4420000000000002e-01  -1.0470000000000000e-01  -9.6500000000000002e-02   1.2873000000000001e+00   2.6679999999999998e-01   3.4824000000000002e+00   4.8159999999999997e-01   6.7400000000000002e-02   2.7429999999999999e-01
  -8.8200000000000001e-02   1.3189999999999999e-01   1.1152000000000000e+00   4.0100000000000002e-01  -2.8500000000000001e-02  -7.0199999999999999e-02   1.1096999999999999e+00   1.3339999999999999e-01   3.3083000000000000e+00   5.9719999999999995e-01  -3.8500000000000000e-02   2.6979999999999998e-01
  -8.8200000000000001e-02   2.4179999999999999e-01   1.7157000000000000e+00   4.0100000000000002e-01  -1.1420000000000000e-01  -3.0700000000000002e-02   1.2206999999999999e+00   2.4460000000000001e-01   3.4824000000000002e+00   3.7569999999999998e-01   9.6199999999999994e-02   2.3000000000000001e-01
  -1.5429999999999999e-01   1.5390000000000001e-01   4.2890000000000000e-01   4.0100000000000002e-01  -1.4269999999999999e-01  -5.2600000000000001e-02   1.0431999999999999e+00   6.6699999999999995e-02   4.2659000000000002e+00   4.9130000000000001e-01   3.8500000000000000e-02   2.6979999999999998e-01
  -2.2040000000000001e-01  -1.3189999999999999e-01   3.4310000000000002e-01   4.9650000000000000e-01  -1.0470000000000000e-01  -5.7000000000000002e-02   1.1762999999999999e+00   2.6679999999999998e-01   3.6564999999999999e+00   4.2380000000000001e-01   1.1550000000000001e-01   2.6540000000000002e-01
  -2.8649999999999998e-01   3.9570000000000000e-01   1.0294000000000001e+00   3.6280000000000001e-01  -1.4269999999999999e-01  -5.7000000000000002e-02   1.2206999999999999e+00   3.5580000000000001e-01   4.6142000000000003e+00   5.2020000000000000e-01   7.6999999999999999e-02   2.5659999999999999e-01
  -1.5429999999999999e-01  -6.6000000000000003e-02   1.2010000000000001e+00   4.1049999999999998e-01  -1.1420000000000000e-01  -3.5099999999999999e-02   1.2206999999999999e+00   3.1130000000000002e-01   3.8306000000000000e+00   5.8760000000000001e-01   5.7700000000000001e-02   2.3890000000000000e-01
  -1.1020000000000001e-01   2.1999999999999999e-02   9.4359999999999999e-01   4.7739999999999999e-01  -1.9000000000000000e-02  -1.0090000000000000e-01   1.1540999999999999e+00   4.4469999999999998e-01   4.2659000000000002e+00   4.8159999999999997e-01   4.8099999999999997e-02   2.6540000000000002e-01
  -3.5270000000000001e-01   1.9789999999999999e-01   1.2867999999999999e+00   5.3469999999999995e-01   4.7600000000000003e-02  -1.0090000000000000e-01   1.2428999999999999e+00   1.1119999999999999e-01   3.5695000000000001e+00   4.7199999999999998e-01   1.4430000000000001e-01   2.3440000000000000e-01
  -5.2900000000000003e-01  -2.1999999999999999e-02   2.5740000000000002e-01   4.0100000000000002e-01  -9.5200000000000007e-02  -2.6300000000000000e-02   1.1318999999999999e+00   4.4469999999999998e-01   4.0048000000000004e+00   5.9719999999999995e-01   6.7400000000000002e-02   2.4770000000000000e-01
   1.9839999999999999e-01  -2.1980000000000000e-01   9.4359999999999999e-01   4.4869999999999999e-01  -1.1420000000000000e-01  -2.6300000000000000e-02   1.0875999999999999e+00   4.0020000000000000e-01   4.1788999999999996e+00   5.5869999999999997e-01   5.7700000000000001e-02   3.0080000000000001e-01
  -2.4249999999999999e-01   1.5390000000000001e-01   8.5780000000000001e-01   6.1099999999999999e-01  -9.5200000000000007e-02  -4.3900000000000002e-02   1.1096999999999999e+00   4.6689999999999998e-01   3.3083000000000000e+00   4.4309999999999999e-01   6.7400000000000002e-02   2.7870000000000000e-01
  -4.1880000000000001e-01   2.6379999999999998e-01   6.0050000000000003e-01   4.7739999999999999e-01  -1.0470000000000000e-01  -5.7000000000000002e-02   1.1984999999999999e+00   3.7800000000000000e-01   3.3953000000000002e+00   4.9130000000000001e-01   1.3469999999999999e-01   2.6540000000000002e-01
  -4.6289999999999998e-01   4.3999999999999997e-02   7.7210000000000001e-01   4.4869999999999999e-01  -3.8100000000000002e-02  -2.1899999999999999e-02   1.1096999999999999e+00   4.4469999999999998e-01   4.1788999999999996e+00   5.1049999999999995e-01   8.6599999999999996e-02   2.4770000000000000e-01
   6.6100000000000006e-02   1.9789999999999999e-01   1.1152000000000000e+00   4.5829999999999999e-01  -2.0930000000000001e-01  -2.1899999999999999e-02   1.0653999999999999e+00   4.8920000000000002e-01   3.8306000000000000e+00   5.2980000000000005e-01   9.5999999999999992e-03   2.6100000000000001e-01
   2.8649999999999998e-01   1.0990000000000000e-01   9.4359999999999999e-01   3.7240000000000001e-01  -1.5229999999999999e-01  -9.2100000000000001e-02   1.3761000000000001e+00   1.5559999999999999e-01   2.3506000000000000e+00   3.3710000000000001e-01   6.7400000000000002e-02   2.2559999999999999e-01
  -6.6130000000000000e-01  -6.6000000000000003e-02   6.8630000000000002e-01   4.1049999999999998e-01  -9.5200000000000007e-02  -1.3200000000000000e-02   1.1762999999999999e+00   2.2200000000000001e-02   4.7882999999999996e+00   6.0690000000000000e-01   6.7400000000000002e-02   3.0959999999999999e-01
  -1.1020000000000001e-01   1.5390000000000001e-01   4.2890000000000000e-01   4.6779999999999999e-01  -1.5229999999999999e-01  -7.4499999999999997e-02   1.0653999999999999e+00   8.2269999999999999e-01   4.8754000000000000e+00   4.2380000000000001e-01   1.9239999999999999e-01   2.1229999999999999e-01
  -1.3230000000000000e-01   1.0990000000000000e-01  -2.5740000000000002e-01   5.2510000000000001e-01  -1.3320000000000001e-01  -6.5799999999999997e-02   1.1096999999999999e+00   2.6679999999999998e-01   2.3506000000000000e+00   4.6239999999999998e-01   1.9199999999999998e-02   2.6979999999999998e-01
  -1.7630000000000001e-01  -8.7900000000000006e-02   1.5441000000000000e+00   4.1049999999999998e-01  -1.8079999999999999e-01  -2.6300000000000000e-02   1.6868000000000001e+00  -6.0040000000000004e-01   3.5695000000000001e+00   5.0090000000000001e-01   8.6599999999999996e-02   2.6100000000000001e-01
  -4.4100000000000000e-02   4.3999999999999997e-02   7.7210000000000001e-01   4.9650000000000000e-01  -7.6100000000000001e-02  -3.9500000000000000e-02   6.6579999999999995e-01   1.4231000000000000e+00   2.8730000000000002e+00   5.0090000000000001e-01   9.6199999999999994e-02   3.0520000000000003e-01
  -7.7149999999999996e-01   6.6000000000000003e-02   2.5740000000000002e-01   5.5379999999999996e-01  -5.7099999999999998e-02  -1.7500000000000002e-02   1.0431999999999999e+00  -1.3339999999999999e-01   5.4847999999999999e+00   4.6239999999999998e-01   9.6199999999999994e-02   2.4329999999999999e-01
   1.7630000000000001e-01   1.5390000000000001e-01   1.2010000000000001e+00   4.5829999999999999e-01  -1.6180000000000000e-01  -8.8000000000000005e-03   1.1762999999999999e+00  -3.5580000000000001e-01   2.8730000000000002e+00   4.9130000000000001e-01   4.8099999999999997e-02   2.6540000000000002e-01
  -8.8200000000000001e-02   1.5390000000000001e-01   2.5740000000000002e-01   4.6779999999999999e-01  -8.5599999999999996e-02  -5.2600000000000001e-02   1.0653999999999999e+00   9.7840000000000005e-01   3.6564999999999999e+00   5.5869999999999997e-01   0.0000000000000000e+00   2.6100000000000001e-01
  -3.5270000000000001e-01   1.7590000000000000e-01   5.1470000000000005e-01   3.4370000000000001e-01  -5.7099999999999998e-02  -2.1899999999999999e-02   1.2428999999999999e+00   2.0010000000000000e-01   4.8754000000000000e+00   6.0690000000000000e-01   9.6199999999999994e-02   2.3440000000000000e-01
  -1.1020000000000001e-01   8.7900000000000006e-02   1.7160000000000000e-01   4.6779999999999999e-01  -1.2370000000000000e-01  -5.2600000000000001e-02   9.7660000000000002e-01   4.2249999999999999e-01   3.2212000000000001e+00   4.7199999999999998e-01   1.5400000000000000e-01   2.9189999999999999e-01
  -5.0700000000000001e-01   4.3999999999999997e-02   7.7210000000000001e-01   4.5829999999999999e-01  -7.6100000000000001e-02  -1.1400000000000000e-01   1.2873000000000001e+00  -1.1119999999999999e-01   3.8306000000000000e+00   3.9489999999999997e-01   2.8899999999999999e-02   2.3890000000000000e-01
   6.6100000000000006e-02  -8.7900000000000006e-02   2.5740000000000002e-01   3.5330000000000000e-01  -9.5200000000000007e-02  -3.9500000000000000e-02   9.3220000000000003e-01   1.3339999999999999e-01   4.7012999999999998e+00   5.2020000000000000e-01   1.2509999999999999e-01   2.5659999999999999e-01
  -6.8330000000000002e-01   0.0000000000000000e+00   2.1446000000000001e+00   5.1559999999999995e-01  -6.6600000000000006e-02  -8.3299999999999999e-02   1.0875999999999999e+00   9.1169999999999995e-01   3.0470999999999999e+00   4.8159999999999997e-01   1.9239999999999999e-01   2.8310000000000002e-01
  -6.6100000000000006e-02   6.6000000000000003e-02   1.1152000000000000e+00   4.6779999999999999e-01  -1.0470000000000000e-01  -7.4499999999999997e-02   1.5315000000000001e+00  -4.0020000000000000e-01   3.8306000000000000e+00   5.4910000000000003e-01   3.8500000000000000e-02   2.4329999999999999e-01
  -1.9839999999999999e-01   2.4179999999999999e-01   6.8630000000000002e-01   4.3919999999999998e-01  -1.0470000000000000e-01  -1.1400000000000000e-01   1.2650999999999999e+00   5.7809999999999995e-01   3.6564999999999999e+00   6.0690000000000000e-01   1.3469999999999999e-01   2.5209999999999999e-01
   1.3230000000000000e-01   8.7900000000000006e-02   1.2010000000000001e+00   3.5330000000000000e-01  -4.7600000000000003e-02  -5.2600000000000001e-02   9.3220000000000003e-01   8.2269999999999999e-01   3.8306000000000000e+00   4.3350000000000000e-01   1.9239999999999999e-01   2.5659999999999999e-01
  -1.5429999999999999e-01   1.7590000000000000e-01   5.1470000000000005e-01   4.1049999999999998e-01  -5.7099999999999998e-02  -4.8200000000000000e-02   1.1984999999999999e+00  -3.5580000000000001e-01   3.9177000000000000e+00   5.2980000000000005e-01   1.1550000000000001e-01   2.3000000000000001e-01
  -3.9679999999999999e-01   1.9789999999999999e-01   9.4359999999999999e-01   4.8690000000000000e-01  -4.7600000000000003e-02  -8.3299999999999999e-02   8.6560000000000004e-01   8.0049999999999999e-01   2.9600000000000000e+00   4.5269999999999999e-01   1.1550000000000001e-01   3.1850000000000001e-01
   3.5270000000000001e-01   1.9789999999999999e-01   6.8630000000000002e-01   4.0100000000000002e-01  -7.6100000000000001e-02  -6.1400000000000003e-02   1.2650999999999999e+00   5.1139999999999997e-01   4.2659000000000002e+00   6.1650000000000005e-01   3.8500000000000000e-02   3.0080000000000001e-01
  -2.2040000000000001e-01   3.5170000000000001e-01   7.7210000000000001e-01   4.2959999999999998e-01  -1.9030000000000000e-01  -1.7500000000000002e-02   1.2206999999999999e+00   1.7790000000000000e-01   4.0918000000000001e+00   5.4910000000000003e-01   6.7400000000000002e-02   2.6100000000000001e-01
  -2.6450000000000001e-01   2.1980000000000000e-01   5.1470000000000005e-01   4.2959999999999998e-01  -1.3320000000000001e-01  -9.6500000000000002e-02   1.1318999999999999e+00   5.5589999999999995e-01   3.0470999999999999e+00   5.0090000000000001e-01   9.6199999999999994e-02   2.8310000000000002e-01
  -3.9679999999999999e-01   1.9789999999999999e-01   1.0294000000000001e+00   4.7739999999999999e-01  -3.8100000000000002e-02  -3.9500000000000000e-02   1.3761000000000001e+00   8.8900000000000007e-02   4.1788999999999996e+00   4.8159999999999997e-01   3.8500000000000000e-02   2.3440000000000000e-01
   2.1999999999999999e-02   0.0000000000000000e+00   1.4582999999999999e+00   4.2959999999999998e-01  -1.1420000000000000e-01  -6.5799999999999997e-02   1.1318999999999999e+00   2.4460000000000001e-01   3.7435999999999998e+00   4.5269999999999999e-01   1.1550000000000001e-01   2.6100000000000001e-01
  -4.8490000000000000e-01   1.0990000000000000e-01   1.4582999999999999e+00   4.2009999999999997e-01  -7.6100000000000001e-02  -3.0700000000000002e-02   1.1762999999999999e+00   4.6689999999999998e-01   3.5695000000000001e+00   5.0090000000000001e-01   6.7400000000000002e-02   2.6100000000000001e-01
  -3.5270000000000001e-01   3.2979999999999998e-01   1.7160000000000000e-01   4.7739999999999999e-01  -1.3320000000000001e-01  -1.7500000000000002e-02   1.0209999999999999e+00  -1.1119999999999999e-01   3.6564999999999999e+00   5.2980000000000005e-01   6.7400000000000002e-02   2.4329999999999999e-01
  -1.7630000000000001e-01   3.0780000000000002e-01   9.4359999999999999e-01   4.1049999999999998e-01  -8.5599999999999996e-02  -6.5799999999999997e-02   1.1096999999999999e+00   6.0040000000000004e-01   3.2212000000000001e+00   4.6239999999999998e-01   4.8099999999999997e-02   2.3890000000000000e-01
  -6.6100000000000006e-02   8.7900000000000006e-02   1.5441000000000000e+00   4.9650000000000000e-01  -1.1420000000000000e-01  -9.2100000000000001e-02   1.2873000000000001e+00   1.7790000000000000e-01   4.0048000000000004e+00   5.2980000000000005e-01   7.6999999999999999e-02   2.3000000000000001e-01
  -2.4249999999999999e-01   2.1980000000000000e-01   8.5780000000000001e-01   4.5829999999999999e-01  -1.4269999999999999e-01  -8.7700000000000000e-02   1.4205000000000001e+00   1.3339999999999999e-01   3.6564999999999999e+00   5.2980000000000005e-01   2.8899999999999999e-02   2.3000000000000001e-01
   2.1999999999999999e-02   8.7900000000000006e-02   4.2890000000000000e-01   5.1559999999999995e-01  -1.1420000000000000e-01  -7.0199999999999999e-02   1.0209999999999999e+00   7.5600000000000001e-01   3.9177000000000000e+00   5.0090000000000001e-01   2.8899999999999999e-02   2.9640000000000000e-01
  -4.6289999999999998e-01   1.3189999999999999e-01   1.7160000000000000e-01   5.0600000000000001e-01  -9.5200000000000007e-02  -7.0199999999999999e-02   1.1762999999999999e+00   2.6679999999999998e-01   3.1341999999999999e+00   4.8159999999999997e-01   7.6999999999999999e-02   2.3440000000000000e-01
  -2.6450000000000001e-01   6.6000000000000003e-02   6.8630000000000002e-01   5.0600000000000001e-01  -1.9030000000000000e-01   4.4000000000000003e-03   1.0431999999999999e+00   3.1130000000000002e-01   3.2212000000000001e+00   5.0090000000000001e-01   9.6199999999999994e-02   2.3000000000000001e-01
  -1.1020000000000001e-01   0.0000000000000000e+00   8.5780000000000001e-01   6.3009999999999999e-01  -8.5599999999999996e-02  -4.8200000000000000e-02   1.1762999999999999e+00   3.3350000000000002e-01   4.3529999999999998e+00   4.9130000000000001e-01   1.0580000000000001e-01   2.6540000000000002e-01
  -1.9839999999999999e-01  -6.6000000000000003e-02   1.9730000000000001e+00   4.6779999999999999e-01  -3.8100000000000002e-02  -5.7000000000000002e-02   1.1540999999999999e+00   3.1130000000000002e-01   4.0918000000000001e+00   5.6830000000000003e-01   1.9239999999999999e-01   1.9020000000000001e-01
  -4.1880000000000001e-01   4.8359999999999997e-01   1.0294000000000001e+00   3.1509999999999999e-01  -8.5599999999999996e-02  -6.1400000000000003e-02   1.1540999999999999e+00   5.3369999999999995e-01   3.3953000000000002e+00   5.0090000000000001e-01   9.6199999999999994e-02   2.5659999999999999e-01
  -3.0859999999999999e-01   1.9789999999999999e-01   1.2010000000000001e+00   5.5379999999999996e-01   4.7600000000000003e-02  -7.4499999999999997e-02   1.1984999999999999e+00   3.7800000000000000e-01   4.1788999999999996e+00   4.7199999999999998e-01   1.1550000000000001e-01   2.2120000000000001e-01
  -8.8200000000000001e-02   1.9789999999999999e-01   2.5740000000000002e-01   4.7739999999999999e-01   0.0000000000000000e+00  -4.8200000000000000e-02   1.2206999999999999e+00   3.3350000000000002e-01   3.4824000000000002e+00   5.3939999999999999e-01   4.8099999999999997e-02   2.3000000000000001e-01
  -1.7630000000000001e-01  -3.7369999999999998e-01   7.7210000000000001e-01   3.8190000000000002e-01  -1.0470000000000000e-01  -2.1899999999999999e-02   9.9880000000000002e-01   4.2249999999999999e-01   3.1341999999999999e+00   4.1420000000000001e-01   1.1550000000000001e-01   2.6540000000000002e-01
  -3.0859999999999999e-01   3.7369999999999998e-01   1.5441000000000000e+00   5.6330000000000002e-01  -8.5599999999999996e-02  -1.3200000000000000e-02   1.1540999999999999e+00  -2.2200000000000001e-02   3.8306000000000000e+00   5.2980000000000005e-01   1.5400000000000000e-01   2.9640000000000000e-01
  -2.2040000000000001e-01   3.7369999999999998e-01   6.8630000000000002e-01   3.8190000000000002e-01  -2.1890000000000001e-01  -3.5099999999999999e-02   9.9880000000000002e-01   4.6689999999999998e-01   3.5695000000000001e+00   5.2020000000000000e-01   2.8899999999999999e-02   2.3890000000000000e-01
  -1.3230000000000000e-01  -1.0990000000000000e-01   6.8630000000000002e-01   3.3420000000000000e-01  -1.1420000000000000e-01  -8.8000000000000005e-03   1.1540999999999999e+00   3.7800000000000000e-01   3.7435999999999998e+00   4.6239999999999998e-01   1.1550000000000001e-01   2.3890000000000000e-01
  -1.1020000000000001e-01   1.7590000000000000e-01   5.1470000000000005e-01   4.0100000000000002e-01  -1.7130000000000001e-01  -1.1840000000000001e-01   1.1984999999999999e+00   1.5559999999999999e-01   3.7435999999999998e+00   4.9130000000000001e-01   8.6599999999999996e-02   2.6100000000000001e-01
  -1.5429999999999999e-01   8.7900000000000006e-02   8.5780000000000001e-01   4.6779999999999999e-01  -1.4269999999999999e-01  -1.3200000000000000e-02   1.2206999999999999e+00   3.7800000000000000e-01   3.5695000000000001e+00   4.9130000000000001e-01   1.1550000000000001e-01   2.9189999999999999e-01
  -3.5270000000000001e-01   2.1980000000000000e-01  -8.5800000000000001e-02   4.6779999999999999e-01  -1.3320000000000001e-01  -3.9500000000000000e-02   1.2428999999999999e+00   4.0020000000000000e-01   3.7435999999999998e+00   5.0090000000000001e-01   9.6199999999999994e-02   2.6979999999999998e-01
  -1.9839999999999999e-01   1.0990000000000000e-01   1.2010000000000001e+00   3.7240000000000001e-01  -1.1420000000000000e-01  -4.8200000000000000e-02   1.2206999999999999e+00   6.0040000000000004e-01   3.7435999999999998e+00   5.1049999999999995e-01   1.2509999999999999e-01   2.8310000000000002e-01
  -6.6100000000000006e-02   6.6000000000000003e-02   1.3725000000000001e+00   4.8690000000000000e-01  -1.2370000000000000e-01  -2.6300000000000000e-02   1.1762999999999999e+00   3.5580000000000001e-01   3.6564999999999999e+00   4.7199999999999998e-01   5.7700000000000001e-02   2.4770000000000000e-01
  -3.0859999999999999e-01  -4.3999999999999997e-02   1.2010000000000001e+00   4.6779999999999999e-01  -1.0470000000000000e-01  -7.8899999999999998e-02   1.0653999999999999e+00   2.4460000000000001e-01   3.6564999999999999e+00   4.9130000000000001e-01   1.2509999999999999e-01   2.4770000000000000e-01
  -3.3060000000000000e-01   2.6379999999999998e-01   9.4359999999999999e-01   4.6779999999999999e-01  -6.6600000000000006e-02  -2.1899999999999999e-02   1.2650999999999999e+00   4.4469999999999998e-01   3.4824000000000002e+00   4.2380000000000001e-01   2.2130000000000000e-01   2.8310000000000002e-01
  -1.7630000000000001e-01   2.6379999999999998e-01   8.5780000000000001e-01   4.2009999999999997e-01  -1.2370000000000000e-01  -3.9500000000000000e-02   1.0209999999999999e+00   3.1130000000000002e-01   3.3083000000000000e+00   4.3350000000000000e-01   1.9239999999999999e-01   2.9189999999999999e-01
  -2.2040000000000001e-01   0.0000000000000000e+00   7.7210000000000001e-01   4.1049999999999998e-01  -1.0470000000000000e-01  -4.8200000000000000e-02   1.1096999999999999e+00   4.4469999999999998e-01   3.7435999999999998e+00   4.5269999999999999e-01   2.8899999999999999e-02   2.9640000000000000e-01
  -2.6450000000000001e-01   1.0990000000000000e-01   6.0050000000000003e-01   4.5829999999999999e-01  -9.4999999999999998e-03  -3.0700000000000002e-02   1.1540999999999999e+00   3.1130000000000002e-01   3.6564999999999999e+00   4.9130000000000001e-01   9.6199999999999994e-02   3.2290000000000002e-01
  -2.2040000000000001e-01   3.0780000000000002e-01   6.8630000000000002e-01   3.8190000000000002e-01  -1.9000000000000000e-02  -6.1400000000000003e-02   1.3539000000000001e+00   3.3350000000000002e-01   4.0918000000000001e+00   5.3939999999999999e-01   1.3469999999999999e-01   2.1679999999999999e-01
  -8.8200000000000001e-02   8.7900000000000006e-02   6.8630000000000002e-01   4.4869999999999999e-01  -6.6600000000000006e-02  -4.3900000000000002e-02   1.2428999999999999e+00   3.3350000000000002e-01   3.3083000000000000e+00   5.2980000000000005e-01   1.6360000000000000e-01   2.7429999999999999e-01
  -3.0859999999999999e-01   6.6000000000000003e-02   1.8872000000000000e+00   4.2009999999999997e-01  -7.6100000000000001e-02  -3.5099999999999999e-02   1.0431999999999999e+00   5.3369999999999995e-01   3.4824000000000002e+00   4.9130000000000001e-01   8.6599999999999996e-02   2.5659999999999999e-01
  -1.9839999999999999e-01   1.9789999999999999e-01   3.4310000000000002e-01   4.7739999999999999e-01  -1.8079999999999999e-01  -2.1899999999999999e-02   1.2206999999999999e+00   3.5580000000000001e-01   3.3953000000000002e+00   4.6239999999999998e-01   1.7319999999999999e-01   2.5209999999999999e-01
  -1.9839999999999999e-01   2.1980000000000000e-01   1.1152000000000000e+00   4.5829999999999999e-01  -2.8500000000000001e-02   4.4000000000000003e-03   1.0875999999999999e+00   3.5580000000000001e-01   3.4824000000000002e+00   3.7569999999999998e-01   8.6599999999999996e-02   2.6979999999999998e-01
  -1.5429999999999999e-01   2.1999999999999999e-02   8.5780000000000001e-01   4.3919999999999998e-01  -1.2370000000000000e-01  -3.0700000000000002e-02   1.1096999999999999e+00   3.5580000000000001e-01   4.3529999999999998e+00   4.8159999999999997e-01   7.6999999999999999e-02   2.9189999999999999e-01
  -1.9839999999999999e-01   2.4179999999999999e-01   5.1470000000000005e-01   4.1049999999999998e-01  -1.9030000000000000e-01  -5.7000000000000002e-02   1.0431999999999999e+00   3.1130000000000002e-01   3.1341999999999999e+00   5.3939999999999999e-01   6.7400000000000002e-02   2.2559999999999999e-01
  -2.6450000000000001e-01   2.8580000000000000e-01   4.2890000000000000e-01   4.4869999999999999e-01  -1.7130000000000001e-01  -6.5799999999999997e-02   1.1984999999999999e+00   3.3350000000000002e-01   3.7435999999999998e+00   4.6239999999999998e-01   1.1550000000000001e-01   2.8310000000000002e-01
  -2.2040000000000001e-01   2.8580000000000000e-01   1.0294000000000001e+00   4.7739999999999999e-01  -1.7130000000000001e-01  -8.3299999999999999e-02   9.3220000000000003e-01   3.1130000000000002e-01   3.2212000000000001e+00   4.7199999999999998e-01   9.6199999999999994e-02   2.6100000000000001e-01
   2.1999999999999999e-02   2.8580000000000000e-01   6.8630000000000002e-01   2.8639999999999999e-01  -7.6100000000000001e-02  -3.0700000000000002e-02   1.1096999999999999e+00   4.4469999999999998e-01   3.4824000000000002e+00   5.0090000000000001e-01   7.6999999999999999e-02   2.2559999999999999e-01
  -1.1020000000000001e-01   8.7900000000000006e-02   1.2010000000000001e+00   4.2009999999999997e-01  -1.7130000000000001e-01   4.4000000000000003e-03   1.1540999999999999e+00   4.0020000000000000e-01   4.2659000000000002e+00   4.3350000000000000e-01   6.7400000000000002e-02   2.5209999999999999e-01
  -2.2040000000000001e-01   8.7900000000000006e-02   3.4310000000000002e-01   4.1049999999999998e-01  -2.8500000000000001e-02  -7.4499999999999997e-02   1.0653999999999999e+00   3.1130000000000002e-01   4.4401000000000002e+00   4.8159999999999997e-01   8.6599999999999996e-02   2.3890000000000000e-01
  -1.7630000000000001e-01   1.9789999999999999e-01   8.5780000000000001e-01   4.2959999999999998e-01  -7.6100000000000001e-02  -6.1400000000000003e-02   1.1984999999999999e+00   6.0040000000000004e-01   3.1341999999999999e+00   5.2980000000000005e-01   8.6599999999999996e-02   2.3000000000000001e-01
  -3.0859999999999999e-01  -8.7900000000000006e-02   1.0294000000000001e+00   4.1049999999999998e-01  -3.8100000000000002e-02  -6.5799999999999997e-02   1.1762999999999999e+00   4.6689999999999998e-01   3.9177000000000000e+00   5.1049999999999995e-01   1.3469999999999999e-01   1.9910000000000000e-01
  -2.2040000000000001e-01   1.3189999999999999e-01   7.7210000000000001e-01   5.0600000000000001e-01  -1.0470000000000000e-01  -5.7000000000000002e-02   1.2428999999999999e+00   4.4469999999999998e-01   3.6564999999999999e+00   5.1049999999999995e-01   4.8099999999999997e-02   2.0349999999999999e-01
  -2.4249999999999999e-01   2.4179999999999999e-01   1.3725000000000001e+00   4.9650000000000000e-01  -2.4740000000000001e-01  -3.9500000000000000e-02   1.1984999999999999e+00   3.3350000000000002e-01   3.0470999999999999e+00   4.2380000000000001e-01   8.6599999999999996e-02   2.2120000000000001e-01
  -1.5429999999999999e-01   6.6000000000000003e-02   1.1152000000000000e+00   3.4370000000000001e-01  -1.3320000000000001e-01  -6.1400000000000003e-02   1.0875999999999999e+00   3.1130000000000002e-01   3.3083000000000000e+00   4.6239999999999998e-01   1.2509999999999999e-01   2.7429999999999999e-01
  -1.3230000000000000e-01  -4.3999999999999997e-02   1.1152000000000000e+00   4.3919999999999998e-01  -1.1420000000000000e-01  -6.1400000000000003e-02   1.1762999999999999e+00   4.4469999999999998e-01   4.2659000000000002e+00   5.5869999999999997e-01   7.6999999999999999e-02   2.9189999999999999e-01
  -3.0859999999999999e-01   1.7590000000000000e-01   3.4310000000000002e-01   4.6779999999999999e-01  -1.5229999999999999e-01  -4.4000000000000003e-03   1.1096999999999999e+00   4.4469999999999998e-01   3.6564999999999999e+00   4.3350000000000000e-01   3.8500000000000000e-02   2.6100000000000001e-01
  -2.6450000000000001e-01  -4.3999999999999997e-02   1.2010000000000001e+00   3.7240000000000001e-01  -1.3320000000000001e-01  -7.0199999999999999e-02   1.1096999999999999e+00   2.6679999999999998e-01   3.7435999999999998e+00   4.2380000000000001e-01   1.4430000000000001e-01   2.6540000000000002e-01
  -4.4080000000000003e-01   1.0990000000000000e-01   9.4359999999999999e-01   3.1509999999999999e-01  -1.1420000000000000e-01  -2.1899999999999999e-02   1.1762999999999999e+00   2.8910000000000002e-01   4.1788999999999996e+00   4.7199999999999998e-01   1.0580000000000001e-01   2.4770000000000000e-01
  -2.1999999999999999e-02   2.1980000000000000e-01   2.5740000000000002e-01   4.2959999999999998e-01  -1.0470000000000000e-01  -7.0199999999999999e-02   1.2873000000000001e+00   4.2249999999999999e-01   3.7435999999999998e+00   4.9130000000000001e-01   1.5400000000000000e-01   2.3440000000000000e-01
  -2.4249999999999999e-01   8.7900000000000006e-02   3.4310000000000002e-01   4.2009999999999997e-01  -1.4269999999999999e-01  -7.8899999999999998e-02   1.2650999999999999e+00   5.3369999999999995e-01   2.9600000000000000e+00   4.7199999999999998e-01   9.6199999999999994e-02   2.7429999999999999e-01
  -6.6100000000000006e-02   3.5170000000000001e-01   6.0050000000000003e-01   3.6280000000000001e-01  -1.0470000000000000e-01   1.7500000000000002e-02   1.3539000000000001e+00   4.8920000000000002e-01   3.3953000000000002e+00   5.2980000000000005e-01   8.6599999999999996e-02   3.0080000000000001e-01
  -2.4249999999999999e-01  -6.6000000000000003e-02   7.7210000000000001e-01   5.1559999999999995e-01  -1.9000000000000000e-02  -7.0199999999999999e-02   9.7660000000000002e-01   4.4469999999999998e-01   2.8730000000000002e+00   5.0090000000000001e-01   1.3469999999999999e-01   2.2559999999999999e-01
  -1.5429999999999999e-01   2.1980000000000000e-01   1.1152000000000000e+00   4.2959999999999998e-01  -8.5599999999999996e-02  -8.8000000000000005e-03   1.2650999999999999e+00   4.2249999999999999e-01   3.7435999999999998e+00   4.8159999999999997e-01   6.7400000000000002e-02   2.3890000000000000e-01
  -1.9839999999999999e-01   2.6379999999999998e-01   1.7157000000000000e+00   4.1049999999999998e-01  -1.2370000000000000e-01  -3.9500000000000000e-02   7.9900000000000004e-01   3.3350000000000002e-01   4.1788999999999996e+00   5.0090000000000001e-01   1.4430000000000001e-01   2.2559999999999999e-01
  -1.1020000000000001e-01   1.0990000000000000e-01   1.2867999999999999e+00   4.4869999999999999e-01  -7.6100000000000001e-02  -2.6300000000000000e-02   1.1096999999999999e+00   6.0040000000000004e-01   3.5695000000000001e+00   4.5269999999999999e-01   9.6199999999999994e-02   2.7429999999999999e-01
  -1.9839999999999999e-01   1.9789999999999999e-01   1.2867999999999999e+00   4.2009999999999997e-01  -1.9980000000000001e-01  -7.4499999999999997e-02   1.1318999999999999e+00   5.3369999999999995e-01   4.0048000000000004e+00   4.3350000000000000e-01   2.8899999999999999e-02   2.3890000000000000e-01
  -1.7630000000000001e-01   6.6000000000000003e-02   6.0050000000000003e-01   3.8190000000000002e-01  -1.2370000000000000e-01  -3.9500000000000000e-02   1.1762999999999999e+00   3.7800000000000000e-01   3.3083000000000000e+00   4.7199999999999998e-01   1.7319999999999999e-01   2.6100000000000001e-01
  -1.9839999999999999e-01   1.3189999999999999e-01   3.4310000000000002e-01   3.6280000000000001e-01  -1.5229999999999999e-01  -2.1899999999999999e-02   1.2206999999999999e+00   2.0010000000000000e-01   3.7435999999999998e+00   4.9130000000000001e-01   8.6599999999999996e-02   2.8310000000000002e-01
  -6.6100000000000006e-02   1.0990000000000000e-01   8.5800000000000001e-02   4.1049999999999998e-01  -1.9030000000000000e-01   0.0000000000000000e+00   8.2120000000000004e-01   4.2249999999999999e-01   3.5695000000000001e+00   5.1049999999999995e-01   9.6199999999999994e-02   2.7429999999999999e-01
  -1.9839999999999999e-01  -1.5390000000000001e-01   6.8630000000000002e-01   3.8190000000000002e-01  -9.5200000000000007e-02  -5.2600000000000001e-02   1.0875999999999999e+00   4.0020000000000000e-01   3.7435999999999998e+00   5.3939999999999999e-01   6.7400000000000002e-02   2.3890000000000000e-01
  -1.9839999999999999e-01   2.8580000000000000e-01   8.5780000000000001e-01   4.6779999999999999e-01  -1.8079999999999999e-01   0.0000000000000000e+00   1.1318999999999999e+00   3.7800000000000000e-01   4.1788999999999996e+00   4.7199999999999998e-01   1.4430000000000001e-01   2.7429999999999999e-01
  -2.2040000000000001e-01  -8.7900000000000006e-02   1.0294000000000001e+00   4.8690000000000000e-01  -8.5599999999999996e-02  -5.2600000000000001e-02   1.2428999999999999e+00   4.4469999999999998e-01   4.1788999999999996e+00   5.2020000000000000e-01   2.8899999999999999e-02   2.6540000000000002e-01
  -2.6450000000000001e-01   1.5390000000000001e-01   1.2867999999999999e+00   4.4869999999999999e-01  -1.0470000000000000e-01  -7.4499999999999997e-02   9.7660000000000002e-01   4.6689999999999998e-01   4.1788999999999996e+00   4.7199999999999998e-01   1.2509999999999999e-01   2.3890000000000000e-01
  -1.5429999999999999e-01   4.3999999999999997e-02   8.5780000000000001e-01   4.2009999999999997e-01  -1.4269999999999999e-01  -5.2600000000000001e-02   1.0653999999999999e+00   3.1130000000000002e-01   3.5695000000000001e+00   4.9130000000000001e-01   4.8099999999999997e-02   2.8749999999999998e-01
  -1.9839999999999999e-01   6.6000000000000003e-02   4.2890000000000000e-01   4.6779999999999999e-01  -9.5200000000000007e-02  -3.5099999999999999e-02   1.0431999999999999e+00   4.6689999999999998e-01   3.7435999999999998e+00   4.9130000000000001e-01   0.0000000000000000e+00   2.4770000000000000e-01
  -3.0859999999999999e-01   4.3999999999999997e-02  -8.5800000000000001e-02   4.5829999999999999e-01  -5.7099999999999998e-02  -7.0199999999999999e-02   1.1318999999999999e+00   5.1139999999999997e-01   3.7435999999999998e+00   5.1049999999999995e-01   8.6599999999999996e-02   2.2559999999999999e-01
  -3.3060000000000000e-01   2.4179999999999999e-01   9.4359999999999999e-01   4.2959999999999998e-01  -1.2370000000000000e-01  -1.3200000000000000e-02   1.1318999999999999e+00   2.6679999999999998e-01   3.3953000000000002e+00   4.2380000000000001e-01   8.6599999999999996e-02   2.4329999999999999e-01
  -3.3060000000000000e-01   1.5390000000000001e-01   8.5800000000000001e-02   3.5330000000000000e-01  -5.7099999999999998e-02  -5.7000000000000002e-02   9.5440000000000003e-01   2.8910000000000002e-01   4.0918000000000001e+00   5.2980000000000005e-01   8.6599999999999996e-02   2.5659999999999999e-01
  -1.9839999999999999e-01  -1.3189999999999999e-01   1.4582999999999999e+00   3.4370000000000001e-01  -1.1420000000000000e-01  -3.5099999999999999e-02   9.7660000000000002e-01   4.8920000000000002e-01   3.8306000000000000e+00   5.3939999999999999e-01   5.7700000000000001e-02   2.8310000000000002e-01
  -1.5429999999999999e-01   4.3999999999999997e-02   5.1470000000000005e-01   3.2460000000000000e-01  -1.8079999999999999e-01  -1.7500000000000002e-02   1.1540999999999999e+00   1.7790000000000000e-01   3.8306000000000000e+00   5.2020000000000000e-01   1.0580000000000001e-01   2.5659999999999999e-01
  -2.8649999999999998e-01  -8.5740000000000005e-01   1.8872000000000000e+00   3.1509999999999999e-01  -9.5200000000000007e-02  -4.3900000000000002e-02   1.0875999999999999e+00   4.0020000000000000e-01   3.3083000000000000e+00   4.7199999999999998e-01   1.2509999999999999e-01   2.2559999999999999e-01
  -1.3230000000000000e-01   4.3999999999999997e-02   6.0050000000000003e-01   4.6779999999999999e-01  -3.8100000000000002e-02  -5.2600000000000001e-02   1.0653999999999999e+00   5.3369999999999995e-01   3.8306000000000000e+00   5.3939999999999999e-01   1.0580000000000001e-01   2.1679999999999999e-01
  -2.8649999999999998e-01   8.7900000000000006e-02   1.2010000000000001e+00   5.0600000000000001e-01  -1.0470000000000000e-01  -2.6300000000000000e-02   1.1096999999999999e+00   2.8910000000000002e-01   3.5695000000000001e+00   5.7799999999999996e-01   5.7700000000000001e-02   2.3000000000000001e-01
  -2.8649999999999998e-01  -1.7590000000000000e-01   1.0294000000000001e+00   4.2009999999999997e-01  -1.6180000000000000e-01  -1.0520000000000000e-01   1.1984999999999999e+00   3.7800000000000000e-01   4.0918000000000001e+00   5.1049999999999995e-01   6.7400000000000002e-02   2.8749999999999998e-01
  -2.2040000000000001e-01   2.8580000000000000e-01   6.0050000000000003e-01   4.1049999999999998e-01  -9.5200000000000007e-02  -3.9500000000000000e-02   1.2650999999999999e+00   6.2260000000000004e-01   3.8306000000000000e+00   4.4309999999999999e-01   1.0580000000000001e-01   2.7870000000000000e-01
  -1.9839999999999999e-01   1.7590000000000000e-01   1.2867999999999999e+00   4.3919999999999998e-01  -7.6100000000000001e-02  -1.3200000000000000e-02   9.7660000000000002e-01   2.2239999999999999e-01   4.0048000000000004e+00   5.2980000000000005e-01   7.6999999999999999e-02   2.6100000000000001e-01
  -8.8200000000000001e-02   1.5390000000000001e-01   3.4310000000000002e-01   4.0100000000000002e-01  -1.3320000000000001e-01  -3.9500000000000000e-02   1.1762999999999999e+00   4.6689999999999998e-01   3.8306000000000000e+00   4.7199999999999998e-01   2.8899999999999999e-02   2.3440000000000000e-01
  -1.9839999999999999e-01   6.6000000000000003e-02   1.7157000000000000e+00   3.1509999999999999e-01  -1.3320000000000001e-01  -2.1899999999999999e-02   1.1984999999999999e+00   3.1130000000000002e-01   3.7435999999999998e+00   5.0090000000000001e-01   7.6999999999999999e-02   2.5659999999999999e-01
  -3.5270000000000001e-01   2.8580000000000000e-01   1.3725000000000001e+00   4.4869999999999999e-01  -1.0470000000000000e-01  -1.7500000000000002e-02   1.0875999999999999e+00   5.7809999999999995e-01   4.1788999999999996e+00   5.1049999999999995e-01   1.9199999999999998e-02   2.5209999999999999e-01
  -2.4249999999999999e-01  -2.1999999999999999e-02   9.4359999999999999e-01   4.4869999999999999e-01  -8.5599999999999996e-02  -4.3900000000000002e-02   1.1984999999999999e+00   2.6679999999999998e-01   4.1788999999999996e+00   5.2980000000000005e-01   1.2509999999999999e-01   2.4329999999999999e-01
  -2.8649999999999998e-01  -2.1999999999999999e-02   6.8630000000000002e-01   4.2959999999999998e-01  -1.2370000000000000e-01  -5.7000000000000002e-02   1.2650999999999999e+00   2.2239999999999999e-01   3.5695000000000001e+00   4.8159999999999997e-01   6.7400000000000002e-02   2.3440000000000000e-01
  -2.2040000000000001e-01   1.5390000000000001e-01   1.7160000000000000e-01   4.3919999999999998e-01  -1.4269999999999999e-01  -7.4499999999999997e-02   1.1318999999999999e+00   5.1139999999999997e-01   3.7435999999999998e+00   4.8159999999999997e-01   1.0580000000000001e-01   2.5659999999999999e-01
  -2.4249999999999999e-01   1.3189999999999999e-01   0.0000000000000000e+00   3.5330000000000000e-01  -1.0470000000000000e-01  -4.8200000000000000e-02   1.2650999999999999e+00   3.1130000000000002e-01   4.1788999999999996e+00   4.7199999999999998e-01   9.6199999999999994e-02   2.4329999999999999e-01
  -2.8649999999999998e-01   2.1999999999999999e-02   6.8630000000000002e-01   4.0100000000000002e-01  -7.6100000000000001e-02  -9.2100000000000001e-02   1.1318999999999999e+00   3.7800000000000000e-01   3.3083000000000000e+00   4.5269999999999999e-01   8.6599999999999996e-02   3.2290000000000002e-01
  -6.6100000000000006e-02   2.6379999999999998e-01   1.7160000000000000e-01   4.2959999999999998e-01  -1.7130000000000001e-01  -1.7500000000000002e-02   1.1540999999999999e+00   5.7809999999999995e-01   3.6564999999999999e+00   5.2020000000000000e-01  -1.9199999999999998e-02   2.5209999999999999e-01
  -8.8200000000000001e-02   4.3999999999999997e-02  -3.4310000000000002e-01   4.1049999999999998e-01  -1.2370000000000000e-01  -3.9500000000000000e-02   1.1762999999999999e+00   1.7790000000000000e-01   3.9177000000000000e+00   4.5269999999999999e-01   4.8099999999999997e-02   2.9640000000000000e-01
  -8.8170000000000004e-01   1.9789999999999999e-01   4.2890000000000000e-01   4.5829999999999999e-01  -8.5599999999999996e-02  -7.4499999999999997e-02   1.2428999999999999e+00   1.5559999999999999e-01   4.0048000000000004e+00   4.5269999999999999e-01   4.8099999999999997e-02   2.6979999999999998e-01
   2.6450000000000001e-01   4.3999999999999997e-02   0.0000000000000000e+00   3.8190000000000002e-01  -1.8079999999999999e-01  -2.6300000000000000e-02   1.1540999999999999e+00   3.5580000000000001e-01   3.3953000000000002e+00   5.1049999999999995e-01   1.3469999999999999e-01   2.6100000000000001e-01
   0.0000000000000000e+00  -1.5390000000000001e-01   6.8630000000000002e-01   4.9650000000000000e-01  -2.4740000000000001e-01  -7.8899999999999998e-02   6.6579999999999995e-01   4.0020000000000000e-01   3.9177000000000000e+00   5.9719999999999995e-01   1.1550000000000001e-01   2.6100000000000001e-01
  -2.2040000000000001e-01   1.7590000000000000e-01   6.8630000000000002e-01   4.7739999999999999e-01  -1.0470000000000000e-01  -7.4499999999999997e-02   1.1096999999999999e+00   2.8910000000000002e-01   3.4824000000000002e+00   5.0090000000000001e-01   9.6199999999999994e-02   2.6540000000000002e-01
  -3.5270000000000001e-01  -1.7590000000000000e-01   1.0294000000000001e+00   5.0600000000000001e-01  -1.4269999999999999e-01   8.3299999999999999e-02   9.7660000000000002e-01   4.2249999999999999e-01   3.6564999999999999e+00   4.4309999999999999e-01   1.6360000000000000e-01   2.4770000000000000e-01
  -1.5429999999999999e-01   2.8580000000000000e-01   1.7160000000000000e-01   4.2009999999999997e-01   0.0000000000000000e+00  -6.1400000000000003e-02   1.2206999999999999e+00   6.2260000000000004e-01   4.0048000000000004e+00   4.8159999999999997e-01   7.6999999999999999e-02   2.5209999999999999e-01
   1.7630000000000001e-01   1.0990000000000000e-01   1.4582999999999999e+00   4.5829999999999999e-01  -1.9030000000000000e-01  -8.3299999999999999e-02   1.1540999999999999e+00   5.5589999999999995e-01   3.7435999999999998e+00   5.4910000000000003e-01   1.3469999999999999e-01   2.4329999999999999e-01
  -2.2040000000000001e-01   1.3189999999999999e-01   1.5441000000000000e+00   4.7739999999999999e-01  -6.6600000000000006e-02  -4.8200000000000000e-02   1.1762999999999999e+00   1.1119999999999999e-01   3.6564999999999999e+00   4.4309999999999999e-01   2.1170000000000000e-01   2.7870000000000000e-01
  -3.0859999999999999e-01   2.4179999999999999e-01   7.7210000000000001e-01   4.4869999999999999e-01   9.4999999999999998e-03  -1.0520000000000000e-01   1.2206999999999999e+00   3.7800000000000000e-01   4.1788999999999996e+00   5.1049999999999995e-01   1.1550000000000001e-01   2.9189999999999999e-01
  -4.6289999999999998e-01   4.3999999999999997e-02  -1.7160000000000000e-01   5.4420000000000002e-01  -7.6100000000000001e-02  -4.8200000000000000e-02   1.1540999999999999e+00   3.1130000000000002e-01   2.8730000000000002e+00   5.0090000000000001e-01   3.8500000000000000e-02   3.0080000000000001e-01
   6.6100000000000006e-02   0.0000000000000000e+00   8.5780000000000001e-01   3.6280000000000001e-01  -8.5599999999999996e-02   4.3900000000000002e-02   1.1984999999999999e+00   4.0020000000000000e-01   2.9600000000000000e+00   4.2380000000000001e-01   7.6999999999999999e-02   2.6979999999999998e-01
  -2.6450000000000001e-01   6.6000000000000003e-02   1.0294000000000001e+00   3.6280000000000001e-01  -7.6100000000000001e-02  -7.8899999999999998e-02   1.0875999999999999e+00   1.3339999999999999e-01   3.9177000000000000e+00   4.9130000000000001e-01   5.7700000000000001e-02   2.4329999999999999e-01
  -3.3060000000000000e-01  -6.6000000000000003e-02   1.1152000000000000e+00   4.3919999999999998e-01  -2.8500000000000001e-02   1.3200000000000000e-02   1.0431999999999999e+00   3.7800000000000000e-01   3.6564999999999999e+00   4.5269999999999999e-01  -9.5999999999999992e-03   2.8749999999999998e-01
  -3.0859999999999999e-01   0.0000000000000000e+00  -3.4310000000000002e-01   4.4869999999999999e-01  -1.5229999999999999e-01  -8.3299999999999999e-02   1.1540999999999999e+00   3.5580000000000001e-01   3.5695000000000001e+00   5.1049999999999995e-01   1.3469999999999999e-01   2.3440000000000000e-01
  -2.6450000000000001e-01   3.7369999999999998e-01   6.8630000000000002e-01   4.2009999999999997e-01  -1.3320000000000001e-01   1.7500000000000002e-02   1.2206999999999999e+00   2.0010000000000000e-01   3.3953000000000002e+00   4.6239999999999998e-01   1.8279999999999999e-01   2.4770000000000000e-01
  -6.6100000000000006e-02   1.5390000000000001e-01   1.2010000000000001e+00   4.5829999999999999e-01  -1.5229999999999999e-01  -7.0199999999999999e-02   1.1318999999999999e+00   1.5559999999999999e-01   3.5695000000000001e+00   5.4910000000000003e-01   6.7400000000000002e-02   2.3440000000000000e-01
  -3.3060000000000000e-01   2.8580000000000000e-01   8.5800000000000001e-02   5.0600000000000001e-01  -1.6180000000000000e-01  -1.1400000000000000e-01   1.1318999999999999e+00   4.8920000000000002e-01   3.7435999999999998e+00   4.9130000000000001e-01   2.8899999999999999e-02   2.3000000000000001e-01
  -5.2900000000000003e-01   3.2979999999999998e-01   4.2890000000000000e-01   4.3919999999999998e-01  -1.3320000000000001e-01  -7.4499999999999997e-02   1.1540999999999999e+00   2.2239999999999999e-01   3.5695000000000001e+00   4.9130000000000001e-01   9.6199999999999994e-02   2.4329999999999999e-01
  -1.9839999999999999e-01  -1.0990000000000000e-01   1.0294000000000001e+00   3.5330000000000000e-01  -1.4269999999999999e-01  -9.6500000000000002e-02   1.0875999999999999e+00   5.3369999999999995e-01   3.4824000000000002e+00   4.6239999999999998e-01   9.6199999999999994e-02   2.4329999999999999e-01
  -1.1020000000000001e-01   2.1999999999999999e-02   1.0294000000000001e+00   4.5829999999999999e-01  -1.5229999999999999e-01  -8.3299999999999999e-02   1.2650999999999999e+00   3.5580000000000001e-01   3.8306000000000000e+00   5.2020000000000000e-01   5.7700000000000001e-02   2.8749999999999998e-01
  -1.5429999999999999e-01   1.5390000000000001e-01   1.1152000000000000e+00   4.2009999999999997e-01  -1.1420000000000000e-01  -7.0199999999999999e-02   1.1762999999999999e+00   4.0020000000000000e-01   3.3953000000000002e+00   4.1420000000000001e-01   2.8899999999999999e-02   2.6540000000000002e-01
  -2.6450000000000001e-01   2.1999999999999999e-02   1.1152000000000000e+00   3.8190000000000002e-01  -1.2370000000000000e-01   1.3200000000000000e-02   1.1984999999999999e+00   3.3350000000000002e-01   4.0918000000000001e+00   4.8159999999999997e-01   4.8099999999999997e-02   2.3000000000000001e-01
  -2.8649999999999998e-01   2.1999999999999999e-02   2.0588000000000002e+00   3.9140000000000003e-01  -1.0470000000000000e-01  -7.4499999999999997e-02   1.2650999999999999e+00   2.8910000000000002e-01   3.4824000000000002e+00   4.5269999999999999e-01   5.7700000000000001e-02   2.4770000000000000e-01
  -4.4100000000000000e-02   6.6000000000000003e-02   8.5780000000000001e-01   4.6779999999999999e-01  -8.5599999999999996e-02  -6.1400000000000003e-02   1.1540999999999999e+00   2.8910000000000002e-01   3.9177000000000000e+00   3.9489999999999997e-01   7.6999999999999999e-02   2.1229999999999999e-01
  -3.5270000000000001e-01   2.8580000000000000e-01   7.7210000000000001e-01   4.7739999999999999e-01  -2.8500000000000001e-02  -5.2600000000000001e-02   1.3317000000000001e+00   3.5580000000000001e-01   3.8306000000000000e+00   5.7799999999999996e-01   9.5999999999999992e-03   2.8310000000000002e-01
  -5.0700000000000001e-01   1.9789999999999999e-01   8.5800000000000001e-02   3.7240000000000001e-01  -1.0470000000000000e-01  -5.2600000000000001e-02   1.0209999999999999e+00   3.7800000000000000e-01   3.7435999999999998e+00   5.4910000000000003e-01   3.8500000000000000e-02   2.7429999999999999e-01
  -1.1020000000000001e-01   1.5390000000000001e-01   2.5740000000000002e-01   4.5829999999999999e-01  -3.8100000000000002e-02  -2.1899999999999999e-02   1.0653999999999999e+00   2.4460000000000001e-01   3.4824000000000002e+00   5.0090000000000001e-01   7.6999999999999999e-02   2.4329999999999999e-01
  -1.5429999999999999e-01  -1.9789999999999999e-01   7.7210000000000001e-01   3.4370000000000001e-01  -6.6600000000000006e-02  -4.3900000000000002e-02   1.2428999999999999e+00   2.0010000000000000e-01   2.5247000000000002e+00   5.2980000000000005e-01   1.0580000000000001e-01   2.6979999999999998e-01
  -4.4080000000000003e-01   1.5390000000000001e-01   5.1470000000000005e-01   3.8190000000000002e-01  -7.6100000000000001e-02  -3.0700000000000002e-02   1.2873000000000001e+00   5.7809999999999995e-01   3.8306000000000000e+00   5.0090000000000001e-01   3.8500000000000000e-02   2.4329999999999999e-01
  -2.6450000000000001e-01   2.1999999999999999e-02   8.5780000000000001e-01   4.0100000000000002e-01  -1.4269999999999999e-01  -3.0700000000000002e-02   1.1984999999999999e+00   8.8900000000000007e-02   4.0918000000000001e+00   4.8159999999999997e-01   4.8099999999999997e-02   3.0080000000000001e-01
  -1.7630000000000001e-01   1.3189999999999999e-01   1.7160000000000000e-01   4.1049999999999998e-01  -2.0930000000000001e-01  -1.1840000000000001e-01   1.1540999999999999e+00   2.8910000000000002e-01   4.0048000000000004e+00   5.1049999999999995e-01   9.6199999999999994e-02   2.6979999999999998e-01
  -1.7630000000000001e-01   1.3189999999999999e-01   1.2010000000000001e+00   4.2959999999999998e-01  -1.1420000000000000e-01  -9.2100000000000001e-02   1.0875999999999999e+00   4.8920000000000002e-01   3.7435999999999998e+00   5.4910000000000003e-01   1.3469999999999999e-01   2.5209999999999999e-01
  -8.8200000000000001e-02   2.8580000000000000e-01   3.4310000000000002e-01   4.7739999999999999e-01  -6.6600000000000006e-02  -8.8000000000000005e-03   1.0875999999999999e+00   8.8900000000000007e-02   3.9177000000000000e+00   4.5269999999999999e-01   3.8500000000000000e-02   2.5659999999999999e-01
  -2.8649999999999998e-01   1.9789999999999999e-01   7.7210000000000001e-01   3.1509999999999999e-01  -4.7600000000000003e-02  -5.2600000000000001e-02   9.3220000000000003e-01   4.4469999999999998e-01   3.0470999999999999e+00   5.0090000000000001e-01   1.5400000000000000e-01   2.3440000000000000e-01
  -2.8649999999999998e-01   2.1980000000000000e-01   1.4582999999999999e+00   4.5829999999999999e-01  -1.5229999999999999e-01  -8.7700000000000000e-02   1.1318999999999999e+00   2.8910000000000002e-01   4.0918000000000001e+00   5.2020000000000000e-01   1.0580000000000001e-01   2.1229999999999999e-01
  -4.4100000000000000e-02   0.0000000000000000e+00   6.0050000000000003e-01   4.7739999999999999e-01  -1.6180000000000000e-01  -6.1400000000000003e-02   1.1318999999999999e+00   2.2239999999999999e-01   3.0470999999999999e+00   4.3350000000000000e-01  -9.5999999999999992e-03   2.6100000000000001e-01
   0.0000000000000000e+00  -1.0990000000000000e-01   8.5780000000000001e-01   4.4869999999999999e-01  -7.6100000000000001e-02  -5.7000000000000002e-02   1.1540999999999999e+00   3.1130000000000002e-01   3.6564999999999999e+00   4.0460000000000002e-01   1.8279999999999999e-01   2.6540000000000002e-01
  -4.1880000000000001e-01   8.7900000000000006e-02   6.8630000000000002e-01   4.4869999999999999e-01  -2.0930000000000001e-01  -4.3900000000000002e-02   1.2428999999999999e+00   2.8910000000000002e-01   3.5695000000000001e+00   5.1049999999999995e-01   7.6999999999999999e-02   2.3440000000000000e-01
  -2.6450000000000001e-01   1.0990000000000000e-01   9.4359999999999999e-01   4.3919999999999998e-01  -1.0470000000000000e-01  -4.8200000000000000e-02   1.1540999999999999e+00   2.4460000000000001e-01   3.5695000000000001e+00   4.6239999999999998e-01   9.6199999999999994e-02   2.7870000000000000e-01
  -2.6450000000000001e-01  -6.6000000000000003e-02   1.1152000000000000e+00   4.5829999999999999e-01  -1.0470000000000000e-01  -4.8200000000000000e-02   1.2650999999999999e+00   2.8910000000000002e-01   4.3529999999999998e+00   4.6239999999999998e-01   1.3469999999999999e-01   2.9640000000000000e-01
  -6.6100000000000006e-02   2.1999999999999999e-02   4.2890000000000000e-01   4.1049999999999998e-01  -1.8079999999999999e-01  -1.7500000000000002e-02   1.0875999999999999e+00   3.5580000000000001e-01   4.0918000000000001e+00   4.9130000000000001e-01   6.7400000000000002e-02   2.7870000000000000e-01
  -3.3060000000000000e-01   3.5170000000000001e-01   1.1152000000000000e+00   4.8690000000000000e-01  -1.5229999999999999e-01  -6.1400000000000003e-02   1.1984999999999999e+00   2.4460000000000001e-01   3.9177000000000000e+00   4.5269999999999999e-01   5.7700000000000001e-02   2.4770000000000000e-01
  -2.2040000000000001e-01  -6.6000000000000003e-02   1.7160000000000000e-01   4.2009999999999997e-01  -1.4269999999999999e-01  -5.7000000000000002e-02   1.2428999999999999e+00   4.4469999999999998e-01   4.1788999999999996e+00   5.0090000000000001e-01   6.7400000000000002e-02   2.5659999999999999e-01
  -4.1880000000000001e-01   1.5390000000000001e-01   8.5780000000000001e-01   4.2959999999999998e-01  -1.4269999999999999e-01  -5.7000000000000002e-02   1.2206999999999999e+00   4.4469999999999998e-01   3.2212000000000001e+00   4.3350000000000000e-01   9.5999999999999992e-03   2.2559999999999999e-01
  -3.3060000000000000e-01   2.6379999999999998e-01   1.7160000000000000e-01   3.9140000000000003e-01  -1.1420000000000000e-01  -2.6300000000000000e-02   1.1984999999999999e+00   2.4460000000000001e-01   3.3953000000000002e+00   4.6239999999999998e-01   1.3469999999999999e-01   2.4770000000000000e-01
  -2.4249999999999999e-01   1.3189999999999999e-01   8.5800000000000001e-02   5.5379999999999996e-01  -9.4999999999999998e-03  -1.0090000000000000e-01   1.1540999999999999e+00   5.3369999999999995e-01   3.4824000000000002e+00   4.5269999999999999e-01   6.7400000000000002e-02   2.5209999999999999e-01
  -1.7630000000000001e-01  -8.7900000000000006e-02  -2.5740000000000002e-01   3.8190000000000002e-01  -9.5200000000000007e-02  -4.8200000000000000e-02   1.3317000000000001e+00   2.6679999999999998e-01   3.9177000000000000e+00   4.5269999999999999e-01   1.0580000000000001e-01   2.7429999999999999e-01
  -2.2040000000000001e-01   0.0000000000000000e+00   1.2010000000000001e+00   3.8190000000000002e-01  -1.9030000000000000e-01   0.0000000000000000e+00   1.2428999999999999e+00   3.1130000000000002e-01   4.0048000000000004e+00   5.5869999999999997e-01   4.8099999999999997e-02   2.8310000000000002e-01
  -1.3230000000000000e-01   8.7900000000000006e-02   1.7157000000000000e+00   5.0600000000000001e-01  -9.5200000000000007e-02  -4.3900000000000002e-02   1.0431999999999999e+00   5.5589999999999995e-01   3.4824000000000002e+00   4.8159999999999997e-01   9.5999999999999992e-03   3.0520000000000003e-01
  -1.3230000000000000e-01   4.3999999999999997e-02   3.4310000000000002e-01   4.6779999999999999e-01  -1.2370000000000000e-01  -8.3299999999999999e-02   1.1540999999999999e+00   3.1130000000000002e-01   3.7435999999999998e+00   4.9130000000000001e-01   2.8899999999999999e-02   2.8310000000000002e-01
  -1.9839999999999999e-01   8.7900000000000006e-02   6.8630000000000002e-01   3.9140000000000003e-01  -1.4269999999999999e-01  -4.8200000000000000e-02   1.2206999999999999e+00   4.8920000000000002e-01   3.5695000000000001e+00   5.1049999999999995e-01   2.8899999999999999e-02   2.4329999999999999e-01
  -1.7630000000000001e-01   1.7590000000000000e-01  -8.5800000000000001e-02   4.2959999999999998e-01  -1.7130000000000001e-01   0.0000000000000000e+00   9.7660000000000002e-01   5.3369999999999995e-01   3.3083000000000000e+00   4.7199999999999998e-01   3.8500000000000000e-02   1.9460000000000000e-01
  -4.4080000000000003e-01   1.5390000000000001e-01   8.5780000000000001e-01   4.9650000000000000e-01  -1.7130000000000001e-01  -3.9500000000000000e-02   1.0875999999999999e+00   3.3350000000000002e-01   3.3083000000000000e+00   4.8159999999999997e-01  -1.9199999999999998e-02   2.8749999999999998e-01
  -2.6450000000000001e-01   0.0000000000000000e+00   7.7210000000000001e-01   3.7240000000000001e-01  -1.7130000000000001e-01  -1.7500000000000002e-02   1.1762999999999999e+00   1.3339999999999999e-01   4.0918000000000001e+00   4.0460000000000002e-01   1.9199999999999998e-02   2.4770000000000000e-01
  -1.9839999999999999e-01   1.0990000000000000e-01   5.1470000000000005e-01   6.4920000000000000e-01  -1.3320000000000001e-01   0.0000000000000000e+00   1.1096999999999999e+00   5.3369999999999995e-01   4.2659000000000002e+00   4.6239999999999998e-01   1.9199999999999998e-02   2.8749999999999998e-01
  -8.8200000000000001e-02   1.7590000000000000e-01   1.2010000000000001e+00   4.4869999999999999e-01  -1.4269999999999999e-01  -6.5799999999999997e-02   9.7660000000000002e-01   4.4469999999999998e-01   3.8306000000000000e+00   5.2980000000000005e-01   6.7400000000000002e-02   3.1850000000000001e-01
  -1.9839999999999999e-01   3.9570000000000000e-01   3.4310000000000002e-01   4.6779999999999999e-01  -1.9980000000000001e-01  -6.1400000000000003e-02   1.1318999999999999e+00   3.3350000000000002e-01   3.7435999999999998e+00   5.4910000000000003e-01   3.8500000000000000e-02   2.0790000000000000e-01
  -2.8649999999999998e-01   2.4179999999999999e-01   6.8630000000000002e-01   5.8240000000000003e-01  -1.4269999999999999e-01   2.6300000000000000e-02   1.0875999999999999e+00   6.2260000000000004e-01   4.0918000000000001e+00   4.5269999999999999e-01   6.7400000000000002e-02   2.3000000000000001e-01
  -2.8649999999999998e-01   2.1980000000000000e-01   1.0294000000000001e+00   5.1559999999999995e-01  -1.0470000000000000e-01  -2.1899999999999999e-02   1.1762999999999999e+00   2.0010000000000000e-01   4.0918000000000001e+00   4.4309999999999999e-01   5.7700000000000001e-02   2.6540000000000002e-01
   4.4100000000000000e-02   4.3999999999999997e-02   3.4310000000000002e-01   3.9140000000000003e-01   5.7099999999999998e-02  -4.3900000000000002e-02   1.1096999999999999e+00   4.0020000000000000e-01   3.9177000000000000e+00   5.2980000000000005e-01  -9.5999999999999992e-03   2.6540000000000002e-01
  -3.7469999999999998e-01   1.7590000000000000e-01   1.0294000000000001e+00   4.2009999999999997e-01  -8.5599999999999996e-02   8.8000000000000005e-03   9.7660000000000002e-01   4.4469999999999998e-01   3.5695000000000001e+00   4.8159999999999997e-01   9.6199999999999994e-02   2.7870000000000000e-01
  -3.0859999999999999e-01   8.7900000000000006e-02   5.1470000000000005e-01   4.2959999999999998e-01  -2.2839999999999999e-01  -1.3200000000000000e-02   1.1762999999999999e+00   3.5580000000000001e-01   4.0048000000000004e+00   5.0090000000000001e-01   1.0580000000000001e-01   2.7870000000000000e-01
  -1.7630000000000001e-01   1.9789999999999999e-01   4.2890000000000000e-01   4.1049999999999998e-01  -1.5229999999999999e-01  -4.8200000000000000e-02   1.0875999999999999e+00   4.2249999999999999e-01   3.0470999999999999e+00   4.9130000000000001e-01   4.8099999999999997e-02   2.6540000000000002e-01
  -1.9839999999999999e-01   2.6379999999999998e-01   1.1152000000000000e+00   4.2959999999999998e-01  -1.9030000000000000e-01  -5.2600000000000001e-02   1.2428999999999999e+00   3.7800000000000000e-01   3.9177000000000000e+00   4.7199999999999998e-01   1.8279999999999999e-01   2.4770000000000000e-01
  -1.1020000000000001e-01   1.3189999999999999e-01   2.5740000000000002e-01   7.2560000000000002e-01  -7.6100000000000001e-02  -3.5099999999999999e-02   1.3539000000000001e+00   6.6710000000000003e-01   3.6564999999999999e+00   3.9489999999999997e-01   5.7700000000000001e-02   2.5659999999999999e-01
  -2.1999999999999999e-02   2.4179999999999999e-01   4.2890000000000000e-01   4.1049999999999998e-01  -4.7600000000000003e-02  -1.0960000000000000e-01   1.3095000000000001e+00   5.3369999999999995e-01   3.2212000000000001e+00   4.2380000000000001e-01   2.0210000000000000e-01   2.1229999999999999e-01
  -1.7630000000000001e-01   6.6000000000000003e-02   4.2890000000000000e-01   4.6779999999999999e-01  -1.1420000000000000e-01  -8.3299999999999999e-02   1.1318999999999999e+00   3.7800000000000000e-01   3.5695000000000001e+00   4.6239999999999998e-01   8.6599999999999996e-02   2.3440000000000000e-01
  -2.4249999999999999e-01   1.7590000000000000e-01   1.1152000000000000e+00   4.7739999999999999e-01  -6.6600000000000006e-02  -2.6300000000000000e-02   9.9880000000000002e-01   4.4469999999999998e-01   3.8306000000000000e+00   4.7199999999999998e-01   5.7700000000000001e-02   2.8310000000000002e-01
  -1.7630000000000001e-01   1.5390000000000001e-01   1.7157000000000000e+00   4.1049999999999998e-01  -1.1420000000000000e-01  -7.0199999999999999e-02   9.7660000000000002e-01   3.3350000000000002e-01   3.9177000000000000e+00   5.4910000000000003e-01   9.6199999999999994e-02   2.9189999999999999e-01
  -2.6450000000000001e-01   1.0990000000000000e-01   6.8630000000000002e-01   3.5330000000000000e-01  -1.7130000000000001e-01  -1.3200000000000000e-02   1.0653999999999999e+00   2.8910000000000002e-01   3.6564999999999999e+00   5.9719999999999995e-01   6.7400000000000002e-02   2.6979999999999998e-01
  -6.6100000000000006e-02   1.5390000000000001e-01   1.7157000000000000e+00   3.6280000000000001e-01  -8.5599999999999996e-02  -4.3900000000000002e-02   1.1096999999999999e+00   3.7800000000000000e-01   4.1788999999999996e+00   4.8159999999999997e-01   9.5999999999999992e-03   2.9189999999999999e-01
  -6.6100000000000006e-02   1.7590000000000000e-01   4.2890000000000000e-01   4.8690000000000000e-01  -1.9030000000000000e-01  -4.4000000000000003e-03   1.1318999999999999e+00   4.0020000000000000e-01   3.8306000000000000e+00   5.2020000000000000e-01   9.5999999999999992e-03   2.4770000000000000e-01
  -1.7630000000000001e-01   1.7590000000000000e-01   6.0050000000000003e-01   4.6779999999999999e-01  -1.5229999999999999e-01  -4.4000000000000003e-03   1.1096999999999999e+00   4.8920000000000002e-01   4.2659000000000002e+00   4.8159999999999997e-01   1.1550000000000001e-01   3.0080000000000001e-01
  -1.9839999999999999e-01  -2.1999999999999999e-02   1.1152000000000000e+00   3.6280000000000001e-01  -1.1420000000000000e-01  -1.0090000000000000e-01   1.2206999999999999e+00   2.6679999999999998e-01   3.2212000000000001e+00   4.9130000000000001e-01   8.6599999999999996e-02   2.5659999999999999e-01
  -4.1880000000000001e-01   1.9789999999999999e-01   1.0294000000000001e+00   4.9650000000000000e-01  -5.7099999999999998e-02  -4.3900000000000002e-02   1.1540999999999999e+00   4.0020000000000000e-01   4.1788999999999996e+00   5.5869999999999997e-01   9.6199999999999994e-02   2.4770000000000000e-01
  -1.5429999999999999e-01   4.3999999999999997e-02   7.7210000000000001e-01   3.9140000000000003e-01  -6.6600000000000006e-02  -8.3299999999999999e-02   1.1984999999999999e+00   4.0020000000000000e-01   4.0918000000000001e+00   5.8760000000000001e-01   8.6599999999999996e-02   2.9189999999999999e-01
  -1.7630000000000001e-01   1.0990000000000000e-01   1.2010000000000001e+00   4.9650000000000000e-01  -1.0470000000000000e-01  -9.6500000000000002e-02   1.0431999999999999e+00   3.1130000000000002e-01   3.6564999999999999e+00   4.7199999999999998e-01   6.7400000000000002e-02   2.7870000000000000e-01
  -2.2040000000000001e-01   1.0990000000000000e-01   1.0294000000000001e+00   4.3919999999999998e-01  -9.5200000000000007e-02   3.5099999999999999e-02   9.3220000000000003e-01   2.8910000000000002e-01   2.8730000000000002e+00   4.8159999999999997e-01   1.3469999999999999e-01   2.0790000000000000e-01
  -2.6450000000000001e-01   1.0990000000000000e-01   8.5780000000000001e-01   4.2959999999999998e-01  -1.9000000000000000e-02  -7.4499999999999997e-02   1.1762999999999999e+00   2.6679999999999998e-01   3.7435999999999998e+00   4.3350000000000000e-01   4.8099999999999997e-02   2.4329999999999999e-01
  -2.8649999999999998e-01   8.7900000000000006e-02   6.0050000000000003e-01   3.7240000000000001e-01  -1.6180000000000000e-01  -6.1400000000000003e-02   1.1762999999999999e+00   4.8920000000000002e-01   3.9177000000000000e+00   4.7199999999999998e-01   6.7400000000000002e-02   2.8749999999999998e-01
  -3.5270000000000001e-01   2.1980000000000000e-01   8.5780000000000001e-01   3.6280000000000001e-01  -1.2370000000000000e-01  -2.1899999999999999e-02   1.0653999999999999e+00   2.2239999999999999e-01   3.7435999999999998e+00   4.5269999999999999e-01   0.0000000000000000e+00   2.6540000000000002e-01
  -3.5270000000000001e-01   8.7900000000000006e-02   9.4359999999999999e-01   3.7240000000000001e-01  -1.0470000000000000e-01  -4.3900000000000002e-02   1.1540999999999999e+00   3.7800000000000000e-01   4.0918000000000001e+00   4.4309999999999999e-01   6.7400000000000002e-02   2.8310000000000002e-01
  -2.8649999999999998e-01   2.1980000000000000e-01   4.2890000000000000e-01   5.4420000000000002e-01  -1.0470000000000000e-01  -7.0199999999999999e-02   1.1096999999999999e+00   2.0010000000000000e-01   4.2659000000000002e+00   4.1420000000000001e-01   9.6199999999999994e-02   2.7870000000000000e-01
  -2.4249999999999999e-01   6.6000000000000003e-02   3.4310000000000002e-01   4.0100000000000002e-01  -7.6100000000000001e-02  -7.4499999999999997e-02   1.2206999999999999e+00   4.2249999999999999e-01   4.0048000000000004e+00   5.5869999999999997e-01   9.6199999999999994e-02   2.6540000000000002e-01
  -1.7630000000000001e-01   1.5390000000000001e-01   6.8630000000000002e-01   4.2009999999999997e-01  -1.8079999999999999e-01  -6.1400000000000003e-02   1.2873000000000001e+00   6.4480000000000004e-01   4.1788999999999996e+00   5.1049999999999995e-01   2.3089999999999999e-01   2.3890000000000000e-01
  -1.3230000000000000e-01   6.6000000000000003e-02   6.8630000000000002e-01   4.9650000000000000e-01  -1.0470000000000000e-01  -1.7500000000000002e-02   1.0875999999999999e+00   5.7809999999999995e-01   3.2212000000000001e+00   4.9130000000000001e-01   2.2130000000000000e-01   2.3890000000000000e-01
  -3.0859999999999999e-01   1.7590000000000000e-01   6.0050000000000003e-01   5.3469999999999995e-01  -1.8079999999999999e-01  -7.4499999999999997e-02   1.2428999999999999e+00   2.4460000000000001e-01   2.8730000000000002e+00   5.3939999999999999e-01   1.1550000000000001e-01   2.4329999999999999e-01
  -2.8649999999999998e-01   6.6000000000000003e-02   1.0294000000000001e+00   3.5330000000000000e-01  -9.5200000000000007e-02  -5.2600000000000001e-02   9.7660000000000002e-01   3.5580000000000001e-01   4.0918000000000001e+00   5.2980000000000005e-01   1.1550000000000001e-01   2.4329999999999999e-01
  -2.1999999999999999e-02   0.0000000000000000e+00   1.3725000000000001e+00   3.7240000000000001e-01  -1.1420000000000000e-01  -3.0700000000000002e-02   1.1318999999999999e+00   3.5580000000000001e-01   4.3529999999999998e+00   4.1420000000000001e-01   5.7700000000000001e-02   2.5659999999999999e-01
  -3.7469999999999998e-01   6.6000000000000003e-02   3.4310000000000002e-01   3.8190000000000002e-01  -1.1420000000000000e-01  -2.6300000000000000e-02   1.0209999999999999e+00   4.0020000000000000e-01   2.3506000000000000e+00   4.1420000000000001e-01   4.8099999999999997e-02   2.6540000000000002e-01
  -2.2040000000000001e-01   1.9789999999999999e-01  -4.2890000000000000e-01   4.3919999999999998e-01  -1.4269999999999999e-01  -4.8200000000000000e-02   1.1318999999999999e+00   4.6689999999999998e-01   3.3083000000000000e+00   3.9489999999999997e-01   1.1550000000000001e-01   2.6540000000000002e-01
  -1.1020000000000001e-01   1.7590000000000000e-01   9.4359999999999999e-01   4.2959999999999998e-01  -1.0470000000000000e-01  -5.2600000000000001e-02   1.0209999999999999e+00   3.5580000000000001e-01   3.7435999999999998e+00   5.2980000000000005e-01   7.6999999999999999e-02   2.4770000000000000e-01
  -1.1020000000000001e-01  -2.1999999999999999e-02   7.7210000000000001e-01   4.4869999999999999e-01  -1.2370000000000000e-01  -5.7000000000000002e-02   1.0875999999999999e+00   3.1130000000000002e-01   3.9177000000000000e+00   3.9489999999999997e-01   8.6599999999999996e-02   2.1229999999999999e-01
  -3.5270000000000001e-01  -1.5390000000000001e-01   1.2010000000000001e+00   4.0100000000000002e-01  -1.9030000000000000e-01  -4.8200000000000000e-02   1.0875999999999999e+00   4.2249999999999999e-01   3.7435999999999998e+00   5.6830000000000003e-01   1.1550000000000001e-01   2.6100000000000001e-01
  -2.4249999999999999e-01  -4.3999999999999997e-02   1.0294000000000001e+00   3.3420000000000000e-01  -1.0470000000000000e-01  -7.0199999999999999e-02   1.0875999999999999e+00   3.5580000000000001e-01   3.7435999999999998e+00   4.8159999999999997e-01   1.3469999999999999e-01   2.7429999999999999e-01
  -1.7630000000000001e-01   6.6000000000000003e-02   1.2010000000000001e+00   4.7739999999999999e-01  -1.1420000000000000e-01  -5.7000000000000002e-02   1.1540999999999999e+00   4.2249999999999999e-01   4.1788999999999996e+00   5.1049999999999995e-01   1.4430000000000001e-01   2.8749999999999998e-01
  -3.5270000000000001e-01   1.5390000000000001e-01   8.5780000000000001e-01   4.6779999999999999e-01  -3.8100000000000002e-02  -3.0700000000000002e-02   1.1762999999999999e+00   3.7800000000000000e-01   3.4824000000000002e+00   5.2020000000000000e-01   8.6599999999999996e-02   2.5209999999999999e-01
  -2.8649999999999998e-01   1.5390000000000001e-01   8.5800000000000001e-02   4.9650000000000000e-01  -4.7600000000000003e-02  -7.8899999999999998e-02   1.0875999999999999e+00   3.5580000000000001e-01   4.1788999999999996e+00   3.7569999999999998e-01   5.7700000000000001e-02   2.6979999999999998e-01
  -3.0859999999999999e-01   1.3189999999999999e-01   6.0050000000000003e-01   5.1559999999999995e-01  -1.4269999999999999e-01  -5.7000000000000002e-02   9.5440000000000003e-01   3.5580000000000001e-01   4.3529999999999998e+00   3.7569999999999998e-01   1.4430000000000001e-01   2.4770000000000000e-01
  -2.4249999999999999e-01   2.8580000000000000e-01   1.0294000000000001e+00   4.3919999999999998e-01  -1.2370000000000000e-01  -1.0520000000000000e-01   1.0431999999999999e+00   3.5580000000000001e-01   3.4824000000000002e+00   5.3939999999999999e-01   6.7400000000000002e-02   2.4329999999999999e-01
  -2.6450000000000001e-01   4.3999999999999997e-02   6.8630000000000002e-01   2.7689999999999998e-01  -1.1420000000000000e-01  -4.8200000000000000e-02   1.1540999999999999e+00   3.7800000000000000e-01   3.2212000000000001e+00   4.3350000000000000e-01   2.8899999999999999e-02   2.6100000000000001e-01
  -2.6450000000000001e-01   1.7590000000000000e-01   4.2890000000000000e-01   4.2959999999999998e-01  -2.5690000000000002e-01  -5.7000000000000002e-02   1.1762999999999999e+00   2.6679999999999998e-01   3.8306000000000000e+00   4.8159999999999997e-01   6.7400000000000002e-02   2.4770000000000000e-01
  -4.8490000000000000e-01   1.0990000000000000e-01   2.5740000000000002e-01   4.7739999999999999e-01  -1.9030000000000000e-01  -3.5099999999999999e-02   1.1318999999999999e+00   3.5580000000000001e-01   3.1341999999999999e+00   4.9130000000000001e-01   6.7400000000000002e-02   2.7429999999999999e-01
  -1.9839999999999999e-01   2.4179999999999999e-01   3.4310000000000002e-01   4.4869999999999999e-01  -1.9030000000000000e-01  -2.6300000000000000e-02   9.9880000000000002e-01   3.5580000000000001e-01   3.3953000000000002e+00   4.6239999999999998e-01   5.7700000000000001e-02   2.3890000000000000e-01
  -1.5429999999999999e-01   1.5390000000000001e-01   7.7210000000000001e-01   3.5330000000000000e-01  -1.7130000000000001e-01  -7.8899999999999998e-02   1.1762999999999999e+00   4.8920000000000002e-01   3.6564999999999999e+00   4.9130000000000001e-01   7.6999999999999999e-02   2.3440000000000000e-01
  -3.5270000000000001e-01   2.6379999999999998e-01   6.0050000000000003e-01   4.6779999999999999e-01  -1.7130000000000001e-01   0.0000000000000000e+00   1.0875999999999999e+00   4.4469999999999998e-01   3.3953000000000002e+00   4.6239999999999998e-01   1.2509999999999999e-01   2.2120000000000001e-01
  -2.2040000000000001e-01   2.4179999999999999e-01   9.4359999999999999e-01   4.3919999999999998e-01  -8.5599999999999996e-02  -4.3900000000000002e-02   8.6560000000000004e-01   5.1139999999999997e-01   4.1788999999999996e+00   5.5869999999999997e-01   1.3469999999999999e-01   2.5659999999999999e-01
  -3.3060000000000000e-01   0.0000000000000000e+00   5.1470000000000005e-01   3.7240000000000001e-01  -1.3320000000000001e-01  -5.2600000000000001e-02   1.0653999999999999e+00   2.4460000000000001e-01   4.4401000000000002e+00   5.1049999999999995e-01   7.6999999999999999e-02   2.0790000000000000e-01
  -3.9679999999999999e-01   1.0990000000000000e-01   7.7210000000000001e-01   4.2959999999999998e-01  -7.6100000000000001e-02  -6.1400000000000003e-02   1.1318999999999999e+00   4.0020000000000000e-01   3.9177000000000000e+00   5.3939999999999999e-01   6.7400000000000002e-02   2.6979999999999998e-01
  -8.8200000000000001e-02   3.2979999999999998e-01   1.1152000000000000e+00   4.0100000000000002e-01  -1.2370000000000000e-01  -5.7000000000000002e-02   1.0875999999999999e+00   2.0010000000000000e-01   4.2659000000000002e+00   3.4680000000000000e-01   7.6999999999999999e-02   2.3890000000000000e-01
  -1.3230000000000000e-01   1.9789999999999999e-01   1.2010000000000001e+00   3.3420000000000000e-01  -1.7130000000000001e-01  -4.8200000000000000e-02   1.1762999999999999e+00   5.3369999999999995e-01   3.5695000000000001e+00   5.2020000000000000e-01   7.6999999999999999e-02   2.3890000000000000e-01
   0.0000000000000000e+00  -4.3999999999999997e-02   6.8630000000000002e-01   4.0100000000000002e-01  -9.5200000000000007e-02  -3.0700000000000002e-02   1.2650999999999999e+00   4.6689999999999998e-01   4.6142000000000003e+00   4.2380000000000001e-01   8.6599999999999996e-02   2.2120000000000001e-01
  -1.1020000000000001e-01   1.9789999999999999e-01   2.5740000000000002e-01   4.6779999999999999e-01  -1.2370000000000000e-01  -4.3900000000000002e-02   1.1540999999999999e+00   5.5589999999999995e-01   3.9177000000000000e+00   5.5869999999999997e-01   7.6999999999999999e-02   2.6540000000000002e-01
  -2.8649999999999998e-01  -6.6000000000000003e-02   1.0294000000000001e+00   3.9140000000000003e-01  -1.1420000000000000e-01  -9.6500000000000002e-02   1.2206999999999999e+00   3.7800000000000000e-01   3.2212000000000001e+00   5.2020000000000000e-01   6.7400000000000002e-02   2.6979999999999998e-01
  -1.9839999999999999e-01   1.7590000000000000e-01   1.2010000000000001e+00   3.8190000000000002e-01  -1.4269999999999999e-01  -7.8899999999999998e-02   1.1096999999999999e+00   6.0040000000000004e-01   3.7435999999999998e+00   4.9130000000000001e-01   9.6199999999999994e-02   2.4329999999999999e-01
  -6.6100000000000006e-02   2.1980000000000000e-01   7.7210000000000001e-01   5.4420000000000002e-01  -1.0470000000000000e-01  -4.3900000000000002e-02   1.3095000000000001e+00   4.6689999999999998e-01   4.4401000000000002e+00   5.1049999999999995e-01   1.9199999999999998e-02   2.7429999999999999e-01
  -3.5270000000000001e-01  -2.1999999999999999e-02   1.4582999999999999e+00   4.7739999999999999e-01  -7.6100000000000001e-02  -7.4499999999999997e-02   1.1540999999999999e+00   4.6689999999999998e-01   4.0918000000000001e+00   5.1049999999999995e-01   1.1550000000000001e-01   2.2120000000000001e-01
  -1.7630000000000001e-01   1.9789999999999999e-01   8.5800000000000001e-02   4.1049999999999998e-01  -1.9980000000000001e-01  -7.4499999999999997e-02   1.1540999999999999e+00   4.6689999999999998e-01   4.0918000000000001e+00   6.0690000000000000e-01   1.0580000000000001e-01   2.4770000000000000e-01
  -2.4249999999999999e-01   2.8580000000000000e-01   6.0050000000000003e-01   4.3919999999999998e-01  -1.9980000000000001e-01  -5.7000000000000002e-02   9.9880000000000002e-01   5.3369999999999995e-01   3.3953000000000002e+00   5.1049999999999995e-01   6.7400000000000002e-02   2.6100000000000001e-01
  -1.1020000000000001e-01  -2.1999999999999999e-02   1.7160000000000000e-01   3.6280000000000001e-01  -8.5599999999999996e-02  -5.7000000000000002e-02   1.1096999999999999e+00   4.8920000000000002e-01   3.4824000000000002e+00   4.6239999999999998e-01   8.6599999999999996e-02   2.2120000000000001e-01
  -3.0859999999999999e-01  -8.7900000000000006e-02   3.4310000000000002e-01   3.9140000000000003e-01  -1.7130000000000001e-01  -3.0700000000000002e-02   1.1540999999999999e+00   3.1130000000000002e-01   4.3529999999999998e+00   5.5869999999999997e-01   1.3469999999999999e-01   2.4770000000000000e-01
  -1.1020000000000001e-01   4.3999999999999997e-02   8.5800000000000001e-02   3.7240000000000001e-01  -1.2370000000000000e-01  -5.7000000000000002e-02   1.1762999999999999e+00   4.6689999999999998e-01   4.1788999999999996e+00   4.1420000000000001e-01   7.6999999999999999e-02   2.9640000000000000e-01
  -3.5270000000000001e-01   0.0000000000000000e+00   1.6298999999999999e+00   3.9140000000000003e-01  -6.6600000000000006e-02  -7.8899999999999998e-02   1.2873000000000001e+00   3.7800000000000000e-01   4.2659000000000002e+00   4.9130000000000001e-01   1.0580000000000001e-01   2.5659999999999999e-01
  -1.7630000000000001e-01   1.3189999999999999e-01  -2.5740000000000002e-01   4.1049999999999998e-01  -1.1420000000000000e-01  -3.0700000000000002e-02   1.0875999999999999e+00   3.1130000000000002e-01   3.5695000000000001e+00   4.8159999999999997e-01   1.6360000000000000e-01   2.6100000000000001e-01
  -1.7630000000000001e-01   0.0000000000000000e+00   3.4310000000000002e-01   4.5829999999999999e-01  -1.4269999999999999e-01  -3.5099999999999999e-02   1.2650999999999999e+00   4.4469999999999998e-01   3.7435999999999998e+00   5.1049999999999995e-01   1.3469999999999999e-01   2.3440000000000000e-01
  -2.6450000000000001e-01   1.3189999999999999e-01   1.7160000000000000e-01   4.6779999999999999e-01  -1.6180000000000000e-01  -7.8899999999999998e-02   1.0653999999999999e+00   4.4469999999999998e-01   3.4824000000000002e+00   4.7199999999999998e-01   1.3469999999999999e-01   2.3440000000000000e-01
  -3.3060000000000000e-01   8.7900000000000006e-02   6.0050000000000003e-01   3.8190000000000002e-01  -5.7099999999999998e-02  -1.7500000000000002e-02   1.1984999999999999e+00   4.2249999999999999e-01   3.3953000000000002e+00   5.9719999999999995e-01   1.9199999999999998e-02   2.4770000000000000e-01
  -2.4249999999999999e-01   1.3189999999999999e-01   9.4359999999999999e-01   4.1049999999999998e-01  -1.3320000000000001e-01  -7.0199999999999999e-02   9.5440000000000003e-01   6.2260000000000004e-01   3.2212000000000001e+00   5.2020000000000000e-01   8.6599999999999996e-02   2.3440000000000000e-01
  -2.8649999999999998e-01  -1.0990000000000000e-01   1.0294000000000001e+00   4.2959999999999998e-01  -7.6100000000000001e-02  -8.3299999999999999e-02   1.2650999999999999e+00   2.6679999999999998e-01   3.2212000000000001e+00   4.3350000000000000e-01   4.8099999999999997e-02   3.0080000000000001e-01
  -3.0859999999999999e-01  -2.1999999999999999e-02   1.7160000000000000e-01   5.0600000000000001e-01  -1.6180000000000000e-01  -4.4000000000000003e-03   9.1000000000000003e-01   4.8920000000000002e-01   3.3953000000000002e+00   4.9130000000000001e-01  -1.9199999999999998e-02   2.5659999999999999e-01
  -3.0859999999999999e-01   1.7590000000000000e-01   6.0050000000000003e-01   3.2460000000000000e-01  -1.6180000000000000e-01  -2.6300000000000000e-02   1.1540999999999999e+00   4.6689999999999998e-01   3.5695000000000001e+00   5.7799999999999996e-01   8.6599999999999996e-02   3.0959999999999999e-01
  -2.8649999999999998e-01  -2.1999999999999999e-02   7.7210000000000001e-01   4.5829999999999999e-01  -1.8079999999999999e-01  -4.3900000000000002e-02   1.3095000000000001e+00   5.5589999999999995e-01   4.0918000000000001e+00   4.8159999999999997e-01   7.6999999999999999e-02   2.3890000000000000e-01
  -1.7630000000000001e-01   3.5170000000000001e-01   3.4310000000000002e-01   4.4869999999999999e-01  -1.1420000000000000e-01  -3.9500000000000000e-02   9.5440000000000003e-01   4.4469999999999998e-01   2.8730000000000002e+00   4.7199999999999998e-01   9.5999999999999992e-03   2.5209999999999999e-01
   8.8200000000000001e-02   1.5390000000000001e-01   6.0050000000000003e-01   4.1049999999999998e-01  -1.9030000000000000e-01  -1.3200000000000000e-02   1.5093000000000001e+00   8.8900000000000007e-02   4.1788999999999996e+00   5.3939999999999999e-01   1.1550000000000001e-01   2.0790000000000000e-01
  -2.6450000000000001e-01   8.7900000000000006e-02   6.8630000000000002e-01   4.0100000000000002e-01  -1.6180000000000000e-01  -5.2600000000000001e-02   7.5460000000000005e-01   7.5600000000000001e-01   3.3083000000000000e+00   5.5869999999999997e-01   1.3469999999999999e-01   2.7870000000000000e-01
  -1.9839999999999999e-01   1.3189999999999999e-01   9.4359999999999999e-01   4.8690000000000000e-01  -7.6100000000000001e-02  -9.2100000000000001e-02   1.1318999999999999e+00   1.1119999999999999e-01   3.0470999999999999e+00   4.6239999999999998e-01   1.7319999999999999e-01   2.2559999999999999e-01
   4.4100000000000000e-02   1.9789999999999999e-01   1.0294000000000001e+00   3.8190000000000002e-01  -1.0470000000000000e-01  -7.4499999999999997e-02   9.9880000000000002e-01   3.1130000000000002e-01   3.1341999999999999e+00   5.8760000000000001e-01   7.6999999999999999e-02   2.6979999999999998e-01
  -1.1020000000000001e-01   3.9570000000000000e-01   4.2890000000000000e-01   4.0100000000000002e-01   9.4999999999999998e-03  -4.3900000000000002e-02   8.8780000000000003e-01   1.0005999999999999e+00   3.5695000000000001e+00   5.2980000000000005e-01   9.6199999999999994e-02   2.4770000000000000e-01
  -2.4249999999999999e-01   2.1980000000000000e-01   0.0000000000000000e+00   3.7240000000000001e-01  -5.7099999999999998e-02  -8.8000000000000005e-03   1.0431999999999999e+00  -1.7790000000000000e-01   3.0470999999999999e+00   4.2380000000000001e-01   0.0000000000000000e+00   2.6100000000000001e-01
  -2.4249999999999999e-01   1.5390000000000001e-01   8.5800000000000001e-02   4.6779999999999999e-01  -6.6600000000000006e-02  -5.2600000000000001e-02   1.1540999999999999e+00   5.1139999999999997e-01   3.7435999999999998e+00   4.2380000000000001e-01   1.0580000000000001e-01   2.4329999999999999e-01
  -1.5429999999999999e-01  -6.6000000000000003e-02   1.0294000000000001e+00   4.0100000000000002e-01  -1.7130000000000001e-01   8.8000000000000005e-03   1.1096999999999999e+00   9.5609999999999995e-01   4.1788999999999996e+00   5.4910000000000003e-01   1.0580000000000001e-01   3.1850000000000001e-01
  -1.9839999999999999e-01  -6.6000000000000003e-02   3.4310000000000002e-01   4.4869999999999999e-01  -2.0930000000000001e-01  -1.3200000000000000e-02   1.3761000000000001e+00  -1.3339999999999999e-01   3.3953000000000002e+00   5.0090000000000001e-01  -4.8099999999999997e-02   2.1679999999999999e-01
  -2.4249999999999999e-01   2.1999999999999999e-02  -2.5740000000000002e-01   4.4869999999999999e-01  -1.7130000000000001e-01  -3.5099999999999999e-02   9.7660000000000002e-01   4.0020000000000000e-01   3.6564999999999999e+00   5.8760000000000001e-01   6.7400000000000002e-02   2.6979999999999998e-01
  -4.4080000000000003e-01   1.3189999999999999e-01   5.1470000000000005e-01   4.2959999999999998e-01  -1.9000000000000000e-02  -3.9500000000000000e-02   1.3317000000000001e+00   6.0040000000000004e-01   4.0048000000000004e+00   5.5869999999999997e-01   1.9199999999999998e-02   2.2120000000000001e-01
  -3.5270000000000001e-01   0.0000000000000000e+00   8.5780000000000001e-01   5.1559999999999995e-01  -1.0470000000000000e-01  -3.5099999999999999e-02   1.0653999999999999e+00   2.4460000000000001e-01   3.5695000000000001e+00   5.3939999999999999e-01   9.6199999999999994e-02   2.6100000000000001e-01
   2.1999999999999999e-02  -4.3999999999999997e-02   1.2010000000000001e+00   4.7739999999999999e-01  -1.4269999999999999e-01  -9.2100000000000001e-02   1.1762999999999999e+00   1.3339999999999999e-01   3.3083000000000000e+00   5.4910000000000003e-01   1.9239999999999999e-01   3.3179999999999998e-01
  -1.3230000000000000e-01  -6.6000000000000003e-02   1.2010000000000001e+00   4.8690000000000000e-01  -1.2370000000000000e-01  -5.2600000000000001e-02   8.6560000000000004e-01   5.5589999999999995e-01   3.9177000000000000e+00   5.2980000000000005e-01   6.7400000000000002e-02   2.8310000000000002e-01
  -1.7630000000000001e-01   2.1980000000000000e-01   9.4359999999999999e-01   3.3420000000000000e-01  -1.6180000000000000e-01  -5.2600000000000001e-02   1.2650999999999999e+00   6.0040000000000004e-01   4.0048000000000004e+00   5.4910000000000003e-01   1.1550000000000001e-01   2.4770000000000000e-01
  -4.4100000000000000e-02   4.3999999999999997e-02   8.5780000000000001e-01   3.7240000000000001e-01  -1.0470000000000000e-01  -4.3900000000000002e-02   1.1762999999999999e+00   1.5559999999999999e-01   4.5270999999999999e+00   4.7199999999999998e-01  -9.5999999999999992e-03   2.5209999999999999e-01
  -1.1020000000000001e-01   4.8359999999999997e-01   1.7160000000000000e-01   4.5829999999999999e-01  -1.5229999999999999e-01  -6.1400000000000003e-02   1.1318999999999999e+00   4.6689999999999998e-01   3.6564999999999999e+00   5.9719999999999995e-01   9.5999999999999992e-03   2.7429999999999999e-01
  -3.0859999999999999e-01   1.5390000000000001e-01   1.7160000000000000e-01   4.0100000000000002e-01  -3.8100000000000002e-02  -8.8000000000000005e-03   1.3317000000000001e+00   2.6679999999999998e-01   4.0918000000000001e+00   5.2020000000000000e-01  -1.9199999999999998e-02   1.8140000000000001e-01
  -1.9839999999999999e-01   8.7900000000000006e-02   1.2010000000000001e+00   4.8690000000000000e-01  -9.5200000000000007e-02  -6.5799999999999997e-02   1.1540999999999999e+00   1.3339999999999999e-01   4.3529999999999998e+00   4.2380000000000001e-01   1.3469999999999999e-01   2.6540000000000002e-01
  -2.8649999999999998e-01   0.0000000000000000e+00   7.7210000000000001e-01   5.3469999999999995e-01  -1.3320000000000001e-01   1.3200000000000000e-02   1.1096999999999999e+00   5.7809999999999995e-01   3.7435999999999998e+00   5.2980000000000005e-01   7.6999999999999999e-02   2.5209999999999999e-01
  -1.9839999999999999e-01   1.3189999999999999e-01   5.1470000000000005e-01   4.2959999999999998e-01  -6.6600000000000006e-02  -1.1400000000000000e-01   1.2206999999999999e+00   1.3339999999999999e-01   3.7435999999999998e+00   4.5269999999999999e-01   7.6999999999999999e-02   2.7429999999999999e-01
  -2.8649999999999998e-01   6.6000000000000003e-02  -8.5800000000000001e-02   5.1559999999999995e-01  -1.0470000000000000e-01  -5.2600000000000001e-02   1.1318999999999999e+00   5.3369999999999995e-01   3.2212000000000001e+00   5.4910000000000003e-01   9.6199999999999994e-02   2.6100000000000001e-01
  -1.9839999999999999e-01   2.1999999999999999e-02   7.7210000000000001e-01   4.7739999999999999e-01  -9.5200000000000007e-02  -7.0199999999999999e-02   1.1096999999999999e+00   2.4460000000000001e-01   3.6564999999999999e+00   5.2980000000000005e-01   6.7400000000000002e-02   2.3440000000000000e-01
  -1.7630000000000001e-01   2.4179999999999999e-01   9.4359999999999999e-01   5.1559999999999995e-01  -6.6600000000000006e-02  -1.7500000000000002e-02   1.0209999999999999e+00   4.0020000000000000e-01   3.3953000000000002e+00   5.6830000000000003e-01   1.0580000000000001e-01   2.5659999999999999e-01
  -1.1020000000000001e-01  -1.0990000000000000e-01   6.0050000000000003e-01   3.2460000000000000e-01  -1.1420000000000000e-01  -4.3900000000000002e-02   1.1096999999999999e+00   5.5589999999999995e-01   3.3953000000000002e+00   4.5269999999999999e-01   6.7400000000000002e-02   2.6979999999999998e-01
  -3.5270000000000001e-01   2.1980000000000000e-01   1.3725000000000001e+00   4.3919999999999998e-01  -7.6100000000000001e-02  -2.6300000000000000e-02   1.1318999999999999e+00   6.6699999999999995e-02   3.4824000000000002e+00   4.6239999999999998e-01   1.2509999999999999e-01   2.6979999999999998e-01
  -1.9839999999999999e-01   1.0990000000000000e-01   1.2010000000000001e+00   4.1049999999999998e-01  -1.7130000000000001e-01  -3.9500000000000000e-02   1.1096999999999999e+00   2.8910000000000002e-01   3.5695000000000001e+00   4.7199999999999998e-01   8.6599999999999996e-02   3.1409999999999999e-01
  -4.4100000000000000e-02   8.7900000000000006e-02   5.1470000000000005e-01   3.7240000000000001e-01  -1.5229999999999999e-01  -3.0700000000000002e-02   1.1318999999999999e+00   4.6689999999999998e-01   3.7435999999999998e+00   4.9130000000000001e-01   7.6999999999999999e-02   2.6100000000000001e-01
  -2.4249999999999999e-01   2.8580000000000000e-01   7.7210000000000001e-01   3.6280000000000001e-01  -8.5599999999999996e-02  -2.6300000000000000e-02   1.2206999999999999e+00   1.7790000000000000e-01   3.3083000000000000e+00   5.2020000000000000e-01   7.6999999999999999e-02   2.6979999999999998e-01
  -1.7630000000000001e-01   6.6000000000000003e-02   7.7210000000000001e-01   3.0549999999999999e-01  -5.7099999999999998e-02  -7.4499999999999997e-02   1.1762999999999999e+00   5.3369999999999995e-01   4.0048000000000004e+00   3.7569999999999998e-01   1.0580000000000001e-01   2.0790000000000000e-01
  -2.8649999999999998e-01   6.6000000000000003e-02   6.8630000000000002e-01   4.3919999999999998e-01  -1.6180000000000000e-01  -4.3900000000000002e-02   1.2206999999999999e+00   4.2249999999999999e-01   4.2659000000000002e+00   5.0090000000000001e-01   6.7400000000000002e-02   2.2120000000000001e-01
  -2.2040000000000001e-01  -1.0990000000000000e-01   7.7210000000000001e-01   4.4869999999999999e-01  -1.9980000000000001e-01  -5.7000000000000002e-02   1.3095000000000001e+00   4.6689999999999998e-01   3.4824000000000002e+00   5.2020000000000000e-01   5.7700000000000001e-02   2.9189999999999999e-01
  -1.9839999999999999e-01   2.8580000000000000e-01   5.1470000000000005e-01   5.0600000000000001e-01  -8.5599999999999996e-02  -7.4499999999999997e-02   1.1762999999999999e+00   2.8910000000000002e-01   3.6564999999999999e+00   4.8159999999999997e-01   4.8099999999999997e-02   2.2120000000000001e-01
  -2.4249999999999999e-01   2.6379999999999998e-01   3.4310000000000002e-01   4.6779999999999999e-01  -1.4269999999999999e-01  -4.8200000000000000e-02   1.1318999999999999e+00   4.8920000000000002e-01   3.4824000000000002e+00   4.9130000000000001e-01   3.8500000000000000e-02   2.5659999999999999e-01
  -8.8200000000000001e-02   1.0990000000000000e-01   4.2890000000000000e-01   4.0100000000000002e-01  -1.6180000000000000e-01  -2.1899999999999999e-02   1.1762999999999999e+00   3.7800000000000000e-01   4.7882999999999996e+00   4.8159999999999997e-01   9.6199999999999994e-02   2.5659999999999999e-01
  -2.2040000000000001e-01   0.0000000000000000e+00   6.8630000000000002e-01   4.1049999999999998e-01  -1.4269999999999999e-01  -6.5799999999999997e-02   9.1000000000000003e-01   4.0020000000000000e-01   3.5695000000000001e+00   5.0090000000000001e-01   1.2509999999999999e-01   2.2120000000000001e-01
  -2.1999999999999999e-02   8.7900000000000006e-02   6.8630000000000002e-01   4.7739999999999999e-01  -8.5599999999999996e-02  -2.6300000000000000e-02   8.8780000000000003e-01   2.8910000000000002e-01   4.0048000000000004e+00   4.6239999999999998e-01   4.8099999999999997e-02   2.4329999999999999e-01
  -2.6450000000000001e-01   8.7900000000000006e-02   6.0050000000000003e-01   3.4370000000000001e-01  -1.2370000000000000e-01  -1.3589999999999999e-01   1.1762999999999999e+00   3.7800000000000000e-01   3.1341999999999999e+00   4.4309999999999999e-01   6.7400000000000002e-02   2.8749999999999998e-01
  -4.1880000000000001e-01   8.7900000000000006e-02   9.4359999999999999e-01   3.1509999999999999e-01  -1.2370000000000000e-01  -3.0700000000000002e-02   1.0209999999999999e+00   4.0020000000000000e-01   4.5270999999999999e+00   4.0460000000000002e-01   1.4430000000000001e-01   2.8310000000000002e-01
  -2.4249999999999999e-01   1.0990000000000000e-01   9.4359999999999999e-01   4.8690000000000000e-01  -1.8079999999999999e-01  -4.3900000000000002e-02   1.1096999999999999e+00   4.8920000000000002e-01   3.7435999999999998e+00   5.5869999999999997e-01   6.7400000000000002e-02   2.9640000000000000e-01
  -3.3060000000000000e-01   4.3999999999999997e-02   1.7157000000000000e+00   3.0549999999999999e-01  -1.2370000000000000e-01  -4.3900000000000002e-02   1.1540999999999999e+00   4.8920000000000002e-01   3.9177000000000000e+00   4.7199999999999998e-01   1.5400000000000000e-01   2.4329999999999999e-01
  -2.8649999999999998e-01  -1.0990000000000000e-01   6.8630000000000002e-01   3.4370000000000001e-01  -1.4269999999999999e-01  -7.0199999999999999e-02   1.1318999999999999e+00   4.2249999999999999e-01   3.8306000000000000e+00   4.5269999999999999e-01   1.1550000000000001e-01   2.2120000000000001e-01
  -2.2040000000000001e-01   1.5390000000000001e-01   1.2867999999999999e+00   4.0100000000000002e-01  -1.2370000000000000e-01  -5.2600000000000001e-02   1.0209999999999999e+00   4.2249999999999999e-01   3.3953000000000002e+00   5.2020000000000000e-01   2.8899999999999999e-02   2.8310000000000002e-01
  -2.6450000000000001e-01   1.5390000000000001e-01   6.8630000000000002e-01   4.6779999999999999e-01  -1.3320000000000001e-01  -8.7700000000000000e-02   1.1540999999999999e+00   3.3350000000000002e-01   3.6564999999999999e+00   3.7569999999999998e-01   6.7400000000000002e-02   2.5209999999999999e-01
  -1.5429999999999999e-01   1.7590000000000000e-01   6.8630000000000002e-01   2.8639999999999999e-01  -5.7099999999999998e-02  -2.1899999999999999e-02   1.2428999999999999e+00   2.8910000000000002e-01   4.0918000000000001e+00   4.3350000000000000e-01   8.6599999999999996e-02   2.3000000000000001e-01
  -2.6450000000000001e-01   2.8580000000000000e-01   7.7210000000000001e-01   5.1559999999999995e-01  -1.3320000000000001e-01  -2.6300000000000000e-02   1.0431999999999999e+00   3.1130000000000002e-01   4.3529999999999998e+00   4.9130000000000001e-01   1.0580000000000001e-01   2.6540000000000002e-01
  -2.8649999999999998e-01  -2.1999999999999999e-02   1.4582999999999999e+00   3.9140000000000003e-01  -9.5200000000000007e-02  -8.7700000000000000e-02   1.1984999999999999e+00   5.5589999999999995e-01   3.5695000000000001e+00   4.4309999999999999e-01   6.7400000000000002e-02   2.5209999999999999e-01
  -2.4249999999999999e-01   1.3189999999999999e-01   5.1470000000000005e-01   4.4869999999999999e-01  -2.0930000000000001e-01  -1.7500000000000002e-02   1.0875999999999999e+00   3.7800000000000000e-01   4.2659000000000002e+00   5.3939999999999999e-01   9.6199999999999994e-02   2.7429999999999999e-01
  -6.6100000000000006e-02   0.0000000000000000e+00   1.7160000000000000e-01   4.1049999999999998e-01  -1.8079999999999999e-01  -1.7500000000000002e-02   1.1984999999999999e+00   3.5580000000000001e-01   4.0048000000000004e+00   5.1049999999999995e-01   9.6199999999999994e-02   2.3000000000000001e-01
  -3.3060000000000000e-01   2.1999999999999999e-02   1.2010000000000001e+00   4.0100000000000002e-01  -1.3320000000000001e-01  -2.1899999999999999e-02   1.1096999999999999e+00   3.5580000000000001e-01   3.6564999999999999e+00   4.5269999999999999e-01   7.6999999999999999e-02   2.6100000000000001e-01
  -2.2040000000000001e-01  -4.3999999999999997e-02   1.4582999999999999e+00   3.2460000000000000e-01  -1.3320000000000001e-01  -1.7500000000000002e-02   9.9880000000000002e-01   4.2249999999999999e-01   3.6564999999999999e+00   5.8760000000000001e-01   1.1550000000000001e-01   2.4770000000000000e-01
  -1.7630000000000001e-01   2.1999999999999999e-02   1.2867999999999999e+00   3.9140000000000003e-01  -1.7130000000000001e-01  -9.6500000000000002e-02   1.0875999999999999e+00   4.6689999999999998e-01   3.2212000000000001e+00   5.5869999999999997e-01   1.4430000000000001e-01   2.6540000000000002e-01
  -2.4249999999999999e-01   1.3189999999999999e-01   1.1152000000000000e+00   4.5829999999999999e-01  -3.8100000000000002e-02  -3.9500000000000000e-02   1.2650999999999999e+00   3.7800000000000000e-01   3.3083000000000000e+00   5.4910000000000003e-01   8.6599999999999996e-02   2.5659999999999999e-01
  -1.9839999999999999e-01   3.0780000000000002e-01   1.3725000000000001e+00   4.4869999999999999e-01  -2.0930000000000001e-01  -8.3299999999999999e-02   1.0209999999999999e+00   3.3350000000000002e-01   3.6564999999999999e+00   5.2020000000000000e-01   8.6599999999999996e-02   2.5209999999999999e-01
  -6.6100000000000006e-02   2.4179999999999999e-01   2.5740000000000002e-01   4.5829999999999999e-01  -2.3790000000000000e-01  -4.4000000000000003e-03   1.0431999999999999e+00   5.3369999999999995e-01   3.5695000000000001e+00   4.8159999999999997e-01   9.6199999999999994e-02   2.6100000000000001e-01
  -2.8649999999999998e-01  -1.5390000000000001e-01   5.1470000000000005e-01   4.3919999999999998e-01  -3.8100000000000002e-02  -5.2600000000000001e-02   1.0209999999999999e+00   5.7809999999999995e-01   4.0048000000000004e+00   5.1049999999999995e-01   9.5999999999999992e-03   3.2729999999999998e-01
  -1.9839999999999999e-01   3.2979999999999998e-01   2.5740000000000002e-01   4.6779999999999999e-01  -1.0470000000000000e-01  -3.9500000000000000e-02   9.7660000000000002e-01   3.3350000000000002e-01   3.8306000000000000e+00   4.6239999999999998e-01   1.0580000000000001e-01   2.6100000000000001e-01
  -1.7630000000000001e-01   8.7900000000000006e-02   1.4582999999999999e+00   3.7240000000000001e-01  -1.3320000000000001e-01  -5.7000000000000002e-02   1.2206999999999999e+00   1.1119999999999999e-01   3.9177000000000000e+00   5.0090000000000001e-01   1.1550000000000001e-01   2.3440000000000000e-01
  -1.3230000000000000e-01   2.4179999999999999e-01   9.4359999999999999e-01   4.1049999999999998e-01  -2.2839999999999999e-01  -6.1400000000000003e-02   1.0209999999999999e+00   4.8920000000000002e-01   3.2212000000000001e+00   4.8159999999999997e-01  -3.8500000000000000e-02   2.8310000000000002e-01
  -1.9839999999999999e-01   4.3999999999999997e-02   6.0050000000000003e-01   4.7739999999999999e-01  -1.3320000000000001e-01  -2.6300000000000000e-02   1.1540999999999999e+00   2.2200000000000001e-02   3.7435999999999998e+00   5.1049999999999995e-01   1.2509999999999999e-01   2.8310000000000002e-01
  -4.8490000000000000e-01   0.0000000000000000e+00   6.0050000000000003e-01   3.8190000000000002e-01  -1.3320000000000001e-01  -5.2600000000000001e-02   1.1762999999999999e+00   5.3369999999999995e-01   3.5695000000000001e+00   4.7199999999999998e-01   8.6599999999999996e-02   2.2559999999999999e-01
  -3.7469999999999998e-01   1.7590000000000000e-01   6.8630000000000002e-01   4.7739999999999999e-01  -1.2370000000000000e-01   1.3200000000000000e-02   9.7660000000000002e-01   6.8930000000000002e-01   3.3083000000000000e+00   5.0090000000000001e-01   1.8279999999999999e-01   2.4329999999999999e-01
  -2.8649999999999998e-01   1.5390000000000001e-01  -1.7160000000000000e-01   4.2959999999999998e-01  -1.0470000000000000e-01  -4.8200000000000000e-02   1.0875999999999999e+00   3.3350000000000002e-01   3.7435999999999998e+00   4.1420000000000001e-01   1.0580000000000001e-01   2.3440000000000000e-01
  -8.8200000000000001e-02   4.3999999999999997e-02   1.3725000000000001e+00   4.1049999999999998e-01  -5.7099999999999998e-02  -4.8200000000000000e-02   1.1540999999999999e+00   2.2239999999999999e-01   4.0048000000000004e+00   4.8159999999999997e-01   3.8500000000000000e-02   2.3000000000000001e-01
  -2.4249999999999999e-01   3.9570000000000000e-01   1.1152000000000000e+00   3.9140000000000003e-01  -1.4269999999999999e-01  -2.1899999999999999e-02   9.7660000000000002e-01   3.7800000000000000e-01   3.4824000000000002e+00   5.0090000000000001e-01   7.6999999999999999e-02   2.6100000000000001e-01
  -2.2040000000000001e-01  -1.0990000000000000e-01  -2.5740000000000002e-01   4.7739999999999999e-01  -1.6180000000000000e-01  -6.5799999999999997e-02   9.5440000000000003e-01   4.6689999999999998e-01   3.3953000000000002e+00   4.6239999999999998e-01   4.8099999999999997e-02   2.6979999999999998e-01
  -3.3060000000000000e-01   2.8580000000000000e-01   9.4359999999999999e-01   4.9650000000000000e-01  -8.5599999999999996e-02  -3.0700000000000002e-02   1.1762999999999999e+00   4.0020000000000000e-01   3.6564999999999999e+00   5.7799999999999996e-01   1.1550000000000001e-01   2.9640000000000000e-01
  -1.5429999999999999e-01   3.7369999999999998e-01   1.0294000000000001e+00   4.0100000000000002e-01  -1.5229999999999999e-01  -3.9500000000000000e-02   1.0653999999999999e+00   5.3369999999999995e-01   3.4824000000000002e+00   4.6239999999999998e-01   5.7700000000000001e-02   2.7870000000000000e-01
  -2.4249999999999999e-01   1.3189999999999999e-01   2.5740000000000002e-01   3.4370000000000001e-01  -1.3320000000000001e-01  -9.2100000000000001e-02   1.0875999999999999e+00   3.7800000000000000e-01   2.9600000000000000e+00   4.7199999999999998e-01   6.7400000000000002e-02   2.5209999999999999e-01
  -3.5270000000000001e-01   2.6379999999999998e-01   1.1152000000000000e+00   5.0600000000000001e-01  -9.5200000000000007e-02  -8.7700000000000000e-02   1.0209999999999999e+00   3.7800000000000000e-01   4.4401000000000002e+00   4.8159999999999997e-01   3.8500000000000000e-02   2.4329999999999999e-01
  -3.3060000000000000e-01   3.5170000000000001e-01   8.5780000000000001e-01   4.3919999999999998e-01  -1.0470000000000000e-01  -2.1899999999999999e-02   1.0653999999999999e+00   3.3350000000000002e-01   3.5695000000000001e+00   5.3939999999999999e-01   7.6999999999999999e-02   2.9640000000000000e-01
  -6.6100000000000006e-02   1.9789999999999999e-01   1.1152000000000000e+00   5.3469999999999995e-01  -1.3320000000000001e-01  -2.1899999999999999e-02   9.5440000000000003e-01   2.8910000000000002e-01   3.3083000000000000e+00   4.8159999999999997e-01   1.0580000000000001e-01   2.3890000000000000e-01
  -1.1020000000000001e-01   2.4179999999999999e-01   3.4310000000000002e-01   4.1049999999999998e-01  -1.7130000000000001e-01  -5.7000000000000002e-02   9.5440000000000003e-01   4.8920000000000002e-01   3.6564999999999999e+00   4.7199999999999998e-01   2.1170000000000000e-01   2.5659999999999999e-01
  -8.8200000000000001e-02   1.3189999999999999e-01   1.1152000000000000e+00   4.8690000000000000e-01  -5.7099999999999998e-02  -7.4499999999999997e-02   1.1984999999999999e+00   4.0020000000000000e-01   3.3083000000000000e+00   5.3939999999999999e-01   2.8899999999999999e-02   2.3000000000000001e-01
  -2.6450000000000001e-01   3.5170000000000001e-01   6.0050000000000003e-01   4.1049999999999998e-01  -2.3790000000000000e-01  -8.8000000000000005e-03   1.2206999999999999e+00   3.1130000000000002e-01   2.9600000000000000e+00   5.6830000000000003e-01   1.5400000000000000e-01   2.8749999999999998e-01
  -8.8200000000000001e-02   6.6000000000000003e-02   1.3725000000000001e+00   4.2959999999999998e-01  -1.1420000000000000e-01  -6.1400000000000003e-02   9.9880000000000002e-01   5.5589999999999995e-01   4.1788999999999996e+00   4.9130000000000001e-01   5.7700000000000001e-02   2.5209999999999999e-01
  -2.6450000000000001e-01   1.7590000000000000e-01   8.5800000000000001e-02   3.9140000000000003e-01  -1.4269999999999999e-01  -5.2600000000000001e-02   7.1020000000000005e-01   5.1139999999999997e-01   3.8306000000000000e+00   5.2020000000000000e-01   7.6999999999999999e-02   2.5209999999999999e-01
  -1.5429999999999999e-01   6.6000000000000003e-02   1.7160000000000000e-01   4.7739999999999999e-01  -1.9980000000000001e-01  -7.8899999999999998e-02   1.0653999999999999e+00   8.8900000000000007e-02   3.7435999999999998e+00   4.2380000000000001e-01   8.6599999999999996e-02   2.5209999999999999e-01
  -1.7630000000000001e-01   3.2979999999999998e-01  -2.5740000000000002e-01   4.7739999999999999e-01  -1.0470000000000000e-01  -2.1899999999999999e-02   9.9880000000000002e-01   5.3369999999999995e-01   4.0048000000000004e+00   5.2020000000000000e-01   1.0580000000000001e-01   2.7429999999999999e-01
   4.4100000000000000e-02  -2.1999999999999999e-02   6.8630000000000002e-01   4.2959999999999998e-01  -7.6100000000000001e-02  -6.1400000000000003e-02   1.0875999999999999e+00   4.6689999999999998e-01   3.7435999999999998e+00   4.8159999999999997e-01   6.7400000000000002e-02   2.9640000000000000e-01
  -3.3060000000000000e-01   0.0000000000000000e+00   6.0050000000000003e-01   3.7240000000000001e-01  -1.2370000000000000e-01  -3.0700000000000002e-02   1.3095000000000001e+00   4.6689999999999998e-01   3.7435999999999998e+00   5.3939999999999999e-01   1.1550000000000001e-01   2.3000000000000001e-01
  -3.3060000000000000e-01   1.3189999999999999e-01   1.3725000000000001e+00   3.4370000000000001e-01  -1.2370000000000000e-01  -5.7000000000000002e-02   1.1540999999999999e+00   7.3380000000000001e-01   3.6564999999999999e+00   5.0090000000000001e-01   1.5400000000000000e-01   1.9020000000000001e-01
  -1.9839999999999999e-01   1.3189999999999999e-01   2.5740000000000002e-01   4.7739999999999999e-01  -1.0470000000000000e-01  -4.3900000000000002e-02   1.0653999999999999e+00   4.0020000000000000e-01   3.8306000000000000e+00   5.0090000000000001e-01   1.4430000000000001e-01   2.3890000000000000e-01
   0.0000000000000000e+00   1.5390000000000001e-01   7.7210000000000001e-01   5.8240000000000003e-01  -3.8100000000000002e-02  -4.8200000000000000e-02   1.3761000000000001e+00   4.0020000000000000e-01   3.8306000000000000e+00   5.1049999999999995e-01   1.1550000000000001e-01   2.4770000000000000e-01
  -1.5429999999999999e-01   3.0780000000000002e-01   8.5780000000000001e-01   4.3919999999999998e-01  -1.7130000000000001e-01   1.0520000000000000e-01   9.9880000000000002e-01   5.5589999999999995e-01   3.6564999999999999e+00   4.9130000000000001e-01   8.6599999999999996e-02   2.2120000000000001e-01
  -2.6450000000000001e-01   8.7900000000000006e-02   8.5800000000000001e-02   4.2009999999999997e-01  -1.2370000000000000e-01  -4.3900000000000002e-02   7.9900000000000004e-01   3.5580000000000001e-01   3.7435999999999998e+00   5.7799999999999996e-01  -2.8899999999999999e-02   2.6979999999999998e-01
  -4.4100000000000000e-02   4.3999999999999997e-02   1.3725000000000001e+00   4.1049999999999998e-01  -1.5229999999999999e-01  -6.5799999999999997e-02   1.0431999999999999e+00   4.8920000000000002e-01   3.9177000000000000e+00   4.6239999999999998e-01   1.1550000000000001e-01   2.6100000000000001e-01
  -4.4100000000000000e-02   0.0000000000000000e+00   6.8630000000000002e-01   3.2460000000000000e-01  -1.1420000000000000e-01  -6.1400000000000003e-02   1.1540999999999999e+00   3.5580000000000001e-01   3.8306000000000000e+00   4.8159999999999997e-01   1.6360000000000000e-01   2.6540000000000002e-01
  -1.3230000000000000e-01   1.5390000000000001e-01   2.5740000000000002e-01   3.6280000000000001e-01  -1.7130000000000001e-01  -4.8200000000000000e-02   9.5440000000000003e-01   4.8920000000000002e-01   3.5695000000000001e+00   4.0460000000000002e-01  -1.9199999999999998e-02   2.5659999999999999e-01
  -1.9839999999999999e-01  -1.0990000000000000e-01   1.2867999999999999e+00   4.2959999999999998e-01  -7.6100000000000001e-02  -3.0700000000000002e-02   1.0875999999999999e+00   3.7800000000000000e-01   3.4824000000000002e+00   5.4910000000000003e-01   1.3469999999999999e-01   2.6540000000000002e-01
  -3.3060000000000000e-01   8.7900000000000006e-02   6.0050000000000003e-01   4.6779999999999999e-01  -2.2839999999999999e-01  -3.0700000000000002e-02   1.1318999999999999e+00   3.7800000000000000e-01   3.2212000000000001e+00   4.3350000000000000e-01   1.1550000000000001e-01   2.6979999999999998e-01
  -1.1020000000000001e-01   2.6379999999999998e-01   3.4310000000000002e-01   3.9140000000000003e-01  -1.1420000000000000e-01  -2.6300000000000000e-02   1.0431999999999999e+00   3.7800000000000000e-01   3.9177000000000000e+00   4.6239999999999998e-01   4.8099999999999997e-02   2.7870000000000000e-01
  -1.1020000000000001e-01   2.4179999999999999e-01   6.0050000000000003e-01   4.3919999999999998e-01  -1.8079999999999999e-01  -7.4499999999999997e-02   1.0431999999999999e+00   4.4469999999999998e-01   4.0918000000000001e+00   3.8529999999999998e-01   5.7700000000000001e-02   2.2559999999999999e-01
  -3.3060000000000000e-01   5.0560000000000005e-01  -1.7160000000000000e-01   3.6280000000000001e-01  -6.6600000000000006e-02  -6.1400000000000003e-02   1.1096999999999999e+00   3.5580000000000001e-01   3.7435999999999998e+00   4.8159999999999997e-01   6.7400000000000002e-02   2.1679999999999999e-01
  -2.6450000000000001e-01  -1.7590000000000000e-01   1.1152000000000000e+00   4.3919999999999998e-01  -1.0470000000000000e-01   4.8200000000000000e-02   1.1984999999999999e+00   5.1139999999999997e-01   3.1341999999999999e+00   5.2020000000000000e-01   1.2509999999999999e-01   2.6540000000000002e-01
  -2.2040000000000001e-01   2.1980000000000000e-01   5.1470000000000005e-01   4.6779999999999999e-01  -1.4269999999999999e-01  -2.6300000000000000e-02   1.0875999999999999e+00   4.0020000000000000e-01   3.9177000000000000e+00   5.2020000000000000e-01  -1.9199999999999998e-02   2.4329999999999999e-01
  -4.1880000000000001e-01   1.3189999999999999e-01   3.4310000000000002e-01   4.4869999999999999e-01  -7.6100000000000001e-02  -8.3299999999999999e-02   1.1984999999999999e+00   4.6689999999999998e-01   3.4824000000000002e+00   5.1049999999999995e-01   4.8099999999999997e-02   2.8310000000000002e-01
  -1.5429999999999999e-01   1.9789999999999999e-01   3.4310000000000002e-01   3.9140000000000003e-01  -1.0470000000000000e-01  -3.9500000000000000e-02   1.1984999999999999e+00   5.3369999999999995e-01   4.0918000000000001e+00   4.9130000000000001e-01   2.8899999999999999e-02   2.5209999999999999e-01
  -2.6450000000000001e-01   1.3189999999999999e-01   6.0050000000000003e-01   4.4869999999999999e-01  -2.2839999999999999e-01  -3.5099999999999999e-02   9.5440000000000003e-01   5.1139999999999997e-01   3.4824000000000002e+00   5.3939999999999999e-01   4.8099999999999997e-02   2.6540000000000002e-01
  -3.5270000000000001e-01   2.4179999999999999e-01   4.2890000000000000e-01   3.3420000000000000e-01  -1.6180000000000000e-01  -3.9500000000000000e-02   1.1540999999999999e+00   5.3369999999999995e-01   3.4824000000000002e+00   4.9130000000000001e-01   2.8899999999999999e-02   2.3890000000000000e-01
  -3.0859999999999999e-01   4.3999999999999997e-02   3.4310000000000002e-01   4.0100000000000002e-01  -1.5229999999999999e-01  -8.3299999999999999e-02   1.0653999999999999e+00   4.4469999999999998e-01   3.2212000000000001e+00   5.0090000000000001e-01   3.8500000000000000e-02   2.4329999999999999e-01
  -3.0859999999999999e-01   6.6000000000000003e-02   1.2010000000000001e+00   4.6779999999999999e-01  -1.4269999999999999e-01  -6.1400000000000003e-02   1.1540999999999999e+00   4.6689999999999998e-01   3.4824000000000002e+00   4.8159999999999997e-01   1.1550000000000001e-01   2.7870000000000000e-01
  -2.2040000000000001e-01   8.7900000000000006e-02   3.4310000000000002e-01   3.7240000000000001e-01  -1.8079999999999999e-01  -7.4499999999999997e-02   9.3220000000000003e-01   3.7800000000000000e-01   3.9177000000000000e+00   3.9489999999999997e-01   4.8099999999999997e-02   2.4329999999999999e-01
  -2.8649999999999998e-01   2.6379999999999998e-01   3.4310000000000002e-01   3.9140000000000003e-01  -1.3320000000000001e-01   4.4000000000000003e-03   1.1762999999999999e+00   4.6689999999999998e-01   3.4824000000000002e+00   4.8159999999999997e-01   1.1550000000000001e-01   1.7690000000000000e-01
  -3.5270000000000001e-01  -4.3999999999999997e-02   1.3725000000000001e+00   4.1049999999999998e-01  -1.7130000000000001e-01  -3.5099999999999999e-02   1.2873000000000001e+00   4.2249999999999999e-01   3.3083000000000000e+00   5.2020000000000000e-01   1.2509999999999999e-01   2.3440000000000000e-01
  -4.8490000000000000e-01   6.6000000000000003e-02  -1.7160000000000000e-01   4.8690000000000000e-01  -1.0470000000000000e-01  -4.3900000000000002e-02   9.5440000000000003e-01   3.3350000000000002e-01   3.7435999999999998e+00   4.8159999999999997e-01   8.6599999999999996e-02   2.7870000000000000e-01
   2.1999999999999999e-02   2.1980000000000000e-01   6.0050000000000003e-01   4.7739999999999999e-01  -6.6600000000000006e-02  -6.5799999999999997e-02   1.0875999999999999e+00   2.2239999999999999e-01   4.0048000000000004e+00   5.6830000000000003e-01   1.2509999999999999e-01   2.6100000000000001e-01
  -2.2040000000000001e-01   8.7900000000000006e-02   8.5780000000000001e-01   4.0100000000000002e-01  -1.6180000000000000e-01  -1.3200000000000000e-02   8.8780000000000003e-01   5.7809999999999995e-01   3.7435999999999998e+00   5.1049999999999995e-01   3.8500000000000000e-02   2.4329999999999999e-01
  -2.2040000000000001e-01   8.7900000000000006e-02   5.1470000000000005e-01   2.9599999999999999e-01  -1.6180000000000000e-01  -2.1899999999999999e-02   1.3761000000000001e+00   4.0020000000000000e-01   3.9177000000000000e+00   5.5869999999999997e-01   5.7700000000000001e-02   2.7870000000000000e-01
  -3.3060000000000000e-01   0.0000000000000000e+00   8.5780000000000001e-01   4.7739999999999999e-01  -4.7600000000000003e-02  -4.3900000000000002e-02   1.0209999999999999e+00   3.5580000000000001e-01   3.5695000000000001e+00   5.1049999999999995e-01  -1.9199999999999998e-02   2.6100000000000001e-01
  -8.8200000000000001e-02   6.6000000000000003e-02   1.7160000000000000e-01   4.3919999999999998e-01  -1.6180000000000000e-01  -7.0199999999999999e-02   1.1318999999999999e+00   4.8920000000000002e-01   3.5695000000000001e+00   5.1049999999999995e-01   3.8500000000000000e-02   2.5209999999999999e-01
  -2.6450000000000001e-01   1.5390000000000001e-01   4.2890000000000000e-01   3.8190000000000002e-01  -1.5229999999999999e-01  -4.8200000000000000e-02   1.3539000000000001e+00   4.8920000000000002e-01   4.0918000000000001e+00   5.3939999999999999e-01   1.0580000000000001e-01   2.5659999999999999e-01
  -2.8649999999999998e-01   1.3189999999999999e-01   7.7210000000000001e-01   4.5829999999999999e-01  -1.2370000000000000e-01  -9.6500000000000002e-02   9.7660000000000002e-01   4.4469999999999998e-01   3.9177000000000000e+00   4.6239999999999998e-01   1.2509999999999999e-01   2.5659999999999999e-01
   4.4100000000000000e-02   6.6000000000000003e-02   7.7210000000000001e-01   4.9650000000000000e-01  -6.6600000000000006e-02  -3.9500000000000000e-02   1.1540999999999999e+00   4.8920000000000002e-01   3.7435999999999998e+00   4.6239999999999998e-01   6.7400000000000002e-02   2.4770000000000000e-01
  -2.6450000000000001e-01  -4.3999999999999997e-02   1.2867999999999999e+00   3.2460000000000000e-01  -1.1420000000000000e-01  -7.4499999999999997e-02   1.0653999999999999e+00   3.1130000000000002e-01   4.1788999999999996e+00   5.3939999999999999e-01   1.9199999999999998e-02   2.7429999999999999e-01
  -3.7469999999999998e-01   0.0000000000000000e+00   5.1470000000000005e-01   4.0100000000000002e-01  -5.7099999999999998e-02  -4.8200000000000000e-02   1.1096999999999999e+00   4.4469999999999998e-01   2.8730000000000002e+00   4.4309999999999999e-01   1.2509999999999999e-01   2.3890000000000000e-01
  -2.8649999999999998e-01   2.4179999999999999e-01   5.1470000000000005e-01   4.9650000000000000e-01  -1.2370000000000000e-01  -2.1899999999999999e-02   1.1762999999999999e+00   4.2249999999999999e-01   3.5695000000000001e+00   4.4309999999999999e-01   8.6599999999999996e-02   2.4329999999999999e-01
  -1.9839999999999999e-01   2.4179999999999999e-01   7.7210000000000001e-01   4.5829999999999999e-01  -1.6180000000000000e-01  -5.7000000000000002e-02   9.1000000000000003e-01   7.5600000000000001e-01   3.3953000000000002e+00   5.2020000000000000e-01   1.3469999999999999e-01   2.4329999999999999e-01
  -3.3060000000000000e-01   2.1999999999999999e-02   8.5800000000000001e-02   3.7240000000000001e-01  -1.5229999999999999e-01  -6.5799999999999997e-02   1.1318999999999999e+00   2.6679999999999998e-01   3.0470999999999999e+00   4.7199999999999998e-01   2.8899999999999999e-02   2.7429999999999999e-01
  -1.1020000000000001e-01   0.0000000000000000e+00   6.8630000000000002e-01   4.9650000000000000e-01  -9.5200000000000007e-02  -8.7700000000000000e-02   1.2428999999999999e+00   3.5580000000000001e-01   3.3083000000000000e+00   5.1049999999999995e-01   2.8899999999999999e-02   2.6540000000000002e-01
  -3.0859999999999999e-01   2.6379999999999998e-01   9.4359999999999999e-01   3.9140000000000003e-01  -1.1420000000000000e-01  -4.3900000000000002e-02   1.1540999999999999e+00   3.1130000000000002e-01   3.4824000000000002e+00   5.1049999999999995e-01   1.5400000000000000e-01   2.4770000000000000e-01
  -8.8200000000000001e-02  -1.7590000000000000e-01   5.1470000000000005e-01   3.0549999999999999e-01  -1.1420000000000000e-01  -3.5099999999999999e-02   1.0875999999999999e+00   3.7800000000000000e-01   3.4824000000000002e+00   4.8159999999999997e-01   1.5400000000000000e-01   2.5659999999999999e-01
  -6.6100000000000006e-02   8.7900000000000006e-02   2.5740000000000002e-01   3.8190000000000002e-01  -8.5599999999999996e-02  -3.5099999999999999e-02   1.3761000000000001e+00   3.5580000000000001e-01   3.4824000000000002e+00   5.2020000000000000e-01   5.7700000000000001e-02   2.5659999999999999e-01
  -6.1719999999999997e-01   3.0780000000000002e-01   4.2890000000000000e-01   4.7739999999999999e-01   3.8100000000000002e-02  -7.4499999999999997e-02   1.1096999999999999e+00   4.8920000000000002e-01   3.6564999999999999e+00   4.8159999999999997e-01   6.7400000000000002e-02   2.3890000000000000e-01
  -2.6450000000000001e-01   1.5390000000000001e-01   6.0050000000000003e-01   4.3919999999999998e-01  -1.6180000000000000e-01  -6.5799999999999997e-02   1.0653999999999999e+00   5.3369999999999995e-01   3.6564999999999999e+00   5.2020000000000000e-01   1.2509999999999999e-01   2.7429999999999999e-01
  -2.1999999999999999e-02   8.7900000000000006e-02  -1.7160000000000000e-01   4.9650000000000000e-01  -1.9030000000000000e-01  -1.7500000000000002e-02   1.0431999999999999e+00   5.1139999999999997e-01   3.7435999999999998e+00   5.2980000000000005e-01   9.6199999999999994e-02   3.1850000000000001e-01
  -5.0700000000000001e-01   4.3999999999999997e-02   6.0050000000000003e-01   3.8190000000000002e-01  -8.5599999999999996e-02  -5.7000000000000002e-02   1.1096999999999999e+00   2.8910000000000002e-01   3.3083000000000000e+00   4.2380000000000001e-01  -2.8899999999999999e-02   2.8749999999999998e-01
  -2.8649999999999998e-01   2.8580000000000000e-01  -8.5800000000000001e-02   4.2009999999999997e-01  -7.6100000000000001e-02  -6.1400000000000003e-02   1.0653999999999999e+00   2.8910000000000002e-01   3.5695000000000001e+00   5.6830000000000003e-01   1.0580000000000001e-01   2.1229999999999999e-01
  -4.8490000000000000e-01   6.6000000000000003e-02   4.2890000000000000e-01   3.5330000000000000e-01  -1.9980000000000001e-01  -8.3299999999999999e-02   9.7660000000000002e-01   4.4469999999999998e-01   3.2212000000000001e+00   5.0090000000000001e-01   6.7400000000000002e-02   2.3000000000000001e-01
   2.8649999999999998e-01  -1.9789999999999999e-01   1.3725000000000001e+00   4.7739999999999999e-01  -1.3320000000000001e-01  -3.0700000000000002e-02   1.3317000000000001e+00   3.3350000000000002e-01   3.3083000000000000e+00   5.1049999999999995e-01   5.7700000000000001e-02   2.7870000000000000e-01
  -1.1020000000000001e-01   8.7900000000000006e-02   1.7160000000000000e-01   4.3919999999999998e-01  -1.5229999999999999e-01  -3.9500000000000000e-02   1.0431999999999999e+00   3.5580000000000001e-01   3.2212000000000001e+00   5.4910000000000003e-01   9.6199999999999994e-02   2.7429999999999999e-01
  -5.7310000000000005e-01  -6.6000000000000003e-02   6.0050000000000003e-01   4.2959999999999998e-01  -7.6100000000000001e-02  -3.5099999999999999e-02   1.2206999999999999e+00   2.4460000000000001e-01   3.6564999999999999e+00   4.1420000000000001e-01   1.7319999999999999e-01   2.6979999999999998e-01
  -3.0859999999999999e-01   1.9789999999999999e-01   7.7210000000000001e-01   4.2009999999999997e-01  -6.6600000000000006e-02  -4.4000000000000003e-03   1.1762999999999999e+00   5.7809999999999995e-01   3.6564999999999999e+00   6.1650000000000005e-01   1.0580000000000001e-01   3.0080000000000001e-01
   1.3230000000000000e-01   1.7590000000000000e-01   1.0294000000000001e+00   4.2959999999999998e-01  -8.5599999999999996e-02  -3.0700000000000002e-02   1.0209999999999999e+00   5.7809999999999995e-01   4.1788999999999996e+00   4.9130000000000001e-01   1.6360000000000000e-01   2.7429999999999999e-01
   1.3230000000000000e-01  -2.4179999999999999e-01   1.4582999999999999e+00   4.0100000000000002e-01  -1.6180000000000000e-01  -5.2600000000000001e-02   1.0875999999999999e+00   3.3350000000000002e-01   3.7435999999999998e+00   5.0090000000000001e-01   3.8500000000000000e-02   2.2120000000000001e-01
  -7.9349999999999998e-01   1.3189999999999999e-01   4.2890000000000000e-01   4.1049999999999998e-01  -1.0470000000000000e-01  -4.8200000000000000e-02   1.2206999999999999e+00   5.1139999999999997e-01   3.6564999999999999e+00   4.5269999999999999e-01   1.1550000000000001e-01   2.7870000000000000e-01
  -3.0859999999999999e-01   1.0990000000000000e-01   0.0000000000000000e+00   4.0100000000000002e-01  -1.6180000000000000e-01  -1.0520000000000000e-01   1.1096999999999999e+00   3.3350000000000002e-01   4.1788999999999996e+00   4.3350000000000000e-01   4.8099999999999997e-02   2.6540000000000002e-01
   6.6100000000000006e-02   1.7590000000000000e-01   8.5780000000000001e-01   3.5330000000000000e-01  -1.0470000000000000e-01  -4.3900000000000002e-02   1.0875999999999999e+00   5.1139999999999997e-01   3.6564999999999999e+00   5.0090000000000001e-01   7.6999999999999999e-02   2.6979999999999998e-01
   6.6100000000000006e-02   1.7590000000000000e-01   4.2890000000000000e-01   4.5829999999999999e-01  -1.6180000000000000e-01  -2.6300000000000000e-02   1.0209999999999999e+00   4.8920000000000002e-01   4.0918000000000001e+00   4.1420000000000001e-01   6.7400000000000002e-02   2.6540000000000002e-01
  -4.6289999999999998e-01   2.6379999999999998e-01   3.4310000000000002e-01   3.3420000000000000e-01  -9.4999999999999998e-03  -1.0090000000000000e-01   1.2650999999999999e+00   6.2260000000000004e-01   4.5270999999999999e+00   5.1049999999999995e-01   8.6599999999999996e-02   2.4770000000000000e-01
  -4.1880000000000001e-01   1.7590000000000000e-01   1.7160000000000000e-01   4.4869999999999999e-01  -1.9980000000000001e-01  -3.0700000000000002e-02   1.1096999999999999e+00   2.0010000000000000e-01   3.3083000000000000e+00   4.4309999999999999e-01   3.8500000000000000e-02   2.3000000000000001e-01
  -4.4100000000000000e-02  -8.7900000000000006e-02   1.3725000000000001e+00   2.9599999999999999e-01  -1.7130000000000001e-01  -9.6500000000000002e-02   1.1540999999999999e+00   6.6710000000000003e-01   3.4824000000000002e+00   3.8529999999999998e-01   0.0000000000000000e+00   2.7870000000000000e-01
  -1.3230000000000000e-01   4.3999999999999997e-02   6.8630000000000002e-01   5.0600000000000001e-01  -1.5229999999999999e-01  -3.9500000000000000e-02   1.3317000000000001e+00   3.7800000000000000e-01   3.3083000000000000e+00   5.2980000000000005e-01   8.6599999999999996e-02   2.9189999999999999e-01
  -2.8649999999999998e-01   6.6000000000000003e-02   3.4310000000000002e-01   4.9650000000000000e-01  -1.2370000000000000e-01  -4.3900000000000002e-02   1.1096999999999999e+00   4.8920000000000002e-01   3.7435999999999998e+00   4.6239999999999998e-01   1.3469999999999999e-01   2.5209999999999999e-01
  -2.6450000000000001e-01  -2.1999999999999999e-02   0.0000000000000000e+00   5.3469999999999995e-01  -2.5690000000000002e-01   1.7100000000000001e-01   9.7660000000000002e-01   5.5589999999999995e-01   3.5695000000000001e+00   4.6239999999999998e-01   9.6199999999999994e-02   2.5209999999999999e-01
   1.5429999999999999e-01   1.0990000000000000e-01   6.0050000000000003e-01   4.2009999999999997e-01  -1.1420000000000000e-01  -2.6300000000000000e-02   1.0431999999999999e+00   3.1130000000000002e-01   3.1341999999999999e+00   6.2609999999999999e-01   4.8099999999999997e-02   2.6100000000000001e-01
   1.1020000000000001e-01   2.8580000000000000e-01   6.8630000000000002e-01   3.5330000000000000e-01  -1.2370000000000000e-01  -2.6300000000000000e-02   9.9880000000000002e-01   3.5580000000000001e-01   3.3953000000000002e+00   4.4309999999999999e-01   0.0000000000000000e+00   2.6100000000000001e-01
  -5.2900000000000003e-01   8.7900000000000006e-02   3.4310000000000002e-01   3.4370000000000001e-01  -9.5200000000000007e-02  -7.0199999999999999e-02   1.2428999999999999e+00   5.1139999999999997e-01   3.6564999999999999e+00   5.3939999999999999e-01  -9.5999999999999992e-03   2.8749999999999998e-01
  -5.2900000000000003e-01   1.9789999999999999e-01   1.1152000000000000e+00   4.0100000000000002e-01  -1.8079999999999999e-01  -3.5099999999999999e-02   9.7660000000000002e-01   5.7809999999999995e-01   4.5270999999999999e+00   4.0460000000000002e-01   5.7700000000000001e-02   2.8749999999999998e-01
  -2.6450000000000001e-01  -6.6000000000000003e-02   6.8630000000000002e-01   4.2009999999999997e-01  -1.5229999999999999e-01  -1.3200000000000000e-02   9.7660000000000002e-01   4.6689999999999998e-01   3.2212000000000001e+00   4.5269999999999999e-01   7.6999999999999999e-02   2.5209999999999999e-01
   8.8200000000000001e-02  -1.5390000000000001e-01   6.8630000000000002e-01   4.2009999999999997e-01  -1.8079999999999999e-01  -3.0700000000000002e-02   9.5440000000000003e-01   3.5580000000000001e-01   3.7435999999999998e+00   4.8159999999999997e-01   8.6599999999999996e-02   2.4770000000000000e-01
  -4.4100000000000000e-02   1.7590000000000000e-01   3.4310000000000002e-01   4.9650000000000000e-01  -7.6100000000000001e-02  -7.4499999999999997e-02   1.1318999999999999e+00   3.1130000000000002e-01   4.2659000000000002e+00   5.0090000000000001e-01   8.6599999999999996e-02   2.6979999999999998e-01
  -1.7630000000000001e-01   0.0000000000000000e+00   8.5780000000000001e-01   3.8190000000000002e-01  -9.5200000000000007e-02  -4.8200000000000000e-02   1.1318999999999999e+00   2.8910000000000002e-01   3.2212000000000001e+00   4.0460000000000002e-01   4.8099999999999997e-02   2.9189999999999999e-01
  -8.8200000000000001e-02   8.7900000000000006e-02   8.5780000000000001e-01   3.8190000000000002e-01  -1.3320000000000001e-01  -3.5099999999999999e-02   1.1318999999999999e+00   3.7800000000000000e-01   3.3953000000000002e+00   5.0090000000000001e-01   1.3469999999999999e-01   2.1679999999999999e-01
   2.1999999999999999e-02   1.7590000000000000e-01   1.7157000000000000e+00   4.0100000000000002e-01  -1.8079999999999999e-01  -4.4000000000000003e-03   1.1540999999999999e+00   3.7800000000000000e-01   3.9177000000000000e+00   4.2380000000000001e-01   9.6199999999999994e-02   2.7870000000000000e-01
  -2.6450000000000001e-01   2.1999999999999999e-02   6.8630000000000002e-01   3.9140000000000003e-01  -1.1420000000000000e-01  -9.2100000000000001e-02   1.0653999999999999e+00   2.8910000000000002e-01   3.4824000000000002e+00   4.9130000000000001e-01   5.7700000000000001e-02   2.4329999999999999e-01
  -3.7469999999999998e-01  -1.3189999999999999e-01   6.0050000000000003e-01   4.3919999999999998e-01  -1.0470000000000000e-01  -4.8200000000000000e-02   1.1096999999999999e+00   4.4469999999999998e-01   3.3083000000000000e+00   5.3939999999999999e-01   3.8500000000000000e-02   2.7429999999999999e-01
  -3.0859999999999999e-01  -8.7900000000000006e-02   3.4310000000000002e-01   3.7240000000000001e-01  -9.5200000000000007e-02  -3.5099999999999999e-02   1.0875999999999999e+00   3.3350000000000002e-01   3.8306000000000000e+00   5.3939999999999999e-01   3.8500000000000000e-02   2.3890000000000000e-01
  -1.7630000000000001e-01   1.9789999999999999e-01   1.2867999999999999e+00   3.4370000000000001e-01  -1.9980000000000001e-01  -3.5099999999999999e-02   1.0209999999999999e+00   3.7800000000000000e-01   3.9177000000000000e+00   4.6239999999999998e-01   7.6999999999999999e-02   2.7870000000000000e-01
  -1.5429999999999999e-01  -1.3189999999999999e-01   1.3725000000000001e+00   3.5330000000000000e-01  -1.7130000000000001e-01  -4.3900000000000002e-02   1.1762999999999999e+00   4.4469999999999998e-01   3.6564999999999999e+00   4.9130000000000001e-01   7.6999999999999999e-02   2.5659999999999999e-01
  -5.5110000000000003e-01  -6.6000000000000003e-02   3.4310000000000002e-01   4.2959999999999998e-01  -1.5229999999999999e-01  -4.3900000000000002e-02   1.0431999999999999e+00   4.0020000000000000e-01   3.5695000000000001e+00   4.7199999999999998e-01   1.0580000000000001e-01   2.4329999999999999e-01
  -4.4080000000000003e-01  -8.7900000000000006e-02   2.5740000000000002e-01   3.9140000000000003e-01  -1.3320000000000001e-01  -7.4499999999999997e-02   1.1318999999999999e+00   3.7800000000000000e-01   3.5695000000000001e+00   5.1049999999999995e-01   1.3469999999999999e-01   2.5659999999999999e-01
  -6.6100000000000006e-02   1.7590000000000000e-01   6.8630000000000002e-01   4.8690000000000000e-01  -1.3320000000000001e-01  -6.1400000000000003e-02   9.5440000000000003e-01   4.4469999999999998e-01   3.4824000000000002e+00   4.4309999999999999e-01   3.8500000000000000e-02   2.6540000000000002e-01
  -3.0859999999999999e-01   1.7590000000000000e-01  -8.5800000000000001e-02   4.6779999999999999e-01  -7.6100000000000001e-02  -5.2600000000000001e-02   1.0875999999999999e+00   3.3350000000000002e-01   3.7435999999999998e+00   5.1049999999999995e-01   1.1550000000000001e-01   2.6979999999999998e-01
  -4.4080000000000003e-01   1.5390000000000001e-01   2.5740000000000002e-01   3.2460000000000000e-01  -1.1420000000000000e-01  -1.7500000000000002e-02   1.0209999999999999e+00   5.5589999999999995e-01   3.3953000000000002e+00   3.7569999999999998e-01   1.1550000000000001e-01   2.5209999999999999e-01
  -1.3230000000000000e-01   2.8580000000000000e-01   6.0050000000000003e-01   4.2009999999999997e-01  -1.1420000000000000e-01  -4.3900000000000002e-02   1.1096999999999999e+00   3.5580000000000001e-01   3.4824000000000002e+00   5.1049999999999995e-01   1.0580000000000001e-01   2.4770000000000000e-01
   0.0000000000000000e+00   3.5170000000000001e-01   6.0050000000000003e-01   4.4869999999999999e-01  -1.1420000000000000e-01  -2.1899999999999999e-02   1.1762999999999999e+00   4.4469999999999998e-01   3.5695000000000001e+00   4.9130000000000001e-01   4.8099999999999997e-02   2.7429999999999999e-01
  -1.5429999999999999e-01  -2.1999999999999999e-02   5.1470000000000005e-01   4.3919999999999998e-01  -1.1420000000000000e-01  -2.1899999999999999e-02   1.2206999999999999e+00   5.5589999999999995e-01   3.3083000000000000e+00   5.5869999999999997e-01   7.6999999999999999e-02   2.8310000000000002e-01
  -3.7469999999999998e-01   0.0000000000000000e+00   1.7160000000000000e-01   3.4370000000000001e-01  -1.5229999999999999e-01  -1.7500000000000002e-02   1.1762999999999999e+00   2.4460000000000001e-01   3.8306000000000000e+00   4.9130000000000001e-01   1.0580000000000001e-01   2.6540000000000002e-01
  -2.2040000000000001e-01   2.8580000000000000e-01   0.0000000000000000e+00   4.6779999999999999e-01  -1.9030000000000000e-01  -4.8200000000000000e-02   1.1762999999999999e+00   4.6689999999999998e-01   4.0048000000000004e+00   4.4309999999999999e-01   1.5400000000000000e-01   2.4770000000000000e-01
  -2.6450000000000001e-01   1.5390000000000001e-01  -4.2890000000000000e-01   4.4869999999999999e-01  -2.3790000000000000e-01  -3.0700000000000002e-02   9.9880000000000002e-01   3.1130000000000002e-01   3.6564999999999999e+00   5.7799999999999996e-01   9.5999999999999992e-03   1.9020000000000001e-01
  -1.3230000000000000e-01   8.7900000000000006e-02   1.7160000000000000e-01   4.5829999999999999e-01  -1.0470000000000000e-01  -4.3900000000000002e-02   1.1984999999999999e+00   4.6689999999999998e-01   4.0918000000000001e+00   5.4910000000000003e-01   1.9199999999999998e-02   2.6540000000000002e-01
  -3.5270000000000001e-01   6.6000000000000003e-02   9.4359999999999999e-01   4.7739999999999999e-01  -1.4269999999999999e-01  -7.4499999999999997e-02   1.1762999999999999e+00   3.1130000000000002e-01   4.0048000000000004e+00   5.2980000000000005e-01   9.5999999999999992e-03   2.7870000000000000e-01
   0.0000000000000000e+00   2.1980000000000000e-01   2.5740000000000002e-01   5.2510000000000001e-01  -4.7600000000000003e-02  -8.7700000000000000e-02   1.0875999999999999e+00   4.0020000000000000e-01   3.1341999999999999e+00   5.2980000000000005e-01   1.1550000000000001e-01   2.4329999999999999e-01
  -2.4249999999999999e-01   1.9789999999999999e-01   9.4359999999999999e-01   4.4869999999999999e-01  -5.7099999999999998e-02  -4.4000000000000003e-03   9.1000000000000003e-01   4.6689999999999998e-01   3.3083000000000000e+00   5.1049999999999995e-01   4.8099999999999997e-02   2.4770000000000000e-01
  -1.5429999999999999e-01   2.1999999999999999e-02   4.2890000000000000e-01   4.2009999999999997e-01  -1.5229999999999999e-01   4.4000000000000003e-03   1.1984999999999999e+00   2.6679999999999998e-01   3.8306000000000000e+00   5.1049999999999995e-01   2.8899999999999999e-02   2.4329999999999999e-01
  -1.7630000000000001e-01  -2.1999999999999999e-02   7.7210000000000001e-01   5.1559999999999995e-01  -1.3320000000000001e-01  -6.5799999999999997e-02   1.0653999999999999e+00   4.2249999999999999e-01   2.7858999999999998e+00   4.5269999999999999e-01   5.7700000000000001e-02   2.8310000000000002e-01
  -3.3060000000000000e-01   6.6000000000000003e-02   9.4359999999999999e-01   4.2959999999999998e-01  -6.6600000000000006e-02  -2.1899999999999999e-02   1.0653999999999999e+00   2.8910000000000002e-01   3.4824000000000002e+00   4.9130000000000001e-01   0.0000000000000000e+00   2.6979999999999998e-01
  -2.4249999999999999e-01  -2.4179999999999999e-01   1.0294000000000001e+00   2.6729999999999998e-01  -1.4269999999999999e-01  -5.7000000000000002e-02   1.0431999999999999e+00   4.4469999999999998e-01   3.5695000000000001e+00   4.6239999999999998e-01   1.2509999999999999e-01   2.6979999999999998e-01
  -1.5429999999999999e-01   1.7590000000000000e-01   6.0050000000000003e-01   4.4869999999999999e-01  -1.8079999999999999e-01  -5.2600000000000001e-02   1.2206999999999999e+00   2.8910000000000002e-01   4.0918000000000001e+00   5.0090000000000001e-01   1.0580000000000001e-01   2.6979999999999998e-01
  -8.8200000000000001e-02   3.0780000000000002e-01   1.7160000000000000e-01   4.2959999999999998e-01  -2.0930000000000001e-01  -3.9500000000000000e-02   9.5440000000000003e-01   3.5580000000000001e-01   3.8306000000000000e+00   5.4910000000000003e-01   4.8099999999999997e-02   2.5209999999999999e-01
  -2.2040000000000001e-01   6.6000000000000003e-02   5.1470000000000005e-01   5.2510000000000001e-01  -2.0930000000000001e-01  -4.3900000000000002e-02   1.0653999999999999e+00   3.7800000000000000e-01   3.3083000000000000e+00   5.1049999999999995e-01   1.0580000000000001e-01   2.2559999999999999e-01
  -3.9679999999999999e-01  -6.6000000000000003e-02   3.4310000000000002e-01   4.2959999999999998e-01  -8.5599999999999996e-02  -4.3900000000000002e-02   1.1762999999999999e+00   2.6679999999999998e-01   3.3953000000000002e+00   4.7199999999999998e-01   1.9199999999999998e-02   2.2559999999999999e-01
  -1.7630000000000001e-01   2.8580000000000000e-01   1.3725000000000001e+00   3.9140000000000003e-01  -1.0470000000000000e-01  -5.7000000000000002e-02   9.3220000000000003e-01   7.7820000000000000e-01   3.5695000000000001e+00   5.5869999999999997e-01   1.9239999999999999e-01   2.5659999999999999e-01
  -3.9679999999999999e-01   1.7590000000000000e-01   8.5780000000000001e-01   4.3919999999999998e-01  -8.5599999999999996e-02  -8.8000000000000005e-03   9.7660000000000002e-01   3.7800000000000000e-01   3.2212000000000001e+00   4.7199999999999998e-01   8.6599999999999996e-02   2.2559999999999999e-01
  -8.8200000000000001e-02   2.1980000000000000e-01   1.2010000000000001e+00   4.0100000000000002e-01  -1.3320000000000001e-01  -2.6300000000000000e-02   9.7660000000000002e-01   4.0020000000000000e-01   3.1341999999999999e+00   4.6239999999999998e-01  -9.5999999999999992e-03   2.6540000000000002e-01
  -1.7630000000000001e-01  -4.3999999999999997e-02   1.2010000000000001e+00   4.5829999999999999e-01  -7.6100000000000001e-02  -2.1899999999999999e-02   1.1096999999999999e+00   2.4460000000000001e-01   2.8730000000000002e+00   4.6239999999999998e-01   9.6199999999999994e-02   2.7429999999999999e-01
  -1.5429999999999999e-01   6.6000000000000003e-02   1.0294000000000001e+00   4.0100000000000002e-01  -1.4269999999999999e-01  -5.2600000000000001e-02   1.1318999999999999e+00   5.3369999999999995e-01   3.6564999999999999e+00   5.1049999999999995e-01   1.1550000000000001e-01   2.9189999999999999e-01
  -1.1020000000000001e-01   2.1980000000000000e-01   6.8630000000000002e-01   3.0549999999999999e-01  -1.7130000000000001e-01  -8.8000000000000005e-03   9.9880000000000002e-01   4.6689999999999998e-01   2.6118000000000001e+00   4.5269999999999999e-01   2.8899999999999999e-02   2.4329999999999999e-01
  -2.4249999999999999e-01   4.3999999999999997e-02   7.7210000000000001e-01   3.9140000000000003e-01  -9.5200000000000007e-02  -2.6300000000000000e-02   1.0653999999999999e+00   4.6689999999999998e-01   3.7435999999999998e+00   4.9130000000000001e-01   1.5400000000000000e-01   2.7429999999999999e-01
  -1.1020000000000001e-01  -1.3189999999999999e-01   3.4310000000000002e-01   3.8190000000000002e-01  -1.2370000000000000e-01  -4.8200000000000000e-02   9.9880000000000002e-01   3.3350000000000002e-01   2.8730000000000002e+00   5.5869999999999997e-01   6.7400000000000002e-02   2.6540000000000002e-01
  -8.8200000000000001e-02   1.0990000000000000e-01   5.1470000000000005e-01   4.5829999999999999e-01  -1.1420000000000000e-01  -6.5799999999999997e-02   9.7660000000000002e-01   4.4469999999999998e-01   3.3083000000000000e+00   4.1420000000000001e-01   1.2509999999999999e-01   2.5659999999999999e-01
  -2.2040000000000001e-01   1.5390000000000001e-01   3.4310000000000002e-01   4.5829999999999999e-01  -9.5200000000000007e-02  -2.6300000000000000e-02   1.3095000000000001e+00   4.4469999999999998e-01   4.0048000000000004e+00   5.4910000000000003e-01   1.1550000000000001e-01   2.6540000000000002e-01
  -5.5110000000000003e-01   4.3999999999999997e-02   6.8630000000000002e-01   4.9650000000000000e-01  -6.6600000000000006e-02  -6.5799999999999997e-02   1.1318999999999999e+00   3.5580000000000001e-01   4.7882999999999996e+00   4.7199999999999998e-01   1.4430000000000001e-01   2.6100000000000001e-01
  -2.2040000000000001e-01  -4.3999999999999997e-02   9.4359999999999999e-01   3.7240000000000001e-01  -1.4269999999999999e-01  -4.3900000000000002e-02   1.1096999999999999e+00   2.8910000000000002e-01   2.7858999999999998e+00   4.0460000000000002e-01   1.2509999999999999e-01   2.7429999999999999e-01
  -2.4249999999999999e-01   6.6000000000000003e-02   4.2890000000000000e-01   4.3919999999999998e-01  -1.1420000000000000e-01  -9.2100000000000001e-02   1.2650999999999999e+00   4.4469999999999998e-01   3.7435999999999998e+00   4.3350000000000000e-01   2.8899999999999999e-02   2.6540000000000002e-01
  -2.6450000000000001e-01   1.5390000000000001e-01   1.2010000000000001e+00   4.0100000000000002e-01  -1.3320000000000001e-01  -6.5799999999999997e-02   9.7660000000000002e-01   2.8910000000000002e-01   3.3953000000000002e+00   5.1049999999999995e-01   4.8099999999999997e-02   2.6100000000000001e-01
  -1.7630000000000001e-01   6.6000000000000003e-02   6.8630000000000002e-01   3.9140000000000003e-01  -4.7600000000000003e-02  -5.7000000000000002e-02   9.3220000000000003e-01   6.4480000000000004e-01   3.7435999999999998e+00   5.7799999999999996e-01   5.7700000000000001e-02   2.4770000000000000e-01
  -3.0859999999999999e-01  -1.9789999999999999e-01   7.7210000000000001e-01   5.5379999999999996e-01  -1.1420000000000000e-01  -3.9500000000000000e-02   1.1096999999999999e+00   5.5589999999999995e-01   4.0048000000000004e+00   5.2980000000000005e-01   5.7700000000000001e-02   2.7429999999999999e-01
  -4.4100000000000000e-02  -1.9789999999999999e-01   1.8015000000000001e+00   3.8190000000000002e-01  -5.7099999999999998e-02  -4.8200000000000000e-02   1.1540999999999999e+00   4.0020000000000000e-01   3.4824000000000002e+00   5.0090000000000001e-01   0.0000000000000000e+00   2.4770000000000000e-01
  -4.1880000000000001e-01   2.1999999999999999e-02   1.0294000000000001e+00   3.8190000000000002e-01  -1.2370000000000000e-01  -4.8200000000000000e-02   1.1984999999999999e+00   3.1130000000000002e-01   3.3953000000000002e+00   5.4910000000000003e-01   6.7400000000000002e-02   2.5659999999999999e-01
  -8.8200000000000001e-02   0.0000000000000000e+00   6.0050000000000003e-01   4.2009999999999997e-01  -1.9980000000000001e-01  -7.4499999999999997e-02   1.0431999999999999e+00   6.0040000000000004e-01   3.6564999999999999e+00   5.3939999999999999e-01   8.6599999999999996e-02   2.6100000000000001e-01
  -1.5429999999999999e-01   6.6000000000000003e-02   6.0050000000000003e-01   4.7739999999999999e-01  -1.1420000000000000e-01  -5.7000000000000002e-02   1.0875999999999999e+00   6.2260000000000004e-01   3.9177000000000000e+00   5.3939999999999999e-01   1.0580000000000001e-01   3.0080000000000001e-01
  -1.7630000000000001e-01   1.5390000000000001e-01   4.2890000000000000e-01   4.6779999999999999e-01  -5.7099999999999998e-02  -2.1899999999999999e-02   1.1540999999999999e+00   4.4469999999999998e-01   3.4824000000000002e+00   5.7799999999999996e-01   9.6199999999999994e-02   3.3620000000000000e-01
  -2.1999999999999999e-02   1.3189999999999999e-01   7.7210000000000001e-01   3.4370000000000001e-01  -1.9000000000000000e-02  -3.5099999999999999e-02   1.0431999999999999e+00   4.0020000000000000e-01   3.8306000000000000e+00   4.7199999999999998e-01   1.1550000000000001e-01   2.1229999999999999e-01
  -3.0859999999999999e-01   1.9789999999999999e-01   2.5740000000000002e-01   4.4869999999999999e-01  -1.2370000000000000e-01  -4.8200000000000000e-02   1.0875999999999999e+00   3.1130000000000002e-01   3.9177000000000000e+00   5.1049999999999995e-01   2.8899999999999999e-02   2.5659999999999999e-01
  -1.1020000000000001e-01   8.7900000000000006e-02   4.2890000000000000e-01   4.7739999999999999e-01  -1.4269999999999999e-01  -4.8200000000000000e-02   1.0209999999999999e+00   2.8910000000000002e-01   4.0918000000000001e+00   5.5869999999999997e-01  -2.8899999999999999e-02   2.6540000000000002e-01
  -8.8200000000000001e-02   1.9789999999999999e-01   5.1470000000000005e-01   3.9140000000000003e-01  -1.8079999999999999e-01  -3.0700000000000002e-02   1.1096999999999999e+00   5.1139999999999997e-01   4.0918000000000001e+00   5.6830000000000003e-01   4.8099999999999997e-02   2.5659999999999999e-01
  -1.7630000000000001e-01  -8.7900000000000006e-02   1.9730000000000001e+00   3.9140000000000003e-01  -1.0470000000000000e-01  -8.8000000000000005e-03   1.3317000000000001e+00   2.8910000000000002e-01   4.3529999999999998e+00   5.2980000000000005e-01   1.4430000000000001e-01   2.6100000000000001e-01
  -1.3230000000000000e-01  -6.6000000000000003e-02   5.1470000000000005e-01   4.6779999999999999e-01  -1.1420000000000000e-01  -7.4499999999999997e-02   1.1540999999999999e+00   4.2249999999999999e-01   3.4824000000000002e+00   5.2980000000000005e-01   7.6999999999999999e-02   2.9189999999999999e-01
  -3.5270000000000001e-01  -2.1980000000000000e-01   1.0294000000000001e+00   3.3420000000000000e-01  -7.6100000000000001e-02  -4.8200000000000000e-02   1.0431999999999999e+00   2.6679999999999998e-01   3.8306000000000000e+00   4.9130000000000001e-01   1.2509999999999999e-01   2.6979999999999998e-01
  -2.4249999999999999e-01   8.7900000000000006e-02   3.4310000000000002e-01   4.3919999999999998e-01  -1.3320000000000001e-01  -2.6300000000000000e-02   1.0431999999999999e+00   6.4480000000000004e-01   3.7435999999999998e+00   5.0090000000000001e-01   2.5019999999999998e-01   2.0790000000000000e-01
  -3.0859999999999999e-01  -6.6000000000000003e-02   1.3725000000000001e+00   4.3919999999999998e-01  -1.3320000000000001e-01  -3.9500000000000000e-02   1.3095000000000001e+00   2.4460000000000001e-01   4.0048000000000004e+00   4.4309999999999999e-01   1.3469999999999999e-01   2.5209999999999999e-01
  -2.2040000000000001e-01   6.6000000000000003e-02   8.5780000000000001e-01   3.9140000000000003e-01  -1.5229999999999999e-01  -5.2600000000000001e-02   1.1984999999999999e+00   3.7800000000000000e-01   3.7435999999999998e+00   3.9489999999999997e-01   9.6199999999999994e-02   2.1679999999999999e-01
  -2.4249999999999999e-01   1.3189999999999999e-01   1.2867999999999999e+00   4.1049999999999998e-01  -1.7130000000000001e-01  -3.5099999999999999e-02   8.8780000000000003e-01   3.7800000000000000e-01   3.0470999999999999e+00   4.8159999999999997e-01   2.8899999999999999e-02   1.9020000000000001e-01
  -8.8200000000000001e-02   2.1999999999999999e-02   7.7210000000000001e-01   4.9650000000000000e-01  -9.5200000000000007e-02  -2.1899999999999999e-02   1.0875999999999999e+00   3.3350000000000002e-01   4.6142000000000003e+00   4.9130000000000001e-01   6.7400000000000002e-02   2.7429999999999999e-01
  -2.2040000000000001e-01   6.6000000000000003e-02   7.7210000000000001e-01   4.8690000000000000e-01  -1.4269999999999999e-01  -7.8899999999999998e-02   1.0875999999999999e+00   4.6689999999999998e-01   3.1341999999999999e+00   5.3939999999999999e-01   1.4430000000000001e-01   2.7870000000000000e-01
  -1.5429999999999999e-01  -2.1999999999999999e-02   9.4359999999999999e-01   3.7240000000000001e-01  -6.6600000000000006e-02  -4.3900000000000002e-02   9.7660000000000002e-01   6.4480000000000004e-01   3.4824000000000002e+00   3.9489999999999997e-01   5.7700000000000001e-02   2.9640000000000000e-01
  -2.6450000000000001e-01   1.9789999999999999e-01   8.5800000000000001e-02   3.6280000000000001e-01  -1.9980000000000001e-01  -1.7500000000000002e-02   1.2428999999999999e+00   1.1119999999999999e-01   3.3083000000000000e+00   4.9130000000000001e-01  -3.8500000000000000e-02   3.0080000000000001e-01
  -3.0859999999999999e-01   2.8580000000000000e-01   3.4310000000000002e-01   4.4869999999999999e-01  -2.1890000000000001e-01  -4.4000000000000003e-03   1.1762999999999999e+00   2.6679999999999998e-01   3.5695000000000001e+00   5.3939999999999999e-01   3.8500000000000000e-02   2.5209999999999999e-01
  -1.9839999999999999e-01   0.0000000000000000e+00   1.0294000000000001e+00   3.9140000000000003e-01  -1.4269999999999999e-01  -8.3299999999999999e-02   1.1762999999999999e+00   3.7800000000000000e-01   3.6564999999999999e+00   5.3939999999999999e-01   1.0580000000000001e-01   2.7870000000000000e-01
  -2.8649999999999998e-01   2.1980000000000000e-01   8.5800000000000001e-02   4.9650000000000000e-01  -1.6180000000000000e-01  -3.5099999999999999e-02   1.1540999999999999e+00   7.3380000000000001e-01   4.2659000000000002e+00   4.8159999999999997e-01   1.3469999999999999e-01   2.6540000000000002e-01
  -2.2040000000000001e-01   2.6379999999999998e-01   1.7160000000000000e-01   4.8690000000000000e-01  -5.7099999999999998e-02  -8.8000000000000005e-03   9.3220000000000003e-01   3.3350000000000002e-01   3.8306000000000000e+00   4.8159999999999997e-01   6.7400000000000002e-02   2.7870000000000000e-01
  -1.7630000000000001e-01   4.3999999999999997e-02   2.5740000000000002e-01   5.4420000000000002e-01  -1.1420000000000000e-01  -3.9500000000000000e-02   1.0653999999999999e+00   4.8920000000000002e-01   3.9177000000000000e+00   5.6830000000000003e-01   1.5400000000000000e-01   2.7870000000000000e-01
  -2.6450000000000001e-01   1.3189999999999999e-01   6.0050000000000003e-01   3.2460000000000000e-01  -1.3320000000000001e-01  -4.8200000000000000e-02   9.9880000000000002e-01   4.8920000000000002e-01   3.6564999999999999e+00   5.0090000000000001e-01   5.7700000000000001e-02   2.4329999999999999e-01
  -3.9679999999999999e-01   2.1980000000000000e-01  -2.5740000000000002e-01   5.3469999999999995e-01  -1.9030000000000000e-01   4.4000000000000003e-03   8.8780000000000003e-01   5.5589999999999995e-01   4.1788999999999996e+00   4.8159999999999997e-01   5.7700000000000001e-02   2.7429999999999999e-01
  -1.3230000000000000e-01   0.0000000000000000e+00   7.7210000000000001e-01   4.6779999999999999e-01  -1.0470000000000000e-01  -5.7000000000000002e-02   1.0431999999999999e+00   4.0020000000000000e-01   3.9177000000000000e+00   5.3939999999999999e-01  -2.8899999999999999e-02   2.8310000000000002e-01
  -2.8649999999999998e-01   6.6000000000000003e-02   9.4359999999999999e-01   4.2959999999999998e-01  -2.8500000000000001e-02  -2.1899999999999999e-02   9.3220000000000003e-01   2.2239999999999999e-01   2.6989000000000001e+00   5.1049999999999995e-01   1.1550000000000001e-01   2.3890000000000000e-01
  -1.9839999999999999e-01   1.3189999999999999e-01   9.4359999999999999e-01   4.8690000000000000e-01  -1.6180000000000000e-01  -1.3200000000000000e-02   9.1000000000000003e-01   4.0020000000000000e-01   3.9177000000000000e+00   4.8159999999999997e-01   1.1550000000000001e-01   2.4329999999999999e-01
  -1.7630000000000001e-01   2.4179999999999999e-01   1.1152000000000000e+00   3.7240000000000001e-01  -8.5599999999999996e-02  -3.9500000000000000e-02   1.1318999999999999e+00   4.0020000000000000e-01   4.1788999999999996e+00   5.0090000000000001e-01   2.8899999999999999e-02   2.6540000000000002e-01
  -2.6450000000000001e-01  -6.6000000000000003e-02   1.5441000000000000e+00   3.4370000000000001e-01  -1.9030000000000000e-01  -2.1899999999999999e-02   1.2873000000000001e+00   4.4469999999999998e-01   3.7435999999999998e+00   5.4910000000000003e-01   1.1550000000000001e-01   2.4329999999999999e-01
  -2.2040000000000001e-01  -2.1999999999999999e-02   6.8630000000000002e-01   4.8690000000000000e-01  -1.6180000000000000e-01  -4.8200000000000000e-02   1.1096999999999999e+00   3.1130000000000002e-01   3.9177000000000000e+00   4.8159999999999997e-01   8.6599999999999996e-02   2.7429999999999999e-01
  -3.9679999999999999e-01   1.0990000000000000e-01   2.5740000000000002e-01   5.6330000000000002e-01  -1.1420000000000000e-01  -1.2280000000000001e-01   1.2428999999999999e+00   5.7809999999999995e-01   3.8306000000000000e+00   5.2980000000000005e-01   1.3469999999999999e-01   2.3000000000000001e-01
  -1.9839999999999999e-01   1.0990000000000000e-01   2.5740000000000002e-01   5.2510000000000001e-01  -1.3320000000000001e-01  -8.8000000000000005e-03   1.0653999999999999e+00   4.4469999999999998e-01   3.4824000000000002e+00   5.4910000000000003e-01   1.2509999999999999e-01   2.3440000000000000e-01
  -1.9839999999999999e-01   1.0990000000000000e-01   2.5740000000000002e-01   4.9650000000000000e-01  -1.2370000000000000e-01  -4.4000000000000003e-03   1.0875999999999999e+00   5.5589999999999995e-01   3.6564999999999999e+00   5.6830000000000003e-01   1.2509999999999999e-01   2.6100000000000001e-01
  -1.1020000000000001e-01   2.1980000000000000e-01   6.8630000000000002e-01   3.5330000000000000e-01  -2.8500000000000001e-02  -5.7000000000000002e-02   1.0653999999999999e+00   6.4480000000000004e-01   3.3953000000000002e+00   5.5869999999999997e-01   3.8500000000000000e-02   2.6100000000000001e-01
  -2.8649999999999998e-01   1.5390000000000001e-01   1.1152000000000000e+00   3.5330000000000000e-01  -1.1420000000000000e-01  -4.4000000000000003e-03   1.0431999999999999e+00   3.7800000000000000e-01   3.8306000000000000e+00   3.7569999999999998e-01   5.7700000000000001e-02   2.5659999999999999e-01
  -3.5270000000000001e-01  -2.1999999999999999e-02   3.4310000000000002e-01   4.0100000000000002e-01  -1.5229999999999999e-01  -3.9500000000000000e-02   1.1318999999999999e+00   3.7800000000000000e-01   4.0048000000000004e+00   4.6239999999999998e-01   6.7400000000000002e-02   2.3890000000000000e-01
  -2.4249999999999999e-01   2.1999999999999999e-02   7.7210000000000001e-01   2.6729999999999998e-01  -9.5200000000000007e-02  -6.1400000000000003e-02   1.0653999999999999e+00   5.1139999999999997e-01   3.5695000000000001e+00   5.3939999999999999e-01   8.6599999999999996e-02   2.9640000000000000e-01
  -2.4249999999999999e-01   1.9789999999999999e-01  -1.7160000000000000e-01   4.5829999999999999e-01  -1.7130000000000001e-01  -3.9500000000000000e-02   1.0209999999999999e+00   4.2249999999999999e-01   3.6564999999999999e+00   4.6239999999999998e-01   2.8899999999999999e-02   2.6979999999999998e-01
  -4.1880000000000001e-01   2.6379999999999998e-01  -8.5800000000000001e-02   3.8190000000000002e-01  -1.9030000000000000e-01   0.0000000000000000e+00   1.1096999999999999e+00   3.5580000000000001e-01   3.8306000000000000e+00   4.1420000000000001e-01   2.8899999999999999e-02   2.7429999999999999e-01
  -3.9679999999999999e-01   1.5390000000000001e-01   0.0000000000000000e+00   5.0600000000000001e-01  -5.7099999999999998e-02  -6.5799999999999997e-02   1.0209999999999999e+00   4.0020000000000000e-01   4.7882999999999996e+00   4.6239999999999998e-01   1.2509999999999999e-01   2.0349999999999999e-01
  -3.0859999999999999e-01   2.1999999999999999e-02   4.2890000000000000e-01   4.8690000000000000e-01  -1.1420000000000000e-01  -4.8200000000000000e-02   1.0431999999999999e+00   4.6689999999999998e-01   3.6564999999999999e+00   5.8760000000000001e-01   2.4060000000000001e-01   2.9189999999999999e-01
  -1.7630000000000001e-01   8.7900000000000006e-02   6.8630000000000002e-01   3.4370000000000001e-01  -7.6100000000000001e-02  -1.3200000000000000e-02   1.1762999999999999e+00   2.6679999999999998e-01   3.9177000000000000e+00   5.2980000000000005e-01   1.2509999999999999e-01   2.9189999999999999e-01
  -3.3060000000000000e-01   1.7590000000000000e-01   1.4582999999999999e+00   4.8690000000000000e-01  -8.5599999999999996e-02  -3.0700000000000002e-02   1.2873000000000001e+00   5.1139999999999997e-01   3.2212000000000001e+00   5.1049999999999995e-01   9.6199999999999994e-02   2.4770000000000000e-01
  -1.3230000000000000e-01  -2.1999999999999999e-02   8.5780000000000001e-01   4.3919999999999998e-01  -1.1420000000000000e-01  -4.3900000000000002e-02   9.7660000000000002e-01   5.1139999999999997e-01   3.6564999999999999e+00   4.5269999999999999e-01   6.7400000000000002e-02   2.8310000000000002e-01
  -1.3230000000000000e-01   8.7900000000000006e-02   8.5780000000000001e-01   3.7240000000000001e-01  -1.0470000000000000e-01  -9.2100000000000001e-02   1.0875999999999999e+00   4.0020000000000000e-01   2.6118000000000001e+00   3.8529999999999998e-01   9.6199999999999994e-02   2.5659999999999999e-01
  -3.0859999999999999e-01   6.6000000000000003e-02   6.0050000000000003e-01   3.3420000000000000e-01  -1.2370000000000000e-01  -5.2600000000000001e-02   1.1540999999999999e+00   3.7800000000000000e-01   4.0048000000000004e+00   3.8529999999999998e-01   1.1550000000000001e-01   2.4329999999999999e-01
  -3.0859999999999999e-01   8.7900000000000006e-02   0.0000000000000000e+00   4.2009999999999997e-01  -1.8079999999999999e-01  -7.0199999999999999e-02   1.1318999999999999e+00   6.0040000000000004e-01   3.5695000000000001e+00   4.8159999999999997e-01   1.0580000000000001e-01   2.6100000000000001e-01
  -2.6450000000000001e-01   0.0000000000000000e+00   6.8630000000000002e-01   5.4420000000000002e-01  -8.5599999999999996e-02  -3.9500000000000000e-02   1.2650999999999999e+00   2.4460000000000001e-01   3.5695000000000001e+00   5.0090000000000001e-01   5.7700000000000001e-02   2.8749999999999998e-01
  -2.4249999999999999e-01  -1.3189999999999999e-01   1.4582999999999999e+00   2.7689999999999998e-01  -4.7600000000000003e-02  -1.0090000000000000e-01   1.0431999999999999e+00   4.2249999999999999e-01   3.4824000000000002e+00   5.1049999999999995e-01   8.6599999999999996e-02   2.3890000000000000e-01
  -1.3230000000000000e-01   1.7590000000000000e-01   1.0294000000000001e+00   3.6280000000000001e-01  -1.6180000000000000e-01  -2.6300000000000000e-02   1.3539000000000001e+00   3.3350000000000002e-01   3.9177000000000000e+00   4.5269999999999999e-01   1.2509999999999999e-01   2.6540000000000002e-01
  -2.2040000000000001e-01   1.3189999999999999e-01  -1.7160000000000000e-01   4.7739999999999999e-01  -9.5200000000000007e-02  -4.8200000000000000e-02   1.2428999999999999e+00   4.2249999999999999e-01   3.5695000000000001e+00   5.0090000000000001e-01   1.0580000000000001e-01   2.7870000000000000e-01
   0.0000000000000000e+00   2.6379999999999998e-01   8.5800000000000001e-02   5.2510000000000001e-01  -1.3320000000000001e-01  -4.3900000000000002e-02   9.5440000000000003e-01   3.3350000000000002e-01   2.9600000000000000e+00   5.1049999999999995e-01   1.2509999999999999e-01   2.1229999999999999e-01
  -1.3230000000000000e-01  -4.3999999999999997e-02  -3.4310000000000002e-01   4.5829999999999999e-01  -7.6100000000000001e-02  -4.3900000000000002e-02   1.2206999999999999e+00   6.4480000000000004e-01   3.3083000000000000e+00   4.1420000000000001e-01   2.8899999999999999e-02   2.3890000000000000e-01
  -6.6100000000000006e-02   8.7900000000000006e-02  -8.5800000000000001e-02   3.6280000000000001e-01  -3.8100000000000002e-02  -8.3299999999999999e-02   1.0875999999999999e+00   3.3350000000000002e-01   3.9177000000000000e+00   6.1650000000000005e-01   6.7400000000000002e-02   2.5659999999999999e-01
  -4.8490000000000000e-01   2.8580000000000000e-01   5.1470000000000005e-01   5.0600000000000001e-01  -7.6100000000000001e-02  -1.0960000000000000e-01   1.1540999999999999e+00   3.3350000000000002e-01   3.7435999999999998e+00   5.4910000000000003e-01   1.4430000000000001e-01   2.6100000000000001e-01
  -2.4249999999999999e-01  -2.1999999999999999e-02   6.8630000000000002e-01   2.9599999999999999e-01  -1.8079999999999999e-01  -6.1400000000000003e-02   1.1096999999999999e+00   3.1130000000000002e-01   3.1341999999999999e+00   4.9130000000000001e-01   8.6599999999999996e-02   2.3890000000000000e-01
  -8.8200000000000001e-02   0.0000000000000000e+00   1.0294000000000001e+00   3.5330000000000000e-01  -1.2370000000000000e-01  -6.5799999999999997e-02   1.2428999999999999e+00   4.2249999999999999e-01   3.4824000000000002e+00   4.9130000000000001e-01   4.8099999999999997e-02   2.7870000000000000e-01
  -4.4100000000000000e-02   3.5170000000000001e-01   1.2010000000000001e+00   5.0600000000000001e-01  -9.5200000000000007e-02  -6.1400000000000003e-02   1.0653999999999999e+00   3.1130000000000002e-01   3.9177000000000000e+00   5.7799999999999996e-01   7.6999999999999999e-02   2.9189999999999999e-01
   3.7469999999999998e-01  -6.6000000000000003e-02   7.7210000000000001e-01   4.4869999999999999e-01  -1.7130000000000001e-01  -3.9500000000000000e-02   1.0209999999999999e+00   5.5589999999999995e-01   3.4824000000000002e+00   5.2020000000000000e-01   4.8099999999999997e-02   2.3890000000000000e-01
  -1.2564000000000000e+00   2.1999999999999999e-02  -7.7210000000000001e-01   4.1049999999999998e-01  -1.0470000000000000e-01  -9.6500000000000002e-02   1.1540999999999999e+00   4.8920000000000002e-01   3.8306000000000000e+00   5.2980000000000005e-01   9.6199999999999994e-02   2.3890000000000000e-01
  -1.1902999999999999e+00  -1.0990000000000000e-01   2.5740000000000002e-01   4.9650000000000000e-01  -9.4999999999999998e-03  -6.1400000000000003e-02   1.1318999999999999e+00   3.5580000000000001e-01   4.1788999999999996e+00   4.5269999999999999e-01   1.4430000000000001e-01   2.5209999999999999e-01
   1.2784000000000000e+00   6.6000000000000003e-02   1.8015000000000001e+00   4.0100000000000002e-01  -1.7130000000000001e-01  -1.2280000000000001e-01   1.2650999999999999e+00   2.8910000000000002e-01   3.3083000000000000e+00   4.7199999999999998e-01   1.3469999999999999e-01   2.4770000000000000e-01
  -2.1999999999999999e-02  -6.6000000000000003e-02   3.4310000000000002e-01   4.0100000000000002e-01  -2.1890000000000001e-01  -4.8200000000000000e-02   1.1318999999999999e+00   4.0020000000000000e-01   3.3953000000000002e+00   4.9130000000000001e-01   6.7400000000000002e-02   2.6100000000000001e-01
  -7.4939999999999996e-01  -1.3189999999999999e-01   1.3725000000000001e+00   3.6280000000000001e-01  -6.6600000000000006e-02   0.0000000000000000e+00   1.1540999999999999e+00   1.7790000000000000e-01   5.1365999999999996e+00   4.9130000000000001e-01   1.3469999999999999e-01   2.9640000000000000e-01
  -2.1999999999999999e-02   5.4959999999999998e-01  -1.5441000000000000e+00   4.2009999999999997e-01  -3.8100000000000002e-02  -9.6500000000000002e-02   1.0653999999999999e+00   4.4469999999999998e-01   3.3953000000000002e+00   4.8159999999999997e-01   6.7400000000000002e-02   2.3890000000000000e-01
  -8.1559999999999999e-01  -2.8580000000000000e-01   2.3161999999999998e+00   4.6779999999999999e-01  -6.6600000000000006e-02  -7.0199999999999999e-02   1.2650999999999999e+00   2.2239999999999999e-01   4.0048000000000004e+00   4.4309999999999999e-01   1.4430000000000001e-01   2.4770000000000000e-01
   1.0580000000000001e+00   1.7590000000000000e-01   1.2010000000000001e+00   4.4869999999999999e-01  -9.5200000000000007e-02  -7.8899999999999998e-02   1.0209999999999999e+00   6.6710000000000003e-01   3.9177000000000000e+00   4.8159999999999997e-01   2.8899999999999999e-02   2.5659999999999999e-01
  -5.9509999999999996e-01  -6.6000000000000003e-02   1.2010000000000001e+00   4.7739999999999999e-01  -2.4740000000000001e-01  -8.7700000000000000e-02   1.1984999999999999e+00   4.0020000000000000e-01   3.8306000000000000e+00   4.3350000000000000e-01   7.6999999999999999e-02   2.3890000000000000e-01
  -5.9509999999999996e-01  -4.8359999999999997e-01  -1.7160000000000000e-01   3.7240000000000001e-01   2.8500000000000001e-02  -8.3299999999999999e-02   1.1762999999999999e+00   2.2239999999999999e-01   3.7435999999999998e+00   4.5269999999999999e-01   1.3469999999999999e-01   2.5209999999999999e-01
  -5.0700000000000001e-01   1.9789999999999999e-01   8.5800000000000001e-02   3.6280000000000001e-01  -1.5229999999999999e-01  -7.0199999999999999e-02   1.0653999999999999e+00   3.7800000000000000e-01   3.5695000000000001e+00   5.4910000000000003e-01   7.6999999999999999e-02   2.0790000000000000e-01
   7.7149999999999996e-01   0.0000000000000000e+00   9.4359999999999999e-01   4.9650000000000000e-01  -1.7130000000000001e-01  -4.4000000000000003e-03   9.5440000000000003e-01   7.5600000000000001e-01   3.9177000000000000e+00   4.4309999999999999e-01   1.8279999999999999e-01   2.2120000000000001e-01
   0.0000000000000000e+00  -8.7900000000000006e-02   6.8630000000000002e-01   4.6779999999999999e-01  -1.5229999999999999e-01  -4.8200000000000000e-02   1.3317000000000001e+00   2.4460000000000001e-01   2.6989000000000001e+00   5.4910000000000003e-01   8.6599999999999996e-02   2.9189999999999999e-01
  -9.9190000000000000e-01   6.6000000000000003e-02  -1.7160000000000000e-01   3.1509999999999999e-01   5.7099999999999998e-02  -6.5799999999999997e-02   1.1762999999999999e+00   3.1130000000000002e-01   3.0470999999999999e+00   5.1049999999999995e-01   7.6999999999999999e-02   2.3000000000000001e-01
  -4.4080000000000003e-01   2.6379999999999998e-01   4.2890000000000000e-01   5.4420000000000002e-01  -8.5599999999999996e-02  -4.8200000000000000e-02   9.5440000000000003e-01   5.3369999999999995e-01   3.1341999999999999e+00   4.3350000000000000e-01   1.4430000000000001e-01   2.4329999999999999e-01
  -6.6100000000000006e-02  -4.3999999999999997e-02   1.2867999999999999e+00   4.0100000000000002e-01  -1.8079999999999999e-01  -3.5099999999999999e-02   1.0209999999999999e+00   3.7800000000000000e-01   4.3529999999999998e+00   5.3939999999999999e-01  -9.5999999999999992e-03   3.2729999999999998e-01
   5.7310000000000005e-01   8.7900000000000006e-02   6.0050000000000003e-01   3.7240000000000001e-01  -2.1890000000000001e-01  -3.0700000000000002e-02   1.3317000000000001e+00   4.2249999999999999e-01   3.7435999999999998e+00   3.7569999999999998e-01   1.0580000000000001e-01   2.5209999999999999e-01
  -5.5110000000000003e-01   2.1980000000000000e-01   5.1470000000000005e-01   4.8690000000000000e-01  -8.5599999999999996e-02  -4.4000000000000003e-03   9.7660000000000002e-01   3.7800000000000000e-01   3.5695000000000001e+00   5.0090000000000001e-01   3.8500000000000000e-02   2.3000000000000001e-01
  -4.4080000000000003e-01   4.3969999999999998e-01  -8.5780000000000001e-01   3.9140000000000003e-01  -5.7099999999999998e-02  -9.2100000000000001e-02   1.1318999999999999e+00   1.3339999999999999e-01   3.9177000000000000e+00   5.6830000000000003e-01   2.8899999999999999e-02   2.4329999999999999e-01
  -2.2040000000000001e-01   1.0990000000000000e-01   7.7210000000000001e-01   3.9140000000000003e-01  -1.6180000000000000e-01  -8.7700000000000000e-02   9.9880000000000002e-01   4.0020000000000000e-01   3.3953000000000002e+00   4.4309999999999999e-01   1.4430000000000001e-01   3.1850000000000001e-01
   1.9839999999999999e-01   1.9789999999999999e-01   1.2867999999999999e+00   4.2959999999999998e-01  -1.9980000000000001e-01  -3.5099999999999999e-02   1.1984999999999999e+00   4.0020000000000000e-01   3.8306000000000000e+00   5.2020000000000000e-01   2.0210000000000000e-01   2.6540000000000002e-01
  -3.9679999999999999e-01   2.1980000000000000e-01   6.0050000000000003e-01   3.8190000000000002e-01  -7.6100000000000001e-02  -1.7500000000000002e-02   9.1000000000000003e-01   6.8930000000000002e-01   3.6564999999999999e+00   6.8389999999999995e-01   1.0580000000000001e-01   3.3179999999999998e-01
  -6.3919999999999999e-01  -2.1999999999999999e-02   2.5740000000000002e-01   4.3919999999999998e-01   2.8500000000000001e-02  -7.4499999999999997e-02   1.1096999999999999e+00   4.4469999999999998e-01   3.8306000000000000e+00   4.9130000000000001e-01   1.6360000000000000e-01   2.7870000000000000e-01
  -2.8649999999999998e-01   2.1999999999999999e-02   7.7210000000000001e-01   4.2959999999999998e-01  -7.6100000000000001e-02  -7.4499999999999997e-02   9.3220000000000003e-01   4.2249999999999999e-01   3.9177000000000000e+00   5.2980000000000005e-01   7.6999999999999999e-02   2.1229999999999999e-01
   1.3230000000000000e-01   8.7900000000000006e-02   1.0294000000000001e+00   4.7739999999999999e-01  -1.4269999999999999e-01  -5.2600000000000001e-02   8.8780000000000003e-01   3.5580000000000001e-01   3.3953000000000002e+00   4.8159999999999997e-01   2.8899999999999999e-02   2.8310000000000002e-01
  -2.6450000000000001e-01   2.6379999999999998e-01  -8.5800000000000001e-02   3.6280000000000001e-01  -7.6100000000000001e-02  -9.2100000000000001e-02   1.1540999999999999e+00   3.7800000000000000e-01   3.2212000000000001e+00   4.6239999999999998e-01  -4.8099999999999997e-02   2.8310000000000002e-01
  -5.7310000000000005e-01  -8.7900000000000006e-02   7.7210000000000001e-01   3.9140000000000003e-01  -9.5200000000000007e-02  -4.8200000000000000e-02   1.1318999999999999e+00   4.4499999999999998e-02   4.0918000000000001e+00   5.4910000000000003e-01   9.5999999999999992e-03   2.2120000000000001e-01
  -3.0859999999999999e-01   0.0000000000000000e+00   8.5800000000000001e-02   3.5330000000000000e-01  -1.6180000000000000e-01   0.0000000000000000e+00   1.1540999999999999e+00   4.8920000000000002e-01   3.9177000000000000e+00   4.4309999999999999e-01   6.7400000000000002e-02   2.3000000000000001e-01
   1.3230000000000000e-01   1.5390000000000001e-01   5.1470000000000005e-01   4.5829999999999999e-01  -2.0930000000000001e-01   0.0000000000000000e+00   1.0209999999999999e+00   2.8910000000000002e-01   3.5695000000000001e+00   5.1049999999999995e-01   5.7700000000000001e-02   2.8310000000000002e-01
   4.4100000000000000e-02  -1.7590000000000000e-01   1.3725000000000001e+00   3.6280000000000001e-01  -1.4269999999999999e-01  -9.2100000000000001e-02   9.9880000000000002e-01   4.8920000000000002e-01   2.7858999999999998e+00   4.9130000000000001e-01   1.1550000000000001e-01   2.5659999999999999e-01
  -4.6289999999999998e-01  -6.6000000000000003e-02   0.0000000000000000e+00   3.7240000000000001e-01  -1.1420000000000000e-01  -4.8200000000000000e-02   1.2428999999999999e+00   3.5580000000000001e-01   4.1788999999999996e+00   4.8159999999999997e-01   1.8279999999999999e-01   2.3000000000000001e-01
  -4.6289999999999998e-01   8.7900000000000006e-02   6.8630000000000002e-01   4.9650000000000000e-01  -4.7600000000000003e-02  -5.7000000000000002e-02   1.3761000000000001e+00   0.0000000000000000e+00   3.7435999999999998e+00   5.2980000000000005e-01   3.8500000000000000e-02   1.9020000000000001e-01
  -1.1020000000000001e-01   2.4179999999999999e-01   3.4310000000000002e-01   5.0600000000000001e-01  -6.6600000000000006e-02  -3.0700000000000002e-02   1.2428999999999999e+00   6.6710000000000003e-01   4.0918000000000001e+00   4.7199999999999998e-01   1.4430000000000001e-01   2.4770000000000000e-01
  -1.1020000000000001e-01  -6.6000000000000003e-02   1.1152000000000000e+00   4.5829999999999999e-01  -1.1420000000000000e-01  -8.8000000000000005e-03   1.1540999999999999e+00   2.6679999999999998e-01   3.6564999999999999e+00   4.5269999999999999e-01   1.7319999999999999e-01   2.2120000000000001e-01
  -1.7630000000000001e-01   0.0000000000000000e+00   4.2890000000000000e-01   3.9140000000000003e-01   4.7600000000000003e-02  -2.6300000000000000e-02   9.1000000000000003e-01   2.6679999999999998e-01   3.9177000000000000e+00   5.0090000000000001e-01   1.0580000000000001e-01   2.9189999999999999e-01
  -2.2040000000000001e-01   6.6000000000000003e-02   4.2890000000000000e-01   4.9650000000000000e-01  -1.1420000000000000e-01  -3.5099999999999999e-02   1.0875999999999999e+00   5.5589999999999995e-01   3.3083000000000000e+00   4.0460000000000002e-01   9.5999999999999992e-03   2.6540000000000002e-01
  -1.7630000000000001e-01   2.4179999999999999e-01   6.8630000000000002e-01   4.6779999999999999e-01  -1.9980000000000001e-01  -4.8200000000000000e-02   8.8780000000000003e-01   2.4460000000000001e-01   3.6564999999999999e+00   5.2020000000000000e-01   7.6999999999999999e-02   3.0959999999999999e-01
  -8.8200000000000001e-02  -1.3189999999999999e-01   1.1152000000000000e+00   4.5829999999999999e-01  -2.1890000000000001e-01  -4.8200000000000000e-02   9.5440000000000003e-01   2.4460000000000001e-01   3.9177000000000000e+00   4.8159999999999997e-01   1.1550000000000001e-01   2.9640000000000000e-01
  -2.8649999999999998e-01   1.5390000000000001e-01   6.8630000000000002e-01   4.7739999999999999e-01  -8.5599999999999996e-02  -7.0199999999999999e-02   1.0653999999999999e+00   2.2239999999999999e-01   4.1788999999999996e+00   4.9130000000000001e-01   1.3469999999999999e-01   2.4770000000000000e-01
  -1.7630000000000001e-01   1.0990000000000000e-01   0.0000000000000000e+00   4.0100000000000002e-01  -1.7130000000000001e-01  -2.1899999999999999e-02   1.1318999999999999e+00   4.0020000000000000e-01   3.3953000000000002e+00   5.2020000000000000e-01   9.6199999999999994e-02   2.6979999999999998e-01
  -2.6450000000000001e-01   8.7900000000000006e-02  -1.7160000000000000e-01   3.9140000000000003e-01  -6.6600000000000006e-02  -1.7500000000000002e-02   1.0875999999999999e+00   5.5589999999999995e-01   3.5695000000000001e+00   5.2980000000000005e-01   1.6360000000000000e-01   1.8579999999999999e-01
  -1.1020000000000001e-01   2.4179999999999999e-01   6.8630000000000002e-01   4.3919999999999998e-01  -1.6180000000000000e-01  -4.3900000000000002e-02   1.1762999999999999e+00   2.6679999999999998e-01   4.4401000000000002e+00   4.6239999999999998e-01   1.0580000000000001e-01   2.8749999999999998e-01
  -1.1020000000000001e-01   0.0000000000000000e+00   1.2867999999999999e+00   4.8690000000000000e-01  -1.1420000000000000e-01  -7.0199999999999999e-02   1.0209999999999999e+00   4.6689999999999998e-01   4.0918000000000001e+00   5.2980000000000005e-01   8.6599999999999996e-02   2.6100000000000001e-01
  -3.7469999999999998e-01   1.7590000000000000e-01   4.2890000000000000e-01   4.1049999999999998e-01  -1.9980000000000001e-01  -2.6300000000000000e-02   1.0431999999999999e+00   5.3369999999999995e-01   3.7435999999999998e+00   4.7199999999999998e-01   1.4430000000000001e-01   3.0080000000000001e-01
  -1.9839999999999999e-01   4.3999999999999997e-02   7.7210000000000001e-01   3.6280000000000001e-01  -1.1420000000000000e-01  -1.0090000000000000e-01   1.1318999999999999e+00   5.3369999999999995e-01   3.8306000000000000e+00   4.8159999999999997e-01   1.3469999999999999e-01   2.4770000000000000e-01
   0.0000000000000000e+00   1.3189999999999999e-01   1.1152000000000000e+00   4.1049999999999998e-01  -1.3320000000000001e-01  -4.8200000000000000e-02   1.0653999999999999e+00   5.1139999999999997e-01   4.0918000000000001e+00   4.2380000000000001e-01   2.8899999999999999e-02   2.1679999999999999e-01
  -2.1999999999999999e-02  -2.1999999999999999e-02   9.4359999999999999e-01   4.2009999999999997e-01  -1.7130000000000001e-01  -4.3900000000000002e-02   1.0875999999999999e+00   6.0040000000000004e-01   3.6564999999999999e+00   5.2020000000000000e-01   1.4430000000000001e-01   2.5659999999999999e-01
  -2.6450000000000001e-01   4.3999999999999997e-02   4.2890000000000000e-01   4.2959999999999998e-01  -2.1890000000000001e-01  -7.8899999999999998e-02   1.0653999999999999e+00   4.8920000000000002e-01   4.0048000000000004e+00   5.7799999999999996e-01  -1.9199999999999998e-02   2.5209999999999999e-01
  -3.3060000000000000e-01  -1.5390000000000001e-01  -8.5800000000000001e-02   4.2959999999999998e-01  -9.5200000000000007e-02  -4.3900000000000002e-02   1.0209999999999999e+00   5.1139999999999997e-01   3.7435999999999998e+00   4.7199999999999998e-01   4.8099999999999997e-02   2.7870000000000000e-01
