# Supplementary material for: Footwear and Foam Surface Alter Gait Initiation of Typical Subjects
Source: PLoS One. 2015 Aug 13;10(8):e0135821. doi: 10.1371/journal.pone.0135821 (PMC4536224; doi:10.1371/journal.pone.0135821)
Supplement: S1 Dataset — (ZIP) [file pone.0135821.s001.zip › 4_foam_av1_01.txt]

   1.5870000000000000e+00  -4.3999999999999997e-02   3.1336820000000000e+02   2.0145000000000000e+00   2.4960000000000001e+01  -9.5160000000000000e-01  -1.9088000000000001e+00  -3.0908000000000002e+00   3.1620260000000002e+02   7.7100000000000002e-02  -3.5899799999999999e+01   3.3620000000000000e-01
   1.6311000000000000e+00  -9.2330000000000001e-01   3.0950790000000001e+02   1.9095000000000000e+00   2.4769700000000000e+01  -9.2530000000000001e-01  -1.7534000000000001e+00  -3.2019000000000002e+00   3.1663790000000000e+02   1.6380000000000000e-01  -3.5967199999999998e+01   3.1409999999999999e-01
   1.3225000000000000e+00  -1.4729000000000001e+00   3.0676280000000003e+02   1.6613000000000000e+00   2.4541300000000000e+01  -8.5509999999999997e-01  -2.1084999999999998e+00  -2.2902999999999998e+00   3.1724730000000000e+02   5.7799999999999997e-02  -3.5957599999999999e+01   3.0959999999999999e-01
   7.7149999999999996e-01  -2.0225000000000000e+00   3.0195890000000003e+02   1.3080000000000001e+00   2.4408100000000001e+01  -8.1999999999999995e-01  -2.3083000000000000e+00  -3.2242000000000002e+00   3.1724730000000000e+02  -1.9300000000000001e-02  -3.5967199999999998e+01   3.2290000000000002e-01
   4.4080000000000003e-01  -3.3855000000000000e+00   2.9904230000000001e+02   7.4470000000000003e-01   2.4122599999999998e+01  -7.0160000000000000e-01  -1.9310000000000000e+00  -3.2686000000000002e+00   3.1742149999999998e+02  -1.3489999999999999e-01  -3.5996099999999998e+01   3.3179999999999998e-01
  -2.6450000000000001e-01  -4.6384999999999996e+00   2.9312320000000000e+02   4.2959999999999998e-01   2.3760999999999999e+01  -6.4459999999999995e-01  -1.8866000000000001e+00  -2.4237000000000002e+00   3.1907560000000001e+02  -1.3489999999999999e-01  -3.6130800000000001e+01   2.1679999999999999e-01
  -1.3887000000000000e+00  -5.5399000000000003e+00   2.8634629999999999e+02  -1.2410000000000000e-01   2.3323300000000000e+01  -5.4379999999999995e-01  -2.1751000000000000e+00  -3.8690000000000002e+00   3.1985919999999999e+02  -4.3350000000000000e-01  -3.6178899999999999e+01   2.3890000000000000e-01
  -2.1381000000000001e+00  -6.5290999999999997e+00   2.8016980000000001e+02  -5.8240000000000003e-01   2.3018799999999999e+01  -4.6920000000000001e-01  -2.5968000000000000e+00  -4.2915000000000001e+00   3.1985919999999999e+02  -7.0320000000000005e-01  -3.6323200000000000e+01   5.3100000000000001e-02
  -3.2843000000000000e+00  -7.2986000000000004e+00   2.7339290000000000e+02  -9.6430000000000005e-01   2.2657200000000000e+01  -4.4729999999999998e-01  -2.6412000000000000e+00  -4.3803999999999998e+00   3.2133920000000001e+02  -1.2040999999999999e+00  -3.6582999999999998e+01  -8.8000000000000005e-03
  -3.9676000000000000e+00  -8.1339000000000006e+00   2.6635870000000000e+02  -1.4512000000000000e+00   2.2095800000000001e+01  -3.9470000000000000e-01  -2.6190000000000002e+00  -5.1809000000000003e+00   3.2308040000000000e+02  -1.8109999999999999e+00  -3.6650300000000001e+01  -1.2830000000000000e-01
  -4.7390999999999996e+00  -8.9693000000000005e+00   2.5795179999999999e+02  -2.0432000000000001e+00   2.1581900000000001e+01  -3.2450000000000001e-01  -2.7966000000000002e+00  -6.1593000000000000e+00   3.2482159999999999e+02  -2.5623000000000000e+00  -3.6881300000000003e+01  -3.2729999999999998e-01
  -5.1798999999999999e+00  -9.9366000000000003e+00   2.4937350000000001e+02  -2.4537000000000000e+00   2.1020499999999998e+01  -2.0169999999999999e-01  -3.6177999999999999e+00  -7.2710999999999997e+00   3.2786869999999999e+02  -3.6507999999999998e+00  -3.7160299999999999e+01  -5.0870000000000004e-01
  -5.6428000000000003e+00  -1.0969799999999999e+01   2.4062350000000001e+02  -2.7115000000000000e+00   2.0325800000000001e+01  -1.1400000000000000e-01  -4.5499999999999998e+00  -8.5607000000000006e+00   3.3265699999999998e+02  -4.7103999999999999e+00  -3.7660699999999999e+01  -7.4760000000000004e-01
  -5.5105000000000004e+00  -1.1563400000000000e+01   2.3032950000000000e+02  -2.9883999999999999e+00   1.9726299999999998e+01  -1.7500000000000002e-02  -5.2380000000000004e+00  -9.7170000000000005e+00   3.3779360000000003e+02  -5.8952999999999998e+00  -3.8286099999999998e+01  -1.0705000000000000e+00
  -6.2159000000000004e+00  -1.1937099999999999e+01   2.2157950000000000e+02  -3.2843000000000000e+00   1.8927000000000000e+01   3.5099999999999999e-02  -6.3699000000000003e+00  -1.0673100000000000e+01   3.4414890000000003e+02  -7.2439000000000000e+00  -3.8998100000000001e+01  -1.2961000000000000e+00
  -6.5244999999999997e+00  -1.1475400000000000e+01   2.1205750000000000e+02  -3.3224999999999998e+00   1.8384599999999999e+01   6.1400000000000003e-02  -7.9680000000000000e+00  -1.2229600000000000e+01   3.5093959999999998e+02  -8.6983999999999995e+00  -3.9710200000000000e+01  -1.5703000000000000e+00
  -7.1856999999999998e+00  -1.0772000000000000e+01   2.0450850000000000e+02  -3.5802999999999998e+00   1.7661400000000000e+01   4.3900000000000002e-02  -9.6104000000000003e+00  -1.3452600000000000e+01   3.5851389999999998e+02  -1.0095200000000000e+01  -4.0499200000000002e+01  -1.7959000000000001e+00
  -8.2217000000000002e+00  -9.3209999999999997e+00   1.9661640000000000e+02  -3.7140000000000000e+00   1.7261700000000001e+01   3.5099999999999999e-02  -1.1585800000000001e+01  -1.4430899999999999e+01   3.6556580000000002e+02  -1.1578600000000000e+01  -4.1259300000000003e+01  -2.1454000000000000e+00
  -8.4862000000000002e+00  -8.0679999999999996e+00   1.9044000000000000e+02  -3.7521000000000000e+00   1.6805000000000000e+01  -9.2100000000000001e-02  -1.3738700000000000e+01  -1.5853999999999999e+01   3.7357530000000003e+02  -1.3033200000000001e+01  -4.2173400000000001e+01  -2.4285000000000001e+00
  -9.2576999999999998e+00  -5.8696000000000002e+00   1.8434940000000000e+02  -3.7140000000000000e+00   1.6557600000000001e+01  -1.6230000000000000e-01  -1.5891600000000000e+01  -1.7232600000000001e+01   3.8036599999999999e+02  -1.4641800000000000e+01  -4.3020099999999999e+01  -2.7690999999999999e+00
  -9.6984999999999992e+00  -3.6053000000000002e+00   1.7817290000000000e+02  -3.7808000000000002e+00   1.6024699999999999e+01  -3.2450000000000001e-01  -1.7889099999999999e+01  -1.8878100000000000e+01   3.8846260000000001e+02  -1.6298700000000000e+01  -4.3857300000000002e+01  -3.1230000000000002e+00
  -9.7425999999999995e+00  -1.5828000000000000e+00   1.7414109999999999e+02  -3.7140000000000000e+00   1.5834400000000000e+01  -4.3850000000000000e-01  -1.9908899999999999e+01  -2.0990500000000001e+01   3.9534030000000001e+02  -1.7974799999999998e+01  -4.4732900000000001e+01  -3.4369999999999998e+00
  -9.8749000000000002e+00   1.9789999999999999e-01   1.6933720000000000e+02  -3.7330999999999999e+00   1.5606000000000000e+01  -5.3500000000000003e-01  -2.2061800000000002e+01  -2.2635899999999999e+01   4.0352400000000000e+02  -1.9670200000000001e+01  -4.5810499999999998e+01  -3.7997999999999998e+00
  -1.0051200000000000e+01   1.9784999999999999e+00   1.6590580000000000e+02  -3.6471000000000000e+00   1.5425200000000000e+01  -6.5339999999999998e-01  -2.3571000000000002e+01  -2.4659300000000002e+01   4.1214299999999997e+02  -2.1240300000000001e+01  -4.6849699999999999e+01  -4.1315000000000000e+00
  -1.0403900000000000e+01   3.7591999999999999e+00   1.6230289999999999e+02  -3.8475999999999999e+00   1.5149200000000000e+01  -7.6300000000000001e-01  -2.5235600000000002e+01  -2.6371500000000001e+01   4.2119720000000001e+02  -2.2839300000000001e+01  -4.7927399999999999e+01  -4.4543999999999997e+00
  -1.1087199999999999e+01   4.9462999999999999e+00   1.5972940000000000e+02  -3.9049000000000000e+00   1.5044499999999999e+01  -8.4630000000000005e-01  -2.6633900000000001e+01  -2.7972500000000000e+01   4.2946789999999999e+02  -2.4467300000000002e+01  -4.9005000000000003e+01  -4.8038999999999996e+00
  -1.1638199999999999e+01   5.7157000000000000e+00   1.5578340000000000e+02  -4.0576999999999996e+00   1.4787599999999999e+01  -8.9459999999999995e-01  -2.8010000000000002e+01  -2.9773499999999999e+01   4.3730340000000001e+02  -2.5960400000000000e+01  -5.0053899999999999e+01  -5.1223999999999998e+00
  -1.2189299999999999e+01   5.9356000000000000e+00   1.5415350000000001e+02  -4.3059000000000003e+00   1.4740000000000000e+01  -9.4279999999999997e-01  -2.9053200000000000e+01  -3.1441199999999998e+01   4.4531290000000001e+02  -2.7443800000000000e+01  -5.1035299999999999e+01  -5.4541000000000004e+00
  -1.2387700000000001e+01   5.8916000000000004e+00   1.5115100000000001e+02  -4.5541000000000000e+00   1.4549700000000000e+01  -9.7789999999999999e-01  -2.9940999999999999e+01  -3.3220100000000002e+01   4.5149419999999998e+02  -2.8715299999999999e+01  -5.2036000000000001e+01  -5.7903000000000002e+00
  -1.3291399999999999e+01   5.6497999999999999e+00   1.4874910000000000e+02  -4.7260000000000000e+00   1.4464100000000000e+01  -9.5599999999999996e-01  -3.0296099999999999e+01  -3.4487499999999997e+01   4.5689190000000002e+02  -2.9774999999999999e+01  -5.2825000000000003e+01  -6.0690000000000000e+00
  -1.4040800000000001e+01   5.1222000000000003e+00   1.4729079999999999e+02  -5.1460999999999997e+00   1.4330800000000000e+01  -8.9019999999999999e-01  -3.1006300000000000e+01  -3.6155200000000001e+01   4.6333440000000002e+02  -3.0930900000000001e+01  -5.3527400000000000e+01  -6.3963000000000001e+00
  -1.4613899999999999e+01   4.7484999999999999e+00   1.4531770000000000e+02  -5.4134000000000002e+00   1.4464100000000000e+01  -7.7620000000000000e-01  -3.1916300000000000e+01  -3.7400399999999998e+01   4.6803559999999999e+02  -3.1846000000000000e+01  -5.4277900000000002e+01  -6.6131000000000002e+00
  -1.4944599999999999e+01   3.7151999999999998e+00   1.4557509999999999e+02  -5.8048000000000002e+00   1.4540200000000000e+01  -7.8500000000000003e-01  -3.2315800000000003e+01  -3.8712299999999999e+01   4.7264980000000003e+02  -3.2896000000000001e+01  -5.4922600000000003e+01  -6.8430999999999997e+00
  -1.5517700000000000e+01   2.9678000000000000e+00   1.4669030000000001e+02  -6.3586000000000000e+00   1.4721000000000000e+01  -6.7090000000000005e-01  -3.2759700000000002e+01  -4.0090899999999998e+01   4.7717689999999999e+02  -3.3637700000000002e+01  -5.5644300000000001e+01  -7.1482999999999999e+00
  -1.5782200000000000e+01   1.6268000000000000e+00   1.4720500000000001e+02  -6.8072999999999997e+00   1.4873300000000000e+01  -5.7450000000000001e-01  -3.3891700000000000e+01  -4.1402799999999999e+01   4.8161700000000002e+02  -3.4466099999999997e+01  -5.6058000000000000e+01  -7.3695000000000004e+00
  -1.5958500000000001e+01   4.6170000000000000e-01   1.4995009999999999e+02  -7.3514999999999997e+00   1.5177800000000000e+01  -4.8680000000000001e-01  -3.4557499999999997e+01  -4.2736899999999999e+01   4.8405470000000003e+02  -3.5121200000000002e+01  -5.6635300000000001e+01  -7.6039000000000003e+00
  -1.5892400000000000e+01  -5.9360000000000002e-01   1.5140840000000000e+02  -7.8003000000000000e+00   1.5377599999999999e+01  -3.4639999999999999e-01  -3.5179000000000002e+01  -4.3581899999999997e+01   4.8684059999999999e+02  -3.5728000000000002e+01  -5.7039499999999997e+01  -7.8295000000000003e+00
  -1.5627900000000000e+01  -1.5828000000000000e+00   1.5355300000000000e+02  -8.3157999999999994e+00   1.5567900000000000e+01  -1.5790000000000001e-01  -3.5800400000000003e+01  -4.4582500000000003e+01   4.8901710000000003e+02  -3.6248199999999997e+01  -5.7270400000000002e+01  -7.9710999999999999e+00
  -1.5385400000000001e+01  -2.1324000000000001e+00   1.5638380000000001e+02  -8.7836999999999996e+00   1.5805800000000000e+01  -9.6500000000000002e-02  -3.6932400000000001e+01  -4.5049399999999999e+01   4.9006180000000001e+02  -3.6498600000000003e+01  -5.7453200000000002e+01  -8.1479999999999997e+00
  -1.5054800000000000e+01  -3.4733999999999998e+00   1.5938630000000001e+02  -9.2992000000000008e+00   1.6138900000000000e+01   2.6300000000000000e-02  -3.7753599999999999e+01  -4.5627600000000001e+01   4.9041010000000000e+02  -3.6594999999999999e+01  -5.7433999999999997e+01  -8.2454000000000001e+00
  -1.4459600000000000e+01  -4.1989000000000001e+00   1.6273179999999999e+02  -9.6811000000000007e+00   1.6338699999999999e+01   2.5000000000000000e-01  -3.8441600000000001e+01  -4.6272399999999998e+01   4.8901710000000003e+02  -3.6633499999999998e+01  -5.7308900000000001e+01  -8.3825000000000003e+00
  -1.3974700000000000e+01  -5.0781999999999998e+00   1.6616319999999999e+02  -1.0167999999999999e+01   1.6700299999999999e+01   3.9910000000000001e-01  -3.8530400000000000e+01  -4.6961700000000000e+01   4.8762410000000000e+02  -3.6652799999999999e+01  -5.7020200000000003e+01  -8.5152000000000001e+00
  -1.3093000000000000e+01  -5.7157000000000000e+00   1.7053819999999999e+02  -1.0464000000000000e+01   1.7061900000000001e+01   4.8680000000000001e-01  -3.8641399999999997e+01  -4.7562100000000001e+01   4.8431590000000000e+02  -3.6566099999999999e+01  -5.6827800000000003e+01  -8.6832999999999991e+00
  -1.2519900000000000e+01  -6.1554000000000002e+00   1.7499889999999999e+02  -1.0989100000000001e+01   1.7537700000000001e+01   6.4459999999999995e-01  -3.8929900000000004e+01  -4.8429299999999998e+01   4.8179109999999997e+02  -3.6257800000000003e+01  -5.6433300000000003e+01  -8.7761999999999993e+00
  -1.1638199999999999e+01  -7.2325999999999997e+00   1.8074639999999999e+02  -1.1590600000000000e+01   1.7946899999999999e+01   7.3229999999999995e-01  -3.9085299999999997e+01  -4.9274200000000000e+01   4.7874400000000003e+02  -3.5882100000000001e+01  -5.6086900000000000e+01  -8.8558000000000003e+00
  -1.0602300000000000e+01  -7.9800000000000004e+00   1.8700870000000000e+02  -1.2029800000000000e+01   1.8565400000000000e+01   7.4109999999999998e-01  -3.9129700000000000e+01  -5.0096899999999998e+01   4.7343329999999997e+02  -3.5284900000000000e+01  -5.5653900000000000e+01  -8.9353999999999996e+00
  -9.9629999999999992e+00  -8.6835000000000004e+00   1.9404290000000000e+02  -1.2526300000000001e+01   1.9098299999999998e+01   9.4279999999999997e-01  -3.8619199999999999e+01  -5.0741799999999998e+01   4.7012500000000000e+02  -3.4552799999999998e+01  -5.5105400000000003e+01  -9.0459999999999994e+00
  -8.9049999999999994e+00  -9.1452000000000009e+00   2.0039089999999999e+02  -1.3194599999999999e+01   1.9726299999999998e+01   1.0437000000000001e+00  -3.8419400000000003e+01  -5.1497799999999998e+01   4.6437909999999999e+02  -3.3849600000000002e+01  -5.4441499999999998e+01  -9.0372000000000003e+00
  -8.1114999999999995e+00  -9.7386999999999997e+00   2.0871190000000001e+02  -1.3700600000000000e+01   2.0497100000000000e+01   1.1709000000000001e+00  -3.8286299999999997e+01  -5.2009200000000000e+01   4.5941660000000002e+02  -3.2982700000000001e+01  -5.3768000000000001e+01  -9.0991000000000000e+00
  -7.1417000000000002e+00  -1.0442200000000000e+01   2.2029280000000000e+02  -1.4598100000000001e+01   2.1391600000000000e+01   1.2410000000000001e+00  -3.8086500000000001e+01  -5.2409399999999998e+01   4.5236480000000000e+02  -3.1797799999999999e+01  -5.2767299999999999e+01  -9.0901999999999994e+00
  -6.2599999999999998e+00  -1.0859900000000000e+01   2.3093000000000001e+02  -1.5438200000000000e+01   2.2390799999999999e+01   1.3287000000000000e+00  -3.7420699999999997e+01  -5.2342700000000001e+01   4.4339760000000001e+02  -3.0555199999999999e+01  -5.1881999999999998e+01  -9.0680999999999994e+00
  -4.7610999999999999e+00  -1.1739200000000000e+01   2.4345439999999999e+02  -1.6163799999999998e+01   2.3485099999999999e+01   1.5041000000000000e+00  -3.7021200000000000e+01  -5.3054299999999998e+01   4.3521390000000002e+02  -2.8994700000000002e+01  -5.0631200000000000e+01  -9.0061999999999998e+00
  -3.3504000000000000e+00  -1.2816400000000000e+01   2.5760870000000000e+02  -1.6994499999999999e+01   2.4703099999999999e+01   1.6400999999999999e+00  -3.6244300000000003e+01  -5.3121000000000002e+01   4.2607260000000002e+02  -2.7202999999999999e+01  -4.9409199999999998e+01  -8.8911999999999995e+00
  -1.7854000000000001e+00  -1.3300100000000000e+01   2.7244929999999999e+02  -1.7996900000000000e+01   2.6054400000000001e+01   1.7672000000000001e+00  -3.5156799999999997e+01  -5.2876399999999997e+01   4.1449360000000001e+02  -2.5218599999999999e+01  -4.7908099999999997e+01  -8.7053999999999991e+00
  -3.3060000000000000e-01  -1.4553100000000001e+01   2.8831930000000000e+02  -1.9056699999999999e+01   2.7453199999999999e+01   1.9734000000000000e+00  -3.4490900000000003e+01  -5.1564500000000002e+01   4.0334989999999999e+02  -2.2791200000000000e+01  -4.6493699999999997e+01  -8.4001999999999999e+00
   1.8956000000000000e+00  -1.6201899999999998e+01   3.0590499999999997e+02  -2.0278800000000000e+01   2.8852000000000000e+01   2.2277000000000000e+00  -3.2804099999999998e+01  -5.0297100000000000e+01   3.9072620000000001e+02  -2.0199999999999999e+01  -4.5002299999999998e+01  -8.0065000000000008e+00
   4.2541000000000002e+00  -1.7806699999999999e+01   3.2220389999999998e+02  -2.1539000000000001e+01   3.0231800000000000e+01   2.5347000000000000e+00  -3.1361499999999999e+01  -4.7962299999999999e+01   3.7853769999999997e+02  -1.7271599999999999e+01  -4.3347299999999997e+01  -7.4756999999999998e+00
   6.8771000000000004e+00  -1.9983100000000000e+01   3.4030430000000001e+02  -2.2847000000000001e+01   3.1811399999999999e+01   2.8460000000000001e+00  -2.9763400000000001e+01  -4.4249000000000002e+01   3.6573989999999998e+02  -1.4150600000000001e+01  -4.1721200000000003e+01  -6.8254000000000001e+00
   1.0007099999999999e+01  -2.2247399999999999e+01   3.5840469999999999e+02  -2.4145499999999998e+01   3.3229300000000002e+01   3.3065000000000002e+00  -2.7699300000000001e+01  -4.0758000000000003e+01   3.5285500000000002e+02  -1.1010300000000001e+01  -4.0046900000000001e+01  -6.1707000000000001e+00
   1.3467700000000001e+01  -2.4731500000000000e+01   3.7590449999999998e+02  -2.5396200000000000e+01   3.4599600000000002e+01   3.6617000000000002e+00  -2.5568600000000000e+01  -3.7733899999999998e+01   3.4084070000000003e+02  -7.4558000000000000e+00  -3.8536299999999997e+01  -5.4188000000000001e+00
   1.6751999999999999e+01  -2.7303599999999999e+01   3.9434809999999999e+02  -2.6704200000000000e+01   3.5960299999999997e+01   4.0826000000000002e+00  -2.2927399999999999e+01  -3.3575800000000001e+01   3.2856520000000000e+02  -3.9782999999999999e+00  -3.7064100000000003e+01  -4.7286999999999999e+00
   2.0080400000000001e+01  -2.9545900000000000e+01   4.1236270000000002e+02  -2.7964500000000001e+01   3.7321100000000001e+01   4.4861000000000004e+00  -2.1173999999999999e+01  -2.8861899999999999e+01   3.1898860000000002e+02  -4.4309999999999999e-01  -3.5793999999999997e+01  -3.8750000000000000e+00
   2.2659300000000002e+01  -3.1810300000000002e+01   4.2951940000000002e+02  -2.9119700000000002e+01   3.8786499999999997e+01   4.7667000000000002e+00  -1.8887899999999998e+01  -2.4236899999999999e+01   3.1071780000000001e+02   3.1402999999999999e+00  -3.4774099999999997e+01  -3.0522000000000000e+00
   2.4841500000000000e+01  -3.4074599999999997e+01   4.4556099999999998e+02  -3.0313199999999998e+01   4.0061700000000002e+01   5.0210999999999997e+00  -1.6912500000000001e+01  -1.9856400000000001e+01   3.0410129999999998e+02   6.4250999999999996e+00  -3.3840699999999998e+01  -2.3178999999999998e+00
   2.5965599999999998e+01  -3.6185000000000002e+01   4.6117360000000002e+02  -3.1239300000000000e+01   4.1441499999999998e+01   5.1657999999999999e+00  -1.5780600000000000e+01  -1.6298700000000000e+01   2.9931290000000001e+02   9.3630999999999993e+00  -3.3350000000000001e+01  -1.6720999999999999e+00
   2.7618800000000000e+01  -3.7833799999999997e+01   4.7507060000000001e+02  -3.2127200000000002e+01   4.2535800000000002e+01   5.4508000000000001e+00  -1.4160399999999999e+01  -1.4119600000000000e+01   2.9626580000000001e+02   1.1915800000000001e+01  -3.3070999999999998e+01  -1.1942999999999999e+00
   2.8875200000000000e+01  -4.1087299999999999e+01   4.9059750000000003e+02  -3.3139200000000002e+01   4.3801400000000001e+01   5.7840999999999996e+00  -1.3583299999999999e+01  -1.3208000000000000e+01   2.9609170000000000e+02   1.4044600000000001e+01  -3.2907400000000003e+01  -9.5550000000000002e-01
   3.0087499999999999e+01  -4.2494300000000003e+01   5.0552379999999999e+02  -3.4141700000000000e+01   4.5048000000000002e+01   5.9507000000000003e+00  -1.3228199999999999e+01  -1.4342000000000001e+01   2.9600470000000001e+02   1.5508800000000001e+01  -3.2897799999999997e+01  -9.8640000000000005e-01
   3.1079400000000000e+01  -4.4934500000000000e+01   5.2062180000000001e+02  -3.5115499999999997e+01   4.6294499999999999e+01   6.1524999999999999e+00  -1.3538900000000000e+01  -1.6209800000000001e+01   2.9661410000000001e+02   1.6684000000000001e+01  -3.2897799999999997e+01  -1.0926000000000000e+00
   3.2137400000000000e+01  -4.7792299999999997e+01   5.3477610000000004e+02  -3.6098900000000000e+01   4.7560099999999998e+01   6.4419000000000004e+00  -1.4182600000000001e+01  -1.8322199999999999e+01   2.9600470000000001e+02   1.7367899999999999e+01  -3.2897799999999997e+01  -1.2430000000000001e+00
   3.3173400000000001e+01  -5.0892000000000003e+01   5.5081769999999995e+02  -3.7216000000000001e+01   4.8768700000000003e+01   6.7268999999999997e+00  -1.3960599999999999e+01  -2.0501300000000001e+01   2.9504700000000003e+02   1.7666499999999999e+01  -3.2714900000000000e+01  -1.5791999999999999e+00
   3.5091099999999997e+01  -5.3398099999999999e+01   5.6728819999999996e+02  -3.8342599999999997e+01   5.0119900000000001e+01   6.9592999999999998e+00  -1.2162800000000001e+01  -2.4614899999999999e+01   2.9165170000000001e+02   1.7656900000000000e+01  -3.2349299999999999e+01  -1.9950000000000001e+00
   3.6832400000000000e+01  -5.6783600000000000e+01   5.8298659999999995e+02  -3.9182699999999997e+01   5.1490200000000002e+01   7.2618999999999998e+00  -1.0786700000000000e+01  -2.7883500000000002e+01   2.8407740000000001e+02   1.7155999999999999e+01  -3.1714200000000002e+01  -1.9286000000000001e+00
   3.8926400000000001e+01  -5.9619500000000002e+01   5.9859929999999997e+02  -4.0232999999999997e+01   5.2727200000000003e+01   7.5514000000000001e+00  -7.6794000000000002e+00  -3.3842700000000001e+01   2.7223719999999997e+02   1.6433499999999999e+01  -3.0357500000000002e+01  -3.2159000000000000e+00
   4.1262900000000002e+01  -6.2455399999999997e+01   6.1352560000000005e+02  -4.1092199999999998e+01   5.3783499999999997e+01   7.7793999999999999e+00  -6.1702000000000004e+00  -4.0290999999999997e+01   2.5482520000000000e+02   1.5335400000000000e+01  -2.8635200000000001e+01  -3.6758999999999999e+00
   4.4172400000000003e+01  -6.5159400000000005e+01   6.2776570000000004e+02  -4.1865600000000001e+01   5.4801699999999997e+01   8.0512999999999995e+00  -5.3045999999999998e+00  -4.1691899999999997e+01   2.3776140000000001e+02   1.4410700000000000e+01  -2.6806999999999999e+01  -3.9102999999999999e+00
   4.8228200000000001e+01  -6.7995199999999997e+01   6.3934659999999997e+02  -4.2505200000000002e+01   5.5467799999999997e+01   8.2967999999999993e+00  -1.9088000000000001e+00  -3.9846299999999999e+01   2.2017519999999999e+02   1.3601500000000000e+01  -2.4776800000000001e+01  -4.0297999999999998e+00
   5.2724800000000002e+01  -7.0523399999999995e+01   6.4809649999999999e+02  -4.2896700000000003e+01   5.5838900000000002e+01   8.3888999999999996e+00   3.5510000000000003e-01  -3.7622700000000002e+01   1.9701720000000000e+02   1.2541900000000000e+01  -2.2534800000000001e+01  -4.1050000000000004e+00
   5.6978900000000003e+01  -7.2304000000000002e+01   6.5598860000000002e+02  -4.3240400000000001e+01   5.6248100000000001e+01   8.4372000000000007e+00   3.1739000000000002e+00  -3.5554800000000000e+01   1.7446860000000001e+02   1.1193300000000001e+01  -2.0023499999999999e+01  -3.9325000000000001e+00
   5.9976599999999998e+01  -7.4018699999999995e+01   6.6250819999999999e+02  -4.3144900000000000e+01   5.6552599999999998e+01   8.3495000000000008e+00   4.7053000000000003e+00  -3.1241099999999999e+01   1.5191999999999999e+02   9.9699000000000009e+00  -1.7252300000000002e+01  -3.7776000000000001e+00
   6.1740000000000002e+01  -7.5007999999999996e+01   6.6473860000000002e+02  -4.2887099999999997e+01   5.6495500000000000e+01   8.4503000000000004e+00   6.0814000000000004e+00  -2.8283799999999999e+01   1.2623730000000000e+02   8.3420000000000005e+00  -1.4471500000000001e+01  -3.6494000000000000e+00
   6.3834000000000003e+01  -7.6041200000000003e+01   6.6593949999999995e+02  -4.2610300000000002e+01   5.6333700000000000e+01   8.4415999999999993e+00   7.5907000000000000e+00  -2.5126300000000001e+01   1.0133810000000000e+02   6.8874000000000004e+00  -1.1642700000000000e+01  -3.3397000000000001e+00
   6.6809700000000007e+01  -7.7756000000000000e+01   6.6491010000000006e+02  -4.2104300000000002e+01   5.6029200000000003e+01   8.4985999999999997e+00   7.7904000000000000e+00  -1.9189399999999999e+01   7.8093000000000004e+01   5.4618000000000002e+00  -8.8619000000000003e+00  -2.8797000000000001e+00
   6.9322500000000005e+01  -8.0020300000000006e+01   6.6139300000000003e+02  -4.1598199999999999e+01   5.5572499999999998e+01   8.7616999999999994e+00   6.7916999999999996e+00  -1.2318600000000000e+01   5.6937399999999997e+01   4.3733000000000004e+00  -6.2446999999999999e+00  -2.2559999999999998e+00
   6.8683300000000003e+01  -8.0020300000000006e+01   6.5684640000000002e+02  -4.0777200000000001e+01   5.5153799999999997e+01   8.7090999999999994e+00   4.6830999999999996e+00  -6.5373000000000001e+00   3.9699399999999997e+01   3.3136999999999999e+00  -4.3010999999999999e+00  -1.3890000000000000e+00
   6.7360799999999998e+01  -7.9206900000000005e+01   6.5135630000000003e+02  -3.9898800000000001e+01   5.4658999999999999e+01   8.6783999999999999e+00   2.2639000000000000e+00  -2.1124000000000001e+00   2.8033400000000000e+01   2.6200999999999999e+00  -2.8384999999999998e+00  -7.1220000000000006e-01
   6.6192499999999995e+01  -7.9338800000000006e+01   6.4475090000000000e+02  -3.8982199999999999e+01   5.4202199999999998e+01   8.5335999999999999e+00   6.6600000000000006e-02   1.5565000000000000e+00   2.0807400000000001e+01   2.0903000000000000e+00  -1.7320000000000000e+00  -1.1500000000000000e-01
   6.5090400000000002e+01  -7.8547399999999996e+01   6.3780240000000003e+02  -3.7951099999999997e+01   5.3650300000000001e+01   8.3495000000000008e+00  -2.1307000000000000e+00   3.6244000000000001e+00   1.6367300000000000e+01   1.8012999999999999e+00  -1.0969000000000000e+00   3.5389999999999999e-01
   6.3944200000000002e+01  -7.7646000000000001e+01   6.3051080000000002e+02  -3.6834099999999999e+01   5.3079300000000003e+01   8.1872000000000007e+00  -3.4180000000000001e+00   4.4916000000000000e+00   1.2275499999999999e+01   1.5123000000000000e+00  -6.8320000000000003e-01   6.9889999999999997e-01
   6.2092700000000001e+01  -7.6920599999999993e+01   6.2287609999999995e+02  -3.5650199999999998e+01   5.2546399999999998e+01   8.0161999999999995e+00  -4.5056000000000003e+00   5.2253999999999996e+00   9.0542999999999996e+00   1.2619000000000000e+00  -2.9830000000000001e-01   9.3340000000000001e-01
   6.0770200000000003e+01  -7.5623500000000007e+01   6.1558439999999996e+02  -3.4533099999999997e+01   5.2099200000000003e+01   7.7180000000000000e+00  -4.7496999999999998e+00   4.6250000000000000e+00   7.4871999999999996e+00   1.0403000000000000e+00   1.0580000000000001e-01   8.0059999999999998e-01
   5.9227200000000003e+01  -7.4326499999999996e+01   6.0915070000000003e+02  -3.3072400000000002e+01   5.1585299999999997e+01   7.4943000000000000e+00  -4.5944000000000003e+00   2.0234000000000001e+00   5.5719000000000003e+00   8.1879999999999997e-01   3.8490000000000002e-01   7.5200000000000000e-01
   5.7419800000000002e+01  -7.2941500000000005e+01   6.0168750000000000e+02  -3.1745300000000000e+01   5.1119100000000003e+01   7.1654999999999998e+00  -4.4833999999999996e+00   6.4480000000000004e-01   5.4847999999999999e+00   6.0690000000000000e-01   6.4470000000000005e-01   6.2809999999999999e-01
   5.5590299999999999e+01  -7.0831100000000006e+01   5.9439580000000001e+02  -3.0236799999999999e+01   5.0700400000000002e+01   6.8277999999999999e+00  -4.1505000000000001e+00   1.1563000000000001e+00   5.0495000000000001e+00   7.3209999999999997e-01   6.7349999999999999e-01   6.2809999999999999e-01
   5.4135500000000000e+01  -6.9336200000000005e+01   5.8676110000000006e+02  -2.8881000000000000e+01   5.0386400000000002e+01   6.3849000000000000e+00  -3.1960999999999999e+00   5.7809999999999995e-01   5.9200999999999997e+00   6.6469999999999996e-01   7.1199999999999997e-01   5.7950000000000002e-01
   5.3011299999999999e+01  -6.7313699999999997e+01   5.7998419999999999e+02  -2.7305700000000002e+01   4.9881999999999998e+01   6.1656000000000004e+00  -2.4413999999999998e+00   8.0049999999999999e-01   5.5719000000000003e+00   6.5500000000000003e-01   6.0619999999999996e-01   5.1310000000000000e-01
   5.1578600000000002e+01  -6.5291300000000007e+01   5.7294989999999996e+02  -2.5864000000000001e+01   4.9425300000000000e+01   5.7314999999999996e+00  -2.0640999999999998e+00   9.7840000000000005e-01   5.4847999999999999e+00   6.1650000000000005e-01   6.1580000000000001e-01   4.6889999999999998e-01
   5.0145800000000001e+01  -6.3378700000000002e+01   5.6540089999999998e+02  -2.4393699999999999e+01   4.8968499999999999e+01   5.3456000000000001e+00  -1.6424000000000001e+00   1.0894999999999999e+00   6.2683000000000000e+00   6.0690000000000000e-01   5.1000000000000001e-01   4.6450000000000002e-01
   4.9286200000000001e+01  -6.1444099999999999e+01   5.5913869999999997e+02  -2.3104800000000001e+01   4.8578299999999999e+01   5.0518000000000001e+00  -1.4871000000000001e+00   5.1139999999999997e-01   5.6589000000000000e+00   4.6239999999999998e-01   3.9450000000000002e-01   4.1580000000000000e-01
   4.8338400000000000e+01  -5.9905299999999997e+01   5.5167550000000006e+02  -2.1653600000000001e+01   4.8131100000000004e+01   4.7229000000000001e+00  -1.1318999999999999e+00   4.0020000000000000e-01   5.6589000000000000e+00   4.8159999999999997e-01   4.0410000000000001e-01   3.3620000000000000e-01
   4.6993800000000000e+01  -5.8410400000000003e+01   5.4584220000000005e+02  -2.0412400000000002e+01   4.7712400000000002e+01   4.4817000000000000e+00  -6.4370000000000005e-01   8.4499999999999997e-01   4.8754000000000000e+00   6.0690000000000000e-01   3.8490000000000002e-01   3.8040000000000002e-01
   4.6178300000000000e+01  -5.6915500000000002e+01   5.4035209999999995e+02  -1.9114000000000001e+01   4.7484000000000002e+01   4.1703000000000001e+00  -1.1100000000000000e-01   9.5609999999999995e-01   4.0048000000000004e+00   5.4910000000000003e-01   2.2130000000000000e-01   3.1409999999999999e-01
   4.5076200000000000e+01  -5.5706400000000002e+01   5.3494770000000005e+02  -1.7901499999999999e+01   4.7160499999999999e+01   3.9422999999999999e+00   2.2189999999999999e-01   1.2674000000000001e+00   4.7012999999999998e+00   5.7799999999999996e-01   1.8279999999999999e-01   2.7429999999999999e-01
   4.4282600000000002e+01  -5.5288699999999999e+01   5.3134479999999996e+02  -1.6879899999999999e+01   4.6998699999999999e+01   3.7406000000000001e+00   3.5510000000000003e-01   1.0894999999999999e+00   5.2236000000000002e+00   6.0690000000000000e-01   1.9239999999999999e-01   3.2290000000000002e-01
   4.3246699999999997e+01  -5.4409399999999998e+01   5.2885699999999997e+02  -1.5963300000000000e+01   4.7008200000000002e+01   3.5345000000000000e+00   1.9980000000000001e-01   1.0227999999999999e+00   5.0495000000000001e+00   5.4910000000000003e-01   3.7530000000000002e-01   3.1850000000000001e-01
   4.1990299999999998e+01  -5.4387400000000000e+01   5.2722709999999995e+02  -1.5065899999999999e+01   4.7017699999999998e+01   3.3984999999999999e+00   3.3289999999999997e-01   8.0049999999999999e-01   4.8754000000000000e+00   5.9719999999999995e-01   3.0790000000000001e-01   2.7429999999999999e-01
   4.1659599999999998e+01  -5.4607199999999999e+01   5.2611199999999997e+02  -1.4263900000000000e+01   4.7046300000000002e+01   3.2275000000000000e+00   4.6610000000000001e-01   8.6719999999999997e-01   4.1788999999999996e+00   5.1049999999999995e-01   2.9830000000000001e-01   2.9189999999999999e-01
   4.0733899999999998e+01  -5.4695200000000000e+01   5.2508249999999998e+02  -1.3414199999999999e+01   4.7141500000000001e+01   3.1574000000000000e+00   5.5489999999999995e-01   1.1339999999999999e+00   5.2236000000000002e+00   6.0690000000000000e-01   3.7530000000000002e-01   2.6979999999999998e-01
   3.9940300000000001e+01  -5.4673200000000001e+01   5.2576880000000006e+02  -1.2612200000000000e+01   4.7312700000000000e+01   3.0828000000000002e+00   3.5510000000000003e-01   9.5609999999999995e-01   4.7882999999999996e+00   5.8760000000000001e-01   3.3679999999999999e-01   2.8749999999999998e-01
   3.9411299999999997e+01  -5.4695200000000000e+01   5.2705560000000003e+02  -1.1561999999999999e+01   4.7560099999999998e+01   2.9906999999999999e+00   5.9930000000000005e-01   1.0227999999999999e+00   4.1788999999999996e+00   6.2609999999999999e-01   4.2340000000000000e-01   2.8310000000000002e-01
   3.8948399999999999e+01  -5.4959000000000003e+01   5.2774180000000001e+02  -1.0931800000000001e+01   4.7636299999999999e+01   2.8723000000000001e+00   5.7709999999999995e-01   9.5609999999999995e-01   5.3106999999999998e+00   6.4539999999999997e-01   3.0790000000000001e-01   2.2559999999999999e-01
   3.8419400000000003e+01  -5.5244799999999998e+01   5.2774180000000001e+02  -1.0024800000000001e+01   4.7740900000000003e+01   2.8022000000000000e+00   6.2150000000000005e-01   9.3389999999999995e-01   4.7882999999999996e+00   5.2980000000000005e-01   3.1750000000000000e-01   2.8310000000000002e-01
   3.7978600000000000e+01  -5.5596499999999999e+01   5.2808500000000004e+02  -9.0319000000000003e+00   4.8083500000000001e+01   2.7364000000000002e+00   5.1049999999999995e-01   8.2269999999999999e-01   4.8754000000000000e+00   5.8760000000000001e-01   2.6939999999999997e-01   2.2559999999999999e-01
   3.8044699999999999e+01  -5.5926200000000001e+01   5.3031539999999995e+02  -8.1631000000000000e+00   4.8359499999999997e+01   2.6661999999999999e+00   7.1020000000000005e-01   1.0005999999999999e+00   4.6142000000000003e+00   5.8760000000000001e-01   3.7530000000000002e-01   2.2120000000000001e-01
   3.7780200000000001e+01  -5.6168100000000003e+01   5.3271730000000002e+02  -7.2656000000000001e+00   4.8692500000000003e+01   2.4777000000000000e+00   7.9900000000000004e-01   1.0894999999999999e+00   3.9177000000000000e+00   6.3580000000000003e-01   2.5019999999999998e-01   1.9460000000000000e-01
   3.7846299999999999e+01  -5.6014200000000002e+01   5.3589130000000000e+02  -6.1199000000000003e+00   4.9073200000000000e+01   2.5127000000000002e+00   7.7680000000000005e-01   9.1169999999999995e-01   4.7012999999999998e+00   5.8760000000000001e-01   2.9830000000000001e-01   2.1679999999999999e-01
   3.7670000000000002e+01  -5.6497799999999998e+01   5.4018050000000005e+02  -4.9837999999999996e+00   4.9529899999999998e+01   2.3549000000000002e+00   8.2120000000000004e-01   9.7840000000000005e-01   4.6142000000000003e+00   5.1049999999999995e-01   1.8279999999999999e-01   1.6810000000000000e-01
   3.8309199999999997e+01  -5.6212000000000003e+01   5.4455550000000005e+02  -3.7140000000000000e+00   4.9777299999999997e+01   2.2101999999999999e+00   8.2120000000000004e-01   1.1339999999999999e+00   4.5270999999999999e+00   5.9719999999999995e-01   2.6939999999999997e-01   1.8579999999999999e-01
   3.9190899999999999e+01  -5.5992199999999997e+01   5.4935940000000005e+02  -2.4727999999999999e+00   5.0291200000000003e+01   2.0084000000000000e+00   1.0431999999999999e+00   9.7840000000000005e-01   4.4401000000000002e+00   5.8760000000000001e-01   2.0210000000000000e-01   2.3440000000000000e-01
   3.9609699999999997e+01  -5.5948200000000000e+01   5.5364859999999999e+02  -1.1266000000000000e+00   5.0614699999999999e+01   1.9032000000000000e+00   1.1762999999999999e+00   8.8939999999999997e-01   4.7012999999999998e+00   5.5869999999999997e-01   2.2130000000000000e-01   2.5659999999999999e-01
   4.0403199999999998e+01  -5.6102100000000000e+01   5.5845240000000001e+02   1.7190000000000000e-01   5.0995399999999997e+01   1.8067000000000000e+00   9.5440000000000003e-01   1.0227999999999999e+00   4.7012999999999998e+00   6.0690000000000000e-01   2.7900000000000003e-01   1.9020000000000001e-01
   4.1307000000000002e+01  -5.6102100000000000e+01   5.6385680000000002e+02   1.5562000000000000e+00   5.1471200000000003e+01   1.6708000000000001e+00   1.1762999999999999e+00   1.1117999999999999e+00   4.8754000000000000e+00   5.2980000000000005e-01   2.5019999999999998e-01   1.5040000000000001e-01
   4.2629500000000000e+01  -5.6036200000000001e+01   5.6814599999999996e+02   3.0933999999999999e+00   5.1927900000000001e+01   1.5874999999999999e+00   9.9880000000000002e-01   8.6719999999999997e-01   4.8754000000000000e+00   5.2020000000000000e-01   3.2710000000000000e-01   1.9460000000000000e-01
   4.3445000000000000e+01  -5.6212000000000003e+01   5.7492290000000003e+02   4.6592000000000002e+00   5.2327599999999997e+01   1.4252000000000000e+00   1.2428999999999999e+00   9.3389999999999995e-01   4.4401000000000002e+00   5.4910000000000003e-01   3.3679999999999999e-01   1.5479999999999999e-01
   4.4503100000000003e+01  -5.6124099999999999e+01   5.7998419999999999e+02   6.2727000000000004e+00   5.2746299999999998e+01   1.3287000000000000e+00   1.0653999999999999e+00   1.0005999999999999e+00   4.7012999999999998e+00   5.5869999999999997e-01   2.8870000000000001e-01   1.6370000000000001e-01
   4.5384700000000002e+01  -5.6102100000000000e+01   5.8384439999999995e+02   7.9530000000000003e+00   5.3164999999999999e+01   1.2146999999999999e+00   1.1096999999999999e+00   1.0005999999999999e+00   4.2659000000000002e+00   5.5869999999999997e-01   2.9830000000000001e-01   1.7690000000000000e-01
   4.5891700000000000e+01  -5.6124099999999999e+01   5.9130759999999998e+02   9.6906999999999996e+00   5.3659799999999997e+01   1.0392999999999999e+00   1.2650999999999999e+00   1.1117999999999999e+00   4.1788999999999996e+00   5.3939999999999999e-01   2.1170000000000000e-01   1.9910000000000000e-01
   4.6773400000000002e+01  -5.5838299999999997e+01   5.9594000000000005e+02   1.1361499999999999e+01   5.4164099999999998e+01   8.9459999999999995e-01   1.1984999999999999e+00   8.0049999999999999e-01   5.2236000000000002e+00   4.5269999999999999e-01   2.8870000000000001e-01   1.6370000000000001e-01
   4.7456699999999998e+01  -5.5992199999999997e+01   6.0203060000000005e+02   1.3261400000000000e+01   5.4706499999999998e+01   7.5429999999999997e-01   1.2206999999999999e+00   1.0894999999999999e+00   4.5270999999999999e+00   5.8760000000000001e-01   2.2130000000000000e-01   1.8140000000000001e-01
   4.8073900000000002e+01  -5.6014200000000002e+01   6.0820699999999999e+02   1.5046799999999999e+01   5.5305999999999997e+01   6.4019999999999999e-01   1.2206999999999999e+00   1.0005999999999999e+00   4.8754000000000000e+00   5.8760000000000001e-01   2.6939999999999997e-01   1.7690000000000000e-01
   4.8801299999999998e+01  -5.6322000000000003e+01   6.1567020000000002e+02   1.7013600000000000e+01   5.5781799999999997e+01   5.0429999999999997e-01   1.2206999999999999e+00   8.8939999999999997e-01   4.5270999999999999e+00   6.2609999999999999e-01   2.2130000000000000e-01   1.5479999999999999e-01
   4.9374400000000001e+01  -5.6453899999999997e+01   6.2098879999999997e+02   1.8999400000000001e+01   5.6305199999999999e+01   4.5169999999999999e-01   1.2873000000000001e+00   1.0894999999999999e+00   4.0918000000000001e+00   5.9719999999999995e-01   3.0790000000000001e-01   1.3270000000000001e-01
   4.9616799999999998e+01  -5.7025399999999998e+01   6.3008190000000002e+02   2.0985299999999999e+01   5.7104500000000002e+01   3.2010000000000000e-01   1.3539000000000001e+00   8.4499999999999997e-01   4.9623999999999997e+00   5.6830000000000003e-01   3.0790000000000001e-01   1.7690000000000000e-01
   5.0322200000000002e+01  -5.6937500000000000e+01   6.3780240000000003e+02   2.3123899999999999e+01   5.7742100000000001e+01   1.5790000000000001e-01   1.3095000000000001e+00   1.0672999999999999e+00   4.9623999999999997e+00   5.0090000000000001e-01   3.0790000000000001e-01   1.1940000000000001e-01
   5.0851199999999999e+01  -5.6981499999999997e+01   6.4603769999999997e+02   2.5090699999999998e+01   5.8503399999999999e+01   3.9500000000000000e-02   1.1762999999999999e+00   1.0450999999999999e+00   4.0918000000000001e+00   6.0690000000000000e-01   3.1750000000000000e-01   1.3710000000000000e-01
   5.2195799999999998e+01  -5.5024900000000002e+01   6.5272879999999998e+02   2.7363000000000000e+01   5.9179000000000002e+01  -1.9289999999999999e-01   1.1984999999999999e+00   1.0005999999999999e+00   4.2659000000000002e+00   5.5869999999999997e-01   2.3089999999999999e-01   1.5479999999999999e-01
   5.1997399999999999e+01  -5.8872000000000000e+01   6.6087829999999997e+02   2.9043299999999999e+01   5.9588200000000001e+01  -3.5099999999999999e-02   1.1318999999999999e+00   9.5609999999999995e-01   4.4401000000000002e+00   5.5869999999999997e-01   2.1170000000000000e-01   2.1229999999999999e-01
   5.3011299999999999e+01  -5.8608199999999997e+01   6.6731209999999999e+02   3.0780999999999999e+01   6.0244799999999998e+01  -1.0960000000000000e-01   1.0875999999999999e+00   1.0450999999999999e+00   4.5270999999999999e+00   5.8760000000000001e-01   1.5400000000000000e-01   1.5479999999999999e-01
   5.4355899999999998e+01  -6.0301000000000002e+01   6.7408900000000006e+02   3.2566400000000002e+01   6.0825200000000002e+01  -3.0700000000000002e-02   8.6560000000000004e-01   8.6719999999999997e-01   5.1365999999999996e+00   5.4910000000000003e-01   2.0210000000000000e-01   1.8140000000000001e-01
   5.5127400000000002e+01  -6.0410899999999998e+01   6.8232420000000002e+02   3.4065300000000001e+01   6.1481800000000000e+01  -1.5790000000000001e-01   1.2428999999999999e+00   8.6719999999999997e-01   4.9623999999999997e+00   6.1650000000000005e-01   2.4060000000000001e-01   1.3710000000000000e-01
   5.6119300000000003e+01  -6.3158799999999999e+01   6.8987320000000000e+02   3.5602400000000003e+01   6.1976599999999998e+01   7.4499999999999997e-02   1.1762999999999999e+00   9.1169999999999995e-01   4.5270999999999999e+00   5.6830000000000003e-01   2.4060000000000001e-01   1.7690000000000000e-01
   5.7552000000000000e+01  -6.3532600000000002e+01   6.9536339999999996e+02   3.6986800000000002e+01   6.2585700000000003e+01   1.2720000000000001e-01   1.0875999999999999e+00   8.2269999999999999e-01   4.9623999999999997e+00   4.0460000000000002e-01   3.3679999999999999e-01   1.0620000000000000e-01
   5.8698200000000000e+01  -6.5884799999999998e+01   7.0248339999999996e+02   3.8266199999999998e+01   6.3109000000000002e+01   2.2800000000000001e-01   1.2428999999999999e+00   9.1169999999999995e-01   5.0495000000000001e+00   4.4309999999999999e-01   2.9830000000000001e-01   1.8579999999999999e-01
   5.9976599999999998e+01  -6.6302499999999995e+01   7.0900300000000004e+02   3.9392800000000001e+01   6.3756100000000004e+01   3.4200000000000003e-01   1.0875999999999999e+00   1.0005999999999999e+00   5.7460000000000004e+00   5.5869999999999997e-01   3.3679999999999999e-01   1.5479999999999999e-01
   6.0682000000000002e+01  -6.7731399999999994e+01   7.1698090000000002e+02   4.0232999999999997e+01   6.4403199999999998e+01   3.0700000000000000e-01   1.1984999999999999e+00   9.7840000000000005e-01   4.5270999999999999e+00   5.3939999999999999e-01   3.1750000000000000e-01   1.6810000000000000e-01
   5.9910499999999999e+01  -6.7687500000000000e+01   7.2195630000000006e+02   4.1073099999999997e+01   6.4850399999999993e+01   1.5350000000000000e-01   9.7660000000000002e-01   7.3380000000000001e-01   4.7012999999999998e+00   4.7199999999999998e-01   3.2710000000000000e-01   9.7299999999999998e-02
   6.0571800000000003e+01  -7.7733999999999995e+01   7.2298569999999995e+02   4.0910800000000002e+01   6.5012200000000007e+01   1.2717000000000001e+00   8.8780000000000003e-01   9.5609999999999995e-01   4.8754000000000000e+00   4.2380000000000001e-01   2.2130000000000000e-01   1.8140000000000001e-01
   6.1916300000000000e+01  -8.1339299999999994e+01   7.2710339999999997e+02   4.1426400000000001e+01   6.5202500000000001e+01   1.1928000000000001e+00   1.0875999999999999e+00   9.1169999999999995e-01   4.9623999999999997e+00   5.5869999999999997e-01   2.6939999999999997e-01   1.8140000000000001e-01
   6.3966299999999997e+01  -7.7228300000000004e+01   7.3062049999999999e+02   4.2285699999999999e+01   6.5307199999999995e+01   1.3111999999999999e+00   8.2120000000000004e-01   9.7840000000000005e-01   4.9623999999999997e+00   4.5269999999999999e-01   3.1750000000000000e-01   1.9020000000000001e-01
   6.4164599999999993e+01  -8.3625600000000006e+01   7.3139260000000002e+02   4.2247500000000002e+01   6.5535600000000002e+01   1.5173000000000001e+00   8.6560000000000004e-01   7.1150000000000002e-01   4.7882999999999996e+00   3.5639999999999999e-01   2.1170000000000000e-01   1.5920000000000001e-01
   6.4054400000000001e+01  -8.3713499999999996e+01   7.3276509999999996e+02   4.2600700000000003e+01   6.5640199999999993e+01   1.8988000000000000e+00   1.0875999999999999e+00   9.7840000000000005e-01   4.6142000000000003e+00   4.9130000000000001e-01   2.4060000000000001e-01   1.6370000000000001e-01
   6.5906000000000006e+01  -8.6989099999999993e+01   7.3182150000000001e+02   4.2801200000000001e+01   6.5564099999999996e+01   2.1093000000000002e+00   8.4340000000000004e-01   6.0040000000000004e-01   4.8754000000000000e+00   5.1049999999999995e-01   2.7900000000000003e-01   1.8140000000000001e-01
   6.7581199999999995e+01  -9.0044799999999995e+01   7.3156410000000005e+02   4.2925300000000000e+01   6.5174000000000007e+01   2.2671999999999999e+00   5.9930000000000005e-01   1.0005999999999999e+00   4.7012999999999998e+00   4.3350000000000000e-01   3.0790000000000001e-01   1.4160000000000000e-01
   6.8551000000000002e+01  -9.0352500000000006e+01   7.2778959999999995e+02   4.3135399999999997e+01   6.4879000000000005e+01   2.6530999999999998e+00   6.2150000000000005e-01   7.1150000000000002e-01   5.2236000000000002e+00   4.2380000000000001e-01   3.5599999999999998e-01   1.7249999999999999e-01
   6.8727400000000003e+01  -9.3760000000000005e+01   7.2392939999999999e+02   4.2772599999999997e+01   6.4564899999999994e+01   2.7978000000000001e+00   7.7680000000000005e-01   8.8939999999999997e-01   4.7012999999999998e+00   4.5269999999999999e-01   3.7530000000000002e-01   1.4160000000000000e-01
   6.9829499999999996e+01  -9.4111699999999999e+01   7.1895389999999998e+02   4.2734400000000001e+01   6.4060599999999994e+01   3.0476999999999999e+00   7.9900000000000004e-01   6.6710000000000003e-01   5.3106999999999998e+00   5.1049999999999995e-01   2.2130000000000000e-01   1.5920000000000001e-01
   7.0160100000000000e+01  -9.4485500000000002e+01   7.1140490000000000e+02   4.2438400000000001e+01   6.3251800000000003e+01   3.3328000000000002e+00   6.4370000000000005e-01   9.1169999999999995e-01   5.1365999999999996e+00   5.4910000000000003e-01   3.1750000000000000e-01   1.8579999999999999e-01
   6.9124099999999999e+01  -9.6090299999999999e+01   7.0111090000000002e+02   4.2066099999999999e+01   6.2518999999999998e+01   3.6440999999999999e+00   6.8799999999999994e-01   1.1563000000000001e+00   5.9200999999999997e+00   4.9130000000000001e-01   3.6559999999999998e-01   1.1940000000000001e-01
   6.8859600000000000e+01  -9.6551900000000003e+01   6.9081679999999994e+02   4.1655500000000004e+01   6.1634099999999997e+01   3.8721999999999999e+00   8.4340000000000004e-01   9.3389999999999995e-01   5.3977000000000004e+00   4.0460000000000002e-01   2.5019999999999998e-01   1.8140000000000001e-01
   6.8066100000000006e+01  -9.8068799999999996e+01   6.7915020000000004e+02   4.1034900000000000e+01   6.0625399999999999e+01   4.1440000000000001e+00   6.2150000000000005e-01   1.0005999999999999e+00   4.8754000000000000e+00   4.1420000000000001e-01   2.1170000000000000e-01   1.1060000000000000e-01
   6.6743600000000001e+01  -9.7453199999999995e+01   6.6662580000000003e+02   4.0509799999999998e+01   5.9597700000000003e+01   4.2712000000000003e+00   6.6579999999999995e-01   9.5609999999999995e-01   4.9623999999999997e+00   5.0090000000000001e-01   3.2710000000000000e-01   1.8140000000000001e-01
   6.5090400000000002e+01  -9.6837699999999998e+01   6.5255730000000005e+02   4.0070599999999999e+01   5.8570000000000000e+01   4.4203000000000001e+00   6.8799999999999994e-01   1.0005999999999999e+00   5.2236000000000002e+00   4.6239999999999998e-01   2.8870000000000001e-01   1.2390000000000000e-01
   6.3679699999999997e+01  -9.6463999999999999e+01   6.3891759999999999e+02   3.9306899999999999e+01   5.7266300000000001e+01   4.5035999999999996e+00   7.7680000000000005e-01   6.4480000000000004e-01   5.0495000000000001e+00   3.2750000000000001e-01   2.3089999999999999e-01   1.1060000000000000e-01
   6.2136800000000001e+01  -9.6156199999999998e+01   6.2321920000000000e+02   3.8485799999999998e+01   5.6010199999999998e+01   4.7272999999999996e+00   7.7680000000000005e-01   5.5589999999999995e-01   5.9200999999999997e+00   4.3350000000000000e-01   3.4639999999999999e-01   2.2100000000000002e-02
   6.0219099999999997e+01  -9.5474699999999999e+01   6.0597670000000005e+02   3.7588299999999997e+01   5.4687500000000000e+01   4.7843000000000000e+00   4.8830000000000001e-01   8.2269999999999999e-01   5.0495000000000001e+00   4.6239999999999998e-01   2.5979999999999998e-01   1.1500000000000000e-01
   5.8235300000000002e+01  -9.4221699999999998e+01   5.8916300000000001e+02   3.6719499999999996e+01   5.3298200000000001e+01   4.9245999999999999e+00   7.5460000000000005e-01   6.0040000000000004e-01   4.0918000000000001e+00   4.7199999999999998e-01   2.6939999999999997e-01   9.2899999999999996e-02
   5.6714399999999998e+01  -9.2902600000000007e+01   5.7380769999999995e+02   3.5936599999999999e+01   5.1832799999999999e+01   4.9859999999999998e+00   6.6579999999999995e-01   7.1150000000000002e-01   4.9623999999999997e+00   4.9130000000000001e-01   2.3089999999999999e-01   1.4160000000000000e-01
   5.4752699999999997e+01  -9.1869399999999999e+01   5.5596469999999999e+02   3.4848199999999999e+01   5.0338799999999999e+01   5.0605000000000002e+00   4.4390000000000002e-01   8.6719999999999997e-01   5.1365999999999996e+00   3.3710000000000001e-01   2.6939999999999997e-01   1.2390000000000000e-01
   5.2658700000000003e+01  -9.0704300000000003e+01   5.3752120000000002e+02   3.3864800000000002e+01   4.8835299999999997e+01   5.0473999999999997e+00   6.2150000000000005e-01   4.8920000000000002e-01   5.2236000000000002e+00   4.0460000000000002e-01   2.3089999999999999e-01   1.5479999999999999e-01
   5.0895299999999999e+01  -8.9099500000000006e+01   5.2087909999999999e+02   3.2852800000000002e+01   4.7426900000000003e+01   5.1395000000000000e+00   3.1069999999999998e-01   6.4480000000000004e-01   4.4401000000000002e+00   5.2980000000000005e-01   2.4060000000000001e-01   1.0620000000000000e-01
   4.8801299999999998e+01  -8.7956299999999999e+01   5.0234980000000002e+02   3.1859800000000000e+01   4.5742600000000003e+01   5.2534999999999998e+00   5.1049999999999995e-01   9.3389999999999995e-01   4.8754000000000000e+00   4.3350000000000000e-01   2.5019999999999998e-01   1.1060000000000000e-01
   4.7214199999999998e+01  -8.6923100000000005e+01   4.8493570000000000e+02   3.0742799999999999e+01   4.4248600000000003e+01   5.2709999999999999e+00   2.2189999999999999e-01   6.6710000000000003e-01   5.8330000000000002e+00   4.7199999999999998e-01   3.0790000000000001e-01   1.3270000000000001e-01
   4.5318600000000004e+01  -8.5186400000000006e+01   4.6666379999999998e+02   2.9721200000000000e+01   4.2726100000000002e+01   5.2754000000000003e+00   2.6629999999999998e-01   5.7809999999999995e-01   5.2236000000000002e+00   3.4680000000000000e-01   3.2710000000000000e-01   1.1060000000000000e-01
   4.3401000000000003e+01  -8.4131200000000007e+01   4.4839179999999999e+02   2.8585100000000001e+01   4.1070300000000003e+01   5.3236999999999997e+00   4.6610000000000001e-01   6.8930000000000002e-01   5.3977000000000004e+00   3.8529999999999998e-01   2.6939999999999997e-01   1.0170000000000000e-01
   4.1461199999999998e+01  -8.2812200000000004e+01   4.2977679999999998e+02   2.7372499999999999e+01   3.9233800000000002e+01   5.3017000000000003e+00   2.6629999999999998e-01   9.3389999999999995e-01   4.1788999999999996e+00   4.5269999999999999e-01   2.6939999999999997e-01   1.0620000000000000e-01
   3.9719900000000003e+01  -8.1009500000000003e+01   4.0944600000000003e+02   2.6188700000000001e+01   3.7578000000000003e+01   5.3937999999999997e+00   2.2189999999999999e-01   6.8930000000000002e-01   4.7882999999999996e+00   4.9130000000000001e-01   2.7900000000000003e-01   1.5479999999999999e-01
   3.7714100000000002e+01  -7.9470699999999994e+01   3.8963000000000000e+02   2.4909300000000002e+01   3.5846200000000003e+01   5.2972999999999999e+00  -2.2200000000000001e-02   5.7809999999999995e-01   5.5719000000000003e+00   4.5269999999999999e-01   2.3089999999999999e-01   1.4599999999999999e-01
   3.5818500000000000e+01  -7.7492099999999994e+01   3.6861290000000002e+02   2.3477200000000000e+01   3.3847799999999999e+01   5.3456000000000001e+00   3.3289999999999997e-01   7.5600000000000001e-01   5.9200999999999997e+00   4.2380000000000001e-01   2.1170000000000000e-01   1.3710000000000000e-01
   3.3834699999999998e+01  -7.4876099999999994e+01   3.4802480000000003e+02   2.2207400000000000e+01   3.1906600000000001e+01   5.2053000000000003e+00   2.4410000000000001e-01   6.6710000000000003e-01   5.1365999999999996e+00   3.4680000000000000e-01   2.5019999999999998e-01   1.4160000000000000e-01
   3.1983100000000000e+01  -7.2370000000000005e+01   3.2529210000000000e+02   2.0947099999999999e+01   2.9927299999999999e+01   5.0999999999999996e+00   2.6629999999999998e-01   7.3380000000000001e-01   4.9623999999999997e+00   4.2380000000000001e-01   2.3089999999999999e-01   1.5479999999999999e-01
   3.0131599999999999e+01  -6.9644000000000005e+01   3.0367460000000000e+02   1.9629600000000000e+01   2.7900400000000001e+01   4.9947999999999997e+00   1.9980000000000001e-01   7.1150000000000002e-01   5.1365999999999996e+00   4.2380000000000001e-01   3.4639999999999999e-01   1.8579999999999999e-01
   2.8081700000000001e+01  -6.6522300000000001e+01   2.8119920000000002e+02   1.8369299999999999e+01   2.5730799999999999e+01   4.8193999999999999e+00   1.1100000000000000e-01   8.2269999999999999e-01   5.7460000000000004e+00   5.7799999999999996e-01   3.1750000000000000e-01   1.6810000000000000e-01
   2.6119900000000001e+01  -6.2873100000000001e+01   2.5803760000000000e+02   1.7156800000000000e+01   2.3570699999999999e+01   4.6307999999999998e+00   3.3289999999999997e-01   5.3369999999999995e-01   4.7012999999999998e+00   3.3710000000000001e-01   2.5019999999999998e-01   1.3270000000000001e-01
   2.4047999999999998e+01  -5.8762099999999997e+01   2.3487600000000000e+02   1.5915600000000000e+01   2.1363099999999999e+01   4.3457999999999997e+00   1.9980000000000001e-01   4.2249999999999999e-01   4.9623999999999997e+00   4.8159999999999997e-01   3.1750000000000000e-01   1.7690000000000000e-01
   2.2152300000000000e+01  -5.4123600000000003e+01   2.1102809999999999e+02   1.4731700000000000e+01   1.9117300000000000e+01   4.0518999999999998e+00   2.2189999999999999e-01   5.3369999999999995e-01   5.3106999999999998e+00   4.6239999999999998e-01   3.0790000000000001e-01   1.3270000000000001e-01
   1.9793800000000001e+01  -4.8737600000000000e+01   1.8812379999999999e+02   1.3643300000000000e+01   1.6976299999999998e+01   3.6703999999999999e+00  -2.2200000000000001e-02   6.0040000000000004e-01   4.7012999999999998e+00   4.2380000000000001e-01   2.7900000000000003e-01   1.2830000000000000e-01
   1.7303100000000001e+01  -4.2670099999999998e+01   1.6539109999999999e+02   1.2564399999999999e+01   1.4778100000000000e+01   3.1793000000000000e+00   1.7760000000000001e-01   6.2260000000000004e-01   5.4847999999999999e+00   5.0090000000000001e-01   2.7900000000000003e-01   1.9460000000000000e-01
   1.5253200000000000e+01  -3.6228999999999999e+01   1.4385939999999999e+02   1.1428300000000000e+01   1.2770300000000001e+01   2.7450999999999999e+00   3.5510000000000003e-01   5.7809999999999995e-01   5.0495000000000001e+00   4.1420000000000001e-01   2.2130000000000000e-01   1.9910000000000000e-01
   1.2850600000000000e+01  -2.9392099999999999e+01   1.2378600000000000e+02   1.0540400000000000e+01   1.0933700000000000e+01   2.2058000000000000e+00   2.4410000000000001e-01   2.8910000000000002e-01   5.3106999999999998e+00   3.8529999999999998e-01   3.4639999999999999e-01   1.6810000000000000e-01
   1.1175400000000000e+01  -2.1609900000000000e+01   1.0585720000000001e+02   9.7384000000000004e+00   9.2874999999999996e+00   1.5261000000000000e+00   6.6600000000000006e-02   6.8930000000000002e-01   5.7460000000000004e+00   4.9130000000000001e-01   2.8870000000000001e-01   2.1679999999999999e-01
   9.9190000000000005e+00  -1.5168699999999999e+01   9.2646500000000003e+01   8.7836999999999996e+00   8.0693999999999999e+00   9.4720000000000004e-01   1.1100000000000000e-01   5.7809999999999995e-01   5.5719000000000003e+00   4.7199999999999998e-01   3.2710000000000000e-01   1.5040000000000001e-01
   7.9131000000000000e+00  -8.3317999999999994e+00   7.9006900000000002e+01   7.9244000000000003e+00   6.8228999999999997e+00   3.4639999999999999e-01   2.4410000000000001e-01   6.6710000000000003e-01   5.2236000000000002e+00   5.2020000000000000e-01   1.6360000000000000e-01   1.6370000000000001e-01
   5.9733999999999998e+00  -6.4631999999999996e+00   6.5109899999999996e+01   6.8169000000000004e+00   5.6429000000000000e+00   4.9550000000000000e-01   1.3320000000000001e-01   5.7809999999999995e-01   4.9623999999999997e+00   3.8529999999999998e-01   2.9830000000000001e-01   1.8140000000000001e-01
   6.0616000000000003e+00  -1.1519399999999999e+01   5.1298699999999997e+01   5.2988000000000000e+00   4.5010000000000003e+00   5.1749999999999996e-01   3.3289999999999997e-01   5.7809999999999995e-01   5.3106999999999998e+00   4.8159999999999997e-01   2.5019999999999998e-01   2.2120000000000001e-01
   5.3342000000000001e+00  -1.1299600000000000e+01   3.8259599999999999e+01   3.7999000000000001e+00   3.1402000000000001e+00   5.4820000000000002e-01   2.8849999999999998e-01   7.5600000000000001e-01   5.1365999999999996e+00   4.2380000000000001e-01   2.9830000000000001e-01   1.7690000000000000e-01
   5.0035999999999996e+00  -8.9913000000000007e+00   2.7622399999999999e+01   3.0933999999999999e+00   2.2362000000000002e+00   5.5249999999999999e-01   1.9980000000000001e-01   6.2260000000000004e-01   4.2659000000000002e+00   3.5639999999999999e-01   2.4060000000000001e-01   1.5040000000000001e-01
   3.6149000000000000e+00  -7.1227000000000000e+00   1.8958200000000001e+01   2.1291000000000002e+00   1.3797999999999999e+00   3.1140000000000001e-01   1.3320000000000001e-01   7.1150000000000002e-01   5.0495000000000001e+00   4.9130000000000001e-01   2.8870000000000001e-01   1.4160000000000000e-01
   3.1741000000000001e+00  -6.8808999999999996e+00   1.3210699999999999e+01   1.4226000000000001e+00   9.3259999999999998e-01   7.0199999999999999e-02   2.2189999999999999e-01   8.0049999999999999e-01   5.6589000000000000e+00   4.3350000000000000e-01   2.9830000000000001e-01   2.3890000000000000e-01
   3.3944999999999999e+00  -4.2648000000000001e+00   8.9215000000000000e+00   1.0024999999999999e+00   3.7109999999999999e-01  -2.4120000000000000e-01   1.7760000000000001e-01   7.3380000000000001e-01   5.3977000000000004e+00   4.6239999999999998e-01   2.4060000000000001e-01   2.0349999999999999e-01
   3.7031000000000001e+00  -9.0129999999999999e-01   5.1470000000000002e+00   7.6380000000000003e-01  -3.8100000000000002e-02  -4.5610000000000001e-01  -2.2200000000000001e-02   7.5600000000000001e-01   5.6589000000000000e+00   3.9489999999999997e-01   3.6559999999999998e-01   2.3890000000000000e-01
   3.4826999999999999e+00   7.6939999999999997e-01   3.0882000000000001e+00   5.1559999999999995e-01  -3.1400000000000000e-01  -5.7450000000000001e-01   1.3320000000000001e-01   6.8930000000000002e-01   5.4847999999999999e+00   4.8159999999999997e-01   2.8870000000000001e-01   1.7690000000000000e-01
   1.4327000000000001e+00   8.3540000000000003e-01   2.1446000000000001e+00   5.2510000000000001e-01  -4.4719999999999999e-01  -3.7269999999999998e-01   1.3320000000000001e-01   5.7809999999999995e-01   5.3106999999999998e+00   4.8159999999999997e-01   3.7530000000000002e-01   1.9910000000000000e-01
   9.0369999999999995e-01   4.3999999999999997e-02   2.6593000000000000e+00   5.1559999999999995e-01  -2.8549999999999998e-01  -3.2450000000000001e-01  -4.4400000000000002e-02   5.1139999999999997e-01   5.3106999999999998e+00   4.6239999999999998e-01   2.6939999999999997e-01   1.7690000000000000e-01
   1.2564000000000000e+00   9.0129999999999999e-01   3.0882000000000001e+00   5.6330000000000002e-01  -4.9480000000000002e-01  -2.6310000000000000e-01  -1.7760000000000001e-01   3.1130000000000002e-01   5.5719000000000003e+00   4.2380000000000001e-01   3.0790000000000001e-01   2.3000000000000001e-01
   1.6311000000000000e+00   6.5949999999999998e-01   3.3456000000000001e+00   5.6330000000000002e-01  -5.9950000000000003e-01  -2.0169999999999999e-01  -6.6600000000000006e-02   6.6699999999999995e-02   6.4424999999999999e+00   4.3350000000000000e-01   2.5979999999999998e-01   2.7870000000000000e-01
   1.9177000000000000e+00   6.1550000000000005e-01   3.7745000000000002e+00   7.1609999999999996e-01  -5.2339999999999998e-01  -2.5869999999999999e-01  -6.6600000000000006e-02  -2.0010000000000000e-01   5.7460000000000004e+00   3.3710000000000001e-01   2.8870000000000001e-01   2.2120000000000001e-01
   1.1021000000000001e+00   4.6170000000000000e-01   2.7450999999999999e+00   5.6330000000000002e-01  -4.3769999999999998e-01  -2.2359999999999999e-01  -2.8849999999999998e-01  -3.7800000000000000e-01   5.7460000000000004e+00   4.5269999999999999e-01   3.1750000000000000e-01   3.1850000000000001e-01
   9.6989999999999998e-01   6.1550000000000005e-01   2.5735000000000001e+00   5.0600000000000001e-01  -3.8059999999999999e-01  -1.7100000000000001e-01  -2.4410000000000001e-01  -3.3350000000000002e-01   6.4424999999999999e+00   5.0090000000000001e-01   3.4639999999999999e-01   3.8479999999999998e-01
   1.2784000000000000e+00   1.3189999999999999e-01   3.5171000000000001e+00   3.6280000000000001e-01  -2.7600000000000002e-01  -1.9289999999999999e-01  -5.9930000000000005e-01  -1.5559999999999999e-01   6.0941999999999998e+00   5.3939999999999999e-01   3.0790000000000001e-01   3.5830000000000001e-01
   1.2122999999999999e+00  -2.6379999999999998e-01   2.4876999999999998e+00   4.2959999999999998e-01  -1.7130000000000001e-01  -1.1400000000000000e-01  -4.4390000000000002e-01  -1.1119999999999999e-01   6.6166000000000000e+00   5.8760000000000001e-01   3.9450000000000002e-01   3.0520000000000003e-01
   6.8330000000000002e-01   3.7369999999999998e-01   1.7157000000000000e+00   3.2460000000000000e-01  -2.2839999999999999e-01  -9.6500000000000002e-02  -1.5540000000000001e-01  -2.0010000000000000e-01   6.7907000000000002e+00   5.5869999999999997e-01   4.0410000000000001e-01   2.7429999999999999e-01
   4.8490000000000000e-01   2.1980000000000000e-01   2.1446000000000001e+00   4.7739999999999999e-01  -1.8079999999999999e-01  -1.1400000000000000e-01  -6.6600000000000006e-02  -2.8910000000000002e-01   6.2683000000000000e+00   4.8159999999999997e-01   3.5599999999999998e-01   2.7429999999999999e-01
   1.1462000000000001e+00  -1.3189999999999999e-01   1.9730000000000001e+00   5.2510000000000001e-01  -3.0449999999999999e-01  -1.1400000000000000e-01   2.2200000000000001e-02  -2.4460000000000001e-01   6.2683000000000000e+00   5.2980000000000005e-01   4.6189999999999998e-01   1.9460000000000000e-01
   9.4779999999999998e-01   1.3189999999999999e-01   3.5171000000000001e+00   4.5829999999999999e-01  -3.3310000000000001e-01  -1.2280000000000001e-01   1.3320000000000001e-01  -8.8900000000000007e-02   6.9648000000000003e+00   4.2380000000000001e-01   4.2340000000000000e-01   2.5209999999999999e-01
   6.8330000000000002e-01   3.2979999999999998e-01   3.0882000000000001e+00   5.4420000000000002e-01  -2.4740000000000001e-01  -1.0520000000000000e-01   2.2200000000000001e-02   2.0010000000000000e-01   5.5719000000000003e+00   5.2980000000000005e-01   3.4639999999999999e-01   2.3890000000000000e-01
   4.8490000000000000e-01  -4.3999999999999997e-02   2.4876999999999998e+00   5.5379999999999996e-01  -2.5690000000000002e-01  -8.3299999999999999e-02  -1.5540000000000001e-01   1.1119999999999999e-01   5.8330000000000002e+00   4.9130000000000001e-01   3.9450000000000002e-01   2.0349999999999999e-01
   7.2740000000000005e-01   1.0990000000000000e-01   2.8309000000000002e+00   4.3919999999999998e-01  -2.4740000000000001e-01  -1.2720000000000001e-01  -1.5540000000000001e-01  -2.0010000000000000e-01   6.0072000000000001e+00   4.9130000000000001e-01   3.7530000000000002e-01   2.1679999999999999e-01
   8.5960000000000003e-01   1.3189999999999999e-01   3.2597999999999998e+00   4.0100000000000002e-01  -2.7600000000000002e-01  -1.2720000000000001e-01   1.7760000000000001e-01   1.1119999999999999e-01   6.0072000000000001e+00   5.0090000000000001e-01   3.0790000000000001e-01   2.4329999999999999e-01
   7.0530000000000004e-01  -4.3999999999999997e-02   2.8309000000000002e+00   5.3469999999999995e-01  -3.0449999999999999e-01  -1.4470000000000000e-01   2.8849999999999998e-01   1.7790000000000000e-01   6.3554000000000004e+00   5.4910000000000003e-01   4.3300000000000000e-01   2.0349999999999999e-01
   5.0700000000000001e-01   1.3189999999999999e-01   2.6593000000000000e+00   4.1049999999999998e-01  -2.5690000000000002e-01  -9.2100000000000001e-02   3.3289999999999997e-01   2.0010000000000000e-01   6.3554000000000004e+00   5.4910000000000003e-01   3.2710000000000000e-01   2.0349999999999999e-01
   7.9349999999999998e-01   0.0000000000000000e+00   3.0882000000000001e+00   4.3919999999999998e-01  -3.0449999999999999e-01  -9.6500000000000002e-02   5.5489999999999995e-01   1.3339999999999999e-01   5.4847999999999999e+00   4.8159999999999997e-01   3.9450000000000002e-01   2.9640000000000000e-01
   8.8170000000000004e-01  -1.3189999999999999e-01   2.7450999999999999e+00   4.7739999999999999e-01  -4.1870000000000002e-01  -1.1400000000000000e-01   5.7709999999999995e-01  -2.2200000000000001e-02   6.1813000000000002e+00   4.7199999999999998e-01   3.9450000000000002e-01   2.2120000000000001e-01
   8.3760000000000001e-01   2.1999999999999999e-02   1.9730000000000001e+00   4.6779999999999999e-01  -2.5690000000000002e-01  -1.3589999999999999e-01   3.9950000000000002e-01   2.2239999999999999e-01   6.0072000000000001e+00   5.1049999999999995e-01   4.1370000000000001e-01   2.8749999999999998e-01
   5.9509999999999996e-01   6.6000000000000003e-02   2.2303999999999999e+00   5.0600000000000001e-01  -3.0449999999999999e-01  -1.3159999999999999e-01   3.9950000000000002e-01   2.2239999999999999e-01   5.5719000000000003e+00   6.3580000000000003e-01   4.0410000000000001e-01   2.8749999999999998e-01
   6.8330000000000002e-01   1.0990000000000000e-01   2.2303999999999999e+00   4.7739999999999999e-01  -3.6159999999999998e-01  -8.3299999999999999e-02   6.6579999999999995e-01   4.0020000000000000e-01   6.3554000000000004e+00   4.4309999999999999e-01   3.0790000000000001e-01   2.2120000000000001e-01
   9.9190000000000000e-01  -8.7900000000000006e-02   2.3161999999999998e+00   4.8690000000000000e-01  -3.5210000000000002e-01  -1.4470000000000000e-01   3.9950000000000002e-01   2.6679999999999998e-01   6.0072000000000001e+00   5.6830000000000003e-01   3.5599999999999998e-01   2.6540000000000002e-01
   7.7149999999999996e-01   8.7900000000000006e-02   2.1446000000000001e+00   4.3919999999999998e-01  -1.9980000000000001e-01  -1.3589999999999999e-01   4.6610000000000001e-01   1.5559999999999999e-01   6.1813000000000002e+00   5.0090000000000001e-01   2.6939999999999997e-01   2.8749999999999998e-01
   7.0530000000000004e-01   8.7900000000000006e-02   2.4018999999999999e+00   3.8190000000000002e-01  -2.8549999999999998e-01  -1.0090000000000000e-01   5.3269999999999995e-01   2.4460000000000001e-01   6.7907000000000002e+00   5.9719999999999995e-01   2.7900000000000003e-01   2.9640000000000000e-01
   5.9509999999999996e-01  -6.6000000000000003e-02   1.9730000000000001e+00   4.6779999999999999e-01  -3.7109999999999999e-01  -9.6500000000000002e-02   3.1069999999999998e-01   3.3350000000000002e-01   5.3106999999999998e+00   5.6830000000000003e-01   3.1750000000000000e-01   2.7429999999999999e-01
   9.0369999999999995e-01  -8.7900000000000006e-02   2.4018999999999999e+00   4.5829999999999999e-01  -3.3310000000000001e-01  -1.3589999999999999e-01   2.2189999999999999e-01  -6.6699999999999995e-02   5.1365999999999996e+00   5.3939999999999999e-01   3.2710000000000000e-01   2.8310000000000002e-01
   8.5960000000000003e-01  -4.3999999999999997e-02   2.9165999999999999e+00   3.9140000000000003e-01  -3.0449999999999999e-01  -1.6660000000000000e-01   4.6610000000000001e-01   4.0020000000000000e-01   5.5719000000000003e+00   5.4910000000000003e-01   2.5019999999999998e-01   2.6979999999999998e-01
   8.1559999999999999e-01   1.7590000000000000e-01   2.6593000000000000e+00   3.9140000000000003e-01  -3.3310000000000001e-01  -1.1840000000000001e-01   3.3289999999999997e-01   2.4460000000000001e-01   5.3977000000000004e+00   6.3580000000000003e-01   3.3679999999999999e-01   3.3620000000000000e-01
   7.9349999999999998e-01   0.0000000000000000e+00   1.6298999999999999e+00   3.8190000000000002e-01  -3.0449999999999999e-01  -1.4030000000000001e-01   4.8830000000000001e-01   3.1130000000000002e-01   5.3106999999999998e+00   5.2020000000000000e-01   2.7900000000000003e-01   2.6979999999999998e-01
   8.8170000000000004e-01  -2.1999999999999999e-02   2.3161999999999998e+00   3.7240000000000001e-01  -3.3310000000000001e-01  -8.7700000000000000e-02   3.5510000000000003e-01   4.0020000000000000e-01   6.0072000000000001e+00   5.5869999999999997e-01   3.3679999999999999e-01   2.4770000000000000e-01
   8.5960000000000003e-01  -1.0990000000000000e-01   1.6298999999999999e+00   4.6779999999999999e-01  -2.7600000000000002e-01  -1.2280000000000001e-01   4.4390000000000002e-01   2.6679999999999998e-01   5.7460000000000004e+00   5.2020000000000000e-01   2.7900000000000003e-01   2.6540000000000002e-01
   9.9190000000000000e-01   1.5390000000000001e-01   3.3456000000000001e+00   4.2959999999999998e-01  -2.2839999999999999e-01  -1.2720000000000001e-01   2.8849999999999998e-01   4.0020000000000000e-01   6.1813000000000002e+00   4.2380000000000001e-01   2.9830000000000001e-01   3.0959999999999999e-01
   1.0801000000000001e+00  -1.0990000000000000e-01   2.3161999999999998e+00   4.4869999999999999e-01  -2.6640000000000003e-01  -1.0090000000000000e-01   2.6629999999999998e-01   4.0020000000000000e-01   5.5719000000000003e+00   5.4910000000000003e-01   2.2130000000000000e-01   2.6100000000000001e-01
   1.0801000000000001e+00   2.1999999999999999e-02   2.4876999999999998e+00   4.4869999999999999e-01  -2.7600000000000002e-01  -9.6500000000000002e-02   4.6610000000000001e-01   3.1130000000000002e-01   6.2683000000000000e+00   5.6830000000000003e-01   2.8870000000000001e-01   2.9640000000000000e-01
   9.4779999999999998e-01   6.6000000000000003e-02   2.5735000000000001e+00   4.0100000000000002e-01  -2.9499999999999998e-01  -1.0960000000000000e-01   3.5510000000000003e-01   4.2249999999999999e-01   5.9200999999999997e+00   5.5869999999999997e-01   2.3089999999999999e-01   2.8749999999999998e-01
   7.7149999999999996e-01  -2.1999999999999999e-02   1.9730000000000001e+00   4.4869999999999999e-01  -2.9499999999999998e-01  -1.1400000000000000e-01   4.2170000000000002e-01   2.0010000000000000e-01   6.0072000000000001e+00   5.5869999999999997e-01   3.3679999999999999e-01   3.0959999999999999e-01
   9.2579999999999996e-01  -2.1980000000000000e-01   2.4018999999999999e+00   3.5330000000000000e-01  -3.6159999999999998e-01  -6.1400000000000003e-02   4.8830000000000001e-01   2.6679999999999998e-01   5.9200999999999997e+00   6.1650000000000005e-01   3.1750000000000000e-01   2.9640000000000000e-01
   9.6989999999999998e-01   1.3189999999999999e-01   2.7450999999999999e+00   4.0100000000000002e-01  -3.2350000000000001e-01  -9.6500000000000002e-02   2.8849999999999998e-01   2.8910000000000002e-01   5.7460000000000004e+00   5.2980000000000005e-01   3.3679999999999999e-01   3.0080000000000001e-01
   9.0369999999999995e-01   8.7900000000000006e-02   2.7450999999999999e+00   3.8190000000000002e-01  -2.7600000000000002e-01  -9.2100000000000001e-02   2.4410000000000001e-01   3.3350000000000002e-01   6.1813000000000002e+00   5.2020000000000000e-01   3.0790000000000001e-01   2.9189999999999999e-01
   8.5960000000000003e-01  -8.7900000000000006e-02   2.6593000000000000e+00   3.8190000000000002e-01  -3.0449999999999999e-01  -1.0520000000000000e-01   3.5510000000000003e-01   2.2239999999999999e-01   5.3106999999999998e+00   5.6830000000000003e-01   3.6559999999999998e-01   2.5209999999999999e-01
   1.0139000000000000e+00   2.4179999999999999e-01   2.4876999999999998e+00   5.2510000000000001e-01  -3.6159999999999998e-01  -1.1840000000000001e-01   1.9980000000000001e-01   6.0040000000000004e-01   5.3977000000000004e+00   5.3939999999999999e-01   4.1370000000000001e-01   2.8310000000000002e-01
   9.9190000000000000e-01   1.7590000000000000e-01   1.9730000000000001e+00   5.6330000000000002e-01  -3.9970000000000000e-01  -6.1400000000000003e-02   1.7760000000000001e-01   1.3339999999999999e-01   6.0072000000000001e+00   5.2980000000000005e-01   3.3679999999999999e-01   3.1850000000000001e-01
   1.2343999999999999e+00   6.6000000000000003e-02   2.3161999999999998e+00   4.2959999999999998e-01  -2.9499999999999998e-01  -1.4470000000000000e-01   1.3320000000000001e-01   4.8920000000000002e-01   5.8330000000000002e+00   7.1279999999999999e-01   2.4060000000000001e-01   3.3179999999999998e-01
   1.1902999999999999e+00   4.3999999999999997e-02   2.6593000000000000e+00   4.2959999999999998e-01  -2.7600000000000002e-01  -5.2600000000000001e-02   6.6600000000000006e-02   4.6689999999999998e-01   5.9200999999999997e+00   4.9130000000000001e-01   2.7900000000000003e-01   2.7429999999999999e-01
   1.1021000000000001e+00  -4.3999999999999997e-02   2.1446000000000001e+00   4.3919999999999998e-01  -4.1870000000000002e-01  -4.8200000000000000e-02   6.6600000000000006e-02   3.7800000000000000e-01   6.7907000000000002e+00   4.8159999999999997e-01   3.0790000000000001e-01   3.2290000000000002e-01
   1.0580000000000001e+00   1.3189999999999999e-01   1.6298999999999999e+00   4.6779999999999999e-01  -3.8059999999999999e-01  -1.0090000000000000e-01   4.4400000000000002e-02   3.1130000000000002e-01   5.3977000000000004e+00   5.8760000000000001e-01   2.8870000000000001e-01   3.0520000000000003e-01
   1.0139000000000000e+00  -2.1999999999999999e-02   1.7157000000000000e+00   3.1509999999999999e-01  -3.8059999999999999e-01  -7.4499999999999997e-02  -2.2200000000000001e-02   2.8910000000000002e-01   6.3554000000000004e+00   5.7799999999999996e-01   2.6939999999999997e-01   2.8310000000000002e-01
   1.0801000000000001e+00   1.7590000000000000e-01   2.1446000000000001e+00   3.5330000000000000e-01  -3.1400000000000000e-01  -1.0520000000000000e-01   0.0000000000000000e+00   4.0020000000000000e-01   6.3554000000000004e+00   5.0090000000000001e-01   3.4639999999999999e-01   2.7870000000000000e-01
   1.0360000000000000e+00   6.6000000000000003e-02   3.1739999999999999e+00   4.8690000000000000e-01  -3.1400000000000000e-01  -8.7700000000000000e-02   2.6629999999999998e-01   2.8910000000000002e-01   6.0072000000000001e+00   5.0090000000000001e-01   2.8870000000000001e-01   3.0080000000000001e-01
   1.1681999999999999e+00   0.0000000000000000e+00   2.3161999999999998e+00   4.7739999999999999e-01  -3.9010000000000000e-01  -6.1400000000000003e-02   4.4400000000000002e-02   5.1139999999999997e-01   6.4424999999999999e+00   4.5269999999999999e-01   2.9830000000000001e-01   2.7870000000000000e-01
   1.1462000000000001e+00   4.3999999999999997e-02   2.7450999999999999e+00   4.3919999999999998e-01  -3.4260000000000002e-01  -1.1400000000000000e-01  -8.8800000000000004e-02   4.2249999999999999e-01   6.3554000000000004e+00   4.8159999999999997e-01   4.3300000000000000e-01   2.9640000000000000e-01
   1.2564000000000000e+00   1.7590000000000000e-01   2.6593000000000000e+00   5.3469999999999995e-01  -4.2820000000000003e-01  -1.5350000000000000e-01   1.3320000000000001e-01   2.0010000000000000e-01   6.8777999999999997e+00   5.0090000000000001e-01   3.4639999999999999e-01   3.1409999999999999e-01
   1.1902999999999999e+00   1.0990000000000000e-01   2.2303999999999999e+00   3.5330000000000000e-01  -2.7600000000000002e-01  -9.2100000000000001e-02  -1.3320000000000001e-01   3.5580000000000001e-01   5.9200999999999997e+00   4.7199999999999998e-01   2.9830000000000001e-01   2.6100000000000001e-01
   1.3446000000000000e+00  -4.3999999999999997e-02   2.3161999999999998e+00   4.0100000000000002e-01  -3.6159999999999998e-01  -9.6500000000000002e-02  -8.8800000000000004e-02   1.3339999999999999e-01   6.0941999999999998e+00   4.8159999999999997e-01   3.2710000000000000e-01   2.5209999999999999e-01
   1.1462000000000001e+00  -1.7590000000000000e-01   2.8309000000000002e+00   3.9140000000000003e-01  -2.9499999999999998e-01  -1.1840000000000001e-01   6.6600000000000006e-02   3.1130000000000002e-01   6.0072000000000001e+00   5.7799999999999996e-01   2.5979999999999998e-01   2.8749999999999998e-01
   1.2564000000000000e+00   1.3189999999999999e-01   3.0024000000000002e+00   4.0100000000000002e-01  -3.1400000000000000e-01  -1.4910000000000001e-01   0.0000000000000000e+00   4.2249999999999999e-01   6.4424999999999999e+00   5.7799999999999996e-01   2.3089999999999999e-01   2.7870000000000000e-01
   1.4107000000000001e+00   1.5390000000000001e-01   2.0588000000000002e+00   3.5330000000000000e-01  -3.2350000000000001e-01  -7.4499999999999997e-02   1.1100000000000000e-01   4.2249999999999999e-01   6.3554000000000004e+00   6.0690000000000000e-01   3.3679999999999999e-01   2.9189999999999999e-01
   1.1462000000000001e+00   4.3999999999999997e-02   2.5735000000000001e+00   4.0100000000000002e-01  -3.8059999999999999e-01  -1.0090000000000000e-01   1.1100000000000000e-01   3.7800000000000000e-01   5.0495000000000001e+00   6.8389999999999995e-01   3.7530000000000002e-01   3.1850000000000001e-01
   1.0801000000000001e+00  -1.0990000000000000e-01   2.3161999999999998e+00   4.4869999999999999e-01  -3.2350000000000001e-01  -1.4030000000000001e-01   6.6600000000000006e-02   2.8910000000000002e-01   6.7035999999999998e+00   4.7199999999999998e-01   3.7530000000000002e-01   2.7870000000000000e-01
   1.2122999999999999e+00   2.1999999999999999e-02   1.3725000000000001e+00   3.9140000000000003e-01  -3.2350000000000001e-01  -1.0090000000000000e-01  -1.7760000000000001e-01   3.5580000000000001e-01   5.8330000000000002e+00   5.4910000000000003e-01   2.8870000000000001e-01   2.9189999999999999e-01
   1.2564000000000000e+00  -8.7900000000000006e-02   1.8872000000000000e+00   5.3469999999999995e-01  -3.6159999999999998e-01  -1.0960000000000000e-01   0.0000000000000000e+00   3.1130000000000002e-01   6.1813000000000002e+00   4.9130000000000001e-01   2.6939999999999997e-01   3.0080000000000001e-01
   1.3225000000000000e+00   1.3189999999999999e-01   1.9730000000000001e+00   4.3919999999999998e-01  -2.9499999999999998e-01  -4.8200000000000000e-02   2.2200000000000001e-02   3.1130000000000002e-01   6.3554000000000004e+00   5.2980000000000005e-01   3.2710000000000000e-01   2.9640000000000000e-01
   1.2343999999999999e+00  -6.6000000000000003e-02   2.6593000000000000e+00   4.9650000000000000e-01  -3.5210000000000002e-01  -6.5799999999999997e-02  -2.4410000000000001e-01   2.4460000000000001e-01   6.0941999999999998e+00   6.2609999999999999e-01   2.5019999999999998e-01   3.0080000000000001e-01
   1.3446000000000000e+00   0.0000000000000000e+00   2.4018999999999999e+00   4.4869999999999999e-01  -3.2350000000000001e-01  -6.5799999999999997e-02  -4.4400000000000002e-02   2.6679999999999998e-01   6.7907000000000002e+00   5.7799999999999996e-01   3.2710000000000000e-01   3.0520000000000003e-01
   1.1681999999999999e+00  -1.9789999999999999e-01   2.4876999999999998e+00   3.9140000000000003e-01  -3.5210000000000002e-01  -8.3299999999999999e-02  -2.8849999999999998e-01   5.5589999999999995e-01   6.4424999999999999e+00   5.5869999999999997e-01   2.0210000000000000e-01   3.0520000000000003e-01
   1.2343999999999999e+00   2.1999999999999999e-02   2.2303999999999999e+00   4.0100000000000002e-01  -3.5210000000000002e-01  -4.3900000000000002e-02  -1.1100000000000000e-01   2.4460000000000001e-01   6.5294999999999996e+00   5.7799999999999996e-01   2.8870000000000001e-01   2.9189999999999999e-01
   1.3446000000000000e+00  -1.7590000000000000e-01   2.1446000000000001e+00   3.1509999999999999e-01  -4.1870000000000002e-01  -1.1400000000000000e-01   4.4400000000000002e-02   3.7800000000000000e-01   6.4424999999999999e+00   5.5869999999999997e-01   3.0790000000000001e-01   3.0520000000000003e-01
   1.2784000000000000e+00   2.1980000000000000e-01   1.1152000000000000e+00   4.0100000000000002e-01  -4.7580000000000000e-01  -4.3900000000000002e-02  -4.4400000000000002e-02   2.2239999999999999e-01   6.6166000000000000e+00   5.3939999999999999e-01   3.1750000000000000e-01   3.0080000000000001e-01
   1.2343999999999999e+00  -1.7590000000000000e-01   1.8872000000000000e+00   4.5829999999999999e-01  -3.9970000000000000e-01  -7.8899999999999998e-02  -4.4400000000000002e-02   5.1139999999999997e-01   6.7035999999999998e+00   5.7799999999999996e-01   2.8870000000000001e-01   3.0520000000000003e-01
   1.4548000000000001e+00  -2.1980000000000000e-01   2.7450999999999999e+00   5.1559999999999995e-01  -3.7109999999999999e-01  -1.1840000000000001e-01  -4.4400000000000002e-02   3.3350000000000002e-01   5.9200999999999997e+00   4.7199999999999998e-01   3.4639999999999999e-01   3.1850000000000001e-01
   1.1681999999999999e+00  -1.9789999999999999e-01   2.3161999999999998e+00   4.9650000000000000e-01  -3.9010000000000000e-01  -1.1840000000000001e-01  -2.2200000000000001e-02   3.3350000000000002e-01   5.7460000000000004e+00   5.2020000000000000e-01   3.1750000000000000e-01   2.9640000000000000e-01
   1.4107000000000001e+00  -6.6000000000000003e-02   2.4018999999999999e+00   4.5829999999999999e-01  -3.4260000000000002e-01  -7.4499999999999997e-02  -6.6600000000000006e-02   3.1130000000000002e-01   6.6166000000000000e+00   4.6239999999999998e-01   2.7900000000000003e-01   2.8749999999999998e-01
   1.3666000000000000e+00   0.0000000000000000e+00   1.7157000000000000e+00   5.5379999999999996e-01  -2.5690000000000002e-01  -9.2100000000000001e-02  -2.8849999999999998e-01   4.8920000000000002e-01   6.8777999999999997e+00   5.0090000000000001e-01   3.9450000000000002e-01   2.6100000000000001e-01
   1.3005000000000000e+00   4.3999999999999997e-02   1.7157000000000000e+00   4.0100000000000002e-01  -4.4719999999999999e-01  -8.7700000000000000e-02  -8.8800000000000004e-02   4.4469999999999998e-01   6.3554000000000004e+00   4.2380000000000001e-01   2.9830000000000001e-01   2.6540000000000002e-01
   1.4767999999999999e+00  -1.3189999999999999e-01   1.8015000000000001e+00   3.6280000000000001e-01  -3.4260000000000002e-01  -1.1840000000000001e-01  -6.6600000000000006e-02   3.7800000000000000e-01   5.7460000000000004e+00   5.8760000000000001e-01   2.2130000000000000e-01   3.4060000000000001e-01
   1.1902999999999999e+00   0.0000000000000000e+00   2.7450999999999999e+00   4.0100000000000002e-01  -4.0920000000000001e-01  -8.7700000000000000e-02  -4.6610000000000001e-01   3.7800000000000000e-01   6.2683000000000000e+00   6.3580000000000003e-01   2.2130000000000000e-01   3.0520000000000003e-01
   1.2784000000000000e+00  -1.7590000000000000e-01   1.8015000000000001e+00   3.6280000000000001e-01  -4.5679999999999998e-01  -7.4499999999999997e-02  -1.5540000000000001e-01   3.7800000000000000e-01   6.2683000000000000e+00   5.4910000000000003e-01   2.8870000000000001e-01   3.0520000000000003e-01
   1.3225000000000000e+00  -3.2979999999999998e-01   2.6593000000000000e+00   4.2959999999999998e-01  -4.5679999999999998e-01  -1.2720000000000001e-01  -1.1100000000000000e-01   2.8910000000000002e-01   6.2683000000000000e+00   5.9719999999999995e-01   4.0410000000000001e-01   3.0959999999999999e-01
   1.3005000000000000e+00  -2.1999999999999999e-02   1.2010000000000001e+00   3.7240000000000001e-01  -3.3310000000000001e-01  -1.0090000000000000e-01  -1.7760000000000001e-01   2.2239999999999999e-01   6.0941999999999998e+00   5.2020000000000000e-01   2.9830000000000001e-01   2.8310000000000002e-01
   1.3005000000000000e+00   4.3999999999999997e-02   2.2303999999999999e+00   3.9140000000000003e-01  -3.8059999999999999e-01  -9.2100000000000001e-02  -1.1100000000000000e-01   4.4469999999999998e-01   6.4424999999999999e+00   6.7430000000000001e-01   3.4639999999999999e-01   2.9189999999999999e-01
   1.2564000000000000e+00  -1.7590000000000000e-01   1.6298999999999999e+00   4.4869999999999999e-01  -4.0920000000000001e-01  -3.0700000000000002e-02  -1.5540000000000001e-01   5.1139999999999997e-01   6.7035999999999998e+00   6.3580000000000003e-01   3.3679999999999999e-01   2.9189999999999999e-01
   1.5208999999999999e+00   2.1999999999999999e-02   3.5171000000000001e+00   5.1559999999999995e-01  -4.2820000000000003e-01  -1.0960000000000000e-01  -4.2170000000000002e-01   4.2249999999999999e-01   6.2683000000000000e+00   5.0090000000000001e-01   2.8870000000000001e-01   3.0080000000000001e-01
   1.3666000000000000e+00   6.6000000000000003e-02   3.2597999999999998e+00   4.7739999999999999e-01  -3.0449999999999999e-01  -9.2100000000000001e-02  -2.4410000000000001e-01   4.2249999999999999e-01   5.7460000000000004e+00   5.7799999999999996e-01   3.5599999999999998e-01   3.4060000000000001e-01
   1.2784000000000000e+00   2.4179999999999999e-01   2.3161999999999998e+00   4.5829999999999999e-01  -4.1870000000000002e-01  -1.0520000000000000e-01  -1.9980000000000001e-01   3.3350000000000002e-01   5.9200999999999997e+00   5.9719999999999995e-01   3.1750000000000000e-01   2.9189999999999999e-01
   1.5208999999999999e+00  -1.0990000000000000e-01   1.8872000000000000e+00   3.7240000000000001e-01  -4.4719999999999999e-01  -8.3299999999999999e-02  -3.3289999999999997e-01   3.1130000000000002e-01   6.0941999999999998e+00   5.2980000000000005e-01   2.6939999999999997e-01   3.0520000000000003e-01
   1.2564000000000000e+00  -2.1999999999999999e-02   2.6593000000000000e+00   4.8690000000000000e-01  -3.4260000000000002e-01  -1.8420000000000000e-01  -1.9980000000000001e-01   4.0020000000000000e-01   6.1813000000000002e+00   6.1650000000000005e-01   2.4060000000000001e-01   3.3179999999999998e-01
   1.2343999999999999e+00  -2.6379999999999998e-01   3.1739999999999999e+00   4.1049999999999998e-01  -3.8059999999999999e-01  -1.4910000000000001e-01  -1.7760000000000001e-01   3.1130000000000002e-01   6.7907000000000002e+00   5.0090000000000001e-01   3.0790000000000001e-01   2.8749999999999998e-01
   1.4107000000000001e+00   1.7590000000000000e-01   1.8872000000000000e+00   4.2009999999999997e-01  -3.6159999999999998e-01  -1.2720000000000001e-01  -1.9980000000000001e-01   3.7800000000000000e-01   6.6166000000000000e+00   5.5869999999999997e-01   2.5979999999999998e-01   3.3620000000000000e-01
   1.7193000000000001e+00   4.1770000000000002e-01   2.6593000000000000e+00   4.4869999999999999e-01  -4.2820000000000003e-01  -7.0199999999999999e-02  -2.6629999999999998e-01   3.7800000000000000e-01   5.9200999999999997e+00   5.6830000000000003e-01   3.2710000000000000e-01   3.6709999999999998e-01
   1.3225000000000000e+00   0.0000000000000000e+00   2.4876999999999998e+00   5.0600000000000001e-01  -4.4719999999999999e-01  -1.5350000000000000e-01  -1.7760000000000001e-01   4.8920000000000002e-01   6.5294999999999996e+00   6.4539999999999997e-01   2.5979999999999998e-01   3.2729999999999998e-01
   1.0580000000000001e+00  -1.7590000000000000e-01   1.3725000000000001e+00   4.2959999999999998e-01  -3.8059999999999999e-01  -9.6500000000000002e-02  -1.7760000000000001e-01   2.4460000000000001e-01   5.3977000000000004e+00   5.1049999999999995e-01   3.9450000000000002e-01   2.8749999999999998e-01
   1.2343999999999999e+00   1.0990000000000000e-01   2.0588000000000002e+00   4.7739999999999999e-01  -3.8059999999999999e-01  -1.1400000000000000e-01  -3.1069999999999998e-01   3.7800000000000000e-01   5.9200999999999997e+00   5.2020000000000000e-01   3.4639999999999999e-01   2.9189999999999999e-01
   1.2343999999999999e+00   1.0990000000000000e-01   2.0588000000000002e+00   4.4869999999999999e-01  -3.4260000000000002e-01  -1.3159999999999999e-01  -1.9980000000000001e-01   5.3369999999999995e-01   6.6166000000000000e+00   5.4910000000000003e-01   3.2710000000000000e-01   3.3620000000000000e-01
   1.4988999999999999e+00   6.6000000000000003e-02   2.9165999999999999e+00   4.1049999999999998e-01  -4.2820000000000003e-01  -1.4910000000000001e-01  -3.9950000000000002e-01   3.5580000000000001e-01   6.4424999999999999e+00   5.6830000000000003e-01   3.1750000000000000e-01   3.0520000000000003e-01
   1.4548000000000001e+00   1.7590000000000000e-01   1.9730000000000001e+00   5.1559999999999995e-01  -4.7580000000000000e-01  -1.1840000000000001e-01  -5.3269999999999995e-01   2.6679999999999998e-01   6.2683000000000000e+00   5.1049999999999995e-01   1.8279999999999999e-01   3.2729999999999998e-01
   5.2900000000000003e-01   2.1980000000000000e-01   1.4582999999999999e+00   4.3919999999999998e-01  -3.5210000000000002e-01  -1.0960000000000000e-01  -3.5510000000000003e-01   4.6689999999999998e-01   6.0941999999999998e+00   4.7199999999999998e-01   3.1750000000000000e-01   3.0520000000000003e-01
   1.2122999999999999e+00   1.7590000000000000e-01   1.8872000000000000e+00   3.3420000000000000e-01  -3.0449999999999999e-01  -1.4030000000000001e-01  -2.4410000000000001e-01   3.5580000000000001e-01   6.3554000000000004e+00   6.1650000000000005e-01   2.8870000000000001e-01   2.9189999999999999e-01
   1.6091000000000000e+00   0.0000000000000000e+00   1.9730000000000001e+00   4.0100000000000002e-01  -4.1870000000000002e-01  -1.3589999999999999e-01  -1.5540000000000001e-01   3.1130000000000002e-01   6.5294999999999996e+00   5.6830000000000003e-01   3.7530000000000002e-01   2.6979999999999998e-01
   1.3666000000000000e+00   1.5390000000000001e-01   1.6298999999999999e+00   4.9650000000000000e-01  -4.6629999999999999e-01  -1.8420000000000000e-01  -1.7760000000000001e-01   2.4460000000000001e-01   6.5294999999999996e+00   4.2380000000000001e-01   2.8870000000000001e-01   2.5209999999999999e-01
   8.8170000000000004e-01   1.3189999999999999e-01   1.2010000000000001e+00   4.6779999999999999e-01  -3.0449999999999999e-01  -5.7000000000000002e-02  -3.9950000000000002e-01   2.6679999999999998e-01   5.3106999999999998e+00   5.9719999999999995e-01   2.6939999999999997e-01   3.1409999999999999e-01
   9.9190000000000000e-01  -2.1999999999999999e-02   2.5735000000000001e+00   3.8190000000000002e-01  -2.9499999999999998e-01  -1.1840000000000001e-01  -1.7760000000000001e-01   2.0010000000000000e-01   6.6166000000000000e+00   5.6830000000000003e-01   3.4639999999999999e-01   2.8310000000000002e-01
   1.8514999999999999e+00   6.6000000000000003e-02   3.6029000000000000e+00   3.9140000000000003e-01  -3.9970000000000000e-01  -1.5350000000000000e-01  -2.6629999999999998e-01   2.8910000000000002e-01   5.9200999999999997e+00   5.6830000000000003e-01   3.3679999999999999e-01   2.5659999999999999e-01
   1.7854000000000001e+00   1.9789999999999999e-01   2.2303999999999999e+00   4.0100000000000002e-01  -4.1870000000000002e-01  -1.1840000000000001e-01  -2.4410000000000001e-01   4.2249999999999999e-01   6.0072000000000001e+00   6.0690000000000000e-01   2.8870000000000001e-01   2.6979999999999998e-01
   9.0369999999999995e-01   0.0000000000000000e+00   1.8872000000000000e+00   4.2959999999999998e-01  -3.3310000000000001e-01  -9.6500000000000002e-02  -2.8849999999999998e-01   2.4460000000000001e-01   6.0072000000000001e+00   4.6239999999999998e-01   2.8870000000000001e-01   3.1850000000000001e-01
   1.0580000000000001e+00   1.9789999999999999e-01   1.9730000000000001e+00   3.4370000000000001e-01  -4.0920000000000001e-01  -1.4910000000000001e-01  -3.9950000000000002e-01   2.4460000000000001e-01   6.0072000000000001e+00   4.3350000000000000e-01   2.2130000000000000e-01   2.4770000000000000e-01
   1.6972000000000000e+00   2.6379999999999998e-01   2.4018999999999999e+00   4.2959999999999998e-01  -4.6629999999999999e-01  -9.2100000000000001e-02  -1.3320000000000001e-01   1.5559999999999999e-01   6.5294999999999996e+00   5.2980000000000005e-01   2.0210000000000000e-01   2.6540000000000002e-01
   1.5870000000000000e+00  -4.3999999999999997e-02   2.3161999999999998e+00   2.5779999999999997e-01  -4.0920000000000001e-01  -1.0960000000000000e-01  -2.6629999999999998e-01   4.4499999999999998e-02   5.6589000000000000e+00   5.3939999999999999e-01   3.0790000000000001e-01   2.8310000000000002e-01
   9.0369999999999995e-01   3.7369999999999998e-01   1.8872000000000000e+00   4.9650000000000000e-01  -3.5210000000000002e-01  -1.7979999999999999e-01   8.8800000000000004e-02   2.0010000000000000e-01   6.3554000000000004e+00   4.1420000000000001e-01   3.5599999999999998e-01   1.9460000000000000e-01
   9.9190000000000000e-01   2.1980000000000000e-01   1.6298999999999999e+00   5.0600000000000001e-01  -3.5210000000000002e-01  -7.0199999999999999e-02  -2.4410000000000001e-01   3.5580000000000001e-01   5.6589000000000000e+00   5.9719999999999995e-01   3.1750000000000000e-01   2.7429999999999999e-01
   1.6532000000000000e+00   2.1999999999999999e-02   2.8309000000000002e+00   3.7240000000000001e-01  -4.2820000000000003e-01  -1.2280000000000001e-01  -1.5540000000000001e-01  -4.4499999999999998e-02   6.4424999999999999e+00   5.2020000000000000e-01   3.7530000000000002e-01   2.4329999999999999e-01
   1.7193000000000001e+00  -3.2979999999999998e-01   2.2303999999999999e+00   3.6280000000000001e-01  -3.9970000000000000e-01  -8.3299999999999999e-02  -1.5540000000000001e-01   2.6679999999999998e-01   6.4424999999999999e+00   5.2020000000000000e-01   3.2710000000000000e-01   2.6100000000000001e-01
   1.6752000000000000e+00  -1.1431000000000000e+00   2.1446000000000001e+00   3.7240000000000001e-01  -3.7109999999999999e-01  -1.4030000000000001e-01  -2.8849999999999998e-01   3.7800000000000000e-01   6.6166000000000000e+00   5.7799999999999996e-01   2.7900000000000003e-01   2.8310000000000002e-01
   7.0530000000000004e-01   1.0771999999999999e+00   2.7450999999999999e+00   5.3469999999999995e-01  -3.4260000000000002e-01  -6.1400000000000003e-02  -1.5540000000000001e-01   3.1130000000000002e-01   5.5719000000000003e+00   5.0090000000000001e-01   2.5979999999999998e-01   2.7429999999999999e-01
   1.4107000000000001e+00   1.2531000000000001e+00   2.8309000000000002e+00   5.1559999999999995e-01  -4.4719999999999999e-01  -8.3299999999999999e-02  -2.2189999999999999e-01   3.3350000000000002e-01   6.7907000000000002e+00   4.8159999999999997e-01   3.0790000000000001e-01   2.1679999999999999e-01
   1.5208999999999999e+00  -1.4948999999999999e+00   2.5735000000000001e+00   2.0999999999999999e-01  -3.2350000000000001e-01  -7.4499999999999997e-02  -2.8849999999999998e-01   1.5559999999999999e-01   6.0072000000000001e+00   5.2020000000000000e-01   2.9830000000000001e-01   2.6979999999999998e-01
   1.4988999999999999e+00  -2.8580000000000000e-01   1.6298999999999999e+00   4.1049999999999998e-01  -3.9010000000000000e-01  -3.0700000000000002e-02  -6.6600000000000006e-02   2.2239999999999999e-01   6.5294999999999996e+00   5.2980000000000005e-01   2.5979999999999998e-01   2.7429999999999999e-01
   1.3446000000000000e+00   6.8149999999999999e-01   2.4876999999999998e+00   4.4869999999999999e-01  -3.9010000000000000e-01  -1.0960000000000000e-01  -2.6629999999999998e-01   1.5559999999999999e-01   6.0072000000000001e+00   5.2980000000000005e-01   3.5599999999999998e-01   2.6979999999999998e-01
   1.2564000000000000e+00  -1.5390000000000001e-01   1.7157000000000000e+00   3.8190000000000002e-01  -4.1870000000000002e-01  -6.1400000000000003e-02  -2.2200000000000001e-02   2.8910000000000002e-01   5.3977000000000004e+00   5.2020000000000000e-01   3.0790000000000001e-01   2.5209999999999999e-01
   1.5208999999999999e+00  -6.8149999999999999e-01   1.6298999999999999e+00   3.6280000000000001e-01  -3.5210000000000002e-01  -1.5790000000000001e-01  -6.6600000000000006e-02   3.5580000000000001e-01   5.4847999999999999e+00   5.2980000000000005e-01   2.8870000000000001e-01   3.0080000000000001e-01
   1.3446000000000000e+00   2.8580000000000000e-01   1.6298999999999999e+00   5.3469999999999995e-01  -4.2820000000000003e-01  -4.8200000000000000e-02  -2.8849999999999998e-01   2.0010000000000000e-01   6.0072000000000001e+00   5.4910000000000003e-01   2.8870000000000001e-01   2.4770000000000000e-01
   1.4988999999999999e+00   2.1980000000000000e-01   3.5171000000000001e+00   3.1509999999999999e-01  -2.6640000000000003e-01  -6.1400000000000003e-02  -3.5510000000000003e-01   4.2249999999999999e-01   6.1813000000000002e+00   6.3580000000000003e-01   2.4060000000000001e-01   2.8749999999999998e-01
   1.3666000000000000e+00  -3.2979999999999998e-01   1.9730000000000001e+00   3.6280000000000001e-01  -4.2820000000000003e-01  -1.3589999999999999e-01  -3.1069999999999998e-01   4.4469999999999998e-01   5.6589000000000000e+00   5.1049999999999995e-01   2.5979999999999998e-01   3.0080000000000001e-01
   1.3446000000000000e+00  -1.7590000000000000e-01   2.7450999999999999e+00   4.2959999999999998e-01  -3.2350000000000001e-01  -1.0960000000000000e-01  -1.9980000000000001e-01   6.6699999999999995e-02   6.0941999999999998e+00   4.8159999999999997e-01   3.3679999999999999e-01   2.7870000000000000e-01
   1.5208999999999999e+00   4.8359999999999997e-01   2.3161999999999998e+00   4.2009999999999997e-01  -3.3310000000000001e-01  -5.7000000000000002e-02  -4.2170000000000002e-01   4.0020000000000000e-01   6.2683000000000000e+00   5.4910000000000003e-01   3.2710000000000000e-01   2.5659999999999999e-01
   1.3005000000000000e+00  -3.9570000000000000e-01   2.2303999999999999e+00   3.4370000000000001e-01  -3.9010000000000000e-01  -1.0960000000000000e-01  -1.9980000000000001e-01   5.1139999999999997e-01   6.4424999999999999e+00   5.7799999999999996e-01   3.7530000000000002e-01   2.7870000000000000e-01
   1.3005000000000000e+00  -1.5390000000000001e-01   1.4582999999999999e+00   3.9140000000000003e-01  -3.8059999999999999e-01  -1.4030000000000001e-01  -4.2170000000000002e-01   3.5580000000000001e-01   5.6589000000000000e+00   6.5500000000000003e-01   2.9830000000000001e-01   2.5209999999999999e-01
   1.2343999999999999e+00   1.9789999999999999e-01   2.2303999999999999e+00   4.9650000000000000e-01  -3.7109999999999999e-01  -2.1899999999999999e-02  -1.7760000000000001e-01   1.5559999999999999e-01   6.0072000000000001e+00   5.2980000000000005e-01   2.4060000000000001e-01   2.5659999999999999e-01
   1.3666000000000000e+00  -1.0990000000000000e-01   2.4018999999999999e+00   4.4869999999999999e-01  -3.8059999999999999e-01  -9.6500000000000002e-02  -2.8849999999999998e-01   4.0020000000000000e-01   5.9200999999999997e+00   5.2020000000000000e-01   3.4639999999999999e-01   2.6540000000000002e-01
   1.1241000000000001e+00  -2.1980000000000000e-01   2.5735000000000001e+00   3.6280000000000001e-01  -4.2820000000000003e-01  -4.8200000000000000e-02  -1.9980000000000001e-01   2.4460000000000001e-01   6.1813000000000002e+00   5.4910000000000003e-01   3.1750000000000000e-01   2.4770000000000000e-01
   1.2564000000000000e+00   4.3999999999999997e-02   3.4314000000000000e+00   4.2959999999999998e-01  -3.8059999999999999e-01  -1.0090000000000000e-01  -1.5540000000000001e-01   4.0020000000000000e-01   6.0941999999999998e+00   5.1049999999999995e-01   2.6939999999999997e-01   2.3440000000000000e-01
   1.3446000000000000e+00   1.0990000000000000e-01   1.8015000000000001e+00   3.9140000000000003e-01  -4.0920000000000001e-01  -8.7700000000000000e-02  -8.8800000000000004e-02   4.4469999999999998e-01   6.1813000000000002e+00   5.2020000000000000e-01   3.0790000000000001e-01   2.9189999999999999e-01
   1.2784000000000000e+00  -1.9789999999999999e-01   2.2303999999999999e+00   3.9140000000000003e-01  -3.3310000000000001e-01  -9.2100000000000001e-02  -2.2189999999999999e-01   4.0020000000000000e-01   6.6166000000000000e+00   5.3939999999999999e-01   2.3089999999999999e-01   2.7870000000000000e-01
   1.1021000000000001e+00   8.7900000000000006e-02   2.9165999999999999e+00   4.2959999999999998e-01  -3.1400000000000000e-01  -1.0960000000000000e-01  -2.8849999999999998e-01   4.4469999999999998e-01   5.5719000000000003e+00   6.2609999999999999e-01   2.8870000000000001e-01   3.0080000000000001e-01
   1.3225000000000000e+00   6.6000000000000003e-02   2.1446000000000001e+00   4.4869999999999999e-01  -4.1870000000000002e-01  -1.0090000000000000e-01  -2.8849999999999998e-01   1.5559999999999999e-01   6.2683000000000000e+00   5.2980000000000005e-01   2.6939999999999997e-01   3.0959999999999999e-01
   1.2564000000000000e+00  -1.9789999999999999e-01   2.4018999999999999e+00   3.6280000000000001e-01  -4.0920000000000001e-01  -6.5799999999999997e-02  -1.5540000000000001e-01   3.5580000000000001e-01   6.5294999999999996e+00   5.6830000000000003e-01   2.8870000000000001e-01   2.7870000000000000e-01
   1.3446000000000000e+00  -2.4179999999999999e-01   2.5735000000000001e+00   4.2959999999999998e-01  -3.9010000000000000e-01  -1.0520000000000000e-01   2.2200000000000001e-02   3.5580000000000001e-01   6.0072000000000001e+00   5.6830000000000003e-01   2.7900000000000003e-01   2.6540000000000002e-01
   1.3225000000000000e+00   6.6000000000000003e-02   2.9165999999999999e+00   2.3870000000000000e-01  -3.9970000000000000e-01  -6.5799999999999997e-02  -2.2189999999999999e-01   2.8910000000000002e-01   5.7460000000000004e+00   5.8760000000000001e-01   3.4639999999999999e-01   2.6100000000000001e-01
   1.1681999999999999e+00  -1.5390000000000001e-01   2.4876999999999998e+00   4.2009999999999997e-01  -2.7600000000000002e-01  -4.8200000000000000e-02  -1.9980000000000001e-01   6.6699999999999995e-02   6.3554000000000004e+00   6.1650000000000005e-01   2.3089999999999999e-01   3.0520000000000003e-01
   1.1902999999999999e+00  -1.0990000000000000e-01   2.2303999999999999e+00   3.7240000000000001e-01  -3.5210000000000002e-01  -9.2100000000000001e-02  -3.3289999999999997e-01   2.0010000000000000e-01   6.7035999999999998e+00   5.1049999999999995e-01   3.8490000000000002e-01   2.8749999999999998e-01
   1.3225000000000000e+00   8.7900000000000006e-02   2.0588000000000002e+00   3.8190000000000002e-01  -3.5210000000000002e-01  -7.0199999999999999e-02  -1.5540000000000001e-01   4.0020000000000000e-01   6.7035999999999998e+00   5.6830000000000003e-01   3.1750000000000000e-01   2.9189999999999999e-01
   1.3446000000000000e+00  -1.9789999999999999e-01   2.2303999999999999e+00   4.1049999999999998e-01  -3.4260000000000002e-01  -8.3299999999999999e-02  -1.9980000000000001e-01   2.6679999999999998e-01   6.3554000000000004e+00   5.2020000000000000e-01   4.1370000000000001e-01   3.0520000000000003e-01
   1.2564000000000000e+00   2.1980000000000000e-01   2.0588000000000002e+00   4.4869999999999999e-01  -3.3310000000000001e-01  -3.0700000000000002e-02  -2.2189999999999999e-01   3.3350000000000002e-01   6.3554000000000004e+00   5.8760000000000001e-01   3.2710000000000000e-01   2.3890000000000000e-01
   1.2343999999999999e+00   2.1999999999999999e-02   3.0882000000000001e+00   4.6779999999999999e-01  -3.6159999999999998e-01  -7.8899999999999998e-02  -1.5540000000000001e-01   1.3339999999999999e-01   5.7460000000000004e+00   5.6830000000000003e-01   2.5979999999999998e-01   3.0520000000000003e-01
   1.1902999999999999e+00   1.3189999999999999e-01   2.6593000000000000e+00   4.2959999999999998e-01  -3.9010000000000000e-01  -6.5799999999999997e-02  -2.6629999999999998e-01   4.0020000000000000e-01   5.7460000000000004e+00   6.1650000000000005e-01   2.9830000000000001e-01   2.3440000000000000e-01
   1.4327000000000001e+00  -1.5390000000000001e-01   2.1446000000000001e+00   3.3420000000000000e-01  -3.9010000000000000e-01  -1.2280000000000001e-01  -2.6629999999999998e-01   3.7800000000000000e-01   7.7484000000000002e+00   6.1650000000000005e-01   3.0790000000000001e-01   2.9640000000000000e-01
   1.3446000000000000e+00  -2.1999999999999999e-02   3.0024000000000002e+00   3.2460000000000000e-01  -4.2820000000000003e-01  -1.0520000000000000e-01  -1.5540000000000001e-01   2.4460000000000001e-01   6.4424999999999999e+00   5.8760000000000001e-01   2.6939999999999997e-01   2.7870000000000000e-01
   1.1462000000000001e+00  -6.6000000000000003e-02   1.9730000000000001e+00   3.6280000000000001e-01  -4.2820000000000003e-01  -4.8200000000000000e-02  -2.4410000000000001e-01   2.8910000000000002e-01   5.5719000000000003e+00   4.9130000000000001e-01   3.3679999999999999e-01   3.0520000000000003e-01
   1.3005000000000000e+00  -2.1980000000000000e-01   2.6593000000000000e+00   3.9140000000000003e-01  -4.6629999999999999e-01  -4.3900000000000002e-02  -3.5510000000000003e-01   4.6689999999999998e-01   6.5294999999999996e+00   6.1650000000000005e-01   3.6559999999999998e-01   2.8310000000000002e-01
   1.3446000000000000e+00   1.0990000000000000e-01   2.6593000000000000e+00   4.1049999999999998e-01  -3.4260000000000002e-01  -8.7700000000000000e-02  -2.2189999999999999e-01   1.3339999999999999e-01   6.1813000000000002e+00   5.2020000000000000e-01   2.5019999999999998e-01   3.0080000000000001e-01
   1.0801000000000001e+00  -1.3189999999999999e-01   2.7450999999999999e+00   3.8190000000000002e-01  -3.7109999999999999e-01  -3.5099999999999999e-02  -2.2189999999999999e-01   4.6689999999999998e-01   5.9200999999999997e+00   5.2020000000000000e-01   3.9450000000000002e-01   2.6979999999999998e-01
   1.3225000000000000e+00  -1.5390000000000001e-01   2.7450999999999999e+00   2.9599999999999999e-01  -3.8059999999999999e-01  -6.5799999999999997e-02  -2.2189999999999999e-01   6.4480000000000004e-01   6.0072000000000001e+00   5.5869999999999997e-01   3.0790000000000001e-01   2.5209999999999999e-01
   1.2564000000000000e+00   1.3189999999999999e-01   2.0588000000000002e+00   4.3919999999999998e-01  -4.4719999999999999e-01  -1.0090000000000000e-01  -1.5540000000000001e-01   7.1150000000000002e-01   6.4424999999999999e+00   5.9719999999999995e-01   2.5979999999999998e-01   2.8749999999999998e-01
   1.2343999999999999e+00   4.3999999999999997e-02   2.4018999999999999e+00   3.6280000000000001e-01  -3.8059999999999999e-01  -8.3299999999999999e-02  -1.9980000000000001e-01   3.7800000000000000e-01   6.2683000000000000e+00   5.9719999999999995e-01   2.8870000000000001e-01   2.7429999999999999e-01
   1.1902999999999999e+00   0.0000000000000000e+00   2.3161999999999998e+00   4.2959999999999998e-01  -3.3310000000000001e-01  -7.4499999999999997e-02  -1.5540000000000001e-01   5.1139999999999997e-01   6.4424999999999999e+00   5.6830000000000003e-01   3.6559999999999998e-01   2.9640000000000000e-01
   1.2564000000000000e+00  -1.0990000000000000e-01   2.2303999999999999e+00   4.2959999999999998e-01  -3.7109999999999999e-01  -7.0199999999999999e-02  -4.2170000000000002e-01   2.6679999999999998e-01   6.7035999999999998e+00   4.7199999999999998e-01   3.0790000000000001e-01   2.8310000000000002e-01
   1.2343999999999999e+00  -6.6000000000000003e-02   1.9730000000000001e+00   4.1049999999999998e-01  -3.4260000000000002e-01  -7.0199999999999999e-02  -3.1069999999999998e-01   2.8910000000000002e-01   6.0072000000000001e+00   5.8760000000000001e-01   2.9830000000000001e-01   2.8749999999999998e-01
   1.1462000000000001e+00  -4.3999999999999997e-02   1.7157000000000000e+00   3.4370000000000001e-01  -3.3310000000000001e-01  -6.5799999999999997e-02  -2.2200000000000001e-02   1.3339999999999999e-01   5.3106999999999998e+00   5.6830000000000003e-01   2.3089999999999999e-01   2.3000000000000001e-01
   1.3887000000000000e+00   8.7900000000000006e-02   1.7157000000000000e+00   4.7739999999999999e-01  -4.5679999999999998e-01  -1.0520000000000000e-01  -1.7760000000000001e-01   2.6679999999999998e-01   6.0941999999999998e+00   5.3939999999999999e-01   3.4639999999999999e-01   2.6100000000000001e-01
   1.1902999999999999e+00   0.0000000000000000e+00   2.3161999999999998e+00   3.6280000000000001e-01  -4.5679999999999998e-01  -1.0520000000000000e-01   2.2200000000000001e-02   3.7800000000000000e-01   6.2683000000000000e+00   5.1049999999999995e-01   2.5979999999999998e-01   2.7429999999999999e-01
   1.2564000000000000e+00  -8.7900000000000006e-02   2.7450999999999999e+00   4.0100000000000002e-01  -3.3310000000000001e-01  -1.1840000000000001e-01  -4.4400000000000002e-02   3.1130000000000002e-01   6.5294999999999996e+00   5.3939999999999999e-01   3.3679999999999999e-01   2.6540000000000002e-01
   1.2564000000000000e+00  -4.3999999999999997e-02   2.8309000000000002e+00   3.8190000000000002e-01  -3.1400000000000000e-01  -1.0960000000000000e-01  -1.7760000000000001e-01   1.7790000000000000e-01   5.5719000000000003e+00   5.8760000000000001e-01   3.5599999999999998e-01   2.5209999999999999e-01
   1.2784000000000000e+00  -1.0990000000000000e-01   2.5735000000000001e+00   4.2009999999999997e-01  -3.6159999999999998e-01  -3.5099999999999999e-02  -6.6600000000000006e-02   1.7790000000000000e-01   6.1813000000000002e+00   4.9130000000000001e-01   3.3679999999999999e-01   2.7870000000000000e-01
   1.3005000000000000e+00  -1.5390000000000001e-01   1.8015000000000001e+00   4.2959999999999998e-01  -4.0920000000000001e-01  -6.5799999999999997e-02  -8.8800000000000004e-02   4.6689999999999998e-01   6.1813000000000002e+00   5.0090000000000001e-01   2.5019999999999998e-01   2.8749999999999998e-01
   1.2564000000000000e+00  -4.3999999999999997e-02   2.9165999999999999e+00   4.1049999999999998e-01  -2.9499999999999998e-01  -1.1840000000000001e-01  -2.6629999999999998e-01   2.8910000000000002e-01   6.2683000000000000e+00   5.2980000000000005e-01   2.3089999999999999e-01   2.5659999999999999e-01
   1.0360000000000000e+00  -1.5390000000000001e-01   2.4876999999999998e+00   2.8639999999999999e-01  -4.0920000000000001e-01  -8.7700000000000000e-02  -2.6629999999999998e-01   1.7790000000000000e-01   5.9200999999999997e+00   5.7799999999999996e-01   2.9830000000000001e-01   2.6979999999999998e-01
   1.1902999999999999e+00  -4.3999999999999997e-02   1.9730000000000001e+00   3.9140000000000003e-01  -3.9970000000000000e-01  -5.7000000000000002e-02  -1.7760000000000001e-01   4.2249999999999999e-01   6.0072000000000001e+00   5.5869999999999997e-01   2.0210000000000000e-01   2.8310000000000002e-01
   9.4779999999999998e-01   1.3189999999999999e-01   2.3161999999999998e+00   3.5330000000000000e-01  -3.1400000000000000e-01  -9.6500000000000002e-02  -1.7760000000000001e-01   4.2249999999999999e-01   6.8777999999999997e+00   6.4539999999999997e-01   2.8870000000000001e-01   2.4770000000000000e-01
   1.1681999999999999e+00  -4.3999999999999997e-02   1.8872000000000000e+00   4.3919999999999998e-01  -3.4260000000000002e-01  -6.1400000000000003e-02  -1.3320000000000001e-01   3.3350000000000002e-01   6.2683000000000000e+00   5.4910000000000003e-01   3.4639999999999999e-01   3.2729999999999998e-01
   1.3225000000000000e+00  -4.3999999999999997e-02   2.5735000000000001e+00   4.8690000000000000e-01  -3.8059999999999999e-01  -5.2600000000000001e-02  -6.6600000000000006e-02   1.5559999999999999e-01   6.4424999999999999e+00   4.7199999999999998e-01   3.9450000000000002e-01   2.5209999999999999e-01
   1.2564000000000000e+00   0.0000000000000000e+00   2.6593000000000000e+00   3.9140000000000003e-01  -3.5210000000000002e-01  -6.1400000000000003e-02  -1.3320000000000001e-01   2.8910000000000002e-01   6.2683000000000000e+00   5.9719999999999995e-01   4.2340000000000000e-01   2.7870000000000000e-01
   1.2564000000000000e+00   4.3999999999999997e-02   2.4018999999999999e+00   6.2060000000000004e-01  -3.3310000000000001e-01  -1.3159999999999999e-01  -2.8849999999999998e-01   3.1130000000000002e-01   5.7460000000000004e+00   5.7799999999999996e-01   3.1750000000000000e-01   2.4329999999999999e-01
   1.1241000000000001e+00   1.0990000000000000e-01   1.2867999999999999e+00   5.4420000000000002e-01  -3.0449999999999999e-01  -5.2600000000000001e-02  -3.3289999999999997e-01   3.5580000000000001e-01   6.2683000000000000e+00   5.5869999999999997e-01   2.9830000000000001e-01   2.6979999999999998e-01
   1.2122999999999999e+00   1.3189999999999999e-01   2.4876999999999998e+00   4.9650000000000000e-01  -3.5210000000000002e-01  -6.5799999999999997e-02  -1.1100000000000000e-01   4.0020000000000000e-01   6.2683000000000000e+00   6.0690000000000000e-01   2.6939999999999997e-01   2.8749999999999998e-01
   1.3005000000000000e+00  -6.6000000000000003e-02   2.4876999999999998e+00   3.9140000000000003e-01  -3.4260000000000002e-01  -3.5099999999999999e-02  -2.6629999999999998e-01   3.5580000000000001e-01   5.4847999999999999e+00   6.0690000000000000e-01   2.8870000000000001e-01   2.5209999999999999e-01
   1.2564000000000000e+00   4.3999999999999997e-02   1.9730000000000001e+00   3.7240000000000001e-01  -4.4719999999999999e-01  -3.0700000000000002e-02  -2.6629999999999998e-01   4.6689999999999998e-01   6.3554000000000004e+00   5.0090000000000001e-01   2.7900000000000003e-01   3.4499999999999997e-01
   1.1241000000000001e+00  -1.7590000000000000e-01   2.4018999999999999e+00   3.9140000000000003e-01  -3.3310000000000001e-01  -6.5799999999999997e-02  -1.3320000000000001e-01   3.5580000000000001e-01   5.9200999999999997e+00   5.4910000000000003e-01   2.1170000000000000e-01   2.3440000000000000e-01
   1.1681999999999999e+00  -1.9789999999999999e-01   2.4876999999999998e+00   3.5330000000000000e-01  -4.2820000000000003e-01  -5.7000000000000002e-02  -2.4410000000000001e-01   3.1130000000000002e-01   5.3977000000000004e+00   5.6830000000000003e-01   3.4639999999999999e-01   2.4770000000000000e-01
   1.4107000000000001e+00   0.0000000000000000e+00   2.2303999999999999e+00   4.2959999999999998e-01  -3.9010000000000000e-01  -6.1400000000000003e-02  -3.1069999999999998e-01   5.5589999999999995e-01   6.0072000000000001e+00   5.2980000000000005e-01   3.7530000000000002e-01   2.3890000000000000e-01
   1.0801000000000001e+00   8.7900000000000006e-02   2.1446000000000001e+00   3.6280000000000001e-01  -4.1870000000000002e-01  -3.5099999999999999e-02  -1.1100000000000000e-01   4.6689999999999998e-01   5.5719000000000003e+00   6.5500000000000003e-01   3.2710000000000000e-01   2.8310000000000002e-01
   1.1902999999999999e+00   2.1999999999999999e-02   2.0588000000000002e+00   4.2009999999999997e-01  -4.0920000000000001e-01  -8.3299999999999999e-02  -1.7760000000000001e-01   2.4460000000000001e-01   6.0941999999999998e+00   5.7799999999999996e-01   4.2340000000000000e-01   2.8749999999999998e-01
   1.1462000000000001e+00  -1.0990000000000000e-01   2.4876999999999998e+00   4.0100000000000002e-01  -3.9970000000000000e-01  -1.5790000000000001e-01  -2.4410000000000001e-01   3.7800000000000000e-01   6.1813000000000002e+00   5.5869999999999997e-01   2.6939999999999997e-01   2.8310000000000002e-01
   1.3446000000000000e+00  -2.1999999999999999e-02   1.8015000000000001e+00   3.7240000000000001e-01  -4.2820000000000003e-01  -1.3159999999999999e-01  -2.4410000000000001e-01   4.0020000000000000e-01   6.0072000000000001e+00   5.1049999999999995e-01   2.5979999999999998e-01   3.0080000000000001e-01
   1.2343999999999999e+00   1.0990000000000000e-01   1.9730000000000001e+00   4.6779999999999999e-01  -3.5210000000000002e-01  -7.0199999999999999e-02  -2.2189999999999999e-01   4.0020000000000000e-01   5.8330000000000002e+00   4.9130000000000001e-01   3.5599999999999998e-01   2.5659999999999999e-01
   1.1681999999999999e+00   0.0000000000000000e+00   1.8872000000000000e+00   3.5330000000000000e-01  -3.9010000000000000e-01  -4.8200000000000000e-02  -6.6600000000000006e-02   2.6679999999999998e-01   6.4424999999999999e+00   5.7799999999999996e-01   2.9830000000000001e-01   2.6540000000000002e-01
   1.0801000000000001e+00  -6.6000000000000003e-02   3.4314000000000000e+00   4.3919999999999998e-01  -4.0920000000000001e-01  -1.7500000000000002e-02  -1.3320000000000001e-01   4.2249999999999999e-01   5.2236000000000002e+00   5.8760000000000001e-01   2.6939999999999997e-01   2.4770000000000000e-01
   1.0139000000000000e+00   6.6000000000000003e-02   2.2303999999999999e+00   4.4869999999999999e-01  -5.0429999999999997e-01  -3.0700000000000002e-02  -8.8800000000000004e-02   3.1130000000000002e-01   5.7460000000000004e+00   5.0090000000000001e-01   3.2710000000000000e-01   2.8310000000000002e-01
   1.2343999999999999e+00  -2.1999999999999999e-02   2.2303999999999999e+00   4.0100000000000002e-01  -4.9480000000000002e-01  -1.7500000000000002e-02  -1.5540000000000001e-01   3.1130000000000002e-01   5.7460000000000004e+00   5.4910000000000003e-01   2.5979999999999998e-01   2.5209999999999999e-01
   1.2343999999999999e+00   4.3999999999999997e-02   1.2867999999999999e+00   3.4370000000000001e-01  -3.4260000000000002e-01  -5.7000000000000002e-02  -1.1100000000000000e-01   2.2239999999999999e-01   6.0941999999999998e+00   5.8760000000000001e-01   3.9450000000000002e-01   2.4329999999999999e-01
   1.0801000000000001e+00   0.0000000000000000e+00   3.0882000000000001e+00   3.8190000000000002e-01  -4.2820000000000003e-01  -2.1899999999999999e-02  -8.8800000000000004e-02   3.5580000000000001e-01   6.6166000000000000e+00   5.0090000000000001e-01   3.6559999999999998e-01   2.5209999999999999e-01
   1.2122999999999999e+00  -1.5390000000000001e-01   2.1446000000000001e+00   4.8690000000000000e-01  -3.3310000000000001e-01  -1.0090000000000000e-01  -1.1100000000000000e-01   4.0020000000000000e-01   5.8330000000000002e+00   5.8760000000000001e-01   2.8870000000000001e-01   2.5209999999999999e-01
   1.1021000000000001e+00  -2.6379999999999998e-01   2.8309000000000002e+00   3.5330000000000000e-01  -3.6159999999999998e-01  -4.8200000000000000e-02  -2.8849999999999998e-01   4.2249999999999999e-01   5.7460000000000004e+00   6.1650000000000005e-01   3.3679999999999999e-01   2.3440000000000000e-01
   1.3666000000000000e+00  -1.3189999999999999e-01   2.5735000000000001e+00   4.5829999999999999e-01  -3.3310000000000001e-01  -5.2600000000000001e-02   2.2200000000000001e-02   3.7800000000000000e-01   5.8330000000000002e+00   5.0090000000000001e-01   3.4639999999999999e-01   3.0080000000000001e-01
   1.0580000000000001e+00   4.3999999999999997e-02   2.4018999999999999e+00   4.8690000000000000e-01  -3.9970000000000000e-01  -7.0199999999999999e-02  -2.6629999999999998e-01   4.8920000000000002e-01   6.0072000000000001e+00   6.5500000000000003e-01   3.0790000000000001e-01   2.7429999999999999e-01
   1.4327000000000001e+00  -4.3999999999999997e-02   1.6298999999999999e+00   3.3420000000000000e-01  -3.7109999999999999e-01  -7.8899999999999998e-02  -1.7760000000000001e-01   4.4469999999999998e-01   5.3977000000000004e+00   5.7799999999999996e-01   1.9239999999999999e-01   2.5209999999999999e-01
   1.4327000000000001e+00   0.0000000000000000e+00   2.6593000000000000e+00   4.8690000000000000e-01  -3.7109999999999999e-01  -4.8200000000000000e-02  -1.7760000000000001e-01   4.0020000000000000e-01   5.7460000000000004e+00   6.3580000000000003e-01   2.9830000000000001e-01   2.9189999999999999e-01
   1.3887000000000000e+00  -4.3999999999999997e-02   2.3161999999999998e+00   5.6330000000000002e-01  -2.6640000000000003e-01  -9.6500000000000002e-02  -1.1100000000000000e-01   6.6699999999999995e-02   5.9200999999999997e+00   4.7199999999999998e-01   2.5979999999999998e-01   2.4329999999999999e-01
   1.0360000000000000e+00   0.0000000000000000e+00   1.6298999999999999e+00   3.1509999999999999e-01  -4.3769999999999998e-01  -3.9500000000000000e-02  -8.8800000000000004e-02   2.4460000000000001e-01   6.5294999999999996e+00   6.3580000000000003e-01   2.4060000000000001e-01   2.4329999999999999e-01
   1.2784000000000000e+00   1.9789999999999999e-01   2.8309000000000002e+00   4.3919999999999998e-01  -3.4260000000000002e-01  -8.7700000000000000e-02  -1.9980000000000001e-01   4.2249999999999999e-01   5.9200999999999997e+00   5.2020000000000000e-01   2.5019999999999998e-01   2.9640000000000000e-01
   1.4988999999999999e+00   2.1999999999999999e-02   2.2303999999999999e+00   4.1049999999999998e-01  -3.2350000000000001e-01  -6.5799999999999997e-02   2.2200000000000001e-02   5.1139999999999997e-01   6.9648000000000003e+00   4.5269999999999999e-01   3.0790000000000001e-01   2.4770000000000000e-01
   1.5649999999999999e+00  -1.3189999999999999e-01   2.5735000000000001e+00   3.4370000000000001e-01  -4.2820000000000003e-01  -8.7700000000000000e-02   4.4400000000000002e-02   4.2249999999999999e-01   6.0941999999999998e+00   5.1049999999999995e-01   2.5019999999999998e-01   2.9640000000000000e-01
   7.9349999999999998e-01   1.9789999999999999e-01   2.1446000000000001e+00   4.4869999999999999e-01  -2.5690000000000002e-01  -8.3299999999999999e-02  -6.6600000000000006e-02   4.6689999999999998e-01   6.3554000000000004e+00   5.5869999999999997e-01   3.1750000000000000e-01   2.6979999999999998e-01
   8.1559999999999999e-01   0.0000000000000000e+00   2.4018999999999999e+00   3.5330000000000000e-01  -3.0449999999999999e-01  -1.0090000000000000e-01  -2.2200000000000001e-02   3.7800000000000000e-01   5.8330000000000002e+00   5.9719999999999995e-01   2.4060000000000001e-01   2.5659999999999999e-01
   1.5208999999999999e+00  -6.6000000000000003e-02   2.1446000000000001e+00   3.7240000000000001e-01  -3.7109999999999999e-01  -6.1400000000000003e-02  -2.2189999999999999e-01   3.5580000000000001e-01   6.0072000000000001e+00   5.8760000000000001e-01   2.3089999999999999e-01   2.5659999999999999e-01
   1.1241000000000001e+00   0.0000000000000000e+00   2.8309000000000002e+00   4.1049999999999998e-01  -2.8549999999999998e-01  -7.0199999999999999e-02   2.2200000000000001e-02   4.0020000000000000e-01   6.3554000000000004e+00   4.7199999999999998e-01   2.2130000000000000e-01   2.6540000000000002e-01
   9.4779999999999998e-01  -1.0990000000000000e-01   1.2010000000000001e+00   3.9140000000000003e-01  -4.0920000000000001e-01  -9.6500000000000002e-02   8.8800000000000004e-02   2.0010000000000000e-01   6.8777999999999997e+00   5.9719999999999995e-01   2.6939999999999997e-01   2.5659999999999999e-01
   1.0360000000000000e+00  -1.5390000000000001e-01   2.3161999999999998e+00   4.2009999999999997e-01  -3.1400000000000000e-01  -7.8899999999999998e-02  -2.2200000000000001e-02   3.7800000000000000e-01   6.3554000000000004e+00   5.2020000000000000e-01   2.4060000000000001e-01   3.2290000000000002e-01
   1.3446000000000000e+00  -2.1999999999999999e-02   3.0024000000000002e+00   3.4370000000000001e-01  -4.3769999999999998e-01  -1.7500000000000002e-02  -4.4400000000000002e-02   7.7820000000000000e-01   5.8330000000000002e+00   5.9719999999999995e-01   3.8490000000000002e-01   3.1850000000000001e-01
   1.4988999999999999e+00  -1.0990000000000000e-01   2.4876999999999998e+00   3.9140000000000003e-01  -3.7109999999999999e-01  -6.5799999999999997e-02  -1.3320000000000001e-01   3.3350000000000002e-01   4.7882999999999996e+00   4.0460000000000002e-01   2.8870000000000001e-01   2.4329999999999999e-01
   5.7310000000000005e-01  -8.7900000000000006e-02   1.6298999999999999e+00   4.2009999999999997e-01  -3.5210000000000002e-01  -3.5099999999999999e-02   2.2200000000000001e-02  -1.5559999999999999e-01   7.8353999999999999e+00   5.8760000000000001e-01   3.4639999999999999e-01   2.7870000000000000e-01
   1.0801000000000001e+00  -8.7900000000000006e-02   1.7157000000000000e+00   4.8690000000000000e-01  -3.2350000000000001e-01  -8.3299999999999999e-02  -4.2170000000000002e-01   1.0894999999999999e+00   7.3131000000000004e+00   5.7799999999999996e-01   3.4639999999999999e-01   2.9640000000000000e-01
   1.1462000000000001e+00  -6.6000000000000003e-02   2.1446000000000001e+00   4.7739999999999999e-01  -5.4239999999999999e-01   4.8200000000000000e-02   0.0000000000000000e+00   1.3339999999999999e-01   4.0918000000000001e+00   5.1049999999999995e-01   2.1170000000000000e-01   2.9189999999999999e-01
   1.1681999999999999e+00  -8.7900000000000006e-02   3.0024000000000002e+00   4.0100000000000002e-01  -4.5679999999999998e-01  -5.2600000000000001e-02   4.4390000000000002e-01  -5.5589999999999995e-01   6.0072000000000001e+00   6.0690000000000000e-01   2.3089999999999999e-01   2.5209999999999999e-01
   1.0139000000000000e+00   8.7900000000000006e-02   1.7157000000000000e+00   5.6330000000000002e-01  -2.9499999999999998e-01  -5.7000000000000002e-02  -8.2120000000000004e-01   1.7788999999999999e+00   7.6612999999999998e+00   6.0690000000000000e-01   2.6939999999999997e-01   3.0520000000000003e-01
   1.2343999999999999e+00   1.0990000000000000e-01   2.1446000000000001e+00   3.8190000000000002e-01  -4.1870000000000002e-01  -7.8899999999999998e-02  -6.6600000000000006e-02   3.5580000000000001e-01   4.9623999999999997e+00   5.0090000000000001e-01   3.0790000000000001e-01   2.2559999999999999e-01
   1.3005000000000000e+00  -2.1999999999999999e-02   2.7450999999999999e+00   3.8190000000000002e-01  -4.5679999999999998e-01  -7.0199999999999999e-02   1.9980000000000001e-01  -9.5609999999999995e-01   4.7012999999999998e+00   4.9130000000000001e-01   1.8279999999999999e-01   3.0520000000000003e-01
   1.1021000000000001e+00   0.0000000000000000e+00   2.3161999999999998e+00   4.9650000000000000e-01  -4.2820000000000003e-01  -1.3200000000000000e-02  -1.9980000000000001e-01   1.8455999999999999e+00   6.5294999999999996e+00   5.4910000000000003e-01   3.7530000000000002e-01   2.6540000000000002e-01
   1.2784000000000000e+00  -3.9570000000000000e-01   2.5735000000000001e+00   3.0549999999999999e-01  -3.7109999999999999e-01  -1.1840000000000001e-01  -1.9980000000000001e-01   3.7800000000000000e-01   7.2260000000000000e+00   6.0690000000000000e-01   2.5019999999999998e-01   2.9189999999999999e-01
   9.4779999999999998e-01  -8.7900000000000006e-02   2.3161999999999998e+00   4.9650000000000000e-01  -4.7580000000000000e-01  -4.8200000000000000e-02   3.3289999999999997e-01  -7.3380000000000001e-01   5.6589000000000000e+00   5.5869999999999997e-01   2.6939999999999997e-01   2.6540000000000002e-01
   1.4107000000000001e+00  -6.6000000000000003e-02   2.9165999999999999e+00   3.9140000000000003e-01  -3.8059999999999999e-01  -8.3299999999999999e-02  -3.7730000000000002e-01   1.2674000000000001e+00   5.7460000000000004e+00   7.3209999999999997e-01   3.0790000000000001e-01   2.2559999999999999e-01
   1.2564000000000000e+00  -1.0990000000000000e-01   2.0588000000000002e+00   3.5330000000000000e-01  -4.4719999999999999e-01  -5.2600000000000001e-02  -2.2200000000000001e-02   4.0020000000000000e-01   7.0518999999999998e+00   6.4539999999999997e-01   3.3679999999999999e-01   2.3890000000000000e-01
   1.1902999999999999e+00  -1.3189999999999999e-01   2.9165999999999999e+00   3.6280000000000001e-01  -3.9010000000000000e-01  -9.6500000000000002e-02  -1.1100000000000000e-01  -1.1119999999999999e-01   5.2236000000000002e+00   5.5869999999999997e-01   2.4060000000000001e-01   3.0080000000000001e-01
   1.1681999999999999e+00  -8.7900000000000006e-02   2.2303999999999999e+00   4.5829999999999999e-01  -3.1400000000000000e-01  -7.8899999999999998e-02   6.6600000000000006e-02   3.3350000000000002e-01   4.8754000000000000e+00   5.6830000000000003e-01   2.4060000000000001e-01   2.5209999999999999e-01
   1.0139000000000000e+00  -1.5390000000000001e-01   2.0588000000000002e+00   4.1049999999999998e-01  -3.5210000000000002e-01  -6.5799999999999997e-02  -6.6600000000000006e-02   5.3369999999999995e-01   7.8353999999999999e+00   5.3939999999999999e-01   2.9830000000000001e-01   2.6100000000000001e-01
   1.4107000000000001e+00   0.0000000000000000e+00   2.1446000000000001e+00   4.2959999999999998e-01  -3.6159999999999998e-01  -7.8899999999999998e-02  -2.6629999999999998e-01   5.7809999999999995e-01   5.3106999999999998e+00   6.3580000000000003e-01   2.5979999999999998e-01   2.7870000000000000e-01
   9.9190000000000000e-01  -2.4179999999999999e-01   2.6593000000000000e+00   4.2009999999999997e-01  -2.8549999999999998e-01  -6.1400000000000003e-02   1.5540000000000001e-01  -6.6699999999999995e-02   5.6589000000000000e+00   6.1650000000000005e-01   2.5019999999999998e-01   2.4329999999999999e-01
   1.0139000000000000e+00  -4.3999999999999997e-02   2.3161999999999998e+00   4.6779999999999999e-01  -3.9010000000000000e-01  -6.1400000000000003e-02  -2.8849999999999998e-01   4.8920000000000002e-01   6.6166000000000000e+00   5.8760000000000001e-01   2.6939999999999997e-01   2.6100000000000001e-01
   1.1241000000000001e+00   1.3189999999999999e-01   2.7450999999999999e+00   4.5829999999999999e-01  -3.9970000000000000e-01  -2.1899999999999999e-02  -2.4410000000000001e-01   7.5600000000000001e-01   6.1813000000000002e+00   5.8760000000000001e-01   3.3679999999999999e-01   2.8310000000000002e-01
   1.1681999999999999e+00  -6.6000000000000003e-02   2.4876999999999998e+00   3.4370000000000001e-01  -3.3310000000000001e-01  -5.2600000000000001e-02   1.5540000000000001e-01  -4.4469999999999998e-01   5.5719000000000003e+00   4.7199999999999998e-01   2.5019999999999998e-01   3.0080000000000001e-01
   9.2579999999999996e-01  -2.1999999999999999e-02   2.4876999999999998e+00   4.6779999999999999e-01  -3.5210000000000002e-01  -7.0199999999999999e-02  -3.1069999999999998e-01   7.7820000000000000e-01   6.4424999999999999e+00   6.1650000000000005e-01   2.8870000000000001e-01   2.6540000000000002e-01
   9.9190000000000000e-01   1.5390000000000001e-01   2.1446000000000001e+00   4.2959999999999998e-01  -4.0920000000000001e-01  -6.1400000000000003e-02  -8.8800000000000004e-02   6.0040000000000004e-01   6.3554000000000004e+00   5.9719999999999995e-01   2.5979999999999998e-01   2.5209999999999999e-01
   1.5428999999999999e+00  -2.6379999999999998e-01   1.9730000000000001e+00   4.1049999999999998e-01  -4.6629999999999999e-01  -1.0960000000000000e-01   2.6629999999999998e-01  -1.5559999999999999e-01   5.9200999999999997e+00   5.4910000000000003e-01   2.5019999999999998e-01   2.4770000000000000e-01
   8.1559999999999999e-01  -6.6000000000000003e-02   2.4876999999999998e+00   5.5379999999999996e-01  -3.4260000000000002e-01  -6.5799999999999997e-02  -4.4400000000000002e-02   6.0040000000000004e-01   4.9623999999999997e+00   5.1049999999999995e-01   2.7900000000000003e-01   2.8749999999999998e-01
   1.3666000000000000e+00   8.7900000000000006e-02   1.8872000000000000e+00   4.3919999999999998e-01  -3.3310000000000001e-01  -7.4499999999999997e-02  -2.2200000000000001e-02   6.2260000000000004e-01   6.5294999999999996e+00   6.2609999999999999e-01   3.1750000000000000e-01   2.6540000000000002e-01
   8.8170000000000004e-01   0.0000000000000000e+00   2.5735000000000001e+00   3.7240000000000001e-01  -3.2350000000000001e-01  -4.8200000000000000e-02  -1.1100000000000000e-01   2.8910000000000002e-01   6.0072000000000001e+00   5.0090000000000001e-01   3.1750000000000000e-01   2.9189999999999999e-01
   9.9190000000000000e-01   1.7590000000000000e-01   1.4582999999999999e+00   4.1049999999999998e-01  -3.7109999999999999e-01  -4.4000000000000003e-03  -6.6600000000000006e-02  -4.4499999999999998e-02   6.3554000000000004e+00   5.2020000000000000e-01   2.9830000000000001e-01   2.6979999999999998e-01
   1.4327000000000001e+00   2.1999999999999999e-02   1.2867999999999999e+00   5.0600000000000001e-01  -4.0920000000000001e-01  -3.0700000000000002e-02   0.0000000000000000e+00   3.3350000000000002e-01   6.0072000000000001e+00   5.3939999999999999e-01   2.7900000000000003e-01   2.9640000000000000e-01
   1.1241000000000001e+00   1.5390000000000001e-01   2.0588000000000002e+00   3.2460000000000000e-01  -3.7109999999999999e-01  -2.1899999999999999e-02  -4.4400000000000002e-02   6.4480000000000004e-01   5.4847999999999999e+00   6.5500000000000003e-01   3.2710000000000000e-01   3.0520000000000003e-01
   1.3887000000000000e+00  -3.9570000000000000e-01   2.4018999999999999e+00   2.8639999999999999e-01  -3.3310000000000001e-01  -6.1400000000000003e-02  -1.5540000000000001e-01   3.7800000000000000e-01   5.3977000000000004e+00   5.9719999999999995e-01   2.7900000000000003e-01   2.5659999999999999e-01
   9.9190000000000000e-01   4.3999999999999997e-02   2.4876999999999998e+00   4.1049999999999998e-01  -3.8059999999999999e-01  -6.5799999999999997e-02   0.0000000000000000e+00   2.2239999999999999e-01   6.1813000000000002e+00   5.4910000000000003e-01   2.5019999999999998e-01   3.0959999999999999e-01
   1.5428999999999999e+00   2.1999999999999999e-02   1.6298999999999999e+00   3.4370000000000001e-01  -3.8059999999999999e-01  -7.4499999999999997e-02  -6.6600000000000006e-02   4.6689999999999998e-01   6.0941999999999998e+00   5.3939999999999999e-01   2.6939999999999997e-01   2.5659999999999999e-01
   1.2564000000000000e+00  -1.3189999999999999e-01   2.4876999999999998e+00   4.0100000000000002e-01  -3.4260000000000002e-01  -2.6300000000000000e-02  -6.6600000000000006e-02   8.8900000000000007e-02   6.3554000000000004e+00   5.2020000000000000e-01   2.5019999999999998e-01   2.6540000000000002e-01
   1.1902999999999999e+00   4.3999999999999997e-02   2.9165999999999999e+00   4.2009999999999997e-01  -3.7109999999999999e-01  -7.8899999999999998e-02  -6.6600000000000006e-02   3.7800000000000000e-01   6.0941999999999998e+00   4.8159999999999997e-01   2.6939999999999997e-01   2.9189999999999999e-01
   1.1462000000000001e+00   1.3189999999999999e-01   1.8872000000000000e+00   3.7240000000000001e-01  -3.5210000000000002e-01  -9.2100000000000001e-02  -1.5540000000000001e-01   5.1139999999999997e-01   6.7035999999999998e+00   5.2020000000000000e-01   3.4639999999999999e-01   2.4770000000000000e-01
   1.0580000000000001e+00  -2.1999999999999999e-02   2.2303999999999999e+00   4.2009999999999997e-01  -3.3310000000000001e-01  -5.2600000000000001e-02   6.6600000000000006e-02   2.0010000000000000e-01   6.3554000000000004e+00   6.3580000000000003e-01   1.5400000000000000e-01   2.8749999999999998e-01
   1.1241000000000001e+00  -1.3189999999999999e-01   1.7157000000000000e+00   4.0100000000000002e-01  -3.6159999999999998e-01  -6.5799999999999997e-02  -2.4410000000000001e-01   4.8920000000000002e-01   5.3106999999999998e+00   5.1049999999999995e-01   2.7900000000000003e-01   2.4770000000000000e-01
   1.1681999999999999e+00  -1.5390000000000001e-01   2.8309000000000002e+00   3.5330000000000000e-01  -3.2350000000000001e-01  -3.9500000000000000e-02  -1.3320000000000001e-01   3.5580000000000001e-01   7.1388999999999996e+00   5.4910000000000003e-01   3.5599999999999998e-01   2.4329999999999999e-01
   1.0139000000000000e+00   2.1999999999999999e-02   1.8872000000000000e+00   3.5330000000000000e-01  -4.8530000000000001e-01  -5.7000000000000002e-02  -6.6600000000000006e-02   4.8920000000000002e-01   6.0941999999999998e+00   6.3580000000000003e-01   3.5599999999999998e-01   2.6100000000000001e-01
   1.1241000000000001e+00   2.1999999999999999e-02   2.4876999999999998e+00   4.5829999999999999e-01  -4.0920000000000001e-01  -4.4000000000000003e-03   6.6600000000000006e-02   4.6689999999999998e-01   5.7460000000000004e+00   5.0090000000000001e-01   2.5979999999999998e-01   2.7429999999999999e-01
   1.0801000000000001e+00   2.1999999999999999e-02   2.7450999999999999e+00   5.3469999999999995e-01  -4.0920000000000001e-01  -4.8200000000000000e-02  -6.6600000000000006e-02   3.3350000000000002e-01   7.4001000000000001e+00   4.7199999999999998e-01   1.6360000000000000e-01   2.3000000000000001e-01
   9.4779999999999998e-01  -2.8580000000000000e-01   1.8015000000000001e+00   4.5829999999999999e-01  -3.3310000000000001e-01  -2.1899999999999999e-02  -2.2189999999999999e-01   3.5580000000000001e-01   6.7907000000000002e+00   4.4309999999999999e-01   3.8490000000000002e-01   2.6979999999999998e-01
   1.1241000000000001e+00   4.3999999999999997e-02   2.3161999999999998e+00   5.0600000000000001e-01  -4.3769999999999998e-01  -3.0700000000000002e-02  -1.3320000000000001e-01   1.1119999999999999e-01   6.6166000000000000e+00   5.5869999999999997e-01   2.4060000000000001e-01   2.4329999999999999e-01
   9.0369999999999995e-01   2.4179999999999999e-01   1.6298999999999999e+00   5.2510000000000001e-01  -4.6629999999999999e-01  -4.4000000000000003e-03  -1.1100000000000000e-01   3.1130000000000002e-01   6.2683000000000000e+00   4.9130000000000001e-01   3.1750000000000000e-01   2.8749999999999998e-01
   1.0139000000000000e+00  -8.7900000000000006e-02   2.6593000000000000e+00   4.3919999999999998e-01  -3.1400000000000000e-01  -6.5799999999999997e-02  -1.5540000000000001e-01   4.4469999999999998e-01   6.7035999999999998e+00   5.1049999999999995e-01   2.5019999999999998e-01   2.6540000000000002e-01
   1.2784000000000000e+00  -6.6000000000000003e-02   2.3161999999999998e+00   4.3919999999999998e-01  -4.3769999999999998e-01  -6.1400000000000003e-02   4.4400000000000002e-02   0.0000000000000000e+00   5.9200999999999997e+00   5.7799999999999996e-01   2.5979999999999998e-01   2.6540000000000002e-01
   9.6989999999999998e-01   6.6000000000000003e-02   2.4876999999999998e+00   3.8190000000000002e-01  -3.9970000000000000e-01  -3.0700000000000002e-02  -1.5540000000000001e-01   3.5580000000000001e-01   6.3554000000000004e+00   5.7799999999999996e-01   2.7900000000000003e-01   2.8310000000000002e-01
   1.0360000000000000e+00  -6.6000000000000003e-02   1.8872000000000000e+00   4.2959999999999998e-01  -3.5210000000000002e-01  -2.6300000000000000e-02  -6.6600000000000006e-02   4.2249999999999999e-01   5.8330000000000002e+00   5.8760000000000001e-01   2.5979999999999998e-01   2.8310000000000002e-01
   1.1241000000000001e+00  -3.5170000000000001e-01   2.1446000000000001e+00   3.3420000000000000e-01  -4.1870000000000002e-01  -9.2100000000000001e-02  -8.8800000000000004e-02   4.0020000000000000e-01   6.2683000000000000e+00   4.5269999999999999e-01   1.5400000000000000e-01   2.8749999999999998e-01
   1.2122999999999999e+00   1.9789999999999999e-01   9.4359999999999999e-01   4.2009999999999997e-01  -4.2820000000000003e-01  -4.8200000000000000e-02   0.0000000000000000e+00   5.3369999999999995e-01   6.0072000000000001e+00   4.6239999999999998e-01   2.0210000000000000e-01   3.0959999999999999e-01
   1.1681999999999999e+00  -2.1980000000000000e-01   2.1446000000000001e+00   4.4869999999999999e-01  -3.7109999999999999e-01  -6.5799999999999997e-02   0.0000000000000000e+00   4.2249999999999999e-01   6.2683000000000000e+00   4.8159999999999997e-01   3.5599999999999998e-01   2.3000000000000001e-01
   1.0801000000000001e+00  -4.3999999999999997e-02   2.2303999999999999e+00   4.1049999999999998e-01  -3.2350000000000001e-01  -1.0520000000000000e-01  -1.1100000000000000e-01   7.3380000000000001e-01   5.9200999999999997e+00   6.6469999999999996e-01   2.7900000000000003e-01   2.3890000000000000e-01
   1.0801000000000001e+00   0.0000000000000000e+00   2.0588000000000002e+00   3.9140000000000003e-01  -3.7109999999999999e-01  -4.3900000000000002e-02   0.0000000000000000e+00   3.1130000000000002e-01   5.9200999999999997e+00   5.7799999999999996e-01   3.1750000000000000e-01   2.4770000000000000e-01
   1.1241000000000001e+00  -2.1999999999999999e-02   2.2303999999999999e+00   5.4420000000000002e-01  -3.5210000000000002e-01  -2.1899999999999999e-02  -2.2189999999999999e-01   4.2249999999999999e-01   6.3554000000000004e+00   5.6830000000000003e-01   2.6939999999999997e-01   2.3000000000000001e-01
   1.2784000000000000e+00  -1.3189999999999999e-01   2.0588000000000002e+00   5.1559999999999995e-01  -3.9970000000000000e-01  -4.8200000000000000e-02  -4.4400000000000002e-02   3.5580000000000001e-01   6.0072000000000001e+00   5.9719999999999995e-01   3.4639999999999999e-01   2.6979999999999998e-01
   1.1462000000000001e+00  -8.7900000000000006e-02   2.2303999999999999e+00   4.6779999999999999e-01  -3.3310000000000001e-01  -4.3900000000000002e-02  -3.1069999999999998e-01   4.6689999999999998e-01   6.7907000000000002e+00   4.7199999999999998e-01   3.1750000000000000e-01   2.7429999999999999e-01
   1.3225000000000000e+00  -1.7590000000000000e-01   2.7450999999999999e+00   4.0100000000000002e-01  -3.8059999999999999e-01  -2.6300000000000000e-02  -1.3320000000000001e-01   2.2239999999999999e-01   6.5294999999999996e+00   5.7799999999999996e-01   2.2130000000000000e-01   2.8310000000000002e-01
   9.9190000000000000e-01   1.0990000000000000e-01   1.9730000000000001e+00   4.2959999999999998e-01  -3.8059999999999999e-01  -7.4499999999999997e-02   0.0000000000000000e+00   2.2239999999999999e-01   5.9200999999999997e+00   5.9719999999999995e-01   2.4060000000000001e-01   2.6100000000000001e-01
   9.9190000000000000e-01  -4.3999999999999997e-02   2.3161999999999998e+00   2.9599999999999999e-01  -3.4260000000000002e-01  -1.0520000000000000e-01  -1.7760000000000001e-01   1.3339999999999999e-01   5.9200999999999997e+00   4.9130000000000001e-01   2.7900000000000003e-01   2.6979999999999998e-01
   1.3446000000000000e+00  -1.0990000000000000e-01   1.6298999999999999e+00   3.7240000000000001e-01  -2.8549999999999998e-01  -5.2600000000000001e-02   8.8800000000000004e-02   3.5580000000000001e-01   5.3977000000000004e+00   5.3939999999999999e-01   2.6939999999999997e-01   2.7870000000000000e-01
   1.0580000000000001e+00  -1.0990000000000000e-01   1.5441000000000000e+00   4.5829999999999999e-01  -4.3769999999999998e-01  -5.2600000000000001e-02   0.0000000000000000e+00   5.7809999999999995e-01   6.2683000000000000e+00   5.8760000000000001e-01   2.0210000000000000e-01   2.7870000000000000e-01
   1.1902999999999999e+00   1.9789999999999999e-01   1.4582999999999999e+00   4.5829999999999999e-01  -4.5679999999999998e-01  -4.3900000000000002e-02  -8.8800000000000004e-02   4.2249999999999999e-01   5.6589000000000000e+00   5.8760000000000001e-01   2.9830000000000001e-01   2.5209999999999999e-01
   1.3446000000000000e+00  -1.3189999999999999e-01   2.4876999999999998e+00   3.4370000000000001e-01  -3.2350000000000001e-01  -1.0960000000000000e-01  -2.2189999999999999e-01   3.1130000000000002e-01   6.2683000000000000e+00   6.0690000000000000e-01   3.9450000000000002e-01   3.0080000000000001e-01
   1.2122999999999999e+00   1.5390000000000001e-01   2.4018999999999999e+00   4.7739999999999999e-01  -2.8549999999999998e-01  -6.1400000000000003e-02  -1.5540000000000001e-01   5.3369999999999995e-01   5.7460000000000004e+00   5.5869999999999997e-01   3.4639999999999999e-01   2.7870000000000000e-01
   1.2122999999999999e+00   0.0000000000000000e+00   2.6593000000000000e+00   3.7240000000000001e-01  -3.8059999999999999e-01  -3.0700000000000002e-02  -1.3320000000000001e-01   5.5589999999999995e-01   5.2236000000000002e+00   5.3939999999999999e-01   2.6939999999999997e-01   2.6540000000000002e-01
   1.2122999999999999e+00  -8.7900000000000006e-02   3.3456000000000001e+00   4.3919999999999998e-01  -3.7109999999999999e-01  -5.2600000000000001e-02   2.2200000000000001e-02   4.2249999999999999e-01   5.6589000000000000e+00   5.7799999999999996e-01   3.5599999999999998e-01   2.9189999999999999e-01
   1.0801000000000001e+00  -1.3189999999999999e-01   2.0588000000000002e+00   3.6280000000000001e-01  -4.6629999999999999e-01  -4.8200000000000000e-02  -8.8800000000000004e-02   3.1130000000000002e-01   6.0072000000000001e+00   4.4309999999999999e-01   2.6939999999999997e-01   2.6100000000000001e-01
   1.2784000000000000e+00   0.0000000000000000e+00   2.0588000000000002e+00   3.9140000000000003e-01  -4.2820000000000003e-01  -3.0700000000000002e-02  -1.9980000000000001e-01   4.6689999999999998e-01   6.1813000000000002e+00   5.2020000000000000e-01   2.8870000000000001e-01   2.4329999999999999e-01
   1.2343999999999999e+00  -2.1999999999999999e-02   2.9165999999999999e+00   3.6280000000000001e-01  -4.3769999999999998e-01  -6.5799999999999997e-02  -1.7760000000000001e-01   5.1139999999999997e-01   5.6589000000000000e+00   4.5269999999999999e-01   2.6939999999999997e-01   2.4770000000000000e-01
   1.1021000000000001e+00  -6.6000000000000003e-02   1.9730000000000001e+00   3.4370000000000001e-01  -3.5210000000000002e-01  -3.9500000000000000e-02  -8.8800000000000004e-02   1.7790000000000000e-01   6.3554000000000004e+00   5.4910000000000003e-01   3.6559999999999998e-01   2.7870000000000000e-01
   1.2122999999999999e+00  -6.6000000000000003e-02   2.5735000000000001e+00   4.1049999999999998e-01  -4.0920000000000001e-01  -1.7500000000000002e-02  -2.4410000000000001e-01   3.1130000000000002e-01   6.4424999999999999e+00   5.5869999999999997e-01   2.2130000000000000e-01   2.6540000000000002e-01
   1.1021000000000001e+00   2.1999999999999999e-02   2.4876999999999998e+00   3.7240000000000001e-01  -3.7109999999999999e-01  -1.7500000000000002e-02  -1.1100000000000000e-01   4.8920000000000002e-01   6.0072000000000001e+00   5.5869999999999997e-01   2.1170000000000000e-01   2.6540000000000002e-01
   1.0580000000000001e+00  -1.9789999999999999e-01   2.0588000000000002e+00   4.1049999999999998e-01  -4.4719999999999999e-01  -9.6500000000000002e-02  -1.3320000000000001e-01   3.3350000000000002e-01   6.7035999999999998e+00   5.5869999999999997e-01   2.9830000000000001e-01   2.6100000000000001e-01
   9.4779999999999998e-01   1.3189999999999999e-01   1.4582999999999999e+00   5.7279999999999998e-01  -3.9970000000000000e-01  -3.0700000000000002e-02  -2.2189999999999999e-01   4.2249999999999999e-01   5.6589000000000000e+00   5.2980000000000005e-01   2.1170000000000000e-01   2.6540000000000002e-01
   1.2784000000000000e+00  -2.4179999999999999e-01   2.4018999999999999e+00   3.8190000000000002e-01  -3.3310000000000001e-01  -1.0090000000000000e-01  -1.3320000000000001e-01   3.5580000000000001e-01   5.8330000000000002e+00   5.3939999999999999e-01   2.7900000000000003e-01   2.5209999999999999e-01
   1.3446000000000000e+00  -2.4179999999999999e-01   2.1446000000000001e+00   3.9140000000000003e-01  -3.9970000000000000e-01  -6.5799999999999997e-02   4.4400000000000002e-02   7.5600000000000001e-01   6.0941999999999998e+00   5.3939999999999999e-01   1.8279999999999999e-01   3.3179999999999998e-01
   1.2122999999999999e+00  -1.0990000000000000e-01   2.4876999999999998e+00   3.4370000000000001e-01  -3.9010000000000000e-01  -5.7000000000000002e-02  -2.2189999999999999e-01   5.3369999999999995e-01   6.3554000000000004e+00   6.3580000000000003e-01   2.8870000000000001e-01   3.0959999999999999e-01
   1.0801000000000001e+00   1.7590000000000000e-01   1.9730000000000001e+00   4.4869999999999999e-01  -4.3769999999999998e-01  -4.8200000000000000e-02  -8.8800000000000004e-02   2.4460000000000001e-01   6.2683000000000000e+00   5.7799999999999996e-01   3.1750000000000000e-01   3.0520000000000003e-01
   9.6989999999999998e-01  -2.1980000000000000e-01   2.3161999999999998e+00   3.4370000000000001e-01  -4.2820000000000003e-01  -3.5099999999999999e-02  -1.5540000000000001e-01   3.1130000000000002e-01   5.7460000000000004e+00   6.2609999999999999e-01   2.6939999999999997e-01   2.8310000000000002e-01
   1.1021000000000001e+00  -1.3189999999999999e-01   2.0588000000000002e+00   4.9650000000000000e-01  -3.7109999999999999e-01  -5.2600000000000001e-02   2.2200000000000001e-02   3.3350000000000002e-01   6.1813000000000002e+00   5.8760000000000001e-01   3.1750000000000000e-01   2.2120000000000001e-01
   9.2579999999999996e-01  -4.3999999999999997e-02   1.7157000000000000e+00   4.2009999999999997e-01  -3.0449999999999999e-01  -6.5799999999999997e-02  -2.8849999999999998e-01   5.7809999999999995e-01   5.4847999999999999e+00   5.5869999999999997e-01   3.0790000000000001e-01   2.5209999999999999e-01
   1.0360000000000000e+00   2.1980000000000000e-01   1.7157000000000000e+00   4.5829999999999999e-01  -3.1400000000000000e-01  -2.1899999999999999e-02  -2.2189999999999999e-01   4.6689999999999998e-01   5.6589000000000000e+00   5.9719999999999995e-01   3.6559999999999998e-01   2.3440000000000000e-01
   1.2343999999999999e+00  -2.1999999999999999e-02   2.4876999999999998e+00   4.1049999999999998e-01  -4.2820000000000003e-01  -3.0700000000000002e-02  -3.3289999999999997e-01   3.3350000000000002e-01   6.1813000000000002e+00   5.9719999999999995e-01   2.8870000000000001e-01   2.8749999999999998e-01
   1.1902999999999999e+00  -2.4179999999999999e-01   1.9730000000000001e+00   3.3420000000000000e-01  -4.0920000000000001e-01  -7.0199999999999999e-02  -2.4410000000000001e-01   3.3350000000000002e-01   5.8330000000000002e+00   5.3939999999999999e-01   2.9830000000000001e-01   2.6979999999999998e-01
   9.9190000000000000e-01   8.7900000000000006e-02   2.7450999999999999e+00   4.0100000000000002e-01  -3.3310000000000001e-01  -9.6500000000000002e-02  -1.7760000000000001e-01   2.6679999999999998e-01   6.5294999999999996e+00   6.3580000000000003e-01   1.8279999999999999e-01   2.6540000000000002e-01
   1.1681999999999999e+00  -1.9789999999999999e-01   1.9730000000000001e+00   2.9599999999999999e-01  -3.8059999999999999e-01  -4.8200000000000000e-02  -1.5540000000000001e-01   6.2260000000000004e-01   6.4424999999999999e+00   5.9719999999999995e-01   2.1170000000000000e-01   3.1409999999999999e-01
   1.1462000000000001e+00  -2.1999999999999999e-02   2.8309000000000002e+00   3.3420000000000000e-01  -3.6159999999999998e-01  -3.9500000000000000e-02  -1.7760000000000001e-01   3.1130000000000002e-01   5.5719000000000003e+00   5.5869999999999997e-01   2.1170000000000000e-01   3.2729999999999998e-01
   1.1241000000000001e+00  -8.7900000000000006e-02   2.0588000000000002e+00   4.1049999999999998e-01  -3.6159999999999998e-01  -6.5799999999999997e-02   0.0000000000000000e+00   3.7800000000000000e-01   6.7907000000000002e+00   5.2020000000000000e-01   2.2130000000000000e-01   3.2729999999999998e-01
   1.0801000000000001e+00  -1.3189999999999999e-01   1.6298999999999999e+00   3.9140000000000003e-01  -3.3310000000000001e-01  -6.5799999999999997e-02  -2.2189999999999999e-01   3.7800000000000000e-01   6.5294999999999996e+00   4.9130000000000001e-01   2.2130000000000000e-01   3.0080000000000001e-01
   1.1902999999999999e+00  -3.0780000000000002e-01   1.5441000000000000e+00   4.1049999999999998e-01  -4.0920000000000001e-01  -1.3200000000000000e-02  -1.9980000000000001e-01   2.8910000000000002e-01   6.5294999999999996e+00   5.1049999999999995e-01   3.1750000000000000e-01   2.5659999999999999e-01
   1.3005000000000000e+00  -2.1980000000000000e-01   2.2303999999999999e+00   4.5829999999999999e-01  -3.7109999999999999e-01  -5.2600000000000001e-02  -8.8800000000000004e-02   3.7800000000000000e-01   5.4847999999999999e+00   5.3939999999999999e-01   2.4060000000000001e-01   2.8749999999999998e-01
   1.3446000000000000e+00  -8.7900000000000006e-02   1.6298999999999999e+00   4.2009999999999997e-01  -2.9499999999999998e-01  -5.2600000000000001e-02   0.0000000000000000e+00   4.8920000000000002e-01   5.5719000000000003e+00   5.7799999999999996e-01   2.9830000000000001e-01   2.9640000000000000e-01
   1.0801000000000001e+00   1.7590000000000000e-01   2.4876999999999998e+00   3.8190000000000002e-01  -3.9970000000000000e-01  -6.1400000000000003e-02  -8.8800000000000004e-02   1.7790000000000000e-01   6.2683000000000000e+00   6.1650000000000005e-01   2.6939999999999997e-01   2.5659999999999999e-01
   1.0580000000000001e+00  -8.7900000000000006e-02   2.4876999999999998e+00   4.9650000000000000e-01  -3.3310000000000001e-01  -5.2600000000000001e-02  -3.3289999999999997e-01   3.3350000000000002e-01   6.2683000000000000e+00   5.5869999999999997e-01   2.5979999999999998e-01   2.3890000000000000e-01
   1.2343999999999999e+00  -4.3999999999999997e-02   1.9730000000000001e+00   3.4370000000000001e-01  -3.5210000000000002e-01  -4.3900000000000002e-02  -6.6600000000000006e-02   4.6689999999999998e-01   6.2683000000000000e+00   5.4910000000000003e-01   2.6939999999999997e-01   2.6540000000000002e-01
   1.1902999999999999e+00  -8.7900000000000006e-02   1.3725000000000001e+00   3.9140000000000003e-01  -3.7109999999999999e-01  -2.6300000000000000e-02  -4.4400000000000002e-02   4.6689999999999998e-01   6.0072000000000001e+00   6.1650000000000005e-01   2.6939999999999997e-01   2.5659999999999999e-01
   9.0369999999999995e-01  -1.9789999999999999e-01   2.1446000000000001e+00   4.3919999999999998e-01  -4.1870000000000002e-01  -5.2600000000000001e-02  -2.2189999999999999e-01   4.6689999999999998e-01   6.0072000000000001e+00   4.9130000000000001e-01   2.3089999999999999e-01   2.7870000000000000e-01
   9.9190000000000000e-01   1.5390000000000001e-01   1.5441000000000000e+00   4.6779999999999999e-01  -3.9010000000000000e-01  -4.3900000000000002e-02   8.8800000000000004e-02   4.0020000000000000e-01   5.5719000000000003e+00   5.8760000000000001e-01   2.0210000000000000e-01   2.8749999999999998e-01
   1.8294999999999999e+00  -2.8580000000000000e-01   1.5441000000000000e+00   3.3420000000000000e-01  -4.3769999999999998e-01  -1.3200000000000000e-02  -1.3320000000000001e-01   4.2249999999999999e-01   6.3554000000000004e+00   5.5869999999999997e-01   3.7530000000000002e-01   2.3440000000000000e-01
  -6.6100000000000006e-02  -2.4179999999999999e-01   2.0588000000000002e+00   3.5330000000000000e-01  -2.7600000000000002e-01  -4.3900000000000002e-02  -1.3320000000000001e-01   3.3350000000000002e-01   6.0072000000000001e+00   5.4910000000000003e-01   2.9830000000000001e-01   2.6979999999999998e-01
   1.2784000000000000e+00   3.2979999999999998e-01   1.9730000000000001e+00   5.0600000000000001e-01  -3.1400000000000000e-01  -7.0199999999999999e-02   8.8800000000000004e-02   2.0010000000000000e-01   6.0941999999999998e+00   5.6830000000000003e-01   3.0790000000000001e-01   2.2559999999999999e-01
   2.1160000000000001e+00  -5.0560000000000005e-01   2.7450999999999999e+00   4.1049999999999998e-01  -4.8530000000000001e-01  -1.0090000000000000e-01  -1.3320000000000001e-01   4.6689999999999998e-01   5.8330000000000002e+00   6.1650000000000005e-01   2.8870000000000001e-01   2.7870000000000000e-01
   2.2040000000000001e-01  -7.0350000000000001e-01   2.2303999999999999e+00   2.3870000000000000e-01  -2.9499999999999998e-01  -1.7500000000000002e-02  -1.7760000000000001e-01   2.2239999999999999e-01   5.4847999999999999e+00   5.9719999999999995e-01   3.1750000000000000e-01   2.6979999999999998e-01
   6.8330000000000002e-01   7.9139999999999999e-01   1.7157000000000000e+00   5.7279999999999998e-01  -2.0930000000000001e-01  -4.4000000000000003e-03  -1.1100000000000000e-01   3.5580000000000001e-01   6.0941999999999998e+00   6.4539999999999997e-01   3.1750000000000000e-01   2.7870000000000000e-01
   1.7634000000000001e+00   1.3189999999999999e-01   3.4314000000000000e+00   4.6779999999999999e-01  -4.1870000000000002e-01  -8.7700000000000000e-02  -1.9980000000000001e-01   3.5580000000000001e-01   6.3554000000000004e+00   5.7799999999999996e-01   2.8870000000000001e-01   2.7429999999999999e-01
   1.8514999999999999e+00  -7.2550000000000003e-01   2.0588000000000002e+00   4.0100000000000002e-01  -4.6629999999999999e-01  -4.4000000000000003e-03   6.6600000000000006e-02   2.4460000000000001e-01   5.9200999999999997e+00   5.2980000000000005e-01   2.1170000000000000e-01   2.7870000000000000e-01
   2.4249999999999999e-01   6.6000000000000003e-02   2.4018999999999999e+00   4.1049999999999998e-01  -2.9499999999999998e-01  -5.7000000000000002e-02  -8.8800000000000004e-02   4.8920000000000002e-01   6.6166000000000000e+00   5.2020000000000000e-01   3.5599999999999998e-01   2.8749999999999998e-01
   8.1559999999999999e-01   3.5170000000000001e-01   6.0050000000000003e-01   4.6779999999999999e-01  -3.6159999999999998e-01  -7.8899999999999998e-02  -1.5540000000000001e-01   3.7800000000000000e-01   5.5719000000000003e+00   4.9130000000000001e-01   2.1170000000000000e-01   3.0520000000000003e-01
   1.9617000000000000e+00  -7.9139999999999999e-01   2.7450999999999999e+00   2.6729999999999998e-01  -4.9480000000000002e-01  -6.1400000000000003e-02   4.4400000000000002e-02   2.4460000000000001e-01   6.9648000000000003e+00   5.6830000000000003e-01   2.2130000000000000e-01   2.7429999999999999e-01
   1.3666000000000000e+00  -3.9570000000000000e-01   2.2303999999999999e+00   3.9140000000000003e-01  -4.3769999999999998e-01  -3.0700000000000002e-02   6.6600000000000006e-02   6.6710000000000003e-01   6.7907000000000002e+00   5.7799999999999996e-01   2.6939999999999997e-01   3.0520000000000003e-01
   6.6130000000000000e-01   3.9570000000000000e-01   1.8872000000000000e+00   5.3469999999999995e-01  -3.5210000000000002e-01  -1.4470000000000000e-01   1.7760000000000001e-01   2.4460000000000001e-01   5.3106999999999998e+00   4.5269999999999999e-01   3.1750000000000000e-01   2.9640000000000000e-01
   8.5960000000000003e-01  -1.0990000000000000e-01   1.9730000000000001e+00   5.8240000000000003e-01  -3.7109999999999999e-01  -4.3900000000000002e-02  -3.7730000000000002e-01   2.0010000000000000e-01   6.5294999999999996e+00   5.6830000000000003e-01   3.2710000000000000e-01   2.6979999999999998e-01
   1.5208999999999999e+00  -5.9360000000000002e-01   3.0024000000000002e+00   3.2460000000000000e-01  -5.0429999999999997e-01  -2.6300000000000000e-02  -4.4390000000000002e-01   1.0450999999999999e+00   6.8777999999999997e+00   5.1049999999999995e-01   2.6939999999999997e-01   2.4770000000000000e-01
   1.3887000000000000e+00   6.6000000000000003e-02   2.3161999999999998e+00   4.7739999999999999e-01  -3.9970000000000000e-01  -6.5799999999999997e-02   0.0000000000000000e+00   8.8900000000000007e-02   6.0072000000000001e+00   5.5869999999999997e-01   3.0790000000000001e-01   2.5209999999999999e-01
   9.2579999999999996e-01   2.1999999999999999e-02   1.9730000000000001e+00   4.7739999999999999e-01  -3.4260000000000002e-01  -5.2600000000000001e-02  -2.8849999999999998e-01   2.6679999999999998e-01   5.3977000000000004e+00   5.8760000000000001e-01   1.8279999999999999e-01   2.6540000000000002e-01
   7.2740000000000005e-01  -4.3969999999999998e-01   2.3161999999999998e+00   3.4370000000000001e-01  -3.9970000000000000e-01  -2.1899999999999999e-02   4.4400000000000002e-02   8.2269999999999999e-01   6.3554000000000004e+00   5.2980000000000005e-01   3.4639999999999999e-01   2.6100000000000001e-01
   1.3887000000000000e+00   0.0000000000000000e+00   2.0588000000000002e+00   3.9140000000000003e-01  -4.5679999999999998e-01  -6.5799999999999997e-02  -4.4400000000000002e-02   6.6699999999999995e-02   6.2683000000000000e+00   4.5269999999999999e-01   2.5019999999999998e-01   2.8749999999999998e-01
   1.5649999999999999e+00   0.0000000000000000e+00   2.4018999999999999e+00   3.5330000000000000e-01  -4.3769999999999998e-01  -2.1899999999999999e-02  -2.2200000000000001e-02   2.2239999999999999e-01   5.5719000000000003e+00   5.3939999999999999e-01   2.5019999999999998e-01   2.1679999999999999e-01
   6.3919999999999999e-01  -3.0780000000000002e-01   1.9730000000000001e+00   4.4869999999999999e-01  -3.7109999999999999e-01  -6.1400000000000003e-02  -6.6600000000000006e-02   5.7809999999999995e-01   5.4847999999999999e+00   5.0090000000000001e-01   1.6360000000000000e-01   3.1409999999999999e-01
   9.9190000000000000e-01  -1.3189999999999999e-01   2.3161999999999998e+00   3.2460000000000000e-01  -3.4260000000000002e-01  -1.0090000000000000e-01  -6.6600000000000006e-02   3.1130000000000002e-01   6.0072000000000001e+00   6.0690000000000000e-01   3.6559999999999998e-01   2.9640000000000000e-01
   1.3446000000000000e+00  -2.1999999999999999e-02   1.8015000000000001e+00   4.2959999999999998e-01  -3.8059999999999999e-01  -3.0700000000000002e-02  -4.4400000000000002e-02   2.6679999999999998e-01   5.3977000000000004e+00   5.0090000000000001e-01   2.6939999999999997e-01   2.7429999999999999e-01
   1.2784000000000000e+00  -1.0990000000000000e-01   1.8872000000000000e+00   4.2959999999999998e-01  -3.5210000000000002e-01  -6.1400000000000003e-02  -2.2200000000000001e-02   3.7800000000000000e-01   5.2236000000000002e+00   5.4910000000000003e-01   2.6939999999999997e-01   3.0080000000000001e-01
   8.8170000000000004e-01  -4.3999999999999997e-02   1.9730000000000001e+00   4.2009999999999997e-01  -3.8059999999999999e-01  -8.3299999999999999e-02  -2.2200000000000001e-02   4.4469999999999998e-01   6.8777999999999997e+00   5.6830000000000003e-01   2.9830000000000001e-01   2.3890000000000000e-01
   8.1559999999999999e-01   1.5390000000000001e-01   1.1152000000000000e+00   4.6779999999999999e-01  -4.0920000000000001e-01  -3.0700000000000002e-02  -1.9980000000000001e-01   2.2239999999999999e-01   6.4424999999999999e+00   5.2980000000000005e-01   3.2710000000000000e-01   2.8310000000000002e-01
   1.1681999999999999e+00  -3.0780000000000002e-01   2.6593000000000000e+00   3.5330000000000000e-01  -4.3769999999999998e-01  -5.7000000000000002e-02  -1.5540000000000001e-01   1.1119999999999999e-01   5.4847999999999999e+00   6.1650000000000005e-01   2.8870000000000001e-01   2.5659999999999999e-01
   1.4107000000000001e+00  -1.5390000000000001e-01   1.8015000000000001e+00   3.9140000000000003e-01  -4.7580000000000000e-01  -1.0960000000000000e-01  -3.7730000000000002e-01   6.0040000000000004e-01   5.5719000000000003e+00   6.3580000000000003e-01   2.1170000000000000e-01   3.2729999999999998e-01
   7.7149999999999996e-01  -3.0780000000000002e-01   1.2867999999999999e+00   4.8690000000000000e-01  -4.1870000000000002e-01  -1.3200000000000000e-02  -2.6629999999999998e-01   3.3350000000000002e-01   5.4847999999999999e+00   5.2020000000000000e-01   2.1170000000000000e-01   3.1409999999999999e-01
   8.5960000000000003e-01   3.0780000000000002e-01   2.0588000000000002e+00   3.9140000000000003e-01  -4.1870000000000002e-01  -3.5099999999999999e-02  -2.2189999999999999e-01   1.7790000000000000e-01   6.0941999999999998e+00   5.4910000000000003e-01   2.9830000000000001e-01   2.8310000000000002e-01
   1.2122999999999999e+00  -3.7369999999999998e-01   2.0588000000000002e+00   3.9140000000000003e-01  -4.0920000000000001e-01  -7.4499999999999997e-02  -1.3320000000000001e-01   6.2260000000000004e-01   5.7460000000000004e+00   4.6239999999999998e-01   3.3679999999999999e-01   2.5659999999999999e-01
   1.0360000000000000e+00  -6.6000000000000003e-02   2.2303999999999999e+00   3.2460000000000000e-01  -5.0429999999999997e-01  -4.4000000000000003e-03   6.6600000000000006e-02   1.7790000000000000e-01   6.0941999999999998e+00   5.4910000000000003e-01   2.2130000000000000e-01   2.8310000000000002e-01
   1.1021000000000001e+00  -8.7900000000000006e-02   2.5735000000000001e+00   4.4869999999999999e-01  -3.7109999999999999e-01  -6.5799999999999997e-02  -8.8800000000000004e-02   2.2239999999999999e-01   5.9200999999999997e+00   5.3939999999999999e-01   2.1170000000000000e-01   2.7870000000000000e-01
   1.1462000000000001e+00  -2.8580000000000000e-01   2.4876999999999998e+00   4.0100000000000002e-01  -3.2350000000000001e-01  -9.6500000000000002e-02  -1.3320000000000001e-01   5.5589999999999995e-01   6.1813000000000002e+00   7.0320000000000005e-01   3.4639999999999999e-01   3.1409999999999999e-01
   1.1681999999999999e+00  -2.1999999999999999e-02   1.6298999999999999e+00   4.6779999999999999e-01  -4.4719999999999999e-01  -4.3900000000000002e-02  -2.2200000000000001e-02   1.7790000000000000e-01   6.5294999999999996e+00   4.5269999999999999e-01   3.0790000000000001e-01   2.6979999999999998e-01
   9.4779999999999998e-01   1.0990000000000000e-01   2.2303999999999999e+00   4.7739999999999999e-01  -4.1870000000000002e-01  -7.8899999999999998e-02  -1.1100000000000000e-01   4.2249999999999999e-01   5.2236000000000002e+00   5.8760000000000001e-01   1.9239999999999999e-01   2.8310000000000002e-01
   1.1681999999999999e+00  -6.6000000000000003e-02   2.7450999999999999e+00   3.6280000000000001e-01  -3.9970000000000000e-01  -4.8200000000000000e-02   2.2200000000000001e-02   4.0020000000000000e-01   6.1813000000000002e+00   5.5869999999999997e-01   2.4060000000000001e-01   2.3890000000000000e-01
   1.0360000000000000e+00  -2.6379999999999998e-01   1.8872000000000000e+00   4.1049999999999998e-01  -2.9499999999999998e-01  -3.5099999999999999e-02  -1.7760000000000001e-01   2.2239999999999999e-01   6.3554000000000004e+00   5.9719999999999995e-01   2.8870000000000001e-01   2.4770000000000000e-01
   1.2343999999999999e+00   4.3999999999999997e-02   2.1446000000000001e+00   4.2009999999999997e-01  -3.6159999999999998e-01  -8.7700000000000000e-02  -2.2189999999999999e-01   3.7800000000000000e-01   5.3977000000000004e+00   4.5269999999999999e-01   2.4060000000000001e-01   2.9640000000000000e-01
   1.0801000000000001e+00  -8.7900000000000006e-02   2.4018999999999999e+00   3.9140000000000003e-01  -3.8059999999999999e-01  -2.1899999999999999e-02  -1.5540000000000001e-01   2.6679999999999998e-01   6.0941999999999998e+00   5.8760000000000001e-01   3.2710000000000000e-01   2.6979999999999998e-01
   1.1462000000000001e+00  -1.3189999999999999e-01   1.0294000000000001e+00   3.6280000000000001e-01  -4.5679999999999998e-01  -3.0700000000000002e-02  -8.8800000000000004e-02   3.7800000000000000e-01   6.8777999999999997e+00   5.2020000000000000e-01   2.8870000000000001e-01   2.4329999999999999e-01
   1.2784000000000000e+00  -1.0990000000000000e-01   2.1446000000000001e+00   4.2959999999999998e-01  -3.6159999999999998e-01  -5.2600000000000001e-02   4.4400000000000002e-02   4.0020000000000000e-01   5.3977000000000004e+00   5.7799999999999996e-01   3.5599999999999998e-01   2.5659999999999999e-01
   1.1902999999999999e+00   2.1999999999999999e-02   2.4876999999999998e+00   4.6779999999999999e-01  -4.4719999999999999e-01  -4.3900000000000002e-02  -1.1100000000000000e-01   4.2249999999999999e-01   5.8330000000000002e+00   6.0690000000000000e-01   3.0790000000000001e-01   2.9189999999999999e-01
   1.1241000000000001e+00  -1.0990000000000000e-01   2.2303999999999999e+00   5.3469999999999995e-01  -3.9970000000000000e-01  -7.8899999999999998e-02  -1.7760000000000001e-01   4.2249999999999999e-01   6.2683000000000000e+00   5.2020000000000000e-01   3.0790000000000001e-01   2.8310000000000002e-01
   1.2564000000000000e+00  -1.3189999999999999e-01   1.8015000000000001e+00   3.9140000000000003e-01  -3.5210000000000002e-01  -9.6500000000000002e-02  -4.4400000000000002e-02   4.8920000000000002e-01   5.8330000000000002e+00   4.8159999999999997e-01   2.5979999999999998e-01   2.5659999999999999e-01
   1.2343999999999999e+00  -4.3999999999999997e-02   1.6298999999999999e+00   4.0100000000000002e-01  -3.8059999999999999e-01  -1.0090000000000000e-01  -1.5540000000000001e-01   4.4469999999999998e-01   6.0072000000000001e+00   5.2980000000000005e-01   2.9830000000000001e-01   2.7429999999999999e-01
   9.6989999999999998e-01  -2.1999999999999999e-02   2.1446000000000001e+00   3.5330000000000000e-01  -3.5210000000000002e-01  -7.8899999999999998e-02  -2.8849999999999998e-01   3.3350000000000002e-01   6.0072000000000001e+00   5.0090000000000001e-01   2.6939999999999997e-01   2.9189999999999999e-01
   1.1902999999999999e+00  -2.1999999999999999e-02   1.6298999999999999e+00   3.6280000000000001e-01  -3.9970000000000000e-01  -5.7000000000000002e-02  -2.2200000000000001e-02   1.1119999999999999e-01   6.5294999999999996e+00   5.9719999999999995e-01   3.6559999999999998e-01   2.8310000000000002e-01
   1.0360000000000000e+00  -3.7369999999999998e-01   2.6593000000000000e+00   3.6280000000000001e-01  -3.8059999999999999e-01  -4.8200000000000000e-02   4.4400000000000002e-02   6.4480000000000004e-01   6.7035999999999998e+00   5.1049999999999995e-01   2.7900000000000003e-01   2.6100000000000001e-01
   1.0139000000000000e+00   0.0000000000000000e+00   2.4018999999999999e+00   4.3919999999999998e-01  -3.9970000000000000e-01  -4.3900000000000002e-02  -1.3320000000000001e-01   3.7800000000000000e-01   5.9200999999999997e+00   4.9130000000000001e-01   2.4060000000000001e-01   3.0080000000000001e-01
   1.0801000000000001e+00   1.9789999999999999e-01   1.9730000000000001e+00   3.2460000000000000e-01  -3.9970000000000000e-01  -4.8200000000000000e-02  -1.9980000000000001e-01   1.7790000000000000e-01   5.8330000000000002e+00   4.5269999999999999e-01   2.3089999999999999e-01   3.0080000000000001e-01
   1.2784000000000000e+00  -1.9789999999999999e-01   2.2303999999999999e+00   3.9140000000000003e-01  -3.8059999999999999e-01  -1.0090000000000000e-01  -6.6600000000000006e-02   4.6689999999999998e-01   5.8330000000000002e+00   5.2980000000000005e-01   2.8870000000000001e-01   2.6100000000000001e-01
   1.1462000000000001e+00   0.0000000000000000e+00   2.9165999999999999e+00   4.7739999999999999e-01  -4.7580000000000000e-01   0.0000000000000000e+00   8.8800000000000004e-02   2.0010000000000000e-01   6.0072000000000001e+00   5.3939999999999999e-01   1.4430000000000001e-01   2.9640000000000000e-01
   1.2343999999999999e+00  -2.1999999999999999e-02   2.2303999999999999e+00   3.9140000000000003e-01  -4.3769999999999998e-01  -3.5099999999999999e-02  -4.4400000000000002e-02   5.3369999999999995e-01   6.4424999999999999e+00   5.3939999999999999e-01   2.2130000000000000e-01   2.4329999999999999e-01
   1.0580000000000001e+00  -1.5390000000000001e-01   1.8872000000000000e+00   4.4869999999999999e-01  -4.2820000000000003e-01  -8.8000000000000005e-03  -1.5540000000000001e-01   5.1139999999999997e-01   5.3977000000000004e+00   5.3939999999999999e-01   3.9450000000000002e-01   2.6979999999999998e-01
   1.1681999999999999e+00   4.3999999999999997e-02   2.1446000000000001e+00   4.1049999999999998e-01  -3.4260000000000002e-01  -8.8000000000000005e-03   8.8800000000000004e-02   2.0010000000000000e-01   5.5719000000000003e+00   5.8760000000000001e-01   3.1750000000000000e-01   2.6540000000000002e-01
   1.2343999999999999e+00   0.0000000000000000e+00   2.1446000000000001e+00   5.1559999999999995e-01  -3.9010000000000000e-01  -3.9500000000000000e-02  -8.8800000000000004e-02   3.1130000000000002e-01   5.6589000000000000e+00   6.0690000000000000e-01   3.2710000000000000e-01   2.8749999999999998e-01
   1.1021000000000001e+00  -6.6000000000000003e-02   3.0882000000000001e+00   3.5330000000000000e-01  -4.5679999999999998e-01  -4.3900000000000002e-02  -4.4400000000000002e-02   3.7800000000000000e-01   5.3106999999999998e+00   6.0690000000000000e-01   2.5019999999999998e-01   2.7870000000000000e-01
   1.0360000000000000e+00   0.0000000000000000e+00   1.7157000000000000e+00   3.3420000000000000e-01  -3.9010000000000000e-01  -7.0199999999999999e-02  -8.8800000000000004e-02   2.6679999999999998e-01   5.7460000000000004e+00   4.2380000000000001e-01   2.7900000000000003e-01   2.9189999999999999e-01
   1.4107000000000001e+00  -2.4179999999999999e-01   1.9730000000000001e+00   2.7689999999999998e-01  -4.8530000000000001e-01   4.4000000000000003e-03  -1.5540000000000001e-01   4.4469999999999998e-01   6.2683000000000000e+00   5.3939999999999999e-01   2.5019999999999998e-01   2.7429999999999999e-01
   9.4779999999999998e-01  -2.8580000000000000e-01   2.7450999999999999e+00   3.6280000000000001e-01  -4.9480000000000002e-01  -5.2600000000000001e-02  -1.3320000000000001e-01   2.8910000000000002e-01   6.0072000000000001e+00   4.9130000000000001e-01   1.9239999999999999e-01   2.7870000000000000e-01
   1.0580000000000001e+00   6.6000000000000003e-02   2.1446000000000001e+00   3.4370000000000001e-01  -4.0920000000000001e-01  -9.2100000000000001e-02  -2.6629999999999998e-01   4.4469999999999998e-01   5.6589000000000000e+00   5.0090000000000001e-01   2.5019999999999998e-01   2.7429999999999999e-01
   9.4779999999999998e-01   1.7590000000000000e-01   1.6298999999999999e+00   3.9140000000000003e-01  -4.1870000000000002e-01  -2.1899999999999999e-02   6.6600000000000006e-02   5.5589999999999995e-01   5.3106999999999998e+00   6.1650000000000005e-01   2.7900000000000003e-01   2.4770000000000000e-01
   1.1021000000000001e+00  -4.3999999999999997e-02   1.6298999999999999e+00   4.2959999999999998e-01  -4.5679999999999998e-01  -8.8000000000000005e-03   1.3320000000000001e-01   4.2249999999999999e-01   6.1813000000000002e+00   5.6830000000000003e-01   3.3679999999999999e-01   2.6979999999999998e-01
   1.1462000000000001e+00  -1.9789999999999999e-01   1.8015000000000001e+00   4.2959999999999998e-01  -3.8059999999999999e-01   0.0000000000000000e+00  -6.6600000000000006e-02   4.6689999999999998e-01   6.7035999999999998e+00   5.6830000000000003e-01   3.0790000000000001e-01   2.9189999999999999e-01
   1.1681999999999999e+00  -1.5390000000000001e-01   1.8872000000000000e+00   4.5829999999999999e-01  -4.8530000000000001e-01   2.1899999999999999e-02  -1.1100000000000000e-01   3.1130000000000002e-01   5.9200999999999997e+00   5.2980000000000005e-01   1.8279999999999999e-01   2.7870000000000000e-01
   1.1681999999999999e+00  -2.4179999999999999e-01   1.7157000000000000e+00   4.2009999999999997e-01  -3.9010000000000000e-01  -1.0960000000000000e-01  -1.9980000000000001e-01   4.2249999999999999e-01   6.3554000000000004e+00   6.1650000000000005e-01   2.4060000000000001e-01   2.8749999999999998e-01
   1.0580000000000001e+00  -1.3189999999999999e-01   1.7157000000000000e+00   4.3919999999999998e-01  -3.7109999999999999e-01  -5.2600000000000001e-02  -3.7730000000000002e-01   4.8920000000000002e-01   6.4424999999999999e+00   5.6830000000000003e-01   2.1170000000000000e-01   2.6100000000000001e-01
   1.2564000000000000e+00  -1.0990000000000000e-01   2.4876999999999998e+00   3.2460000000000000e-01  -3.9970000000000000e-01  -3.0700000000000002e-02   2.2200000000000001e-02   3.1130000000000002e-01   6.0072000000000001e+00   5.8760000000000001e-01   2.5979999999999998e-01   2.8749999999999998e-01
   1.1241000000000001e+00  -2.1980000000000000e-01   1.8015000000000001e+00   3.7240000000000001e-01  -3.9010000000000000e-01  -8.8000000000000005e-03  -1.1100000000000000e-01   1.5559999999999999e-01   6.0072000000000001e+00   5.7799999999999996e-01   2.5979999999999998e-01   2.6100000000000001e-01
   1.1902999999999999e+00   1.5390000000000001e-01   2.4018999999999999e+00   3.8190000000000002e-01  -3.9970000000000000e-01  -6.1400000000000003e-02  -4.4400000000000002e-02   5.1139999999999997e-01   6.3554000000000004e+00   5.1049999999999995e-01   2.3089999999999999e-01   2.6540000000000002e-01
   1.1681999999999999e+00   8.7900000000000006e-02   1.6298999999999999e+00   3.7240000000000001e-01  -3.4260000000000002e-01  -7.0199999999999999e-02  -1.3320000000000001e-01   4.2249999999999999e-01   6.2683000000000000e+00   5.9719999999999995e-01   3.0790000000000001e-01   2.9640000000000000e-01
   1.1462000000000001e+00   6.6000000000000003e-02   9.4359999999999999e-01   3.9140000000000003e-01  -3.5210000000000002e-01  -8.7700000000000000e-02   0.0000000000000000e+00   6.2260000000000004e-01   6.0941999999999998e+00   5.5869999999999997e-01   2.5019999999999998e-01   2.4329999999999999e-01
   1.2122999999999999e+00  -6.6000000000000003e-02   1.8872000000000000e+00   3.8190000000000002e-01  -2.8549999999999998e-01  -6.1400000000000003e-02  -1.1100000000000000e-01   4.4469999999999998e-01   5.8330000000000002e+00   6.1650000000000005e-01   2.9830000000000001e-01   2.4329999999999999e-01
   8.5960000000000003e-01  -2.1999999999999999e-02   2.2303999999999999e+00   3.9140000000000003e-01  -3.8059999999999999e-01  -3.0700000000000002e-02  -6.6600000000000006e-02   5.1139999999999997e-01   5.3106999999999998e+00   5.7799999999999996e-01   2.2130000000000000e-01   2.5209999999999999e-01
   1.2122999999999999e+00   4.3999999999999997e-02   1.9730000000000001e+00   4.5829999999999999e-01  -3.0449999999999999e-01  -9.2100000000000001e-02   8.8800000000000004e-02   5.5589999999999995e-01   6.6166000000000000e+00   5.7799999999999996e-01   2.5019999999999998e-01   2.5209999999999999e-01
   1.1681999999999999e+00   0.0000000000000000e+00   2.2303999999999999e+00   4.7739999999999999e-01  -3.1400000000000000e-01  -9.6500000000000002e-02  -1.5540000000000001e-01   5.1139999999999997e-01   6.5294999999999996e+00   5.9719999999999995e-01   3.3679999999999999e-01   3.0080000000000001e-01
   1.2343999999999999e+00  -1.7590000000000000e-01   2.6593000000000000e+00   4.2009999999999997e-01  -4.3769999999999998e-01  -4.3900000000000002e-02  -1.7760000000000001e-01   3.3350000000000002e-01   6.1813000000000002e+00   5.3939999999999999e-01   3.7530000000000002e-01   2.9189999999999999e-01
   9.4779999999999998e-01  -1.0990000000000000e-01   1.0294000000000001e+00   4.4869999999999999e-01  -3.6159999999999998e-01  -2.6300000000000000e-02   0.0000000000000000e+00   3.5580000000000001e-01   6.0072000000000001e+00   5.5869999999999997e-01   2.7900000000000003e-01   2.8310000000000002e-01
   1.0580000000000001e+00   0.0000000000000000e+00   2.3161999999999998e+00   4.3919999999999998e-01  -2.9499999999999998e-01  -7.0199999999999999e-02  -4.4400000000000002e-02   4.0020000000000000e-01   5.4847999999999999e+00   5.0090000000000001e-01   2.3089999999999999e-01   2.6100000000000001e-01
   1.1021000000000001e+00  -4.3999999999999997e-02   2.2303999999999999e+00   4.5829999999999999e-01  -5.0429999999999997e-01  -3.0700000000000002e-02  -2.2200000000000001e-02   5.5589999999999995e-01   6.5294999999999996e+00   5.5869999999999997e-01   2.7900000000000003e-01   2.7429999999999999e-01
   1.2564000000000000e+00  -6.6000000000000003e-02   1.9730000000000001e+00   3.8190000000000002e-01  -3.4260000000000002e-01  -4.4000000000000003e-03  -4.4400000000000002e-02   4.4469999999999998e-01   5.9200999999999997e+00   6.0690000000000000e-01   2.9830000000000001e-01   2.7429999999999999e-01
   1.1902999999999999e+00  -3.5170000000000001e-01   1.6298999999999999e+00   3.5330000000000000e-01  -3.8059999999999999e-01  -9.2100000000000001e-02  -1.9980000000000001e-01   2.8910000000000002e-01   5.9200999999999997e+00   6.0690000000000000e-01   3.0790000000000001e-01   2.9640000000000000e-01
   1.0580000000000001e+00  -6.6000000000000003e-02   2.2303999999999999e+00   3.6280000000000001e-01  -3.3310000000000001e-01  -3.9500000000000000e-02   4.4400000000000002e-02   3.7800000000000000e-01   5.4847999999999999e+00   5.2980000000000005e-01   3.3679999999999999e-01   2.8749999999999998e-01
   1.1902999999999999e+00  -1.5390000000000001e-01   2.9165999999999999e+00   3.3420000000000000e-01  -3.6159999999999998e-01  -4.4000000000000003e-03   2.2200000000000001e-02   3.1130000000000002e-01   5.7460000000000004e+00   4.8159999999999997e-01   2.8870000000000001e-01   2.6979999999999998e-01
   9.9190000000000000e-01  -8.7900000000000006e-02   2.2303999999999999e+00   3.7240000000000001e-01  -3.6159999999999998e-01  -9.2100000000000001e-02   2.2200000000000001e-02   4.4469999999999998e-01   5.8330000000000002e+00   5.9719999999999995e-01   2.5019999999999998e-01   2.6979999999999998e-01
   1.1902999999999999e+00   0.0000000000000000e+00   2.0588000000000002e+00   3.6280000000000001e-01  -3.6159999999999998e-01  -8.3299999999999999e-02  -8.8800000000000004e-02   3.7800000000000000e-01   6.4424999999999999e+00   5.9719999999999995e-01   1.6360000000000000e-01   2.7870000000000000e-01
   1.2343999999999999e+00  -1.5390000000000001e-01   1.4582999999999999e+00   3.3420000000000000e-01  -3.1400000000000000e-01  -5.7000000000000002e-02  -2.2200000000000001e-02   0.0000000000000000e+00   6.0072000000000001e+00   6.2609999999999999e-01   2.4060000000000001e-01   2.2559999999999999e-01
   1.1902999999999999e+00  -1.9789999999999999e-01   2.2303999999999999e+00   3.3420000000000000e-01  -2.8549999999999998e-01  -7.0199999999999999e-02  -2.2189999999999999e-01   5.7809999999999995e-01   6.6166000000000000e+00   5.3939999999999999e-01   1.8279999999999999e-01   2.9640000000000000e-01
   1.1462000000000001e+00  -8.7900000000000006e-02   2.4018999999999999e+00   3.9140000000000003e-01  -3.3310000000000001e-01  -5.7000000000000002e-02  -1.1100000000000000e-01   3.3350000000000002e-01   6.2683000000000000e+00   5.8760000000000001e-01   3.0790000000000001e-01   2.6540000000000002e-01
   1.1462000000000001e+00  -8.7900000000000006e-02   1.5441000000000000e+00   3.3420000000000000e-01  -4.6629999999999999e-01   0.0000000000000000e+00   1.7760000000000001e-01   5.5589999999999995e-01   6.6166000000000000e+00   5.7799999999999996e-01   2.4060000000000001e-01   2.6540000000000002e-01
   1.0360000000000000e+00   1.7590000000000000e-01   2.0588000000000002e+00   4.2009999999999997e-01  -3.8059999999999999e-01  -1.1400000000000000e-01  -1.7760000000000001e-01   4.4469999999999998e-01   6.0072000000000001e+00   5.3939999999999999e-01   2.4060000000000001e-01   2.5209999999999999e-01
   1.2122999999999999e+00  -1.3189999999999999e-01   1.7157000000000000e+00   4.2959999999999998e-01  -4.0920000000000001e-01  -3.9500000000000000e-02  -1.3320000000000001e-01   3.5580000000000001e-01   6.2683000000000000e+00   5.8760000000000001e-01   2.0210000000000000e-01   2.4329999999999999e-01
   1.0360000000000000e+00  -6.6000000000000003e-02   1.6298999999999999e+00   4.3919999999999998e-01  -4.2820000000000003e-01  -3.5099999999999999e-02   8.8800000000000004e-02   3.5580000000000001e-01   6.4424999999999999e+00   5.3939999999999999e-01   2.9830000000000001e-01   2.2120000000000001e-01
   1.1902999999999999e+00  -1.3189999999999999e-01   2.0588000000000002e+00   4.6779999999999999e-01  -4.1870000000000002e-01  -8.7700000000000000e-02  -1.3320000000000001e-01   5.3369999999999995e-01   6.3554000000000004e+00   5.9719999999999995e-01   2.7900000000000003e-01   2.5659999999999999e-01
   9.6989999999999998e-01  -1.5390000000000001e-01   1.8872000000000000e+00   4.0100000000000002e-01  -4.0920000000000001e-01  -7.0199999999999999e-02  -6.6600000000000006e-02   4.4469999999999998e-01   6.4424999999999999e+00   4.9130000000000001e-01   2.7900000000000003e-01   3.2290000000000002e-01
   1.0360000000000000e+00  -1.5390000000000001e-01   2.2303999999999999e+00   4.8690000000000000e-01  -3.9970000000000000e-01  -6.1400000000000003e-02  -1.7760000000000001e-01   4.6689999999999998e-01   6.0941999999999998e+00   5.8760000000000001e-01   2.3089999999999999e-01   2.9189999999999999e-01
   1.0139000000000000e+00  -4.3999999999999997e-02   2.5735000000000001e+00   3.6280000000000001e-01  -3.7109999999999999e-01  -9.2100000000000001e-02  -4.4400000000000002e-02   5.5589999999999995e-01   6.0941999999999998e+00   6.1650000000000005e-01   2.6939999999999997e-01   2.6540000000000002e-01
   1.0360000000000000e+00  -1.3189999999999999e-01   1.4582999999999999e+00   3.9140000000000003e-01  -3.5210000000000002e-01  -2.6300000000000000e-02  -2.8849999999999998e-01   2.0010000000000000e-01   5.8330000000000002e+00   5.2020000000000000e-01   1.6360000000000000e-01   2.6979999999999998e-01
   1.3005000000000000e+00  -8.7900000000000006e-02   1.7157000000000000e+00   4.5829999999999999e-01  -3.8059999999999999e-01  -2.6300000000000000e-02   6.6600000000000006e-02   4.8920000000000002e-01   6.1813000000000002e+00   5.7799999999999996e-01   1.9239999999999999e-01   2.9640000000000000e-01
   1.1681999999999999e+00  -2.1980000000000000e-01   1.8872000000000000e+00   2.9599999999999999e-01  -4.5679999999999998e-01  -7.8899999999999998e-02  -1.1100000000000000e-01   4.0020000000000000e-01   5.7460000000000004e+00   4.7199999999999998e-01   2.2130000000000000e-01   2.6100000000000001e-01
   1.0801000000000001e+00  -1.0990000000000000e-01   1.9730000000000001e+00   2.9599999999999999e-01  -3.9970000000000000e-01  -7.0199999999999999e-02   2.2200000000000001e-02   3.7800000000000000e-01   5.9200999999999997e+00   5.4910000000000003e-01   2.7900000000000003e-01   3.1409999999999999e-01
   1.1902999999999999e+00  -3.9570000000000000e-01   2.6593000000000000e+00   3.8190000000000002e-01  -3.1400000000000000e-01  -1.7500000000000002e-02  -6.6600000000000006e-02   6.0040000000000004e-01   6.0072000000000001e+00   5.5869999999999997e-01   3.1750000000000000e-01   3.0520000000000003e-01
   9.2579999999999996e-01  -2.8580000000000000e-01   2.4018999999999999e+00   3.5330000000000000e-01  -4.3769999999999998e-01  -8.3299999999999999e-02  -1.3320000000000001e-01   4.4469999999999998e-01   6.0941999999999998e+00   6.0690000000000000e-01   2.3089999999999999e-01   2.7870000000000000e-01
   1.1241000000000001e+00  -1.9789999999999999e-01   1.4582999999999999e+00   3.5330000000000000e-01  -3.9010000000000000e-01  -7.8899999999999998e-02   6.6600000000000006e-02   4.8920000000000002e-01   5.8330000000000002e+00   5.2020000000000000e-01   2.4060000000000001e-01   2.3000000000000001e-01
   1.1681999999999999e+00  -2.1999999999999999e-02   3.0024000000000002e+00   3.1509999999999999e-01  -4.2820000000000003e-01  -1.0090000000000000e-01  -1.5540000000000001e-01   5.3369999999999995e-01   5.2236000000000002e+00   5.5869999999999997e-01   2.3089999999999999e-01   2.9640000000000000e-01
   9.6989999999999998e-01  -1.5390000000000001e-01   3.0024000000000002e+00   4.1049999999999998e-01  -3.5210000000000002e-01  -6.5799999999999997e-02  -1.1100000000000000e-01   3.3350000000000002e-01   6.0941999999999998e+00   5.5869999999999997e-01   2.8870000000000001e-01   2.6100000000000001e-01
   1.1902999999999999e+00  -3.2979999999999998e-01   1.8872000000000000e+00   3.5330000000000000e-01  -4.0920000000000001e-01  -4.3900000000000002e-02  -1.5540000000000001e-01   4.0020000000000000e-01   5.7460000000000004e+00   5.9719999999999995e-01   2.1170000000000000e-01   3.0959999999999999e-01
   1.2122999999999999e+00  -3.5170000000000001e-01   2.0588000000000002e+00   4.2959999999999998e-01  -4.6629999999999999e-01  -6.5799999999999997e-02   2.2200000000000001e-02   1.7790000000000000e-01   6.1813000000000002e+00   5.4910000000000003e-01   2.8870000000000001e-01   3.1850000000000001e-01
   9.9190000000000000e-01  -1.7590000000000000e-01   2.4876999999999998e+00   3.7240000000000001e-01  -3.6159999999999998e-01  -5.2600000000000001e-02  -1.1100000000000000e-01   5.3369999999999995e-01   6.6166000000000000e+00   6.1650000000000005e-01   2.7900000000000003e-01   2.6979999999999998e-01
   1.1462000000000001e+00  -1.0990000000000000e-01   1.7157000000000000e+00   3.9140000000000003e-01  -4.4719999999999999e-01  -6.1400000000000003e-02   4.4400000000000002e-02   4.4469999999999998e-01   6.1813000000000002e+00   5.3939999999999999e-01   2.0210000000000000e-01   2.2559999999999999e-01
   1.2784000000000000e+00  -1.0990000000000000e-01   1.8015000000000001e+00   3.7240000000000001e-01  -3.9010000000000000e-01  -8.8000000000000005e-03  -2.2189999999999999e-01   4.4469999999999998e-01   6.2683000000000000e+00   6.5500000000000003e-01   2.4060000000000001e-01   2.6100000000000001e-01
   1.1241000000000001e+00   2.1999999999999999e-02   1.7157000000000000e+00   4.8690000000000000e-01  -3.4260000000000002e-01  -4.8200000000000000e-02   8.8800000000000004e-02   4.6689999999999998e-01   5.4847999999999999e+00   6.3580000000000003e-01   2.5019999999999998e-01   2.5209999999999999e-01
   1.0580000000000001e+00   4.3999999999999997e-02   2.0588000000000002e+00   4.2009999999999997e-01  -3.1400000000000000e-01  -4.3900000000000002e-02   2.2200000000000001e-02   1.7790000000000000e-01   6.7907000000000002e+00   6.1650000000000005e-01   2.8870000000000001e-01   2.4329999999999999e-01
   1.0139000000000000e+00   0.0000000000000000e+00   2.0588000000000002e+00   4.1049999999999998e-01  -3.4260000000000002e-01  -5.7000000000000002e-02  -2.2200000000000001e-02   3.3350000000000002e-01   6.7035999999999998e+00   5.2980000000000005e-01   3.2710000000000000e-01   2.6540000000000002e-01
   1.1681999999999999e+00  -6.6000000000000003e-02   2.1446000000000001e+00   4.9650000000000000e-01  -2.9499999999999998e-01  -3.5099999999999999e-02   4.4400000000000002e-02   4.2249999999999999e-01   5.6589000000000000e+00   5.3939999999999999e-01   2.7900000000000003e-01   2.5659999999999999e-01
   9.2579999999999996e-01  -8.7900000000000006e-02   2.6593000000000000e+00   4.2009999999999997e-01  -3.5210000000000002e-01  -6.5799999999999997e-02  -2.2200000000000001e-02   3.5580000000000001e-01   6.5294999999999996e+00   4.4309999999999999e-01   2.7900000000000003e-01   2.3890000000000000e-01
   1.1462000000000001e+00  -4.3999999999999997e-02   1.7157000000000000e+00   3.7240000000000001e-01  -3.5210000000000002e-01  -4.8200000000000000e-02  -1.5540000000000001e-01   5.7809999999999995e-01   6.0941999999999998e+00   6.1650000000000005e-01   2.9830000000000001e-01   2.3890000000000000e-01
   9.2579999999999996e-01  -1.7590000000000000e-01   2.7450999999999999e+00   4.6779999999999999e-01  -3.8059999999999999e-01  -3.9500000000000000e-02  -1.3320000000000001e-01   5.3369999999999995e-01   6.1813000000000002e+00   5.8760000000000001e-01   2.6939999999999997e-01   3.0959999999999999e-01
   9.9190000000000000e-01  -6.6000000000000003e-02   1.8872000000000000e+00   4.3919999999999998e-01  -4.4719999999999999e-01  -3.9500000000000000e-02  -2.2189999999999999e-01   3.1130000000000002e-01   6.1813000000000002e+00   5.5869999999999997e-01   2.3089999999999999e-01   2.5659999999999999e-01
   1.2122999999999999e+00   0.0000000000000000e+00   2.4876999999999998e+00   3.5330000000000000e-01  -3.2350000000000001e-01  -7.8899999999999998e-02  -1.1100000000000000e-01   6.4480000000000004e-01   6.3554000000000004e+00   5.6830000000000003e-01   2.9830000000000001e-01   2.7870000000000000e-01
   1.2343999999999999e+00  -1.5390000000000001e-01   1.8015000000000001e+00   3.9140000000000003e-01  -3.5210000000000002e-01  -6.1400000000000003e-02   2.2200000000000001e-02   6.2260000000000004e-01   6.1813000000000002e+00   5.8760000000000001e-01   2.9830000000000001e-01   2.4770000000000000e-01
   1.1462000000000001e+00  -2.6379999999999998e-01   1.9730000000000001e+00   4.4869999999999999e-01  -3.8059999999999999e-01  -4.4000000000000003e-03   6.6600000000000006e-02   4.6689999999999998e-01   5.9200999999999997e+00   4.8159999999999997e-01   2.2130000000000000e-01   2.7429999999999999e-01
   1.0580000000000001e+00   1.3189999999999999e-01   1.3725000000000001e+00   4.9650000000000000e-01  -3.6159999999999998e-01  -3.5099999999999999e-02  -8.8800000000000004e-02   4.8920000000000002e-01   6.4424999999999999e+00   5.2980000000000005e-01   3.2710000000000000e-01   2.9640000000000000e-01
   1.0801000000000001e+00   2.1999999999999999e-02   1.8872000000000000e+00   4.6779999999999999e-01  -4.5679999999999998e-01  -3.5099999999999999e-02  -2.2189999999999999e-01   4.2249999999999999e-01   5.6589000000000000e+00   5.4910000000000003e-01   3.1750000000000000e-01   2.2559999999999999e-01
   9.6989999999999998e-01  -4.3999999999999997e-02   2.4876999999999998e+00   4.0100000000000002e-01  -4.0920000000000001e-01  -7.8899999999999998e-02   0.0000000000000000e+00   5.7809999999999995e-01   5.7460000000000004e+00   5.9719999999999995e-01   2.0210000000000000e-01   2.7870000000000000e-01
   1.0360000000000000e+00  -6.6000000000000003e-02   1.8015000000000001e+00   4.3919999999999998e-01  -3.7109999999999999e-01  -4.3900000000000002e-02  -1.3320000000000001e-01   2.6679999999999998e-01   5.7460000000000004e+00   5.2020000000000000e-01   3.3679999999999999e-01   2.6979999999999998e-01
   1.1902999999999999e+00   1.5390000000000001e-01   2.2303999999999999e+00   3.8190000000000002e-01  -3.7109999999999999e-01  -3.9500000000000000e-02  -1.5540000000000001e-01   2.8910000000000002e-01   6.7907000000000002e+00   6.3580000000000003e-01   3.7530000000000002e-01   3.0520000000000003e-01
   1.2122999999999999e+00  -8.7900000000000006e-02   2.4876999999999998e+00   3.5330000000000000e-01  -3.9010000000000000e-01  -2.1899999999999999e-02  -8.8800000000000004e-02   4.6689999999999998e-01   6.9648000000000003e+00   5.1049999999999995e-01   2.3089999999999999e-01   2.9189999999999999e-01
   9.4779999999999998e-01  -3.5170000000000001e-01   1.8872000000000000e+00   4.6779999999999999e-01  -3.5210000000000002e-01  -3.5099999999999999e-02   6.6600000000000006e-02   2.8910000000000002e-01   6.2683000000000000e+00   5.2980000000000005e-01   2.7900000000000003e-01   2.8749999999999998e-01
   1.0580000000000001e+00   0.0000000000000000e+00   2.1446000000000001e+00   3.1509999999999999e-01  -4.3769999999999998e-01  -5.2600000000000001e-02  -6.6600000000000006e-02   3.1130000000000002e-01   5.4847999999999999e+00   6.1650000000000005e-01   3.3679999999999999e-01   2.6100000000000001e-01
   1.0139000000000000e+00  -1.7590000000000000e-01   1.6298999999999999e+00   3.8190000000000002e-01  -4.7580000000000000e-01  -5.2600000000000001e-02  -1.3320000000000001e-01   2.8910000000000002e-01   6.1813000000000002e+00   5.6830000000000003e-01   2.7900000000000003e-01   2.4770000000000000e-01
   1.1902999999999999e+00  -8.7900000000000006e-02   1.9730000000000001e+00   4.2959999999999998e-01  -3.7109999999999999e-01  -3.0700000000000002e-02  -2.4410000000000001e-01   3.7800000000000000e-01   5.4847999999999999e+00   5.2980000000000005e-01   1.8279999999999999e-01   2.6979999999999998e-01
   1.1241000000000001e+00  -2.1980000000000000e-01   2.0588000000000002e+00   3.7240000000000001e-01  -3.8059999999999999e-01  -6.1400000000000003e-02  -1.1100000000000000e-01   2.8910000000000002e-01   5.9200999999999997e+00   4.8159999999999997e-01   3.0790000000000001e-01   2.2120000000000001e-01
   1.0801000000000001e+00   1.3189999999999999e-01   6.0050000000000003e-01   3.8190000000000002e-01  -4.6629999999999999e-01  -1.3200000000000000e-02  -1.5540000000000001e-01   4.8920000000000002e-01   6.1813000000000002e+00   5.0090000000000001e-01   3.3679999999999999e-01   2.4770000000000000e-01
   1.0801000000000001e+00  -2.1980000000000000e-01   2.4018999999999999e+00   4.2009999999999997e-01  -3.6159999999999998e-01  -9.2100000000000001e-02  -1.9980000000000001e-01   4.4469999999999998e-01   5.5719000000000003e+00   5.2980000000000005e-01   3.4639999999999999e-01   2.9189999999999999e-01
   1.1241000000000001e+00  -2.4179999999999999e-01   2.4876999999999998e+00   4.8690000000000000e-01  -3.4260000000000002e-01  -5.2600000000000001e-02   0.0000000000000000e+00   5.3369999999999995e-01   5.3106999999999998e+00   4.8159999999999997e-01   2.6939999999999997e-01   2.5659999999999999e-01
   1.1021000000000001e+00  -2.4179999999999999e-01   1.9730000000000001e+00   3.6280000000000001e-01  -4.1870000000000002e-01  -9.2100000000000001e-02  -2.2189999999999999e-01   2.0010000000000000e-01   5.9200999999999997e+00   6.0690000000000000e-01   3.9450000000000002e-01   3.1409999999999999e-01
   1.2343999999999999e+00  -8.7900000000000006e-02   1.1152000000000000e+00   3.4370000000000001e-01  -3.7109999999999999e-01  -4.3900000000000002e-02  -2.2200000000000001e-02   1.3339999999999999e-01   6.6166000000000000e+00   5.5869999999999997e-01   2.4060000000000001e-01   3.0959999999999999e-01
   1.1681999999999999e+00  -1.5390000000000001e-01   7.7210000000000001e-01   4.3919999999999998e-01  -3.2350000000000001e-01  -3.0700000000000002e-02  -3.7730000000000002e-01   2.0010000000000000e-01   7.0518999999999998e+00   5.5869999999999997e-01   2.0210000000000000e-01   2.8310000000000002e-01
   1.0580000000000001e+00  -2.8580000000000000e-01   3.0024000000000002e+00   3.9140000000000003e-01  -3.9010000000000000e-01  -4.4000000000000003e-03  -4.4400000000000002e-02   5.1139999999999997e-01   5.4847999999999999e+00   5.5869999999999997e-01   2.6939999999999997e-01   2.6979999999999998e-01
   1.1681999999999999e+00  -1.9789999999999999e-01   1.5441000000000000e+00   3.3420000000000000e-01  -4.3769999999999998e-01   4.4000000000000003e-03  -1.7760000000000001e-01   6.0040000000000004e-01   6.0941999999999998e+00   5.9719999999999995e-01   2.6939999999999997e-01   2.5659999999999999e-01
   1.1681999999999999e+00  -1.0990000000000000e-01   2.1446000000000001e+00   3.5330000000000000e-01  -4.3769999999999998e-01  -6.5799999999999997e-02  -3.1069999999999998e-01   6.0040000000000004e-01   6.7035999999999998e+00   6.1650000000000005e-01   2.6939999999999997e-01   2.6540000000000002e-01
   1.3225000000000000e+00  -1.0990000000000000e-01   2.8309000000000002e+00   3.5330000000000000e-01  -4.3769999999999998e-01   3.0700000000000002e-02  -1.1100000000000000e-01   5.3369999999999995e-01   5.5719000000000003e+00   5.5869999999999997e-01   3.1750000000000000e-01   3.2290000000000002e-01
   1.1462000000000001e+00  -1.3189999999999999e-01   2.1446000000000001e+00   4.0100000000000002e-01  -4.0920000000000001e-01  -3.9500000000000000e-02  -6.6600000000000006e-02   3.5580000000000001e-01   6.1813000000000002e+00   5.4910000000000003e-01   2.7900000000000003e-01   2.6979999999999998e-01
   9.4779999999999998e-01  -1.5390000000000001e-01   2.6593000000000000e+00   4.2009999999999997e-01  -2.8549999999999998e-01  -7.8899999999999998e-02   6.6600000000000006e-02   5.5589999999999995e-01   5.3106999999999998e+00   5.7799999999999996e-01   1.9239999999999999e-01   3.1850000000000001e-01
   1.1902999999999999e+00   1.7590000000000000e-01   1.8015000000000001e+00   3.9140000000000003e-01  -3.4260000000000002e-01  -5.7000000000000002e-02  -1.5540000000000001e-01   3.7800000000000000e-01   5.8330000000000002e+00   5.0090000000000001e-01   2.7900000000000003e-01   2.8310000000000002e-01
   1.2784000000000000e+00  -6.6000000000000003e-02   1.6298999999999999e+00   3.7240000000000001e-01  -4.0920000000000001e-01  -5.7000000000000002e-02   8.8800000000000004e-02   5.1139999999999997e-01   6.7035999999999998e+00   5.7799999999999996e-01   2.9830000000000001e-01   3.4499999999999997e-01
   7.9349999999999998e-01  -1.0990000000000000e-01   2.8309000000000002e+00   4.6779999999999999e-01  -3.8059999999999999e-01  -3.5099999999999999e-02  -2.2200000000000001e-02   4.2249999999999999e-01   6.5294999999999996e+00   6.2609999999999999e-01   3.1750000000000000e-01   3.2290000000000002e-01
   1.1902999999999999e+00  -1.9789999999999999e-01   2.2303999999999999e+00   3.9140000000000003e-01  -3.4260000000000002e-01  -5.7000000000000002e-02  -1.3320000000000001e-01   4.0020000000000000e-01   5.9200999999999997e+00   6.0690000000000000e-01   3.7530000000000002e-01   2.2120000000000001e-01
   9.6989999999999998e-01  -2.8580000000000000e-01   2.1446000000000001e+00   3.2460000000000000e-01  -3.3310000000000001e-01  -6.1400000000000003e-02  -8.8800000000000004e-02   3.1130000000000002e-01   5.3977000000000004e+00   5.3939999999999999e-01   2.5979999999999998e-01   2.9189999999999999e-01
   1.0360000000000000e+00   8.7900000000000006e-02   1.6298999999999999e+00   4.7739999999999999e-01  -3.9970000000000000e-01  -3.5099999999999999e-02  -4.4400000000000002e-02   2.6679999999999998e-01   6.3554000000000004e+00   4.7199999999999998e-01   2.6939999999999997e-01   2.5659999999999999e-01
   1.1021000000000001e+00   2.1999999999999999e-02   1.8015000000000001e+00   3.5330000000000000e-01  -2.3790000000000000e-01  -3.9500000000000000e-02   0.0000000000000000e+00   2.0010000000000000e-01   6.0072000000000001e+00   5.7799999999999996e-01   3.1750000000000000e-01   2.7870000000000000e-01
   1.1902999999999999e+00  -6.6000000000000003e-02   2.4876999999999998e+00   3.7240000000000001e-01  -3.2350000000000001e-01  -6.5799999999999997e-02  -6.6600000000000006e-02   4.4469999999999998e-01   7.1388999999999996e+00   5.1049999999999995e-01   3.0790000000000001e-01   2.4329999999999999e-01
   1.1462000000000001e+00  -1.9789999999999999e-01   2.4018999999999999e+00   4.2959999999999998e-01  -3.7109999999999999e-01  -5.2600000000000001e-02  -2.4410000000000001e-01   5.1139999999999997e-01   5.5719000000000003e+00   4.9130000000000001e-01   2.5979999999999998e-01   2.9640000000000000e-01
   8.8170000000000004e-01  -8.7900000000000006e-02   6.0050000000000003e-01   4.3919999999999998e-01  -3.6159999999999998e-01  -7.4499999999999997e-02  -3.1069999999999998e-01   3.1130000000000002e-01   5.6589000000000000e+00   5.1049999999999995e-01   2.2130000000000000e-01   2.6979999999999998e-01
   9.4779999999999998e-01   2.1999999999999999e-02   2.1446000000000001e+00   4.2009999999999997e-01  -4.3769999999999998e-01  -7.4499999999999997e-02  -2.2200000000000001e-02   4.6689999999999998e-01   6.7035999999999998e+00   5.2980000000000005e-01   2.4060000000000001e-01   2.7429999999999999e-01
   1.1681999999999999e+00   6.6000000000000003e-02   2.2303999999999999e+00   3.2460000000000000e-01  -3.1400000000000000e-01  -3.9500000000000000e-02  -1.7760000000000001e-01   4.6689999999999998e-01   5.4847999999999999e+00   5.1049999999999995e-01   2.5019999999999998e-01   2.8310000000000002e-01
   1.1462000000000001e+00  -3.0780000000000002e-01   1.6298999999999999e+00   4.2009999999999997e-01  -3.6159999999999998e-01  -4.4000000000000003e-03  -6.6600000000000006e-02   5.1139999999999997e-01   7.4871999999999996e+00   5.6830000000000003e-01   2.0210000000000000e-01   3.0520000000000003e-01
   9.9190000000000000e-01   1.5390000000000001e-01   8.5780000000000001e-01   4.2959999999999998e-01  -3.7109999999999999e-01  -7.8899999999999998e-02  -1.7760000000000001e-01   4.6689999999999998e-01   5.5719000000000003e+00   5.6830000000000003e-01   2.2130000000000000e-01   2.6540000000000002e-01
   9.6989999999999998e-01  -1.3189999999999999e-01   2.4018999999999999e+00   3.4370000000000001e-01  -4.7580000000000000e-01  -4.8200000000000000e-02   6.6600000000000006e-02   4.2249999999999999e-01   6.0072000000000001e+00   5.5869999999999997e-01   2.5979999999999998e-01   2.7429999999999999e-01
   1.0801000000000001e+00  -1.0990000000000000e-01   1.8015000000000001e+00   3.5330000000000000e-01  -3.5210000000000002e-01  -2.6300000000000000e-02   6.6600000000000006e-02   3.3350000000000002e-01   6.0941999999999998e+00   5.4910000000000003e-01   2.5019999999999998e-01   2.5209999999999999e-01
   1.1462000000000001e+00  -6.6000000000000003e-02   1.7157000000000000e+00   3.8190000000000002e-01  -4.3769999999999998e-01  -3.0700000000000002e-02  -2.8849999999999998e-01   3.7800000000000000e-01   6.0941999999999998e+00   5.0090000000000001e-01   2.8870000000000001e-01   2.4770000000000000e-01
   1.1462000000000001e+00  -1.3189999999999999e-01   2.7450999999999999e+00   4.0100000000000002e-01  -3.3310000000000001e-01  -5.7000000000000002e-02  -1.3320000000000001e-01   4.4469999999999998e-01   7.0518999999999998e+00   6.1650000000000005e-01   2.9830000000000001e-01   2.7870000000000000e-01
   1.1681999999999999e+00   6.6000000000000003e-02   1.9730000000000001e+00   4.1049999999999998e-01  -3.9010000000000000e-01  -4.3900000000000002e-02  -6.6600000000000006e-02   4.6689999999999998e-01   6.3554000000000004e+00   5.7799999999999996e-01   3.6559999999999998e-01   2.5209999999999999e-01
   1.1462000000000001e+00   6.6000000000000003e-02   1.8015000000000001e+00   5.1559999999999995e-01  -3.6159999999999998e-01  -3.0700000000000002e-02  -1.1100000000000000e-01   2.8910000000000002e-01   6.3554000000000004e+00   4.9130000000000001e-01   2.4060000000000001e-01   3.0080000000000001e-01
   1.1241000000000001e+00   8.7900000000000006e-02   2.0588000000000002e+00   4.1049999999999998e-01  -3.6159999999999998e-01  -3.9500000000000000e-02  -2.4410000000000001e-01   5.3369999999999995e-01   6.6166000000000000e+00   4.9130000000000001e-01   2.2130000000000000e-01   2.4329999999999999e-01
   1.1681999999999999e+00  -1.9789999999999999e-01   1.7157000000000000e+00   3.6280000000000001e-01  -4.4719999999999999e-01  -3.0700000000000002e-02  -2.2189999999999999e-01   5.1139999999999997e-01   6.3554000000000004e+00   4.6239999999999998e-01   2.9830000000000001e-01   2.6979999999999998e-01
   1.0360000000000000e+00  -1.7590000000000000e-01   1.5441000000000000e+00   3.8190000000000002e-01  -3.9010000000000000e-01  -3.9500000000000000e-02   1.3320000000000001e-01   3.1130000000000002e-01   6.4424999999999999e+00   3.9489999999999997e-01   2.0210000000000000e-01   3.2290000000000002e-01
   9.2579999999999996e-01  -1.9789999999999999e-01   1.1152000000000000e+00   4.1049999999999998e-01  -3.4260000000000002e-01  -5.2600000000000001e-02  -2.2189999999999999e-01   5.3369999999999995e-01   6.7035999999999998e+00   6.2609999999999999e-01   2.1170000000000000e-01   2.7429999999999999e-01
   1.1241000000000001e+00  -1.7590000000000000e-01   2.0588000000000002e+00   2.8639999999999999e-01  -3.7109999999999999e-01  -8.3299999999999999e-02  -8.8800000000000004e-02   4.4469999999999998e-01   6.0941999999999998e+00   5.1049999999999995e-01   3.0790000000000001e-01   2.6540000000000002e-01
   8.8170000000000004e-01  -1.9789999999999999e-01   2.3161999999999998e+00   2.8639999999999999e-01  -3.9970000000000000e-01  -5.7000000000000002e-02  -1.5540000000000001e-01   6.2260000000000004e-01   5.5719000000000003e+00   5.2980000000000005e-01   2.4060000000000001e-01   2.5659999999999999e-01
   1.2343999999999999e+00   1.0990000000000000e-01   1.9730000000000001e+00   4.3919999999999998e-01  -4.0920000000000001e-01  -8.8000000000000005e-03  -8.8800000000000004e-02   4.4469999999999998e-01   6.5294999999999996e+00   5.0090000000000001e-01   2.0210000000000000e-01   2.5659999999999999e-01
   1.1681999999999999e+00  -1.3189999999999999e-01   1.3725000000000001e+00   4.5829999999999999e-01  -4.3769999999999998e-01  -3.5099999999999999e-02  -6.6600000000000006e-02   6.4480000000000004e-01   6.2683000000000000e+00   5.8760000000000001e-01   2.4060000000000001e-01   2.5659999999999999e-01
   1.1241000000000001e+00  -3.0780000000000002e-01   1.9730000000000001e+00   3.6280000000000001e-01  -4.0920000000000001e-01   1.7500000000000002e-02   4.4400000000000002e-02   1.7790000000000000e-01   6.9648000000000003e+00   5.8760000000000001e-01   3.1750000000000000e-01   2.4329999999999999e-01
   1.2784000000000000e+00  -2.1999999999999999e-02   1.7157000000000000e+00   5.4420000000000002e-01  -3.8059999999999999e-01  -1.7500000000000002e-02  -8.8800000000000004e-02   3.7800000000000000e-01   5.7460000000000004e+00   5.7799999999999996e-01   2.4060000000000001e-01   3.1850000000000001e-01
   1.2564000000000000e+00  -3.5170000000000001e-01   1.8015000000000001e+00   4.3919999999999998e-01  -3.2350000000000001e-01  -3.5099999999999999e-02  -4.4400000000000002e-02   4.0020000000000000e-01   6.0941999999999998e+00   5.2980000000000005e-01   3.1750000000000000e-01   2.8310000000000002e-01
   1.1681999999999999e+00  -1.7590000000000000e-01   2.5735000000000001e+00   3.8190000000000002e-01  -3.9970000000000000e-01  -2.1899999999999999e-02  -6.6600000000000006e-02   4.6689999999999998e-01   5.8330000000000002e+00   5.3939999999999999e-01   1.2509999999999999e-01   2.3000000000000001e-01
   1.0360000000000000e+00  -1.7590000000000000e-01   2.1446000000000001e+00   4.1049999999999998e-01  -4.2820000000000003e-01  -3.0700000000000002e-02  -1.5540000000000001e-01   5.3369999999999995e-01   6.0941999999999998e+00   5.3939999999999999e-01   1.6360000000000000e-01   3.1850000000000001e-01
   1.2784000000000000e+00   8.7900000000000006e-02   1.2010000000000001e+00   4.0100000000000002e-01  -3.4260000000000002e-01   5.2600000000000001e-02   0.0000000000000000e+00   6.4480000000000004e-01   5.9200999999999997e+00   5.2980000000000005e-01   2.5019999999999998e-01   2.7870000000000000e-01
   9.4779999999999998e-01  -1.9789999999999999e-01   2.6593000000000000e+00   4.6779999999999999e-01  -3.7109999999999999e-01  -4.3900000000000002e-02  -6.6600000000000006e-02   4.6689999999999998e-01   6.0072000000000001e+00   6.2609999999999999e-01   2.4060000000000001e-01   2.6100000000000001e-01
   1.0360000000000000e+00  -1.5390000000000001e-01   1.8015000000000001e+00   4.1049999999999998e-01  -4.9480000000000002e-01  -5.7000000000000002e-02  -1.3320000000000001e-01   2.0010000000000000e-01   6.4424999999999999e+00   5.4910000000000003e-01   3.1750000000000000e-01   2.4770000000000000e-01
   1.0801000000000001e+00  -8.7900000000000006e-02   1.8015000000000001e+00   3.5330000000000000e-01  -3.2350000000000001e-01  -7.0199999999999999e-02  -3.3289999999999997e-01   4.0020000000000000e-01   5.6589000000000000e+00   5.9719999999999995e-01   2.4060000000000001e-01   3.0959999999999999e-01
   1.3005000000000000e+00  -1.3189999999999999e-01   2.7450999999999999e+00   4.1049999999999998e-01  -4.5679999999999998e-01   2.1899999999999999e-02  -8.8800000000000004e-02   2.6679999999999998e-01   6.9648000000000003e+00   6.7430000000000001e-01   2.8870000000000001e-01   2.6100000000000001e-01
   1.3005000000000000e+00   0.0000000000000000e+00   1.8872000000000000e+00   3.4370000000000001e-01  -3.4260000000000002e-01  -3.9500000000000000e-02  -8.8800000000000004e-02   2.8910000000000002e-01   5.7460000000000004e+00   4.6239999999999998e-01   2.6939999999999997e-01   2.5659999999999999e-01
   1.1241000000000001e+00  -2.4179999999999999e-01   2.7450999999999999e+00   3.8190000000000002e-01  -3.4260000000000002e-01  -8.7700000000000000e-02  -1.5540000000000001e-01   4.0020000000000000e-01   5.5719000000000003e+00   5.5869999999999997e-01   1.8279999999999999e-01   3.0959999999999999e-01
   1.1462000000000001e+00  -6.6000000000000003e-02   2.8309000000000002e+00   4.1049999999999998e-01  -2.7600000000000002e-01  -2.6300000000000000e-02  -4.4400000000000002e-02   3.5580000000000001e-01   6.1813000000000002e+00   5.2020000000000000e-01   1.7319999999999999e-01   2.8749999999999998e-01
   1.0801000000000001e+00  -4.3999999999999997e-02   2.3161999999999998e+00   3.4370000000000001e-01  -3.1400000000000000e-01  -9.2100000000000001e-02  -1.1100000000000000e-01   4.4469999999999998e-01   6.0941999999999998e+00   5.1049999999999995e-01   2.6939999999999997e-01   2.5659999999999999e-01
   9.6989999999999998e-01  -1.0990000000000000e-01   2.4876999999999998e+00   3.4370000000000001e-01  -3.6159999999999998e-01  -4.8200000000000000e-02   0.0000000000000000e+00   4.0020000000000000e-01   5.6589000000000000e+00   4.9130000000000001e-01   2.5979999999999998e-01   2.7870000000000000e-01
   1.1241000000000001e+00  -2.1999999999999999e-02   1.7157000000000000e+00   4.2959999999999998e-01  -2.9499999999999998e-01  -1.0520000000000000e-01   2.2200000000000001e-02   5.5589999999999995e-01   6.1813000000000002e+00   5.4910000000000003e-01   3.7530000000000002e-01   2.4329999999999999e-01
   9.9190000000000000e-01  -2.4179999999999999e-01   2.4018999999999999e+00   3.3420000000000000e-01  -4.6629999999999999e-01  -3.5099999999999999e-02  -2.2200000000000001e-02   4.4469999999999998e-01   6.3554000000000004e+00   5.8760000000000001e-01   2.6939999999999997e-01   2.7870000000000000e-01
   1.0139000000000000e+00  -2.4179999999999999e-01   1.5441000000000000e+00   3.4370000000000001e-01  -3.7109999999999999e-01   4.4000000000000003e-03   1.1100000000000000e-01   3.3350000000000002e-01   6.3554000000000004e+00   4.9130000000000001e-01   3.2710000000000000e-01   2.8310000000000002e-01
   1.0139000000000000e+00  -3.2979999999999998e-01   2.4876999999999998e+00   3.7240000000000001e-01  -3.9010000000000000e-01  -7.8899999999999998e-02   0.0000000000000000e+00   3.3350000000000002e-01   6.3554000000000004e+00   5.2980000000000005e-01   2.4060000000000001e-01   2.6979999999999998e-01
   1.2343999999999999e+00  -1.0990000000000000e-01   2.0588000000000002e+00   4.5829999999999999e-01  -2.9499999999999998e-01   4.4000000000000003e-03   2.2200000000000001e-02   3.3350000000000002e-01   6.3554000000000004e+00   5.3939999999999999e-01   2.8870000000000001e-01   2.7870000000000000e-01
   9.4779999999999998e-01  -1.5390000000000001e-01   1.2010000000000001e+00   4.4869999999999999e-01  -4.3769999999999998e-01  -4.3900000000000002e-02  -1.3320000000000001e-01   4.2249999999999999e-01   6.0941999999999998e+00   5.1049999999999995e-01   3.1750000000000000e-01   2.7429999999999999e-01
   1.0360000000000000e+00  -8.7900000000000006e-02   2.3161999999999998e+00   4.1049999999999998e-01  -3.9010000000000000e-01  -3.9500000000000000e-02  -2.2200000000000001e-02   4.8920000000000002e-01   6.5294999999999996e+00   5.7799999999999996e-01   3.5599999999999998e-01   2.7429999999999999e-01
   9.0369999999999995e-01   4.3999999999999997e-02   2.3161999999999998e+00   4.4869999999999999e-01  -3.0449999999999999e-01  -4.8200000000000000e-02  -6.6600000000000006e-02   4.2249999999999999e-01   6.2683000000000000e+00   5.3939999999999999e-01   2.5979999999999998e-01   2.7429999999999999e-01
   9.6989999999999998e-01  -2.1980000000000000e-01   1.3725000000000001e+00   4.1049999999999998e-01  -3.3310000000000001e-01   1.3200000000000000e-02  -2.2200000000000001e-02   5.5589999999999995e-01   5.6589000000000000e+00   5.5869999999999997e-01   3.4639999999999999e-01   3.1409999999999999e-01
   1.2564000000000000e+00  -1.0990000000000000e-01   2.5735000000000001e+00   4.1049999999999998e-01  -3.6159999999999998e-01  -5.2600000000000001e-02  -1.1100000000000000e-01   5.3369999999999995e-01   5.9200999999999997e+00   5.4910000000000003e-01   1.5400000000000000e-01   2.6540000000000002e-01
   1.1902999999999999e+00   8.7900000000000006e-02   1.2867999999999999e+00   2.8639999999999999e-01  -4.2820000000000003e-01  -5.7000000000000002e-02   4.4400000000000002e-02   5.1139999999999997e-01   5.9200999999999997e+00   6.4539999999999997e-01   2.4060000000000001e-01   2.9189999999999999e-01
   9.4779999999999998e-01  -1.0990000000000000e-01   1.6298999999999999e+00   3.3420000000000000e-01  -3.9010000000000000e-01  -7.0199999999999999e-02  -2.2200000000000001e-02   4.4469999999999998e-01   7.0518999999999998e+00   4.9130000000000001e-01   2.3089999999999999e-01   2.3440000000000000e-01
   1.1462000000000001e+00  -1.7590000000000000e-01   2.1446000000000001e+00   3.0549999999999999e-01  -4.2820000000000003e-01  -5.2600000000000001e-02  -1.3320000000000001e-01   4.8920000000000002e-01   5.2236000000000002e+00   6.3580000000000003e-01   2.5979999999999998e-01   2.6979999999999998e-01
   9.6989999999999998e-01  -2.1980000000000000e-01   1.1152000000000000e+00   4.2959999999999998e-01  -3.2350000000000001e-01  -3.9500000000000000e-02  -2.2200000000000001e-02   5.3369999999999995e-01   7.0518999999999998e+00   5.9719999999999995e-01   3.0790000000000001e-01   2.6100000000000001e-01
   1.0580000000000001e+00   0.0000000000000000e+00   1.9730000000000001e+00   4.2959999999999998e-01  -2.6640000000000003e-01  -4.3900000000000002e-02   2.2200000000000001e-02   4.4469999999999998e-01   6.3554000000000004e+00   5.2980000000000005e-01   2.5979999999999998e-01   2.8749999999999998e-01
   1.2343999999999999e+00  -1.0990000000000000e-01   1.8015000000000001e+00   5.1559999999999995e-01  -3.3310000000000001e-01  -4.3900000000000002e-02  -6.6600000000000006e-02   6.4480000000000004e-01   5.8330000000000002e+00   5.2020000000000000e-01   2.6939999999999997e-01   3.0520000000000003e-01
   9.9190000000000000e-01  -4.3999999999999997e-02   2.4018999999999999e+00   4.2959999999999998e-01  -2.5690000000000002e-01  -4.8200000000000000e-02  -1.1100000000000000e-01   4.6689999999999998e-01   5.6589000000000000e+00   5.2980000000000005e-01   2.3089999999999999e-01   2.9189999999999999e-01
   1.0139000000000000e+00  -2.4179999999999999e-01   2.2303999999999999e+00   4.2959999999999998e-01  -4.0920000000000001e-01  -5.2600000000000001e-02  -4.4400000000000002e-02   1.7790000000000000e-01   7.1388999999999996e+00   5.1049999999999995e-01   2.6939999999999997e-01   2.6540000000000002e-01
   1.1462000000000001e+00  -8.7900000000000006e-02   1.3725000000000001e+00   4.4869999999999999e-01  -2.9499999999999998e-01  -2.1899999999999999e-02  -1.3320000000000001e-01   4.2249999999999999e-01   5.9200999999999997e+00   5.7799999999999996e-01   1.7319999999999999e-01   2.8310000000000002e-01
   1.1902999999999999e+00   4.3999999999999997e-02   1.3725000000000001e+00   4.0100000000000002e-01  -4.5679999999999998e-01  -1.3200000000000000e-02   2.4410000000000001e-01   3.5580000000000001e-01   6.7907000000000002e+00   5.1049999999999995e-01   2.6939999999999997e-01   3.0080000000000001e-01
   1.1241000000000001e+00   2.1980000000000000e-01   1.8015000000000001e+00   4.2009999999999997e-01  -3.8059999999999999e-01  -3.9500000000000000e-02  -2.4410000000000001e-01   4.4469999999999998e-01   5.9200999999999997e+00   5.2980000000000005e-01   2.1170000000000000e-01   3.1409999999999999e-01
   1.0801000000000001e+00  -1.7590000000000000e-01   2.2303999999999999e+00   3.6280000000000001e-01  -3.2350000000000001e-01  -3.0700000000000002e-02  -2.4410000000000001e-01   7.3380000000000001e-01   6.9648000000000003e+00   5.4910000000000003e-01   1.7319999999999999e-01   2.6979999999999998e-01
   1.2122999999999999e+00   8.7900000000000006e-02   1.6298999999999999e+00   3.7240000000000001e-01  -5.1390000000000002e-01   0.0000000000000000e+00  -2.2200000000000001e-02   2.2239999999999999e-01   6.4424999999999999e+00   5.3939999999999999e-01   3.3679999999999999e-01   2.6979999999999998e-01
   1.0580000000000001e+00  -1.5390000000000001e-01   2.2303999999999999e+00   4.1049999999999998e-01  -3.5210000000000002e-01  -1.7500000000000002e-02  -8.8800000000000004e-02   6.2260000000000004e-01   6.4424999999999999e+00   6.0690000000000000e-01   2.4060000000000001e-01   2.8749999999999998e-01
   1.1681999999999999e+00   8.7900000000000006e-02   2.0588000000000002e+00   4.2959999999999998e-01  -4.2820000000000003e-01  -3.0700000000000002e-02  -2.8849999999999998e-01   3.7800000000000000e-01   5.5719000000000003e+00   5.7799999999999996e-01   2.8870000000000001e-01   2.6979999999999998e-01
   9.9190000000000000e-01  -2.1999999999999999e-02   1.7157000000000000e+00   4.1049999999999998e-01  -3.9970000000000000e-01  -8.7700000000000000e-02  -4.4400000000000002e-02   3.7800000000000000e-01   5.6589000000000000e+00   5.2980000000000005e-01   2.2130000000000000e-01   2.8310000000000002e-01
   1.1681999999999999e+00   2.1999999999999999e-02   1.6298999999999999e+00   4.9650000000000000e-01  -2.8549999999999998e-01  -1.0520000000000000e-01  -2.2189999999999999e-01   7.5600000000000001e-01   6.1813000000000002e+00   5.6830000000000003e-01   2.5019999999999998e-01   2.8310000000000002e-01
   1.0580000000000001e+00  -8.7900000000000006e-02   1.8015000000000001e+00   5.0600000000000001e-01  -3.6159999999999998e-01  -8.8000000000000005e-03  -1.3320000000000001e-01   3.3350000000000002e-01   6.2683000000000000e+00   4.9130000000000001e-01   3.0790000000000001e-01   2.6979999999999998e-01
   1.0360000000000000e+00  -4.3999999999999997e-02   1.8872000000000000e+00   4.7739999999999999e-01  -3.8059999999999999e-01  -5.2600000000000001e-02  -6.6600000000000006e-02   4.6689999999999998e-01   6.3554000000000004e+00   5.4910000000000003e-01   3.1750000000000000e-01   2.7429999999999999e-01
   1.2564000000000000e+00   8.7900000000000006e-02   2.0588000000000002e+00   4.1049999999999998e-01  -5.3290000000000004e-01   0.0000000000000000e+00   0.0000000000000000e+00   5.3369999999999995e-01   6.2683000000000000e+00   5.7799999999999996e-01   2.3089999999999999e-01   2.6540000000000002e-01
   1.1681999999999999e+00  -1.0990000000000000e-01   2.2303999999999999e+00   4.2009999999999997e-01  -3.6159999999999998e-01   1.7500000000000002e-02   0.0000000000000000e+00   2.8910000000000002e-01   6.0072000000000001e+00   5.1049999999999995e-01   3.3679999999999999e-01   2.6979999999999998e-01
   1.1681999999999999e+00  -8.7900000000000006e-02   1.8872000000000000e+00   3.7240000000000001e-01  -3.1400000000000000e-01  -2.6300000000000000e-02  -2.2200000000000001e-02   3.1130000000000002e-01   5.5719000000000003e+00   6.1650000000000005e-01   2.5019999999999998e-01   3.1850000000000001e-01
   1.0801000000000001e+00  -2.6379999999999998e-01   1.0294000000000001e+00   4.2009999999999997e-01  -4.3769999999999998e-01  -1.7500000000000002e-02  -1.9980000000000001e-01   4.2249999999999999e-01   6.3554000000000004e+00   5.2980000000000005e-01   2.3089999999999999e-01   2.5209999999999999e-01
   1.1462000000000001e+00   4.3999999999999997e-02   1.2867999999999999e+00   4.8690000000000000e-01  -4.3769999999999998e-01  -2.1899999999999999e-02   1.1100000000000000e-01   4.0020000000000000e-01   5.5719000000000003e+00   5.2980000000000005e-01   1.8279999999999999e-01   2.7429999999999999e-01
   1.1462000000000001e+00  -1.5390000000000001e-01   1.2010000000000001e+00   3.8190000000000002e-01  -3.6159999999999998e-01  -4.3900000000000002e-02   0.0000000000000000e+00   4.0020000000000000e-01   7.1388999999999996e+00   5.7799999999999996e-01   3.0790000000000001e-01   2.6100000000000001e-01
   9.6989999999999998e-01  -1.0990000000000000e-01   2.2303999999999999e+00   3.3420000000000000e-01  -3.4260000000000002e-01  -1.3200000000000000e-02   0.0000000000000000e+00   3.7800000000000000e-01   5.7460000000000004e+00   5.3939999999999999e-01   2.0210000000000000e-01   2.3000000000000001e-01
   1.1241000000000001e+00  -2.1999999999999999e-02   2.1446000000000001e+00   4.2959999999999998e-01  -3.6159999999999998e-01   8.8000000000000005e-03  -1.7760000000000001e-01   4.4469999999999998e-01   6.5294999999999996e+00   5.4910000000000003e-01   2.7900000000000003e-01   2.6540000000000002e-01
   1.0360000000000000e+00   0.0000000000000000e+00   1.6298999999999999e+00   4.8690000000000000e-01  -3.4260000000000002e-01  -1.0520000000000000e-01  -2.2189999999999999e-01   4.6689999999999998e-01   6.0072000000000001e+00   5.6830000000000003e-01   2.5019999999999998e-01   2.9189999999999999e-01
   9.2579999999999996e-01   0.0000000000000000e+00   1.9730000000000001e+00   3.9140000000000003e-01  -4.3769999999999998e-01  -3.0700000000000002e-02  -8.8800000000000004e-02   3.5580000000000001e-01   6.0072000000000001e+00   5.8760000000000001e-01   3.3679999999999999e-01   2.7429999999999999e-01
   9.0369999999999995e-01  -1.7590000000000000e-01   1.6298999999999999e+00   4.0100000000000002e-01  -3.9970000000000000e-01  -4.3900000000000002e-02  -2.4410000000000001e-01   2.8910000000000002e-01   6.2683000000000000e+00   5.2980000000000005e-01   2.5979999999999998e-01   2.6979999999999998e-01
   9.4779999999999998e-01  -2.8580000000000000e-01   1.7157000000000000e+00   3.7240000000000001e-01  -4.1870000000000002e-01  -5.2600000000000001e-02  -8.8800000000000004e-02   6.8930000000000002e-01   6.2683000000000000e+00   5.3939999999999999e-01   2.5019999999999998e-01   3.4499999999999997e-01
   1.1021000000000001e+00  -1.5390000000000001e-01   2.0588000000000002e+00   3.8190000000000002e-01  -4.7580000000000000e-01  -1.7500000000000002e-02  -2.2200000000000001e-02   5.7809999999999995e-01   6.1813000000000002e+00   4.8159999999999997e-01   2.1170000000000000e-01   3.1850000000000001e-01
   9.9190000000000000e-01   8.7900000000000006e-02   1.7157000000000000e+00   3.6280000000000001e-01  -3.7109999999999999e-01  -6.5799999999999997e-02   4.4400000000000002e-02   3.5580000000000001e-01   6.3554000000000004e+00   5.9719999999999995e-01   2.1170000000000000e-01   2.6979999999999998e-01
   9.9190000000000000e-01  -8.7900000000000006e-02   2.5735000000000001e+00   4.3919999999999998e-01  -4.1870000000000002e-01  -5.2600000000000001e-02  -2.2200000000000001e-02   3.3350000000000002e-01   6.0072000000000001e+00   5.8760000000000001e-01   2.3089999999999999e-01   3.1850000000000001e-01
   1.1241000000000001e+00  -1.3189999999999999e-01   1.8872000000000000e+00   4.8690000000000000e-01  -4.8530000000000001e-01   8.8000000000000005e-03  -2.2200000000000001e-02   5.7809999999999995e-01   5.6589000000000000e+00   5.3939999999999999e-01   2.3089999999999999e-01   2.6540000000000002e-01
   1.0139000000000000e+00   6.6000000000000003e-02   8.5780000000000001e-01   3.1509999999999999e-01  -4.8530000000000001e-01  -4.8200000000000000e-02  -6.6600000000000006e-02   4.8920000000000002e-01   5.5719000000000003e+00   6.0690000000000000e-01   2.7900000000000003e-01   3.0080000000000001e-01
   1.3225000000000000e+00  -2.8580000000000000e-01   2.2303999999999999e+00   3.6280000000000001e-01  -3.0449999999999999e-01  -5.7000000000000002e-02  -8.8800000000000004e-02   4.8920000000000002e-01   6.0072000000000001e+00   5.4910000000000003e-01   2.5979999999999998e-01   2.9189999999999999e-01
   1.2564000000000000e+00  -1.7590000000000000e-01   1.6298999999999999e+00   4.5829999999999999e-01  -3.2350000000000001e-01  -3.9500000000000000e-02  -8.8800000000000004e-02   4.0020000000000000e-01   6.2683000000000000e+00   5.2020000000000000e-01   2.3089999999999999e-01   2.7429999999999999e-01
   9.9190000000000000e-01  -2.1999999999999999e-02   2.3161999999999998e+00   3.6280000000000001e-01  -3.5210000000000002e-01  -1.3200000000000000e-02  -1.1100000000000000e-01   3.7800000000000000e-01   6.2683000000000000e+00   5.9719999999999995e-01   2.4060000000000001e-01   2.5659999999999999e-01
   1.0360000000000000e+00  -8.7900000000000006e-02   2.7450999999999999e+00   3.5330000000000000e-01  -4.0920000000000001e-01  -3.9500000000000000e-02  -1.9980000000000001e-01   3.5580000000000001e-01   5.9200999999999997e+00   6.1650000000000005e-01   1.1550000000000001e-01   2.7870000000000000e-01
   1.0580000000000001e+00  -2.8580000000000000e-01   2.1446000000000001e+00   2.8639999999999999e-01  -3.7109999999999999e-01   4.3900000000000002e-02  -2.6629999999999998e-01   5.7809999999999995e-01   5.5719000000000003e+00   6.3580000000000003e-01   1.6360000000000000e-01   2.7870000000000000e-01
   1.2564000000000000e+00  -1.0990000000000000e-01   1.8872000000000000e+00   4.5829999999999999e-01  -3.9970000000000000e-01  -4.8200000000000000e-02   1.1100000000000000e-01   4.0020000000000000e-01   5.3106999999999998e+00   5.7799999999999996e-01   2.6939999999999997e-01   2.8310000000000002e-01
   1.0139000000000000e+00  -2.1980000000000000e-01   2.0588000000000002e+00   3.8190000000000002e-01  -4.6629999999999999e-01  -3.0700000000000002e-02  -1.5540000000000001e-01   7.5600000000000001e-01   7.0518999999999998e+00   5.8760000000000001e-01   2.3089999999999999e-01   2.8310000000000002e-01
   8.3760000000000001e-01  -1.5390000000000001e-01   2.2303999999999999e+00   4.6779999999999999e-01  -3.1400000000000000e-01  -1.3200000000000000e-02   6.6600000000000006e-02   4.6689999999999998e-01   6.5294999999999996e+00   5.8760000000000001e-01   3.2710000000000000e-01   2.7870000000000000e-01
   1.0360000000000000e+00  -4.3999999999999997e-02   2.4876999999999998e+00   4.0100000000000002e-01  -2.9499999999999998e-01  -6.1400000000000003e-02   1.5540000000000001e-01   2.4460000000000001e-01   6.8777999999999997e+00   5.2020000000000000e-01   3.0790000000000001e-01   2.4770000000000000e-01
   1.0801000000000001e+00  -1.3189999999999999e-01   2.0588000000000002e+00   4.3919999999999998e-01  -3.4260000000000002e-01  -3.5099999999999999e-02   0.0000000000000000e+00   4.6689999999999998e-01   6.1813000000000002e+00   5.7799999999999996e-01   3.3679999999999999e-01   2.7870000000000000e-01
   1.3005000000000000e+00   6.6000000000000003e-02   2.4018999999999999e+00   4.7739999999999999e-01  -3.3310000000000001e-01  -2.1899999999999999e-02  -1.9980000000000001e-01   4.6689999999999998e-01   6.1813000000000002e+00   5.8760000000000001e-01   2.1170000000000000e-01   2.6100000000000001e-01
   9.0369999999999995e-01  -2.1980000000000000e-01   2.2303999999999999e+00   4.7739999999999999e-01  -2.8549999999999998e-01  -8.7700000000000000e-02  -1.5540000000000001e-01   4.0020000000000000e-01   6.0072000000000001e+00   5.1049999999999995e-01   2.2130000000000000e-01   2.5209999999999999e-01
   1.1241000000000001e+00  -8.7900000000000006e-02   2.4876999999999998e+00   4.2009999999999997e-01  -4.0920000000000001e-01  -3.0700000000000002e-02   4.4400000000000002e-02   1.7790000000000000e-01   5.7460000000000004e+00   5.1049999999999995e-01   3.0790000000000001e-01   2.9640000000000000e-01
   1.3225000000000000e+00  -2.1980000000000000e-01   1.8872000000000000e+00   4.2009999999999997e-01  -4.1870000000000002e-01   1.7500000000000002e-02  -2.8849999999999998e-01   3.5580000000000001e-01   6.0941999999999998e+00   4.6239999999999998e-01   2.6939999999999997e-01   2.3440000000000000e-01
   1.0139000000000000e+00  -1.3189999999999999e-01   1.9730000000000001e+00   3.3420000000000000e-01  -3.1400000000000000e-01  -4.3900000000000002e-02   4.4400000000000002e-02   3.7800000000000000e-01   6.3554000000000004e+00   5.2980000000000005e-01   2.5979999999999998e-01   2.6100000000000001e-01
   8.1559999999999999e-01  -1.5390000000000001e-01   1.7157000000000000e+00   3.6280000000000001e-01  -4.1870000000000002e-01  -3.9500000000000000e-02  -8.8800000000000004e-02   4.6689999999999998e-01   5.8330000000000002e+00   5.4910000000000003e-01   2.8870000000000001e-01   3.2729999999999998e-01
   1.1241000000000001e+00   8.7900000000000006e-02   1.5441000000000000e+00   4.2009999999999997e-01  -3.0449999999999999e-01   1.7500000000000002e-02   4.4400000000000002e-02   4.0020000000000000e-01   5.9200999999999997e+00   6.9359999999999999e-01   2.7900000000000003e-01   2.8310000000000002e-01
   1.2122999999999999e+00  -1.5390000000000001e-01   2.2303999999999999e+00   4.9650000000000000e-01  -4.0920000000000001e-01  -7.4499999999999997e-02   8.8800000000000004e-02   4.4469999999999998e-01   5.6589000000000000e+00   5.2020000000000000e-01   1.5400000000000000e-01   2.7870000000000000e-01
   8.5960000000000003e-01  -1.9789999999999999e-01   2.3161999999999998e+00   4.7739999999999999e-01  -2.4740000000000001e-01  -5.2600000000000001e-02   0.0000000000000000e+00   6.2260000000000004e-01   6.0072000000000001e+00   5.5869999999999997e-01   3.1750000000000000e-01   2.7870000000000000e-01
   8.3760000000000001e-01   1.0990000000000000e-01   1.9730000000000001e+00   9.5500000000000002e-02  -3.3310000000000001e-01   4.4000000000000003e-03  -6.6600000000000006e-02   5.1139999999999997e-01   6.7907000000000002e+00   5.2020000000000000e-01   1.8279999999999999e-01   2.7870000000000000e-01
   1.2564000000000000e+00   1.9789999999999999e-01   1.9730000000000001e+00   4.4869999999999999e-01  -3.0449999999999999e-01  -5.7000000000000002e-02   4.4400000000000002e-02   4.0020000000000000e-01   5.9200999999999997e+00   5.3939999999999999e-01   2.6939999999999997e-01   2.6979999999999998e-01
   1.0139000000000000e+00  -4.3999999999999997e-02   2.3161999999999998e+00   4.3919999999999998e-01  -4.0920000000000001e-01   2.6300000000000000e-02   2.2189999999999999e-01   2.6679999999999998e-01   6.0941999999999998e+00   5.4910000000000003e-01   2.6939999999999997e-01   3.0080000000000001e-01
   8.8170000000000004e-01  -1.3189999999999999e-01   1.7157000000000000e+00   4.2009999999999997e-01  -3.1400000000000000e-01  -2.6300000000000000e-02  -2.4410000000000001e-01   5.7809999999999995e-01   6.7035999999999998e+00   5.5869999999999997e-01   2.5979999999999998e-01   2.9640000000000000e-01
   9.4779999999999998e-01   2.1999999999999999e-02   1.8015000000000001e+00   4.5829999999999999e-01  -3.4260000000000002e-01  -3.5099999999999999e-02  -1.5540000000000001e-01   6.6710000000000003e-01   6.3554000000000004e+00   4.8159999999999997e-01   2.5979999999999998e-01   2.6979999999999998e-01
   1.1681999999999999e+00  -2.1980000000000000e-01   2.7450999999999999e+00   3.2460000000000000e-01  -3.7109999999999999e-01  -3.9500000000000000e-02   2.2200000000000001e-02  -8.8900000000000007e-02   5.8330000000000002e+00   5.8760000000000001e-01   1.7319999999999999e-01   2.3440000000000000e-01
   1.1462000000000001e+00  -2.8580000000000000e-01   2.2303999999999999e+00   3.5330000000000000e-01  -4.3769999999999998e-01  -5.2600000000000001e-02   0.0000000000000000e+00   5.3369999999999995e-01   6.0072000000000001e+00   5.8760000000000001e-01   1.5400000000000000e-01   3.0959999999999999e-01
   1.1462000000000001e+00   2.1999999999999999e-02   1.3725000000000001e+00   3.4370000000000001e-01  -3.6159999999999998e-01  -6.1400000000000003e-02  -1.1100000000000000e-01   8.4499999999999997e-01   6.7035999999999998e+00   5.9719999999999995e-01   2.4060000000000001e-01   2.9189999999999999e-01
   9.6989999999999998e-01  -8.7900000000000006e-02   2.3161999999999998e+00   4.1049999999999998e-01  -3.2350000000000001e-01  -4.8200000000000000e-02   1.1100000000000000e-01   1.3339999999999999e-01   6.5294999999999996e+00   5.4910000000000003e-01   2.8870000000000001e-01   2.3440000000000000e-01
   1.1462000000000001e+00  -2.4179999999999999e-01   1.8015000000000001e+00   4.2009999999999997e-01  -3.6159999999999998e-01  -6.1400000000000003e-02  -4.4400000000000002e-02   3.7800000000000000e-01   5.8330000000000002e+00   6.1650000000000005e-01   2.9830000000000001e-01   2.9189999999999999e-01
   1.0139000000000000e+00  -4.3999999999999997e-02   2.0588000000000002e+00   3.8190000000000002e-01  -4.4719999999999999e-01  -3.5099999999999999e-02  -1.5540000000000001e-01   4.8920000000000002e-01   6.0941999999999998e+00   6.9359999999999999e-01   2.4060000000000001e-01   2.6979999999999998e-01
   1.1681999999999999e+00  -3.0780000000000002e-01   2.3161999999999998e+00   4.2959999999999998e-01  -3.9010000000000000e-01  -7.8899999999999998e-02  -2.2200000000000001e-02   4.0020000000000000e-01   6.1813000000000002e+00   6.1650000000000005e-01   2.6939999999999997e-01   2.7870000000000000e-01
   8.3760000000000001e-01  -1.3189999999999999e-01   1.5441000000000000e+00   4.2959999999999998e-01  -3.9970000000000000e-01  -3.9500000000000000e-02  -2.6629999999999998e-01   4.8920000000000002e-01   5.3106999999999998e+00   5.5869999999999997e-01   1.5400000000000000e-01   2.4770000000000000e-01
   1.1241000000000001e+00  -6.6000000000000003e-02   1.2010000000000001e+00   4.1049999999999998e-01  -2.6640000000000003e-01  -2.6300000000000000e-02   0.0000000000000000e+00   3.5580000000000001e-01   6.2683000000000000e+00   6.1650000000000005e-01   2.5979999999999998e-01   2.5659999999999999e-01
   1.2784000000000000e+00  -2.6379999999999998e-01   1.7157000000000000e+00   3.6280000000000001e-01  -4.8530000000000001e-01  -4.8200000000000000e-02   8.8800000000000004e-02   4.4469999999999998e-01   5.5719000000000003e+00   6.2609999999999999e-01   2.5019999999999998e-01   3.0959999999999999e-01
   1.0580000000000001e+00   4.3999999999999997e-02   1.3725000000000001e+00   4.5829999999999999e-01  -4.0920000000000001e-01   0.0000000000000000e+00  -1.9980000000000001e-01   1.7790000000000000e-01   4.8754000000000000e+00   4.8159999999999997e-01   2.5979999999999998e-01   2.6979999999999998e-01
   9.2579999999999996e-01  -1.5390000000000001e-01   2.4876999999999998e+00   3.8190000000000002e-01  -4.2820000000000003e-01  -4.3900000000000002e-02  -4.4400000000000002e-02   4.6689999999999998e-01   6.5294999999999996e+00   6.9359999999999999e-01   2.2130000000000000e-01   2.8310000000000002e-01
   7.9349999999999998e-01  -2.1999999999999999e-02   1.8872000000000000e+00   3.4370000000000001e-01  -4.0920000000000001e-01  -3.9500000000000000e-02  -1.5540000000000001e-01   9.1169999999999995e-01   6.0072000000000001e+00   5.2020000000000000e-01   3.0790000000000001e-01   2.9189999999999999e-01
   1.1902999999999999e+00  -3.0780000000000002e-01   3.0024000000000002e+00   2.9599999999999999e-01  -3.7109999999999999e-01  -3.0700000000000002e-02   8.8800000000000004e-02   3.1130000000000002e-01   6.1813000000000002e+00   5.3939999999999999e-01   3.2710000000000000e-01   2.4770000000000000e-01
   1.2122999999999999e+00  -6.6000000000000003e-02   1.5441000000000000e+00   4.4869999999999999e-01  -4.2820000000000003e-01  -4.8200000000000000e-02  -2.2200000000000001e-02   4.4469999999999998e-01   6.0941999999999998e+00   4.9130000000000001e-01   3.1750000000000000e-01   2.5209999999999999e-01
   1.0360000000000000e+00  -3.7369999999999998e-01   1.8872000000000000e+00   4.1049999999999998e-01  -5.0429999999999997e-01  -3.9500000000000000e-02   1.1100000000000000e-01   5.3369999999999995e-01   6.0941999999999998e+00   6.0690000000000000e-01   2.6939999999999997e-01   2.4770000000000000e-01
   1.0801000000000001e+00  -3.0780000000000002e-01   2.9165999999999999e+00   3.8190000000000002e-01  -2.1890000000000001e-01  -3.9500000000000000e-02  -1.1100000000000000e-01   5.5589999999999995e-01   6.1813000000000002e+00   5.8760000000000001e-01   2.4060000000000001e-01   3.0959999999999999e-01
   1.0580000000000001e+00  -1.9789999999999999e-01   2.4018999999999999e+00   4.7739999999999999e-01  -3.8059999999999999e-01   0.0000000000000000e+00  -1.7760000000000001e-01   4.6689999999999998e-01   6.4424999999999999e+00   5.9719999999999995e-01   2.1170000000000000e-01   2.9640000000000000e-01
   1.1241000000000001e+00  -8.7900000000000006e-02   1.8015000000000001e+00   3.4370000000000001e-01  -4.4719999999999999e-01  -5.2600000000000001e-02  -2.4410000000000001e-01   5.5589999999999995e-01   6.1813000000000002e+00   6.7430000000000001e-01   2.0210000000000000e-01   2.7870000000000000e-01
   1.1462000000000001e+00  -2.1980000000000000e-01   1.6298999999999999e+00   4.1049999999999998e-01  -3.5210000000000002e-01  -1.7500000000000002e-02   4.4400000000000002e-02   4.6689999999999998e-01   6.4424999999999999e+00   5.5869999999999997e-01   1.3469999999999999e-01   3.2290000000000002e-01
   1.1021000000000001e+00  -1.3189999999999999e-01   1.5441000000000000e+00   4.1049999999999998e-01  -3.7109999999999999e-01   1.3200000000000000e-02   4.4400000000000002e-02   3.3350000000000002e-01   5.4847999999999999e+00   5.1049999999999995e-01   1.7319999999999999e-01   2.8749999999999998e-01
   1.0360000000000000e+00  -2.4179999999999999e-01   2.3161999999999998e+00   3.4370000000000001e-01  -3.9970000000000000e-01  -6.5799999999999997e-02   4.4400000000000002e-02   4.2249999999999999e-01   5.9200999999999997e+00   5.6830000000000003e-01   2.4060000000000001e-01   2.9189999999999999e-01
   1.0580000000000001e+00  -1.0990000000000000e-01   2.2303999999999999e+00   3.7240000000000001e-01  -3.7109999999999999e-01  -2.6300000000000000e-02  -1.9980000000000001e-01   5.1139999999999997e-01   6.2683000000000000e+00   6.3580000000000003e-01   2.9830000000000001e-01   2.7870000000000000e-01
   9.0369999999999995e-01  -8.7900000000000006e-02   1.9730000000000001e+00   3.4370000000000001e-01  -2.8549999999999998e-01  -1.0520000000000000e-01  -3.1069999999999998e-01   5.7809999999999995e-01   5.3977000000000004e+00   5.1049999999999995e-01   1.9239999999999999e-01   3.0959999999999999e-01
   1.1462000000000001e+00  -6.6000000000000003e-02   2.2303999999999999e+00   4.8690000000000000e-01  -3.9010000000000000e-01  -7.0199999999999999e-02  -6.6600000000000006e-02   5.1139999999999997e-01   6.1813000000000002e+00   5.8760000000000001e-01   2.8870000000000001e-01   3.0520000000000003e-01
   1.2784000000000000e+00  -4.3999999999999997e-02   1.8015000000000001e+00   3.7240000000000001e-01  -4.4719999999999999e-01  -8.8000000000000005e-03  -1.5540000000000001e-01   4.0020000000000000e-01   6.9648000000000003e+00   5.3939999999999999e-01   2.9830000000000001e-01   2.1679999999999999e-01
   1.0801000000000001e+00  -4.3999999999999997e-02   2.4876999999999998e+00   3.8190000000000002e-01  -3.2350000000000001e-01  -1.3200000000000000e-02   1.1100000000000000e-01   5.3369999999999995e-01   6.7035999999999998e+00   5.2020000000000000e-01   3.2710000000000000e-01   2.8749999999999998e-01
   1.1681999999999999e+00  -2.4179999999999999e-01   2.5735000000000001e+00   3.9140000000000003e-01  -2.6640000000000003e-01  -4.3900000000000002e-02   2.2200000000000001e-02   6.4480000000000004e-01   5.9200999999999997e+00   5.7799999999999996e-01   2.1170000000000000e-01   2.7429999999999999e-01
   1.1241000000000001e+00  -4.3999999999999997e-02   2.8309000000000002e+00   4.0100000000000002e-01  -3.4260000000000002e-01  -8.8000000000000005e-03   0.0000000000000000e+00   3.7800000000000000e-01   5.9200999999999997e+00   5.8760000000000001e-01   2.2130000000000000e-01   2.7429999999999999e-01
   1.1902999999999999e+00  -3.0780000000000002e-01   2.0588000000000002e+00   3.6280000000000001e-01  -3.9970000000000000e-01  -4.4000000000000003e-03  -1.1100000000000000e-01   5.1139999999999997e-01   5.3106999999999998e+00   5.0090000000000001e-01   2.0210000000000000e-01   3.0080000000000001e-01
   1.0580000000000001e+00   2.1999999999999999e-02   1.7157000000000000e+00   4.3919999999999998e-01  -4.6629999999999999e-01   1.3200000000000000e-02  -1.5540000000000001e-01   3.1130000000000002e-01   6.2683000000000000e+00   5.5869999999999997e-01   2.3089999999999999e-01   3.0080000000000001e-01
   1.1021000000000001e+00  -2.6379999999999998e-01   2.1446000000000001e+00   3.5330000000000000e-01  -3.1400000000000000e-01  -7.8899999999999998e-02  -1.7760000000000001e-01   5.1139999999999997e-01   6.1813000000000002e+00   5.2980000000000005e-01   2.1170000000000000e-01   2.6100000000000001e-01
   1.0801000000000001e+00  -1.3189999999999999e-01   2.0588000000000002e+00   3.5330000000000000e-01  -4.2820000000000003e-01   4.4000000000000003e-03  -4.4400000000000002e-02   4.0020000000000000e-01   6.0072000000000001e+00   4.5269999999999999e-01   2.5979999999999998e-01   2.6100000000000001e-01
   7.9349999999999998e-01  -1.0990000000000000e-01   1.9730000000000001e+00   4.3919999999999998e-01  -4.1870000000000002e-01  -6.5799999999999997e-02  -3.5510000000000003e-01   4.8920000000000002e-01   6.0941999999999998e+00   5.2980000000000005e-01   2.9830000000000001e-01   3.0080000000000001e-01
   1.2122999999999999e+00  -1.5390000000000001e-01   1.7157000000000000e+00   4.8690000000000000e-01  -3.2350000000000001e-01  -1.7500000000000002e-02  -2.6629999999999998e-01   4.6689999999999998e-01   5.7460000000000004e+00   6.5500000000000003e-01   2.5979999999999998e-01   2.8310000000000002e-01
   1.1241000000000001e+00  -1.3189999999999999e-01   1.2867999999999999e+00   4.2959999999999998e-01  -3.9970000000000000e-01  -8.8000000000000005e-03   2.2200000000000001e-02   6.6710000000000003e-01   6.4424999999999999e+00   5.1049999999999995e-01   2.5019999999999998e-01   3.1850000000000001e-01
   9.6989999999999998e-01  -1.3189999999999999e-01   2.2303999999999999e+00   4.8690000000000000e-01  -2.3790000000000000e-01  -4.8200000000000000e-02  -1.3320000000000001e-01   6.0040000000000004e-01   5.5719000000000003e+00   5.4910000000000003e-01   2.4060000000000001e-01   2.6540000000000002e-01
   1.1241000000000001e+00  -1.5390000000000001e-01   1.8872000000000000e+00   4.3919999999999998e-01  -3.5210000000000002e-01  -6.5799999999999997e-02  -1.5540000000000001e-01   4.8920000000000002e-01   6.3554000000000004e+00   5.5869999999999997e-01   1.9239999999999999e-01   2.9189999999999999e-01
   1.2564000000000000e+00  -2.6379999999999998e-01   1.4582999999999999e+00   3.8190000000000002e-01  -3.2350000000000001e-01  -3.9500000000000000e-02   2.2200000000000001e-02   6.2260000000000004e-01   5.7460000000000004e+00   5.5869999999999997e-01   2.7900000000000003e-01   2.7870000000000000e-01
   1.1462000000000001e+00  -2.1980000000000000e-01   2.4876999999999998e+00   4.5829999999999999e-01  -3.9010000000000000e-01  -2.1899999999999999e-02  -6.6600000000000006e-02   4.2249999999999999e-01   7.2260000000000000e+00   5.6830000000000003e-01   2.5979999999999998e-01   3.1850000000000001e-01
   9.4779999999999998e-01   0.0000000000000000e+00   1.5441000000000000e+00   4.4869999999999999e-01  -3.8059999999999999e-01  -3.0700000000000002e-02  -6.6600000000000006e-02   4.2249999999999999e-01   6.0941999999999998e+00   5.2020000000000000e-01   2.0210000000000000e-01   3.0080000000000001e-01
   1.0139000000000000e+00  -3.5170000000000001e-01   2.6593000000000000e+00   4.2009999999999997e-01  -3.0449999999999999e-01  -3.9500000000000000e-02  -1.3320000000000001e-01   3.1130000000000002e-01   6.7035999999999998e+00   5.1049999999999995e-01   2.0210000000000000e-01   2.6100000000000001e-01
   1.3005000000000000e+00  -1.3189999999999999e-01   2.3161999999999998e+00   3.2460000000000000e-01  -4.0920000000000001e-01  -7.8899999999999998e-02  -1.3320000000000001e-01   5.7809999999999995e-01   6.0941999999999998e+00   6.3580000000000003e-01   3.2710000000000000e-01   2.8310000000000002e-01
   1.1241000000000001e+00  -2.1980000000000000e-01   2.5735000000000001e+00   4.7739999999999999e-01  -4.2820000000000003e-01  -1.3200000000000000e-02  -1.3320000000000001e-01   6.0040000000000004e-01   6.1813000000000002e+00   5.8760000000000001e-01   2.4060000000000001e-01   2.6100000000000001e-01
   9.9190000000000000e-01  -2.1980000000000000e-01   1.9730000000000001e+00   4.7739999999999999e-01  -3.7109999999999999e-01  -6.5799999999999997e-02  -1.9980000000000001e-01   4.6689999999999998e-01   4.9623999999999997e+00   5.6830000000000003e-01   2.9830000000000001e-01   2.9640000000000000e-01
   1.0580000000000001e+00  -2.1999999999999999e-02   2.3161999999999998e+00   3.6280000000000001e-01  -3.9970000000000000e-01  -5.7000000000000002e-02   0.0000000000000000e+00   6.4480000000000004e-01   5.9200999999999997e+00   5.3939999999999999e-01   3.2710000000000000e-01   2.3890000000000000e-01
   1.0360000000000000e+00  -1.5390000000000001e-01   1.0294000000000001e+00   4.5829999999999999e-01  -3.6159999999999998e-01  -4.3900000000000002e-02  -2.2200000000000001e-02   5.7809999999999995e-01   6.4424999999999999e+00   5.6830000000000003e-01   2.5979999999999998e-01   2.8310000000000002e-01
   1.0139000000000000e+00  -2.1999999999999999e-02   2.1446000000000001e+00   3.8190000000000002e-01  -3.5210000000000002e-01   3.0700000000000002e-02  -4.4400000000000002e-02   2.6679999999999998e-01   5.9200999999999997e+00   6.2609999999999999e-01   3.2710000000000000e-01   2.4770000000000000e-01
   1.1462000000000001e+00   6.6000000000000003e-02   1.7157000000000000e+00   3.6280000000000001e-01  -3.5210000000000002e-01   2.1899999999999999e-02  -6.6600000000000006e-02   5.5589999999999995e-01   5.6589000000000000e+00   5.6830000000000003e-01   3.3679999999999999e-01   2.2559999999999999e-01
   1.0139000000000000e+00  -2.8580000000000000e-01   2.3161999999999998e+00   3.7240000000000001e-01  -5.0429999999999997e-01   2.1899999999999999e-02  -1.5540000000000001e-01   3.3350000000000002e-01   5.4847999999999999e+00   6.0690000000000000e-01   1.7319999999999999e-01   3.2290000000000002e-01
   9.2579999999999996e-01  -8.7900000000000006e-02   2.8309000000000002e+00   4.0100000000000002e-01  -3.9010000000000000e-01  -1.6230000000000000e-01  -1.1100000000000000e-01   3.5580000000000001e-01   6.2683000000000000e+00   6.5500000000000003e-01   2.1170000000000000e-01   3.3179999999999998e-01
   9.9190000000000000e-01  -1.5390000000000001e-01   2.2303999999999999e+00   3.3420000000000000e-01  -3.0449999999999999e-01   0.0000000000000000e+00  -1.1100000000000000e-01   5.3369999999999995e-01   5.7460000000000004e+00   5.4910000000000003e-01   2.6939999999999997e-01   2.7429999999999999e-01
   1.0139000000000000e+00  -1.3189999999999999e-01   2.4876999999999998e+00   3.7240000000000001e-01  -4.4719999999999999e-01  -5.7000000000000002e-02   0.0000000000000000e+00   4.6689999999999998e-01   5.1365999999999996e+00   5.8760000000000001e-01   1.4430000000000001e-01   2.9189999999999999e-01
   9.2579999999999996e-01  -1.3189999999999999e-01   1.2867999999999999e+00   3.7240000000000001e-01  -2.9499999999999998e-01   1.3200000000000000e-02  -2.8849999999999998e-01   5.5589999999999995e-01   6.6166000000000000e+00   5.9719999999999995e-01   2.4060000000000001e-01   2.6540000000000002e-01
   1.0139000000000000e+00  -2.6379999999999998e-01   1.9730000000000001e+00   3.6280000000000001e-01  -3.9970000000000000e-01  -5.7000000000000002e-02  -2.2200000000000001e-02   4.6689999999999998e-01   6.0941999999999998e+00   6.2609999999999999e-01   2.6939999999999997e-01   2.3440000000000000e-01
   9.2579999999999996e-01  -2.1980000000000000e-01   1.2010000000000001e+00   4.1049999999999998e-01  -4.1870000000000002e-01   4.4000000000000003e-03  -2.2189999999999999e-01   7.3380000000000001e-01   6.5294999999999996e+00   5.5869999999999997e-01   2.2130000000000000e-01   2.6100000000000001e-01
   1.1241000000000001e+00   4.3999999999999997e-02   1.4582999999999999e+00   4.4869999999999999e-01  -3.9970000000000000e-01   4.4000000000000003e-03  -1.7760000000000001e-01   4.2249999999999999e-01   6.0072000000000001e+00   4.5269999999999999e-01   2.5979999999999998e-01   2.8310000000000002e-01
   9.9190000000000000e-01  -8.7900000000000006e-02   1.5441000000000000e+00   4.4869999999999999e-01  -3.5210000000000002e-01  -5.2600000000000001e-02   4.4400000000000002e-02   5.7809999999999995e-01   5.4847999999999999e+00   5.5869999999999997e-01   2.1170000000000000e-01   2.9640000000000000e-01
   9.4779999999999998e-01  -3.2979999999999998e-01   2.0588000000000002e+00   3.5330000000000000e-01  -4.6629999999999999e-01  -3.0700000000000002e-02  -1.5540000000000001e-01   4.0020000000000000e-01   5.5719000000000003e+00   4.8159999999999997e-01   2.3089999999999999e-01   2.8310000000000002e-01
   1.2343999999999999e+00  -2.6379999999999998e-01   2.3161999999999998e+00   4.2009999999999997e-01  -3.9010000000000000e-01  -1.3200000000000000e-02  -4.4400000000000002e-02   4.2249999999999999e-01   6.2683000000000000e+00   5.4910000000000003e-01   2.5019999999999998e-01   2.9640000000000000e-01
   1.0580000000000001e+00  -2.4179999999999999e-01   1.5441000000000000e+00   4.2009999999999997e-01  -4.0920000000000001e-01   0.0000000000000000e+00   2.2200000000000001e-02   1.7790000000000000e-01   5.5719000000000003e+00   4.9130000000000001e-01   2.7900000000000003e-01   2.6979999999999998e-01
   1.0801000000000001e+00  -1.9789999999999999e-01   1.0294000000000001e+00   4.0100000000000002e-01  -5.0429999999999997e-01  -1.3200000000000000e-02   4.4400000000000002e-02   4.6689999999999998e-01   6.4424999999999999e+00   4.8159999999999997e-01   2.1170000000000000e-01   2.6979999999999998e-01
   1.1462000000000001e+00  -1.5390000000000001e-01   1.2010000000000001e+00   4.2009999999999997e-01  -3.7109999999999999e-01  -4.4000000000000003e-03  -1.5540000000000001e-01   4.6689999999999998e-01   5.5719000000000003e+00   6.2609999999999999e-01   3.1750000000000000e-01   2.7429999999999999e-01
   1.1021000000000001e+00  -1.3189999999999999e-01   2.0588000000000002e+00   4.2959999999999998e-01  -3.4260000000000002e-01  -4.3900000000000002e-02   1.1100000000000000e-01   3.5580000000000001e-01   5.4847999999999999e+00   5.3939999999999999e-01   2.5019999999999998e-01   2.6100000000000001e-01
   9.9190000000000000e-01  -1.5390000000000001e-01   1.5441000000000000e+00   3.8190000000000002e-01  -3.9010000000000000e-01  -1.0520000000000000e-01  -2.2189999999999999e-01   4.0020000000000000e-01   5.9200999999999997e+00   6.1650000000000005e-01   2.1170000000000000e-01   2.9640000000000000e-01
   1.0360000000000000e+00  -1.3189999999999999e-01   1.8015000000000001e+00   3.5330000000000000e-01  -3.7109999999999999e-01  -8.7700000000000000e-02  -8.8800000000000004e-02   5.1139999999999997e-01   6.0941999999999998e+00   5.2020000000000000e-01   2.4060000000000001e-01   2.3000000000000001e-01
   1.0580000000000001e+00   1.9789999999999999e-01   1.5441000000000000e+00   5.0600000000000001e-01  -3.9970000000000000e-01  -3.0700000000000002e-02  -1.9980000000000001e-01   4.0020000000000000e-01   6.1813000000000002e+00   5.3939999999999999e-01   2.2130000000000000e-01   2.8310000000000002e-01
   1.1021000000000001e+00   8.7900000000000006e-02   1.7157000000000000e+00   2.9599999999999999e-01  -3.7109999999999999e-01  -3.9500000000000000e-02  -1.7760000000000001e-01   6.4480000000000004e-01   5.9200999999999997e+00   5.1049999999999995e-01   2.6939999999999997e-01   2.4329999999999999e-01
   1.1021000000000001e+00  -4.3999999999999997e-02   1.8872000000000000e+00   4.2959999999999998e-01  -2.6640000000000003e-01  -4.3900000000000002e-02  -1.1100000000000000e-01   5.3369999999999995e-01   5.9200999999999997e+00   6.5500000000000003e-01   3.1750000000000000e-01   2.5659999999999999e-01
   1.1681999999999999e+00  -1.3189999999999999e-01   1.9730000000000001e+00   4.2959999999999998e-01  -4.1870000000000002e-01  -4.4000000000000003e-03  -6.6600000000000006e-02   3.5580000000000001e-01   5.1365999999999996e+00   6.5500000000000003e-01   2.1170000000000000e-01   3.0080000000000001e-01
   9.6989999999999998e-01  -1.9789999999999999e-01   1.6298999999999999e+00   5.1559999999999995e-01  -2.5690000000000002e-01   3.0700000000000002e-02  -1.9980000000000001e-01   6.6710000000000003e-01   5.9200999999999997e+00   5.2020000000000000e-01   2.6939999999999997e-01   2.9640000000000000e-01
   1.1021000000000001e+00  -2.4179999999999999e-01   1.9730000000000001e+00   3.8190000000000002e-01  -4.0920000000000001e-01  -2.1899999999999999e-02   8.8800000000000004e-02   3.5580000000000001e-01   5.5719000000000003e+00   6.1650000000000005e-01   1.8279999999999999e-01   3.0520000000000003e-01
   9.9190000000000000e-01  -2.4179999999999999e-01   2.1446000000000001e+00   4.0100000000000002e-01  -4.3769999999999998e-01  -3.0700000000000002e-02   0.0000000000000000e+00   3.7800000000000000e-01   5.6589000000000000e+00   6.0690000000000000e-01   2.5979999999999998e-01   2.9189999999999999e-01
   9.6989999999999998e-01  -2.4179999999999999e-01   1.5441000000000000e+00   3.3420000000000000e-01  -4.8530000000000001e-01  -1.3200000000000000e-02  -2.2200000000000001e-02   3.3350000000000002e-01   6.4424999999999999e+00   5.7799999999999996e-01   3.0790000000000001e-01   2.3890000000000000e-01
   1.1902999999999999e+00  -2.1999999999999999e-02   1.5441000000000000e+00   4.2009999999999997e-01  -4.2820000000000003e-01  -2.6300000000000000e-02  -8.8800000000000004e-02   4.4469999999999998e-01   5.9200999999999997e+00   5.9719999999999995e-01   2.5019999999999998e-01   2.7870000000000000e-01
   1.0801000000000001e+00   6.6000000000000003e-02   2.2303999999999999e+00   4.4869999999999999e-01  -3.9970000000000000e-01  -1.3200000000000000e-02  -6.6600000000000006e-02   4.0020000000000000e-01   6.1813000000000002e+00   5.5869999999999997e-01   3.2710000000000000e-01   2.6979999999999998e-01
   9.4779999999999998e-01  -2.1980000000000000e-01   2.1446000000000001e+00   4.2009999999999997e-01  -3.4260000000000002e-01  -4.4000000000000003e-03  -1.5540000000000001e-01   5.7809999999999995e-01   5.6589000000000000e+00   5.8760000000000001e-01   1.8279999999999999e-01   2.4329999999999999e-01
   1.0801000000000001e+00  -2.4179999999999999e-01   2.7450999999999999e+00   4.5829999999999999e-01  -3.5210000000000002e-01  -8.7700000000000000e-02  -2.8849999999999998e-01   3.1130000000000002e-01   6.5294999999999996e+00   5.2020000000000000e-01   2.8870000000000001e-01   2.6100000000000001e-01
   1.0360000000000000e+00  -1.3189999999999999e-01   1.3725000000000001e+00   3.9140000000000003e-01  -3.6159999999999998e-01  -3.0700000000000002e-02  -1.1100000000000000e-01   4.4469999999999998e-01   5.9200999999999997e+00   5.2020000000000000e-01   2.7900000000000003e-01   2.7870000000000000e-01
   1.0580000000000001e+00  -3.0780000000000002e-01   2.5735000000000001e+00   4.2009999999999997e-01  -3.6159999999999998e-01  -6.1400000000000003e-02   4.4400000000000002e-02   3.5580000000000001e-01   6.4424999999999999e+00   5.3939999999999999e-01   2.3089999999999999e-01   3.4949999999999998e-01
   8.5960000000000003e-01  -1.0990000000000000e-01   2.1446000000000001e+00   4.9650000000000000e-01  -3.4260000000000002e-01  -6.5799999999999997e-02  -1.3320000000000001e-01   4.0020000000000000e-01   6.2683000000000000e+00   5.2020000000000000e-01   2.7900000000000003e-01   2.9189999999999999e-01
   1.2122999999999999e+00  -1.3189999999999999e-01   1.3725000000000001e+00   4.2009999999999997e-01  -5.0429999999999997e-01  -1.3200000000000000e-02   4.4400000000000002e-02   5.5589999999999995e-01   5.7460000000000004e+00   5.7799999999999996e-01   2.5019999999999998e-01   2.6540000000000002e-01
   1.1902999999999999e+00  -1.3189999999999999e-01   2.0588000000000002e+00   4.7739999999999999e-01  -3.6159999999999998e-01  -3.0700000000000002e-02   8.8800000000000004e-02   5.7809999999999995e-01   5.9200999999999997e+00   5.5869999999999997e-01   2.6939999999999997e-01   3.0959999999999999e-01
   1.1241000000000001e+00  -8.7900000000000006e-02   1.9730000000000001e+00   4.3919999999999998e-01  -4.1870000000000002e-01  -3.5099999999999999e-02  -8.8800000000000004e-02   6.8930000000000002e-01   6.4424999999999999e+00   5.2020000000000000e-01   2.9830000000000001e-01   3.1850000000000001e-01
   7.9349999999999998e-01  -2.1980000000000000e-01   2.1446000000000001e+00   3.8190000000000002e-01  -2.8549999999999998e-01  -6.5799999999999997e-02   2.2200000000000001e-02   4.4469999999999998e-01   5.6589000000000000e+00   6.5500000000000003e-01   2.6939999999999997e-01   2.5659999999999999e-01
   9.6989999999999998e-01  -2.1999999999999999e-02   2.2303999999999999e+00   3.6280000000000001e-01  -3.9970000000000000e-01  -1.3200000000000000e-02  -2.2200000000000001e-02   3.1130000000000002e-01   5.3977000000000004e+00   4.7199999999999998e-01   3.2710000000000000e-01   2.2559999999999999e-01
   9.4779999999999998e-01  -8.7900000000000006e-02   1.4582999999999999e+00   5.0600000000000001e-01  -3.9010000000000000e-01  -8.7700000000000000e-02  -8.8800000000000004e-02   4.6689999999999998e-01   5.6589000000000000e+00   5.7799999999999996e-01   2.1170000000000000e-01   2.8310000000000002e-01
   9.0369999999999995e-01   6.6000000000000003e-02   2.5735000000000001e+00   3.1509999999999999e-01  -3.5210000000000002e-01  -6.5799999999999997e-02  -1.9980000000000001e-01   3.7800000000000000e-01   5.7460000000000004e+00   5.7799999999999996e-01   1.6360000000000000e-01   2.8749999999999998e-01
   9.4779999999999998e-01  -6.6000000000000003e-02   1.4582999999999999e+00   3.1509999999999999e-01  -3.8059999999999999e-01  -2.6300000000000000e-02   2.2189999999999999e-01   4.2249999999999999e-01   6.1813000000000002e+00   6.0690000000000000e-01   2.5019999999999998e-01   2.4329999999999999e-01
   1.1462000000000001e+00  -8.7900000000000006e-02   1.4582999999999999e+00   2.5779999999999997e-01  -3.5210000000000002e-01  -3.0700000000000002e-02  -1.7760000000000001e-01   3.1130000000000002e-01   6.1813000000000002e+00   5.5869999999999997e-01   2.5019999999999998e-01   3.1409999999999999e-01
   1.0801000000000001e+00  -4.1770000000000002e-01   1.9730000000000001e+00   4.2959999999999998e-01  -3.8059999999999999e-01  -8.8000000000000005e-03  -2.2200000000000001e-02   4.0020000000000000e-01   5.8330000000000002e+00   6.2609999999999999e-01   2.5979999999999998e-01   2.7870000000000000e-01
   8.3760000000000001e-01  -3.0780000000000002e-01   2.3161999999999998e+00   3.3420000000000000e-01  -3.5210000000000002e-01   8.8000000000000005e-03  -1.1100000000000000e-01   4.8920000000000002e-01   5.5719000000000003e+00   5.8760000000000001e-01   2.4060000000000001e-01   2.6979999999999998e-01
   1.1462000000000001e+00  -2.6379999999999998e-01   1.0294000000000001e+00   3.8190000000000002e-01  -3.6159999999999998e-01  -7.0199999999999999e-02   6.6600000000000006e-02   4.4469999999999998e-01   6.4424999999999999e+00   5.6830000000000003e-01   2.7900000000000003e-01   2.5209999999999999e-01
   1.0139000000000000e+00  -2.6379999999999998e-01   2.4876999999999998e+00   3.9140000000000003e-01  -3.7109999999999999e-01  -8.3299999999999999e-02  -1.3320000000000001e-01   5.5589999999999995e-01   6.1813000000000002e+00   5.1049999999999995e-01   2.1170000000000000e-01   3.0080000000000001e-01
   1.0801000000000001e+00  -1.7590000000000000e-01   1.8872000000000000e+00   4.7739999999999999e-01  -3.5210000000000002e-01  -6.5799999999999997e-02  -2.2200000000000001e-02   5.5589999999999995e-01   6.5294999999999996e+00   5.5869999999999997e-01   3.8490000000000002e-01   2.6540000000000002e-01
   9.2579999999999996e-01  -4.3999999999999997e-02   2.1446000000000001e+00   2.0999999999999999e-01  -3.5210000000000002e-01  -3.5099999999999999e-02   1.3320000000000001e-01   5.3369999999999995e-01   5.2236000000000002e+00   5.6830000000000003e-01   2.9830000000000001e-01   3.0080000000000001e-01
   1.0360000000000000e+00   0.0000000000000000e+00   2.0588000000000002e+00   4.2009999999999997e-01  -3.5210000000000002e-01  -4.3900000000000002e-02   2.2200000000000001e-02   4.0020000000000000e-01   5.2236000000000002e+00   6.2609999999999999e-01   2.1170000000000000e-01   2.7429999999999999e-01
   1.0139000000000000e+00  -1.3189999999999999e-01   2.4876999999999998e+00   5.0600000000000001e-01  -3.5210000000000002e-01  -3.9500000000000000e-02  -2.2200000000000001e-02   3.3350000000000002e-01   5.7460000000000004e+00   6.2609999999999999e-01   2.4060000000000001e-01   2.6979999999999998e-01
   9.6989999999999998e-01  -2.1980000000000000e-01   1.3725000000000001e+00   3.9140000000000003e-01  -3.3310000000000001e-01   8.8000000000000005e-03   1.3320000000000001e-01   4.6689999999999998e-01   5.6589000000000000e+00   5.8760000000000001e-01   2.5019999999999998e-01   3.2290000000000002e-01
   1.1021000000000001e+00  -1.9789999999999999e-01   1.5441000000000000e+00   2.6729999999999998e-01  -4.9480000000000002e-01  -2.6300000000000000e-02   0.0000000000000000e+00   5.7809999999999995e-01   6.1813000000000002e+00   5.7799999999999996e-01   1.9239999999999999e-01   2.5659999999999999e-01
   8.5960000000000003e-01  -1.5390000000000001e-01   2.4018999999999999e+00   4.3919999999999998e-01  -3.8059999999999999e-01  -3.0700000000000002e-02  -1.3320000000000001e-01   5.5589999999999995e-01   6.1813000000000002e+00   5.4910000000000003e-01   1.5400000000000000e-01   2.4770000000000000e-01
   9.2579999999999996e-01  -1.9789999999999999e-01   1.9730000000000001e+00   4.1049999999999998e-01  -4.1870000000000002e-01  -5.7000000000000002e-02   0.0000000000000000e+00   3.5580000000000001e-01   6.0941999999999998e+00   5.7799999999999996e-01   2.5019999999999998e-01   2.9189999999999999e-01
   1.2122999999999999e+00  -1.7590000000000000e-01   1.7157000000000000e+00   3.2460000000000000e-01  -3.5210000000000002e-01  -3.5099999999999999e-02  -8.8800000000000004e-02   6.0040000000000004e-01   6.3554000000000004e+00   5.9719999999999995e-01   3.1750000000000000e-01   2.8310000000000002e-01
   1.0139000000000000e+00  -6.6000000000000003e-02   1.6298999999999999e+00   4.5829999999999999e-01  -3.9970000000000000e-01  -2.6300000000000000e-02  -2.8849999999999998e-01   4.0020000000000000e-01   6.0941999999999998e+00   6.6469999999999996e-01   2.5019999999999998e-01   3.1409999999999999e-01
   9.4779999999999998e-01  -8.7900000000000006e-02   2.3161999999999998e+00   3.7240000000000001e-01  -3.9970000000000000e-01  -2.6300000000000000e-02  -2.2200000000000001e-02   3.5580000000000001e-01   6.1813000000000002e+00   5.2020000000000000e-01   2.9830000000000001e-01   2.6100000000000001e-01
   1.1462000000000001e+00  -8.7900000000000006e-02   1.8015000000000001e+00   4.2009999999999997e-01  -3.5210000000000002e-01  -2.1899999999999999e-02   6.6600000000000006e-02   3.7800000000000000e-01   5.8330000000000002e+00   4.8159999999999997e-01   2.4060000000000001e-01   2.6100000000000001e-01
   1.1462000000000001e+00  -1.9789999999999999e-01   2.7450999999999999e+00   4.2959999999999998e-01  -3.2350000000000001e-01  -4.3900000000000002e-02   2.2200000000000001e-02   3.7800000000000000e-01   6.3554000000000004e+00   5.6830000000000003e-01   2.5979999999999998e-01   2.7870000000000000e-01
   1.2122999999999999e+00  -1.5390000000000001e-01   2.1446000000000001e+00   4.8690000000000000e-01  -3.9010000000000000e-01  -5.7000000000000002e-02  -1.3320000000000001e-01   6.4480000000000004e-01   5.6589000000000000e+00   5.1049999999999995e-01   2.5019999999999998e-01   2.6979999999999998e-01
   1.0139000000000000e+00  -1.0990000000000000e-01   2.2303999999999999e+00   3.6280000000000001e-01  -3.1400000000000000e-01  -4.3900000000000002e-02   0.0000000000000000e+00   4.2249999999999999e-01   6.0072000000000001e+00   4.9130000000000001e-01   1.9239999999999999e-01   2.2559999999999999e-01
   1.1681999999999999e+00  -6.6000000000000003e-02   1.8872000000000000e+00   3.8190000000000002e-01  -4.2820000000000003e-01  -1.3200000000000000e-02  -1.1100000000000000e-01   3.7800000000000000e-01   6.3554000000000004e+00   6.1650000000000005e-01   2.2130000000000000e-01   2.7870000000000000e-01
   1.0139000000000000e+00   6.6000000000000003e-02   1.5441000000000000e+00   4.6779999999999999e-01  -2.9499999999999998e-01  -1.7500000000000002e-02   2.2200000000000001e-02   6.0040000000000004e-01   5.5719000000000003e+00   5.4910000000000003e-01   1.5400000000000000e-01   2.5659999999999999e-01
   1.0360000000000000e+00  -3.2979999999999998e-01   8.5780000000000001e-01   4.2959999999999998e-01  -5.1390000000000002e-01  -1.3200000000000000e-02  -1.3320000000000001e-01   6.0040000000000004e-01   5.4847999999999999e+00   5.2020000000000000e-01   2.5979999999999998e-01   2.8749999999999998e-01
   8.5960000000000003e-01  -3.0780000000000002e-01   2.4018999999999999e+00   3.6280000000000001e-01  -3.7109999999999999e-01  -5.2600000000000001e-02  -4.4400000000000002e-02   4.2249999999999999e-01   5.2236000000000002e+00   6.8389999999999995e-01   2.7900000000000003e-01   2.6979999999999998e-01
   1.0139000000000000e+00  -1.3189999999999999e-01   2.2303999999999999e+00   4.1049999999999998e-01  -3.9010000000000000e-01   4.4000000000000003e-03   1.3320000000000001e-01   2.8910000000000002e-01   6.0072000000000001e+00   5.2020000000000000e-01   2.7900000000000003e-01   2.4329999999999999e-01
   9.0369999999999995e-01  -1.7590000000000000e-01   1.7157000000000000e+00   4.8690000000000000e-01  -3.5210000000000002e-01  -5.7000000000000002e-02  -1.1100000000000000e-01   4.8920000000000002e-01   6.0072000000000001e+00   5.2020000000000000e-01   2.3089999999999999e-01   2.5209999999999999e-01
   1.0580000000000001e+00  -1.5390000000000001e-01   2.2303999999999999e+00   4.1049999999999998e-01  -5.0429999999999997e-01   1.3200000000000000e-02  -6.6600000000000006e-02   5.5589999999999995e-01   6.7035999999999998e+00   5.8760000000000001e-01   2.4060000000000001e-01   2.6540000000000002e-01
   1.0139000000000000e+00  -1.7590000000000000e-01   2.6593000000000000e+00   4.3919999999999998e-01  -3.7109999999999999e-01  -5.2600000000000001e-02  -6.6600000000000006e-02   3.5580000000000001e-01   5.6589000000000000e+00   6.2609999999999999e-01   3.3679999999999999e-01   2.8749999999999998e-01
   8.1559999999999999e-01  -8.7900000000000006e-02   1.6298999999999999e+00   4.2959999999999998e-01  -3.7109999999999999e-01  -6.5799999999999997e-02   4.4400000000000002e-02   5.1139999999999997e-01   6.6166000000000000e+00   5.4910000000000003e-01   1.8279999999999999e-01   2.8749999999999998e-01
   8.5960000000000003e-01  -1.0990000000000000e-01   2.3161999999999998e+00   4.1049999999999998e-01  -4.3769999999999998e-01  -1.7500000000000002e-02  -8.8800000000000004e-02   3.3350000000000002e-01   6.5294999999999996e+00   4.6239999999999998e-01   2.9830000000000001e-01   2.5209999999999999e-01
   1.2122999999999999e+00  -1.9789999999999999e-01   2.2303999999999999e+00   3.2460000000000000e-01  -4.0920000000000001e-01  -5.2600000000000001e-02   6.6600000000000006e-02   3.1130000000000002e-01   6.0941999999999998e+00   5.3939999999999999e-01   2.5979999999999998e-01   2.7870000000000000e-01
   1.4107000000000001e+00  -2.1999999999999999e-02   1.7160000000000000e-01   4.0100000000000002e-01  -4.6629999999999999e-01  -1.3200000000000000e-02  -1.7760000000000001e-01   3.3350000000000002e-01   5.7460000000000004e+00   5.7799999999999996e-01   2.3089999999999999e-01   3.1409999999999999e-01
   2.8649999999999998e-01  -3.5170000000000001e-01   1.9730000000000001e+00   3.0549999999999999e-01  -3.3310000000000001e-01  -4.8200000000000000e-02   4.4400000000000002e-02   1.7790000000000000e-01   6.2683000000000000e+00   5.3939999999999999e-01   2.2130000000000000e-01   2.5209999999999999e-01
   8.8170000000000004e-01   0.0000000000000000e+00   1.9730000000000001e+00   4.1049999999999998e-01  -3.9970000000000000e-01  -6.5799999999999997e-02   2.2200000000000001e-02   2.8910000000000002e-01   6.5294999999999996e+00   4.7199999999999998e-01   2.8870000000000001e-01   2.7429999999999999e-01
   1.7634000000000001e+00  -2.4179999999999999e-01   2.4876999999999998e+00   4.4869999999999999e-01  -4.3769999999999998e-01  -1.1400000000000000e-01  -8.8800000000000004e-02   4.8920000000000002e-01   5.4847999999999999e+00   5.8760000000000001e-01   2.5979999999999998e-01   2.9640000000000000e-01
   7.9349999999999998e-01  -2.8580000000000000e-01   1.8872000000000000e+00   4.1049999999999998e-01  -4.1870000000000002e-01  -4.4000000000000003e-03   1.1100000000000000e-01   5.3369999999999995e-01   5.7460000000000004e+00   4.9130000000000001e-01   2.8870000000000001e-01   2.7429999999999999e-01
   4.6289999999999998e-01   1.0990000000000000e-01   1.8872000000000000e+00   4.5829999999999999e-01  -3.0449999999999999e-01  -5.2600000000000001e-02   6.6600000000000006e-02   5.1139999999999997e-01   6.0941999999999998e+00   4.9130000000000001e-01   2.7900000000000003e-01   2.4770000000000000e-01
   1.3666000000000000e+00  -2.6379999999999998e-01   2.2303999999999999e+00   4.2959999999999998e-01  -2.9499999999999998e-01  -5.2600000000000001e-02   6.6600000000000006e-02   5.1139999999999997e-01   5.3977000000000004e+00   5.4910000000000003e-01   2.3089999999999999e-01   2.8749999999999998e-01
   1.3446000000000000e+00  -3.2979999999999998e-01   2.0588000000000002e+00   4.9650000000000000e-01  -3.7109999999999999e-01  -1.0090000000000000e-01   2.2200000000000001e-02   4.2249999999999999e-01   6.2683000000000000e+00   5.5869999999999997e-01   2.5979999999999998e-01   2.6979999999999998e-01
   1.1462000000000001e+00  -3.7369999999999998e-01   2.2303999999999999e+00   3.8190000000000002e-01  -3.9970000000000000e-01  -7.0199999999999999e-02  -6.6600000000000006e-02   2.0010000000000000e-01   5.6589000000000000e+00   6.2609999999999999e-01   2.9830000000000001e-01   2.8310000000000002e-01
   5.2900000000000003e-01  -2.1999999999999999e-02   1.3725000000000001e+00   4.3919999999999998e-01  -3.3310000000000001e-01   3.0700000000000002e-02  -1.7760000000000001e-01   4.8920000000000002e-01   6.0941999999999998e+00   5.4910000000000003e-01   2.6939999999999997e-01   2.8749999999999998e-01
   6.3919999999999999e-01   2.1999999999999999e-02   2.3161999999999998e+00   3.3420000000000000e-01  -2.9499999999999998e-01   3.9500000000000000e-02  -2.2200000000000001e-02   4.0020000000000000e-01   6.7907000000000002e+00   5.5869999999999997e-01   2.5019999999999998e-01   2.4770000000000000e-01
   1.6311000000000000e+00  -8.7900000000000006e-02   1.9730000000000001e+00   3.5330000000000000e-01  -4.8530000000000001e-01  -2.1899999999999999e-02  -2.2200000000000001e-02   5.1139999999999997e-01   6.1813000000000002e+00   5.2020000000000000e-01   2.3089999999999999e-01   2.7429999999999999e-01
   9.2579999999999996e-01  -1.3189999999999999e-01   2.4018999999999999e+00   4.5829999999999999e-01  -4.7580000000000000e-01  -3.0700000000000002e-02  -2.6629999999999998e-01   3.7800000000000000e-01   6.0072000000000001e+00   5.9719999999999995e-01   3.1750000000000000e-01   2.8310000000000002e-01
   9.0369999999999995e-01  -1.5390000000000001e-01   2.1446000000000001e+00   3.6280000000000001e-01  -2.8549999999999998e-01  -2.6300000000000000e-02  -2.2200000000000001e-02   5.1139999999999997e-01   6.7035999999999998e+00   5.5869999999999997e-01   1.6360000000000000e-01   2.7870000000000000e-01
   4.8490000000000000e-01  -6.6000000000000003e-02   2.3161999999999998e+00   3.4370000000000001e-01  -3.1400000000000000e-01   8.8000000000000005e-03  -8.8800000000000004e-02   5.7809999999999995e-01   6.6166000000000000e+00   5.2980000000000005e-01   2.3089999999999999e-01   2.6979999999999998e-01
   1.4327000000000001e+00   1.3189999999999999e-01   2.1446000000000001e+00   4.2009999999999997e-01  -3.9970000000000000e-01  -5.7000000000000002e-02   1.1100000000000000e-01   2.4460000000000001e-01   6.6166000000000000e+00   6.7430000000000001e-01   2.1170000000000000e-01   2.8310000000000002e-01
   1.2122999999999999e+00  -1.3189999999999999e-01   1.5441000000000000e+00   3.1509999999999999e-01  -4.1870000000000002e-01  -1.7500000000000002e-02  -1.7760000000000001e-01   5.7809999999999995e-01   5.8330000000000002e+00   5.7799999999999996e-01   3.7530000000000002e-01   3.0520000000000003e-01
   2.2040000000000001e-01  -2.1999999999999999e-02   1.8872000000000000e+00   4.6779999999999999e-01  -2.2839999999999999e-01  -3.9500000000000000e-02  -1.5540000000000001e-01   5.3369999999999995e-01   6.4424999999999999e+00   5.6830000000000003e-01   3.0790000000000001e-01   2.5209999999999999e-01
   1.6091000000000000e+00  -2.8580000000000000e-01   1.9730000000000001e+00   2.9599999999999999e-01  -4.0920000000000001e-01  -1.7500000000000002e-02   1.1100000000000000e-01   3.1130000000000002e-01   6.7035999999999998e+00   5.2980000000000005e-01   3.3679999999999999e-01   2.6979999999999998e-01
   4.4100000000000000e-02  -3.2979999999999998e-01   1.7157000000000000e+00   4.2959999999999998e-01  -2.8549999999999998e-01  -3.5099999999999999e-02  -6.6600000000000006e-02   5.7809999999999995e-01   6.7035999999999998e+00   5.4910000000000003e-01   1.8279999999999999e-01   2.7429999999999999e-01
   1.1681999999999999e+00   4.3999999999999997e-02   2.1446000000000001e+00   4.2959999999999998e-01  -4.1870000000000002e-01   1.3200000000000000e-02  -2.4410000000000001e-01   4.0020000000000000e-01   6.1813000000000002e+00   5.5869999999999997e-01   2.5979999999999998e-01   2.8310000000000002e-01
   1.3666000000000000e+00   0.0000000000000000e+00   6.0050000000000003e-01   3.3420000000000000e-01  -3.5210000000000002e-01   1.7500000000000002e-02   8.8800000000000004e-02   2.4460000000000001e-01   6.0941999999999998e+00   5.2980000000000005e-01   2.3089999999999999e-01   2.3890000000000000e-01
  -6.1719999999999997e-01  -1.3189999999999999e-01   1.8872000000000000e+00   3.7240000000000001e-01  -3.4260000000000002e-01  -2.1899999999999999e-02  -8.8800000000000004e-02   5.5589999999999995e-01   6.0072000000000001e+00   4.6239999999999998e-01   2.7900000000000003e-01   3.0080000000000001e-01
   1.6091000000000000e+00   2.1980000000000000e-01   1.4582999999999999e+00   3.9140000000000003e-01  -2.9499999999999998e-01   3.9500000000000000e-02   1.7760000000000001e-01   2.8910000000000002e-01   5.8330000000000002e+00   6.0690000000000000e-01   3.4639999999999999e-01   2.4770000000000000e-01
   1.3446000000000000e+00   2.1999999999999999e-02   3.5171000000000001e+00   4.3919999999999998e-01  -3.7109999999999999e-01   2.6300000000000000e-02  -4.4400000000000002e-02   3.3350000000000002e-01   5.3106999999999998e+00   5.7799999999999996e-01   2.8870000000000001e-01   3.1409999999999999e-01
   1.0801000000000001e+00  -2.4179999999999999e-01   1.5441000000000000e+00   3.5330000000000000e-01  -3.5210000000000002e-01   4.4000000000000003e-03  -1.1100000000000000e-01   4.4469999999999998e-01   6.0072000000000001e+00   6.2609999999999999e-01   2.4060000000000001e-01   2.7429999999999999e-01
   6.6130000000000000e-01  -1.5390000000000001e-01   1.3725000000000001e+00   4.5829999999999999e-01  -2.3790000000000000e-01   3.0700000000000002e-02  -1.3320000000000001e-01   5.3369999999999995e-01   6.7035999999999998e+00   4.4309999999999999e-01   1.9239999999999999e-01   2.8749999999999998e-01
   9.6989999999999998e-01   4.3999999999999997e-02   1.7157000000000000e+00   4.1049999999999998e-01  -3.0449999999999999e-01   4.4000000000000003e-03   0.0000000000000000e+00   4.0020000000000000e-01   6.5294999999999996e+00   6.0690000000000000e-01   2.3089999999999999e-01   2.7429999999999999e-01
   1.4548000000000001e+00  -4.3969999999999998e-01   1.5441000000000000e+00   3.7240000000000001e-01  -3.9970000000000000e-01  -3.9500000000000000e-02   4.4400000000000002e-02   3.5580000000000001e-01   5.5719000000000003e+00   5.2020000000000000e-01   1.1550000000000001e-01   2.7870000000000000e-01
   8.5960000000000003e-01  -3.2979999999999998e-01   2.9165999999999999e+00   3.3420000000000000e-01  -3.4260000000000002e-01  -3.0700000000000002e-02  -3.9950000000000002e-01   5.3369999999999995e-01   6.2683000000000000e+00   5.9719999999999995e-01   2.5979999999999998e-01   2.8310000000000002e-01
   5.7310000000000005e-01   1.5390000000000001e-01   9.4359999999999999e-01   4.3919999999999998e-01  -3.3310000000000001e-01   0.0000000000000000e+00  -2.2189999999999999e-01   6.0040000000000004e-01   5.5719000000000003e+00   4.9130000000000001e-01   2.4060000000000001e-01   3.0959999999999999e-01
   4.8490000000000000e-01  -2.6379999999999998e-01   2.4018999999999999e+00   3.2460000000000000e-01  -3.2350000000000001e-01  -6.1400000000000003e-02   1.5540000000000001e-01  -2.2200000000000001e-02   5.9200999999999997e+00   5.2980000000000005e-01   1.4430000000000001e-01   3.1850000000000001e-01
   1.8075000000000001e+00  -1.7590000000000000e-01   2.0588000000000002e+00   3.3420000000000000e-01  -4.3769999999999998e-01   0.0000000000000000e+00  -1.7760000000000001e-01   4.0020000000000000e-01   5.6589000000000000e+00   5.8760000000000001e-01   3.5599999999999998e-01   2.0790000000000000e-01
   9.4779999999999998e-01  -1.9789999999999999e-01   2.4018999999999999e+00   3.5330000000000000e-01  -3.5210000000000002e-01  -1.3200000000000000e-02  -1.7760000000000001e-01   6.4480000000000004e-01   5.5719000000000003e+00   4.7199999999999998e-01   2.5019999999999998e-01   2.7429999999999999e-01
   7.4939999999999996e-01  -1.3189999999999999e-01   1.3725000000000001e+00   4.0100000000000002e-01  -2.7600000000000002e-01  -1.2280000000000001e-01   1.5540000000000001e-01   1.1119999999999999e-01   6.0072000000000001e+00   6.4539999999999997e-01   2.5019999999999998e-01   3.0959999999999999e-01
   1.1021000000000001e+00  -1.3189999999999999e-01   2.3161999999999998e+00   3.6280000000000001e-01  -4.1870000000000002e-01   0.0000000000000000e+00  -2.2200000000000001e-02   9.1169999999999995e-01   5.7460000000000004e+00   6.2609999999999999e-01   2.7900000000000003e-01   2.3890000000000000e-01
   1.4107000000000001e+00  -4.3999999999999997e-02   2.1446000000000001e+00   5.2510000000000001e-01  -4.1870000000000002e-01  -6.1400000000000003e-02   6.6600000000000006e-02   6.4480000000000004e-01   6.7907000000000002e+00   5.4910000000000003e-01   2.2130000000000000e-01   2.5659999999999999e-01
   1.1462000000000001e+00  -2.8580000000000000e-01   2.2303999999999999e+00   4.6779999999999999e-01  -3.7109999999999999e-01  -5.7000000000000002e-02   1.7760000000000001e-01   2.8910000000000002e-01   5.7460000000000004e+00   6.4539999999999997e-01   3.1750000000000000e-01   3.0080000000000001e-01
   5.5110000000000003e-01  -1.5390000000000001e-01   1.8872000000000000e+00   4.6779999999999999e-01  -3.7109999999999999e-01  -1.3200000000000000e-02  -8.8800000000000004e-02   9.1169999999999995e-01   5.2236000000000002e+00   6.6469999999999996e-01   1.8279999999999999e-01   2.6540000000000002e-01
   8.8170000000000004e-01  -1.3189999999999999e-01   2.4018999999999999e+00   4.0100000000000002e-01  -3.1400000000000000e-01  -2.6300000000000000e-02   1.1100000000000000e-01   2.0010000000000000e-01   6.3554000000000004e+00   4.8159999999999997e-01   2.1170000000000000e-01   2.8749999999999998e-01
   1.2343999999999999e+00  -1.7590000000000000e-01   2.3161999999999998e+00   4.4869999999999999e-01  -3.1400000000000000e-01  -6.1400000000000003e-02  -8.8800000000000004e-02   2.2239999999999999e-01   5.3106999999999998e+00   5.2980000000000005e-01   1.8279999999999999e-01   2.7870000000000000e-01
   1.1021000000000001e+00  -8.7900000000000006e-02   1.7157000000000000e+00   3.9140000000000003e-01  -3.5210000000000002e-01  -1.7500000000000002e-02   4.4400000000000002e-02   4.8920000000000002e-01   6.0072000000000001e+00   5.7799999999999996e-01   2.5979999999999998e-01   2.6979999999999998e-01
   6.1719999999999997e-01   4.3999999999999997e-02   1.8015000000000001e+00   4.2959999999999998e-01  -3.6159999999999998e-01  -8.8000000000000005e-03  -1.3320000000000001e-01   4.2249999999999999e-01   6.1813000000000002e+00   6.0690000000000000e-01   2.5019999999999998e-01   2.5659999999999999e-01
   8.1559999999999999e-01   1.5390000000000001e-01   1.2867999999999999e+00   4.5829999999999999e-01  -3.6159999999999998e-01  -9.2100000000000001e-02  -1.9980000000000001e-01   6.4480000000000004e-01   5.3106999999999998e+00   5.3939999999999999e-01   2.2130000000000000e-01   3.0080000000000001e-01
   1.1902999999999999e+00  -8.7900000000000006e-02   2.3161999999999998e+00   4.6779999999999999e-01  -3.8059999999999999e-01  -8.8000000000000005e-03   8.8800000000000004e-02   6.4480000000000004e-01   6.1813000000000002e+00   5.2980000000000005e-01   3.3679999999999999e-01   2.6540000000000002e-01
   1.0360000000000000e+00  -6.6000000000000003e-02   2.5735000000000001e+00   3.4370000000000001e-01  -4.5679999999999998e-01  -4.8200000000000000e-02  -8.8800000000000004e-02   3.3350000000000002e-01   5.4847999999999999e+00   5.2020000000000000e-01   2.0210000000000000e-01   2.6979999999999998e-01
   8.3760000000000001e-01   2.4179999999999999e-01   1.8015000000000001e+00   4.3919999999999998e-01  -3.1400000000000000e-01  -8.3299999999999999e-02  -6.6600000000000006e-02   7.5600000000000001e-01   5.6589000000000000e+00   6.0690000000000000e-01   1.9239999999999999e-01   2.7429999999999999e-01
   7.0530000000000004e-01   6.6000000000000003e-02   1.5441000000000000e+00   4.8690000000000000e-01  -3.1400000000000000e-01  -4.8200000000000000e-02   0.0000000000000000e+00   4.4469999999999998e-01   5.2236000000000002e+00   5.2020000000000000e-01   2.3089999999999999e-01   2.7429999999999999e-01
   1.1902999999999999e+00  -8.7900000000000006e-02   2.7450999999999999e+00   3.5330000000000000e-01  -4.4719999999999999e-01  -7.0199999999999999e-02  -1.1100000000000000e-01   3.1130000000000002e-01   4.7882999999999996e+00   5.1049999999999995e-01   1.6360000000000000e-01   2.6100000000000001e-01
   1.0139000000000000e+00  -1.9789999999999999e-01   1.8872000000000000e+00   3.8190000000000002e-01  -4.6629999999999999e-01  -4.4000000000000003e-03   2.2200000000000001e-02   4.2249999999999999e-01   5.1365999999999996e+00   5.6830000000000003e-01   2.5019999999999998e-01   2.5209999999999999e-01
   9.0369999999999995e-01  -2.1980000000000000e-01   2.1446000000000001e+00   4.1049999999999998e-01  -3.5210000000000002e-01  -3.5099999999999999e-02   1.1100000000000000e-01   4.8920000000000002e-01   6.7907000000000002e+00   6.1650000000000005e-01   2.9830000000000001e-01   3.0520000000000003e-01
   8.3760000000000001e-01  -2.6379999999999998e-01   2.4876999999999998e+00   2.7689999999999998e-01  -3.6159999999999998e-01  -3.9500000000000000e-02  -1.5540000000000001e-01   7.3380000000000001e-01   5.4847999999999999e+00   6.3580000000000003e-01   2.3089999999999999e-01   2.8310000000000002e-01
   1.1462000000000001e+00  -1.0990000000000000e-01   2.2303999999999999e+00   3.4370000000000001e-01  -3.6159999999999998e-01  -2.6300000000000000e-02   2.2200000000000001e-02   6.6710000000000003e-01   5.8330000000000002e+00   5.6830000000000003e-01   2.9830000000000001e-01   2.8749999999999998e-01
   1.1021000000000001e+00  -2.1999999999999999e-02   1.3725000000000001e+00   4.0100000000000002e-01  -3.8059999999999999e-01  -4.3900000000000002e-02   4.4400000000000002e-02   6.0040000000000004e-01   5.5719000000000003e+00   5.3939999999999999e-01   2.5019999999999998e-01   3.0959999999999999e-01
   9.0369999999999995e-01  -8.7900000000000006e-02   1.3725000000000001e+00   3.6280000000000001e-01  -3.7109999999999999e-01  -5.2600000000000001e-02  -1.5540000000000001e-01   3.7800000000000000e-01   5.3977000000000004e+00   6.2609999999999999e-01   2.6939999999999997e-01   2.7870000000000000e-01
   8.8170000000000004e-01  -1.3189999999999999e-01   2.9165999999999999e+00   4.6779999999999999e-01  -4.2820000000000003e-01  -4.4000000000000003e-03  -6.6600000000000006e-02   3.7800000000000000e-01   5.7460000000000004e+00   6.3580000000000003e-01   3.0790000000000001e-01   2.7870000000000000e-01
   9.6989999999999998e-01  -2.4179999999999999e-01   1.3725000000000001e+00   5.1559999999999995e-01  -2.8549999999999998e-01  -8.3299999999999999e-02  -1.3320000000000001e-01   5.7809999999999995e-01   5.7460000000000004e+00   5.7799999999999996e-01   2.3089999999999999e-01   2.5659999999999999e-01
   1.1902999999999999e+00  -2.1980000000000000e-01   2.4018999999999999e+00   4.2959999999999998e-01  -4.0920000000000001e-01  -1.7500000000000002e-02  -1.3320000000000001e-01   4.0020000000000000e-01   6.1813000000000002e+00   4.7199999999999998e-01   2.2130000000000000e-01   2.3440000000000000e-01
   9.2579999999999996e-01  -8.7900000000000006e-02   1.7157000000000000e+00   4.5829999999999999e-01  -3.3310000000000001e-01  -7.8899999999999998e-02  -3.1069999999999998e-01   3.7800000000000000e-01   5.6589000000000000e+00   5.2020000000000000e-01   3.0790000000000001e-01   2.7870000000000000e-01
   8.3760000000000001e-01  -2.6379999999999998e-01   2.4018999999999999e+00   4.5829999999999999e-01  -4.0920000000000001e-01  -4.8200000000000000e-02  -2.2189999999999999e-01   5.1139999999999997e-01   5.1365999999999996e+00   5.0090000000000001e-01   1.5400000000000000e-01   2.3890000000000000e-01
   1.2122999999999999e+00  -2.8580000000000000e-01   2.1446000000000001e+00   3.8190000000000002e-01  -3.5210000000000002e-01  -4.3900000000000002e-02  -4.4400000000000002e-02   4.8920000000000002e-01   5.6589000000000000e+00   5.5869999999999997e-01   1.9239999999999999e-01   2.7870000000000000e-01
   1.0580000000000001e+00  -2.6379999999999998e-01   1.8015000000000001e+00   3.1509999999999999e-01  -4.3769999999999998e-01  -1.7500000000000002e-02  -2.2200000000000001e-02   3.5580000000000001e-01   6.6166000000000000e+00   5.7799999999999996e-01   2.5979999999999998e-01   2.7429999999999999e-01
   1.2122999999999999e+00  -2.8580000000000000e-01   2.6593000000000000e+00   3.4370000000000001e-01  -3.6159999999999998e-01  -7.0199999999999999e-02  -1.9980000000000001e-01   2.4460000000000001e-01   6.1813000000000002e+00   5.3939999999999999e-01   2.2130000000000000e-01   2.5659999999999999e-01
   8.5960000000000003e-01  -1.0990000000000000e-01   1.8015000000000001e+00   3.6280000000000001e-01  -4.2820000000000003e-01  -1.3200000000000000e-02  -1.3320000000000001e-01   4.4469999999999998e-01   6.1813000000000002e+00   5.1049999999999995e-01   2.7900000000000003e-01   2.2559999999999999e-01
   1.0801000000000001e+00   4.3999999999999997e-02   2.3161999999999998e+00   3.1509999999999999e-01  -3.2350000000000001e-01  -7.0199999999999999e-02  -1.5540000000000001e-01   6.0040000000000004e-01   5.2236000000000002e+00   5.9719999999999995e-01   3.0790000000000001e-01   3.1850000000000001e-01
   1.1462000000000001e+00  -6.6000000000000003e-02   1.7157000000000000e+00   3.7240000000000001e-01  -3.7109999999999999e-01  -4.4000000000000003e-03   1.1100000000000000e-01   3.1130000000000002e-01   5.3977000000000004e+00   5.3939999999999999e-01   2.8870000000000001e-01   2.7870000000000000e-01
   7.9349999999999998e-01  -1.0990000000000000e-01   1.9730000000000001e+00   4.5829999999999999e-01  -3.7109999999999999e-01  -3.0700000000000002e-02  -6.6600000000000006e-02   5.5589999999999995e-01   5.8330000000000002e+00   5.0090000000000001e-01   2.5019999999999998e-01   2.9189999999999999e-01
   9.9190000000000000e-01  -3.9570000000000000e-01   2.4018999999999999e+00   4.1049999999999998e-01  -3.3310000000000001e-01  -5.7000000000000002e-02   4.4400000000000002e-02   5.1139999999999997e-01   5.6589000000000000e+00   5.7799999999999996e-01   2.1170000000000000e-01   3.2729999999999998e-01
   8.1559999999999999e-01  -1.0990000000000000e-01   1.9730000000000001e+00   4.1049999999999998e-01  -3.6159999999999998e-01  -1.7500000000000002e-02   1.9980000000000001e-01   3.5580000000000001e-01   6.1813000000000002e+00   5.7799999999999996e-01   2.4060000000000001e-01   2.6979999999999998e-01
   1.2564000000000000e+00  -2.1980000000000000e-01   2.3161999999999998e+00   4.0100000000000002e-01  -4.4719999999999999e-01  -2.1899999999999999e-02  -1.1100000000000000e-01   6.2260000000000004e-01   5.2236000000000002e+00   5.2020000000000000e-01   1.5400000000000000e-01   3.2290000000000002e-01
   1.1241000000000001e+00  -3.2979999999999998e-01   2.3161999999999998e+00   3.9140000000000003e-01  -3.5210000000000002e-01  -7.0199999999999999e-02  -2.2189999999999999e-01   3.7800000000000000e-01   5.2236000000000002e+00   6.2609999999999999e-01   2.4060000000000001e-01   2.6540000000000002e-01
   9.4779999999999998e-01  -2.1980000000000000e-01   1.4582999999999999e+00   3.7240000000000001e-01  -5.0429999999999997e-01  -5.2600000000000001e-02   8.8800000000000004e-02   2.6679999999999998e-01   6.4424999999999999e+00   5.4910000000000003e-01   2.5979999999999998e-01   2.9189999999999999e-01
   1.1462000000000001e+00  -2.4179999999999999e-01   2.4876999999999998e+00   3.9140000000000003e-01  -3.3310000000000001e-01  -2.6300000000000000e-02  -2.2200000000000001e-02   4.8920000000000002e-01   5.2236000000000002e+00   4.3350000000000000e-01   2.6939999999999997e-01   2.7870000000000000e-01
   9.9190000000000000e-01  -2.1999999999999999e-02   2.0588000000000002e+00   4.0100000000000002e-01  -3.5210000000000002e-01  -6.1400000000000003e-02  -2.2200000000000001e-02   5.5589999999999995e-01   6.0072000000000001e+00   6.1650000000000005e-01   2.3089999999999999e-01   2.5209999999999999e-01
