# Supplementary material for: Footwear and Foam Surface Alter Gait Initiation of Typical Subjects
Source: PLoS One. 2015 Aug 13;10(8):e0135821. doi: 10.1371/journal.pone.0135821 (PMC4536224; doi:10.1371/journal.pone.0135821)
Supplement: S1 Dataset — (ZIP) [file pone.0135821.s001.zip › 4_foam_av1_02.txt]

   2.2703000000000002e+00  -1.3410000000000000e+00   3.2391960000000000e+02  -2.9024000000000001e+00   3.6122100000000003e+01  -1.4030000000000001e-01  -2.1307000000000000e+00  -6.6699999999999995e-02   3.0601659999999998e+02  -9.9219999999999997e-01  -3.3321100000000001e+01   1.3710000000000000e-01
   1.9838000000000000e+00  -1.1871000000000000e+00   3.2091710000000000e+02  -3.1602000000000001e+00   3.5770000000000003e+01  -1.5350000000000000e-01  -2.2416999999999998e+00  -8.0049999999999999e-01   3.0706130000000002e+02  -1.1077999999999999e+00  -3.3398099999999999e+01   2.1229999999999999e-01
   1.9617000000000000e+00  -1.7146999999999999e+00   3.1645639999999997e+02  -3.4180000000000001e+00   3.5436999999999998e+01  -2.1899999999999999e-02  -2.9741000000000000e+00  -2.2235999999999998e+00   3.0619069999999999e+02  -1.2425999999999999e+00  -3.3378900000000002e+01   1.6810000000000000e-01
   1.8514999999999999e+00  -2.7698999999999998e+00   3.1353969999999998e+02  -3.6471000000000000e+00   3.5094400000000000e+01  -4.4000000000000003e-03  -2.4857999999999998e+00  -5.3369999999999995e-01   3.0793189999999998e+02  -1.1944999999999999e+00  -3.3475099999999998e+01   1.1060000000000000e-01
   1.6532000000000000e+00  -3.1436999999999999e+00   3.0882159999999999e+02  -3.9144999999999999e+00   3.4818399999999997e+01   1.0960000000000000e-01  -2.4857999999999998e+00  -1.3564000000000001e+00   3.0714839999999998e+02  -1.2811999999999999e+00  -3.3590499999999999e+01   1.6370000000000001e-01
   1.0139000000000000e+00  -4.5506000000000002e+00   3.0444670000000002e+02  -4.4778000000000002e+00   3.4342700000000001e+01   1.7100000000000001e-01  -2.6856000000000000e+00  -1.8232999999999999e+00   3.0801900000000001e+02  -1.4738000000000000e+00  -3.3590499999999999e+01   1.5920000000000001e-01
   6.6130000000000000e-01  -5.5617999999999999e+00   2.9929960000000000e+02  -4.9550999999999998e+00   3.3847799999999999e+01   2.5000000000000000e-01  -2.7522000000000002e+00  -7.7820000000000000e-01   3.0993430000000001e+02  -1.4257000000000000e+00  -3.3725200000000001e+01   1.1940000000000001e-01
   4.1880000000000001e-01  -6.1554000000000002e+00   2.9466730000000001e+02  -5.4420000000000002e+00   3.3467199999999998e+01   3.4639999999999999e-01  -2.9963000000000002e+00  -1.6010000000000000e+00   3.1080489999999998e+02  -1.6568000000000001e+00  -3.3811799999999998e+01   6.1899999999999997e-02
  -8.8200000000000001e-02  -7.0787000000000004e+00   2.8891980000000001e+02  -5.9672000000000001e+00   3.3010399999999997e+01   4.6479999999999999e-01  -3.2183000000000002e+00  -2.2902999999999998e+00   3.1132729999999998e+02  -2.0518000000000001e+00  -3.4023499999999999e+01   4.8700000000000000e-02
  -6.8330000000000002e-01  -7.8480999999999996e+00   2.8231439999999998e+02  -6.3776999999999999e+00   3.2344299999999997e+01   4.6479999999999999e-01  -3.4180000000000001e+00  -1.7565999999999999e+00   3.1332960000000003e+02  -2.3986000000000001e+00  -3.3946599999999997e+01  -9.2899999999999996e-02
  -1.0580000000000001e+00  -7.9141000000000004e+00   2.7570909999999998e+02  -6.7119000000000000e+00   3.1716300000000000e+01   5.9199999999999997e-01  -3.6621999999999999e+00  -2.6905000000000001e+00   3.1472260000000000e+02  -3.0247000000000002e+00  -3.4110100000000003e+01  -1.7690000000000000e-01
  -1.2343999999999999e+00  -8.7934000000000001e+00   2.6858900000000000e+02  -7.2751999999999999e+00   3.1078700000000001e+01   5.4379999999999995e-01  -4.0617000000000001e+00  -4.0247000000000002e+00   3.1550610000000000e+02  -3.6989999999999998e+00  -3.4398800000000001e+01  -2.6540000000000002e-01
  -1.9838000000000000e+00  -8.8374000000000006e+00   2.6138319999999999e+02  -7.6760999999999999e+00   3.0231800000000000e+01   6.1829999999999996e-01  -4.3502000000000001e+00  -4.3582000000000001e+00   3.1872739999999999e+02  -4.6814999999999998e+00  -3.4543100000000003e+01  -5.6179999999999997e-01
  -2.7993999999999999e+00  -8.6615000000000002e+00   2.5460630000000000e+02  -8.0294000000000008e+00   2.9660900000000002e+01   6.3149999999999995e-01  -5.4378000000000002e+00  -6.2927000000000000e+00   3.2334160000000003e+02  -5.7699999999999996e+00  -3.4908799999999999e+01  -6.9889999999999997e-01
  -3.0638999999999998e+00  -8.6175999999999995e+00   2.4671420000000001e+02  -8.2299000000000007e+00   2.8918600000000001e+01   6.0080000000000000e-01  -6.5697000000000001e+00  -7.2488000000000001e+00   3.2734629999999999e+02  -7.0223000000000004e+00  -3.5341799999999999e+01  -9.4220000000000004e-01
  -3.7250999999999999e+00  -8.4636999999999993e+00   2.3950829999999999e+02  -8.5162999999999993e+00   2.8271500000000000e+01   5.5689999999999995e-01  -7.4574999999999996e+00  -8.5830000000000002e+00   3.3422410000000002e+02  -8.2360000000000007e+00  -3.6063400000000001e+01  -1.2474000000000001e+00
  -4.1439000000000004e+00  -7.8921000000000001e+00   2.3153039999999999e+02  -8.6309000000000005e+00   2.7481700000000000e+01   5.6130000000000002e-01  -9.0111000000000008e+00  -1.0495200000000001e+01   3.4258190000000002e+02  -9.6809999999999992e+00  -3.6717700000000001e+01  -1.5040000000000000e+00
  -4.6067999999999998e+00  -7.1886000000000001e+00   2.2423880000000000e+02  -8.8314000000000004e+00   2.6815600000000000e+01   4.5169999999999999e-01  -1.1186199999999999e+01  -1.1429100000000000e+01   3.5120080000000002e+02  -1.0933199999999999e+01  -3.7487499999999997e+01  -1.7296000000000000e+00
  -5.2680999999999996e+00  -6.1993999999999998e+00   2.1780500000000001e+02  -8.7167999999999992e+00   2.6158999999999999e+01   3.4200000000000003e-01  -1.3117200000000000e+01  -1.2162900000000000e+01   3.5877510000000001e+02  -1.2272200000000000e+01  -3.8218699999999998e+01  -2.0083000000000002e+00
  -5.6207000000000003e+00  -4.7704000000000004e+00   2.1094229999999999e+02  -8.8314000000000004e+00   2.5407299999999999e+01   1.7540000000000000e-01  -1.5136900000000001e+01  -1.3563800000000001e+01   3.6652339999999998e+02  -1.3697800000000001e+01  -3.9142499999999998e+01  -2.2780999999999998e+00
  -5.9513999999999996e+00  -3.1436999999999999e+00   2.0502320000000000e+02  -8.7167999999999992e+00   2.4807800000000000e+01  -1.7500000000000002e-02  -1.7223299999999998e+01  -1.4497600000000000e+01   3.7392349999999999e+02  -1.5084899999999999e+01  -3.9767899999999997e+01  -2.5876999999999999e+00
  -6.3701999999999996e+00  -1.6488000000000000e+00   1.9781739999999999e+02  -8.6403999999999996e+00   2.4170200000000001e+01  -1.7979999999999999e-01  -1.9376200000000001e+01  -1.5587199999999999e+01   3.8158479999999997e+02  -1.6443200000000001e+01  -4.0547300000000000e+01  -2.8178000000000001e+00
  -6.9653000000000000e+00  -4.8359999999999997e-01   1.9275620000000001e+02  -8.6691000000000003e+00   2.3570699999999999e+01  -2.7189999999999998e-01  -2.1218399999999999e+01  -1.6832400000000000e+01   3.8898489999999998e+02  -1.7772500000000001e+01  -4.1288200000000003e+01  -3.1362000000000001e+00
  -7.6486000000000001e+00   3.9570000000000000e-01   1.8709440000000001e+02  -8.7359000000000009e+00   2.2980699999999999e+01  -4.2540000000000000e-01  -2.3038300000000000e+01  -1.8455600000000000e+01   3.9725569999999999e+02  -1.9390799999999999e+01  -4.2038699999999999e+01  -3.3972000000000002e+00
  -7.8029000000000002e+00   1.3190000000000000e+00   1.8203319999999999e+02  -8.6403999999999996e+00   2.2476400000000002e+01  -5.6569999999999998e-01  -2.4969300000000000e+01  -1.9522900000000000e+01   4.0517809999999997e+02  -2.0768300000000000e+01  -4.2914299999999997e+01  -3.7334000000000001e+00
  -8.0894999999999992e+00   1.6927000000000001e+00   1.7688620000000000e+02  -8.5449999999999999e+00   2.1876899999999999e+01  -5.4820000000000002e-01  -2.6567299999999999e+01  -2.1613099999999999e+01   4.1353590000000003e+02  -2.2348099999999999e+01  -4.3722499999999997e+01  -4.0651999999999999e+00
  -8.5744000000000007e+00   2.2423000000000002e+00   1.7251120000000000e+02  -8.5640999999999998e+00   2.1458200000000001e+01  -6.3149999999999995e-01  -2.8476099999999999e+01  -2.3325199999999999e+01   4.2267720000000003e+02  -2.3879700000000000e+01  -4.4694400000000002e+01  -4.3747999999999996e+00
  -8.9049999999999994e+00   2.3961999999999999e+00   1.6813620000000000e+02  -8.5640999999999998e+00   2.1058499999999999e+01  -6.4900000000000002e-01  -3.0007600000000000e+01  -2.5104099999999999e+01   4.3016440000000000e+02  -2.5295700000000000e+01  -4.5570000000000000e+01  -4.6977000000000002e+00
  -9.1475000000000009e+00   2.0665000000000000e+00   1.6410440000000000e+02  -8.5736000000000008e+00   2.0706499999999998e+01  -6.2709999999999999e-01  -3.1250499999999999e+01  -2.6727300000000000e+01   4.3887040000000002e+02  -2.6663599999999999e+01  -4.6407100000000000e+01  -5.0382999999999996e+00
  -9.5221999999999998e+00   1.7366999999999999e+00   1.6118770000000001e+02  -8.6691000000000003e+00   2.0259200000000000e+01  -6.0080000000000000e-01  -3.2471200000000003e+01  -2.7928000000000001e+01   4.4487759999999997e+02  -2.8021799999999999e+01  -4.7176900000000003e+01  -5.3213999999999997e+00
  -9.5442000000000000e+00   1.6927000000000001e+00   1.5758480000000000e+02  -8.6309000000000005e+00   1.9897600000000001e+01  -5.3059999999999996e-01  -3.3958300000000001e+01  -2.9150900000000000e+01   4.5140710000000001e+02  -2.9216300000000000e+01  -4.7917800000000000e+01  -5.6134000000000004e+00
  -9.7866999999999997e+00   9.8929999999999996e-01   1.5492550000000000e+02  -8.7454999999999998e+00   1.9631200000000000e+01  -5.2180000000000004e-01  -3.5201200000000000e+01  -3.1063199999999998e+01   4.5732720000000000e+02  -3.0275900000000000e+01  -4.8668300000000002e+01  -5.9053000000000004e+00
  -1.0183500000000000e+01   6.8149999999999999e-01   1.5243780000000001e+02  -8.8026999999999997e+00   1.9345700000000001e+01  -4.0780000000000000e-01  -3.5866999999999997e+01  -3.2619700000000002e+01   4.6194139999999999e+02  -3.1335500000000000e+01  -4.9207099999999997e+01  -6.1795999999999998e+00
  -1.0051200000000000e+01   1.7590000000000000e-01   1.5106520000000000e+02  -8.9937000000000005e+00   1.9231500000000000e+01  -4.5169999999999999e-01  -3.7021200000000000e+01  -3.4064999999999998e+01   4.6725209999999998e+02  -3.2308399999999999e+01  -4.9707500000000003e+01  -6.4493999999999998e+00
  -1.0249599999999999e+01  -3.2979999999999998e-01   1.4952109999999999e+02  -9.0031999999999996e+00   1.9079300000000000e+01  -2.8070000000000001e-01  -3.8108699999999999e+01  -3.5488100000000003e+01   4.7090859999999998e+02  -3.3175300000000000e+01  -5.0053899999999999e+01  -6.7103999999999999e+00
  -1.0051200000000000e+01  -1.1212000000000000e+00   1.4823439999999999e+02  -9.0986999999999991e+00   1.8898499999999999e+01  -1.7540000000000000e-01  -3.9063099999999999e+01  -3.6622100000000003e+01   4.7412979999999999e+02  -3.3955599999999997e+01  -5.0544600000000003e+01  -6.9359999999999999e+00
  -9.9850999999999992e+00  -1.7806999999999999e+00   1.4806280000000001e+02  -9.1942000000000004e+00   1.8927000000000000e+01  -9.6500000000000002e-02  -4.0128500000000003e+01  -3.7756100000000004e+01   4.7804750000000001e+02  -3.4504700000000000e+01  -5.0890999999999998e+01  -7.1306000000000003e+00
  -9.2135999999999996e+00  -1.8027000000000000e+00   1.4737649999999999e+02  -9.1942000000000004e+00   1.8888900000000000e+01  -8.7700000000000000e-02  -4.0971899999999998e+01  -3.8756799999999998e+01   4.8031110000000001e+02  -3.5284900000000000e+01  -5.1189300000000003e+01  -7.3163999999999998e+00
  -8.7948000000000004e+00  -2.0225000000000000e+00   1.4694759999999999e+02  -9.3087999999999997e+00   1.8898499999999999e+01  -3.0700000000000002e-02  -4.1904000000000003e+01  -3.9557200000000002e+01   4.8231349999999998e+02  -3.5708799999999997e+01  -5.1314300000000003e+01  -7.5022000000000002e+00
  -8.5303000000000004e+00  -2.7040000000000002e+00   1.4677610000000001e+02  -9.4329000000000001e+00   1.8774699999999999e+01   1.1840000000000001e-01  -4.2547699999999999e+01  -4.0290999999999997e+01   4.8274880000000002e+02  -3.6161499999999997e+01  -5.1458700000000000e+01  -7.6570000000000000e+00
  -8.4200999999999997e+00  -2.6160000000000001e+00   1.4694759999999999e+02  -9.4232999999999993e+00   1.8936499999999999e+01   1.9289999999999999e-01  -4.3302300000000002e+01  -4.1136000000000003e+01   4.8353230000000002e+02  -3.6363799999999998e+01  -5.1612600000000000e+01  -7.7942000000000000e+00
  -7.8250000000000002e+00  -2.7260000000000000e+00   1.4840590000000000e+02  -9.5188000000000006e+00   1.8955500000000001e+01   2.9820000000000002e-01  -4.3990400000000001e+01  -4.1869700000000002e+01   4.8353230000000002e+02  -3.6643099999999997e+01  -5.1603000000000002e+01  -7.9092000000000002e+00
  -7.0534999999999997e+00  -3.3414999999999999e+00   1.4986429999999999e+02  -9.8242999999999991e+00   1.9060199999999998e+01   3.6399999999999999e-01  -4.4611800000000002e+01  -4.2603499999999997e+01   4.8170409999999998e+02  -3.6845399999999998e+01  -5.1410600000000002e+01  -8.0373999999999999e+00
  -6.8551000000000002e+00  -3.2536000000000000e+00   1.5226620000000000e+02  -1.0005699999999999e+01   1.9317100000000000e+01   4.5169999999999999e-01  -4.5211100000000002e+01  -4.3648600000000002e+01   4.8074639999999999e+02  -3.6855100000000000e+01  -5.1420200000000001e+01  -8.1524999999999999e+00
  -6.3701999999999996e+00  -3.6493000000000002e+00   1.5458240000000001e+02  -1.0110700000000000e+01   1.9555000000000000e+01   5.2620000000000000e-01  -4.5166699999999999e+01  -4.4093299999999999e+01   4.8083350000000002e+02  -3.7028399999999998e+01  -5.1237400000000001e+01  -8.2675000000000001e+00
  -5.9073000000000002e+00  -3.9569999999999999e+00   1.5724170000000001e+02  -1.0311199999999999e+01   1.9831000000000000e+01   6.0950000000000004e-01  -4.5166699999999999e+01  -4.4782600000000002e+01   4.7891809999999998e+02  -3.6768400000000000e+01  -5.1170000000000002e+01  -8.4046000000000003e+00
  -5.2680999999999996e+00  -4.3746999999999998e+00   1.6058720000000000e+02  -1.0549899999999999e+01   2.0335300000000000e+01   6.8410000000000004e-01  -4.5055700000000002e+01  -4.5271799999999999e+01   4.7682870000000003e+02  -3.6671999999999997e+01  -5.0890999999999998e+01  -8.4533000000000005e+00
  -4.9595000000000002e+00  -4.6604999999999999e+00   1.6350389999999999e+02  -1.0712199999999999e+01   2.0839700000000001e+01   7.9810000000000003e-01  -4.5521799999999999e+01  -4.5961100000000002e+01   4.7439100000000002e+02  -3.6411900000000003e+01  -5.0698500000000003e+01  -8.5328999999999997e+00
  -4.7390999999999996e+00  -4.5945999999999998e+00   1.6684950000000001e+02  -1.0893599999999999e+01   2.1296399999999998e+01   8.7700000000000000e-01  -4.6298600000000000e+01  -4.6250200000000000e+01   4.7334629999999999e+02  -3.6026600000000002e+01  -5.0361800000000002e+01  -8.6036999999999999e+00
  -4.3864000000000001e+00  -4.8583999999999996e+00   1.7328319999999999e+02  -1.1170500000000001e+01   2.1905500000000000e+01   8.7270000000000003e-01  -4.6365200000000002e+01  -4.6539200000000001e+01   4.7021210000000002e+02  -3.5583500000000001e+01  -5.0130800000000001e+01  -8.6125000000000007e+00
  -4.0557999999999996e+00  -4.9023000000000003e+00   1.7911650000000000e+02  -1.1418799999999999e+01   2.2457400000000000e+01   9.3840000000000001e-01  -4.6121099999999998e+01  -4.6517000000000003e+01   4.6664260000000002e+02  -3.4995899999999999e+01  -4.9765200000000000e+01  -8.6434999999999995e+00
  -3.5929000000000002e+00  -4.9462999999999999e+00   1.8649390000000000e+02  -1.1819699999999999e+01   2.3323300000000000e+01   9.6040000000000003e-01  -4.6076700000000002e+01  -4.6694899999999997e+01   4.6307319999999999e+02  -3.4302399999999999e+01  -4.9418799999999997e+01  -8.7097999999999995e+00
  -3.4826999999999999e+00  -5.0561999999999996e+00   1.9395710000000000e+02  -1.2335300000000000e+01   2.4322500000000002e+01   1.0437000000000001e+00  -4.5788200000000003e+01  -4.7406399999999998e+01   4.5854599999999999e+02  -3.3425800000000002e+01  -4.8908799999999999e+01  -8.6789000000000005e+00
  -2.9756999999999998e+00  -5.4298999999999999e+00   2.0399379999999999e+02  -1.2908200000000001e+01   2.5426300000000001e+01   1.1883999999999999e+00  -4.5677199999999999e+01  -4.7962299999999999e+01   4.5393189999999998e+02  -3.2529899999999998e+01  -4.8369999999999997e+01  -8.7408000000000001e+00
  -2.2703000000000002e+00  -6.1334000000000000e+00   2.1360159999999999e+02  -1.3433299999999999e+01   2.6691900000000000e+01   1.1883999999999999e+00  -4.4700600000000001e+01  -4.8918500000000002e+01   4.4836000000000001e+02  -3.1480000000000000e+01  -4.7792700000000004e+01  -8.7761999999999993e+00
  -1.6311000000000000e+00  -7.0347000000000000e+00   2.2586869999999999e+02  -1.4311600000000000e+01   2.8081199999999999e+01   1.3856999999999999e+00  -4.4301099999999998e+01  -4.9874600000000001e+01   4.4296230000000003e+02  -3.0420400000000001e+01  -4.7148000000000003e+01  -8.7629000000000001e+00
  -8.5960000000000003e-01  -7.7382000000000000e+00   2.3822160000000000e+02  -1.4970400000000000e+01   2.9518100000000000e+01   1.5874999999999999e+00  -4.3613100000000003e+01  -5.0386000000000003e+01   4.3651979999999998e+02  -2.9100700000000000e+01  -4.6436000000000000e+01  -8.6965000000000003e+00
  -1.1020000000000001e-01  -8.9913000000000007e+00   2.5211850000000001e+02  -1.5858300000000000e+01   3.1316600000000001e+01   1.7190000000000001e+00  -4.3124800000000000e+01  -5.1253200000000000e+01   4.2885849999999999e+02  -2.7646100000000001e+01  -4.5579599999999999e+01  -8.6212999999999997e+00
   1.0139000000000000e+00  -9.7606999999999999e+00   2.6824590000000001e+02  -1.6669799999999999e+01   3.3248300000000000e+01   1.9601999999999999e+00  -4.2392299999999999e+01  -5.0964100000000002e+01   4.1945600000000002e+02  -2.5931500000000000e+01  -4.4598199999999999e+01  -8.4399999999999995e+00
   1.9617000000000000e+00  -1.0925800000000001e+01   2.8394430000000000e+02  -1.7891900000000000e+01   3.5075400000000002e+01   2.1356000000000002e+00  -4.1748699999999999e+01  -5.0497199999999999e+01   4.0961820000000000e+02  -2.3879700000000000e+01  -4.3453099999999999e+01  -8.2143999999999995e+00
   3.0859000000000001e+00  -1.2486700000000001e+01   3.0324570000000000e+02  -1.8827600000000000e+01   3.7178400000000003e+01   2.4030999999999998e+00  -4.0772100000000002e+01  -5.0052500000000002e+01   3.9812630000000001e+02  -2.1577400000000001e+01  -4.2240800000000000e+01  -7.8693999999999997e+00
   4.6950000000000003e+00  -1.3695800000000000e+01   3.2211810000000003e+02  -2.0068700000000000e+01   3.9490699999999997e+01   2.6968999999999999e+00  -3.9396000000000001e+01  -4.8273600000000002e+01   3.8628609999999998e+02  -1.9082599999999999e+01  -4.0903300000000002e+01  -7.4801000000000002e+00
   6.2820000000000000e+00  -1.5718299999999999e+01   3.4313510000000002e+02  -2.1414899999999999e+01   4.2021900000000002e+01   2.9950999999999999e+00  -3.7664800000000000e+01  -4.5916600000000003e+01   3.7322710000000001e+02  -1.6462399999999999e+01  -3.9421500000000002e+01  -6.9802000000000000e+00
   8.3759999999999994e+00  -1.7388999999999999e+01   3.6372320000000002e+02  -2.2646599999999999e+01   4.4410400000000003e+01   3.3195999999999999e+00  -3.5889200000000002e+01  -4.3581899999999997e+01   3.6069040000000001e+02  -1.3418500000000000e+01  -3.8064799999999998e+01  -6.4538000000000002e+00
   1.1043100000000001e+01  -1.9433499999999999e+01   3.8671330000000000e+02  -2.4030899999999999e+01   4.6922600000000003e+01   3.6791999999999998e+00  -3.3558700000000002e+01  -4.0691299999999998e+01   3.4641250000000002e+02  -1.0374499999999999e+01  -3.6708100000000002e+01  -5.7549000000000001e+00
   1.3644100000000000e+01  -2.1192200000000000e+01   4.0815929999999997e+02  -2.5310300000000002e+01   4.9311100000000003e+01   4.0518999999999998e+00  -3.1117300000000000e+01  -3.6622100000000003e+01   3.3309230000000002e+02  -7.0223000000000004e+00  -3.5303300000000000e+01  -5.0427999999999997e+00
   1.6553599999999999e+01  -2.3434500000000000e+01   4.2926209999999998e+02  -2.6627800000000001e+01   5.1718600000000002e+01   4.4729000000000001e+00  -2.8387300000000000e+01  -3.1930399999999999e+01   3.1837909999999999e+02  -3.6219000000000001e+00  -3.3715600000000002e+01  -4.2907999999999999e+00
   1.9683599999999998e+01  -2.5478999999999999e+01   4.5010750000000002e+02  -2.7792600000000000e+01   5.3954799999999999e+01   4.8807999999999998e+00  -2.5080300000000001e+01  -2.8328199999999999e+01   3.0384010000000001e+02  -5.0090000000000001e-01  -3.2253100000000003e+01  -3.5211000000000001e+00
   2.2240500000000001e+01  -2.7831199999999999e+01   4.6940890000000002e+02  -2.8890599999999999e+01   5.6086300000000001e+01   5.2709999999999999e+00  -2.2017399999999999e+01  -2.4637100000000000e+01   2.8930099999999999e+02   2.8706000000000000e+00  -3.0944500000000001e+01  -2.7955999999999999e+00
   2.4224299999999999e+01  -3.0293399999999998e+01   4.8690879999999999e+02  -2.9959900000000001e+01   5.7941899999999997e+01   5.6920000000000002e+00  -1.9465000000000000e+01  -2.1012699999999999e+01   2.7772199999999998e+02   5.7797000000000001e+00  -2.9780200000000001e+01  -2.1631000000000000e+00
   2.6164000000000001e+01  -3.1678400000000000e+01   5.0346499999999997e+02  -3.0790500000000002e+01   5.9721400000000003e+01   5.9507000000000003e+00  -1.6846000000000000e+01  -1.7721800000000002e+01   2.7006070000000000e+02   8.4961000000000002e+00  -2.9068200000000001e+01  -1.6234000000000000e+00
   2.7067699999999999e+01  -3.3766800000000003e+01   5.1959240000000000e+02  -3.1678400000000000e+01   6.1415199999999999e+01   6.1699999999999999e+00  -1.5136900000000001e+01  -1.5142500000000000e+01   2.6370530000000002e+02   1.0856199999999999e+01  -2.8625599999999999e+01  -1.2032000000000000e+00
   2.7993500000000001e+01  -3.6316899999999997e+01   5.3348940000000005e+02  -3.2680900000000001e+01   6.2899700000000003e+01   6.4067999999999996e+00  -1.4005000000000001e+01  -1.3408099999999999e+01   2.5996170000000001e+02   1.2503399999999999e+01  -2.8250299999999999e+01  -9.1569999999999996e-01
   2.8610700000000001e+01  -3.9174799999999998e+01   5.4858730000000003e+02  -3.3530600000000000e+01   6.4536400000000000e+01   6.8673000000000002e+00  -1.3072800000000001e+01  -1.3474800000000000e+01   2.5717579999999998e+02   1.3938599999999999e+01  -2.8096399999999999e+01  -8.8910000000000000e-01
   2.9690799999999999e+01  -4.1131300000000003e+01   5.6351369999999997e+02  -3.4342199999999998e+01   6.6277799999999999e+01   7.0382999999999996e+00  -1.2739900000000000e+01  -1.4986800000000001e+01   2.5526050000000001e+02   1.4844099999999999e+01  -2.7875000000000000e+01  -1.0174000000000001e+00
   3.0087499999999999e+01  -4.3615400000000001e+01   5.7723910000000001e+02  -3.5201400000000000e+01   6.7771799999999999e+01   7.3102000000000000e+00  -1.1852100000000000e+01  -1.6832400000000000e+01   2.5325810000000001e+02   1.5210200000000000e+01  -2.7778800000000000e+01  -1.1988000000000001e+00
   3.0638600000000000e+01  -4.6165500000000002e+01   5.9087869999999998e+02  -3.6022500000000001e+01   6.9284800000000004e+01   7.5819999999999999e+00  -1.0387200000000000e+01  -1.7788499999999999e+01   2.5038509999999999e+02   1.5412500000000000e+01  -2.7557500000000001e+01  -1.4863000000000000e+00
   3.1299800000000001e+01  -4.8605699999999999e+01   6.0383209999999997e+02  -3.6786299999999997e+01   7.0693100000000001e+01   7.8144999999999998e+00  -8.9223999999999997e+00  -1.9989899999999999e+01   2.4550970000000001e+02   1.5142700000000000e+01  -2.7153400000000001e+01  -1.6676000000000000e+00
   3.1564299999999999e+01  -5.0936000000000000e+01   6.1627070000000003e+02  -3.7483300000000000e+01   7.2072900000000004e+01   8.0161999999999995e+00  -6.8360000000000003e+00  -2.1501899999999999e+01   2.3689080000000001e+02   1.4815200000000001e+01  -2.6287400000000002e+01  -1.8091999999999999e+00
   3.2445999999999998e+01  -5.3815800000000003e+01   6.2673630000000003e+02  -3.8361699999999999e+01   7.3281499999999994e+01   8.2660999999999998e+00  -5.8594999999999997e+00  -2.1768699999999999e+01   2.2687889999999999e+02   1.4429900000000000e+01  -2.5286700000000000e+01  -2.1055999999999999e+00
   3.3702399999999997e+01  -5.6080100000000002e+01   6.3840290000000005e+02  -3.8905900000000003e+01   7.4328199999999995e+01   8.5029000000000003e+00  -2.9963000000000002e+00  -2.6482700000000001e+01   2.1294919999999999e+02   1.3399200000000000e+01  -2.3814499999999999e+01  -2.7734999999999999e+00
   3.5091099999999997e+01  -5.8564300000000003e+01   6.4766759999999999e+02  -3.9593299999999999e+01   7.5374899999999997e+01   8.6388999999999996e+00  -1.0431999999999999e+00  -3.1463500000000000e+01   1.9579839999999999e+02   1.2156599999999999e+01  -2.2005600000000001e+01  -3.0743000000000000e+00
   3.6986699999999999e+01  -6.1070399999999999e+01   6.5658910000000003e+02  -4.0080199999999998e+01   7.6012500000000003e+01   8.8493999999999993e+00   1.2206999999999999e+00  -3.0440600000000000e+01   1.7969220000000001e+02   1.1260700000000000e+01  -2.0119700000000002e+01  -3.3662999999999998e+00
   3.9741999999999997e+01  -6.3378700000000002e+01   6.6336599999999999e+02  -4.0395299999999999e+01   7.6564400000000006e+01   8.9984999999999999e+00   3.9506999999999999e+00  -2.8105899999999998e+01   1.6114840000000001e+02   1.0307100000000000e+01  -1.8281900000000000e+01  -3.3795000000000002e+00
   4.1924100000000003e+01  -6.4675700000000006e+01   6.6919929999999999e+02  -4.0471600000000002e+01   7.6897499999999994e+01   8.9414999999999996e+00   5.7484999999999999e+00  -2.6882899999999999e+01   1.4277869999999999e+02   9.2378000000000000e+00  -1.6338200000000001e+01  -3.3088000000000002e+00
   4.4194499999999998e+01  -6.5137400000000000e+01   6.7177279999999996e+02  -4.0490699999999997e+01   7.6983099999999993e+01   8.8537999999999997e+00   7.3686999999999996e+00  -2.3814399999999999e+01   1.2449610000000000e+02   8.2071000000000005e+00  -1.4384900000000000e+01  -3.1848999999999998e+00
   4.5803500000000000e+01  -6.6126599999999996e+01   6.7460370000000000e+02  -4.0185200000000002e+01   7.6973600000000005e+01   8.7529000000000003e+00   8.6115999999999993e+00  -1.9567399999999999e+01   1.0778050000000000e+02   7.0994000000000002e+00  -1.2316200000000000e+01  -2.9592999999999998e+00
   4.7214199999999998e+01  -6.6698200000000000e+01   6.7408900000000006e+02  -3.9898800000000001e+01   7.6935500000000005e+01   8.6433000000000000e+00   9.4993999999999996e+00  -1.6498899999999999e+01   8.7495500000000007e+01   6.0205000000000002e+00  -1.0257099999999999e+01  -2.7292999999999998e+00
   4.8580900000000000e+01  -6.7467600000000004e+01   6.7271640000000002e+02  -3.9469200000000001e+01   7.6469300000000004e+01   8.7573000000000008e+00   9.9210999999999991e+00  -1.2985600000000000e+01   6.9561099999999996e+01   4.9608999999999996e+00  -8.1113999999999997e+00  -2.3576999999999999e+00
   5.0741000000000000e+01  -6.9446200000000005e+01   6.6945669999999996e+02  -3.9058599999999998e+01   7.5765100000000004e+01   8.9853000000000005e+00   9.1664999999999992e+00  -8.4939999999999998e+00   5.2845500000000001e+01   3.8820000000000001e+00  -6.2351000000000001e+00  -1.9419000000000000e+00
   5.1534500000000001e+01  -6.9688000000000002e+01   6.6533900000000006e+02  -3.8323500000000003e+01   7.4984800000000007e+01   9.1343999999999994e+00   6.7251000000000003e+00  -3.6688999999999998e+00   3.8393500000000003e+01   3.0920999999999998e+00  -4.3587999999999996e+00  -1.2120000000000000e+00
   5.1578600000000002e+01  -6.9270300000000006e+01   6.5959150000000000e+02  -3.7788800000000002e+01   7.4280600000000007e+01   9.0861999999999998e+00   8.1233000000000004e+00  -1.6677000000000000e+00   2.6727499999999999e+01   2.0613999999999999e+00  -2.8481000000000001e+00  -1.0174000000000001e+00
   5.0895299999999999e+01  -6.9841899999999995e+01   6.5384400000000005e+02  -3.6996400000000001e+01   7.3357600000000005e+01   9.0599000000000007e+00   3.9950999999999999e+00  -4.6689999999999998e-01   1.9153199999999998e+01   1.6183000000000001e+00  -1.5780000000000001e+00  -4.2020000000000002e-01
   5.0807099999999998e+01  -6.9138400000000004e+01   6.4663819999999998e+02  -3.6222999999999999e+01   7.2434500000000000e+01   8.9063999999999997e+00   1.8200000000000001e+00   3.4910000000000001e+00   1.3842599999999999e+01   1.1463000000000001e+00  -8.7560000000000004e-01  -1.3270000000000001e-01
   5.0630800000000001e+01  -6.8588800000000006e+01   6.3917499999999995e+02  -3.5287399999999998e+01   7.1444900000000004e+01   8.7748000000000008e+00   1.2206999999999999e+00   4.5804999999999998e+00   1.0882500000000000e+01   1.1848000000000001e+00  -5.7730000000000004e-01   1.9460000000000000e-01
   4.8911499999999997e+01  -6.8390900000000002e+01   6.3059659999999997e+02  -3.4418599999999998e+01   7.0550399999999996e+01   8.6652000000000005e+00   1.8422000000000001e+00   4.0468999999999999e+00   7.8353999999999999e+00   1.1944999999999999e+00  -4.3300000000000000e-01   2.2559999999999999e-01
   4.7633000000000003e+01  -6.7511600000000001e+01   6.2424860000000001e+02  -3.3511499999999998e+01   6.9789100000000005e+01   8.4590999999999994e+00   1.5093000000000001e+00   4.4694000000000003e+00   6.9648000000000003e+00   1.0306999999999999e+00   4.8099999999999997e-02   1.3270000000000001e-01
   4.6508899999999997e+01  -6.6786100000000005e+01   6.1532709999999997e+02  -3.2289499999999997e+01   6.8808999999999997e+01   8.2925000000000004e+00   8.8780000000000003e-01   1.5565000000000000e+00   6.7907000000000002e+00   6.1650000000000005e-01   2.5979999999999998e-01   1.8140000000000001e-01
   4.4899799999999999e+01  -6.5928799999999995e+01   6.0880750000000000e+02  -3.1401599999999998e+01   6.7971599999999995e+01   8.0469000000000008e+00  -5.3269999999999995e-01  -6.6710000000000003e-01   5.6589000000000000e+00   5.3939999999999999e-01   5.0029999999999997e-01   9.2899999999999996e-02
   4.3423000000000002e+01  -6.4829599999999999e+01   6.0125860000000000e+02  -3.0437300000000000e+01   6.7153300000000002e+01   7.8013000000000003e+00  -2.2189999999999999e-01  -1.1119999999999999e-01   6.3554000000000004e+00   4.0460000000000002e-01   5.7730000000000004e-01   2.2100000000000002e-02
   4.1924100000000003e+01  -6.4367900000000006e+01   5.9551099999999997e+02  -2.9463400000000000e+01   6.6458600000000004e+01   7.5777000000000001e+00  -3.1069999999999998e-01  -3.3350000000000002e-01   7.3131000000000004e+00   4.2380000000000001e-01   4.6189999999999998e-01   1.1940000000000001e-01
   4.0777900000000002e+01  -6.3554600000000001e+01   5.8976350000000002e+02  -2.8527799999999999e+01   6.5802000000000007e+01   7.3320999999999996e+00   3.3289999999999997e-01  -3.5580000000000001e-01   5.1365999999999996e+00   4.9130000000000001e-01   4.3300000000000000e-01   7.5200000000000003e-02
   3.9146799999999999e+01  -6.2829099999999997e+01   5.8375869999999998e+02  -2.7534800000000001e+01   6.5174000000000007e+01   7.0690000000000000e+00   4.4390000000000002e-01   3.1130000000000002e-01   5.9200999999999997e+00   4.4309999999999999e-01   4.7149999999999997e-01   6.6400000000000001e-02
   3.8088799999999999e+01  -6.1861800000000002e+01   5.7792539999999997e+02  -2.6608699999999999e+01   6.4555400000000006e+01   6.7839000000000000e+00   3.3289999999999997e-01   2.2200000000000001e-02   5.8330000000000002e+00   5.7799999999999996e-01   4.9070000000000003e-01   7.9600000000000004e-02
   3.7339399999999998e+01  -6.0498800000000003e+01   5.7226360000000000e+02  -2.5587199999999999e+01   6.3870300000000000e+01   6.5076999999999998e+00  -1.7760000000000001e-01  -1.1119999999999999e-01   5.4847999999999999e+00   4.2380000000000001e-01   5.1959999999999995e-01   1.9460000000000000e-01
   3.6545900000000003e+01  -5.9597499999999997e+01   5.6720240000000001e+02  -2.4680199999999999e+01   6.3289800000000000e+01   6.3190999999999997e+00  -2.2200000000000001e-02  -4.2249999999999999e-01   5.3106999999999998e+00   3.9489999999999997e-01   4.2340000000000000e-01   1.5479999999999999e-01
   3.5752299999999998e+01  -5.8674199999999999e+01   5.6205539999999996e+02  -2.3629899999999999e+01   6.2728400000000001e+01   6.1304999999999996e+00  -1.3320000000000001e-01   2.6679999999999998e-01   5.3106999999999998e+00   4.9130000000000001e-01   3.8490000000000002e-01   1.8579999999999999e-01
   3.5135199999999998e+01  -5.7772900000000000e+01   5.5810929999999996e+02  -2.2617899999999999e+01   6.2281100000000002e+01   5.9463999999999997e+00  -3.1069999999999998e-01   7.1150000000000002e-01   4.4401000000000002e+00   5.0090000000000001e-01   4.6189999999999998e-01   2.0349999999999999e-01
   3.4473900000000000e+01  -5.7531100000000002e+01   5.5450639999999999e+02  -2.1644100000000002e+01   6.1872000000000000e+01   5.7666000000000004e+00   4.4390000000000002e-01   1.5559999999999999e-01   4.4401000000000002e+00   4.9130000000000001e-01   4.2340000000000000e-01   2.1229999999999999e-01
   3.3878799999999998e+01  -5.6761600000000001e+01   5.5167550000000006e+02  -2.0803899999999999e+01   6.1434199999999997e+01   5.5166000000000004e+00   1.9980000000000001e-01   2.6679999999999998e-01   4.4401000000000002e+00   5.2980000000000005e-01   3.1750000000000000e-01   1.7690000000000000e-01
   3.3173400000000001e+01  -5.6234000000000002e+01   5.4875890000000004e+02  -1.9811000000000000e+01   6.1205900000000000e+01   5.3456000000000001e+00  -1.9980000000000001e-01   4.0020000000000000e-01   6.0941999999999998e+00   4.4309999999999999e-01   3.0790000000000001e-01   2.2120000000000001e-01
   3.2291699999999999e+01  -5.5508600000000001e+01   5.4712900000000002e+02  -1.8961200000000002e+01   6.0948900000000002e+01   5.2008999999999999e+00   4.4400000000000002e-02   8.8900000000000007e-02   5.0495000000000001e+00   4.4309999999999999e-01   3.2710000000000000e-01   1.9460000000000000e-01
   3.1454100000000000e+01  -5.5178800000000003e+01   5.4507020000000000e+02  -1.8216500000000000e+01   6.0653900000000000e+01   5.1307000000000000e+00   3.3289999999999997e-01  -1.1119999999999999e-01   4.3529999999999998e+00   4.4309999999999999e-01   3.4639999999999999e-01   1.8140000000000001e-01
   3.1211700000000000e+01  -5.5288699999999999e+01   5.4515599999999995e+02  -1.7280899999999999e+01   6.0501700000000000e+01   5.0561999999999996e+00   4.2170000000000002e-01   5.3369999999999995e-01   5.3106999999999998e+00   4.2380000000000001e-01   3.3679999999999999e-01   1.6370000000000001e-01
   3.0329999999999998e+01  -5.5420600000000000e+01   5.4352610000000004e+02  -1.6555299999999999e+01   6.0473100000000002e+01   4.8939000000000004e+00   4.6610000000000001e-01   3.5580000000000001e-01   5.0495000000000001e+00   5.0090000000000001e-01   3.2710000000000000e-01   1.6810000000000000e-01
   2.9712800000000001e+01  -5.5090899999999998e+01   5.4189620000000002e+02  -1.5657800000000000e+01   6.0301900000000003e+01   4.8061999999999996e+00   4.8830000000000001e-01   1.5559999999999999e-01   5.3977000000000004e+00   4.7199999999999998e-01   4.0410000000000001e-01   1.7690000000000000e-01
   2.9183800000000002e+01  -5.5508600000000001e+01   5.4078099999999995e+02  -1.5065899999999999e+01   6.0206699999999998e+01   4.7710999999999997e+00   5.1049999999999995e-01   4.6689999999999998e-01   5.5719000000000003e+00   5.2020000000000000e-01   4.4259999999999999e-01   1.2390000000000000e-01
   2.8765000000000001e+01  -5.5618499999999997e+01   5.4078099999999995e+02  -1.4197100000000001e+01   6.0130600000000001e+01   4.6527000000000003e+00   5.7709999999999995e-01   1.5559999999999999e-01   5.6589000000000000e+00   4.1420000000000001e-01   4.6189999999999998e-01   1.2830000000000000e-01
   2.8257999999999999e+01  -5.6014200000000002e+01   5.4129570000000001e+02  -1.3509600000000001e+01   6.0368499999999997e+01   4.6264000000000003e+00   5.7709999999999995e-01   1.1119999999999999e-01   5.6589000000000000e+00   3.9489999999999997e-01   4.9070000000000003e-01   1.3270000000000001e-01
   2.7971499999999999e+01  -5.6431899999999999e+01   5.4258240000000001e+02  -1.2955900000000000e+01   6.0378000000000000e+01   4.6878000000000002e+00   8.4340000000000004e-01   2.2239999999999999e-01   5.3977000000000004e+00   4.4309999999999999e-01   3.7530000000000002e-01   1.1940000000000001e-01
   2.8147800000000000e+01  -5.6937500000000000e+01   5.4412660000000005e+02  -1.2335300000000000e+01   6.0587299999999999e+01   4.5606000000000000e+00   6.4370000000000005e-01   5.7809999999999995e-01   5.0495000000000001e+00   4.7199999999999998e-01   4.2340000000000000e-01   1.2830000000000000e-01
   2.8809100000000001e+01  -5.7421100000000003e+01   5.4661429999999996e+02  -1.1609700000000000e+01   6.0863300000000002e+01   4.5650000000000004e+00   6.4370000000000005e-01   4.6689999999999998e-01   5.5719000000000003e+00   5.2020000000000000e-01   2.9830000000000001e-01   8.4000000000000005e-02
   2.9007400000000001e+01  -5.7926800000000000e+01   5.4833000000000004e+02  -1.0922300000000000e+01   6.1044100000000000e+01   4.5430999999999999e+00   7.1020000000000005e-01   2.0010000000000000e-01   5.8330000000000002e+00   4.9130000000000001e-01   3.7530000000000002e-01   1.5040000000000001e-01
   2.9227900000000002e+01  -5.8498300000000000e+01   5.5167550000000006e+02  -1.0282600000000000e+01   6.1205900000000000e+01   4.6089000000000002e+00   4.4390000000000002e-01   3.5580000000000001e-01   5.2236000000000002e+00   4.3350000000000000e-01   3.4639999999999999e-01   1.1500000000000000e-01
   2.9690799999999999e+01  -5.9399700000000003e+01   5.5519269999999995e+02  -9.6143000000000001e+00   6.1729199999999999e+01   4.5650000000000004e+00   7.7680000000000005e-01   5.7809999999999995e-01   5.3106999999999998e+00   4.1420000000000001e-01   3.7530000000000002e-01   1.1060000000000000e-01
   3.0594500000000000e+01  -5.9817300000000003e+01   5.5973919999999998e+02  -8.8408999999999995e+00   6.2081299999999999e+01   4.5343000000000000e+00   6.6579999999999995e-01   5.3369999999999995e-01   4.7882999999999996e+00   5.0090000000000001e-01   3.8490000000000002e-01   6.1899999999999997e-02
   3.1233699999999999e+01  -5.9949199999999998e+01   5.6359950000000003e+02  -7.9912000000000001e+00   6.2442900000000002e+01   4.4641999999999999e+00   7.7680000000000005e-01   4.8920000000000002e-01   4.5270999999999999e+00   5.3939999999999999e-01   3.9450000000000002e-01   5.7500000000000002e-02
   3.2093299999999999e+01  -6.0301000000000002e+01   5.6677350000000001e+02  -7.0556000000000001e+00   6.2928199999999997e+01   4.4378000000000002e+00   5.9930000000000005e-01   6.0040000000000004e-01   4.5270999999999999e+00   4.6239999999999998e-01   3.6559999999999998e-01   3.5400000000000001e-02
   3.2644399999999997e+01  -6.0520800000000001e+01   5.7157740000000001e+02  -6.1104000000000003e+00   6.3232700000000001e+01   4.3895999999999997e+00   7.5460000000000005e-01   5.1139999999999997e-01   4.1788999999999996e+00   4.3350000000000000e-01   4.0410000000000001e-01   6.6400000000000001e-02
   3.3217500000000001e+01  -6.1246299999999998e+01   5.7475139999999999e+02  -5.2225000000000001e+00   6.3556300000000000e+01   4.3807999999999998e+00   9.3220000000000003e-01   6.4480000000000004e-01   5.1365999999999996e+00   3.6599999999999999e-01   3.5599999999999998e-01   5.3100000000000001e-02
   3.3900799999999997e+01  -6.1532100000000000e+01   5.7946950000000004e+02  -4.0004000000000000e+00   6.3927399999999999e+01   4.2930999999999999e+00   9.9880000000000002e-01   5.5589999999999995e-01   5.2236000000000002e+00   5.1049999999999995e-01   3.2710000000000000e-01   2.6499999999999999e-02
   3.4055100000000003e+01  -6.1202300000000001e+01   5.8281500000000005e+02  -2.8833000000000002e+00   6.4365099999999998e+01   4.1528000000000000e+00   1.1318999999999999e+00   6.4480000000000004e-01   4.7012999999999998e+00   4.2380000000000001e-01   2.6939999999999997e-01   8.4000000000000005e-02
   3.3988999999999997e+01  -6.1180300000000003e+01   5.8744740000000002e+02  -1.5658000000000001e+00   6.4593500000000006e+01   4.0255999999999998e+00   1.0875999999999999e+00   4.2249999999999999e-01   5.1365999999999996e+00   4.4309999999999999e-01   2.5979999999999998e-01   6.1899999999999997e-02
   3.3834699999999998e+01  -6.1400199999999998e+01   5.9122180000000003e+02  -1.9089999999999999e-01   6.4964600000000004e+01   3.9247999999999998e+00   1.1096999999999999e+00   4.4469999999999998e-01   4.8754000000000000e+00   5.1049999999999995e-01   3.7530000000000002e-01   4.4200000000000003e-02
   3.3658299999999997e+01  -6.1334200000000003e+01   5.9473900000000003e+02   1.2985000000000000e+00   6.5383300000000006e+01   3.7406000000000001e+00   1.1318999999999999e+00   5.7809999999999995e-01   5.2236000000000002e+00   5.0090000000000001e-01   2.9830000000000001e-01   8.4000000000000005e-02
   3.3746499999999997e+01  -6.1839799999999997e+01   5.9774140000000000e+02   2.4918999999999998e+00   6.5735399999999998e+01   3.6265999999999998e+00   1.3317000000000001e+00   6.0040000000000004e-01   4.4401000000000002e+00   3.7569999999999998e-01   3.2710000000000000e-01   6.6400000000000001e-02
   3.4143300000000004e+01  -6.2213600000000000e+01   6.0237369999999999e+02   3.8858000000000001e+00   6.6144599999999997e+01   3.5213000000000001e+00   1.1540999999999999e+00   7.7820000000000000e-01   5.1365999999999996e+00   4.4309999999999999e-01   3.6559999999999998e-01   0.0000000000000000e+00
   3.4209400000000002e+01  -6.2741199999999999e+01   6.0580510000000004e+02   5.5374999999999996e+00   6.6582300000000004e+01   3.4819000000000000e+00   1.0875999999999999e+00   7.5600000000000001e-01   4.8754000000000000e+00   4.8159999999999997e-01   3.5599999999999998e-01   4.4200000000000003e-02
   3.4341600000000000e+01  -6.3532600000000002e+01   6.1009429999999998e+02   6.8933000000000000e+00   6.6877300000000005e+01   3.3942000000000001e+00   1.1762999999999999e+00   6.8930000000000002e-01   5.0495000000000001e+00   4.8159999999999997e-01   3.0790000000000001e-01   5.3100000000000001e-02
   3.4848599999999998e+01  -6.4236000000000004e+01   6.1506970000000001e+02   8.3445000000000000e+00   6.7305499999999995e+01   3.4073000000000002e+00   1.1984999999999999e+00   7.3380000000000001e-01   5.4847999999999999e+00   4.2380000000000001e-01   4.2340000000000000e-01   3.1000000000000000e-02
   3.5135199999999998e+01  -6.4214100000000002e+01   6.1935889999999995e+02   1.0082100000000001e+01   6.7629000000000005e+01   3.3020999999999998e+00   1.2206999999999999e+00   8.8939999999999997e-01   5.0495000000000001e+00   5.1049999999999995e-01   2.8870000000000001e-01   7.5200000000000003e-02
   3.5708300000000001e+01  -6.4829599999999999e+01   6.2356230000000005e+02   1.1714700000000001e+01   6.8000200000000007e+01   3.3065000000000002e+00   1.0431999999999999e+00   9.5609999999999995e-01   4.7882999999999996e+00   4.6239999999999998e-01   2.5019999999999998e-01   6.6400000000000001e-02
   3.6523800000000001e+01  -6.5489099999999993e+01   6.2810889999999995e+02   1.3442800000000000e+01   6.8247600000000006e+01   3.2845000000000000e+00   1.1762999999999999e+00   8.8939999999999997e-01   4.5270999999999999e+00   4.8159999999999997e-01   3.5599999999999998e-01   1.1940000000000001e-01
   3.7096899999999998e+01  -6.5906800000000004e+01   6.3308429999999998e+02   1.5495500000000000e+01   6.8580600000000004e+01   3.2319000000000000e+00   1.0875999999999999e+00   8.6719999999999997e-01   4.7882999999999996e+00   3.7569999999999998e-01   3.8490000000000002e-01   9.7299999999999998e-02
   3.7890400000000000e+01  -6.5840800000000002e+01   6.3754510000000005e+02   1.7596000000000000e+01   6.8808999999999997e+01   3.1442000000000001e+00   1.1762999999999999e+00   9.7840000000000005e-01   5.1365999999999996e+00   4.8159999999999997e-01   3.1750000000000000e-01   8.4000000000000005e-02
   3.8882300000000001e+01  -6.6170599999999993e+01   6.4166269999999997e+02   1.9696400000000001e+01   6.8989800000000002e+01   3.1968000000000001e+00   1.3317000000000001e+00   9.7840000000000005e-01   4.9623999999999997e+00   4.7199999999999998e-01   3.8490000000000002e-01   7.5200000000000003e-02
   3.9786000000000001e+01  -6.5862799999999993e+01   6.4629499999999996e+02   2.1835000000000001e+01   6.9132499999999993e+01   3.0213999999999999e+00   1.1762999999999999e+00   9.3389999999999995e-01   4.4401000000000002e+00   4.8159999999999997e-01   3.3679999999999999e-01   7.5200000000000003e-02
   4.0381200000000000e+01  -6.6148600000000002e+01   6.4989800000000002e+02   2.4126400000000000e+01   6.9246700000000004e+01   2.9687999999999999e+00   1.1540999999999999e+00   9.3389999999999995e-01   4.5270999999999999e+00   4.1420000000000001e-01   3.7530000000000002e-01   1.1940000000000001e-01
   4.1461199999999998e+01  -6.6104600000000005e+01   6.5324350000000004e+02   2.6198200000000000e+01   6.9399000000000001e+01   2.9205999999999999e+00   1.0209999999999999e+00   9.7840000000000005e-01   4.1788999999999996e+00   3.6599999999999999e-01   5.1000000000000001e-01   7.0800000000000002e-02
   4.2210700000000003e+01  -6.6632300000000001e+01   6.5804740000000004e+02   2.8203199999999999e+01   6.9522700000000000e+01   2.8329000000000000e+00   9.7660000000000002e-01   9.7840000000000005e-01   4.4401000000000002e+00   4.5269999999999999e-01   3.4639999999999999e-01   8.4000000000000005e-02
   4.3599299999999999e+01  -6.7247799999999998e+01   6.6242240000000004e+02   3.0322700000000001e+01   6.9798699999999997e+01   2.7275999999999998e+00   1.1096999999999999e+00   1.0894999999999999e+00   4.9623999999999997e+00   3.5639999999999999e-01   3.2710000000000000e-01   8.4000000000000005e-02
   4.4811700000000002e+01  -6.7291799999999995e+01   6.6679740000000004e+02   3.2279899999999998e+01   7.0122200000000007e+01   2.7145000000000001e+00   1.1762999999999999e+00   1.2452000000000001e+00   4.2659000000000002e+00   3.2750000000000001e-01   3.7530000000000002e-01   1.1500000000000000e-01
   4.6398699999999998e+01  -6.7511600000000001e+01   6.7142970000000003e+02   3.4265799999999999e+01   7.0226900000000001e+01   2.6574000000000000e+00   1.0653999999999999e+00   1.1117999999999999e+00   4.3529999999999998e+00   3.8529999999999998e-01   3.2710000000000000e-01   1.1940000000000001e-01
   4.7456699999999998e+01  -6.8281000000000006e+01   6.7657669999999996e+02   3.6127600000000001e+01   7.0578999999999994e+01   2.6924999999999999e+00   9.9880000000000002e-01   8.6719999999999997e-01   4.6142000000000003e+00   4.0460000000000002e-01   3.4639999999999999e-01   1.0170000000000000e-01
   4.9396400000000000e+01  -6.9731899999999996e+01   6.8146640000000002e+02   3.7865200000000002e+01   7.0797799999999995e+01   2.7187999999999999e+00   8.8780000000000003e-01   8.6719999999999997e-01   5.2236000000000002e+00   4.4309999999999999e-01   3.4639999999999999e-01   3.9800000000000002e-02
   5.0895299999999999e+01  -7.0303500000000000e+01   6.8755700000000002e+02   3.9459600000000002e+01   7.1188000000000002e+01   2.6617999999999999e+00   7.7680000000000005e-01   9.7840000000000005e-01   4.3529999999999998e+00   4.7199999999999998e-01   3.1750000000000000e-01   1.0170000000000000e-01
   5.2526400000000002e+01  -7.1556600000000003e+01   6.9270410000000004e+02   4.1034900000000000e+01   7.1587599999999995e+01   2.8329000000000000e+00   1.0431999999999999e+00   1.0450999999999999e+00   4.3529999999999998e+00   4.1420000000000001e-01   4.9070000000000003e-01   8.4000000000000005e-02
   5.4069299999999998e+01  -7.3886799999999994e+01   6.9827999999999997e+02   4.2333399999999997e+01   7.2006299999999996e+01   3.0476999999999999e+00   9.1000000000000003e-01   1.0894999999999999e+00   4.9623999999999997e+00   3.8529999999999998e-01   4.1370000000000001e-01   1.0170000000000000e-01
   5.5105300000000000e+01  -7.5447699999999998e+01   7.0239760000000001e+02   4.3488599999999998e+01   7.2396500000000003e+01   3.1968000000000001e+00   7.9900000000000004e-01   9.7840000000000005e-01   4.2659000000000002e+00   4.5269999999999999e-01   3.9450000000000002e-01   3.9800000000000002e-02
   5.5281700000000001e+01  -7.8635300000000001e+01   7.0780200000000002e+02   4.4386099999999999e+01   7.2729500000000002e+01   3.4863000000000000e+00   7.1020000000000005e-01   1.3119000000000001e+00   5.0495000000000001e+00   4.0460000000000002e-01   3.6559999999999998e-01   9.2899999999999996e-02
   5.6383800000000001e+01  -8.0262100000000004e+01   7.1183389999999997e+02   4.5331299999999999e+01   7.3138700000000000e+01   3.7143000000000002e+00   8.2120000000000004e-01   8.6719999999999997e-01   4.5270999999999999e+00   2.7939999999999998e-01   3.2710000000000000e-01   4.8700000000000000e-02
   5.7309500000000000e+01  -8.4241100000000003e+01   7.1646619999999996e+02   4.5951900000000002e+01   7.3433700000000002e+01   3.9906000000000001e+00   7.5460000000000005e-01   6.0040000000000004e-01   4.8754000000000000e+00   3.1790000000000002e-01   3.6559999999999998e-01   8.8499999999999995e-02
   5.7265500000000003e+01  -8.4526899999999998e+01   7.1843920000000003e+02   4.6448300000000003e+01   7.3785799999999995e+01   3.8940999999999999e+00   6.6579999999999995e-01   9.7840000000000005e-01   4.4401000000000002e+00   3.4680000000000000e-01   3.6559999999999998e-01   3.9800000000000002e-02
   5.4157499999999999e+01  -8.9209400000000002e+01   7.2144159999999999e+02   4.7068899999999999e+01   7.4175899999999999e+01   4.8369000000000000e+00   6.6579999999999995e-01   6.8930000000000002e-01   4.7882999999999996e+00   2.8899999999999998e-01   4.2340000000000000e-01   1.3299999999999999e-02
   5.6097200000000001e+01  -1.0086069999999999e+02   7.1843920000000003e+02   4.6438800000000001e+01   7.4099800000000002e+01   4.8544000000000000e+00   5.1049999999999995e-01   5.3369999999999995e-01   5.4847999999999999e+00   2.7939999999999998e-01   3.9450000000000002e-01   3.1000000000000000e-02
   5.6714399999999998e+01  -9.6376099999999994e+01   7.2289999999999998e+02   4.7403100000000002e+01   7.4147400000000005e+01   5.2885999999999997e+00   6.4370000000000005e-01   5.7809999999999995e-01   5.8330000000000002e+00   2.2159999999999999e-01   5.1000000000000001e-01   4.4000000000000003e-03
   5.9601900000000001e+01  -9.5980300000000000e+01   7.2204210000000000e+02   4.7918700000000001e+01   7.4147400000000005e+01   5.4859000000000000e+00   6.6579999999999995e-01   6.8930000000000002e-01   4.9623999999999997e+00   2.7939999999999998e-01   4.3300000000000000e-01   0.0000000000000000e+00
   5.6317599999999999e+01  -1.0444400000000000e+02   7.2161320000000001e+02   4.7832700000000003e+01   7.4194999999999993e+01   5.6043000000000003e+00   6.4370000000000005e-01   6.0040000000000004e-01   4.5270999999999999e+00   2.3119999999999999e-01   3.6559999999999998e-01   1.7700000000000000e-02
   5.7155200000000001e+01  -1.0026710000000000e+02   7.1792449999999997e+02   4.8529699999999998e+01   7.3995099999999994e+01   5.8498999999999999e+00   3.1069999999999998e-01   5.3369999999999995e-01   4.6142000000000003e+00   4.1420000000000001e-01   3.4639999999999999e-01   2.2100000000000002e-02
   5.7000900000000001e+01  -1.0651049999999999e+02   7.1655200000000002e+02   4.8023699999999998e+01   7.3614500000000007e+01   6.0077999999999996e+00   4.6610000000000001e-01   6.6710000000000003e-01   4.1788999999999996e+00   2.8899999999999998e-01   3.9450000000000002e-01  -8.8000000000000005e-03
   5.8808399999999999e+01  -1.0571910000000000e+02   7.1166229999999996e+02   4.8329200000000000e+01   7.3328999999999994e+01   6.2972000000000001e+00   4.6610000000000001e-01   7.5600000000000001e-01   4.7012999999999998e+00   3.3710000000000001e-01   4.3300000000000000e-01   4.8700000000000000e-02
   5.6582099999999997e+01  -1.0719199999999999e+02   7.0634370000000001e+02   4.8434199999999997e+01   7.2767600000000002e+01   6.5076999999999998e+00   1.1100000000000000e-01   9.7840000000000005e-01   3.9177000000000000e+00   3.3710000000000001e-01   3.4639999999999999e-01   1.1060000000000000e-01
   5.6471899999999998e+01  -1.1103910000000000e+02   7.0008150000000001e+02   4.8128700000000002e+01   7.2111000000000004e+01   6.6612000000000000e+00   4.2170000000000002e-01   8.8939999999999997e-01   5.3977000000000004e+00   3.5639999999999999e-01   3.9450000000000002e-01   3.5400000000000001e-02
   5.7067100000000003e+01  -1.0993989999999999e+02   6.9407659999999998e+02   4.7994999999999997e+01   7.1444900000000004e+01   6.8365999999999998e+00   2.6629999999999998e-01   9.1169999999999995e-01   4.7882999999999996e+00   3.3710000000000001e-01   3.9450000000000002e-01   1.3299999999999999e-02
   5.6383800000000001e+01  -1.1165460000000000e+02   6.8644179999999994e+02   4.7670400000000001e+01   7.0721699999999998e+01   7.0076000000000001e+00   5.5489999999999995e-01   9.7840000000000005e-01   4.9623999999999997e+00   2.6010000000000000e-01   5.0029999999999997e-01   2.2100000000000002e-02
   5.4973100000000002e+01  -1.1255600000000000e+02   6.7640509999999995e+02   4.7145299999999999e+01   6.9789100000000005e+01   7.1961000000000004e+00   5.9930000000000005e-01   7.1150000000000002e-01   4.7012999999999998e+00   3.9489999999999997e-01   3.9450000000000002e-01   1.3299999999999999e-02
   5.4377899999999997e+01  -1.1227020000000000e+02   6.6508169999999996e+02   4.6925699999999999e+01   6.8723399999999998e+01   7.3758999999999997e+00   5.5489999999999995e-01   8.0049999999999999e-01   4.7012999999999998e+00   4.4309999999999999e-01   3.9450000000000002e-01   2.6499999999999999e-02
   5.3672600000000003e+01  -1.1314950000000000e+02   6.5307200000000000e+02   4.6343299999999999e+01   6.7533900000000003e+01   7.5206999999999997e+00   7.7680000000000005e-01   1.3341000000000001e+00   5.0495000000000001e+00   3.7569999999999998e-01   3.8490000000000002e-01   0.0000000000000000e+00
   5.2283900000000003e+01  -1.1312750000000000e+02   6.4106219999999996e+02   4.5780000000000001e+01   6.6496700000000004e+01   7.7662000000000004e+00   7.7680000000000005e-01   2.6679999999999998e-01   4.4401000000000002e+00   3.3710000000000001e-01   4.2340000000000000e-01   3.1000000000000000e-02
   5.0542600000000000e+01  -1.1270990000000000e+02   6.2776570000000004e+02   4.5083100000000002e+01   6.5164400000000001e+01   7.8231999999999999e+00   3.5510000000000003e-01   1.0672999999999999e+00   5.3977000000000004e+00   3.2750000000000001e-01   3.3679999999999999e-01   0.0000000000000000e+00
   4.9330300000000001e+01  -1.1231420000000000e+02   6.1464080000000001e+02   4.4395600000000002e+01   6.4051100000000005e+01   7.9547999999999996e+00   6.4370000000000005e-01   1.0005999999999999e+00   4.6142000000000003e+00   2.9859999999999998e-01   2.9830000000000001e-01  -1.7700000000000000e-02
   4.8118000000000002e+01  -1.1180850000000000e+02   5.9980020000000002e+02   4.3612800000000000e+01   6.2471499999999999e+01   8.1170000000000009e+00   7.7680000000000005e-01   3.5580000000000001e-01   4.2659000000000002e+00   2.6010000000000000e-01   3.6559999999999998e-01   2.6499999999999999e-02
   4.6178300000000000e+01  -1.1079730000000001e+02   5.8410180000000003e+02   4.2705700000000000e+01   6.0939399999999999e+01   8.2398000000000007e+00   4.8830000000000001e-01   1.1563000000000001e+00   4.6142000000000003e+00   3.5639999999999999e-01   3.1750000000000000e-01  -8.8000000000000005e-03
   4.4613300000000002e+01  -1.1004980000000000e+02   5.6797439999999995e+02   4.1693700000000000e+01   5.9531100000000002e+01   8.2836999999999996e+00   4.8830000000000001e-01   7.7820000000000000e-01   5.4847999999999999e+00   3.4680000000000000e-01   3.1750000000000000e-01   4.8700000000000000e-02
   4.3290700000000001e+01  -1.0932440000000000e+02   5.5184709999999995e+02   4.0805799999999998e+01   5.7799199999999999e+01   8.4152000000000005e+00   6.8799999999999994e-01   6.8930000000000002e-01   4.5270999999999999e+00   3.7569999999999998e-01   3.3679999999999999e-01   8.8000000000000005e-03
   4.1968200000000003e+01  -1.0736780000000000e+02   5.3486189999999999e+02   3.9726900000000001e+01   5.6076799999999999e+01   8.3582000000000001e+00   7.1020000000000005e-01   7.3380000000000001e-01   4.7012999999999998e+00   2.5050000000000000e-01   3.8490000000000002e-01   1.3299999999999999e-02
   3.9808100000000003e+01  -1.0571910000000000e+02   5.1598950000000002e+02   3.8753100000000003e+01   5.4325899999999997e+01   8.3713999999999995e+00   5.7709999999999995e-01   8.6719999999999997e-01   5.5719000000000003e+00   3.2750000000000001e-01   4.3300000000000000e-01   1.7700000000000000e-02
   3.8331299999999999e+01  -1.0385050000000000e+02   4.9848960000000000e+02   3.7741100000000003e+01   5.2603499999999997e+01   8.3537999999999997e+00   3.3289999999999997e-01   8.0049999999999999e-01   5.6589000000000000e+00   2.8899999999999998e-01   4.1370000000000001e-01  -2.2100000000000002e-02
   3.6986699999999999e+01  -1.0187190000000000e+02   4.8210489999999999e+02   3.6576300000000003e+01   5.1014400000000002e+01   8.3318999999999992e+00   6.6579999999999995e-01   7.5600000000000001e-01   4.4401000000000002e+00   3.2750000000000001e-01   4.6189999999999998e-01   0.0000000000000000e+00
   3.5443700000000000e+01  -9.9871399999999994e+01   4.6572019999999998e+02   3.5564300000000003e+01   4.9187399999999997e+01   8.2705000000000002e+00   6.2150000000000005e-01   6.4480000000000004e-01   4.5270999999999999e+00   3.0819999999999997e-01   4.3300000000000000e-01   0.0000000000000000e+00
   3.3900799999999997e+01  -9.7563199999999995e+01   4.4822030000000001e+02   3.4561799999999998e+01   4.7522100000000002e+01   8.3011999999999997e+00   5.1049999999999995e-01   1.0227999999999999e+00   4.3529999999999998e+00   3.4680000000000000e-01   4.0410000000000001e-01   1.3299999999999999e-02
   3.2269700000000000e+01  -9.5650599999999997e+01   4.2986250000000001e+02   3.3282400000000003e+01   4.5571300000000001e+01   8.2530000000000001e+00   2.6629999999999998e-01   4.6689999999999998e-01   5.3106999999999998e+00   3.0819999999999997e-01   3.5599999999999998e-01   3.1000000000000000e-02
   3.0770800000000001e+01  -9.3188400000000001e+01   4.1124750000000000e+02   3.2041200000000003e+01   4.3658700000000003e+01   8.1521000000000008e+00   2.6629999999999998e-01   5.7809999999999995e-01   4.5270999999999999e+00   3.5639999999999999e-01   3.9450000000000002e-01  -2.2100000000000002e-02
   2.9646699999999999e+01  -9.0286600000000007e+01   3.9211770000000001e+02   3.0733200000000000e+01   4.1650799999999997e+01   8.0074000000000005e+00   4.4390000000000002e-01   6.4480000000000004e-01   5.4847999999999999e+00   2.5050000000000000e-01   3.3679999999999999e-01   7.9600000000000004e-02
   2.7662900000000000e+01  -8.7450699999999998e+01   3.7238740000000001e+02   2.9577999999999999e+01   3.9652500000000003e+01   7.9241000000000001e+00   6.6579999999999995e-01   3.1130000000000002e-01   5.1365999999999996e+00   2.0230000000000001e-01   3.1750000000000000e-01   3.9800000000000002e-02
   2.6274200000000000e+01  -8.4241100000000003e+01   3.5239980000000003e+02   2.8031300000000002e+01   3.7530500000000004e+01   7.6741000000000001e+00   2.4410000000000001e-01   6.8930000000000002e-01   4.4401000000000002e+00   3.5639999999999999e-01   4.2340000000000000e-01   7.0800000000000002e-02
   2.5039899999999999e+01  -8.0921599999999998e+01   3.3138279999999997e+02   2.6704200000000000e+01   3.5275199999999998e+01   7.4680000000000000e+00   4.2170000000000002e-01   5.7809999999999995e-01   5.2236000000000002e+00   3.7569999999999998e-01   4.0410000000000001e-01   5.3100000000000001e-02
   2.3386700000000001e+01  -7.7426199999999994e+01   3.0916480000000001e+02   2.5233899999999998e+01   3.3010399999999997e+01   7.1741999999999999e+00   1.7760000000000001e-01   6.4480000000000004e-01   4.1788999999999996e+00   3.5639999999999999e-01   3.8490000000000002e-01   7.5200000000000003e-02
   2.1645399999999999e+01  -7.3864900000000006e+01   2.8797620000000001e+02   2.3811299999999999e+01   3.0736200000000000e+01   6.9329999999999998e+00   1.7760000000000001e-01   6.8930000000000002e-01   4.7012999999999998e+00   2.6970000000000000e-01   3.9450000000000002e-01   2.2100000000000002e-02
   1.9727699999999999e+01  -6.9116399999999999e+01   2.6550080000000003e+02   2.2216899999999999e+01   2.8290600000000001e+01   6.6348000000000003e+00   1.5540000000000001e-01   7.1150000000000002e-01   4.7012999999999998e+00   2.6970000000000000e-01   3.1750000000000000e-01   4.8700000000000000e-02
   1.8052499999999998e+01  -6.4741699999999994e+01   2.4182450000000000e+02   2.0555700000000002e+01   2.5864000000000001e+01   6.2313999999999998e+00   3.5510000000000003e-01   6.2260000000000004e-01   4.7882999999999996e+00   3.0819999999999997e-01   4.4259999999999999e-01   3.5400000000000001e-02
   1.6222999999999999e+01  -5.9443600000000004e+01   2.1934909999999999e+02   1.8922999999999998e+01   2.3294799999999999e+01   5.7972999999999999e+00   2.2189999999999999e-01   6.6710000000000003e-01   4.3529999999999998e+00   2.8899999999999998e-01   2.5979999999999998e-01   7.9600000000000004e-02
   1.3974700000000000e+01  -5.3464100000000002e+01   1.9584440000000001e+02   1.7376400000000000e+01   2.0830200000000001e+01   5.2667000000000002e+00   2.2200000000000001e-02   5.1139999999999997e-01   5.3977000000000004e+00   3.6599999999999999e-01   2.7900000000000003e-01   6.1899999999999997e-02
   1.1924799999999999e+01  -4.7176800000000000e+01   1.7233959999999999e+02   1.5820100000000000e+01   1.8403600000000001e+01   4.6395999999999997e+00   0.0000000000000000e+00   5.1139999999999997e-01   5.3106999999999998e+00   2.4079999999999999e-01   4.1370000000000001e-01   8.8499999999999995e-02
   1.0227499999999999e+01  -4.0801499999999997e+01   1.5029320000000001e+02   1.4349800000000000e+01   1.6024699999999999e+01   3.9641999999999999e+00   6.6600000000000006e-02   5.1139999999999997e-01   5.5719000000000003e+00   3.0819999999999997e-01   4.1370000000000001e-01   7.5200000000000003e-02
   7.8689999999999998e+00  -3.2711599999999997e+01   1.2936189999999999e+02   1.3041800000000000e+01   1.3778900000000000e+01   3.1309999999999998e+00   4.4400000000000002e-02   2.4460000000000001e-01   5.7460000000000004e+00   3.1790000000000002e-01   4.3300000000000000e-01   1.0170000000000000e-01
   6.1718000000000002e+00  -2.2027600000000000e+01   1.1237680000000000e+02   1.1991600000000000e+01   1.1990000000000000e+01   2.0390999999999999e+00   1.1100000000000000e-01   6.8930000000000002e-01   4.0918000000000001e+00   2.8899999999999998e-01   3.8490000000000002e-01   1.0170000000000000e-01
   4.6288000000000000e+00  -1.1915100000000001e+01   1.0010970000000000e+02   1.1342400000000000e+01   1.0534000000000001e+01   1.1752000000000000e+00   2.2200000000000001e-02   3.5580000000000001e-01   5.5719000000000003e+00   2.7939999999999998e-01   4.4259999999999999e-01   7.5200000000000003e-02
   5.9733999999999998e+00  -1.3761699999999999e+01   8.2609800000000007e+01   9.5473999999999997e+00   8.7545999999999999e+00   1.3682000000000001e+00   2.2200000000000001e-02   3.7800000000000000e-01   4.7882999999999996e+00   2.9859999999999998e-01   4.0410000000000001e-01   8.4000000000000005e-02
   6.2378999999999998e+00  -1.7762699999999999e+01   6.8541200000000003e+01   7.3993000000000002e+00   6.9275000000000002e+00   1.1314000000000000e+00  -1.7760000000000001e-01   4.8920000000000002e-01   5.0495000000000001e+00   3.3710000000000001e-01   4.0410000000000001e-01   6.6400000000000001e-02
   6.9211999999999998e+00  -1.3343999999999999e+01   5.4558500000000002e+01   6.1390000000000002e+00   5.5857999999999999e+00   8.0689999999999995e-01  -2.8849999999999998e-01   3.5580000000000001e-01   5.1365999999999996e+00   3.2750000000000001e-01   4.2340000000000000e-01   1.0620000000000000e-01
   6.3261000000000003e+00  -9.3430000000000000e+00   4.2034100000000002e+01   4.8597000000000001e+00   4.1013000000000002e+00   7.5429999999999997e-01   0.0000000000000000e+00   1.5559999999999999e-01   6.0072000000000001e+00   2.6970000000000000e-01   3.7530000000000002e-01   9.7299999999999998e-02
   4.4745999999999997e+00  -1.1343500000000001e+01   3.0624800000000000e+01   3.4083999999999999e+00   2.9499000000000000e+00   6.1390000000000000e-01  -8.8800000000000004e-02   1.1119999999999999e-01   5.1365999999999996e+00   2.6970000000000000e-01   3.7530000000000002e-01   9.2899999999999996e-02
   3.6589999999999998e+00  -8.3977000000000004e+00   2.1445900000000002e+01   2.4346000000000001e+00   2.1219999999999999e+00   4.0339999999999998e-01  -4.4400000000000002e-02   1.1119999999999999e-01   4.6142000000000003e+00   3.5639999999999999e-01   4.8110000000000003e-01   1.1500000000000000e-01
   3.5708000000000002e+00  -5.0781999999999998e+00   1.5784200000000000e+01   1.9762999999999999e+00   1.3988000000000000e+00   3.5099999999999999e-02   0.0000000000000000e+00   6.6699999999999995e-02   5.0495000000000001e+00   3.0819999999999997e-01   4.0410000000000001e-01   1.5479999999999999e-01
   3.2622000000000000e+00  -1.4069000000000000e+00   1.1923900000000000e+01   1.4894000000000001e+00   9.2300000000000004e-01  -3.3329999999999999e-01  -1.5540000000000001e-01   2.2239999999999999e-01   5.5719000000000003e+00   3.6599999999999999e-01   3.5599999999999998e-01   1.9910000000000000e-01
   2.9096000000000002e+00  -3.5170000000000001e-01   7.8063000000000002e+00   1.1648000000000001e+00   4.4719999999999999e-01  -5.8760000000000001e-01  -4.4390000000000002e-01   1.1119999999999999e-01   4.5270999999999999e+00   3.1790000000000002e-01   3.8490000000000002e-01   1.0170000000000000e-01
   2.9535999999999998e+00   1.4289000000000001e+00   4.8897000000000004e+00   8.7839999999999996e-01   1.2370000000000000e-01  -8.3760000000000001e-01  -3.1069999999999998e-01   8.8900000000000007e-02   5.6589000000000000e+00   2.5050000000000000e-01   3.5599999999999998e-01   1.2390000000000000e-01
   3.0198000000000000e+00   1.7586999999999999e+00   3.6029000000000000e+00   7.4470000000000003e-01  -6.6600000000000006e-02  -8.2879999999999998e-01  -2.6629999999999998e-01   2.0010000000000000e-01   5.1365999999999996e+00   3.1790000000000002e-01   4.4259999999999999e-01   1.6810000000000000e-01
   2.8214000000000001e+00   1.0551999999999999e+00   3.8603000000000001e+00   5.7279999999999998e-01  -2.2839999999999999e-01  -6.4019999999999999e-01  -5.1049999999999995e-01   0.0000000000000000e+00   5.3977000000000004e+00   2.9859999999999998e-01   4.5219999999999999e-01   1.3710000000000000e-01
   1.9397000000000000e+00   7.6939999999999997e-01   3.0882000000000001e+00   5.6330000000000002e-01  -2.9499999999999998e-01  -4.2540000000000000e-01  -3.7730000000000002e-01  -2.8910000000000002e-01   5.0495000000000001e+00   3.8529999999999998e-01   3.6559999999999998e-01   2.0790000000000000e-01
   1.4107000000000001e+00   5.2759999999999996e-01   3.6886999999999999e+00   6.0150000000000003e-01  -2.2839999999999999e-01  -3.6399999999999999e-01  -5.1049999999999995e-01  -6.6699999999999995e-02   5.1365999999999996e+00   2.3119999999999999e-01   3.9450000000000002e-01   2.7429999999999999e-01
   1.5428999999999999e+00   4.8359999999999997e-01   3.6029000000000000e+00   5.3469999999999995e-01  -3.7109999999999999e-01  -3.2890000000000003e-01  -4.4390000000000002e-01  -1.3339999999999999e-01   4.9623999999999997e+00   4.2380000000000001e-01   5.1959999999999995e-01   2.7429999999999999e-01
   1.9617000000000000e+00   1.0990000000000000e-01   4.2892000000000001e+00   4.7739999999999999e-01  -4.0920000000000001e-01  -2.9380000000000001e-01  -7.5460000000000005e-01  -3.5580000000000001e-01   4.7012999999999998e+00   4.5269999999999999e-01   4.3300000000000000e-01   3.7600000000000000e-01
   1.6532000000000000e+00   4.3999999999999997e-02   4.8038999999999996e+00   5.3469999999999995e-01  -3.7109999999999999e-01  -2.4120000000000000e-01  -6.8799999999999994e-01  -2.2239999999999999e-01   5.6589000000000000e+00   4.2380000000000001e-01   4.0410000000000001e-01   4.1580000000000000e-01
   1.2784000000000000e+00   3.5170000000000001e-01   3.7745000000000002e+00   5.0600000000000001e-01  -3.7109999999999999e-01  -1.9730000000000000e-01  -5.7709999999999995e-01  -3.3350000000000002e-01   5.6589000000000000e+00   5.1049999999999995e-01   4.4259999999999999e-01   4.2470000000000002e-01
   1.0801000000000001e+00   3.0780000000000002e-01   3.3456000000000001e+00   4.8690000000000000e-01  -2.1890000000000001e-01  -2.9380000000000001e-01  -6.8799999999999994e-01  -4.4469999999999998e-01   5.3106999999999998e+00   5.7799999999999996e-01   5.1959999999999995e-01   3.8929999999999998e-01
   1.1462000000000001e+00  -2.1999999999999999e-02   3.5171000000000001e+00   5.4420000000000002e-01  -1.8079999999999999e-01  -1.9289999999999999e-01  -6.4370000000000005e-01  -1.3339999999999999e-01   5.5719000000000003e+00   4.6239999999999998e-01   5.5810000000000004e-01   3.2729999999999998e-01
   9.2579999999999996e-01   1.3189999999999999e-01   2.7450999999999999e+00   6.2060000000000004e-01  -1.7130000000000001e-01  -1.9730000000000000e-01  -7.9900000000000004e-01  -4.6689999999999998e-01   6.1813000000000002e+00   4.8159999999999997e-01   5.9660000000000002e-01   3.4499999999999997e-01
   5.2900000000000003e-01   1.0990000000000000e-01   2.4876999999999998e+00   4.3919999999999998e-01  -1.2370000000000000e-01  -1.7100000000000001e-01  -5.7709999999999995e-01  -4.0020000000000000e-01   5.8330000000000002e+00   4.1420000000000001e-01   5.5810000000000004e-01   2.6979999999999998e-01
   8.8170000000000004e-01   1.9789999999999999e-01   2.7450999999999999e+00   4.7739999999999999e-01  -7.6100000000000001e-02  -1.4910000000000001e-01  -3.3289999999999997e-01  -1.3339999999999999e-01   6.2683000000000000e+00   4.7199999999999998e-01   4.9070000000000003e-01   3.1409999999999999e-01
   9.6989999999999998e-01   3.9570000000000000e-01   2.5735000000000001e+00   4.0100000000000002e-01  -1.9980000000000001e-01  -1.4910000000000001e-01   2.2200000000000001e-02   0.0000000000000000e+00   5.3106999999999998e+00   4.5269999999999999e-01   4.7149999999999997e-01   3.4499999999999997e-01
   7.0530000000000004e-01   2.6379999999999998e-01   2.6593000000000000e+00   4.0100000000000002e-01  -1.4269999999999999e-01  -1.4910000000000001e-01   2.2200000000000001e-02   1.7790000000000000e-01   5.4847999999999999e+00   4.3350000000000000e-01   5.1000000000000001e-01   3.1409999999999999e-01
   7.7149999999999996e-01   6.6000000000000003e-02   2.6593000000000000e+00   4.3919999999999998e-01  -2.1890000000000001e-01  -1.6230000000000000e-01   4.4400000000000002e-02   4.4499999999999998e-02   5.5719000000000003e+00   4.8159999999999997e-01   4.6189999999999998e-01   3.2290000000000002e-01
   6.3919999999999999e-01   0.0000000000000000e+00   4.2034000000000002e+00   5.6330000000000002e-01  -2.0930000000000001e-01  -1.7100000000000001e-01   6.6600000000000006e-02   1.3339999999999999e-01   5.0495000000000001e+00   4.3350000000000000e-01   4.9070000000000003e-01   2.8749999999999998e-01
   5.7310000000000005e-01   1.3189999999999999e-01   3.2597999999999998e+00   3.5330000000000000e-01  -2.9499999999999998e-01  -1.7540000000000000e-01   1.1100000000000000e-01   1.1119999999999999e-01   5.1365999999999996e+00   5.4910000000000003e-01   5.5810000000000004e-01   2.5659999999999999e-01
   6.3919999999999999e-01   1.9789999999999999e-01   3.5171000000000001e+00   4.4869999999999999e-01  -1.9030000000000000e-01  -1.7100000000000001e-01   3.7730000000000002e-01   1.3339999999999999e-01   6.0072000000000001e+00   5.2980000000000005e-01   4.7149999999999997e-01   2.5659999999999999e-01
   6.6130000000000000e-01   1.3189999999999999e-01   3.0024000000000002e+00   5.4420000000000002e-01  -2.2839999999999999e-01  -1.8420000000000000e-01   3.5510000000000003e-01  -8.8900000000000007e-02   4.7882999999999996e+00   4.6239999999999998e-01   5.3879999999999995e-01   3.0520000000000003e-01
   5.2900000000000003e-01   2.4179999999999999e-01   2.4018999999999999e+00   5.7279999999999998e-01  -2.0930000000000001e-01  -1.1840000000000001e-01   4.6610000000000001e-01   2.4460000000000001e-01   5.4847999999999999e+00   4.9130000000000001e-01   4.5219999999999999e-01   2.5659999999999999e-01
   6.8330000000000002e-01  -4.3999999999999997e-02   3.1739999999999999e+00   4.8690000000000000e-01  -1.9980000000000001e-01  -1.5350000000000000e-01   6.8799999999999994e-01  -2.2200000000000001e-02   6.0072000000000001e+00   4.5269999999999999e-01   4.7149999999999997e-01   2.3890000000000000e-01
   7.2740000000000005e-01   1.0990000000000000e-01   4.0317999999999996e+00   4.2009999999999997e-01  -1.0470000000000000e-01  -1.8420000000000000e-01   3.3289999999999997e-01   2.2200000000000001e-02   5.6589000000000000e+00   4.7199999999999998e-01   4.5219999999999999e-01   3.0959999999999999e-01
   7.7149999999999996e-01   1.7590000000000000e-01   2.9165999999999999e+00   4.9650000000000000e-01  -1.9980000000000001e-01  -1.7540000000000000e-01   4.2170000000000002e-01  -1.3339999999999999e-01   5.4847999999999999e+00   4.9130000000000001e-01   4.2340000000000000e-01   2.8749999999999998e-01
   5.5110000000000003e-01   1.0990000000000000e-01   3.1739999999999999e+00   4.8690000000000000e-01  -2.3790000000000000e-01  -1.7100000000000001e-01   5.3269999999999995e-01   2.4460000000000001e-01   5.9200999999999997e+00   4.3350000000000000e-01   4.6189999999999998e-01   2.6979999999999998e-01
   5.5110000000000003e-01  -6.6000000000000003e-02   2.9165999999999999e+00   4.5829999999999999e-01  -2.4740000000000001e-01  -1.9289999999999999e-01   6.6579999999999995e-01   6.6699999999999995e-02   6.0941999999999998e+00   4.3350000000000000e-01   4.1370000000000001e-01   2.6100000000000001e-01
   5.9509999999999996e-01   1.9789999999999999e-01   3.5171000000000001e+00   4.5829999999999999e-01  -2.0930000000000001e-01  -1.5790000000000001e-01   5.9930000000000005e-01   3.3350000000000002e-01   5.4847999999999999e+00   5.2980000000000005e-01   4.2340000000000000e-01   3.0959999999999999e-01
   6.3919999999999999e-01  -8.7900000000000006e-02   2.8309000000000002e+00   4.7739999999999999e-01  -1.6180000000000000e-01  -1.4030000000000001e-01   7.3240000000000005e-01   2.0010000000000000e-01   6.0941999999999998e+00   4.6239999999999998e-01   3.7530000000000002e-01   2.6540000000000002e-01
   3.9679999999999999e-01   4.3999999999999997e-02   2.6593000000000000e+00   4.7739999999999999e-01  -1.6180000000000000e-01  -1.9289999999999999e-01   4.6610000000000001e-01   3.1130000000000002e-01   6.0072000000000001e+00   6.0690000000000000e-01   4.1370000000000001e-01   2.6540000000000002e-01
   5.7310000000000005e-01   8.7900000000000006e-02   2.4876999999999998e+00   4.4869999999999999e-01  -1.6180000000000000e-01  -1.5350000000000000e-01   5.3269999999999995e-01   2.4460000000000001e-01   5.7460000000000004e+00   5.4910000000000003e-01   4.5219999999999999e-01   2.8310000000000002e-01
   6.1719999999999997e-01   1.7590000000000000e-01   3.5171000000000001e+00   4.9650000000000000e-01  -1.5229999999999999e-01  -1.7100000000000001e-01   7.1020000000000005e-01   2.6679999999999998e-01   5.8330000000000002e+00   5.7799999999999996e-01   5.1000000000000001e-01   2.8749999999999998e-01
   8.3760000000000001e-01   2.1999999999999999e-02   3.0024000000000002e+00   3.8190000000000002e-01  -2.5690000000000002e-01  -1.1400000000000000e-01   5.5489999999999995e-01   2.4460000000000001e-01   5.4847999999999999e+00   4.9130000000000001e-01   3.5599999999999998e-01   2.4770000000000000e-01
   7.4939999999999996e-01  -8.7900000000000006e-02   2.6593000000000000e+00   5.3469999999999995e-01  -1.9030000000000000e-01  -1.4470000000000000e-01   7.5460000000000005e-01   2.2200000000000001e-02   5.7460000000000004e+00   5.6830000000000003e-01   4.6189999999999998e-01   2.7870000000000000e-01
   6.3919999999999999e-01   4.3999999999999997e-02   3.8603000000000001e+00   3.9140000000000003e-01  -2.0930000000000001e-01  -1.2280000000000001e-01   6.4370000000000005e-01   2.0010000000000000e-01   5.8330000000000002e+00   4.4309999999999999e-01   3.8490000000000002e-01   3.1409999999999999e-01
   7.9349999999999998e-01   2.1999999999999999e-02   2.4876999999999998e+00   4.3919999999999998e-01  -3.3310000000000001e-01  -1.3159999999999999e-01   5.5489999999999995e-01   1.1119999999999999e-01   5.4847999999999999e+00   5.2020000000000000e-01   4.7149999999999997e-01   2.7870000000000000e-01
   7.2740000000000005e-01   6.6000000000000003e-02   3.1739999999999999e+00   4.1049999999999998e-01  -3.1400000000000000e-01  -1.7100000000000001e-01   5.7709999999999995e-01   2.6679999999999998e-01   6.3554000000000004e+00   4.1420000000000001e-01   4.1370000000000001e-01   2.8310000000000002e-01
   6.8330000000000002e-01  -4.3999999999999997e-02   2.0588000000000002e+00   5.2510000000000001e-01  -3.4260000000000002e-01  -1.0520000000000000e-01   5.1049999999999995e-01   2.2239999999999999e-01   6.2683000000000000e+00   5.2020000000000000e-01   4.2340000000000000e-01   3.3179999999999998e-01
   5.7310000000000005e-01  -1.3189999999999999e-01   3.1739999999999999e+00   2.9599999999999999e-01  -2.2839999999999999e-01  -1.3589999999999999e-01   4.8830000000000001e-01   1.5559999999999999e-01   5.6589000000000000e+00   4.7199999999999998e-01   4.6189999999999998e-01   2.8310000000000002e-01
   7.2740000000000005e-01   1.0990000000000000e-01   3.3456000000000001e+00   4.0100000000000002e-01  -2.3790000000000000e-01  -1.3159999999999999e-01   5.7709999999999995e-01   4.6689999999999998e-01   6.1813000000000002e+00   5.2980000000000005e-01   4.0410000000000001e-01   3.0080000000000001e-01
   8.1559999999999999e-01  -4.3999999999999997e-02   3.2597999999999998e+00   4.6779999999999999e-01  -2.1890000000000001e-01  -8.3299999999999999e-02   4.4390000000000002e-01   2.8910000000000002e-01   5.5719000000000003e+00   5.6830000000000003e-01   4.8110000000000003e-01   2.9189999999999999e-01
   9.2579999999999996e-01   1.9789999999999999e-01   3.0882000000000001e+00   4.5829999999999999e-01  -2.1890000000000001e-01  -1.4470000000000000e-01   5.9930000000000005e-01   4.2249999999999999e-01   6.0941999999999998e+00   4.7199999999999998e-01   3.6559999999999998e-01   3.0959999999999999e-01
   8.3760000000000001e-01  -4.3999999999999997e-02   3.6886999999999999e+00   4.9650000000000000e-01  -3.9010000000000000e-01  -1.4910000000000001e-01   5.1049999999999995e-01   2.8910000000000002e-01   5.9200999999999997e+00   5.5869999999999997e-01   4.5219999999999999e-01   3.0520000000000003e-01
   1.1681999999999999e+00  -1.7590000000000000e-01   3.8603000000000001e+00   4.6779999999999999e-01  -1.9030000000000000e-01  -1.5790000000000001e-01   2.8849999999999998e-01   2.6679999999999998e-01   5.6589000000000000e+00   4.5269999999999999e-01   3.8490000000000002e-01   2.8749999999999998e-01
   9.9190000000000000e-01   6.6000000000000003e-02   3.0024000000000002e+00   5.1559999999999995e-01  -2.6640000000000003e-01  -1.0960000000000000e-01   4.6610000000000001e-01   1.1119999999999999e-01   6.2683000000000000e+00   5.5869999999999997e-01   3.7530000000000002e-01   3.1409999999999999e-01
   9.0369999999999995e-01  -2.1980000000000000e-01   2.9165999999999999e+00   3.8190000000000002e-01  -2.9499999999999998e-01  -1.4470000000000000e-01   3.7730000000000002e-01   3.1130000000000002e-01   5.0495000000000001e+00   5.4910000000000003e-01   3.6559999999999998e-01   3.1409999999999999e-01
   7.9349999999999998e-01  -2.1999999999999999e-02   2.7450999999999999e+00   4.9650000000000000e-01  -3.8059999999999999e-01  -9.6500000000000002e-02   2.6629999999999998e-01   2.6679999999999998e-01   6.1813000000000002e+00   4.4309999999999999e-01   4.2340000000000000e-01   2.9640000000000000e-01
   9.2579999999999996e-01   6.6000000000000003e-02   3.0024000000000002e+00   4.3919999999999998e-01  -2.3790000000000000e-01  -1.4910000000000001e-01   3.1069999999999998e-01   4.2249999999999999e-01   6.0072000000000001e+00   5.6830000000000003e-01   4.2340000000000000e-01   3.0520000000000003e-01
   7.4939999999999996e-01   1.7590000000000000e-01   3.2597999999999998e+00   3.5330000000000000e-01  -3.5210000000000002e-01  -1.5350000000000000e-01   2.6629999999999998e-01   2.6679999999999998e-01   5.1365999999999996e+00   5.5869999999999997e-01   4.4259999999999999e-01   2.9640000000000000e-01
   1.0580000000000001e+00   6.6000000000000003e-02   2.9165999999999999e+00   4.5829999999999999e-01  -2.6640000000000003e-01  -1.0090000000000000e-01   3.1069999999999998e-01   1.7790000000000000e-01   6.4424999999999999e+00   5.5869999999999997e-01   4.5219999999999999e-01   2.5659999999999999e-01
   9.4779999999999998e-01  -1.5390000000000001e-01   2.9165999999999999e+00   4.2959999999999998e-01  -1.9030000000000000e-01  -1.0960000000000000e-01   3.5510000000000003e-01   1.1119999999999999e-01   5.3977000000000004e+00   4.9130000000000001e-01   5.1000000000000001e-01   3.4499999999999997e-01
   1.1241000000000001e+00   0.0000000000000000e+00   2.3161999999999998e+00   4.7739999999999999e-01  -2.2839999999999999e-01  -1.4030000000000001e-01   2.6629999999999998e-01   4.2249999999999999e-01   6.1813000000000002e+00   4.6239999999999998e-01   4.0410000000000001e-01   3.0520000000000003e-01
   1.2122999999999999e+00  -1.7590000000000000e-01   3.3456000000000001e+00   4.5829999999999999e-01  -2.3790000000000000e-01  -1.2280000000000001e-01   3.1069999999999998e-01   3.5580000000000001e-01   6.0072000000000001e+00   5.2980000000000005e-01   4.7149999999999997e-01   3.1409999999999999e-01
   9.9190000000000000e-01  -2.1980000000000000e-01   3.6886999999999999e+00   5.0600000000000001e-01  -2.0930000000000001e-01  -1.3589999999999999e-01   1.5540000000000001e-01   3.5580000000000001e-01   5.3977000000000004e+00   4.8159999999999997e-01   4.2340000000000000e-01   3.3179999999999998e-01
   1.1241000000000001e+00   4.3999999999999997e-02   2.8309000000000002e+00   4.3919999999999998e-01  -2.0930000000000001e-01  -1.0090000000000000e-01   1.7760000000000001e-01   2.0010000000000000e-01   6.1813000000000002e+00   4.7199999999999998e-01   3.5599999999999998e-01   2.8749999999999998e-01
   1.1902999999999999e+00   2.1999999999999999e-02   2.5735000000000001e+00   3.7240000000000001e-01  -2.7600000000000002e-01  -1.0520000000000000e-01   4.4390000000000002e-01   8.8900000000000007e-02   5.6589000000000000e+00   4.8159999999999997e-01   4.2340000000000000e-01   3.3620000000000000e-01
   1.0801000000000001e+00   1.5390000000000001e-01   3.6029000000000000e+00   4.2959999999999998e-01  -2.9499999999999998e-01  -1.0520000000000000e-01   2.6629999999999998e-01   2.4460000000000001e-01   5.8330000000000002e+00   4.3350000000000000e-01   4.0410000000000001e-01   2.7429999999999999e-01
   1.2343999999999999e+00  -1.3189999999999999e-01   2.8309000000000002e+00   3.5330000000000000e-01  -2.1890000000000001e-01  -1.3589999999999999e-01   4.4400000000000002e-02   4.4469999999999998e-01   5.6589000000000000e+00   5.7799999999999996e-01   3.8490000000000002e-01   2.6540000000000002e-01
   1.1021000000000001e+00  -1.0990000000000000e-01   2.7450999999999999e+00   4.2959999999999998e-01  -3.0449999999999999e-01  -6.5799999999999997e-02   1.7760000000000001e-01   4.2249999999999999e-01   6.0072000000000001e+00   4.9130000000000001e-01   3.2710000000000000e-01   3.3179999999999998e-01
   1.2564000000000000e+00   2.1999999999999999e-02   2.8309000000000002e+00   3.6280000000000001e-01  -3.4260000000000002e-01  -1.6660000000000000e-01   2.4410000000000001e-01   4.0020000000000000e-01   5.6589000000000000e+00   5.3939999999999999e-01   4.3300000000000000e-01   3.1409999999999999e-01
   1.3005000000000000e+00  -1.9789999999999999e-01   3.1739999999999999e+00   4.3919999999999998e-01  -2.9499999999999998e-01  -1.0960000000000000e-01   1.9980000000000001e-01   2.8910000000000002e-01   6.1813000000000002e+00   4.2380000000000001e-01   4.9070000000000003e-01   2.6100000000000001e-01
   1.3005000000000000e+00   1.0990000000000000e-01   2.8309000000000002e+00   5.4420000000000002e-01  -2.3790000000000000e-01  -1.4030000000000001e-01   1.7760000000000001e-01   3.7800000000000000e-01   5.3106999999999998e+00   5.1049999999999995e-01   4.6189999999999998e-01   3.0080000000000001e-01
   1.3225000000000000e+00   1.3189999999999999e-01   3.1739999999999999e+00   3.4370000000000001e-01  -2.0930000000000001e-01  -1.0090000000000000e-01   0.0000000000000000e+00   3.1130000000000002e-01   5.5719000000000003e+00   4.7199999999999998e-01   3.6559999999999998e-01   2.8310000000000002e-01
   1.1681999999999999e+00   0.0000000000000000e+00   2.9165999999999999e+00   5.2510000000000001e-01  -2.7600000000000002e-01  -1.4470000000000000e-01   2.2200000000000001e-02   2.2239999999999999e-01   5.9200999999999997e+00   5.2980000000000005e-01   3.8490000000000002e-01   3.0520000000000003e-01
   1.3887000000000000e+00  -4.3999999999999997e-02   2.8309000000000002e+00   4.7739999999999999e-01  -2.7600000000000002e-01  -1.1840000000000001e-01  -6.6600000000000006e-02   3.1130000000000002e-01   6.0072000000000001e+00   4.7199999999999998e-01   4.1370000000000001e-01   3.4060000000000001e-01
   1.2564000000000000e+00  -8.7900000000000006e-02   4.0317999999999996e+00   4.2009999999999997e-01  -3.0449999999999999e-01  -1.0960000000000000e-01   4.4400000000000002e-02   2.2239999999999999e-01   6.1813000000000002e+00   5.3939999999999999e-01   4.3300000000000000e-01   3.1850000000000001e-01
   1.1902999999999999e+00  -2.4179999999999999e-01   2.8309000000000002e+00   4.4869999999999999e-01  -3.9970000000000000e-01  -1.2720000000000001e-01   4.4400000000000002e-02   2.6679999999999998e-01   5.7460000000000004e+00   5.2020000000000000e-01   4.9070000000000003e-01   3.1850000000000001e-01
   1.2343999999999999e+00   2.1999999999999999e-02   3.4314000000000000e+00   3.8190000000000002e-01  -3.6159999999999998e-01  -7.4499999999999997e-02   1.7760000000000001e-01   1.5559999999999999e-01   5.9200999999999997e+00   5.7799999999999996e-01   4.6189999999999998e-01   3.0520000000000003e-01
   1.0139000000000000e+00   2.1999999999999999e-02   2.7450999999999999e+00   4.2009999999999997e-01  -3.1400000000000000e-01  -1.5350000000000000e-01   1.1100000000000000e-01   2.8910000000000002e-01   5.8330000000000002e+00   4.9130000000000001e-01   5.0029999999999997e-01   3.0080000000000001e-01
   1.3446000000000000e+00  -1.3189999999999999e-01   2.9165999999999999e+00   4.0100000000000002e-01  -2.9499999999999998e-01  -9.6500000000000002e-02   0.0000000000000000e+00   2.0010000000000000e-01   6.7035999999999998e+00   5.2020000000000000e-01   4.1370000000000001e-01   2.7870000000000000e-01
   1.2564000000000000e+00  -1.3189999999999999e-01   3.3456000000000001e+00   5.2510000000000001e-01  -3.0449999999999999e-01  -1.0090000000000000e-01  -8.8800000000000004e-02   2.8910000000000002e-01   5.7460000000000004e+00   5.3939999999999999e-01   3.9450000000000002e-01   3.0080000000000001e-01
   1.3005000000000000e+00   1.0990000000000000e-01   3.5171000000000001e+00   4.9650000000000000e-01  -2.1890000000000001e-01  -1.7979999999999999e-01   8.8800000000000004e-02   1.7790000000000000e-01   6.0072000000000001e+00   4.6239999999999998e-01   5.0029999999999997e-01   3.0080000000000001e-01
   1.1241000000000001e+00   1.3189999999999999e-01   2.1446000000000001e+00   4.3919999999999998e-01  -3.6159999999999998e-01  -1.2720000000000001e-01  -1.3320000000000001e-01   2.0010000000000000e-01   5.9200999999999997e+00   4.9130000000000001e-01   4.1370000000000001e-01   3.2290000000000002e-01
   1.3887000000000000e+00   8.7900000000000006e-02   3.0024000000000002e+00   4.2959999999999998e-01  -2.9499999999999998e-01  -1.5790000000000001e-01  -6.6600000000000006e-02   2.4460000000000001e-01   5.6589000000000000e+00   5.7799999999999996e-01   4.8110000000000003e-01   2.9640000000000000e-01
   1.3666000000000000e+00   1.0990000000000000e-01   2.8309000000000002e+00   4.2959999999999998e-01  -3.7109999999999999e-01  -1.4470000000000000e-01  -1.3320000000000001e-01   2.6679999999999998e-01   4.8754000000000000e+00   6.0690000000000000e-01   4.3300000000000000e-01   3.2729999999999998e-01
   1.2343999999999999e+00  -8.7900000000000006e-02   3.2597999999999998e+00   3.5330000000000000e-01  -2.9499999999999998e-01  -9.2100000000000001e-02  -2.6629999999999998e-01   3.3350000000000002e-01   6.1813000000000002e+00   5.2980000000000005e-01   4.0410000000000001e-01   2.8749999999999998e-01
   1.1021000000000001e+00   2.1999999999999999e-02   2.1446000000000001e+00   4.6779999999999999e-01  -2.4740000000000001e-01  -1.5350000000000000e-01  -2.2189999999999999e-01   3.7800000000000000e-01   6.1813000000000002e+00   5.0090000000000001e-01   3.5599999999999998e-01   3.0520000000000003e-01
   1.4548000000000001e+00   6.6000000000000003e-02   2.3161999999999998e+00   4.5829999999999999e-01  -2.7600000000000002e-01  -1.6660000000000000e-01   0.0000000000000000e+00   5.5589999999999995e-01   5.6589000000000000e+00   5.6830000000000003e-01   3.6559999999999998e-01   3.3620000000000000e-01
   1.4548000000000001e+00   6.1550000000000005e-01   2.2303999999999999e+00   4.5829999999999999e-01  -3.0449999999999999e-01  -1.6230000000000000e-01  -6.6600000000000006e-02   5.3369999999999995e-01   6.0941999999999998e+00   4.8159999999999997e-01   4.4259999999999999e-01   3.4060000000000001e-01
   1.3005000000000000e+00   3.2979999999999998e-01   2.2303999999999999e+00   4.0100000000000002e-01  -2.6640000000000003e-01  -1.3589999999999999e-01  -1.3320000000000001e-01   5.5589999999999995e-01   5.4847999999999999e+00   4.5269999999999999e-01   4.8110000000000003e-01   2.6979999999999998e-01
   9.2579999999999996e-01  -5.9360000000000002e-01   2.6593000000000000e+00   3.8190000000000002e-01  -3.1400000000000000e-01  -1.5350000000000000e-01  -6.6600000000000006e-02   3.7800000000000000e-01   6.5294999999999996e+00   5.3939999999999999e-01   3.7530000000000002e-01   3.3179999999999998e-01
   1.8514999999999999e+00   2.1999999999999999e-02   2.2303999999999999e+00   4.1049999999999998e-01  -4.2820000000000003e-01  -1.1840000000000001e-01   6.6600000000000006e-02   4.8920000000000002e-01   6.4424999999999999e+00   5.8760000000000001e-01   4.6189999999999998e-01   2.9189999999999999e-01
   1.3446000000000000e+00   2.8580000000000000e-01   3.6886999999999999e+00   4.2009999999999997e-01  -2.5690000000000002e-01  -1.6230000000000000e-01  -1.1100000000000000e-01   6.6699999999999995e-02   5.8330000000000002e+00   4.0460000000000002e-01   4.0410000000000001e-01   3.3620000000000000e-01
   9.0369999999999995e-01   1.5390000000000001e-01   1.8872000000000000e+00   5.0600000000000001e-01  -3.4260000000000002e-01  -1.2280000000000001e-01  -8.8800000000000004e-02   2.4460000000000001e-01   5.4847999999999999e+00   4.8159999999999997e-01   3.5599999999999998e-01   3.2290000000000002e-01
   1.2564000000000000e+00  -4.3999999999999997e-02   3.2597999999999998e+00   6.2060000000000004e-01  -2.9499999999999998e-01  -1.1400000000000000e-01  -1.9980000000000001e-01   2.2239999999999999e-01   5.3106999999999998e+00   4.5269999999999999e-01   4.8110000000000003e-01   2.8749999999999998e-01
   1.7634000000000001e+00   2.8580000000000000e-01   2.8309000000000002e+00   4.3919999999999998e-01  -3.6159999999999998e-01  -1.6660000000000000e-01  -4.4400000000000002e-02   4.8920000000000002e-01   5.5719000000000003e+00   5.5869999999999997e-01   4.5219999999999999e-01   2.9189999999999999e-01
   1.3005000000000000e+00   3.7369999999999998e-01   3.3456000000000001e+00   4.6779999999999999e-01  -3.3310000000000001e-01  -1.0960000000000000e-01  -1.9980000000000001e-01   3.1130000000000002e-01   5.6589000000000000e+00   5.7799999999999996e-01   3.2710000000000000e-01   3.2290000000000002e-01
   5.2900000000000003e-01   6.6000000000000003e-02   2.4018999999999999e+00   4.2009999999999997e-01  -2.8549999999999998e-01  -1.2720000000000001e-01  -1.5540000000000001e-01   2.2200000000000001e-02   4.7882999999999996e+00   5.0090000000000001e-01   2.8870000000000001e-01   2.6100000000000001e-01
   1.1462000000000001e+00   2.1999999999999999e-02   3.5171000000000001e+00   3.8190000000000002e-01  -3.3310000000000001e-01  -1.5790000000000001e-01  -1.7760000000000001e-01   2.4460000000000001e-01   5.1365999999999996e+00   5.4910000000000003e-01   4.8110000000000003e-01   3.0080000000000001e-01
   2.2483000000000000e+00   1.0990000000000000e-01   3.6029000000000000e+00   4.4869999999999999e-01  -4.6629999999999999e-01  -1.4910000000000001e-01  -1.1100000000000000e-01   1.3339999999999999e-01   5.7460000000000004e+00   5.2020000000000000e-01   4.6189999999999998e-01   2.6100000000000001e-01
   1.4548000000000001e+00  -2.1999999999999999e-02   2.3161999999999998e+00   4.5829999999999999e-01  -3.7109999999999999e-01  -1.1840000000000001e-01  -6.6600000000000006e-02   3.1130000000000002e-01   5.8330000000000002e+00   4.8159999999999997e-01   5.1000000000000001e-01   2.7870000000000000e-01
   5.0700000000000001e-01   3.2979999999999998e-01   2.3161999999999998e+00   4.4869999999999999e-01  -1.8079999999999999e-01  -1.7100000000000001e-01  -1.7760000000000001e-01   2.2239999999999999e-01   5.9200999999999997e+00   4.8159999999999997e-01   4.7149999999999997e-01   2.5209999999999999e-01
   1.1241000000000001e+00   4.8359999999999997e-01   2.1446000000000001e+00   4.1049999999999998e-01  -3.8059999999999999e-01  -1.4910000000000001e-01  -6.6600000000000006e-02   1.3339999999999999e-01   6.4424999999999999e+00   5.2980000000000005e-01   4.3300000000000000e-01   2.7429999999999999e-01
   1.8514999999999999e+00   1.9789999999999999e-01   3.1739999999999999e+00   4.9650000000000000e-01  -3.9970000000000000e-01  -1.0960000000000000e-01   2.2200000000000001e-02   3.7800000000000000e-01   5.1365999999999996e+00   5.2980000000000005e-01   5.0029999999999997e-01   2.9189999999999999e-01
   1.1681999999999999e+00  -1.0990000000000000e-01   2.6593000000000000e+00   4.2959999999999998e-01  -3.6159999999999998e-01  -1.4030000000000001e-01  -6.6600000000000006e-02   8.8900000000000007e-02   5.3977000000000004e+00   4.6239999999999998e-01   3.7530000000000002e-01   2.6979999999999998e-01
   6.8330000000000002e-01   3.5170000000000001e-01   1.6298999999999999e+00   3.8190000000000002e-01  -3.9010000000000000e-01  -1.4030000000000001e-01  -1.7760000000000001e-01   3.1130000000000002e-01   5.9200999999999997e+00   5.4910000000000003e-01   3.7530000000000002e-01   2.6540000000000002e-01
   1.3005000000000000e+00   1.7590000000000000e-01   3.5171000000000001e+00   4.2009999999999997e-01  -3.0449999999999999e-01  -1.4030000000000001e-01  -3.3289999999999997e-01   8.8900000000000007e-02   5.7460000000000004e+00   5.0090000000000001e-01   4.1370000000000001e-01   2.6979999999999998e-01
   1.7854000000000001e+00   6.6000000000000003e-02   3.6029000000000000e+00   4.0100000000000002e-01  -2.5690000000000002e-01  -2.1490000000000001e-01  -1.7760000000000001e-01  -2.2200000000000001e-02   5.8330000000000002e+00   5.6830000000000003e-01   4.1370000000000001e-01   3.0959999999999999e-01
   1.2564000000000000e+00  -8.7900000000000006e-02   2.6593000000000000e+00   2.6729999999999998e-01  -4.2820000000000003e-01  -1.3589999999999999e-01  -2.8849999999999998e-01   1.5559999999999999e-01   5.6589000000000000e+00   5.1049999999999995e-01   3.7530000000000002e-01   2.6540000000000002e-01
   9.0369999999999995e-01   1.0990000000000000e-01   1.7157000000000000e+00   4.2959999999999998e-01  -2.6640000000000003e-01  -1.4910000000000001e-01   0.0000000000000000e+00   1.3339999999999999e-01   5.8330000000000002e+00   5.5869999999999997e-01   4.6189999999999998e-01   2.6540000000000002e-01
   1.1462000000000001e+00   3.9570000000000000e-01   1.8015000000000001e+00   4.8690000000000000e-01  -4.3769999999999998e-01  -9.6500000000000002e-02  -2.8849999999999998e-01   1.5559999999999999e-01   5.6589000000000000e+00   5.2980000000000005e-01   4.3300000000000000e-01   2.7870000000000000e-01
   1.5428999999999999e+00  -3.2979999999999998e-01   2.7450999999999999e+00   5.7279999999999998e-01  -3.4260000000000002e-01  -7.8899999999999998e-02   1.1100000000000000e-01   2.0010000000000000e-01   5.4847999999999999e+00   5.0090000000000001e-01   4.5219999999999999e-01   2.5659999999999999e-01
   1.5870000000000000e+00  -4.1770000000000002e-01   3.4314000000000000e+00   3.5330000000000000e-01  -4.1870000000000002e-01  -1.1840000000000001e-01  -3.1069999999999998e-01   8.8900000000000007e-02   5.3106999999999998e+00   5.8760000000000001e-01   3.9450000000000002e-01   2.6979999999999998e-01
   1.2343999999999999e+00   1.3189999999999999e-01   1.3725000000000001e+00   4.7739999999999999e-01  -2.8549999999999998e-01  -1.4910000000000001e-01  -2.4410000000000001e-01   1.3339999999999999e-01   5.8330000000000002e+00   4.1420000000000001e-01   4.5219999999999999e-01   3.0520000000000003e-01
   8.8170000000000004e-01   1.7146999999999999e+00   3.2597999999999998e+00   5.6330000000000002e-01  -2.6640000000000003e-01  -1.5790000000000001e-01  -2.2189999999999999e-01   1.1119999999999999e-01   6.3554000000000004e+00   5.0090000000000001e-01   4.0410000000000001e-01   2.7429999999999999e-01
   1.4107000000000001e+00   2.4179999999999999e-01   2.3161999999999998e+00   4.7739999999999999e-01  -3.9010000000000000e-01  -1.0960000000000000e-01  -8.8800000000000004e-02   1.3339999999999999e-01   5.2236000000000002e+00   5.3939999999999999e-01   4.6189999999999998e-01   2.6979999999999998e-01
   1.3446000000000000e+00  -1.6927000000000001e+00   3.0024000000000002e+00   2.7689999999999998e-01  -3.7109999999999999e-01  -1.1400000000000000e-01  -3.1069999999999998e-01   4.2249999999999999e-01   6.3554000000000004e+00   4.8159999999999997e-01   3.2710000000000000e-01   2.5659999999999999e-01
   1.4327000000000001e+00   3.5170000000000001e-01   3.0882000000000001e+00   4.3919999999999998e-01  -3.5210000000000002e-01  -1.1840000000000001e-01  -2.2189999999999999e-01   2.2200000000000001e-02   5.3106999999999998e+00   5.2020000000000000e-01   3.9450000000000002e-01   2.9189999999999999e-01
   1.0801000000000001e+00   1.1212000000000000e+00   2.3161999999999998e+00   5.4420000000000002e-01  -3.7109999999999999e-01  -1.1400000000000000e-01  -1.9980000000000001e-01   2.0010000000000000e-01   5.3106999999999998e+00   5.2980000000000005e-01   3.7530000000000002e-01   2.5209999999999999e-01
   1.1462000000000001e+00  -4.1770000000000002e-01   1.8015000000000001e+00   4.5829999999999999e-01  -3.8059999999999999e-01  -9.6500000000000002e-02  -1.5540000000000001e-01   1.3339999999999999e-01   5.2236000000000002e+00   5.1049999999999995e-01   4.6189999999999998e-01   2.6979999999999998e-01
   1.4767999999999999e+00  -2.8580000000000000e-01   1.8872000000000000e+00   4.4869999999999999e-01  -3.1400000000000000e-01  -1.5790000000000001e-01  -2.2200000000000001e-02   3.5580000000000001e-01   5.9200999999999997e+00   5.2980000000000005e-01   4.1370000000000001e-01   2.7429999999999999e-01
   1.4767999999999999e+00   6.3749999999999996e-01   2.6593000000000000e+00   4.7739999999999999e-01  -2.2839999999999999e-01  -9.6500000000000002e-02  -1.7760000000000001e-01   4.0020000000000000e-01   5.6589000000000000e+00   4.6239999999999998e-01   4.2340000000000000e-01   2.5659999999999999e-01
   1.0801000000000001e+00  -2.1999999999999999e-02   2.1446000000000001e+00   4.5829999999999999e-01  -3.1400000000000000e-01  -9.6500000000000002e-02  -3.1069999999999998e-01   3.3350000000000002e-01   5.5719000000000003e+00   4.9130000000000001e-01   4.4259999999999999e-01   2.9640000000000000e-01
   1.3005000000000000e+00  -6.5949999999999998e-01   2.3161999999999998e+00   2.9599999999999999e-01  -2.9499999999999998e-01  -1.5790000000000001e-01  -2.2189999999999999e-01   2.4460000000000001e-01   5.7460000000000004e+00   5.0090000000000001e-01   4.0410000000000001e-01   2.8749999999999998e-01
   1.4767999999999999e+00   3.0780000000000002e-01   3.2597999999999998e+00   4.4869999999999999e-01  -2.7600000000000002e-01  -1.1400000000000000e-01  -2.4410000000000001e-01   1.3339999999999999e-01   5.3977000000000004e+00   5.0090000000000001e-01   3.6559999999999998e-01   2.9189999999999999e-01
   1.5428999999999999e+00   1.7590000000000000e-01   2.7450999999999999e+00   4.2959999999999998e-01  -2.8549999999999998e-01  -7.0199999999999999e-02  -2.2189999999999999e-01   4.0020000000000000e-01   5.6589000000000000e+00   5.8760000000000001e-01   4.2340000000000000e-01   3.0520000000000003e-01
   1.2784000000000000e+00  -4.1770000000000002e-01   3.0882000000000001e+00   3.5330000000000000e-01  -3.5210000000000002e-01  -7.0199999999999999e-02  -2.8849999999999998e-01   3.7800000000000000e-01   5.7460000000000004e+00   4.3350000000000000e-01   4.6189999999999998e-01   3.5389999999999999e-01
   1.2122999999999999e+00  -8.7900000000000006e-02   2.7450999999999999e+00   4.3919999999999998e-01  -3.0449999999999999e-01  -1.0520000000000000e-01  -3.1069999999999998e-01   1.5559999999999999e-01   6.2683000000000000e+00   5.6830000000000003e-01   4.1370000000000001e-01   2.8749999999999998e-01
   1.5428999999999999e+00   2.8580000000000000e-01   3.0882000000000001e+00   4.0100000000000002e-01  -3.1400000000000000e-01  -5.2600000000000001e-02  -1.5540000000000001e-01   1.7790000000000000e-01   5.2236000000000002e+00   5.6830000000000003e-01   4.0410000000000001e-01   2.7429999999999999e-01
   1.3666000000000000e+00  -2.6379999999999998e-01   3.0882000000000001e+00   4.2009999999999997e-01  -4.0920000000000001e-01  -5.2600000000000001e-02  -1.9980000000000001e-01   2.8910000000000002e-01   6.0072000000000001e+00   4.4309999999999999e-01   3.9450000000000002e-01   2.9189999999999999e-01
   1.1021000000000001e+00   1.9789999999999999e-01   2.7450999999999999e+00   4.8690000000000000e-01  -2.7600000000000002e-01  -9.2100000000000001e-02  -3.3289999999999997e-01   2.4460000000000001e-01   4.7012999999999998e+00   4.6239999999999998e-01   4.4259999999999999e-01   2.6540000000000002e-01
   1.3666000000000000e+00   2.8580000000000000e-01   3.1739999999999999e+00   4.1049999999999998e-01  -2.9499999999999998e-01  -9.2100000000000001e-02  -6.6600000000000006e-02   1.7790000000000000e-01   5.4847999999999999e+00   6.2609999999999999e-01   4.0410000000000001e-01   3.0520000000000003e-01
   1.3225000000000000e+00  -1.9789999999999999e-01   2.8309000000000002e+00   4.1049999999999998e-01  -3.3310000000000001e-01  -9.6500000000000002e-02  -2.6629999999999998e-01   3.3350000000000002e-01   5.5719000000000003e+00   5.3939999999999999e-01   3.5599999999999998e-01   3.0520000000000003e-01
   1.4988999999999999e+00  -1.5390000000000001e-01   3.4314000000000000e+00   4.5829999999999999e-01  -3.4260000000000002e-01  -8.7700000000000000e-02  -1.3320000000000001e-01   2.4460000000000001e-01   5.3106999999999998e+00   4.5269999999999999e-01   4.0410000000000001e-01   3.0959999999999999e-01
   1.3887000000000000e+00  -2.1999999999999999e-02   3.0024000000000002e+00   4.2959999999999998e-01  -3.6159999999999998e-01  -1.0090000000000000e-01  -3.7730000000000002e-01   1.7790000000000000e-01   6.1813000000000002e+00   5.9719999999999995e-01   3.3679999999999999e-01   3.3179999999999998e-01
   1.3446000000000000e+00  -1.5390000000000001e-01   2.4018999999999999e+00   4.6779999999999999e-01  -2.4740000000000001e-01  -7.8899999999999998e-02  -4.2170000000000002e-01   2.8910000000000002e-01   6.2683000000000000e+00   4.6239999999999998e-01   4.1370000000000001e-01   2.9189999999999999e-01
   1.2784000000000000e+00  -4.8359999999999997e-01   3.0024000000000002e+00   3.9140000000000003e-01  -3.5210000000000002e-01  -9.6500000000000002e-02  -2.6629999999999998e-01   2.2239999999999999e-01   5.9200999999999997e+00   5.0090000000000001e-01   3.7530000000000002e-01   2.5659999999999999e-01
   1.4548000000000001e+00  -2.1999999999999999e-02   2.4018999999999999e+00   4.6779999999999999e-01  -3.6159999999999998e-01  -7.8899999999999998e-02  -3.1069999999999998e-01   4.2249999999999999e-01   6.0072000000000001e+00   5.8760000000000001e-01   4.1370000000000001e-01   3.0959999999999999e-01
   1.2784000000000000e+00   1.3189999999999999e-01   3.0882000000000001e+00   3.9140000000000003e-01  -2.8549999999999998e-01  -1.2720000000000001e-01  -2.6629999999999998e-01   4.2249999999999999e-01   5.6589000000000000e+00   5.4910000000000003e-01   4.0410000000000001e-01   3.3620000000000000e-01
   1.3446000000000000e+00   2.1999999999999999e-02   2.0588000000000002e+00   4.2009999999999997e-01  -4.0920000000000001e-01  -1.1400000000000000e-01  -3.1069999999999998e-01   3.5580000000000001e-01   6.1813000000000002e+00   5.3939999999999999e-01   4.1370000000000001e-01   3.0080000000000001e-01
   1.4767999999999999e+00   6.6000000000000003e-02   3.1739999999999999e+00   4.1049999999999998e-01  -2.8549999999999998e-01  -1.0520000000000000e-01   2.2200000000000001e-02   2.0010000000000000e-01   6.1813000000000002e+00   4.6239999999999998e-01   4.4259999999999999e-01   2.8749999999999998e-01
   1.3887000000000000e+00   2.1999999999999999e-02   2.5735000000000001e+00   3.7240000000000001e-01  -3.2350000000000001e-01  -1.6660000000000000e-01  -2.4410000000000001e-01   1.7790000000000000e-01   6.7035999999999998e+00   4.3350000000000000e-01   4.2340000000000000e-01   2.8749999999999998e-01
   1.3225000000000000e+00  -8.7900000000000006e-02   3.0024000000000002e+00   4.8690000000000000e-01  -3.2350000000000001e-01  -8.3299999999999999e-02  -3.5510000000000003e-01   4.2249999999999999e-01   5.4847999999999999e+00   5.5869999999999997e-01   4.2340000000000000e-01   2.7870000000000000e-01
   1.3887000000000000e+00  -1.7590000000000000e-01   2.7450999999999999e+00   4.6779999999999999e-01  -3.5210000000000002e-01  -1.0090000000000000e-01  -2.2189999999999999e-01   4.4469999999999998e-01   5.9200999999999997e+00   5.0090000000000001e-01   4.7149999999999997e-01   2.7429999999999999e-01
   1.4548000000000001e+00   4.3999999999999997e-02   3.4314000000000000e+00   4.1049999999999998e-01  -2.5690000000000002e-01  -9.6500000000000002e-02  -4.2170000000000002e-01   2.6679999999999998e-01   6.0941999999999998e+00   5.1049999999999995e-01   4.0410000000000001e-01   2.6540000000000002e-01
   1.4767999999999999e+00  -2.1999999999999999e-02   2.8309000000000002e+00   3.8190000000000002e-01  -4.0920000000000001e-01  -1.0960000000000000e-01  -3.1069999999999998e-01   3.3350000000000002e-01   5.9200999999999997e+00   5.3939999999999999e-01   4.9070000000000003e-01   2.8749999999999998e-01
   1.2564000000000000e+00   2.1999999999999999e-02   2.2303999999999999e+00   3.2460000000000000e-01  -3.9010000000000000e-01  -1.0090000000000000e-01  -3.3289999999999997e-01   2.2239999999999999e-01   5.9200999999999997e+00   5.4910000000000003e-01   4.3300000000000000e-01   2.9640000000000000e-01
   1.2564000000000000e+00   2.1980000000000000e-01   2.3161999999999998e+00   4.2959999999999998e-01  -2.9499999999999998e-01  -9.2100000000000001e-02  -2.8849999999999998e-01   4.0020000000000000e-01   6.3554000000000004e+00   5.4910000000000003e-01   3.9450000000000002e-01   2.9189999999999999e-01
   1.3225000000000000e+00   6.6000000000000003e-02   3.0024000000000002e+00   3.1509999999999999e-01  -3.0449999999999999e-01  -8.7700000000000000e-02  -1.9980000000000001e-01   4.6689999999999998e-01   5.6589000000000000e+00   5.0090000000000001e-01   3.9450000000000002e-01   2.4770000000000000e-01
   1.5208999999999999e+00  -1.5390000000000001e-01   2.7450999999999999e+00   4.2959999999999998e-01  -4.5679999999999998e-01  -1.0520000000000000e-01  -3.3289999999999997e-01   2.8910000000000002e-01   6.1813000000000002e+00   4.7199999999999998e-01   3.8490000000000002e-01   3.0959999999999999e-01
   1.2784000000000000e+00   1.3189999999999999e-01   2.4018999999999999e+00   4.7739999999999999e-01  -3.9970000000000000e-01  -1.0090000000000000e-01  -2.6629999999999998e-01   4.0020000000000000e-01   5.7460000000000004e+00   5.7799999999999996e-01   4.0410000000000001e-01   2.7429999999999999e-01
   1.3005000000000000e+00  -6.6000000000000003e-02   3.1739999999999999e+00   4.0100000000000002e-01  -3.4260000000000002e-01  -1.0960000000000000e-01  -2.4410000000000001e-01   3.7800000000000000e-01   5.3977000000000004e+00   6.0690000000000000e-01   4.1370000000000001e-01   3.0520000000000003e-01
   1.2122999999999999e+00  -2.1999999999999999e-02   3.1739999999999999e+00   3.4370000000000001e-01  -3.2350000000000001e-01  -1.0520000000000000e-01  -3.9950000000000002e-01   2.6679999999999998e-01   6.0941999999999998e+00   5.5869999999999997e-01   4.0410000000000001e-01   3.1409999999999999e-01
   1.3225000000000000e+00   8.7900000000000006e-02   2.1446000000000001e+00   4.8690000000000000e-01  -3.8059999999999999e-01  -1.1840000000000001e-01  -1.7760000000000001e-01   3.7800000000000000e-01   5.0495000000000001e+00   4.8159999999999997e-01   3.9450000000000002e-01   2.8310000000000002e-01
   1.4767999999999999e+00   1.3189999999999999e-01   1.8015000000000001e+00   4.1049999999999998e-01  -3.0449999999999999e-01  -9.6500000000000002e-02  -2.4410000000000001e-01   2.4460000000000001e-01   5.9200999999999997e+00   4.1420000000000001e-01   2.8870000000000001e-01   3.2290000000000002e-01
   1.3446000000000000e+00   1.3189999999999999e-01   2.1446000000000001e+00   3.7240000000000001e-01  -3.5210000000000002e-01  -9.6500000000000002e-02  -1.1100000000000000e-01   3.7800000000000000e-01   5.9200999999999997e+00   5.5869999999999997e-01   4.4259999999999999e-01   3.0520000000000003e-01
   1.4327000000000001e+00  -8.7900000000000006e-02   2.8309000000000002e+00   4.2959999999999998e-01  -3.5210000000000002e-01  -9.2100000000000001e-02  -2.2189999999999999e-01   2.6679999999999998e-01   5.9200999999999997e+00   5.5869999999999997e-01   4.2340000000000000e-01   3.6270000000000002e-01
   1.3666000000000000e+00   0.0000000000000000e+00   1.5441000000000000e+00   4.3919999999999998e-01  -2.7600000000000002e-01  -1.0090000000000000e-01  -1.9980000000000001e-01   3.5580000000000001e-01   4.7882999999999996e+00   4.7199999999999998e-01   3.7530000000000002e-01   3.0959999999999999e-01
   1.4327000000000001e+00  -3.2979999999999998e-01   3.1739999999999999e+00   3.3420000000000000e-01  -3.7109999999999999e-01  -1.2280000000000001e-01  -2.6629999999999998e-01   2.6679999999999998e-01   5.8330000000000002e+00   6.1650000000000005e-01   4.3300000000000000e-01   2.8310000000000002e-01
   1.3666000000000000e+00  -6.6000000000000003e-02   2.6593000000000000e+00   3.4370000000000001e-01  -4.1870000000000002e-01  -1.0520000000000000e-01  -3.1069999999999998e-01   4.4469999999999998e-01   6.1813000000000002e+00   5.5869999999999997e-01   3.5599999999999998e-01   2.9640000000000000e-01
   1.2343999999999999e+00   2.1999999999999999e-02   2.4876999999999998e+00   4.6779999999999999e-01  -2.8549999999999998e-01  -1.1400000000000000e-01  -2.6629999999999998e-01   4.0020000000000000e-01   5.9200999999999997e+00   5.9719999999999995e-01   4.3300000000000000e-01   3.1409999999999999e-01
   1.5208999999999999e+00  -6.6000000000000003e-02   2.8309000000000002e+00   4.4869999999999999e-01  -3.7109999999999999e-01  -6.5799999999999997e-02  -2.8849999999999998e-01   3.5580000000000001e-01   6.0941999999999998e+00   5.9719999999999995e-01   4.7149999999999997e-01   3.0520000000000003e-01
   1.4548000000000001e+00  -1.5390000000000001e-01   3.4314000000000000e+00   3.9140000000000003e-01  -3.4260000000000002e-01  -1.4030000000000001e-01  -4.6610000000000001e-01   3.5580000000000001e-01   5.3106999999999998e+00   4.9130000000000001e-01   4.0410000000000001e-01   3.2729999999999998e-01
   1.4327000000000001e+00   4.3999999999999997e-02   2.9165999999999999e+00   5.4420000000000002e-01  -2.9499999999999998e-01  -8.7700000000000000e-02  -3.3289999999999997e-01   3.5580000000000001e-01   6.8777999999999997e+00   5.0090000000000001e-01   4.5219999999999999e-01   3.0520000000000003e-01
   1.3887000000000000e+00  -6.6000000000000003e-02   2.5735000000000001e+00   3.8190000000000002e-01  -3.0449999999999999e-01  -1.0090000000000000e-01  -3.5510000000000003e-01   3.3350000000000002e-01   5.2236000000000002e+00   5.2020000000000000e-01   3.0790000000000001e-01   2.9640000000000000e-01
   1.4548000000000001e+00   4.3999999999999997e-02   2.5735000000000001e+00   3.7240000000000001e-01  -3.8059999999999999e-01  -9.6500000000000002e-02  -2.4410000000000001e-01   2.8910000000000002e-01   6.4424999999999999e+00   5.1049999999999995e-01   4.1370000000000001e-01   3.3179999999999998e-01
   1.4548000000000001e+00  -8.7900000000000006e-02   3.3456000000000001e+00   3.4370000000000001e-01  -3.8059999999999999e-01  -1.0960000000000000e-01  -3.3289999999999997e-01   4.2249999999999999e-01   5.9200999999999997e+00   4.4309999999999999e-01   3.7530000000000002e-01   3.3179999999999998e-01
   1.4107000000000001e+00   2.1999999999999999e-02   3.1739999999999999e+00   3.7240000000000001e-01  -3.1400000000000000e-01  -1.4910000000000001e-01  -3.7730000000000002e-01   1.7790000000000000e-01   6.0072000000000001e+00   5.6830000000000003e-01   4.4259999999999999e-01   2.8749999999999998e-01
   1.4327000000000001e+00  -3.7369999999999998e-01   2.7450999999999999e+00   4.0100000000000002e-01  -2.7600000000000002e-01  -2.1899999999999999e-02  -2.8849999999999998e-01   2.4460000000000001e-01   5.7460000000000004e+00   5.5869999999999997e-01   4.5219999999999999e-01   2.9640000000000000e-01
   1.4327000000000001e+00   1.0990000000000000e-01   2.7450999999999999e+00   4.2959999999999998e-01  -5.0429999999999997e-01  -2.6300000000000000e-02  -1.5540000000000001e-01   2.0010000000000000e-01   6.4424999999999999e+00   5.6830000000000003e-01   4.8110000000000003e-01   3.0520000000000003e-01
   1.4327000000000001e+00  -8.7900000000000006e-02   2.1446000000000001e+00   4.2009999999999997e-01  -4.1870000000000002e-01  -8.7700000000000000e-02  -2.4410000000000001e-01   1.5559999999999999e-01   5.9200999999999997e+00   4.7199999999999998e-01   3.3679999999999999e-01   3.0080000000000001e-01
   1.5428999999999999e+00  -2.1980000000000000e-01   3.4314000000000000e+00   3.9140000000000003e-01  -3.3310000000000001e-01  -1.3589999999999999e-01  -1.3320000000000001e-01   5.1139999999999997e-01   5.2236000000000002e+00   5.3939999999999999e-01   4.7149999999999997e-01   2.4770000000000000e-01
   1.3887000000000000e+00   2.1980000000000000e-01   2.2303999999999999e+00   2.9599999999999999e-01  -3.0449999999999999e-01  -1.0520000000000000e-01  -2.8849999999999998e-01   3.3350000000000002e-01   5.5719000000000003e+00   4.6239999999999998e-01   4.4259999999999999e-01   2.9189999999999999e-01
   1.6532000000000000e+00   2.1980000000000000e-01   1.8015000000000001e+00   4.2959999999999998e-01  -2.6640000000000003e-01  -1.0090000000000000e-01  -4.4390000000000002e-01   2.6679999999999998e-01   5.7460000000000004e+00   5.2980000000000005e-01   3.8490000000000002e-01   3.2729999999999998e-01
   1.4767999999999999e+00  -1.3189999999999999e-01   3.2597999999999998e+00   4.3919999999999998e-01  -3.8059999999999999e-01  -1.2280000000000001e-01  -2.2189999999999999e-01   1.5559999999999999e-01   5.2236000000000002e+00   4.7199999999999998e-01   4.3300000000000000e-01   3.3179999999999998e-01
   1.4107000000000001e+00   1.9789999999999999e-01   2.5735000000000001e+00   4.4869999999999999e-01  -3.6159999999999998e-01  -1.3159999999999999e-01  -3.7730000000000002e-01   2.8910000000000002e-01   6.0072000000000001e+00   5.2980000000000005e-01   4.2340000000000000e-01   2.8749999999999998e-01
   1.4107000000000001e+00  -4.3999999999999997e-02   2.1446000000000001e+00   4.3919999999999998e-01  -3.4260000000000002e-01  -8.3299999999999999e-02  -3.7730000000000002e-01   2.6679999999999998e-01   5.7460000000000004e+00   5.1049999999999995e-01   3.6559999999999998e-01   3.5830000000000001e-01
   1.4107000000000001e+00  -2.1999999999999999e-02   2.1446000000000001e+00   4.2009999999999997e-01  -3.1400000000000000e-01  -1.3159999999999999e-01  -2.2189999999999999e-01   5.7809999999999995e-01   6.1813000000000002e+00   5.6830000000000003e-01   3.6559999999999998e-01   2.8310000000000002e-01
   1.3887000000000000e+00  -6.6000000000000003e-02   2.4876999999999998e+00   4.6779999999999999e-01  -3.9010000000000000e-01  -1.0090000000000000e-01  -2.2189999999999999e-01   4.2249999999999999e-01   5.8330000000000002e+00   5.2980000000000005e-01   3.7530000000000002e-01   3.1850000000000001e-01
   1.2784000000000000e+00  -6.6000000000000003e-02   2.0588000000000002e+00   3.3420000000000000e-01  -3.8059999999999999e-01  -8.3299999999999999e-02  -3.1069999999999998e-01   3.5580000000000001e-01   6.0941999999999998e+00   5.5869999999999997e-01   4.9070000000000003e-01   3.1409999999999999e-01
   1.3666000000000000e+00  -2.4179999999999999e-01   2.3161999999999998e+00   4.2959999999999998e-01  -4.1870000000000002e-01  -7.4499999999999997e-02  -2.8849999999999998e-01   4.2249999999999999e-01   5.5719000000000003e+00   5.0090000000000001e-01   3.4639999999999999e-01   2.9189999999999999e-01
   1.4767999999999999e+00   8.7900000000000006e-02   3.0024000000000002e+00   4.7739999999999999e-01  -3.0449999999999999e-01  -7.0199999999999999e-02  -2.8849999999999998e-01   3.3350000000000002e-01   5.8330000000000002e+00   5.5869999999999997e-01   3.5599999999999998e-01   3.4060000000000001e-01
   1.5428999999999999e+00  -2.1999999999999999e-02   2.7450999999999999e+00   3.6280000000000001e-01  -3.2350000000000001e-01  -6.1400000000000003e-02  -5.3269999999999995e-01   2.8910000000000002e-01   5.3106999999999998e+00   5.4910000000000003e-01   4.5219999999999999e-01   2.7429999999999999e-01
   1.5428999999999999e+00  -8.7900000000000006e-02   2.7450999999999999e+00   4.4869999999999999e-01  -3.9010000000000000e-01  -9.6500000000000002e-02  -3.3289999999999997e-01   2.6679999999999998e-01   5.7460000000000004e+00   4.1420000000000001e-01   4.7149999999999997e-01   2.9189999999999999e-01
   1.2784000000000000e+00  -1.7590000000000000e-01   2.8309000000000002e+00   4.4869999999999999e-01  -3.6159999999999998e-01  -1.0520000000000000e-01  -1.9980000000000001e-01   2.8910000000000002e-01   4.9623999999999997e+00   4.6239999999999998e-01   4.5219999999999999e-01   3.2290000000000002e-01
   1.5428999999999999e+00  -6.6000000000000003e-02   3.1739999999999999e+00   5.0600000000000001e-01  -3.0449999999999999e-01  -2.1899999999999999e-02  -2.6629999999999998e-01   2.2239999999999999e-01   5.8330000000000002e+00   5.3939999999999999e-01   3.8490000000000002e-01   2.7429999999999999e-01
   1.2784000000000000e+00  -2.1999999999999999e-02   2.4876999999999998e+00   3.5330000000000000e-01  -3.1400000000000000e-01  -1.1400000000000000e-01  -2.6629999999999998e-01   3.1130000000000002e-01   6.3554000000000004e+00   5.1049999999999995e-01   3.8490000000000002e-01   2.9640000000000000e-01
   1.3887000000000000e+00  -1.9789999999999999e-01   3.1739999999999999e+00   3.5330000000000000e-01  -3.1400000000000000e-01  -1.2720000000000001e-01  -1.9980000000000001e-01   2.6679999999999998e-01   4.7882999999999996e+00   5.1049999999999995e-01   3.5599999999999998e-01   3.0080000000000001e-01
   1.1681999999999999e+00  -6.6000000000000003e-02   3.1739999999999999e+00   4.0100000000000002e-01  -4.1870000000000002e-01  -6.5799999999999997e-02  -2.8849999999999998e-01   2.4460000000000001e-01   5.5719000000000003e+00   5.4910000000000003e-01   3.9450000000000002e-01   3.1409999999999999e-01
   1.5208999999999999e+00  -1.9789999999999999e-01   2.6593000000000000e+00   3.8190000000000002e-01  -3.8059999999999999e-01  -7.0199999999999999e-02  -2.8849999999999998e-01   4.0020000000000000e-01   5.9200999999999997e+00   5.7799999999999996e-01   4.7149999999999997e-01   3.0520000000000003e-01
   1.2343999999999999e+00   0.0000000000000000e+00   2.2303999999999999e+00   4.4869999999999999e-01  -3.0449999999999999e-01  -1.3589999999999999e-01  -4.2170000000000002e-01   2.2239999999999999e-01   6.3554000000000004e+00   5.4910000000000003e-01   3.8490000000000002e-01   2.3890000000000000e-01
   1.5870000000000000e+00  -1.5390000000000001e-01   2.6593000000000000e+00   5.1559999999999995e-01  -2.9499999999999998e-01  -7.8899999999999998e-02  -2.2189999999999999e-01   3.3350000000000002e-01   5.2236000000000002e+00   5.3939999999999999e-01   4.8110000000000003e-01   3.0520000000000003e-01
   1.2343999999999999e+00  -6.6000000000000003e-02   3.0882000000000001e+00   3.3420000000000000e-01  -3.2350000000000001e-01  -6.5799999999999997e-02  -3.5510000000000003e-01   4.2249999999999999e-01   5.3977000000000004e+00   5.2020000000000000e-01   4.6189999999999998e-01   3.1409999999999999e-01
   1.3225000000000000e+00  -6.6000000000000003e-02   2.2303999999999999e+00   3.5330000000000000e-01  -3.9010000000000000e-01  -6.5799999999999997e-02  -4.8830000000000001e-01   1.1119999999999999e-01   5.9200999999999997e+00   5.3939999999999999e-01   4.0410000000000001e-01   2.7870000000000000e-01
   1.2564000000000000e+00  -2.4179999999999999e-01   2.6593000000000000e+00   4.4869999999999999e-01  -2.6640000000000003e-01  -1.1400000000000000e-01  -3.7730000000000002e-01   2.0010000000000000e-01   5.7460000000000004e+00   4.9130000000000001e-01   3.0790000000000001e-01   3.0080000000000001e-01
   1.3446000000000000e+00  -4.3999999999999997e-02   2.4018999999999999e+00   4.1049999999999998e-01  -3.9970000000000000e-01  -7.8899999999999998e-02  -1.9980000000000001e-01   2.2200000000000001e-02   6.3554000000000004e+00   5.4910000000000003e-01   3.7530000000000002e-01   3.1850000000000001e-01
   1.2564000000000000e+00  -2.6379999999999998e-01   2.6593000000000000e+00   3.9140000000000003e-01  -3.5210000000000002e-01  -9.2100000000000001e-02  -1.9980000000000001e-01   1.5559999999999999e-01   5.3977000000000004e+00   4.6239999999999998e-01   3.0790000000000001e-01   2.9640000000000000e-01
   1.4327000000000001e+00  -1.7590000000000000e-01   2.4018999999999999e+00   3.8190000000000002e-01  -3.3310000000000001e-01  -7.8899999999999998e-02  -3.9950000000000002e-01   3.5580000000000001e-01   6.0941999999999998e+00   5.1049999999999995e-01   4.6189999999999998e-01   2.9189999999999999e-01
   1.2784000000000000e+00  -2.6379999999999998e-01   2.4876999999999998e+00   2.7689999999999998e-01  -2.9499999999999998e-01  -1.1840000000000001e-01  -2.8849999999999998e-01   4.2249999999999999e-01   6.1813000000000002e+00   4.7199999999999998e-01   3.4639999999999999e-01   2.6540000000000002e-01
   1.2784000000000000e+00  -2.1999999999999999e-02   1.9730000000000001e+00   4.7739999999999999e-01  -3.7109999999999999e-01  -8.3299999999999999e-02   2.2200000000000001e-02   2.4460000000000001e-01   6.4424999999999999e+00   4.7199999999999998e-01   4.3300000000000000e-01   3.0080000000000001e-01
   1.2343999999999999e+00   1.3189999999999999e-01   2.6593000000000000e+00   4.5829999999999999e-01  -3.1400000000000000e-01  -1.1400000000000000e-01  -3.1069999999999998e-01   4.4469999999999998e-01   5.6589000000000000e+00   6.2609999999999999e-01   2.8870000000000001e-01   2.8749999999999998e-01
   1.4327000000000001e+00  -2.6379999999999998e-01   3.2597999999999998e+00   4.3919999999999998e-01  -3.1400000000000000e-01  -7.4499999999999997e-02  -4.8830000000000001e-01   4.8920000000000002e-01   5.7460000000000004e+00   5.6830000000000003e-01   3.5599999999999998e-01   3.0080000000000001e-01
   1.4107000000000001e+00  -1.7590000000000000e-01   2.4018999999999999e+00   4.0100000000000002e-01  -4.2820000000000003e-01   1.3200000000000000e-02  -3.9950000000000002e-01   2.6679999999999998e-01   5.1365999999999996e+00   5.2020000000000000e-01   3.8490000000000002e-01   3.2290000000000002e-01
   8.8170000000000004e-01   0.0000000000000000e+00   2.4876999999999998e+00   5.6330000000000002e-01  -2.7600000000000002e-01  -8.7700000000000000e-02  -4.2170000000000002e-01   3.7800000000000000e-01   6.6166000000000000e+00   6.3580000000000003e-01   4.2340000000000000e-01   2.6979999999999998e-01
   1.2343999999999999e+00  -1.5390000000000001e-01   3.5171000000000001e+00   4.1049999999999998e-01  -2.2839999999999999e-01  -1.5350000000000000e-01  -2.4410000000000001e-01   2.6679999999999998e-01   5.4847999999999999e+00   5.3939999999999999e-01   3.4639999999999999e-01   3.0959999999999999e-01
   2.0939999999999999e+00  -1.3189999999999999e-01   2.8309000000000002e+00   4.7739999999999999e-01  -4.0920000000000001e-01  -7.8899999999999998e-02  -1.9980000000000001e-01   3.3350000000000002e-01   5.2236000000000002e+00   5.8760000000000001e-01   4.3300000000000000e-01   3.0080000000000001e-01
   1.4327000000000001e+00   1.9789999999999999e-01   2.7450999999999999e+00   3.6280000000000001e-01  -4.1870000000000002e-01  -6.1400000000000003e-02  -3.3289999999999997e-01   3.1130000000000002e-01   5.5719000000000003e+00   4.3350000000000000e-01   4.3300000000000000e-01   3.0080000000000001e-01
   8.5960000000000003e-01  -3.0780000000000002e-01   2.8309000000000002e+00   4.3919999999999998e-01  -2.4740000000000001e-01  -1.4470000000000000e-01  -3.1069999999999998e-01   1.5559999999999999e-01   5.3977000000000004e+00   5.3939999999999999e-01   4.4259999999999999e-01   3.0080000000000001e-01
   1.3005000000000000e+00  -4.3999999999999997e-02   2.4876999999999998e+00   3.2460000000000000e-01  -3.6159999999999998e-01  -9.6500000000000002e-02  -2.2189999999999999e-01   5.1139999999999997e-01   6.9648000000000003e+00   5.4910000000000003e-01   4.4259999999999999e-01   2.9640000000000000e-01
   1.8294999999999999e+00   8.7900000000000006e-02   3.2597999999999998e+00   4.0100000000000002e-01  -3.9010000000000000e-01  -7.4499999999999997e-02  -2.4410000000000001e-01   5.1139999999999997e-01   6.1813000000000002e+00   5.4910000000000003e-01   3.5599999999999998e-01   3.1409999999999999e-01
   1.6532000000000000e+00  -4.3999999999999997e-02   2.5735000000000001e+00   3.4370000000000001e-01  -3.5210000000000002e-01  -1.2280000000000001e-01  -1.5540000000000001e-01   3.5580000000000001e-01   4.4401000000000002e+00   4.7199999999999998e-01   4.4259999999999999e-01   2.4770000000000000e-01
   9.4779999999999998e-01   0.0000000000000000e+00   1.8015000000000001e+00   4.4869999999999999e-01  -3.2350000000000001e-01  -1.1400000000000000e-01  -2.4410000000000001e-01  -8.8900000000000007e-02   6.4424999999999999e+00   6.6469999999999996e-01   3.5599999999999998e-01   3.2729999999999998e-01
   1.0801000000000001e+00   2.8580000000000000e-01   2.1446000000000001e+00   4.0100000000000002e-01  -3.1400000000000000e-01  -1.1840000000000001e-01  -6.8799999999999994e-01   1.0672999999999999e+00   7.7484000000000002e+00   4.8159999999999997e-01   4.6189999999999998e-01   2.7870000000000000e-01
   1.8514999999999999e+00   1.7590000000000000e-01   3.3456000000000001e+00   4.5829999999999999e-01  -3.5210000000000002e-01  -8.7700000000000000e-02  -3.1069999999999998e-01   3.1130000000000002e-01   4.0918000000000001e+00   4.9130000000000001e-01   4.2340000000000000e-01   3.0080000000000001e-01
   1.5870000000000000e+00  -1.0990000000000000e-01   2.0588000000000002e+00   4.1049999999999998e-01  -3.3310000000000001e-01  -8.7700000000000000e-02   3.9950000000000002e-01  -8.8939999999999997e-01   4.4401000000000002e+00   5.0090000000000001e-01   2.9830000000000001e-01   3.3620000000000000e-01
   9.0369999999999995e-01   3.0780000000000002e-01   1.8015000000000001e+00   4.7739999999999999e-01  -2.9499999999999998e-01  -9.6500000000000002e-02  -7.1020000000000005e-01   1.1785000000000001e+00   8.8801000000000005e+00   5.5869999999999997e-01   4.4259999999999999e-01   3.3179999999999998e-01
   1.1241000000000001e+00  -1.5390000000000001e-01   2.3161999999999998e+00   3.3420000000000000e-01  -2.6640000000000003e-01  -1.2280000000000001e-01  -3.3289999999999997e-01   9.5609999999999995e-01   5.9200999999999997e+00   4.9130000000000001e-01   4.4259999999999999e-01   2.7870000000000000e-01
   1.8075000000000001e+00  -1.9789999999999999e-01   3.0882000000000001e+00   3.3420000000000000e-01  -3.4260000000000002e-01  -4.8200000000000000e-02  -3.1069999999999998e-01  -1.3564000000000001e+00   4.7882999999999996e+00   5.0090000000000001e-01   3.4639999999999999e-01   3.2729999999999998e-01
   1.5208999999999999e+00  -3.5170000000000001e-01   2.7450999999999999e+00   3.6280000000000001e-01  -5.7099999999999995e-01  -7.8899999999999998e-02  -2.2189999999999999e-01   9.7840000000000005e-01   6.4424999999999999e+00   5.2980000000000005e-01   4.5219999999999999e-01   2.8310000000000002e-01
   1.1681999999999999e+00  -2.1999999999999999e-02   2.0588000000000002e+00   4.9650000000000000e-01  -3.9010000000000000e-01  -1.0090000000000000e-01  -7.5460000000000005e-01   1.4453000000000000e+00   7.7484000000000002e+00   6.8389999999999995e-01   4.7149999999999997e-01   3.5830000000000001e-01
   9.4779999999999998e-01  -2.1980000000000000e-01   2.3161999999999998e+00   3.8190000000000002e-01  -3.1400000000000000e-01  -9.2100000000000001e-02   3.3289999999999997e-01  -9.7840000000000005e-01   4.6142000000000003e+00   4.7199999999999998e-01   4.0410000000000001e-01   2.6100000000000001e-01
   1.8075000000000001e+00   4.3999999999999997e-02   2.8309000000000002e+00   4.1049999999999998e-01  -3.7109999999999999e-01  -1.0960000000000000e-01  -3.1069999999999998e-01   3.3350000000000002e-01   5.6589000000000000e+00   6.2609999999999999e-01   3.9450000000000002e-01   3.6709999999999998e-01
   1.6972000000000000e+00  -1.7590000000000000e-01   2.6593000000000000e+00   3.8190000000000002e-01  -3.9970000000000000e-01  -7.0199999999999999e-02  -3.5510000000000003e-01   1.4008000000000000e+00   7.1388999999999996e+00   6.3580000000000003e-01   4.6189999999999998e-01   3.2290000000000002e-01
   1.1462000000000001e+00   0.0000000000000000e+00   1.8872000000000000e+00   4.7739999999999999e-01  -2.4740000000000001e-01  -1.2720000000000001e-01  -3.7730000000000002e-01   1.7790000000000000e-01   5.4847999999999999e+00   5.4910000000000003e-01   4.5219999999999999e-01   2.9189999999999999e-01
   1.0139000000000000e+00  -2.1999999999999999e-02   2.5735000000000001e+00   4.7739999999999999e-01  -3.2350000000000001e-01  -6.5799999999999997e-02  -2.2200000000000001e-02  -2.4460000000000001e-01   4.7882999999999996e+00   4.6239999999999998e-01   2.9830000000000001e-01   3.2290000000000002e-01
   1.6091000000000000e+00  -2.1999999999999999e-02   3.1739999999999999e+00   4.2009999999999997e-01  -3.3310000000000001e-01  -3.9500000000000000e-02  -5.5489999999999995e-01   9.5609999999999995e-01   6.8777999999999997e+00   6.6469999999999996e-01   4.3300000000000000e-01   3.2290000000000002e-01
   1.8514999999999999e+00  -1.5390000000000001e-01   3.6886999999999999e+00   4.4869999999999999e-01  -4.1870000000000002e-01  -9.6500000000000002e-02  -2.2189999999999999e-01   4.0020000000000000e-01   6.2683000000000000e+00   4.9130000000000001e-01   3.7530000000000002e-01   2.9189999999999999e-01
   1.1021000000000001e+00  -1.7590000000000000e-01   2.4018999999999999e+00   4.3919999999999998e-01  -3.2350000000000001e-01  -1.2720000000000001e-01  -2.4410000000000001e-01  -1.5559999999999999e-01   4.0918000000000001e+00   4.1420000000000001e-01   3.9450000000000002e-01   3.2729999999999998e-01
   9.6989999999999998e-01   8.7900000000000006e-02   2.5735000000000001e+00   4.4869999999999999e-01  -4.2820000000000003e-01   0.0000000000000000e+00  -1.5540000000000001e-01   7.7820000000000000e-01   6.2683000000000000e+00   6.3580000000000003e-01   3.9450000000000002e-01   2.6979999999999998e-01
   1.5870000000000000e+00  -2.8580000000000000e-01   3.7745000000000002e+00   3.8190000000000002e-01  -3.6159999999999998e-01  -7.8899999999999998e-02  -2.8849999999999998e-01   8.6719999999999997e-01   5.9200999999999997e+00   6.4539999999999997e-01   5.1959999999999995e-01   2.3890000000000000e-01
   1.7413000000000001e+00  -1.7590000000000000e-01   1.8872000000000000e+00   4.6779999999999999e-01  -3.6159999999999998e-01  -9.2100000000000001e-02   0.0000000000000000e+00  -8.8900000000000007e-02   5.3106999999999998e+00   4.7199999999999998e-01   4.1370000000000001e-01   3.0520000000000003e-01
   1.3225000000000000e+00   1.7590000000000000e-01   2.1446000000000001e+00   5.1559999999999995e-01  -2.9499999999999998e-01  -1.0960000000000000e-01  -2.6629999999999998e-01   2.4460000000000001e-01   5.3977000000000004e+00   5.2980000000000005e-01   4.2340000000000000e-01   2.9189999999999999e-01
   1.1241000000000001e+00   1.7590000000000000e-01   1.5441000000000000e+00   4.7739999999999999e-01  -3.7109999999999999e-01  -7.4499999999999997e-02  -5.5489999999999995e-01   8.6719999999999997e-01   6.4424999999999999e+00   5.3939999999999999e-01   3.8490000000000002e-01   2.5209999999999999e-01
   1.5428999999999999e+00   6.6000000000000003e-02   2.5735000000000001e+00   4.9650000000000000e-01  -3.7109999999999999e-01  -1.0520000000000000e-01  -1.7760000000000001e-01   1.5559999999999999e-01   5.4847999999999999e+00   5.0090000000000001e-01   3.8490000000000002e-01   3.0520000000000003e-01
   1.6311000000000000e+00  -4.3999999999999997e-02   2.9165999999999999e+00   4.2009999999999997e-01  -4.0920000000000001e-01  -7.4499999999999997e-02  -4.8830000000000001e-01   2.8910000000000002e-01   5.4847999999999999e+00   5.2020000000000000e-01   3.8490000000000002e-01   3.0080000000000001e-01
   1.1902999999999999e+00   2.1999999999999999e-02   2.4018999999999999e+00   2.8639999999999999e-01  -3.2350000000000001e-01  -6.1400000000000003e-02  -3.9950000000000002e-01   6.6710000000000003e-01   6.5294999999999996e+00   6.0690000000000000e-01   3.8490000000000002e-01   2.9640000000000000e-01
   8.8170000000000004e-01  -1.0990000000000000e-01   2.2303999999999999e+00   3.7240000000000001e-01  -3.8059999999999999e-01  -7.8899999999999998e-02  -4.2170000000000002e-01   5.3369999999999995e-01   5.2236000000000002e+00   5.4910000000000003e-01   4.2340000000000000e-01   3.2729999999999998e-01
   1.3446000000000000e+00  -6.6000000000000003e-02   3.3456000000000001e+00   4.2959999999999998e-01  -2.3790000000000000e-01  -1.7100000000000001e-01  -1.3320000000000001e-01   1.5559999999999999e-01   4.7882999999999996e+00   5.7799999999999996e-01   3.9450000000000002e-01   3.0959999999999999e-01
   1.8514999999999999e+00  -1.5390000000000001e-01   2.5735000000000001e+00   2.5779999999999997e-01  -4.3769999999999998e-01  -8.7700000000000000e-02  -5.9930000000000005e-01   5.7809999999999995e-01   5.8330000000000002e+00   6.0690000000000000e-01   3.1750000000000000e-01   2.8749999999999998e-01
   1.3005000000000000e+00  -2.4179999999999999e-01   2.5735000000000001e+00   4.2009999999999997e-01  -4.2820000000000003e-01  -8.3299999999999999e-02  -2.6629999999999998e-01   6.4480000000000004e-01   5.9200999999999997e+00   5.7799999999999996e-01   3.7530000000000002e-01   3.0959999999999999e-01
   1.1902999999999999e+00  -2.1999999999999999e-02   2.3161999999999998e+00   4.4869999999999999e-01  -3.8059999999999999e-01  -8.3299999999999999e-02  -2.8849999999999998e-01   1.5559999999999999e-01   5.9200999999999997e+00   5.5869999999999997e-01   4.4259999999999999e-01   2.5659999999999999e-01
   1.1902999999999999e+00   1.5390000000000001e-01   2.3161999999999998e+00   4.8690000000000000e-01  -3.2350000000000001e-01  -8.3299999999999999e-02  -2.8849999999999998e-01   2.0010000000000000e-01   5.4847999999999999e+00   5.8760000000000001e-01   4.4259999999999999e-01   2.9640000000000000e-01
   1.9617000000000000e+00  -1.5390000000000001e-01   3.1739999999999999e+00   4.4869999999999999e-01  -3.8059999999999999e-01  -1.0090000000000000e-01  -3.3289999999999997e-01   7.3380000000000001e-01   5.6589000000000000e+00   4.4309999999999999e-01   4.0410000000000001e-01   2.9640000000000000e-01
   1.3887000000000000e+00  -1.3189999999999999e-01   3.1739999999999999e+00   4.7739999999999999e-01  -3.0449999999999999e-01  -6.5799999999999997e-02  -4.2170000000000002e-01   1.7790000000000000e-01   6.0072000000000001e+00   5.2980000000000005e-01   4.5219999999999999e-01   2.7429999999999999e-01
   1.3005000000000000e+00   6.6000000000000003e-02   2.8309000000000002e+00   4.5829999999999999e-01  -2.5690000000000002e-01  -7.0199999999999999e-02  -2.2189999999999999e-01   2.2239999999999999e-01   5.8330000000000002e+00   5.9719999999999995e-01   3.3679999999999999e-01   3.4949999999999998e-01
   1.3887000000000000e+00   0.0000000000000000e+00   2.1446000000000001e+00   3.9140000000000003e-01  -3.4260000000000002e-01  -1.2720000000000001e-01  -3.3289999999999997e-01   4.2249999999999999e-01   6.0941999999999998e+00   5.3939999999999999e-01   4.7149999999999997e-01   2.4770000000000000e-01
   1.4988999999999999e+00  -1.7590000000000000e-01   2.2303999999999999e+00   3.7240000000000001e-01  -4.5679999999999998e-01  -1.0960000000000000e-01  -4.6610000000000001e-01   3.3350000000000002e-01   5.5719000000000003e+00   4.9130000000000001e-01   3.1750000000000000e-01   3.0520000000000003e-01
   1.3446000000000000e+00   0.0000000000000000e+00   2.7450999999999999e+00   5.2510000000000001e-01  -3.6159999999999998e-01  -6.5799999999999997e-02  -3.9950000000000002e-01   1.7790000000000000e-01   6.2683000000000000e+00   3.8529999999999998e-01   4.8110000000000003e-01   3.0520000000000003e-01
   1.1462000000000001e+00  -1.0990000000000000e-01   2.6593000000000000e+00   3.6280000000000001e-01  -3.9010000000000000e-01  -4.8200000000000000e-02  -3.7730000000000002e-01   5.5589999999999995e-01   6.0072000000000001e+00   5.3939999999999999e-01   2.8870000000000001e-01   2.9640000000000000e-01
   1.2343999999999999e+00  -1.3189999999999999e-01   2.4018999999999999e+00   4.5829999999999999e-01  -3.6159999999999998e-01  -7.0199999999999999e-02  -2.6629999999999998e-01   3.7800000000000000e-01   6.4424999999999999e+00   5.5869999999999997e-01   4.2340000000000000e-01   3.2290000000000002e-01
   1.4327000000000001e+00  -6.6000000000000003e-02   2.5735000000000001e+00   3.9140000000000003e-01  -3.4260000000000002e-01  -1.0520000000000000e-01  -3.1069999999999998e-01   3.3350000000000002e-01   5.9200999999999997e+00   5.6830000000000003e-01   3.0790000000000001e-01   3.4949999999999998e-01
   1.3666000000000000e+00  -1.0990000000000000e-01   3.7745000000000002e+00   4.6779999999999999e-01  -3.4260000000000002e-01  -1.2280000000000001e-01  -1.3320000000000001e-01   2.4460000000000001e-01   6.0072000000000001e+00   6.1650000000000005e-01   4.4259999999999999e-01   2.6540000000000002e-01
   1.3446000000000000e+00   1.5390000000000001e-01   2.7450999999999999e+00   4.0100000000000002e-01  -2.8549999999999998e-01  -1.2280000000000001e-01  -4.6610000000000001e-01   5.1139999999999997e-01   6.5294999999999996e+00   5.7799999999999996e-01   3.0790000000000001e-01   2.6540000000000002e-01
   1.2343999999999999e+00   4.3999999999999997e-02   2.1446000000000001e+00   4.4869999999999999e-01  -3.7109999999999999e-01  -1.0090000000000000e-01  -1.9980000000000001e-01   3.1130000000000002e-01   5.6589000000000000e+00   4.8159999999999997e-01   4.1370000000000001e-01   3.0080000000000001e-01
   1.3887000000000000e+00  -1.3189999999999999e-01   2.4876999999999998e+00   5.8240000000000003e-01  -4.0920000000000001e-01  -7.0199999999999999e-02  -4.2170000000000002e-01   1.1119999999999999e-01   5.5719000000000003e+00   4.3350000000000000e-01   4.5219999999999999e-01   2.5659999999999999e-01
   1.4548000000000001e+00   6.6000000000000003e-02   3.1739999999999999e+00   3.6280000000000001e-01  -3.6159999999999998e-01  -7.0199999999999999e-02  -5.1049999999999995e-01   5.5589999999999995e-01   5.2236000000000002e+00   6.9359999999999999e-01   4.4259999999999999e-01   3.2729999999999998e-01
   1.4767999999999999e+00  -1.3189999999999999e-01   2.3161999999999998e+00   4.2009999999999997e-01  -2.8549999999999998e-01  -4.3900000000000002e-02  -1.5540000000000001e-01   3.3350000000000002e-01   5.5719000000000003e+00   5.7799999999999996e-01   3.6559999999999998e-01   3.3179999999999998e-01
   1.4107000000000001e+00  -1.5390000000000001e-01   3.0882000000000001e+00   3.6280000000000001e-01  -3.0449999999999999e-01  -6.5799999999999997e-02  -2.6629999999999998e-01   2.4460000000000001e-01   6.0072000000000001e+00   5.0090000000000001e-01   4.4259999999999999e-01   2.9189999999999999e-01
   1.3225000000000000e+00  -2.8580000000000000e-01   2.1446000000000001e+00   2.8639999999999999e-01  -3.7109999999999999e-01  -3.9500000000000000e-02  -1.3320000000000001e-01   5.1139999999999997e-01   6.5294999999999996e+00   6.5500000000000003e-01   3.4639999999999999e-01   3.1409999999999999e-01
   1.5428999999999999e+00   2.1999999999999999e-02   2.1446000000000001e+00   4.8690000000000000e-01  -4.5679999999999998e-01  -8.7700000000000000e-02  -3.5510000000000003e-01   6.0040000000000004e-01   5.8330000000000002e+00   5.1049999999999995e-01   4.3300000000000000e-01   2.6979999999999998e-01
   1.2564000000000000e+00  -2.1999999999999999e-02   2.9165999999999999e+00   5.7279999999999998e-01  -2.9499999999999998e-01  -9.2100000000000001e-02  -2.6629999999999998e-01   2.6679999999999998e-01   6.7035999999999998e+00   4.4309999999999999e-01   4.0410000000000001e-01   2.8749999999999998e-01
   1.5208999999999999e+00  -2.1999999999999999e-02   2.4876999999999998e+00   4.3919999999999998e-01  -3.7109999999999999e-01  -8.3299999999999999e-02  -2.4410000000000001e-01   3.5580000000000001e-01   4.5270999999999999e+00   4.7199999999999998e-01   3.4639999999999999e-01   3.1409999999999999e-01
   1.5208999999999999e+00   1.9789999999999999e-01   2.4876999999999998e+00   4.6779999999999999e-01  -4.8530000000000001e-01  -7.0199999999999999e-02  -3.5510000000000003e-01   5.3369999999999995e-01   6.0941999999999998e+00   4.9130000000000001e-01   4.4259999999999999e-01   3.2290000000000002e-01
   1.5649999999999999e+00  -8.7900000000000006e-02   3.6029000000000000e+00   5.0600000000000001e-01  -3.5210000000000002e-01  -1.0520000000000000e-01  -2.6629999999999998e-01   5.7809999999999995e-01   5.3977000000000004e+00   5.1049999999999995e-01   4.3300000000000000e-01   2.8310000000000002e-01
   1.3225000000000000e+00  -2.1999999999999999e-02   3.0024000000000002e+00   4.2009999999999997e-01  -3.6159999999999998e-01  -7.8899999999999998e-02  -3.7730000000000002e-01   4.2249999999999999e-01   6.0941999999999998e+00   5.2980000000000005e-01   3.5599999999999998e-01   3.4499999999999997e-01
   1.3225000000000000e+00   8.7900000000000006e-02   1.8872000000000000e+00   3.4370000000000001e-01  -3.9010000000000000e-01  -5.2600000000000001e-02  -3.3289999999999997e-01   4.0020000000000000e-01   6.3554000000000004e+00   4.4309999999999999e-01   4.7149999999999997e-01   3.0080000000000001e-01
   1.2784000000000000e+00   4.3999999999999997e-02   1.4582999999999999e+00   4.7739999999999999e-01  -4.5679999999999998e-01  -5.7000000000000002e-02  -5.3269999999999995e-01   3.3350000000000002e-01   5.6589000000000000e+00   4.8159999999999997e-01   4.6189999999999998e-01   3.3620000000000000e-01
   1.4327000000000001e+00  -2.1999999999999999e-02   2.2303999999999999e+00   4.8690000000000000e-01  -3.7109999999999999e-01  -7.0199999999999999e-02  -4.4390000000000002e-01   3.1130000000000002e-01   5.3977000000000004e+00   5.8760000000000001e-01   4.5219999999999999e-01   2.6540000000000002e-01
   1.3887000000000000e+00  -6.6000000000000003e-02   2.2303999999999999e+00   3.8190000000000002e-01  -3.5210000000000002e-01  -6.5799999999999997e-02  -2.8849999999999998e-01   4.2249999999999999e-01   5.4847999999999999e+00   5.2980000000000005e-01   3.9450000000000002e-01   3.3620000000000000e-01
   1.1462000000000001e+00  -1.5390000000000001e-01   2.5735000000000001e+00   4.1049999999999998e-01  -4.1870000000000002e-01  -7.4499999999999997e-02  -3.3289999999999997e-01   4.4469999999999998e-01   5.7460000000000004e+00   5.2020000000000000e-01   3.8490000000000002e-01   2.2559999999999999e-01
   1.2122999999999999e+00   0.0000000000000000e+00   2.8309000000000002e+00   3.9140000000000003e-01  -3.0449999999999999e-01  -1.2720000000000001e-01  -3.5510000000000003e-01   5.3369999999999995e-01   5.5719000000000003e+00   5.8760000000000001e-01   2.9830000000000001e-01   2.7870000000000000e-01
   1.6311000000000000e+00  -2.1980000000000000e-01   3.0024000000000002e+00   3.9140000000000003e-01  -2.5690000000000002e-01  -8.7700000000000000e-02  -3.7730000000000002e-01   7.3380000000000001e-01   5.3977000000000004e+00   5.9719999999999995e-01   3.2710000000000000e-01   3.2290000000000002e-01
   1.4548000000000001e+00  -2.6379999999999998e-01   2.1446000000000001e+00   3.5330000000000000e-01  -3.7109999999999999e-01  -1.1400000000000000e-01  -2.8849999999999998e-01   2.0010000000000000e-01   6.1813000000000002e+00   5.2020000000000000e-01   3.6559999999999998e-01   2.9189999999999999e-01
   1.3887000000000000e+00   1.0990000000000000e-01   2.4876999999999998e+00   5.1559999999999995e-01  -2.9499999999999998e-01  -6.5799999999999997e-02  -2.4410000000000001e-01   4.0020000000000000e-01   5.7460000000000004e+00   5.0090000000000001e-01   5.1000000000000001e-01   3.2729999999999998e-01
   1.4548000000000001e+00  -8.7900000000000006e-02   2.6593000000000000e+00   4.1049999999999998e-01  -3.9010000000000000e-01  -8.3299999999999999e-02  -5.1049999999999995e-01   4.4469999999999998e-01   6.0072000000000001e+00   4.5269999999999999e-01   4.3300000000000000e-01   2.9640000000000000e-01
   1.4327000000000001e+00  -2.1999999999999999e-02   2.7450999999999999e+00   3.9140000000000003e-01  -3.3310000000000001e-01  -4.8200000000000000e-02  -2.6629999999999998e-01   3.3350000000000002e-01   6.4424999999999999e+00   5.2980000000000005e-01   4.0410000000000001e-01   2.7429999999999999e-01
   1.3887000000000000e+00  -1.5390000000000001e-01   2.4018999999999999e+00   3.2460000000000000e-01  -3.2350000000000001e-01  -3.5099999999999999e-02  -5.3269999999999995e-01   2.2239999999999999e-01   5.9200999999999997e+00   5.1049999999999995e-01   3.7530000000000002e-01   3.1409999999999999e-01
   1.3666000000000000e+00   1.0990000000000000e-01   1.9730000000000001e+00   4.3919999999999998e-01  -3.4260000000000002e-01  -7.4499999999999997e-02  -2.2189999999999999e-01   4.8920000000000002e-01   6.2683000000000000e+00   5.4910000000000003e-01   3.7530000000000002e-01   3.1850000000000001e-01
   1.1021000000000001e+00  -1.3189999999999999e-01   2.4018999999999999e+00   3.6280000000000001e-01  -4.4719999999999999e-01  -1.1840000000000001e-01  -2.4410000000000001e-01   4.2249999999999999e-01   5.7460000000000004e+00   5.6830000000000003e-01   3.9450000000000002e-01   2.6979999999999998e-01
   1.5208999999999999e+00  -1.3189999999999999e-01   2.2303999999999999e+00   4.7739999999999999e-01  -3.0449999999999999e-01  -7.8899999999999998e-02  -3.9950000000000002e-01   2.0010000000000000e-01   5.5719000000000003e+00   5.3939999999999999e-01   3.9450000000000002e-01   2.8310000000000002e-01
   1.4548000000000001e+00  -1.0990000000000000e-01   1.9730000000000001e+00   4.2009999999999997e-01  -3.2350000000000001e-01  -1.0960000000000000e-01  -3.9950000000000002e-01   3.3350000000000002e-01   6.5294999999999996e+00   5.1049999999999995e-01   3.6559999999999998e-01   2.8310000000000002e-01
   1.4327000000000001e+00  -8.7900000000000006e-02   2.1446000000000001e+00   5.0600000000000001e-01  -3.5210000000000002e-01  -8.7700000000000000e-02  -1.9980000000000001e-01   4.6689999999999998e-01   6.0941999999999998e+00   4.8159999999999997e-01   5.1959999999999995e-01   2.7870000000000000e-01
   1.2343999999999999e+00  -1.0990000000000000e-01   3.0882000000000001e+00   3.8190000000000002e-01  -3.3310000000000001e-01  -7.4499999999999997e-02  -4.2170000000000002e-01   4.4469999999999998e-01   6.2683000000000000e+00   5.3939999999999999e-01   3.6559999999999998e-01   2.6100000000000001e-01
   1.4107000000000001e+00  -2.1999999999999999e-02   2.1446000000000001e+00   5.2510000000000001e-01  -2.9499999999999998e-01  -5.2600000000000001e-02  -1.3320000000000001e-01   3.7800000000000000e-01   5.6589000000000000e+00   5.0090000000000001e-01   3.8490000000000002e-01   2.8310000000000002e-01
   1.4767999999999999e+00   6.6000000000000003e-02   2.4018999999999999e+00   4.7739999999999999e-01  -4.2820000000000003e-01  -4.3900000000000002e-02  -4.6610000000000001e-01   5.7809999999999995e-01   6.7907000000000002e+00   5.4910000000000003e-01   4.7149999999999997e-01   3.1850000000000001e-01
   1.3887000000000000e+00   1.3189999999999999e-01   2.5735000000000001e+00   3.1509999999999999e-01  -3.7109999999999999e-01  -9.2100000000000001e-02  -3.1069999999999998e-01   5.1139999999999997e-01   5.4847999999999999e+00   5.4910000000000003e-01   3.9450000000000002e-01   3.1409999999999999e-01
   1.3225000000000000e+00   6.6000000000000003e-02   2.0588000000000002e+00   4.2959999999999998e-01  -3.9010000000000000e-01  -5.7000000000000002e-02  -2.8849999999999998e-01   4.6689999999999998e-01   5.1365999999999996e+00   5.4910000000000003e-01   3.5599999999999998e-01   3.0959999999999999e-01
   1.3666000000000000e+00   1.3189999999999999e-01   2.9165999999999999e+00   4.1049999999999998e-01  -3.8059999999999999e-01  -5.2600000000000001e-02  -3.7730000000000002e-01   2.4460000000000001e-01   6.7907000000000002e+00   5.3939999999999999e-01   4.1370000000000001e-01   2.9189999999999999e-01
   1.3225000000000000e+00  -1.5390000000000001e-01   2.4876999999999998e+00   4.2009999999999997e-01  -4.8530000000000001e-01  -2.1899999999999999e-02  -2.2189999999999999e-01   3.5580000000000001e-01   5.5719000000000003e+00   4.4309999999999999e-01   3.4639999999999999e-01   2.9640000000000000e-01
   1.3225000000000000e+00  -2.1980000000000000e-01   3.2597999999999998e+00   4.2009999999999997e-01  -3.6159999999999998e-01  -9.6500000000000002e-02  -2.4410000000000001e-01   4.0020000000000000e-01   5.7460000000000004e+00   5.5869999999999997e-01   4.3300000000000000e-01   3.1850000000000001e-01
   1.3887000000000000e+00  -2.6379999999999998e-01   2.5735000000000001e+00   4.7739999999999999e-01  -3.9010000000000000e-01  -7.8899999999999998e-02  -1.3320000000000001e-01   5.3369999999999995e-01   6.1813000000000002e+00   3.8529999999999998e-01   4.3300000000000000e-01   2.5209999999999999e-01
   1.3225000000000000e+00  -1.7590000000000000e-01   2.8309000000000002e+00   4.2959999999999998e-01  -4.1870000000000002e-01  -6.5799999999999997e-02  -2.2189999999999999e-01   5.3369999999999995e-01   6.0072000000000001e+00   5.0090000000000001e-01   4.6189999999999998e-01   3.1409999999999999e-01
   1.3446000000000000e+00  -1.3189999999999999e-01   2.5735000000000001e+00   3.9140000000000003e-01  -3.5210000000000002e-01  -8.7700000000000000e-02  -3.3289999999999997e-01   4.4469999999999998e-01   5.8330000000000002e+00   4.9130000000000001e-01   4.0410000000000001e-01   2.5209999999999999e-01
   1.4107000000000001e+00  -1.3189999999999999e-01   2.7450999999999999e+00   3.9140000000000003e-01  -2.9499999999999998e-01  -1.3159999999999999e-01  -4.2170000000000002e-01   4.6689999999999998e-01   5.9200999999999997e+00   5.4910000000000003e-01   3.8490000000000002e-01   3.1409999999999999e-01
   1.3225000000000000e+00   4.3999999999999997e-02   2.5735000000000001e+00   5.1559999999999995e-01  -3.4260000000000002e-01  -1.0090000000000000e-01  -3.5510000000000003e-01   1.5559999999999999e-01   5.9200999999999997e+00   4.4309999999999999e-01   3.3679999999999999e-01   2.8749999999999998e-01
   1.6752000000000000e+00  -8.7900000000000006e-02   3.0024000000000002e+00   3.6280000000000001e-01  -3.9970000000000000e-01  -8.7700000000000000e-02  -2.8849999999999998e-01   4.4469999999999998e-01   5.2236000000000002e+00   5.5869999999999997e-01   3.9450000000000002e-01   3.1850000000000001e-01
   1.3666000000000000e+00  -1.0990000000000000e-01   3.0024000000000002e+00   4.2009999999999997e-01  -4.8530000000000001e-01  -8.7700000000000000e-02  -3.7730000000000002e-01   4.4469999999999998e-01   5.5719000000000003e+00   5.8760000000000001e-01   3.5599999999999998e-01   3.0959999999999999e-01
   1.2784000000000000e+00   0.0000000000000000e+00   2.7450999999999999e+00   4.6779999999999999e-01  -4.0920000000000001e-01  -1.3159999999999999e-01  -2.6629999999999998e-01   2.8910000000000002e-01   5.8330000000000002e+00   5.7799999999999996e-01   4.0410000000000001e-01   3.1409999999999999e-01
   1.2564000000000000e+00  -3.9570000000000000e-01   2.1446000000000001e+00   3.4370000000000001e-01  -5.4239999999999999e-01  -9.6500000000000002e-02  -8.8800000000000004e-02   4.6689999999999998e-01   6.0072000000000001e+00   5.2980000000000005e-01   4.1370000000000001e-01   2.9640000000000000e-01
   1.4767999999999999e+00   0.0000000000000000e+00   2.4018999999999999e+00   2.7689999999999998e-01  -3.5210000000000002e-01  -8.3299999999999999e-02  -1.5540000000000001e-01   4.2249999999999999e-01   6.1813000000000002e+00   5.4910000000000003e-01   5.1000000000000001e-01   2.8310000000000002e-01
   1.3446000000000000e+00  -1.7590000000000000e-01   2.4018999999999999e+00   4.8690000000000000e-01  -3.9010000000000000e-01  -7.0199999999999999e-02  -1.7760000000000001e-01   3.1130000000000002e-01   5.4847999999999999e+00   5.3939999999999999e-01   3.4639999999999999e-01   2.8749999999999998e-01
   1.3225000000000000e+00   1.5390000000000001e-01   3.0024000000000002e+00   4.3919999999999998e-01  -2.9499999999999998e-01  -6.5799999999999997e-02  -2.2189999999999999e-01   3.3350000000000002e-01   5.8330000000000002e+00   5.2980000000000005e-01   3.7530000000000002e-01   3.0520000000000003e-01
   1.7193000000000001e+00  -1.0990000000000000e-01   3.2597999999999998e+00   2.8639999999999999e-01  -4.0920000000000001e-01  -1.0960000000000000e-01  -3.1069999999999998e-01   4.4469999999999998e-01   6.3554000000000004e+00   5.5869999999999997e-01   3.1750000000000000e-01   3.1409999999999999e-01
   1.5649999999999999e+00  -4.1770000000000002e-01   2.2303999999999999e+00   3.7240000000000001e-01  -4.0920000000000001e-01  -1.1840000000000001e-01  -3.5510000000000003e-01   2.4460000000000001e-01   5.9200999999999997e+00   6.0690000000000000e-01   3.6559999999999998e-01   2.7870000000000000e-01
   4.4080000000000003e-01   1.3189999999999999e-01   3.0882000000000001e+00   4.1049999999999998e-01  -3.6159999999999998e-01  -9.6500000000000002e-02  -2.4410000000000001e-01   4.8920000000000002e-01   5.7460000000000004e+00   5.0090000000000001e-01   3.4639999999999999e-01   3.0080000000000001e-01
   2.0499000000000001e+00   1.7590000000000000e-01   2.7450999999999999e+00   4.1049999999999998e-01  -4.5679999999999998e-01  -4.8200000000000000e-02  -4.4390000000000002e-01   3.3350000000000002e-01   5.4847999999999999e+00   5.4910000000000003e-01   3.8490000000000002e-01   2.9640000000000000e-01
   2.1381000000000001e+00  -5.4959999999999998e-01   2.6593000000000000e+00   3.0549999999999999e-01  -4.8530000000000001e-01  -7.8899999999999998e-02  -1.5540000000000001e-01   2.8910000000000002e-01   6.3554000000000004e+00   5.1049999999999995e-01   3.2710000000000000e-01   2.9640000000000000e-01
   5.9509999999999996e-01  -6.6000000000000003e-02   1.7157000000000000e+00   4.7739999999999999e-01  -2.4740000000000001e-01  -2.6300000000000000e-02  -2.8849999999999998e-01   2.0010000000000000e-01   5.9200999999999997e+00   5.3939999999999999e-01   4.5219999999999999e-01   2.9189999999999999e-01
   9.4779999999999998e-01   4.1770000000000002e-01   2.1446000000000001e+00   4.3919999999999998e-01  -3.9970000000000000e-01  -1.7500000000000002e-02  -2.8849999999999998e-01   4.2249999999999999e-01   5.7460000000000004e+00   5.3939999999999999e-01   4.3300000000000000e-01   2.8749999999999998e-01
   2.2042000000000002e+00  -3.7369999999999998e-01   3.7745000000000002e+00   4.2009999999999997e-01  -3.9970000000000000e-01  -1.0090000000000000e-01  -3.7730000000000002e-01   2.8910000000000002e-01   6.0072000000000001e+00   5.5869999999999997e-01   3.7530000000000002e-01   2.9640000000000000e-01
   2.0499000000000001e+00  -4.8359999999999997e-01   2.3161999999999998e+00   3.5330000000000000e-01  -3.5210000000000002e-01  -1.3589999999999999e-01  -3.5510000000000003e-01   3.5580000000000001e-01   6.1813000000000002e+00   5.1049999999999995e-01   3.7530000000000002e-01   3.2729999999999998e-01
   4.4080000000000003e-01   6.6000000000000003e-02   1.3725000000000001e+00   4.5829999999999999e-01  -1.7130000000000001e-01  -2.1899999999999999e-02  -4.4390000000000002e-01   4.6689999999999998e-01   4.9623999999999997e+00   4.9130000000000001e-01   3.3679999999999999e-01   2.8749999999999998e-01
   8.5960000000000003e-01   1.9789999999999999e-01   2.3161999999999998e+00   5.4420000000000002e-01  -3.4260000000000002e-01  -1.0520000000000000e-01  -4.4400000000000002e-02   4.2249999999999999e-01   5.0495000000000001e+00   5.0090000000000001e-01   4.1370000000000001e-01   2.6979999999999998e-01
   2.4026000000000001e+00  -4.1770000000000002e-01   3.6029000000000000e+00   4.4869999999999999e-01  -3.1400000000000000e-01  -1.2720000000000001e-01  -3.3289999999999997e-01   5.7809999999999995e-01   5.7460000000000004e+00   6.2609999999999999e-01   4.0410000000000001e-01   3.1850000000000001e-01
   1.7854000000000001e+00  -5.7160000000000000e-01   2.7450999999999999e+00   4.6779999999999999e-01  -3.4260000000000002e-01  -4.8200000000000000e-02  -4.2170000000000002e-01   7.7820000000000000e-01   5.4847999999999999e+00   5.6830000000000003e-01   3.1750000000000000e-01   3.1409999999999999e-01
   2.4249999999999999e-01   4.3969999999999998e-01   2.3161999999999998e+00   4.7739999999999999e-01  -1.8079999999999999e-01  -1.0090000000000000e-01   0.0000000000000000e+00   2.2239999999999999e-01   5.3977000000000004e+00   5.2020000000000000e-01   4.4259999999999999e-01   2.6540000000000002e-01
   1.1681999999999999e+00   4.3999999999999997e-02   2.8309000000000002e+00   4.0100000000000002e-01  -3.7109999999999999e-01  -5.7000000000000002e-02  -5.5489999999999995e-01   2.4460000000000001e-01   6.6166000000000000e+00   5.2020000000000000e-01   3.9450000000000002e-01   2.9189999999999999e-01
   2.1821999999999999e+00  -3.2979999999999998e-01   3.2597999999999998e+00   3.2460000000000000e-01  -4.1870000000000002e-01  -5.7000000000000002e-02  -1.5540000000000001e-01   6.6710000000000003e-01   5.8330000000000002e+00   5.0090000000000001e-01   3.8490000000000002e-01   2.6100000000000001e-01
   1.5208999999999999e+00   2.1999999999999999e-02   2.8309000000000002e+00   3.9140000000000003e-01  -3.5210000000000002e-01  -7.0199999999999999e-02  -2.2189999999999999e-01   2.2239999999999999e-01   5.7460000000000004e+00   4.8159999999999997e-01   4.1370000000000001e-01   2.7870000000000000e-01
   7.0530000000000004e-01   8.7900000000000006e-02   1.5441000000000000e+00   4.2959999999999998e-01  -3.2350000000000001e-01  -9.2100000000000001e-02  -3.9950000000000002e-01   4.8920000000000002e-01   6.0072000000000001e+00   6.1650000000000005e-01   4.7149999999999997e-01   3.2729999999999998e-01
   1.0801000000000001e+00  -4.3999999999999997e-02   2.4018999999999999e+00   3.5330000000000000e-01  -2.9499999999999998e-01  -5.7000000000000002e-02  -3.9950000000000002e-01   5.5589999999999995e-01   5.7460000000000004e+00   5.2020000000000000e-01   4.0410000000000001e-01   3.2290000000000002e-01
   1.8735999999999999e+00  -8.7900000000000006e-02   3.0024000000000002e+00   4.4869999999999999e-01  -4.3769999999999998e-01  -1.0520000000000000e-01  -1.3320000000000001e-01   8.8900000000000007e-02   6.0072000000000001e+00   6.0690000000000000e-01   4.1370000000000001e-01   3.3620000000000000e-01
   1.6532000000000000e+00   8.7900000000000006e-02   2.2303999999999999e+00   4.6779999999999999e-01  -4.0920000000000001e-01  -3.5099999999999999e-02  -3.1069999999999998e-01   4.0020000000000000e-01   5.7460000000000004e+00   5.0090000000000001e-01   2.7900000000000003e-01   2.7870000000000000e-01
   9.0369999999999995e-01   2.1999999999999999e-02   1.6298999999999999e+00   4.1049999999999998e-01  -3.2350000000000001e-01  -3.5099999999999999e-02  -3.5510000000000003e-01   4.6689999999999998e-01   6.1813000000000002e+00   5.9719999999999995e-01   3.5599999999999998e-01   2.9189999999999999e-01
   9.4779999999999998e-01  -1.3189999999999999e-01   2.0588000000000002e+00   4.2959999999999998e-01  -3.7109999999999999e-01  -7.4499999999999997e-02  -3.5510000000000003e-01   4.4469999999999998e-01   6.0941999999999998e+00   5.6830000000000003e-01   4.2340000000000000e-01   3.5389999999999999e-01
   1.8514999999999999e+00   6.6000000000000003e-02   2.9165999999999999e+00   4.1049999999999998e-01  -4.3769999999999998e-01  -9.2100000000000001e-02  -1.9980000000000001e-01   5.3369999999999995e-01   5.8330000000000002e+00   4.5269999999999999e-01   4.3300000000000000e-01   3.0520000000000003e-01
   1.7193000000000001e+00  -1.3189999999999999e-01   2.4018999999999999e+00   4.2959999999999998e-01  -3.7109999999999999e-01  -8.7700000000000000e-02  -1.3320000000000001e-01   1.7790000000000000e-01   6.5294999999999996e+00   4.9130000000000001e-01   4.2340000000000000e-01   2.6100000000000001e-01
   9.9190000000000000e-01  -4.3999999999999997e-02   2.5735000000000001e+00   4.1049999999999998e-01  -3.9010000000000000e-01  -6.5799999999999997e-02  -3.7730000000000002e-01   4.0020000000000000e-01   5.9200999999999997e+00   5.1049999999999995e-01   4.0410000000000001e-01   3.5830000000000001e-01
   1.1021000000000001e+00  -4.3999999999999997e-02   1.8872000000000000e+00   2.6729999999999998e-01  -3.6159999999999998e-01  -1.4030000000000001e-01  -3.9950000000000002e-01   4.0020000000000000e-01   6.0941999999999998e+00   5.5869999999999997e-01   3.6559999999999998e-01   2.7870000000000000e-01
   1.6311000000000000e+00   2.1999999999999999e-02   2.5735000000000001e+00   4.1049999999999998e-01  -3.9970000000000000e-01  -9.6500000000000002e-02  -2.6629999999999998e-01   5.3369999999999995e-01   5.5719000000000003e+00   5.2980000000000005e-01   3.7530000000000002e-01   2.6979999999999998e-01
   1.5870000000000000e+00   2.1999999999999999e-02   2.4876999999999998e+00   4.1049999999999998e-01  -3.6159999999999998e-01  -1.0520000000000000e-01  -3.9950000000000002e-01   3.5580000000000001e-01   6.5294999999999996e+00   4.7199999999999998e-01   3.0790000000000001e-01   2.8749999999999998e-01
   1.1902999999999999e+00  -1.3189999999999999e-01   2.4018999999999999e+00   4.4869999999999999e-01  -3.1400000000000000e-01  -1.3159999999999999e-01  -4.2170000000000002e-01   5.3369999999999995e-01   5.0495000000000001e+00   6.1650000000000005e-01   4.0410000000000001e-01   3.3179999999999998e-01
   1.2122999999999999e+00   4.3999999999999997e-02   1.6298999999999999e+00   3.9140000000000003e-01  -3.5210000000000002e-01  -8.3299999999999999e-02  -3.7730000000000002e-01   3.5580000000000001e-01   5.7460000000000004e+00   5.3939999999999999e-01   4.1370000000000001e-01   3.1850000000000001e-01
   1.5428999999999999e+00  -2.1999999999999999e-02   2.9165999999999999e+00   4.6779999999999999e-01  -3.0449999999999999e-01  -1.0090000000000000e-01  -8.8800000000000004e-02   2.8910000000000002e-01   5.3977000000000004e+00   5.0090000000000001e-01   3.4639999999999999e-01   3.0080000000000001e-01
   1.6311000000000000e+00  -1.3189999999999999e-01   3.5171000000000001e+00   4.1049999999999998e-01  -3.6159999999999998e-01  -8.7700000000000000e-02  -3.1069999999999998e-01   3.5580000000000001e-01   5.7460000000000004e+00   5.5869999999999997e-01   3.4639999999999999e-01   3.5389999999999999e-01
   1.3225000000000000e+00  -2.1980000000000000e-01   2.5735000000000001e+00   4.3919999999999998e-01  -3.4260000000000002e-01  -1.0520000000000000e-01  -8.8800000000000004e-02   3.5580000000000001e-01   6.1813000000000002e+00   4.5269999999999999e-01   4.0410000000000001e-01   2.8310000000000002e-01
   1.2122999999999999e+00   0.0000000000000000e+00   2.0588000000000002e+00   4.7739999999999999e-01  -4.0920000000000001e-01  -7.8899999999999998e-02  -2.8849999999999998e-01   3.5580000000000001e-01   5.8330000000000002e+00   4.4309999999999999e-01   3.6559999999999998e-01   3.4060000000000001e-01
   1.3887000000000000e+00  -2.1999999999999999e-02   3.0882000000000001e+00   4.3919999999999998e-01  -3.4260000000000002e-01  -1.4030000000000001e-01  -1.7760000000000001e-01   5.1139999999999997e-01   6.5294999999999996e+00   5.0090000000000001e-01   3.4639999999999999e-01   3.0080000000000001e-01
   1.3225000000000000e+00  -6.6000000000000003e-02   1.9730000000000001e+00   5.0600000000000001e-01  -4.6629999999999999e-01  -6.5799999999999997e-02  -3.7730000000000002e-01   5.5589999999999995e-01   6.2683000000000000e+00   5.4910000000000003e-01   4.0410000000000001e-01   3.0520000000000003e-01
   1.2784000000000000e+00  -1.0990000000000000e-01   1.8872000000000000e+00   4.6779999999999999e-01  -3.9970000000000000e-01  -2.6300000000000000e-02  -3.5510000000000003e-01   4.4469999999999998e-01   5.4847999999999999e+00   5.3939999999999999e-01   3.3679999999999999e-01   2.7429999999999999e-01
   1.2564000000000000e+00  -1.3189999999999999e-01   2.4018999999999999e+00   5.2510000000000001e-01  -3.3310000000000001e-01  -1.3589999999999999e-01  -3.9950000000000002e-01   5.7809999999999995e-01   5.1365999999999996e+00   6.1650000000000005e-01   2.7900000000000003e-01   3.2729999999999998e-01
   1.3005000000000000e+00   2.1999999999999999e-02   2.1446000000000001e+00   3.9140000000000003e-01  -4.4719999999999999e-01  -6.1400000000000003e-02  -1.7760000000000001e-01   3.1130000000000002e-01   6.3554000000000004e+00   5.7799999999999996e-01   4.1370000000000001e-01   2.7429999999999999e-01
   1.4988999999999999e+00  -2.1999999999999999e-02   2.2303999999999999e+00   5.4420000000000002e-01  -4.4719999999999999e-01  -2.1899999999999999e-02  -3.9950000000000002e-01   8.8900000000000007e-02   6.1813000000000002e+00   5.2020000000000000e-01   4.0410000000000001e-01   2.9189999999999999e-01
   1.3666000000000000e+00   6.6000000000000003e-02   2.6593000000000000e+00   3.8190000000000002e-01  -2.7600000000000002e-01  -1.6230000000000000e-01  -3.7730000000000002e-01   4.6689999999999998e-01   5.7460000000000004e+00   5.4910000000000003e-01   4.2340000000000000e-01   3.2290000000000002e-01
   1.0139000000000000e+00  -1.0990000000000000e-01   2.5735000000000001e+00   5.2510000000000001e-01  -3.5210000000000002e-01  -6.5799999999999997e-02  -4.4390000000000002e-01   3.5580000000000001e-01   5.7460000000000004e+00   5.0090000000000001e-01   3.1750000000000000e-01   3.0520000000000003e-01
   1.3666000000000000e+00  -6.6000000000000003e-02   2.6593000000000000e+00   3.4370000000000001e-01  -3.1400000000000000e-01  -8.7700000000000000e-02  -2.4410000000000001e-01   4.2249999999999999e-01   5.8330000000000002e+00   5.2980000000000005e-01   3.9450000000000002e-01   3.0520000000000003e-01
   1.4327000000000001e+00  -6.6000000000000003e-02   2.1446000000000001e+00   3.0549999999999999e-01  -3.9970000000000000e-01  -9.2100000000000001e-02  -3.1069999999999998e-01   4.8920000000000002e-01   5.4847999999999999e+00   5.3939999999999999e-01   3.8490000000000002e-01   3.2290000000000002e-01
   1.4107000000000001e+00  -4.3999999999999997e-02   2.6593000000000000e+00   4.2009999999999997e-01  -3.5210000000000002e-01  -1.3589999999999999e-01  -1.5540000000000001e-01   6.8930000000000002e-01   6.0941999999999998e+00   5.3939999999999999e-01   3.5599999999999998e-01   3.0520000000000003e-01
   1.1902999999999999e+00  -2.1980000000000000e-01   2.3161999999999998e+00   5.0600000000000001e-01  -3.6159999999999998e-01  -5.7000000000000002e-02  -3.7730000000000002e-01   3.3350000000000002e-01   5.4847999999999999e+00   4.5269999999999999e-01   3.7530000000000002e-01   3.1409999999999999e-01
   1.4767999999999999e+00  -1.5390000000000001e-01   2.7450999999999999e+00   3.9140000000000003e-01  -3.9010000000000000e-01  -8.7700000000000000e-02  -2.4410000000000001e-01   3.5580000000000001e-01   6.1813000000000002e+00   5.6830000000000003e-01   3.6559999999999998e-01   2.9189999999999999e-01
   1.4767999999999999e+00  -6.6000000000000003e-02   1.8015000000000001e+00   4.7739999999999999e-01  -3.9970000000000000e-01  -7.0199999999999999e-02  -2.2189999999999999e-01   3.5580000000000001e-01   5.8330000000000002e+00   4.9130000000000001e-01   4.2340000000000000e-01   3.2729999999999998e-01
   1.4107000000000001e+00  -2.4179999999999999e-01   2.7450999999999999e+00   4.8690000000000000e-01  -4.4719999999999999e-01  -5.7000000000000002e-02  -1.3320000000000001e-01   2.6679999999999998e-01   5.5719000000000003e+00   4.9130000000000001e-01   3.4639999999999999e-01   2.5659999999999999e-01
   1.4548000000000001e+00  -2.6379999999999998e-01   2.5735000000000001e+00   4.1049999999999998e-01  -3.9010000000000000e-01  -6.1400000000000003e-02  -1.3320000000000001e-01   3.5580000000000001e-01   5.5719000000000003e+00   5.0090000000000001e-01   4.1370000000000001e-01   2.7429999999999999e-01
   1.4988999999999999e+00  -1.3189999999999999e-01   2.4018999999999999e+00   5.4420000000000002e-01  -4.1870000000000002e-01  -7.0199999999999999e-02  -3.7730000000000002e-01   6.2260000000000004e-01   6.4424999999999999e+00   5.2020000000000000e-01   3.9450000000000002e-01   3.0959999999999999e-01
   1.4548000000000001e+00   4.3999999999999997e-02   2.4018999999999999e+00   4.1049999999999998e-01  -2.9499999999999998e-01  -6.5799999999999997e-02  -2.8849999999999998e-01   4.6689999999999998e-01   5.6589000000000000e+00   5.2020000000000000e-01   3.7530000000000002e-01   3.1850000000000001e-01
   1.3225000000000000e+00   2.1999999999999999e-02   2.0588000000000002e+00   5.1559999999999995e-01  -3.9010000000000000e-01  -5.7000000000000002e-02  -2.8849999999999998e-01   4.4469999999999998e-01   5.5719000000000003e+00   5.7799999999999996e-01   3.8490000000000002e-01   2.6540000000000002e-01
   1.3225000000000000e+00  -2.8580000000000000e-01   2.4018999999999999e+00   4.0100000000000002e-01  -3.1400000000000000e-01  -1.0520000000000000e-01  -3.3289999999999997e-01   5.3369999999999995e-01   6.2683000000000000e+00   5.2980000000000005e-01   4.6189999999999998e-01   2.8749999999999998e-01
   1.2784000000000000e+00  -2.1999999999999999e-02   2.7450999999999999e+00   3.7240000000000001e-01  -3.4260000000000002e-01  -8.7700000000000000e-02  -3.1069999999999998e-01   5.1139999999999997e-01   6.0072000000000001e+00   5.3939999999999999e-01   4.2340000000000000e-01   3.3179999999999998e-01
   1.4107000000000001e+00   4.3999999999999997e-02   2.6593000000000000e+00   2.8639999999999999e-01  -4.6629999999999999e-01  -9.6500000000000002e-02  -3.5510000000000003e-01   3.5580000000000001e-01   6.4424999999999999e+00   5.5869999999999997e-01   3.5599999999999998e-01   2.6979999999999998e-01
   1.3887000000000000e+00  -2.1999999999999999e-02   1.8015000000000001e+00   3.4370000000000001e-01  -3.4260000000000002e-01  -7.4499999999999997e-02  -2.4410000000000001e-01   4.4469999999999998e-01   6.7907000000000002e+00   5.1049999999999995e-01   4.0410000000000001e-01   2.8749999999999998e-01
   1.3005000000000000e+00   1.0990000000000000e-01   2.9165999999999999e+00   4.0100000000000002e-01  -2.7600000000000002e-01  -4.3900000000000002e-02  -2.6629999999999998e-01   3.7800000000000000e-01   6.2683000000000000e+00   5.4910000000000003e-01   4.1370000000000001e-01   3.3179999999999998e-01
   1.3887000000000000e+00   0.0000000000000000e+00   2.4876999999999998e+00   4.4869999999999999e-01  -2.9499999999999998e-01  -5.2600000000000001e-02  -3.1069999999999998e-01   5.1139999999999997e-01   6.0072000000000001e+00   5.2020000000000000e-01   3.7530000000000002e-01   3.0959999999999999e-01
   1.5208999999999999e+00   2.1999999999999999e-02   2.7450999999999999e+00   3.8190000000000002e-01  -3.5210000000000002e-01  -7.0199999999999999e-02  -2.4410000000000001e-01   3.1130000000000002e-01   5.8330000000000002e+00   5.8760000000000001e-01   4.4259999999999999e-01   3.2290000000000002e-01
   1.5428999999999999e+00   0.0000000000000000e+00   1.8872000000000000e+00   4.6779999999999999e-01  -3.7109999999999999e-01  -3.0700000000000002e-02  -2.2189999999999999e-01   3.3350000000000002e-01   6.0941999999999998e+00   5.2980000000000005e-01   3.2710000000000000e-01   3.1409999999999999e-01
   1.1241000000000001e+00  -1.5390000000000001e-01   2.4018999999999999e+00   4.2959999999999998e-01  -3.4260000000000002e-01  -1.2720000000000001e-01  -3.7730000000000002e-01   3.1130000000000002e-01   6.0072000000000001e+00   5.3939999999999999e-01   3.4639999999999999e-01   2.8310000000000002e-01
   1.2784000000000000e+00  -8.7900000000000006e-02   2.4018999999999999e+00   4.8690000000000000e-01  -3.7109999999999999e-01  -1.0520000000000000e-01  -2.6629999999999998e-01   5.3369999999999995e-01   5.4847999999999999e+00   5.7799999999999996e-01   4.3300000000000000e-01   3.1850000000000001e-01
   1.5208999999999999e+00  -2.1999999999999999e-02   2.3161999999999998e+00   3.5330000000000000e-01  -3.0449999999999999e-01  -1.0090000000000000e-01  -3.1069999999999998e-01   3.1130000000000002e-01   6.2683000000000000e+00   4.9130000000000001e-01   3.1750000000000000e-01   3.0959999999999999e-01
   1.3225000000000000e+00  -1.7590000000000000e-01   2.1446000000000001e+00   4.2009999999999997e-01  -3.3310000000000001e-01  -1.2720000000000001e-01  -3.5510000000000003e-01   4.6689999999999998e-01   6.5294999999999996e+00   6.2609999999999999e-01   4.0410000000000001e-01   2.8749999999999998e-01
   1.3887000000000000e+00  -2.1980000000000000e-01   1.9730000000000001e+00   3.9140000000000003e-01  -3.3310000000000001e-01  -5.7000000000000002e-02  -3.7730000000000002e-01   3.1130000000000002e-01   5.6589000000000000e+00   5.3939999999999999e-01   4.2340000000000000e-01   3.1850000000000001e-01
   1.5649999999999999e+00  -4.3999999999999997e-02   1.8872000000000000e+00   4.5829999999999999e-01  -3.9970000000000000e-01  -8.7700000000000000e-02  -1.9980000000000001e-01   3.3350000000000002e-01   5.6589000000000000e+00   5.6830000000000003e-01   3.9450000000000002e-01   2.8310000000000002e-01
   1.2343999999999999e+00  -4.3999999999999997e-02   1.8872000000000000e+00   3.2460000000000000e-01  -3.7109999999999999e-01  -6.5799999999999997e-02  -3.3289999999999997e-01   4.6689999999999998e-01   6.2683000000000000e+00   5.2980000000000005e-01   3.4639999999999999e-01   3.0520000000000003e-01
   1.4767999999999999e+00  -1.0990000000000000e-01   2.1446000000000001e+00   3.8190000000000002e-01  -4.0920000000000001e-01  -7.8899999999999998e-02  -2.4410000000000001e-01   3.5580000000000001e-01   5.7460000000000004e+00   5.2020000000000000e-01   4.6189999999999998e-01   3.0520000000000003e-01
   1.2343999999999999e+00   1.7590000000000000e-01   1.4582999999999999e+00   4.5829999999999999e-01  -3.6159999999999998e-01  -9.2100000000000001e-02  -2.2189999999999999e-01   4.2249999999999999e-01   6.6166000000000000e+00   4.7199999999999998e-01   4.6189999999999998e-01   3.0080000000000001e-01
   1.3446000000000000e+00   0.0000000000000000e+00   1.3725000000000001e+00   4.7739999999999999e-01  -3.7109999999999999e-01  -3.5099999999999999e-02  -3.7730000000000002e-01   6.0040000000000004e-01   6.0941999999999998e+00   5.4910000000000003e-01   4.4259999999999999e-01   3.0080000000000001e-01
   1.3887000000000000e+00   0.0000000000000000e+00   2.4018999999999999e+00   5.1559999999999995e-01  -3.9010000000000000e-01  -1.1840000000000001e-01  -3.5510000000000003e-01   4.0020000000000000e-01   5.3106999999999998e+00   5.1049999999999995e-01   3.0790000000000001e-01   3.1850000000000001e-01
   1.2343999999999999e+00   0.0000000000000000e+00   2.1446000000000001e+00   4.6779999999999999e-01  -2.9499999999999998e-01  -5.7000000000000002e-02  -1.9980000000000001e-01   2.4460000000000001e-01   5.4847999999999999e+00   5.2020000000000000e-01   4.1370000000000001e-01   2.6100000000000001e-01
   1.3005000000000000e+00  -4.3999999999999997e-02   2.7450999999999999e+00   4.3919999999999998e-01  -4.3769999999999998e-01  -9.2100000000000001e-02  -3.9950000000000002e-01   4.4469999999999998e-01   5.8330000000000002e+00   5.9719999999999995e-01   3.5599999999999998e-01   3.3179999999999998e-01
   1.4548000000000001e+00   2.1999999999999999e-02   2.5735000000000001e+00   3.3420000000000000e-01  -3.7109999999999999e-01  -8.3299999999999999e-02  -2.8849999999999998e-01   4.4469999999999998e-01   6.1813000000000002e+00   4.2380000000000001e-01   2.6939999999999997e-01   3.0959999999999999e-01
   1.3666000000000000e+00   4.3999999999999997e-02   2.4876999999999998e+00   3.5330000000000000e-01  -3.4260000000000002e-01  -5.2600000000000001e-02  -3.7730000000000002e-01   6.2260000000000004e-01   5.5719000000000003e+00   5.1049999999999995e-01   3.7530000000000002e-01   3.0520000000000003e-01
   1.3666000000000000e+00   2.1999999999999999e-02   2.3161999999999998e+00   3.8190000000000002e-01  -4.6629999999999999e-01  -6.5799999999999997e-02  -3.1069999999999998e-01   2.4460000000000001e-01   5.4847999999999999e+00   4.7199999999999998e-01   4.2340000000000000e-01   2.9640000000000000e-01
   1.3005000000000000e+00  -2.1980000000000000e-01   1.8872000000000000e+00   4.3919999999999998e-01  -4.1870000000000002e-01  -5.7000000000000002e-02  -3.9950000000000002e-01   3.1130000000000002e-01   6.7907000000000002e+00   5.2980000000000005e-01   5.3879999999999995e-01   2.8310000000000002e-01
   1.4767999999999999e+00  -1.7590000000000000e-01   3.0882000000000001e+00   4.2959999999999998e-01  -3.2350000000000001e-01  -7.8899999999999998e-02  -3.1069999999999998e-01   3.5580000000000001e-01   5.7460000000000004e+00   5.3939999999999999e-01   4.1370000000000001e-01   2.8310000000000002e-01
   1.3887000000000000e+00  -2.1999999999999999e-02   2.2303999999999999e+00   5.2510000000000001e-01  -3.9010000000000000e-01  -3.9500000000000000e-02  -2.8849999999999998e-01   7.7820000000000000e-01   5.5719000000000003e+00   4.3350000000000000e-01   3.8490000000000002e-01   2.8310000000000002e-01
   1.3887000000000000e+00  -2.1999999999999999e-02   2.6593000000000000e+00   4.6779999999999999e-01  -3.7109999999999999e-01  -2.1899999999999999e-02  -2.8849999999999998e-01   4.6689999999999998e-01   5.2236000000000002e+00   4.8159999999999997e-01   3.4639999999999999e-01   3.0080000000000001e-01
   1.3446000000000000e+00  -6.6000000000000003e-02   2.7450999999999999e+00   4.2959999999999998e-01  -3.1400000000000000e-01  -2.6300000000000000e-02  -3.9950000000000002e-01   3.3350000000000002e-01   6.0941999999999998e+00   5.5869999999999997e-01   3.5599999999999998e-01   2.9189999999999999e-01
   1.3666000000000000e+00   4.3999999999999997e-02   2.5735000000000001e+00   3.9140000000000003e-01  -4.1870000000000002e-01  -4.3900000000000002e-02  -4.2170000000000002e-01   4.2249999999999999e-01   6.1813000000000002e+00   5.9719999999999995e-01   3.5599999999999998e-01   2.7870000000000000e-01
   1.2343999999999999e+00  -2.1980000000000000e-01   2.3161999999999998e+00   3.4370000000000001e-01  -3.7109999999999999e-01  -9.6500000000000002e-02  -2.6629999999999998e-01   4.8920000000000002e-01   6.1813000000000002e+00   5.4910000000000003e-01   3.7530000000000002e-01   3.2290000000000002e-01
   1.5428999999999999e+00  -1.0990000000000000e-01   1.8015000000000001e+00   4.0100000000000002e-01  -3.8059999999999999e-01  -1.0960000000000000e-01  -2.8849999999999998e-01   1.3339999999999999e-01   6.2683000000000000e+00   5.1049999999999995e-01   4.1370000000000001e-01   3.1409999999999999e-01
   1.1681999999999999e+00   1.3189999999999999e-01   2.2303999999999999e+00   2.8639999999999999e-01  -4.2820000000000003e-01  -1.0960000000000000e-01  -2.4410000000000001e-01   4.0020000000000000e-01   5.9200999999999997e+00   5.4910000000000003e-01   4.6189999999999998e-01   2.9189999999999999e-01
   1.2784000000000000e+00  -4.3999999999999997e-02   2.8309000000000002e+00   4.5829999999999999e-01  -3.8059999999999999e-01  -8.7700000000000000e-02  -2.6629999999999998e-01   4.6689999999999998e-01   6.4424999999999999e+00   5.2020000000000000e-01   4.3300000000000000e-01   2.2120000000000001e-01
   1.3005000000000000e+00  -1.5390000000000001e-01   2.3161999999999998e+00   4.5829999999999999e-01  -4.3769999999999998e-01  -3.5099999999999999e-02  -1.3320000000000001e-01   4.0020000000000000e-01   5.8330000000000002e+00   4.4309999999999999e-01   3.4639999999999999e-01   3.0080000000000001e-01
   1.3225000000000000e+00  -6.6000000000000003e-02   2.7450999999999999e+00   4.6779999999999999e-01  -3.1400000000000000e-01  -6.1400000000000003e-02  -2.4410000000000001e-01   3.5580000000000001e-01   6.0941999999999998e+00   4.9130000000000001e-01   4.3300000000000000e-01   2.6100000000000001e-01
   1.3446000000000000e+00  -2.4179999999999999e-01   2.3161999999999998e+00   3.5330000000000000e-01  -2.5690000000000002e-01  -1.2720000000000001e-01  -1.5540000000000001e-01   4.6689999999999998e-01   5.8330000000000002e+00   5.2020000000000000e-01   4.3300000000000000e-01   3.0080000000000001e-01
   1.1462000000000001e+00   2.1999999999999999e-02   3.1739999999999999e+00   4.2009999999999997e-01  -2.3790000000000000e-01  -1.1400000000000000e-01  -4.2170000000000002e-01   2.8910000000000002e-01   5.5719000000000003e+00   5.6830000000000003e-01   4.2340000000000000e-01   2.9189999999999999e-01
   1.3446000000000000e+00  -1.5390000000000001e-01   2.7450999999999999e+00   4.5829999999999999e-01  -4.1870000000000002e-01  -7.4499999999999997e-02  -2.8849999999999998e-01   2.8910000000000002e-01   6.5294999999999996e+00   4.7199999999999998e-01   3.8490000000000002e-01   3.1850000000000001e-01
   1.4548000000000001e+00   6.6000000000000003e-02   2.2303999999999999e+00   4.2959999999999998e-01  -3.8059999999999999e-01  -6.5799999999999997e-02  -3.9950000000000002e-01   2.4460000000000001e-01   6.0072000000000001e+00   5.7799999999999996e-01   3.8490000000000002e-01   3.0080000000000001e-01
   1.3446000000000000e+00  -1.5390000000000001e-01   2.4876999999999998e+00   4.1049999999999998e-01  -2.9499999999999998e-01  -7.4499999999999997e-02  -2.2200000000000001e-02   2.6679999999999998e-01   6.0941999999999998e+00   4.1420000000000001e-01   2.8870000000000001e-01   3.0520000000000003e-01
   1.3446000000000000e+00   4.3999999999999997e-02   2.0588000000000002e+00   4.7739999999999999e-01  -2.5690000000000002e-01  -5.2600000000000001e-02  -1.5540000000000001e-01   3.3350000000000002e-01   5.6589000000000000e+00   5.8760000000000001e-01   2.6939999999999997e-01   3.3179999999999998e-01
   1.3446000000000000e+00  -1.7590000000000000e-01   2.8309000000000002e+00   4.0100000000000002e-01  -4.6629999999999999e-01  -6.5799999999999997e-02  -2.2189999999999999e-01   2.8910000000000002e-01   6.0072000000000001e+00   5.4910000000000003e-01   3.7530000000000002e-01   3.3179999999999998e-01
   1.5208999999999999e+00  -2.8580000000000000e-01   2.4876999999999998e+00   4.5829999999999999e-01  -3.5210000000000002e-01  -4.8200000000000000e-02  -2.6629999999999998e-01   5.7809999999999995e-01   5.3106999999999998e+00   5.2020000000000000e-01   3.7530000000000002e-01   2.9640000000000000e-01
   1.3887000000000000e+00   2.1999999999999999e-02   2.2303999999999999e+00   4.6779999999999999e-01  -3.4260000000000002e-01  -4.8200000000000000e-02  -2.4410000000000001e-01   4.8920000000000002e-01   6.0072000000000001e+00   4.5269999999999999e-01   3.1750000000000000e-01   2.8749999999999998e-01
   1.3005000000000000e+00  -1.3189999999999999e-01   2.0588000000000002e+00   4.5829999999999999e-01  -3.7109999999999999e-01  -1.2280000000000001e-01  -4.4400000000000002e-02   2.6679999999999998e-01   5.9200999999999997e+00   5.5869999999999997e-01   4.1370000000000001e-01   2.5209999999999999e-01
   1.4548000000000001e+00  -2.6379999999999998e-01   2.4018999999999999e+00   4.5829999999999999e-01  -4.1870000000000002e-01  -2.1899999999999999e-02  -1.7760000000000001e-01   6.2260000000000004e-01   4.8754000000000000e+00   4.5269999999999999e-01   3.9450000000000002e-01   2.8310000000000002e-01
   1.4988999999999999e+00  -2.8580000000000000e-01   2.0588000000000002e+00   3.2460000000000000e-01  -3.1400000000000000e-01  -7.0199999999999999e-02  -4.2170000000000002e-01   4.8920000000000002e-01   6.2683000000000000e+00   6.0690000000000000e-01   4.5219999999999999e-01   3.0520000000000003e-01
   1.4107000000000001e+00  -2.1980000000000000e-01   3.0024000000000002e+00   3.6280000000000001e-01  -3.6159999999999998e-01  -6.1400000000000003e-02  -1.7760000000000001e-01   2.8910000000000002e-01   6.7907000000000002e+00   4.2380000000000001e-01   4.2340000000000000e-01   3.0080000000000001e-01
   1.3446000000000000e+00   0.0000000000000000e+00   2.0588000000000002e+00   4.1049999999999998e-01  -3.5210000000000002e-01  -3.0700000000000002e-02  -1.9980000000000001e-01   4.4469999999999998e-01   5.9200999999999997e+00   5.7799999999999996e-01   4.2340000000000000e-01   2.9189999999999999e-01
   1.2564000000000000e+00   1.3189999999999999e-01   2.2303999999999999e+00   3.6280000000000001e-01  -4.5679999999999998e-01  -6.5799999999999997e-02  -3.5510000000000003e-01   3.5580000000000001e-01   6.2683000000000000e+00   3.9489999999999997e-01   3.3679999999999999e-01   3.1850000000000001e-01
   1.3446000000000000e+00  -2.8580000000000000e-01   2.4876999999999998e+00   3.8190000000000002e-01  -4.2820000000000003e-01  -3.0700000000000002e-02  -1.7760000000000001e-01   4.2249999999999999e-01   5.9200999999999997e+00   5.2020000000000000e-01   3.0790000000000001e-01   2.9189999999999999e-01
   1.3446000000000000e+00   2.1999999999999999e-02   2.8309000000000002e+00   4.2009999999999997e-01  -3.8059999999999999e-01  -5.2600000000000001e-02  -3.5510000000000003e-01   3.5580000000000001e-01   5.7460000000000004e+00   5.2020000000000000e-01   4.0410000000000001e-01   2.6979999999999998e-01
   1.3887000000000000e+00  -2.4179999999999999e-01   2.4018999999999999e+00   4.0100000000000002e-01  -4.6629999999999999e-01  -5.2600000000000001e-02  -2.2189999999999999e-01   4.4469999999999998e-01   5.3977000000000004e+00   5.5869999999999997e-01   3.8490000000000002e-01   2.8310000000000002e-01
   1.1681999999999999e+00  -2.4179999999999999e-01   2.6593000000000000e+00   4.2959999999999998e-01  -3.9970000000000000e-01  -1.0090000000000000e-01  -4.6610000000000001e-01   4.0020000000000000e-01   6.8777999999999997e+00   6.1650000000000005e-01   3.9450000000000002e-01   2.6540000000000002e-01
   1.3446000000000000e+00  -2.1980000000000000e-01   2.5735000000000001e+00   4.4869999999999999e-01  -3.2350000000000001e-01  -1.3589999999999999e-01  -1.1100000000000000e-01   1.1119999999999999e-01   5.8330000000000002e+00   5.5869999999999997e-01   4.6189999999999998e-01   2.8310000000000002e-01
   1.1902999999999999e+00   4.3999999999999997e-02   3.0024000000000002e+00   2.9599999999999999e-01  -3.7109999999999999e-01  -9.2100000000000001e-02  -1.7760000000000001e-01   4.2249999999999999e-01   6.5294999999999996e+00   5.3939999999999999e-01   4.7149999999999997e-01   2.7870000000000000e-01
   1.4548000000000001e+00   4.3999999999999997e-02   2.7450999999999999e+00   3.7240000000000001e-01  -3.4260000000000002e-01  -9.2100000000000001e-02  -3.3289999999999997e-01   6.0040000000000004e-01   5.3977000000000004e+00   4.6239999999999998e-01   4.4259999999999999e-01   3.0520000000000003e-01
   1.2564000000000000e+00  -6.6000000000000003e-02   3.3456000000000001e+00   4.2959999999999998e-01  -1.9980000000000001e-01  -1.1400000000000000e-01  -2.4410000000000001e-01   3.7800000000000000e-01   5.6589000000000000e+00   4.4309999999999999e-01   3.1750000000000000e-01   2.9640000000000000e-01
   1.3666000000000000e+00  -1.7590000000000000e-01   2.5735000000000001e+00   4.2959999999999998e-01  -3.5210000000000002e-01  -1.0960000000000000e-01  -3.1069999999999998e-01   4.2249999999999999e-01   5.1365999999999996e+00   4.9130000000000001e-01   3.6559999999999998e-01   3.1850000000000001e-01
   1.3225000000000000e+00  -1.0990000000000000e-01   2.2303999999999999e+00   4.3919999999999998e-01  -2.9499999999999998e-01  -5.7000000000000002e-02  -5.5489999999999995e-01   2.4460000000000001e-01   6.1813000000000002e+00   4.7199999999999998e-01   4.0410000000000001e-01   2.7429999999999999e-01
   1.1681999999999999e+00  -8.7900000000000006e-02   1.8872000000000000e+00   4.7739999999999999e-01  -3.3310000000000001e-01  -7.0199999999999999e-02  -3.5510000000000003e-01   4.2249999999999999e-01   6.2683000000000000e+00   6.0690000000000000e-01   3.0790000000000001e-01   3.2729999999999998e-01
   1.4988999999999999e+00  -4.3999999999999997e-02   2.6593000000000000e+00   3.8190000000000002e-01  -3.8059999999999999e-01  -3.5099999999999999e-02  -1.9980000000000001e-01   3.1130000000000002e-01   5.9200999999999997e+00   5.5869999999999997e-01   4.0410000000000001e-01   3.0959999999999999e-01
   1.4548000000000001e+00  -2.6379999999999998e-01   2.4876999999999998e+00   3.0549999999999999e-01  -2.7600000000000002e-01  -8.3299999999999999e-02  -8.8800000000000004e-02   5.5589999999999995e-01   5.9200999999999997e+00   5.6830000000000003e-01   4.0410000000000001e-01   2.8310000000000002e-01
   1.3666000000000000e+00  -1.7590000000000000e-01   2.0588000000000002e+00   4.5829999999999999e-01  -3.7109999999999999e-01  -7.4499999999999997e-02  -2.2189999999999999e-01   3.7800000000000000e-01   6.9648000000000003e+00   5.2980000000000005e-01   3.4639999999999999e-01   3.0959999999999999e-01
   1.3666000000000000e+00   1.7590000000000000e-01   1.8872000000000000e+00   4.2009999999999997e-01  -3.4260000000000002e-01  -6.5799999999999997e-02  -2.2189999999999999e-01   4.2249999999999999e-01   5.5719000000000003e+00   5.1049999999999995e-01   3.4639999999999999e-01   2.9640000000000000e-01
   1.3887000000000000e+00   1.9789999999999999e-01   2.3161999999999998e+00   4.9650000000000000e-01  -4.3769999999999998e-01  -4.8200000000000000e-02  -3.5510000000000003e-01   4.4469999999999998e-01   5.3977000000000004e+00   5.8760000000000001e-01   3.6559999999999998e-01   3.0080000000000001e-01
   1.5208999999999999e+00  -1.0990000000000000e-01   3.1739999999999999e+00   5.3469999999999995e-01  -3.4260000000000002e-01  -5.2600000000000001e-02  -1.9980000000000001e-01   4.6689999999999998e-01   5.6589000000000000e+00   5.0090000000000001e-01   3.2710000000000000e-01   3.0080000000000001e-01
   1.0360000000000000e+00   8.7900000000000006e-02   2.3161999999999998e+00   4.9650000000000000e-01  -4.1870000000000002e-01  -2.1899999999999999e-02  -2.4410000000000001e-01   5.3369999999999995e-01   6.3554000000000004e+00   5.6830000000000003e-01   3.8490000000000002e-01   2.6979999999999998e-01
   1.3887000000000000e+00  -4.3999999999999997e-02   2.5735000000000001e+00   3.7240000000000001e-01  -3.5210000000000002e-01  -6.1400000000000003e-02  -2.6629999999999998e-01   1.7790000000000000e-01   5.3106999999999998e+00   4.5269999999999999e-01   5.1000000000000001e-01   2.6100000000000001e-01
   1.5208999999999999e+00   8.7900000000000006e-02   2.4876999999999998e+00   4.4869999999999999e-01  -3.3310000000000001e-01  -4.3900000000000002e-02  -8.8800000000000004e-02   4.2249999999999999e-01   5.3106999999999998e+00   4.9130000000000001e-01   3.2710000000000000e-01   3.2290000000000002e-01
   1.2122999999999999e+00   1.7590000000000000e-01   2.4876999999999998e+00   4.7739999999999999e-01  -2.9499999999999998e-01  -1.0090000000000000e-01  -3.7730000000000002e-01   4.8920000000000002e-01   5.6589000000000000e+00   5.5869999999999997e-01   3.1750000000000000e-01   3.0520000000000003e-01
   1.3887000000000000e+00   1.5390000000000001e-01   2.5735000000000001e+00   3.4370000000000001e-01  -4.4719999999999999e-01  -6.5799999999999997e-02  -1.7760000000000001e-01   3.1130000000000002e-01   6.1813000000000002e+00   5.2020000000000000e-01   3.8490000000000002e-01   2.6100000000000001e-01
   1.3666000000000000e+00   2.1999999999999999e-02   2.1446000000000001e+00   4.2009999999999997e-01  -3.6159999999999998e-01  -1.0520000000000000e-01  -3.5510000000000003e-01   5.7809999999999995e-01   5.9200999999999997e+00   4.0460000000000002e-01   3.7530000000000002e-01   3.0080000000000001e-01
   1.2564000000000000e+00  -8.7900000000000006e-02   2.4876999999999998e+00   3.9140000000000003e-01  -3.4260000000000002e-01  -5.7000000000000002e-02  -2.4410000000000001e-01   3.7800000000000000e-01   5.4847999999999999e+00   5.1049999999999995e-01   3.5599999999999998e-01   3.2729999999999998e-01
   1.2784000000000000e+00  -1.7590000000000000e-01   2.6593000000000000e+00   4.8690000000000000e-01  -3.7109999999999999e-01  -7.4499999999999997e-02  -2.2189999999999999e-01   3.3350000000000002e-01   6.2683000000000000e+00   5.3939999999999999e-01   4.0410000000000001e-01   2.6979999999999998e-01
   1.4988999999999999e+00   4.3999999999999997e-02   3.5171000000000001e+00   3.6280000000000001e-01  -3.4260000000000002e-01  -9.6500000000000002e-02  -3.9950000000000002e-01   4.8920000000000002e-01   5.6589000000000000e+00   4.8159999999999997e-01   4.4259999999999999e-01   2.9640000000000000e-01
   1.4767999999999999e+00   0.0000000000000000e+00   2.1446000000000001e+00   5.3469999999999995e-01  -3.7109999999999999e-01  -7.4499999999999997e-02  -1.7760000000000001e-01   3.3350000000000002e-01   6.0941999999999998e+00   4.9130000000000001e-01   3.4639999999999999e-01   3.2729999999999998e-01
   1.4327000000000001e+00  -4.3999999999999997e-02   3.0024000000000002e+00   4.4869999999999999e-01  -3.8059999999999999e-01  -6.5799999999999997e-02  -5.3269999999999995e-01   3.7800000000000000e-01   5.5719000000000003e+00   5.0090000000000001e-01   3.1750000000000000e-01   3.3620000000000000e-01
   1.4327000000000001e+00  -1.9789999999999999e-01   2.6593000000000000e+00   4.1049999999999998e-01  -3.6159999999999998e-01  -5.7000000000000002e-02  -2.8849999999999998e-01   1.7790000000000000e-01   5.6589000000000000e+00   4.9130000000000001e-01   2.7900000000000003e-01   3.1409999999999999e-01
   1.3666000000000000e+00  -3.2979999999999998e-01   2.4018999999999999e+00   4.0100000000000002e-01  -4.0920000000000001e-01  -8.8000000000000005e-03  -2.6629999999999998e-01   3.3350000000000002e-01   5.3977000000000004e+00   4.1420000000000001e-01   2.7900000000000003e-01   2.7429999999999999e-01
   1.4767999999999999e+00  -2.1999999999999999e-02   3.1739999999999999e+00   4.0100000000000002e-01  -2.8549999999999998e-01  -7.4499999999999997e-02  -3.7730000000000002e-01   4.8920000000000002e-01   5.1365999999999996e+00   5.7799999999999996e-01   3.6559999999999998e-01   3.2729999999999998e-01
   1.1462000000000001e+00  -1.5390000000000001e-01   2.4876999999999998e+00   3.5330000000000000e-01  -3.7109999999999999e-01  -3.5099999999999999e-02  -2.4410000000000001e-01   3.7800000000000000e-01   5.7460000000000004e+00   5.2020000000000000e-01   3.7530000000000002e-01   3.0520000000000003e-01
   1.3005000000000000e+00   6.6000000000000003e-02   2.2303999999999999e+00   3.8190000000000002e-01  -4.4719999999999999e-01  -4.3900000000000002e-02  -2.2189999999999999e-01   3.7800000000000000e-01   6.0941999999999998e+00   5.4910000000000003e-01   3.9450000000000002e-01   3.0520000000000003e-01
   1.3666000000000000e+00   0.0000000000000000e+00   2.1446000000000001e+00   5.0600000000000001e-01  -4.0920000000000001e-01  -7.4499999999999997e-02  -3.5510000000000003e-01   3.5580000000000001e-01   5.9200999999999997e+00   5.0090000000000001e-01   3.4639999999999999e-01   3.1409999999999999e-01
   1.3225000000000000e+00  -3.5170000000000001e-01   2.4018999999999999e+00   4.8690000000000000e-01  -2.9499999999999998e-01  -1.0960000000000000e-01  -8.8800000000000004e-02   2.8910000000000002e-01   6.2683000000000000e+00   5.6830000000000003e-01   4.5219999999999999e-01   2.7870000000000000e-01
   1.2784000000000000e+00   0.0000000000000000e+00   1.2010000000000001e+00   3.6280000000000001e-01  -3.2350000000000001e-01  -6.1400000000000003e-02  -2.4410000000000001e-01   4.8920000000000002e-01   4.7882999999999996e+00   5.8760000000000001e-01   4.2340000000000000e-01   2.5659999999999999e-01
   1.4767999999999999e+00   1.3189999999999999e-01   2.2303999999999999e+00   4.2009999999999997e-01  -3.1400000000000000e-01  -1.4030000000000001e-01  -1.9980000000000001e-01   4.6689999999999998e-01   6.2683000000000000e+00   5.2980000000000005e-01   3.5599999999999998e-01   3.0959999999999999e-01
   1.4327000000000001e+00  -2.1999999999999999e-02   2.3161999999999998e+00   4.1049999999999998e-01  -4.0920000000000001e-01  -1.0520000000000000e-01  -5.1049999999999995e-01   5.3369999999999995e-01   6.0941999999999998e+00   5.3939999999999999e-01   3.9450000000000002e-01   2.9189999999999999e-01
   1.2343999999999999e+00  -8.7900000000000006e-02   2.0588000000000002e+00   3.1509999999999999e-01  -4.1870000000000002e-01  -3.5099999999999999e-02  -4.2170000000000002e-01   4.4469999999999998e-01   5.3977000000000004e+00   5.9719999999999995e-01   3.0790000000000001e-01   2.9189999999999999e-01
   1.1902999999999999e+00  -4.3999999999999997e-02   2.5735000000000001e+00   4.3919999999999998e-01  -4.3769999999999998e-01  -6.5799999999999997e-02  -2.6629999999999998e-01   2.6679999999999998e-01   6.3554000000000004e+00   5.2980000000000005e-01   4.2340000000000000e-01   3.4060000000000001e-01
   1.3225000000000000e+00   0.0000000000000000e+00   1.8015000000000001e+00   4.2959999999999998e-01  -4.2820000000000003e-01  -1.0090000000000000e-01  -2.6629999999999998e-01   5.7809999999999995e-01   5.3106999999999998e+00   5.3939999999999999e-01   3.7530000000000002e-01   3.2290000000000002e-01
   1.2564000000000000e+00  -2.6379999999999998e-01   3.0024000000000002e+00   4.2009999999999997e-01  -3.9970000000000000e-01  -7.0199999999999999e-02  -1.7760000000000001e-01   4.2249999999999999e-01   5.8330000000000002e+00   6.0690000000000000e-01   2.8870000000000001e-01   2.8749999999999998e-01
   1.3005000000000000e+00  -1.0990000000000000e-01   1.9730000000000001e+00   4.2959999999999998e-01  -2.8549999999999998e-01  -1.1840000000000001e-01  -1.3320000000000001e-01   5.3369999999999995e-01   5.9200999999999997e+00   4.8159999999999997e-01   3.4639999999999999e-01   3.0080000000000001e-01
   1.3225000000000000e+00  -4.3999999999999997e-02   2.6593000000000000e+00   3.9140000000000003e-01  -3.3310000000000001e-01  -7.8899999999999998e-02  -4.2170000000000002e-01   2.4460000000000001e-01   6.3554000000000004e+00   5.2980000000000005e-01   2.9830000000000001e-01   3.1850000000000001e-01
   1.4327000000000001e+00   6.6000000000000003e-02   2.6593000000000000e+00   4.4869999999999999e-01  -3.9010000000000000e-01  -7.0199999999999999e-02  -6.6600000000000006e-02   3.1130000000000002e-01   6.0941999999999998e+00   4.9130000000000001e-01   4.3300000000000000e-01   2.6100000000000001e-01
   1.4988999999999999e+00  -2.4179999999999999e-01   2.8309000000000002e+00   5.0600000000000001e-01  -3.6159999999999998e-01   0.0000000000000000e+00  -1.9980000000000001e-01   3.7800000000000000e-01   6.3554000000000004e+00   4.9130000000000001e-01   4.5219999999999999e-01   2.9640000000000000e-01
   1.3887000000000000e+00  -1.5390000000000001e-01   3.0882000000000001e+00   4.3919999999999998e-01  -3.3310000000000001e-01  -4.3900000000000002e-02  -2.2189999999999999e-01   4.2249999999999999e-01   5.1365999999999996e+00   4.6239999999999998e-01   3.3679999999999999e-01   3.1850000000000001e-01
   1.3225000000000000e+00  -8.7900000000000006e-02   2.8309000000000002e+00   3.7240000000000001e-01  -2.6640000000000003e-01  -7.8899999999999998e-02  -3.5510000000000003e-01   4.8920000000000002e-01   5.9200999999999997e+00   4.9130000000000001e-01   3.4639999999999999e-01   2.7870000000000000e-01
   1.1462000000000001e+00  -1.7590000000000000e-01   3.0024000000000002e+00   4.4869999999999999e-01  -4.0920000000000001e-01  -2.6300000000000000e-02  -3.3289999999999997e-01   4.2249999999999999e-01   5.3977000000000004e+00   6.0690000000000000e-01   3.9450000000000002e-01   2.7429999999999999e-01
   1.3887000000000000e+00  -6.6000000000000003e-02   2.3161999999999998e+00   3.0549999999999999e-01  -4.4719999999999999e-01  -8.3299999999999999e-02  -3.3289999999999997e-01   4.6689999999999998e-01   6.0941999999999998e+00   5.2980000000000005e-01   3.5599999999999998e-01   3.5830000000000001e-01
   1.1241000000000001e+00  -2.1999999999999999e-02   2.1446000000000001e+00   4.1049999999999998e-01  -4.1870000000000002e-01  -9.6500000000000002e-02  -1.5540000000000001e-01   3.3350000000000002e-01   6.0072000000000001e+00   5.1049999999999995e-01   3.0790000000000001e-01   3.1850000000000001e-01
   1.4107000000000001e+00  -1.9789999999999999e-01   1.7157000000000000e+00   3.6280000000000001e-01  -4.1870000000000002e-01  -6.5799999999999997e-02  -2.8849999999999998e-01   5.1139999999999997e-01   6.0072000000000001e+00   5.9719999999999995e-01   3.7530000000000002e-01   2.9189999999999999e-01
   1.3225000000000000e+00  -3.5170000000000001e-01   2.9165999999999999e+00   4.2959999999999998e-01  -4.5679999999999998e-01  -6.5799999999999997e-02  -2.2189999999999999e-01   2.4460000000000001e-01   5.8330000000000002e+00   5.3939999999999999e-01   3.9450000000000002e-01   2.6100000000000001e-01
   1.2122999999999999e+00   4.3999999999999997e-02   2.3161999999999998e+00   4.3919999999999998e-01  -3.6159999999999998e-01  -6.1400000000000003e-02  -3.3289999999999997e-01   4.4469999999999998e-01   6.0072000000000001e+00   4.6239999999999998e-01   4.8110000000000003e-01   2.8310000000000002e-01
   1.3446000000000000e+00  -2.1999999999999999e-02   2.4876999999999998e+00   4.0100000000000002e-01  -3.1400000000000000e-01  -6.5799999999999997e-02  -1.7760000000000001e-01   5.3369999999999995e-01   5.4847999999999999e+00   5.2020000000000000e-01   4.1370000000000001e-01   3.0080000000000001e-01
   1.2564000000000000e+00   2.1999999999999999e-02   1.9730000000000001e+00   3.9140000000000003e-01  -2.7600000000000002e-01  -8.3299999999999999e-02  -3.9950000000000002e-01   6.2260000000000004e-01   6.0072000000000001e+00   5.5869999999999997e-01   4.2340000000000000e-01   2.8310000000000002e-01
   1.2784000000000000e+00   0.0000000000000000e+00   1.8015000000000001e+00   3.8190000000000002e-01  -2.4740000000000001e-01  -8.7700000000000000e-02  -3.1069999999999998e-01   2.0010000000000000e-01   6.1813000000000002e+00   5.0090000000000001e-01   3.8490000000000002e-01   2.8310000000000002e-01
   1.2564000000000000e+00  -3.0780000000000002e-01   2.4018999999999999e+00   4.3919999999999998e-01  -4.1870000000000002e-01  -5.7000000000000002e-02  -2.4410000000000001e-01   4.4469999999999998e-01   6.2683000000000000e+00   5.1049999999999995e-01   3.7530000000000002e-01   2.6540000000000002e-01
   1.4327000000000001e+00  -3.0780000000000002e-01   1.8015000000000001e+00   4.2959999999999998e-01  -3.6159999999999998e-01  -4.8200000000000000e-02  -3.9950000000000002e-01   4.2249999999999999e-01   5.8330000000000002e+00   5.1049999999999995e-01   3.5599999999999998e-01   2.7429999999999999e-01
   1.1021000000000001e+00   2.1999999999999999e-02   1.8872000000000000e+00   3.8190000000000002e-01  -4.2820000000000003e-01  -7.0199999999999999e-02  -1.5540000000000001e-01   5.5589999999999995e-01   5.7460000000000004e+00   5.2020000000000000e-01   3.3679999999999999e-01   2.8310000000000002e-01
   1.2343999999999999e+00   0.0000000000000000e+00   2.5735000000000001e+00   4.4869999999999999e-01  -4.0920000000000001e-01  -6.5799999999999997e-02  -2.8849999999999998e-01   4.2249999999999999e-01   5.4847999999999999e+00   5.6830000000000003e-01   3.1750000000000000e-01   2.9189999999999999e-01
   1.3005000000000000e+00  -8.7900000000000006e-02   2.5735000000000001e+00   3.9140000000000003e-01  -3.9010000000000000e-01  -5.7000000000000002e-02  -1.9980000000000001e-01   3.7800000000000000e-01   6.2683000000000000e+00   4.7199999999999998e-01   3.2710000000000000e-01   3.0520000000000003e-01
   1.2564000000000000e+00  -6.6000000000000003e-02   3.0024000000000002e+00   4.6779999999999999e-01  -4.0920000000000001e-01  -4.8200000000000000e-02  -4.4390000000000002e-01   2.2239999999999999e-01   5.1365999999999996e+00   6.2609999999999999e-01   4.2340000000000000e-01   2.6979999999999998e-01
   1.1902999999999999e+00  -6.6000000000000003e-02   2.3161999999999998e+00   4.4869999999999999e-01  -3.5210000000000002e-01  -3.0700000000000002e-02  -2.6629999999999998e-01   3.5580000000000001e-01   5.5719000000000003e+00   5.1049999999999995e-01   3.5599999999999998e-01   2.6979999999999998e-01
   1.1681999999999999e+00   1.5390000000000001e-01   2.5735000000000001e+00   3.7240000000000001e-01  -3.9010000000000000e-01  -7.8899999999999998e-02  -3.3289999999999997e-01   6.0040000000000004e-01   6.1813000000000002e+00   5.1049999999999995e-01   4.1370000000000001e-01   2.7429999999999999e-01
   1.2784000000000000e+00  -1.0990000000000000e-01   1.8872000000000000e+00   3.7240000000000001e-01  -4.1870000000000002e-01  -7.8899999999999998e-02  -1.3320000000000001e-01   1.3339999999999999e-01   5.9200999999999997e+00   5.2980000000000005e-01   4.0410000000000001e-01   3.4060000000000001e-01
   1.3666000000000000e+00   2.1999999999999999e-02   2.5735000000000001e+00   4.0100000000000002e-01  -3.1400000000000000e-01  -9.2100000000000001e-02  -5.1049999999999995e-01   5.5589999999999995e-01   6.6166000000000000e+00   5.2980000000000005e-01   4.6189999999999998e-01   3.1409999999999999e-01
   1.2564000000000000e+00   1.5390000000000001e-01   1.9730000000000001e+00   5.0600000000000001e-01  -3.4260000000000002e-01  -8.3299999999999999e-02  -3.1069999999999998e-01   4.8920000000000002e-01   5.7460000000000004e+00   6.0690000000000000e-01   3.7530000000000002e-01   2.8749999999999998e-01
   1.4327000000000001e+00  -6.6000000000000003e-02   2.6593000000000000e+00   4.5829999999999999e-01  -2.9499999999999998e-01  -2.6300000000000000e-02  -1.3320000000000001e-01   4.6689999999999998e-01   5.3106999999999998e+00   5.7799999999999996e-01   3.0790000000000001e-01   3.0520000000000003e-01
   1.4548000000000001e+00  -6.6000000000000003e-02   2.8309000000000002e+00   4.4869999999999999e-01  -3.0449999999999999e-01  -5.7000000000000002e-02  -2.4410000000000001e-01   4.2249999999999999e-01   6.0941999999999998e+00   4.7199999999999998e-01   3.8490000000000002e-01   2.6540000000000002e-01
   1.5208999999999999e+00  -1.9789999999999999e-01   2.6593000000000000e+00   3.7240000000000001e-01  -3.0449999999999999e-01  -9.2100000000000001e-02  -5.5489999999999995e-01   3.5580000000000001e-01   5.8330000000000002e+00   5.1049999999999995e-01   4.6189999999999998e-01   2.5659999999999999e-01
   1.1462000000000001e+00  -2.1999999999999999e-02   1.9730000000000001e+00   3.5330000000000000e-01  -3.2350000000000001e-01  -3.5099999999999999e-02  -3.3289999999999997e-01   2.4460000000000001e-01   5.8330000000000002e+00   5.4910000000000003e-01   4.0410000000000001e-01   2.5209999999999999e-01
   1.4548000000000001e+00  -2.1980000000000000e-01   3.1739999999999999e+00   4.4869999999999999e-01  -3.5210000000000002e-01   4.4000000000000003e-03  -1.9980000000000001e-01   3.7800000000000000e-01   5.3106999999999998e+00   5.2020000000000000e-01   3.9450000000000002e-01   2.7429999999999999e-01
   1.3005000000000000e+00  -1.0990000000000000e-01   2.3161999999999998e+00   3.8190000000000002e-01  -4.0920000000000001e-01  -7.0199999999999999e-02  -2.6629999999999998e-01   5.3369999999999995e-01   5.3977000000000004e+00   6.3580000000000003e-01   3.6559999999999998e-01   2.3890000000000000e-01
   1.4107000000000001e+00  -1.5390000000000001e-01   2.9165999999999999e+00   4.2959999999999998e-01  -3.5210000000000002e-01  -7.8899999999999998e-02  -6.6600000000000006e-02   4.6689999999999998e-01   5.3106999999999998e+00   4.7199999999999998e-01   3.7530000000000002e-01   2.5659999999999999e-01
   1.3225000000000000e+00  -1.9789999999999999e-01   2.4876999999999998e+00   3.3420000000000000e-01  -3.0449999999999999e-01  -1.0090000000000000e-01  -2.2200000000000001e-02   3.5580000000000001e-01   6.0941999999999998e+00   5.0090000000000001e-01   3.7530000000000002e-01   2.8310000000000002e-01
   1.3225000000000000e+00   1.9789999999999999e-01   2.4876999999999998e+00   4.2959999999999998e-01  -2.9499999999999998e-01  -1.0090000000000000e-01  -2.2189999999999999e-01   2.4460000000000001e-01   5.3106999999999998e+00   4.9130000000000001e-01   3.7530000000000002e-01   2.5659999999999999e-01
   1.2343999999999999e+00  -1.5390000000000001e-01   2.7450999999999999e+00   4.5829999999999999e-01  -2.9499999999999998e-01  -8.7700000000000000e-02  -1.5540000000000001e-01   4.6689999999999998e-01   6.7035999999999998e+00   4.7199999999999998e-01   3.0790000000000001e-01   2.9189999999999999e-01
   1.4767999999999999e+00  -1.9789999999999999e-01   2.5735000000000001e+00   3.7240000000000001e-01  -4.1870000000000002e-01  -5.2600000000000001e-02  -2.2189999999999999e-01   3.7800000000000000e-01   5.9200999999999997e+00   3.8529999999999998e-01   3.1750000000000000e-01   3.0959999999999999e-01
   1.2784000000000000e+00  -4.3999999999999997e-02   2.3161999999999998e+00   4.4869999999999999e-01  -3.7109999999999999e-01  -2.6300000000000000e-02  -2.2189999999999999e-01   5.5589999999999995e-01   5.9200999999999997e+00   4.1420000000000001e-01   3.0790000000000001e-01   2.8749999999999998e-01
   1.3005000000000000e+00  -1.7590000000000000e-01   2.9165999999999999e+00   4.5829999999999999e-01  -3.9970000000000000e-01  -5.7000000000000002e-02  -1.5540000000000001e-01   3.5580000000000001e-01   5.8330000000000002e+00   5.0090000000000001e-01   4.6189999999999998e-01   2.8749999999999998e-01
   1.3005000000000000e+00   1.3189999999999999e-01   1.9730000000000001e+00   4.1049999999999998e-01  -3.9010000000000000e-01  -7.8899999999999998e-02  -3.1069999999999998e-01   4.0020000000000000e-01   5.3977000000000004e+00   5.4910000000000003e-01   3.5599999999999998e-01   2.6100000000000001e-01
   1.2784000000000000e+00  -6.6000000000000003e-02   1.7157000000000000e+00   4.2009999999999997e-01  -4.6629999999999999e-01  -4.3900000000000002e-02  -3.7730000000000002e-01   2.2239999999999999e-01   6.0941999999999998e+00   4.8159999999999997e-01   4.3300000000000000e-01   2.8749999999999998e-01
   1.3005000000000000e+00  -2.4179999999999999e-01   2.4876999999999998e+00   4.9650000000000000e-01  -3.9010000000000000e-01  -2.1899999999999999e-02   2.2200000000000001e-02   3.3350000000000002e-01   6.4424999999999999e+00   5.2980000000000005e-01   4.1370000000000001e-01   2.6540000000000002e-01
   1.3225000000000000e+00   8.7900000000000006e-02   2.1446000000000001e+00   3.7240000000000001e-01  -3.7109999999999999e-01  -7.8899999999999998e-02  -3.3289999999999997e-01   4.8920000000000002e-01   6.1813000000000002e+00   5.6830000000000003e-01   3.8490000000000002e-01   2.7429999999999999e-01
   1.4767999999999999e+00  -1.3189999999999999e-01   1.9730000000000001e+00   4.4869999999999999e-01  -3.9970000000000000e-01  -1.7500000000000002e-02  -3.1069999999999998e-01   2.8910000000000002e-01   6.0072000000000001e+00   5.4910000000000003e-01   4.6189999999999998e-01   2.3890000000000000e-01
   1.3005000000000000e+00  -1.5390000000000001e-01   2.1446000000000001e+00   5.1559999999999995e-01  -3.7109999999999999e-01  -7.8899999999999998e-02  -4.4390000000000002e-01   3.5580000000000001e-01   5.7460000000000004e+00   5.0090000000000001e-01   3.2710000000000000e-01   2.6979999999999998e-01
   1.4767999999999999e+00  -4.3999999999999997e-02   3.0882000000000001e+00   4.4869999999999999e-01  -4.1870000000000002e-01  -5.2600000000000001e-02  -3.9950000000000002e-01   4.4469999999999998e-01   5.7460000000000004e+00   5.6830000000000003e-01   3.8490000000000002e-01   2.7429999999999999e-01
   1.1462000000000001e+00  -2.1999999999999999e-02   1.9730000000000001e+00   4.2009999999999997e-01  -4.5679999999999998e-01  -4.3900000000000002e-02  -2.6629999999999998e-01   5.1139999999999997e-01   6.1813000000000002e+00   5.2020000000000000e-01   2.8870000000000001e-01   3.1409999999999999e-01
   1.2564000000000000e+00   1.3189999999999999e-01   2.0588000000000002e+00   4.3919999999999998e-01  -4.6629999999999999e-01  -5.7000000000000002e-02  -3.5510000000000003e-01   4.6689999999999998e-01   5.5719000000000003e+00   6.5500000000000003e-01   3.3679999999999999e-01   3.0520000000000003e-01
   1.0801000000000001e+00  -1.3189999999999999e-01   2.0588000000000002e+00   4.2959999999999998e-01  -4.0920000000000001e-01  -7.4499999999999997e-02  -3.3289999999999997e-01   2.4460000000000001e-01   5.9200999999999997e+00   5.9719999999999995e-01   3.1750000000000000e-01   2.4329999999999999e-01
   1.0139000000000000e+00  -8.7900000000000006e-02   2.5735000000000001e+00   5.1559999999999995e-01  -3.9970000000000000e-01  -4.8200000000000000e-02  -1.7760000000000001e-01   6.4480000000000004e-01   5.9200999999999997e+00   5.3939999999999999e-01   3.9450000000000002e-01   2.9189999999999999e-01
   1.1681999999999999e+00  -1.9789999999999999e-01   2.6593000000000000e+00   4.4869999999999999e-01  -4.4719999999999999e-01  -4.8200000000000000e-02  -6.6600000000000006e-02   4.2249999999999999e-01   4.9623999999999997e+00   5.6830000000000003e-01   3.3679999999999999e-01   2.8310000000000002e-01
   1.3887000000000000e+00   4.3999999999999997e-02   2.6593000000000000e+00   3.6280000000000001e-01  -3.4260000000000002e-01  -5.2600000000000001e-02  -1.9980000000000001e-01   4.4469999999999998e-01   5.6589000000000000e+00   4.9130000000000001e-01   3.4639999999999999e-01   2.9640000000000000e-01
   1.1681999999999999e+00  -4.3999999999999997e-02   2.4018999999999999e+00   3.7240000000000001e-01  -3.7109999999999999e-01  -8.3299999999999999e-02  -1.7760000000000001e-01   2.4460000000000001e-01   5.9200999999999997e+00   4.9130000000000001e-01   3.8490000000000002e-01   2.6100000000000001e-01
   1.3446000000000000e+00   1.3189999999999999e-01   1.7157000000000000e+00   4.0100000000000002e-01  -4.6629999999999999e-01  -4.4000000000000003e-03  -2.2200000000000001e-02   4.0020000000000000e-01   5.8330000000000002e+00   4.9130000000000001e-01   4.0410000000000001e-01   2.5209999999999999e-01
   1.3666000000000000e+00   2.8580000000000000e-01   2.8309000000000002e+00   4.6779999999999999e-01  -4.5679999999999998e-01  -3.9500000000000000e-02  -2.4410000000000001e-01   3.7800000000000000e-01   5.3977000000000004e+00   5.5869999999999997e-01   2.3089999999999999e-01   2.8310000000000002e-01
   1.2122999999999999e+00  -1.7590000000000000e-01   2.7450999999999999e+00   4.0100000000000002e-01  -3.9970000000000000e-01  -3.5099999999999999e-02  -2.6629999999999998e-01   3.3350000000000002e-01   5.0495000000000001e+00   5.5869999999999997e-01   3.6559999999999998e-01   2.7429999999999999e-01
   1.3225000000000000e+00  -8.7900000000000006e-02   2.8309000000000002e+00   4.5829999999999999e-01  -3.9970000000000000e-01  -3.0700000000000002e-02  -1.5540000000000001e-01   3.1130000000000002e-01   5.5719000000000003e+00   5.5869999999999997e-01   3.5599999999999998e-01   3.3179999999999998e-01
   1.3887000000000000e+00   1.5390000000000001e-01   2.1446000000000001e+00   4.2959999999999998e-01  -3.7109999999999999e-01  -3.5099999999999999e-02  -2.4410000000000001e-01   4.2249999999999999e-01   5.3977000000000004e+00   4.9130000000000001e-01   3.9450000000000002e-01   3.0080000000000001e-01
   1.3225000000000000e+00  -8.7900000000000006e-02   2.5735000000000001e+00   4.7739999999999999e-01  -3.4260000000000002e-01   0.0000000000000000e+00  -3.3289999999999997e-01   5.1139999999999997e-01   6.2683000000000000e+00   3.9489999999999997e-01   3.4639999999999999e-01   2.7870000000000000e-01
   1.3225000000000000e+00  -1.0990000000000000e-01   2.0588000000000002e+00   3.3420000000000000e-01  -3.9970000000000000e-01  -4.3900000000000002e-02  -2.2189999999999999e-01   3.3350000000000002e-01   5.5719000000000003e+00   4.0460000000000002e-01   4.1370000000000001e-01   2.1679999999999999e-01
   1.1902999999999999e+00   0.0000000000000000e+00   2.4018999999999999e+00   4.2959999999999998e-01  -3.9970000000000000e-01  -8.7700000000000000e-02  -2.4410000000000001e-01   4.2249999999999999e-01   5.7460000000000004e+00   5.2020000000000000e-01   3.8490000000000002e-01   3.0080000000000001e-01
   1.4327000000000001e+00  -6.6000000000000003e-02   2.7450999999999999e+00   4.0100000000000002e-01  -3.8059999999999999e-01  -4.3900000000000002e-02  -4.8830000000000001e-01   4.8920000000000002e-01   6.5294999999999996e+00   6.4539999999999997e-01   3.7530000000000002e-01   3.0080000000000001e-01
   1.2564000000000000e+00  -4.3999999999999997e-02   1.6298999999999999e+00   3.6280000000000001e-01  -4.3769999999999998e-01  -7.8899999999999998e-02  -2.6629999999999998e-01   4.6689999999999998e-01   5.4847999999999999e+00   5.2020000000000000e-01   4.0410000000000001e-01   2.2559999999999999e-01
   1.4767999999999999e+00  -1.9789999999999999e-01   3.0882000000000001e+00   3.0549999999999999e-01  -3.9010000000000000e-01  -7.4499999999999997e-02  -4.2170000000000002e-01   4.4469999999999998e-01   5.4847999999999999e+00   5.2020000000000000e-01   3.9450000000000002e-01   2.9189999999999999e-01
   1.4767999999999999e+00   1.5390000000000001e-01   2.1446000000000001e+00   4.8690000000000000e-01  -3.2350000000000001e-01  -8.7700000000000000e-02  -3.3289999999999997e-01   6.6699999999999995e-02   5.9200999999999997e+00   5.0090000000000001e-01   3.4639999999999999e-01   2.7429999999999999e-01
   1.3225000000000000e+00   4.3999999999999997e-02   2.3161999999999998e+00   4.3919999999999998e-01  -4.2820000000000003e-01  -4.8200000000000000e-02  -2.4410000000000001e-01   4.4469999999999998e-01   5.6589000000000000e+00   5.2980000000000005e-01   3.0790000000000001e-01   2.7429999999999999e-01
   1.3225000000000000e+00  -2.1999999999999999e-02   2.4018999999999999e+00   3.3420000000000000e-01  -3.9010000000000000e-01  -7.0199999999999999e-02  -2.8849999999999998e-01   3.7800000000000000e-01   6.5294999999999996e+00   5.2980000000000005e-01   3.5599999999999998e-01   2.8749999999999998e-01
   1.2564000000000000e+00   2.1999999999999999e-02   2.9165999999999999e+00   4.3919999999999998e-01  -3.2350000000000001e-01  -5.2600000000000001e-02  -2.6629999999999998e-01   2.0010000000000000e-01   6.0072000000000001e+00   5.6830000000000003e-01   4.5219999999999999e-01   2.6540000000000002e-01
   1.3005000000000000e+00  -1.3189999999999999e-01   2.5735000000000001e+00   4.7739999999999999e-01  -3.5210000000000002e-01  -1.2280000000000001e-01  -3.3289999999999997e-01   3.3350000000000002e-01   5.6589000000000000e+00   4.6239999999999998e-01   3.4639999999999999e-01   2.3890000000000000e-01
   1.4548000000000001e+00   2.1999999999999999e-02   2.5735000000000001e+00   3.4370000000000001e-01  -4.1870000000000002e-01  -5.2600000000000001e-02  -4.4400000000000002e-02   3.7800000000000000e-01   6.0941999999999998e+00   5.1049999999999995e-01   3.2710000000000000e-01   2.3000000000000001e-01
   1.2784000000000000e+00  -6.6000000000000003e-02   1.9730000000000001e+00   4.2959999999999998e-01  -4.1870000000000002e-01  -3.9500000000000000e-02  -3.7730000000000002e-01   2.2239999999999999e-01   5.5719000000000003e+00   5.2980000000000005e-01   3.8490000000000002e-01   3.0520000000000003e-01
   1.5208999999999999e+00   2.1999999999999999e-02   2.1446000000000001e+00   4.7739999999999999e-01  -3.9010000000000000e-01  -3.5099999999999999e-02  -2.4410000000000001e-01   2.2239999999999999e-01   5.8330000000000002e+00   5.2980000000000005e-01   3.2710000000000000e-01   2.4329999999999999e-01
   1.1902999999999999e+00  -6.6000000000000003e-02   2.4876999999999998e+00   3.8190000000000002e-01  -3.7109999999999999e-01  -7.8899999999999998e-02  -2.8849999999999998e-01   3.5580000000000001e-01   5.6589000000000000e+00   5.4910000000000003e-01   4.1370000000000001e-01   2.3440000000000000e-01
   1.2784000000000000e+00   6.6000000000000003e-02   1.8015000000000001e+00   4.7739999999999999e-01  -4.4719999999999999e-01  -7.4499999999999997e-02  -8.8800000000000004e-02   5.5589999999999995e-01   5.5719000000000003e+00   5.4910000000000003e-01   4.0410000000000001e-01   2.6540000000000002e-01
   1.2784000000000000e+00  -1.5390000000000001e-01   3.0882000000000001e+00   4.1049999999999998e-01  -2.7600000000000002e-01  -8.3299999999999999e-02  -2.8849999999999998e-01   4.6689999999999998e-01   6.0072000000000001e+00   4.7199999999999998e-01   3.9450000000000002e-01   2.6100000000000001e-01
   1.3666000000000000e+00  -1.7590000000000000e-01   1.6298999999999999e+00   3.4370000000000001e-01  -3.3310000000000001e-01  -9.2100000000000001e-02  -5.1049999999999995e-01   4.4469999999999998e-01   5.4847999999999999e+00   4.7199999999999998e-01   3.6559999999999998e-01   2.4329999999999999e-01
   1.2343999999999999e+00   2.4179999999999999e-01   2.5735000000000001e+00   4.1049999999999998e-01  -3.0449999999999999e-01  -6.1400000000000003e-02  -2.4410000000000001e-01   2.4460000000000001e-01   6.0072000000000001e+00   5.9719999999999995e-01   3.3679999999999999e-01   2.6540000000000002e-01
   1.2784000000000000e+00   6.6000000000000003e-02   2.5735000000000001e+00   4.1049999999999998e-01  -3.7109999999999999e-01  -5.2600000000000001e-02  -1.7760000000000001e-01   3.7800000000000000e-01   5.7460000000000004e+00   5.2980000000000005e-01   3.7530000000000002e-01   2.6979999999999998e-01
   1.5428999999999999e+00  -2.8580000000000000e-01   3.2597999999999998e+00   4.1049999999999998e-01  -3.5210000000000002e-01  -8.3299999999999999e-02  -2.4410000000000001e-01   4.2249999999999999e-01   5.3106999999999998e+00   5.8760000000000001e-01   3.6559999999999998e-01   3.0959999999999999e-01
   1.3005000000000000e+00  -8.7900000000000006e-02   2.5735000000000001e+00   4.4869999999999999e-01  -4.0920000000000001e-01  -5.7000000000000002e-02  -1.1100000000000000e-01   3.1130000000000002e-01   6.6166000000000000e+00   4.3350000000000000e-01   3.4639999999999999e-01   2.6979999999999998e-01
   1.4107000000000001e+00  -8.7900000000000006e-02   2.2303999999999999e+00   4.2009999999999997e-01  -3.9010000000000000e-01  -2.6300000000000000e-02  -2.4410000000000001e-01   2.8910000000000002e-01   5.8330000000000002e+00   5.0090000000000001e-01   3.7530000000000002e-01   2.8310000000000002e-01
   1.2784000000000000e+00  -1.3189999999999999e-01   2.3161999999999998e+00   4.4869999999999999e-01  -3.7109999999999999e-01  -1.3200000000000000e-02  -4.2170000000000002e-01   5.1139999999999997e-01   6.3554000000000004e+00   4.4309999999999999e-01   3.7530000000000002e-01   3.0080000000000001e-01
   1.3887000000000000e+00  -4.3999999999999997e-02   2.3161999999999998e+00   3.8190000000000002e-01  -2.8549999999999998e-01  -6.1400000000000003e-02  -2.2189999999999999e-01   2.8910000000000002e-01   6.0941999999999998e+00   6.0690000000000000e-01   3.6559999999999998e-01   2.9189999999999999e-01
   1.3005000000000000e+00  -1.3189999999999999e-01   2.1446000000000001e+00   4.2959999999999998e-01  -3.3310000000000001e-01  -7.4499999999999997e-02  -3.1069999999999998e-01   4.8920000000000002e-01   5.6589000000000000e+00   5.2020000000000000e-01   4.8110000000000003e-01   2.6540000000000002e-01
   1.1902999999999999e+00   1.5390000000000001e-01   2.0588000000000002e+00   4.7739999999999999e-01  -3.6159999999999998e-01  -7.8899999999999998e-02  -8.8800000000000004e-02   5.5589999999999995e-01   5.5719000000000003e+00   5.0090000000000001e-01   3.6559999999999998e-01   3.0520000000000003e-01
   1.2784000000000000e+00   6.6000000000000003e-02   3.0024000000000002e+00   4.4869999999999999e-01  -3.8059999999999999e-01  -8.3299999999999999e-02  -3.3289999999999997e-01   4.8920000000000002e-01   5.5719000000000003e+00   5.0090000000000001e-01   3.3679999999999999e-01   2.6540000000000002e-01
   1.4988999999999999e+00  -6.6000000000000003e-02   1.9730000000000001e+00   4.1049999999999998e-01  -4.0920000000000001e-01  -9.2100000000000001e-02  -2.8849999999999998e-01   3.1130000000000002e-01   6.0941999999999998e+00   6.4539999999999997e-01   3.2710000000000000e-01   3.3179999999999998e-01
   1.3225000000000000e+00   1.5390000000000001e-01   3.0024000000000002e+00   3.4370000000000001e-01  -3.6159999999999998e-01  -8.7700000000000000e-02  -3.5510000000000003e-01   3.3350000000000002e-01   6.0941999999999998e+00   4.8159999999999997e-01   2.9830000000000001e-01   2.8310000000000002e-01
   1.3005000000000000e+00  -4.3999999999999997e-02   2.4876999999999998e+00   4.5829999999999999e-01  -4.7580000000000000e-01  -2.1899999999999999e-02  -2.4410000000000001e-01   4.2249999999999999e-01   6.4424999999999999e+00   5.2020000000000000e-01   2.8870000000000001e-01   2.6979999999999998e-01
   1.4327000000000001e+00  -3.2979999999999998e-01   3.1739999999999999e+00   4.2009999999999997e-01  -3.5210000000000002e-01  -5.2600000000000001e-02  -3.3289999999999997e-01   5.7809999999999995e-01   5.6589000000000000e+00   5.7799999999999996e-01   5.3879999999999995e-01   2.5209999999999999e-01
   1.5208999999999999e+00  -1.0990000000000000e-01   2.7450999999999999e+00   4.0100000000000002e-01  -4.4719999999999999e-01  -1.0520000000000000e-01  -2.4410000000000001e-01   4.0020000000000000e-01   5.3106999999999998e+00   5.3939999999999999e-01   3.2710000000000000e-01   2.9640000000000000e-01
   1.2784000000000000e+00   1.3189999999999999e-01   1.9730000000000001e+00   4.2959999999999998e-01  -3.8059999999999999e-01  -5.2600000000000001e-02  -2.6629999999999998e-01   5.3369999999999995e-01   5.9200999999999997e+00   5.8760000000000001e-01   3.5599999999999998e-01   2.7429999999999999e-01
   1.3666000000000000e+00   2.1999999999999999e-02   2.4876999999999998e+00   4.2959999999999998e-01  -3.8059999999999999e-01  -6.1400000000000003e-02  -2.2189999999999999e-01   4.6689999999999998e-01   5.3977000000000004e+00   6.4539999999999997e-01   3.5599999999999998e-01   2.8749999999999998e-01
   1.4988999999999999e+00  -4.3999999999999997e-02   2.1446000000000001e+00   4.2959999999999998e-01  -3.1400000000000000e-01  -2.6300000000000000e-02  -2.4410000000000001e-01   4.0020000000000000e-01   6.4424999999999999e+00   5.8760000000000001e-01   3.6559999999999998e-01   2.9189999999999999e-01
   1.2564000000000000e+00  -1.0990000000000000e-01   3.4314000000000000e+00   4.0100000000000002e-01  -4.3769999999999998e-01  -3.0700000000000002e-02  -3.9950000000000002e-01   2.4460000000000001e-01   5.5719000000000003e+00   4.3350000000000000e-01   3.2710000000000000e-01   2.7870000000000000e-01
   1.3887000000000000e+00  -6.6000000000000003e-02   3.0024000000000002e+00   4.2009999999999997e-01  -3.8059999999999999e-01  -8.8000000000000005e-03  -3.3289999999999997e-01   3.5580000000000001e-01   5.3977000000000004e+00   5.4910000000000003e-01   3.9450000000000002e-01   2.8749999999999998e-01
   1.1902999999999999e+00   0.0000000000000000e+00   2.3161999999999998e+00   3.4370000000000001e-01  -3.3310000000000001e-01  -5.7000000000000002e-02  -4.4390000000000002e-01   3.1130000000000002e-01   6.4424999999999999e+00   5.2980000000000005e-01   3.5599999999999998e-01   2.6979999999999998e-01
   1.4548000000000001e+00   0.0000000000000000e+00   2.9165999999999999e+00   3.6280000000000001e-01  -4.1870000000000002e-01  -5.7000000000000002e-02  -1.9980000000000001e-01   4.6689999999999998e-01   5.5719000000000003e+00   4.5269999999999999e-01   2.9830000000000001e-01   2.6540000000000002e-01
   1.5870000000000000e+00  -2.6379999999999998e-01   2.4876999999999998e+00   4.2009999999999997e-01  -3.1400000000000000e-01  -7.4499999999999997e-02  -1.5540000000000001e-01   3.1130000000000002e-01   6.3554000000000004e+00   5.6830000000000003e-01   3.7530000000000002e-01   3.0080000000000001e-01
   1.0360000000000000e+00  -2.1980000000000000e-01   3.1739999999999999e+00   4.5829999999999999e-01  -3.4260000000000002e-01  -9.2100000000000001e-02  -2.6629999999999998e-01   4.4469999999999998e-01   6.3554000000000004e+00   5.2020000000000000e-01   3.8490000000000002e-01   3.0520000000000003e-01
   1.6972000000000000e+00   4.3999999999999997e-02   1.5441000000000000e+00   4.4869999999999999e-01  -4.3769999999999998e-01  -5.7000000000000002e-02  -1.1100000000000000e-01   3.7800000000000000e-01   5.5719000000000003e+00   5.2980000000000005e-01   3.7530000000000002e-01   2.6100000000000001e-01
   1.3887000000000000e+00   2.1999999999999999e-02   2.2303999999999999e+00   4.2959999999999998e-01  -4.2820000000000003e-01  -1.0090000000000000e-01  -1.9980000000000001e-01   3.1130000000000002e-01   5.9200999999999997e+00   5.1049999999999995e-01   3.0790000000000001e-01   2.8749999999999998e-01
   1.0580000000000001e+00  -1.7590000000000000e-01   2.5735000000000001e+00   4.9650000000000000e-01  -3.4260000000000002e-01  -2.6300000000000000e-02  -1.9980000000000001e-01   4.0020000000000000e-01   4.9623999999999997e+00   5.2980000000000005e-01   4.0410000000000001e-01   2.1679999999999999e-01
   1.2343999999999999e+00   8.7900000000000006e-02   1.9730000000000001e+00   4.0100000000000002e-01  -2.8549999999999998e-01  -1.0090000000000000e-01  -1.7760000000000001e-01   5.7809999999999995e-01   6.2683000000000000e+00   4.4309999999999999e-01   5.1959999999999995e-01   2.6540000000000002e-01
   1.5870000000000000e+00  -8.7900000000000006e-02   2.1446000000000001e+00   5.0600000000000001e-01  -3.3310000000000001e-01  -3.5099999999999999e-02  -1.9980000000000001e-01   2.4460000000000001e-01   5.2236000000000002e+00   4.5269999999999999e-01   4.2340000000000000e-01   2.6540000000000002e-01
   1.5428999999999999e+00  -1.7590000000000000e-01   3.1739999999999999e+00   4.7739999999999999e-01  -3.5210000000000002e-01  -1.0090000000000000e-01  -1.7760000000000001e-01   1.7790000000000000e-01   5.5719000000000003e+00   4.8159999999999997e-01   3.0790000000000001e-01   3.0520000000000003e-01
   9.9190000000000000e-01  -8.7900000000000006e-02   2.4018999999999999e+00   3.9140000000000003e-01  -3.3310000000000001e-01   1.3200000000000000e-02  -6.2150000000000005e-01   4.8920000000000002e-01   6.7035999999999998e+00   5.9719999999999995e-01   4.2340000000000000e-01   3.1409999999999999e-01
   1.4988999999999999e+00  -1.9789999999999999e-01   3.0024000000000002e+00   4.2959999999999998e-01  -3.9970000000000000e-01  -2.1899999999999999e-02  -3.7730000000000002e-01   2.4460000000000001e-01   7.2260000000000000e+00   5.0090000000000001e-01   4.0410000000000001e-01   2.9189999999999999e-01
   1.3446000000000000e+00  -2.1999999999999999e-02   2.4018999999999999e+00   4.8690000000000000e-01  -3.9970000000000000e-01  -1.0960000000000000e-01  -1.1100000000000000e-01   3.1130000000000002e-01   4.6142000000000003e+00   4.9130000000000001e-01   3.2710000000000000e-01   2.4329999999999999e-01
   1.3666000000000000e+00  -2.1999999999999999e-02   2.2303999999999999e+00   4.3919999999999998e-01  -3.8059999999999999e-01  -6.5799999999999997e-02  -1.7760000000000001e-01   3.7800000000000000e-01   6.0941999999999998e+00   4.7199999999999998e-01   3.2710000000000000e-01   2.7429999999999999e-01
   9.9190000000000000e-01   1.7590000000000000e-01   2.0588000000000002e+00   4.5829999999999999e-01  -4.0920000000000001e-01  -5.7000000000000002e-02  -4.8830000000000001e-01   4.0020000000000000e-01   6.8777999999999997e+00   6.1650000000000005e-01   3.7530000000000002e-01   2.6979999999999998e-01
   1.0580000000000001e+00   1.0990000000000000e-01   2.1446000000000001e+00   4.4869999999999999e-01  -4.2820000000000003e-01  -9.2100000000000001e-02  -3.1069999999999998e-01   7.1150000000000002e-01   5.0495000000000001e+00   4.5269999999999999e-01   3.8490000000000002e-01   2.4329999999999999e-01
   1.4107000000000001e+00   1.9789999999999999e-01   2.3161999999999998e+00   5.4420000000000002e-01  -3.7109999999999999e-01  -5.7000000000000002e-02  -1.9980000000000001e-01   0.0000000000000000e+00   5.2236000000000002e+00   5.1049999999999995e-01   3.7530000000000002e-01   2.5209999999999999e-01
   1.1902999999999999e+00   6.6000000000000003e-02   1.8872000000000000e+00   4.3919999999999998e-01  -3.9010000000000000e-01  -8.3299999999999999e-02  -1.3320000000000001e-01   3.7800000000000000e-01   5.3106999999999998e+00   5.6830000000000003e-01   3.6559999999999998e-01   2.3890000000000000e-01
   1.3446000000000000e+00  -1.7590000000000000e-01   2.6593000000000000e+00   3.9140000000000003e-01  -3.3310000000000001e-01  -6.1400000000000003e-02  -5.3269999999999995e-01   7.5600000000000001e-01   6.1813000000000002e+00   5.9719999999999995e-01   3.6559999999999998e-01   2.8749999999999998e-01
   1.2564000000000000e+00  -1.7590000000000000e-01   1.5441000000000000e+00   4.6779999999999999e-01  -3.3310000000000001e-01  -3.9500000000000000e-02  -3.7730000000000002e-01  -1.5559999999999999e-01   5.0495000000000001e+00   5.2980000000000005e-01   3.0790000000000001e-01   2.2120000000000001e-01
   1.4548000000000001e+00  -2.1980000000000000e-01   2.9165999999999999e+00   4.5829999999999999e-01  -4.1870000000000002e-01  -1.7500000000000002e-02  -2.4410000000000001e-01   4.4469999999999998e-01   5.5719000000000003e+00   4.9130000000000001e-01   3.3679999999999999e-01   3.0959999999999999e-01
   1.3887000000000000e+00  -4.3999999999999997e-02   2.6593000000000000e+00   4.0100000000000002e-01  -3.7109999999999999e-01  -3.0700000000000002e-02  -2.4410000000000001e-01   5.3369999999999995e-01   6.4424999999999999e+00   5.2020000000000000e-01   3.0790000000000001e-01   3.0959999999999999e-01
   1.0580000000000001e+00  -1.5390000000000001e-01   2.4876999999999998e+00   4.3919999999999998e-01  -2.5690000000000002e-01  -7.4499999999999997e-02  -5.9930000000000005e-01   3.3350000000000002e-01   5.5719000000000003e+00   5.3939999999999999e-01   4.3300000000000000e-01   2.7429999999999999e-01
   1.3225000000000000e+00   4.3999999999999997e-02   1.7157000000000000e+00   4.3919999999999998e-01  -4.2820000000000003e-01   5.2600000000000001e-02  -2.6629999999999998e-01   4.0020000000000000e-01   6.1813000000000002e+00   5.0090000000000001e-01   4.5219999999999999e-01   2.5659999999999999e-01
   1.3666000000000000e+00  -2.1999999999999999e-02   2.7450999999999999e+00   4.5829999999999999e-01  -5.1390000000000002e-01  -3.5099999999999999e-02  -2.6629999999999998e-01   2.0010000000000000e-01   6.0941999999999998e+00   5.6830000000000003e-01   3.8490000000000002e-01   2.3890000000000000e-01
   1.5649999999999999e+00  -8.7900000000000006e-02   1.3725000000000001e+00   4.3919999999999998e-01  -3.6159999999999998e-01  -3.9500000000000000e-02  -4.4400000000000002e-02   4.6689999999999998e-01   6.0072000000000001e+00   5.4910000000000003e-01   3.7530000000000002e-01   2.5659999999999999e-01
   1.1681999999999999e+00   4.3999999999999997e-02   2.6593000000000000e+00   3.5330000000000000e-01  -3.5210000000000002e-01  -6.1400000000000003e-02  -3.7730000000000002e-01   1.1119999999999999e-01   4.5270999999999999e+00   5.0090000000000001e-01   4.0410000000000001e-01   2.6540000000000002e-01
   1.2343999999999999e+00  -1.9789999999999999e-01   3.0882000000000001e+00   4.2959999999999998e-01  -2.4740000000000001e-01  -1.1840000000000001e-01  -2.2189999999999999e-01   2.2239999999999999e-01   6.0072000000000001e+00   5.6830000000000003e-01   3.2710000000000000e-01   2.2559999999999999e-01
   1.4548000000000001e+00  -2.4179999999999999e-01   2.5735000000000001e+00   4.6779999999999999e-01  -3.8059999999999999e-01  -8.3299999999999999e-02  -4.6610000000000001e-01   6.6710000000000003e-01   5.4847999999999999e+00   5.3939999999999999e-01   3.4639999999999999e-01   2.3440000000000000e-01
   1.4327000000000001e+00  -1.0990000000000000e-01   2.5735000000000001e+00   3.5330000000000000e-01  -3.2350000000000001e-01  -5.7000000000000002e-02  -4.4400000000000002e-02   2.4460000000000001e-01   5.3106999999999998e+00   5.8760000000000001e-01   3.8490000000000002e-01   2.7429999999999999e-01
   1.4767999999999999e+00  -8.7900000000000006e-02   2.4018999999999999e+00   4.3919999999999998e-01  -3.7109999999999999e-01  -3.5099999999999999e-02  -2.2189999999999999e-01   2.2239999999999999e-01   5.3977000000000004e+00   4.8159999999999997e-01   3.8490000000000002e-01   2.6100000000000001e-01
   1.2122999999999999e+00  -8.7900000000000006e-02   1.9730000000000001e+00   4.9650000000000000e-01  -2.6640000000000003e-01  -3.5099999999999999e-02  -3.9950000000000002e-01   5.7809999999999995e-01   5.5719000000000003e+00   5.5869999999999997e-01   3.4639999999999999e-01   2.8749999999999998e-01
   1.4988999999999999e+00   0.0000000000000000e+00   1.6298999999999999e+00   4.6779999999999999e-01  -3.3310000000000001e-01  -1.0090000000000000e-01  -1.9980000000000001e-01  -2.2200000000000001e-02   5.3106999999999998e+00   5.5869999999999997e-01   3.2710000000000000e-01   2.7429999999999999e-01
   1.5208999999999999e+00  -2.8580000000000000e-01   2.2303999999999999e+00   3.5330000000000000e-01  -3.9970000000000000e-01  -7.8899999999999998e-02  -3.3289999999999997e-01   3.7800000000000000e-01   6.0941999999999998e+00   4.1420000000000001e-01   3.2710000000000000e-01   2.4770000000000000e-01
   1.3005000000000000e+00   1.3189999999999999e-01   2.4018999999999999e+00   4.0100000000000002e-01  -3.3310000000000001e-01  -3.5099999999999999e-02  -1.5540000000000001e-01   4.0020000000000000e-01   5.6589000000000000e+00   4.5269999999999999e-01   3.3679999999999999e-01   2.5209999999999999e-01
   1.2564000000000000e+00   0.0000000000000000e+00   1.6298999999999999e+00   3.4370000000000001e-01  -2.9499999999999998e-01  -6.5799999999999997e-02  -2.6629999999999998e-01   2.8910000000000002e-01   5.7460000000000004e+00   5.0090000000000001e-01   3.4639999999999999e-01   2.6540000000000002e-01
   1.4548000000000001e+00  -8.7900000000000006e-02   2.1446000000000001e+00   4.8690000000000000e-01  -3.6159999999999998e-01  -1.3200000000000000e-02  -3.3289999999999997e-01   3.1130000000000002e-01   5.2236000000000002e+00   5.2980000000000005e-01   4.3300000000000000e-01   2.8749999999999998e-01
   1.5649999999999999e+00  -1.7590000000000000e-01   2.6593000000000000e+00   3.6280000000000001e-01  -3.6159999999999998e-01  -8.7700000000000000e-02  -1.7760000000000001e-01   4.8920000000000002e-01   5.8330000000000002e+00   5.3939999999999999e-01   3.8490000000000002e-01   2.5659999999999999e-01
   1.3666000000000000e+00   6.6000000000000003e-02   2.1446000000000001e+00   4.7739999999999999e-01  -3.0449999999999999e-01  -8.3299999999999999e-02  -4.6610000000000001e-01   4.2249999999999999e-01   5.0495000000000001e+00   5.6830000000000003e-01   3.7530000000000002e-01   2.7429999999999999e-01
   1.1021000000000001e+00   1.9789999999999999e-01   3.0882000000000001e+00   5.0600000000000001e-01  -3.2350000000000001e-01  -1.1400000000000000e-01  -1.3320000000000001e-01   3.3350000000000002e-01   5.5719000000000003e+00   5.4910000000000003e-01   3.4639999999999999e-01   2.7429999999999999e-01
   1.4327000000000001e+00  -1.9789999999999999e-01   3.0024000000000002e+00   4.4869999999999999e-01  -3.9010000000000000e-01  -7.8899999999999998e-02  -1.9980000000000001e-01   4.4469999999999998e-01   5.1365999999999996e+00   4.9130000000000001e-01   3.4639999999999999e-01   2.7429999999999999e-01
   1.5428999999999999e+00  -1.5390000000000001e-01   2.5735000000000001e+00   3.0549999999999999e-01  -3.9970000000000000e-01  -7.4499999999999997e-02  -1.7760000000000001e-01   3.3350000000000002e-01   6.3554000000000004e+00   4.8159999999999997e-01   3.4639999999999999e-01   2.9640000000000000e-01
   1.2784000000000000e+00   0.0000000000000000e+00   2.2303999999999999e+00   4.0100000000000002e-01  -3.1400000000000000e-01  -8.3299999999999999e-02  -3.1069999999999998e-01   2.6679999999999998e-01   6.2683000000000000e+00   5.2980000000000005e-01   3.6559999999999998e-01   2.8310000000000002e-01
   1.4327000000000001e+00  -1.0990000000000000e-01   2.4876999999999998e+00   3.4370000000000001e-01  -3.8059999999999999e-01   0.0000000000000000e+00  -2.2189999999999999e-01   2.2239999999999999e-01   5.2236000000000002e+00   4.8159999999999997e-01   2.8870000000000001e-01   2.5209999999999999e-01
   1.0801000000000001e+00  -2.4179999999999999e-01   2.5735000000000001e+00   4.2009999999999997e-01  -3.6159999999999998e-01  -2.6300000000000000e-02  -3.3289999999999997e-01   2.0010000000000000e-01   5.5719000000000003e+00   5.0090000000000001e-01   3.8490000000000002e-01   2.9189999999999999e-01
   1.6972000000000000e+00   2.1999999999999999e-02   2.5735000000000001e+00   4.8690000000000000e-01  -3.5210000000000002e-01  -1.4910000000000001e-01  -3.1069999999999998e-01   3.5580000000000001e-01   6.5294999999999996e+00   4.6239999999999998e-01   3.4639999999999999e-01   2.6100000000000001e-01
   1.5649999999999999e+00  -1.7590000000000000e-01   3.0024000000000002e+00   4.8690000000000000e-01  -2.6640000000000003e-01  -9.2100000000000001e-02  -8.8800000000000004e-02   2.2239999999999999e-01   5.3106999999999998e+00   5.3939999999999999e-01   4.6189999999999998e-01   2.4770000000000000e-01
   8.1559999999999999e-01  -1.5390000000000001e-01   1.8872000000000000e+00   3.7240000000000001e-01  -2.8549999999999998e-01  -4.8200000000000000e-02  -2.8849999999999998e-01   3.7800000000000000e-01   6.0941999999999998e+00   5.7799999999999996e-01   4.1370000000000001e-01   2.4770000000000000e-01
   1.5870000000000000e+00  -1.7590000000000000e-01   2.4018999999999999e+00   5.2510000000000001e-01  -2.3790000000000000e-01  -7.8899999999999998e-02  -1.9980000000000001e-01   4.4469999999999998e-01   6.3554000000000004e+00   4.3350000000000000e-01   3.5599999999999998e-01   2.6100000000000001e-01
   1.3225000000000000e+00  -1.9789999999999999e-01   2.8309000000000002e+00   5.0600000000000001e-01  -3.0449999999999999e-01  -7.4499999999999997e-02  -2.2189999999999999e-01   2.4460000000000001e-01   5.5719000000000003e+00   4.7199999999999998e-01   3.7530000000000002e-01   2.6540000000000002e-01
   1.2122999999999999e+00  -4.3999999999999997e-02   2.4876999999999998e+00   3.6280000000000001e-01  -3.7109999999999999e-01  -6.5799999999999997e-02  -2.8849999999999998e-01   5.3369999999999995e-01   5.2236000000000002e+00   4.7199999999999998e-01   2.7900000000000003e-01   2.7870000000000000e-01
   1.4107000000000001e+00  -6.6000000000000003e-02   1.3725000000000001e+00   4.7739999999999999e-01  -3.9010000000000000e-01  -3.5099999999999999e-02  -3.5510000000000003e-01   4.0020000000000000e-01   6.4424999999999999e+00   4.4309999999999999e-01   3.9450000000000002e-01   2.8310000000000002e-01
   1.0580000000000001e+00  -4.3999999999999997e-02   2.8309000000000002e+00   4.4869999999999999e-01  -2.9499999999999998e-01  -2.1899999999999999e-02  -3.9950000000000002e-01   2.2239999999999999e-01   5.5719000000000003e+00   4.6239999999999998e-01   3.2710000000000000e-01   2.6979999999999998e-01
   1.4988999999999999e+00  -6.6000000000000003e-02   2.1446000000000001e+00   3.5330000000000000e-01  -3.1400000000000000e-01  -1.7500000000000002e-02  -3.1069999999999998e-01   4.4469999999999998e-01   6.2683000000000000e+00   4.7199999999999998e-01   4.4259999999999999e-01   2.6100000000000001e-01
   1.2122999999999999e+00  -1.7590000000000000e-01   2.5735000000000001e+00   4.5829999999999999e-01  -3.1400000000000000e-01  -3.5099999999999999e-02  -1.3320000000000001e-01   4.0020000000000000e-01   6.0941999999999998e+00   5.2980000000000005e-01   3.0790000000000001e-01   2.6100000000000001e-01
   1.4107000000000001e+00  -6.6000000000000003e-02   2.4018999999999999e+00   5.0600000000000001e-01  -3.8059999999999999e-01  -6.5799999999999997e-02  -2.8849999999999998e-01   5.5589999999999995e-01   5.6589000000000000e+00   4.8159999999999997e-01   3.7530000000000002e-01   2.4329999999999999e-01
   1.2784000000000000e+00   0.0000000000000000e+00   2.0588000000000002e+00   4.0100000000000002e-01  -4.6629999999999999e-01  -6.5799999999999997e-02  -1.7760000000000001e-01   3.5580000000000001e-01   6.4424999999999999e+00   6.7430000000000001e-01   4.0410000000000001e-01   2.7870000000000000e-01
   1.3225000000000000e+00  -1.9789999999999999e-01   2.4018999999999999e+00   3.6280000000000001e-01  -3.2350000000000001e-01  -4.8200000000000000e-02  -2.8849999999999998e-01   6.6710000000000003e-01   4.9623999999999997e+00   4.8159999999999997e-01   4.0410000000000001e-01   2.5659999999999999e-01
   1.5870000000000000e+00   8.7900000000000006e-02   3.2597999999999998e+00   4.6779999999999999e-01  -3.0449999999999999e-01  -9.2100000000000001e-02  -3.5510000000000003e-01   4.0020000000000000e-01   5.6589000000000000e+00   5.2980000000000005e-01   3.8490000000000002e-01   2.6979999999999998e-01
   1.1681999999999999e+00  -6.6000000000000003e-02   2.8309000000000002e+00   4.7739999999999999e-01  -4.1870000000000002e-01   2.6300000000000000e-02  -2.4410000000000001e-01   3.1130000000000002e-01   5.4847999999999999e+00   4.9130000000000001e-01   4.2340000000000000e-01   2.7429999999999999e-01
   1.5649999999999999e+00  -3.5170000000000001e-01   2.2303999999999999e+00   3.6280000000000001e-01  -4.5679999999999998e-01  -8.8000000000000005e-03  -4.4390000000000002e-01   7.1150000000000002e-01   5.4847999999999999e+00   5.7799999999999996e-01   3.3679999999999999e-01   2.8749999999999998e-01
   1.4548000000000001e+00  -4.3999999999999997e-02   2.9165999999999999e+00   3.9140000000000003e-01  -4.2820000000000003e-01  -7.0199999999999999e-02  -2.6629999999999998e-01   4.8920000000000002e-01   5.7460000000000004e+00   5.6830000000000003e-01   3.2710000000000000e-01   2.3890000000000000e-01
   1.3446000000000000e+00  -2.6379999999999998e-01   1.9730000000000001e+00   4.5829999999999999e-01  -3.9010000000000000e-01   1.3200000000000000e-02  -4.2170000000000002e-01   2.8910000000000002e-01   5.3106999999999998e+00   4.6239999999999998e-01   3.8490000000000002e-01   3.2290000000000002e-01
   1.3225000000000000e+00   1.0990000000000000e-01   2.0588000000000002e+00   3.8190000000000002e-01  -3.7109999999999999e-01  -2.6300000000000000e-02  -4.6610000000000001e-01   6.4480000000000004e-01   6.0941999999999998e+00   5.3939999999999999e-01   2.6939999999999997e-01   3.1850000000000001e-01
   1.2784000000000000e+00   0.0000000000000000e+00   1.6298999999999999e+00   3.7240000000000001e-01  -4.2820000000000003e-01  -6.1400000000000003e-02  -4.6610000000000001e-01   3.3350000000000002e-01   6.0941999999999998e+00   5.8760000000000001e-01   3.5599999999999998e-01   3.0080000000000001e-01
   1.1462000000000001e+00  -2.1999999999999999e-02   1.9730000000000001e+00   4.8690000000000000e-01  -3.9970000000000000e-01  -1.0960000000000000e-01  -1.5540000000000001e-01   5.1139999999999997e-01   5.5719000000000003e+00   4.4309999999999999e-01   3.4639999999999999e-01   3.1409999999999999e-01
   1.2122999999999999e+00  -2.1980000000000000e-01   2.2303999999999999e+00   4.6779999999999999e-01  -4.3769999999999998e-01  -2.6300000000000000e-02  -2.6629999999999998e-01   2.6679999999999998e-01   5.8330000000000002e+00   5.5869999999999997e-01   3.2710000000000000e-01   3.2729999999999998e-01
   1.4327000000000001e+00  -4.3999999999999997e-02   2.3161999999999998e+00   4.5829999999999999e-01  -3.0449999999999999e-01  -3.5099999999999999e-02  -2.2189999999999999e-01   4.0020000000000000e-01   5.3977000000000004e+00   4.9130000000000001e-01   3.8490000000000002e-01   2.6979999999999998e-01
   1.2564000000000000e+00  -1.0990000000000000e-01   2.9165999999999999e+00   3.8190000000000002e-01  -3.0449999999999999e-01  -9.6500000000000002e-02  -2.6629999999999998e-01   3.7800000000000000e-01   6.7035999999999998e+00   4.7199999999999998e-01   3.3679999999999999e-01   2.6540000000000002e-01
   1.4548000000000001e+00   1.3189999999999999e-01   1.3725000000000001e+00   4.3919999999999998e-01  -3.7109999999999999e-01  -1.2720000000000001e-01  -1.3320000000000001e-01   2.4460000000000001e-01   6.0072000000000001e+00   5.3939999999999999e-01   4.2340000000000000e-01   2.5659999999999999e-01
   1.3225000000000000e+00  -2.6379999999999998e-01   2.3161999999999998e+00   4.3919999999999998e-01  -3.9970000000000000e-01  -3.5099999999999999e-02  -2.6629999999999998e-01   4.8920000000000002e-01   6.0941999999999998e+00   4.7199999999999998e-01   3.3679999999999999e-01   2.7429999999999999e-01
   1.5428999999999999e+00   3.0780000000000002e-01   3.0882000000000001e+00   4.2009999999999997e-01  -3.4260000000000002e-01  -8.7700000000000000e-02  -1.7760000000000001e-01   3.7800000000000000e-01   5.2236000000000002e+00   5.6830000000000003e-01   3.1750000000000000e-01   2.8310000000000002e-01
   1.3005000000000000e+00  -2.1999999999999999e-02   1.6298999999999999e+00   5.5379999999999996e-01  -3.9970000000000000e-01  -7.0199999999999999e-02  -4.2170000000000002e-01   4.4469999999999998e-01   5.8330000000000002e+00   4.8159999999999997e-01   2.5019999999999998e-01   2.9640000000000000e-01
   1.3666000000000000e+00  -1.5390000000000001e-01   2.4018999999999999e+00   4.6779999999999999e-01  -3.9010000000000000e-01  -3.9500000000000000e-02  -2.4410000000000001e-01   4.8920000000000002e-01   5.8330000000000002e+00   5.6830000000000003e-01   3.5599999999999998e-01   2.7870000000000000e-01
   1.4767999999999999e+00  -6.6000000000000003e-02   3.0024000000000002e+00   3.6280000000000001e-01  -2.4740000000000001e-01  -3.0700000000000002e-02  -1.1100000000000000e-01   2.6679999999999998e-01   5.9200999999999997e+00   5.4910000000000003e-01   4.2340000000000000e-01   2.8310000000000002e-01
   1.4988999999999999e+00   6.6000000000000003e-02   1.7157000000000000e+00   4.6779999999999999e-01  -3.2350000000000001e-01  -9.2100000000000001e-02  -1.5540000000000001e-01   4.4469999999999998e-01   5.3977000000000004e+00   5.7799999999999996e-01   3.7530000000000002e-01   3.0080000000000001e-01
   1.3446000000000000e+00  -1.5390000000000001e-01   1.9730000000000001e+00   4.4869999999999999e-01  -3.9970000000000000e-01  -4.3900000000000002e-02  -1.5540000000000001e-01   3.1130000000000002e-01   5.8330000000000002e+00   4.6239999999999998e-01   4.2340000000000000e-01   2.8310000000000002e-01
   1.3446000000000000e+00  -2.1999999999999999e-02   2.2303999999999999e+00   4.2009999999999997e-01  -3.8059999999999999e-01  -6.5799999999999997e-02   2.2200000000000001e-02   5.1139999999999997e-01   6.3554000000000004e+00   5.2980000000000005e-01   4.4259999999999999e-01   2.9189999999999999e-01
   1.4988999999999999e+00  -2.1980000000000000e-01   1.8872000000000000e+00   4.7739999999999999e-01  -3.5210000000000002e-01  -1.1400000000000000e-01  -1.7760000000000001e-01   4.2249999999999999e-01   4.9623999999999997e+00   5.1049999999999995e-01   4.4259999999999999e-01   2.7429999999999999e-01
   1.0580000000000001e+00   2.1980000000000000e-01   2.7450999999999999e+00   4.7739999999999999e-01  -3.8059999999999999e-01  -7.8899999999999998e-02  -1.7760000000000001e-01   3.7800000000000000e-01   5.5719000000000003e+00   4.9130000000000001e-01   3.4639999999999999e-01   3.2290000000000002e-01
   1.0801000000000001e+00  -8.7900000000000006e-02   2.0588000000000002e+00   3.5330000000000000e-01  -3.9970000000000000e-01  -5.7000000000000002e-02  -1.9980000000000001e-01   3.1130000000000002e-01   5.3106999999999998e+00   5.6830000000000003e-01   3.2710000000000000e-01   2.3440000000000000e-01
   1.3446000000000000e+00  -1.9789999999999999e-01   3.4314000000000000e+00   4.1049999999999998e-01  -2.9499999999999998e-01  -4.3900000000000002e-02  -3.9950000000000002e-01   2.6679999999999998e-01   6.4424999999999999e+00   4.8159999999999997e-01   3.1750000000000000e-01   2.4770000000000000e-01
   1.4988999999999999e+00   2.1999999999999999e-02   2.5735000000000001e+00   4.8690000000000000e-01  -3.9970000000000000e-01  -4.8200000000000000e-02  -4.8830000000000001e-01   2.4460000000000001e-01   6.2683000000000000e+00   4.7199999999999998e-01   3.3679999999999999e-01   2.6100000000000001e-01
   1.3446000000000000e+00  -4.3999999999999997e-02   2.5735000000000001e+00   3.2460000000000000e-01  -3.9970000000000000e-01  -7.4499999999999997e-02  -2.2189999999999999e-01   3.3350000000000002e-01   6.0072000000000001e+00   5.2980000000000005e-01   3.9450000000000002e-01   2.7870000000000000e-01
   1.4548000000000001e+00   8.7900000000000006e-02   2.6593000000000000e+00   4.3919999999999998e-01  -3.3310000000000001e-01  -3.5099999999999999e-02  -3.7730000000000002e-01   6.0040000000000004e-01   5.3106999999999998e+00   5.7799999999999996e-01   3.4639999999999999e-01   2.5659999999999999e-01
   1.4327000000000001e+00  -2.1999999999999999e-02   1.8872000000000000e+00   4.4869999999999999e-01  -3.7109999999999999e-01  -4.8200000000000000e-02  -4.4390000000000002e-01   4.0020000000000000e-01   5.5719000000000003e+00   5.0090000000000001e-01   4.6189999999999998e-01   2.7870000000000000e-01
   1.4548000000000001e+00  -1.9789999999999999e-01   2.1446000000000001e+00   4.2959999999999998e-01  -3.5210000000000002e-01  -6.5799999999999997e-02  -8.8800000000000004e-02   4.2249999999999999e-01   5.8330000000000002e+00   4.8159999999999997e-01   3.4639999999999999e-01   2.6979999999999998e-01
   1.4107000000000001e+00  -2.8580000000000000e-01   3.0024000000000002e+00   4.1049999999999998e-01  -2.5690000000000002e-01  -4.8200000000000000e-02  -2.2189999999999999e-01   2.2239999999999999e-01   6.1813000000000002e+00   5.2980000000000005e-01   4.3300000000000000e-01   2.5659999999999999e-01
   1.2343999999999999e+00  -6.6000000000000003e-02   1.8015000000000001e+00   4.5829999999999999e-01  -3.8059999999999999e-01  -4.3900000000000002e-02  -3.1069999999999998e-01   3.5580000000000001e-01   5.5719000000000003e+00   5.2020000000000000e-01   2.8870000000000001e-01   2.4770000000000000e-01
   1.2784000000000000e+00   1.0990000000000000e-01   2.0588000000000002e+00   5.2510000000000001e-01  -3.6159999999999998e-01  -3.9500000000000000e-02  -3.1069999999999998e-01   6.2260000000000004e-01   5.7460000000000004e+00   5.0090000000000001e-01   4.1370000000000001e-01   3.0959999999999999e-01
   1.3446000000000000e+00   6.6000000000000003e-02   1.9730000000000001e+00   5.0600000000000001e-01  -3.5210000000000002e-01  -3.9500000000000000e-02  -2.2189999999999999e-01   4.6689999999999998e-01   6.1813000000000002e+00   5.2020000000000000e-01   3.6559999999999998e-01   2.6540000000000002e-01
   1.3446000000000000e+00  -3.0780000000000002e-01   2.3161999999999998e+00   3.8190000000000002e-01  -3.1400000000000000e-01  -5.2600000000000001e-02  -2.2189999999999999e-01   4.6689999999999998e-01   6.0072000000000001e+00   4.9130000000000001e-01   3.8490000000000002e-01   2.5659999999999999e-01
   1.3666000000000000e+00   2.1999999999999999e-02   2.2303999999999999e+00   5.1559999999999995e-01  -3.5210000000000002e-01  -5.7000000000000002e-02  -1.1100000000000000e-01   3.7800000000000000e-01   6.5294999999999996e+00   5.0090000000000001e-01   3.9450000000000002e-01   2.6100000000000001e-01
   1.2343999999999999e+00  -6.6000000000000003e-02   2.1446000000000001e+00   4.0100000000000002e-01  -3.6159999999999998e-01  -7.8899999999999998e-02  -1.5540000000000001e-01   3.7800000000000000e-01   6.4424999999999999e+00   5.0090000000000001e-01   2.9830000000000001e-01   3.0959999999999999e-01
   1.2564000000000000e+00  -4.6170000000000000e-01   2.3161999999999998e+00   3.3420000000000000e-01  -4.3769999999999998e-01  -4.3900000000000002e-02  -1.9980000000000001e-01   5.3369999999999995e-01   5.6589000000000000e+00   5.3939999999999999e-01   3.3679999999999999e-01   2.9189999999999999e-01
   1.5208999999999999e+00  -4.3999999999999997e-02   1.3725000000000001e+00   4.7739999999999999e-01  -3.4260000000000002e-01  -4.8200000000000000e-02  -4.6610000000000001e-01   4.2249999999999999e-01   5.9200999999999997e+00   5.6830000000000003e-01   4.2340000000000000e-01   2.8749999999999998e-01
   1.3005000000000000e+00   0.0000000000000000e+00   2.8309000000000002e+00   4.3919999999999998e-01  -3.7109999999999999e-01  -8.3299999999999999e-02  -1.7760000000000001e-01   4.0020000000000000e-01   6.0941999999999998e+00   5.0090000000000001e-01   4.4259999999999999e-01   2.6979999999999998e-01
   1.3666000000000000e+00  -1.0990000000000000e-01   3.0882000000000001e+00   4.0100000000000002e-01  -4.0920000000000001e-01  -3.0700000000000002e-02  -2.4410000000000001e-01   6.0040000000000004e-01   6.0941999999999998e+00   5.1049999999999995e-01   3.4639999999999999e-01   2.7429999999999999e-01
   1.3225000000000000e+00  -4.3999999999999997e-02   2.7450999999999999e+00   4.6779999999999999e-01  -3.5210000000000002e-01  -6.5799999999999997e-02  -3.3289999999999997e-01   2.6679999999999998e-01   5.7460000000000004e+00   5.0090000000000001e-01   3.4639999999999999e-01   2.7870000000000000e-01
   1.4327000000000001e+00  -1.7590000000000000e-01   2.4018999999999999e+00   3.8190000000000002e-01  -2.3790000000000000e-01  -8.8000000000000005e-03  -1.1100000000000000e-01   4.4469999999999998e-01   5.6589000000000000e+00   5.3939999999999999e-01   3.9450000000000002e-01   3.3179999999999998e-01
   1.3666000000000000e+00  -2.1999999999999999e-02   2.7450999999999999e+00   3.9140000000000003e-01  -3.9010000000000000e-01  -5.2600000000000001e-02   0.0000000000000000e+00   1.7790000000000000e-01   6.1813000000000002e+00   4.6239999999999998e-01   4.2340000000000000e-01   2.6100000000000001e-01
   1.3887000000000000e+00  -6.6000000000000003e-02   1.8872000000000000e+00   4.2959999999999998e-01  -3.7109999999999999e-01  -1.0090000000000000e-01  -2.6629999999999998e-01   4.6689999999999998e-01   5.3977000000000004e+00   5.2980000000000005e-01   3.2710000000000000e-01   2.6979999999999998e-01
   1.1681999999999999e+00  -1.7590000000000000e-01   2.3161999999999998e+00   4.2959999999999998e-01  -4.3769999999999998e-01  -3.9500000000000000e-02  -4.6610000000000001e-01   2.6679999999999998e-01   6.0072000000000001e+00   5.1049999999999995e-01   4.2340000000000000e-01   3.0520000000000003e-01
   1.5428999999999999e+00  -1.7590000000000000e-01   2.8309000000000002e+00   4.4869999999999999e-01  -4.1870000000000002e-01  -9.2100000000000001e-02  -3.1069999999999998e-01   3.1130000000000002e-01   6.2683000000000000e+00   4.7199999999999998e-01   3.4639999999999999e-01   2.6979999999999998e-01
   1.3005000000000000e+00  -4.1770000000000002e-01   2.0588000000000002e+00   4.6779999999999999e-01  -3.9010000000000000e-01  -3.9500000000000000e-02  -3.9950000000000002e-01   3.7800000000000000e-01   5.6589000000000000e+00   5.7799999999999996e-01   3.4639999999999999e-01   2.6979999999999998e-01
   1.3005000000000000e+00   1.3189999999999999e-01   1.8015000000000001e+00   4.2009999999999997e-01  -3.2350000000000001e-01  -6.5799999999999997e-02  -1.7760000000000001e-01   6.0040000000000004e-01   6.2683000000000000e+00   5.1049999999999995e-01   2.8870000000000001e-01   2.6979999999999998e-01
   1.2343999999999999e+00  -1.7590000000000000e-01   2.8309000000000002e+00   4.0100000000000002e-01  -4.6629999999999999e-01  -5.2600000000000001e-02  -2.4410000000000001e-01   3.3350000000000002e-01   5.6589000000000000e+00   5.2980000000000005e-01   4.2340000000000000e-01   2.6979999999999998e-01
   1.4107000000000001e+00  -4.3999999999999997e-02   1.6298999999999999e+00   5.1559999999999995e-01  -3.3310000000000001e-01  -5.7000000000000002e-02  -3.1069999999999998e-01   5.1139999999999997e-01   5.6589000000000000e+00   5.5869999999999997e-01   3.2710000000000000e-01   3.4060000000000001e-01
   1.1241000000000001e+00  -2.1999999999999999e-02   2.4018999999999999e+00   4.6779999999999999e-01  -4.1870000000000002e-01   1.7500000000000002e-02  -2.8849999999999998e-01   3.3350000000000002e-01   6.5294999999999996e+00   5.0090000000000001e-01   2.6939999999999997e-01   3.0080000000000001e-01
   1.1681999999999999e+00  -6.6000000000000003e-02   1.8872000000000000e+00   4.0100000000000002e-01  -3.1400000000000000e-01  -6.5799999999999997e-02  -8.8800000000000004e-02   4.2249999999999999e-01   5.5719000000000003e+00   4.5269999999999999e-01   3.8490000000000002e-01   2.6979999999999998e-01
   1.2122999999999999e+00   0.0000000000000000e+00   1.7157000000000000e+00   3.8190000000000002e-01  -3.4260000000000002e-01  -6.5799999999999997e-02  -2.2189999999999999e-01   4.0020000000000000e-01   5.3977000000000004e+00   5.6830000000000003e-01   4.0410000000000001e-01   2.5659999999999999e-01
   1.3666000000000000e+00  -1.3189999999999999e-01   3.1739999999999999e+00   4.8690000000000000e-01  -4.1870000000000002e-01  -8.8000000000000005e-03  -3.1069999999999998e-01   3.7800000000000000e-01   5.9200999999999997e+00   4.7199999999999998e-01   3.4639999999999999e-01   2.4329999999999999e-01
   1.2343999999999999e+00  -4.3999999999999997e-02   1.8872000000000000e+00   4.8690000000000000e-01  -3.1400000000000000e-01   8.8000000000000005e-03  -3.7730000000000002e-01   3.7800000000000000e-01   6.7035999999999998e+00   5.2020000000000000e-01   3.0790000000000001e-01   2.9640000000000000e-01
   1.1902999999999999e+00  -1.0990000000000000e-01   2.2303999999999999e+00   3.0549999999999999e-01  -3.3310000000000001e-01  -8.3299999999999999e-02  -1.5540000000000001e-01   5.5589999999999995e-01   6.0072000000000001e+00   6.1650000000000005e-01   3.1750000000000000e-01   3.1409999999999999e-01
   1.3887000000000000e+00  -2.6379999999999998e-01   1.7157000000000000e+00   3.8190000000000002e-01  -3.5210000000000002e-01  -7.8899999999999998e-02  -2.8849999999999998e-01   2.8910000000000002e-01   6.0941999999999998e+00   5.8760000000000001e-01   4.0410000000000001e-01   2.6979999999999998e-01
   1.4327000000000001e+00  -4.8359999999999997e-01   2.4876999999999998e+00   4.0100000000000002e-01  -4.4719999999999999e-01  -3.5099999999999999e-02  -1.9980000000000001e-01   3.3350000000000002e-01   5.0495000000000001e+00   4.2380000000000001e-01   3.6559999999999998e-01   3.2290000000000002e-01
   1.3666000000000000e+00   2.1999999999999999e-02   2.0588000000000002e+00   4.1049999999999998e-01  -3.2350000000000001e-01  -1.1400000000000000e-01  -1.7760000000000001e-01   4.2249999999999999e-01   6.2683000000000000e+00   5.6830000000000003e-01   3.3679999999999999e-01   2.6100000000000001e-01
   1.4548000000000001e+00   8.7900000000000006e-02   2.4876999999999998e+00   3.6280000000000001e-01  -3.0449999999999999e-01  -7.4499999999999997e-02  -3.1069999999999998e-01   4.2249999999999999e-01   6.0941999999999998e+00   5.2980000000000005e-01   4.3300000000000000e-01   2.4329999999999999e-01
   1.3446000000000000e+00  -1.3189999999999999e-01   2.7450999999999999e+00   4.1049999999999998e-01  -2.7600000000000002e-01  -9.2100000000000001e-02  -1.7760000000000001e-01   3.3350000000000002e-01   5.4847999999999999e+00   6.0690000000000000e-01   3.5599999999999998e-01   3.1409999999999999e-01
   1.4107000000000001e+00   0.0000000000000000e+00   2.1446000000000001e+00   4.2959999999999998e-01  -3.8059999999999999e-01  -7.4499999999999997e-02  -3.7730000000000002e-01   2.4460000000000001e-01   5.5719000000000003e+00   5.5869999999999997e-01   3.3679999999999999e-01   2.6540000000000002e-01
   1.2784000000000000e+00  -2.4179999999999999e-01   2.4018999999999999e+00   4.4869999999999999e-01  -3.3310000000000001e-01  -6.5799999999999997e-02  -3.9950000000000002e-01   4.4469999999999998e-01   5.2236000000000002e+00   5.7799999999999996e-01   2.6939999999999997e-01   2.6979999999999998e-01
   1.3887000000000000e+00  -1.7590000000000000e-01   2.5735000000000001e+00   4.0100000000000002e-01  -4.5679999999999998e-01  -2.1899999999999999e-02  -3.5510000000000003e-01   4.0020000000000000e-01   6.2683000000000000e+00   5.8760000000000001e-01   2.6939999999999997e-01   2.5659999999999999e-01
   1.3666000000000000e+00   1.7590000000000000e-01   2.0588000000000002e+00   3.8190000000000002e-01  -3.0449999999999999e-01  -6.1400000000000003e-02  -4.4390000000000002e-01   5.3369999999999995e-01   5.5719000000000003e+00   5.4910000000000003e-01   3.4639999999999999e-01   2.4770000000000000e-01
   1.3225000000000000e+00  -6.6000000000000003e-02   2.6593000000000000e+00   3.2460000000000000e-01  -3.7109999999999999e-01  -4.8200000000000000e-02  -3.1069999999999998e-01   3.5580000000000001e-01   5.7460000000000004e+00   4.6239999999999998e-01   3.7530000000000002e-01   2.4329999999999999e-01
   1.3887000000000000e+00  -4.3999999999999997e-02   2.2303999999999999e+00   4.2009999999999997e-01  -3.5210000000000002e-01  -6.5799999999999997e-02  -2.2189999999999999e-01   3.1130000000000002e-01   4.8754000000000000e+00   5.5869999999999997e-01   3.4639999999999999e-01   2.6540000000000002e-01
   1.2564000000000000e+00   1.0990000000000000e-01   2.4018999999999999e+00   3.7240000000000001e-01  -3.1400000000000000e-01  -5.7000000000000002e-02  -3.5510000000000003e-01   5.3369999999999995e-01   6.2683000000000000e+00   6.7430000000000001e-01   3.1750000000000000e-01   2.8310000000000002e-01
   1.2784000000000000e+00  -2.4179999999999999e-01   2.5735000000000001e+00   4.2959999999999998e-01  -3.4260000000000002e-01  -5.7000000000000002e-02  -2.4410000000000001e-01   3.5580000000000001e-01   6.2683000000000000e+00   5.6830000000000003e-01   3.9450000000000002e-01   2.6540000000000002e-01
   1.6311000000000000e+00  -8.7900000000000006e-02   2.0588000000000002e+00   4.2959999999999998e-01  -3.4260000000000002e-01  -6.1400000000000003e-02  -4.6610000000000001e-01   2.8910000000000002e-01   6.0941999999999998e+00   5.9719999999999995e-01   3.3679999999999999e-01   3.2290000000000002e-01
   1.2564000000000000e+00  -3.5170000000000001e-01   1.7157000000000000e+00   4.2009999999999997e-01  -3.9010000000000000e-01  -7.4499999999999997e-02  -2.6629999999999998e-01   3.7800000000000000e-01   5.9200999999999997e+00   5.4910000000000003e-01   3.1750000000000000e-01   3.2729999999999998e-01
   1.2784000000000000e+00  -2.1999999999999999e-02   1.8872000000000000e+00   5.3469999999999995e-01  -2.7600000000000002e-01  -3.9500000000000000e-02  -1.7760000000000001e-01   4.6689999999999998e-01   4.7882999999999996e+00   5.0090000000000001e-01   4.0410000000000001e-01   3.0080000000000001e-01
   1.2122999999999999e+00  -8.7900000000000006e-02   2.8309000000000002e+00   4.0100000000000002e-01  -3.9970000000000000e-01  -5.2600000000000001e-02  -2.4410000000000001e-01   1.5559999999999999e-01   5.9200999999999997e+00   5.1049999999999995e-01   3.5599999999999998e-01   2.5209999999999999e-01
   1.6311000000000000e+00  -2.1980000000000000e-01   1.6298999999999999e+00   4.2009999999999997e-01  -3.1400000000000000e-01  -2.1899999999999999e-02  -3.3289999999999997e-01   2.4460000000000001e-01   5.8330000000000002e+00   4.8159999999999997e-01   2.9830000000000001e-01   3.0080000000000001e-01
   8.8170000000000004e-01   8.7900000000000006e-02   2.1446000000000001e+00   4.4869999999999999e-01  -2.7600000000000002e-01  -3.0700000000000002e-02  -2.8849999999999998e-01   2.0010000000000000e-01   6.6166000000000000e+00   5.6830000000000003e-01   3.3679999999999999e-01   2.5659999999999999e-01
   1.2122999999999999e+00   8.7900000000000006e-02   2.3161999999999998e+00   4.0100000000000002e-01  -3.9970000000000000e-01  -4.8200000000000000e-02  -2.4410000000000001e-01   2.6679999999999998e-01   6.0072000000000001e+00   4.6239999999999998e-01   3.6559999999999998e-01   2.9640000000000000e-01
   1.3666000000000000e+00  -3.5170000000000001e-01   2.6593000000000000e+00   3.5330000000000000e-01  -4.5679999999999998e-01  -8.3299999999999999e-02  -3.3289999999999997e-01   4.4469999999999998e-01   6.0941999999999998e+00   4.5269999999999999e-01   3.8490000000000002e-01   2.5209999999999999e-01
   1.5428999999999999e+00  -2.6379999999999998e-01   2.6593000000000000e+00   4.0100000000000002e-01  -3.0449999999999999e-01  -7.0199999999999999e-02  -2.6629999999999998e-01   4.2249999999999999e-01   6.0072000000000001e+00   5.6830000000000003e-01   3.1750000000000000e-01   2.5209999999999999e-01
   1.2122999999999999e+00   4.3999999999999997e-02   2.2303999999999999e+00   4.2009999999999997e-01  -3.1400000000000000e-01  -7.4499999999999997e-02  -4.4390000000000002e-01   3.7800000000000000e-01   5.7460000000000004e+00   5.0090000000000001e-01   3.5599999999999998e-01   2.6540000000000002e-01
   1.2343999999999999e+00  -2.1980000000000000e-01   1.8872000000000000e+00   3.8190000000000002e-01  -4.1870000000000002e-01  -8.8000000000000005e-03  -3.9950000000000002e-01   3.5580000000000001e-01   6.2683000000000000e+00   5.2020000000000000e-01   4.3300000000000000e-01   2.4770000000000000e-01
   1.5428999999999999e+00  -8.7900000000000006e-02   2.8309000000000002e+00   4.4869999999999999e-01  -3.0449999999999999e-01  -1.1840000000000001e-01  -5.1049999999999995e-01   4.8920000000000002e-01   5.5719000000000003e+00   5.2020000000000000e-01   3.4639999999999999e-01   2.8310000000000002e-01
   1.1462000000000001e+00  -1.5390000000000001e-01   2.4018999999999999e+00   4.3919999999999998e-01  -3.7109999999999999e-01  -2.1899999999999999e-02  -1.7760000000000001e-01   3.3350000000000002e-01   5.4847999999999999e+00   4.5269999999999999e-01   4.0410000000000001e-01   2.7870000000000000e-01
   1.2343999999999999e+00  -2.1999999999999999e-02   2.9165999999999999e+00   3.0549999999999999e-01  -4.2820000000000003e-01  -4.4000000000000003e-03  -4.2170000000000002e-01   7.1150000000000002e-01   6.0941999999999998e+00   4.8159999999999997e-01   3.9450000000000002e-01   2.6100000000000001e-01
   1.4107000000000001e+00  -1.7590000000000000e-01   2.0588000000000002e+00   3.7240000000000001e-01  -3.9970000000000000e-01  -7.0199999999999999e-02  -3.3289999999999997e-01   6.0040000000000004e-01   5.3106999999999998e+00   4.6239999999999998e-01   3.1750000000000000e-01   3.0520000000000003e-01
   1.2122999999999999e+00  -1.7590000000000000e-01   2.5735000000000001e+00   4.0100000000000002e-01  -3.4260000000000002e-01  -6.5799999999999997e-02  -2.4410000000000001e-01   4.6689999999999998e-01   6.7035999999999998e+00   5.9719999999999995e-01   3.8490000000000002e-01   2.7870000000000000e-01
   1.0801000000000001e+00  -1.5390000000000001e-01   2.2303999999999999e+00   3.3420000000000000e-01  -2.8549999999999998e-01  -5.7000000000000002e-02  -2.8849999999999998e-01   5.5589999999999995e-01   6.0072000000000001e+00   4.9130000000000001e-01   3.3679999999999999e-01   2.8749999999999998e-01
   1.5649999999999999e+00  -3.2979999999999998e-01   2.6593000000000000e+00   4.4869999999999999e-01  -3.9970000000000000e-01  -1.0090000000000000e-01  -2.2189999999999999e-01   3.1130000000000002e-01   6.9648000000000003e+00   5.4910000000000003e-01   3.3679999999999999e-01   2.5659999999999999e-01
   1.3225000000000000e+00  -1.7590000000000000e-01   2.4876999999999998e+00   4.2009999999999997e-01  -3.9970000000000000e-01  -5.7000000000000002e-02  -5.1049999999999995e-01   5.5589999999999995e-01   5.7460000000000004e+00   5.7799999999999996e-01   4.1370000000000001e-01   2.8310000000000002e-01
   1.4107000000000001e+00  -6.6000000000000003e-02   3.2597999999999998e+00   3.9140000000000003e-01  -3.8059999999999999e-01  -3.5099999999999999e-02  -3.3289999999999997e-01   2.4460000000000001e-01   5.2236000000000002e+00   5.0090000000000001e-01   3.5599999999999998e-01   2.9189999999999999e-01
   1.2784000000000000e+00  -6.6000000000000003e-02   2.3161999999999998e+00   4.7739999999999999e-01  -4.0920000000000001e-01  -5.7000000000000002e-02  -1.7760000000000001e-01   6.4480000000000004e-01   6.6166000000000000e+00   5.2020000000000000e-01   3.6559999999999998e-01   2.4770000000000000e-01
   1.3887000000000000e+00  -1.3189999999999999e-01   3.0882000000000001e+00   4.7739999999999999e-01  -4.1870000000000002e-01  -3.5099999999999999e-02  -1.9980000000000001e-01   4.6689999999999998e-01   5.7460000000000004e+00   5.4910000000000003e-01   3.2710000000000000e-01   3.0959999999999999e-01
   1.5208999999999999e+00  -1.0990000000000000e-01   2.7450999999999999e+00   4.2959999999999998e-01  -4.2820000000000003e-01  -5.7000000000000002e-02  -1.3320000000000001e-01   4.2249999999999999e-01   5.6589000000000000e+00   5.3939999999999999e-01   4.5219999999999999e-01   2.8749999999999998e-01
   1.3005000000000000e+00   6.6000000000000003e-02   1.8015000000000001e+00   4.0100000000000002e-01  -3.6159999999999998e-01  -8.7700000000000000e-02  -2.2189999999999999e-01   4.0020000000000000e-01   5.6589000000000000e+00   5.4910000000000003e-01   4.0410000000000001e-01   2.7870000000000000e-01
   1.3666000000000000e+00   4.3999999999999997e-02   2.6593000000000000e+00   4.5829999999999999e-01  -2.9499999999999998e-01  -7.0199999999999999e-02  -3.3289999999999997e-01   2.6679999999999998e-01   5.6589000000000000e+00   5.6830000000000003e-01   3.0790000000000001e-01   2.8310000000000002e-01
   1.4327000000000001e+00   0.0000000000000000e+00   1.8872000000000000e+00   4.8690000000000000e-01  -4.0920000000000001e-01  -3.0700000000000002e-02  -3.3289999999999997e-01   4.6689999999999998e-01   6.3554000000000004e+00   4.7199999999999998e-01   3.5599999999999998e-01   2.6979999999999998e-01
   1.5428999999999999e+00  -1.9789999999999999e-01   2.5735000000000001e+00   3.1509999999999999e-01  -3.1400000000000000e-01  -4.3900000000000002e-02  -4.6610000000000001e-01   3.7800000000000000e-01   5.3106999999999998e+00   5.3939999999999999e-01   3.4639999999999999e-01   2.6100000000000001e-01
   1.2122999999999999e+00  -1.7590000000000000e-01   1.9730000000000001e+00   3.3420000000000000e-01  -4.0920000000000001e-01  -5.7000000000000002e-02  -3.9950000000000002e-01   4.4469999999999998e-01   5.2236000000000002e+00   5.2980000000000005e-01   3.7530000000000002e-01   3.0080000000000001e-01
   1.2784000000000000e+00   1.0990000000000000e-01   1.6298999999999999e+00   4.4869999999999999e-01  -4.6629999999999999e-01  -9.2100000000000001e-02  -4.8830000000000001e-01   4.2249999999999999e-01   5.8330000000000002e+00   4.8159999999999997e-01   3.5599999999999998e-01   2.6540000000000002e-01
   1.3887000000000000e+00  -1.0990000000000000e-01   1.8872000000000000e+00   3.5330000000000000e-01  -3.5210000000000002e-01  -4.3900000000000002e-02  -3.3289999999999997e-01   4.4469999999999998e-01   4.9623999999999997e+00   5.4910000000000003e-01   4.2340000000000000e-01   2.9640000000000000e-01
   1.4107000000000001e+00  -1.0990000000000000e-01   2.3161999999999998e+00   3.9140000000000003e-01  -4.2820000000000003e-01  -7.4499999999999997e-02  -3.5510000000000003e-01   4.0020000000000000e-01   5.3977000000000004e+00   4.7199999999999998e-01   3.8490000000000002e-01   2.3000000000000001e-01
   1.1021000000000001e+00  -1.3189999999999999e-01   2.7450999999999999e+00   4.8690000000000000e-01  -3.6159999999999998e-01  -4.8200000000000000e-02  -5.1049999999999995e-01   4.6689999999999998e-01   6.0072000000000001e+00   4.6239999999999998e-01   2.6939999999999997e-01   3.4060000000000001e-01
   1.1241000000000001e+00  -1.7590000000000000e-01   2.5735000000000001e+00   3.7240000000000001e-01  -3.9010000000000000e-01  -7.0199999999999999e-02  -4.2170000000000002e-01   6.8930000000000002e-01   6.2683000000000000e+00   5.3939999999999999e-01   3.0790000000000001e-01   2.6540000000000002e-01
   1.2784000000000000e+00   2.1999999999999999e-02   2.3161999999999998e+00   4.5829999999999999e-01  -3.9010000000000000e-01  -3.9500000000000000e-02  -3.9950000000000002e-01   4.6689999999999998e-01   6.3554000000000004e+00   5.0090000000000001e-01   3.8490000000000002e-01   2.9189999999999999e-01
   1.3666000000000000e+00   2.1999999999999999e-02   2.2303999999999999e+00   4.2959999999999998e-01  -3.9970000000000000e-01  -3.0700000000000002e-02  -3.1069999999999998e-01   4.6689999999999998e-01   6.9648000000000003e+00   5.5869999999999997e-01   3.3679999999999999e-01   3.0080000000000001e-01
   1.3225000000000000e+00  -2.1999999999999999e-02   2.7450999999999999e+00   4.2009999999999997e-01  -3.1400000000000000e-01  -4.3900000000000002e-02  -1.9980000000000001e-01   2.4460000000000001e-01   5.5719000000000003e+00   5.9719999999999995e-01   3.5599999999999998e-01   2.6100000000000001e-01
   1.4327000000000001e+00  -3.0780000000000002e-01   1.8872000000000000e+00   4.0100000000000002e-01  -2.9499999999999998e-01  -6.1400000000000003e-02  -2.4410000000000001e-01   4.4469999999999998e-01   5.2236000000000002e+00   4.7199999999999998e-01   3.4639999999999999e-01   2.6100000000000001e-01
   1.3225000000000000e+00  -2.4179999999999999e-01   2.1446000000000001e+00   3.5330000000000000e-01  -3.2350000000000001e-01  -1.7500000000000002e-02  -1.3320000000000001e-01   4.2249999999999999e-01   5.5719000000000003e+00   5.4910000000000003e-01   3.0790000000000001e-01   3.4060000000000001e-01
   1.3666000000000000e+00   2.1999999999999999e-02   2.4876999999999998e+00   4.9650000000000000e-01  -3.3310000000000001e-01  -9.2100000000000001e-02  -3.5510000000000003e-01   6.6710000000000003e-01   6.3554000000000004e+00   5.2980000000000005e-01   2.5979999999999998e-01   2.8310000000000002e-01
   1.2564000000000000e+00  -1.5390000000000001e-01   2.1446000000000001e+00   4.5829999999999999e-01  -3.9010000000000000e-01  -6.1400000000000003e-02  -2.4410000000000001e-01   4.0020000000000000e-01   5.6589000000000000e+00   5.6830000000000003e-01   4.2340000000000000e-01   3.0080000000000001e-01
   1.3666000000000000e+00   8.7900000000000006e-02   3.0024000000000002e+00   3.3420000000000000e-01  -3.4260000000000002e-01  -7.0199999999999999e-02  -8.8800000000000004e-02   3.5580000000000001e-01   5.6589000000000000e+00   5.3939999999999999e-01   3.7530000000000002e-01   2.7429999999999999e-01
   1.3225000000000000e+00  -1.5390000000000001e-01   2.4876999999999998e+00   5.7279999999999998e-01  -3.4260000000000002e-01  -4.3900000000000002e-02  -3.3289999999999997e-01   3.1130000000000002e-01   6.0941999999999998e+00   5.1049999999999995e-01   3.0790000000000001e-01   2.8310000000000002e-01
   1.4988999999999999e+00  -3.7369999999999998e-01   2.1446000000000001e+00   3.8190000000000002e-01  -3.5210000000000002e-01  -9.6500000000000002e-02  -4.2170000000000002e-01   4.6689999999999998e-01   6.1813000000000002e+00   5.2980000000000005e-01   2.9830000000000001e-01   2.9640000000000000e-01
   1.2343999999999999e+00  -1.3189999999999999e-01   2.0588000000000002e+00   3.4370000000000001e-01  -3.7109999999999999e-01  -3.0700000000000002e-02  -2.8849999999999998e-01   5.1139999999999997e-01   5.6589000000000000e+00   5.8760000000000001e-01   3.5599999999999998e-01   2.4770000000000000e-01
   1.3446000000000000e+00  -1.5390000000000001e-01   2.3161999999999998e+00   4.4869999999999999e-01  -3.0449999999999999e-01  -7.0199999999999999e-02  -8.8800000000000004e-02   3.3350000000000002e-01   5.9200999999999997e+00   5.3939999999999999e-01   3.6559999999999998e-01   3.2290000000000002e-01
   1.3666000000000000e+00   4.3999999999999997e-02   2.0588000000000002e+00   5.0600000000000001e-01  -3.8059999999999999e-01  -6.5799999999999997e-02  -2.8849999999999998e-01   2.8910000000000002e-01   5.7460000000000004e+00   5.2020000000000000e-01   2.1170000000000000e-01   2.8310000000000002e-01
   1.3887000000000000e+00   0.0000000000000000e+00   2.6593000000000000e+00   4.2009999999999997e-01  -3.9010000000000000e-01  -2.6300000000000000e-02  -3.9950000000000002e-01   3.1130000000000002e-01   6.5294999999999996e+00   5.5869999999999997e-01   3.8490000000000002e-01   3.0520000000000003e-01
   1.2343999999999999e+00  -1.0990000000000000e-01   1.7157000000000000e+00   4.2959999999999998e-01  -3.9010000000000000e-01  -6.1400000000000003e-02  -3.5510000000000003e-01   4.2249999999999999e-01   6.1813000000000002e+00   5.3939999999999999e-01   3.5599999999999998e-01   2.6979999999999998e-01
   1.3666000000000000e+00   0.0000000000000000e+00   2.8309000000000002e+00   4.5829999999999999e-01  -3.0449999999999999e-01  -3.9500000000000000e-02  -3.1069999999999998e-01   4.2249999999999999e-01   6.0072000000000001e+00   4.8159999999999997e-01   3.3679999999999999e-01   2.6540000000000002e-01
   1.3887000000000000e+00   0.0000000000000000e+00   2.9165999999999999e+00   5.4420000000000002e-01  -3.9970000000000000e-01  -4.3900000000000002e-02  -3.7730000000000002e-01   4.2249999999999999e-01   5.8330000000000002e+00   5.2020000000000000e-01   3.7530000000000002e-01   2.9640000000000000e-01
   1.2784000000000000e+00  -2.1999999999999999e-02   2.4018999999999999e+00   4.5829999999999999e-01  -3.5210000000000002e-01  -8.8000000000000005e-03  -2.8849999999999998e-01   6.6710000000000003e-01   5.8330000000000002e+00   5.7799999999999996e-01   4.2340000000000000e-01   2.6100000000000001e-01
   1.2343999999999999e+00  -2.1980000000000000e-01   3.1739999999999999e+00   4.2959999999999998e-01  -3.9970000000000000e-01  -1.1400000000000000e-01  -3.9950000000000002e-01   2.6679999999999998e-01   5.7460000000000004e+00   4.7199999999999998e-01   3.1750000000000000e-01   2.7870000000000000e-01
   1.4548000000000001e+00  -1.3189999999999999e-01   2.7450999999999999e+00   3.7240000000000001e-01  -3.1400000000000000e-01  -6.1400000000000003e-02  -1.9980000000000001e-01   2.4460000000000001e-01   5.1365999999999996e+00   4.9130000000000001e-01   3.0790000000000001e-01   2.8310000000000002e-01
   1.3225000000000000e+00  -1.7590000000000000e-01   2.6593000000000000e+00   4.1049999999999998e-01  -2.5690000000000002e-01  -2.1899999999999999e-02  -2.8849999999999998e-01   4.2249999999999999e-01   5.5719000000000003e+00   5.4910000000000003e-01   3.9450000000000002e-01   2.5659999999999999e-01
   1.3666000000000000e+00  -1.0990000000000000e-01   2.4018999999999999e+00   4.2009999999999997e-01  -3.4260000000000002e-01  -1.0520000000000000e-01  -4.2170000000000002e-01   5.3369999999999995e-01   6.0941999999999998e+00   5.6830000000000003e-01   4.4259999999999999e-01   3.2290000000000002e-01
   1.2343999999999999e+00   4.3999999999999997e-02   9.4359999999999999e-01   4.5829999999999999e-01  -2.7600000000000002e-01  -3.0700000000000002e-02  -2.8849999999999998e-01   2.8910000000000002e-01   5.8330000000000002e+00   5.3939999999999999e-01   3.2710000000000000e-01   2.9640000000000000e-01
   1.3446000000000000e+00  -1.7590000000000000e-01   1.4582999999999999e+00   4.1049999999999998e-01  -3.0449999999999999e-01  -3.0700000000000002e-02  -3.1069999999999998e-01   5.1139999999999997e-01   5.7460000000000004e+00   5.2020000000000000e-01   3.4639999999999999e-01   2.3000000000000001e-01
   1.4327000000000001e+00  -8.7900000000000006e-02   1.6298999999999999e+00   3.9140000000000003e-01  -3.7109999999999999e-01  -7.4499999999999997e-02  -1.9980000000000001e-01   2.0010000000000000e-01   5.7460000000000004e+00   4.9130000000000001e-01   3.0790000000000001e-01   2.4770000000000000e-01
   1.4988999999999999e+00  -8.7900000000000006e-02   2.4876999999999998e+00   5.1559999999999995e-01  -3.9010000000000000e-01  -8.7700000000000000e-02  -3.9950000000000002e-01   4.2249999999999999e-01   5.5719000000000003e+00   5.2020000000000000e-01   3.5599999999999998e-01   2.9640000000000000e-01
   1.1462000000000001e+00  -1.9789999999999999e-01   1.8872000000000000e+00   3.5330000000000000e-01  -4.0920000000000001e-01  -9.2100000000000001e-02  -1.5540000000000001e-01   3.7800000000000000e-01   6.0941999999999998e+00   5.3939999999999999e-01   4.1370000000000001e-01   2.3000000000000001e-01
   1.3446000000000000e+00  -2.1999999999999999e-02   2.3161999999999998e+00   4.3919999999999998e-01  -4.0920000000000001e-01  -5.7000000000000002e-02  -1.5540000000000001e-01   4.2249999999999999e-01   5.6589000000000000e+00   6.4539999999999997e-01   4.2340000000000000e-01   2.7870000000000000e-01
   1.2784000000000000e+00   4.3999999999999997e-02   2.3161999999999998e+00   3.9140000000000003e-01  -3.9010000000000000e-01  -1.0960000000000000e-01  -3.5510000000000003e-01   3.3350000000000002e-01   5.9200999999999997e+00   5.2020000000000000e-01   3.6559999999999998e-01   3.1409999999999999e-01
   1.3005000000000000e+00   6.6000000000000003e-02   1.8872000000000000e+00   4.3919999999999998e-01  -3.5210000000000002e-01  -4.8200000000000000e-02  -2.4410000000000001e-01   4.6689999999999998e-01   5.7460000000000004e+00   5.1049999999999995e-01   3.3679999999999999e-01   3.0080000000000001e-01
   1.4548000000000001e+00  -1.9789999999999999e-01   1.8872000000000000e+00   4.2009999999999997e-01  -2.9499999999999998e-01  -9.6500000000000002e-02  -3.1069999999999998e-01   4.6689999999999998e-01   5.7460000000000004e+00   5.1049999999999995e-01   4.2340000000000000e-01   2.5209999999999999e-01
   1.3225000000000000e+00  -8.7900000000000006e-02   2.3161999999999998e+00   3.5330000000000000e-01  -2.4740000000000001e-01  -9.6500000000000002e-02  -1.1100000000000000e-01   4.0020000000000000e-01   5.8330000000000002e+00   5.2020000000000000e-01   3.3679999999999999e-01   2.5659999999999999e-01
   1.4767999999999999e+00  -3.2979999999999998e-01   1.5441000000000000e+00   3.8190000000000002e-01  -3.7109999999999999e-01  -9.2100000000000001e-02  -3.9950000000000002e-01   4.8920000000000002e-01   5.3106999999999998e+00   5.1049999999999995e-01   2.7900000000000003e-01   3.0959999999999999e-01
   1.3887000000000000e+00   1.9789999999999999e-01   1.8872000000000000e+00   3.3420000000000000e-01  -3.2350000000000001e-01  -3.0700000000000002e-02  -3.5510000000000003e-01   3.7800000000000000e-01   6.6166000000000000e+00   5.3939999999999999e-01   3.2710000000000000e-01   2.6540000000000002e-01
   1.3005000000000000e+00  -1.7590000000000000e-01   2.1446000000000001e+00   3.4370000000000001e-01  -3.4260000000000002e-01  -9.6500000000000002e-02  -4.2170000000000002e-01   2.8910000000000002e-01   6.7035999999999998e+00   4.7199999999999998e-01   3.9450000000000002e-01   2.9640000000000000e-01
   1.4988999999999999e+00  -6.6000000000000003e-02   2.5735000000000001e+00   5.1559999999999995e-01  -2.7600000000000002e-01  -5.7000000000000002e-02  -3.5510000000000003e-01   6.4480000000000004e-01   5.7460000000000004e+00   5.0090000000000001e-01   2.4060000000000001e-01   3.3179999999999998e-01
   1.3225000000000000e+00  -2.6379999999999998e-01   3.0024000000000002e+00   3.2460000000000000e-01  -3.9010000000000000e-01  -7.0199999999999999e-02  -1.5540000000000001e-01   3.5580000000000001e-01   5.3977000000000004e+00   5.2020000000000000e-01   4.0410000000000001e-01   2.8749999999999998e-01
   1.1902999999999999e+00  -8.7900000000000006e-02   1.8015000000000001e+00   4.8690000000000000e-01  -3.6159999999999998e-01  -3.0700000000000002e-02  -4.2170000000000002e-01   4.8920000000000002e-01   5.3106999999999998e+00   5.4910000000000003e-01   3.8490000000000002e-01   2.5209999999999999e-01
   1.2343999999999999e+00  -2.1980000000000000e-01   1.5441000000000000e+00   3.9140000000000003e-01  -2.6640000000000003e-01  -7.0199999999999999e-02  -3.5510000000000003e-01   4.2249999999999999e-01   6.3554000000000004e+00   4.8159999999999997e-01   3.3679999999999999e-01   2.5659999999999999e-01
   1.0801000000000001e+00   0.0000000000000000e+00   2.4876999999999998e+00   4.6779999999999999e-01  -3.6159999999999998e-01  -4.8200000000000000e-02  -3.5510000000000003e-01   5.3369999999999995e-01   6.0072000000000001e+00   5.3939999999999999e-01   3.5599999999999998e-01   2.9189999999999999e-01
   1.4767999999999999e+00  -4.3999999999999997e-02   2.2303999999999999e+00   4.3919999999999998e-01  -4.3769999999999998e-01  -3.5099999999999999e-02  -2.4410000000000001e-01   4.8920000000000002e-01   6.0941999999999998e+00   5.2020000000000000e-01   3.7530000000000002e-01   2.9189999999999999e-01
   1.5428999999999999e+00  -1.5390000000000001e-01   2.4876999999999998e+00   4.1049999999999998e-01  -3.9010000000000000e-01  -3.9500000000000000e-02  -1.5540000000000001e-01   6.6710000000000003e-01   6.0072000000000001e+00   5.9719999999999995e-01   4.0410000000000001e-01   2.8310000000000002e-01
   1.4988999999999999e+00   1.0990000000000000e-01   2.5735000000000001e+00   3.9140000000000003e-01  -3.6159999999999998e-01  -7.4499999999999997e-02  -4.2170000000000002e-01   2.0010000000000000e-01   5.6589000000000000e+00   5.2020000000000000e-01   2.9830000000000001e-01   2.9189999999999999e-01
   1.1681999999999999e+00   8.7900000000000006e-02   2.4876999999999998e+00   3.5330000000000000e-01  -3.8059999999999999e-01  -7.0199999999999999e-02  -1.9980000000000001e-01   3.7800000000000000e-01   5.7460000000000004e+00   4.2380000000000001e-01   3.8490000000000002e-01   2.6979999999999998e-01
   1.3225000000000000e+00   8.7900000000000006e-02   2.0588000000000002e+00   3.0549999999999999e-01  -3.7109999999999999e-01  -3.5099999999999999e-02  -2.8849999999999998e-01   4.2249999999999999e-01   6.3554000000000004e+00   6.0690000000000000e-01   3.1750000000000000e-01   3.3179999999999998e-01
   1.3666000000000000e+00   4.3999999999999997e-02   2.8309000000000002e+00   4.2959999999999998e-01  -2.9499999999999998e-01  -3.5099999999999999e-02  -4.8830000000000001e-01   5.5589999999999995e-01   6.0941999999999998e+00   5.2020000000000000e-01   2.9830000000000001e-01   3.0520000000000003e-01
   1.1902999999999999e+00  -1.9789999999999999e-01   2.2303999999999999e+00   3.4370000000000001e-01  -3.4260000000000002e-01  -1.0090000000000000e-01  -2.6629999999999998e-01   3.5580000000000001e-01   5.7460000000000004e+00   5.2980000000000005e-01   3.4639999999999999e-01   3.0520000000000003e-01
   1.3225000000000000e+00  -2.4179999999999999e-01   2.4876999999999998e+00   3.6280000000000001e-01  -3.4260000000000002e-01  -3.5099999999999999e-02  -8.8800000000000004e-02   3.3350000000000002e-01   6.0072000000000001e+00   5.2020000000000000e-01   4.0410000000000001e-01   2.5209999999999999e-01
   1.4548000000000001e+00   8.7900000000000006e-02   2.5735000000000001e+00   5.3469999999999995e-01  -2.7600000000000002e-01  -5.2600000000000001e-02  -3.3289999999999997e-01   3.3350000000000002e-01   5.5719000000000003e+00   5.4910000000000003e-01   3.6559999999999998e-01   3.3179999999999998e-01
   1.5208999999999999e+00  -1.5390000000000001e-01   1.9730000000000001e+00   4.9650000000000000e-01  -3.4260000000000002e-01  -6.5799999999999997e-02  -1.9980000000000001e-01   4.2249999999999999e-01   5.8330000000000002e+00   5.3939999999999999e-01   3.7530000000000002e-01   2.7429999999999999e-01
   1.3666000000000000e+00  -1.0990000000000000e-01   1.8872000000000000e+00   5.0600000000000001e-01  -4.4719999999999999e-01  -4.3900000000000002e-02  -1.9980000000000001e-01   3.5580000000000001e-01   5.3106999999999998e+00   6.0690000000000000e-01   3.4639999999999999e-01   2.8310000000000002e-01
   1.3225000000000000e+00  -8.7900000000000006e-02   2.6593000000000000e+00   4.4869999999999999e-01  -3.8059999999999999e-01  -9.6500000000000002e-02  -3.5510000000000003e-01   1.7790000000000000e-01   6.7907000000000002e+00   5.4910000000000003e-01   2.7900000000000003e-01   2.9640000000000000e-01
   1.3887000000000000e+00   6.6000000000000003e-02   1.9730000000000001e+00   4.8690000000000000e-01  -4.0920000000000001e-01  -5.2600000000000001e-02  -3.3289999999999997e-01   2.6679999999999998e-01   6.0941999999999998e+00   5.3939999999999999e-01   2.8870000000000001e-01   2.7429999999999999e-01
   1.2122999999999999e+00  -1.0990000000000000e-01   1.4582999999999999e+00   4.2959999999999998e-01  -3.8059999999999999e-01  -5.2600000000000001e-02  -4.6610000000000001e-01   4.2249999999999999e-01   5.3106999999999998e+00   5.4910000000000003e-01   4.0410000000000001e-01   2.6979999999999998e-01
   1.4327000000000001e+00  -2.4179999999999999e-01   2.0588000000000002e+00   3.9140000000000003e-01  -2.6640000000000003e-01  -1.0090000000000000e-01  -1.1100000000000000e-01   2.4460000000000001e-01   5.9200999999999997e+00   5.3939999999999999e-01   3.8490000000000002e-01   2.9640000000000000e-01
   1.3005000000000000e+00   4.3999999999999997e-02   2.9165999999999999e+00   3.4370000000000001e-01  -3.1400000000000000e-01  -4.8200000000000000e-02  -2.2189999999999999e-01   3.5580000000000001e-01   5.4847999999999999e+00   5.7799999999999996e-01   3.5599999999999998e-01   2.8749999999999998e-01
   1.6091000000000000e+00  -2.1999999999999999e-02   1.7157000000000000e+00   4.7739999999999999e-01  -3.1400000000000000e-01  -5.2600000000000001e-02  -1.9980000000000001e-01   2.4460000000000001e-01   5.5719000000000003e+00   4.8159999999999997e-01   4.0410000000000001e-01   2.9189999999999999e-01
   1.4107000000000001e+00   4.3999999999999997e-02   2.6593000000000000e+00   3.9140000000000003e-01  -4.0920000000000001e-01  -7.0199999999999999e-02  -3.1069999999999998e-01   4.0020000000000000e-01   5.5719000000000003e+00   5.5869999999999997e-01   4.0410000000000001e-01   2.9189999999999999e-01
   1.4107000000000001e+00   1.5390000000000001e-01   3.0024000000000002e+00   4.2959999999999998e-01  -3.3310000000000001e-01  -1.1400000000000000e-01  -1.7760000000000001e-01   4.4469999999999998e-01   5.5719000000000003e+00   5.5869999999999997e-01   4.1370000000000001e-01   2.8310000000000002e-01
   1.4327000000000001e+00  -8.7900000000000006e-02   2.4018999999999999e+00   4.9650000000000000e-01  -3.2350000000000001e-01  -5.2600000000000001e-02  -4.2170000000000002e-01   4.0020000000000000e-01   5.2236000000000002e+00   5.4910000000000003e-01   3.6559999999999998e-01   2.6540000000000002e-01
   1.4107000000000001e+00  -8.7900000000000006e-02   1.8872000000000000e+00   4.4869999999999999e-01  -3.7109999999999999e-01  -4.3900000000000002e-02  -3.5510000000000003e-01   3.3350000000000002e-01   5.6589000000000000e+00   6.0690000000000000e-01   3.5599999999999998e-01   2.6979999999999998e-01
   1.2564000000000000e+00  -3.7369999999999998e-01   1.8015000000000001e+00   4.5829999999999999e-01  -3.9970000000000000e-01  -2.6300000000000000e-02  -3.3289999999999997e-01   3.7800000000000000e-01   5.7460000000000004e+00   4.7199999999999998e-01   3.3679999999999999e-01   2.6100000000000001e-01
   1.3446000000000000e+00  -2.1999999999999999e-02   2.4876999999999998e+00   4.4869999999999999e-01  -3.1400000000000000e-01  -1.0090000000000000e-01  -2.8849999999999998e-01   2.8910000000000002e-01   5.8330000000000002e+00   4.7199999999999998e-01   2.5979999999999998e-01   2.9189999999999999e-01
   1.3005000000000000e+00  -6.6000000000000003e-02   2.1446000000000001e+00   3.0549999999999999e-01  -3.5210000000000002e-01  -3.5099999999999999e-02  -1.7760000000000001e-01   3.1130000000000002e-01   5.4847999999999999e+00   5.3939999999999999e-01   4.0410000000000001e-01   2.9189999999999999e-01
   1.2784000000000000e+00  -3.0780000000000002e-01   2.0588000000000002e+00   3.5330000000000000e-01  -3.4260000000000002e-01  -5.7000000000000002e-02  -2.6629999999999998e-01   4.2249999999999999e-01   5.6589000000000000e+00   5.3939999999999999e-01   3.3679999999999999e-01   3.1850000000000001e-01
   1.3446000000000000e+00   4.3999999999999997e-02   2.7450999999999999e+00   3.4370000000000001e-01  -3.8059999999999999e-01  -3.5099999999999999e-02  -4.2170000000000002e-01   5.5589999999999995e-01   6.3554000000000004e+00   4.7199999999999998e-01   3.3679999999999999e-01   2.8749999999999998e-01
   1.4107000000000001e+00  -2.8580000000000000e-01   2.4018999999999999e+00   3.7240000000000001e-01  -3.0449999999999999e-01  -8.7700000000000000e-02  -2.2189999999999999e-01   4.8920000000000002e-01   5.1365999999999996e+00   5.7799999999999996e-01   3.7530000000000002e-01   2.8310000000000002e-01
   1.4988999999999999e+00  -1.3189999999999999e-01   2.3161999999999998e+00   3.1509999999999999e-01  -4.3769999999999998e-01  -7.4499999999999997e-02  -2.6629999999999998e-01   4.6689999999999998e-01   6.1813000000000002e+00   5.7799999999999996e-01   3.9450000000000002e-01   2.8310000000000002e-01
   1.3005000000000000e+00  -8.7900000000000006e-02   2.4876999999999998e+00   4.3919999999999998e-01  -3.7109999999999999e-01  -4.8200000000000000e-02  -1.7760000000000001e-01   4.8920000000000002e-01   6.5294999999999996e+00   4.8159999999999997e-01   3.1750000000000000e-01   2.7870000000000000e-01
   1.3225000000000000e+00   1.0990000000000000e-01   2.2303999999999999e+00   4.3919999999999998e-01  -2.6640000000000003e-01  -5.2600000000000001e-02  -3.9950000000000002e-01   4.6689999999999998e-01   5.9200999999999997e+00   5.3939999999999999e-01   3.2710000000000000e-01   3.1850000000000001e-01
   1.2122999999999999e+00  -2.8580000000000000e-01   2.0588000000000002e+00   4.2959999999999998e-01  -4.1870000000000002e-01  -5.2600000000000001e-02  -1.7760000000000001e-01   6.0040000000000004e-01   5.5719000000000003e+00   5.5869999999999997e-01   3.8490000000000002e-01   2.9189999999999999e-01
   1.4548000000000001e+00  -2.8580000000000000e-01   2.0588000000000002e+00   5.2510000000000001e-01  -3.0449999999999999e-01  -1.7500000000000002e-02  -3.1069999999999998e-01   3.7800000000000000e-01   5.9200999999999997e+00   5.1049999999999995e-01   3.4639999999999999e-01   3.5830000000000001e-01
   1.3887000000000000e+00  -4.3999999999999997e-02   2.3161999999999998e+00   4.0100000000000002e-01  -3.6159999999999998e-01  -6.1400000000000003e-02  -2.4410000000000001e-01   5.3369999999999995e-01   5.3977000000000004e+00   5.5869999999999997e-01   3.2710000000000000e-01   2.7870000000000000e-01
   1.2122999999999999e+00   2.1999999999999999e-02   2.6593000000000000e+00   4.1049999999999998e-01  -3.9010000000000000e-01  -9.2100000000000001e-02  -5.1049999999999995e-01   4.0020000000000000e-01   5.7460000000000004e+00   5.2020000000000000e-01   4.0410000000000001e-01   2.7429999999999999e-01
   1.4988999999999999e+00  -4.3999999999999997e-02   2.9165999999999999e+00   4.2009999999999997e-01  -4.1870000000000002e-01  -5.7000000000000002e-02  -8.8800000000000004e-02   3.3350000000000002e-01   5.7460000000000004e+00   5.2020000000000000e-01   2.8870000000000001e-01   2.8749999999999998e-01
   1.3666000000000000e+00  -2.1999999999999999e-02   2.2303999999999999e+00   4.8690000000000000e-01  -3.8059999999999999e-01  -8.3299999999999999e-02  -2.6629999999999998e-01   4.0020000000000000e-01   6.3554000000000004e+00   5.4910000000000003e-01   3.8490000000000002e-01   3.1850000000000001e-01
   1.2343999999999999e+00   1.5390000000000001e-01   2.4018999999999999e+00   4.2009999999999997e-01  -3.7109999999999999e-01  -3.5099999999999999e-02  -1.5540000000000001e-01   3.5580000000000001e-01   5.8330000000000002e+00   5.3939999999999999e-01   4.1370000000000001e-01   2.8749999999999998e-01
   1.3225000000000000e+00  -2.8580000000000000e-01   2.3161999999999998e+00   3.7240000000000001e-01  -3.3310000000000001e-01  -5.7000000000000002e-02  -3.7730000000000002e-01   3.5580000000000001e-01   5.7460000000000004e+00   5.1049999999999995e-01   2.8870000000000001e-01   3.0080000000000001e-01
   1.6091000000000000e+00  -2.4179999999999999e-01   2.6593000000000000e+00   4.1049999999999998e-01  -3.1400000000000000e-01  -7.0199999999999999e-02  -2.6629999999999998e-01   3.7800000000000000e-01   5.9200999999999997e+00   5.0090000000000001e-01   3.6559999999999998e-01   2.6979999999999998e-01
   1.4988999999999999e+00  -1.9789999999999999e-01   2.3161999999999998e+00   5.7279999999999998e-01  -3.3310000000000001e-01  -1.0520000000000000e-01  -2.2189999999999999e-01   4.2249999999999999e-01   6.0072000000000001e+00   5.2980000000000005e-01   3.6559999999999998e-01   2.8749999999999998e-01
   1.0360000000000000e+00  -8.7900000000000006e-02   2.0588000000000002e+00   3.5330000000000000e-01  -3.1400000000000000e-01  -7.8899999999999998e-02  -4.6610000000000001e-01   4.8920000000000002e-01   5.9200999999999997e+00   4.2380000000000001e-01   3.1750000000000000e-01   2.8749999999999998e-01
   1.2784000000000000e+00   6.6000000000000003e-02   1.4582999999999999e+00   4.8690000000000000e-01  -3.9010000000000000e-01  -2.6300000000000000e-02  -3.3289999999999997e-01   4.2249999999999999e-01   6.5294999999999996e+00   5.0090000000000001e-01   3.6559999999999998e-01   2.7429999999999999e-01
   1.4767999999999999e+00  -2.6379999999999998e-01   1.8872000000000000e+00   3.9140000000000003e-01  -3.2350000000000001e-01  -7.4499999999999997e-02  -2.8849999999999998e-01   3.5580000000000001e-01   6.1813000000000002e+00   5.2980000000000005e-01   2.3089999999999999e-01   2.4329999999999999e-01
   1.5870000000000000e+00  -1.7590000000000000e-01   2.6593000000000000e+00   4.1049999999999998e-01  -4.1870000000000002e-01  -6.1400000000000003e-02  -2.2189999999999999e-01   2.0010000000000000e-01   5.7460000000000004e+00   4.8159999999999997e-01   3.8490000000000002e-01   2.7429999999999999e-01
   1.3887000000000000e+00  -8.7900000000000006e-02   2.3161999999999998e+00   4.2009999999999997e-01  -3.6159999999999998e-01  -5.2600000000000001e-02  -4.8830000000000001e-01   4.4469999999999998e-01   6.2683000000000000e+00   5.5869999999999997e-01   2.8870000000000001e-01   2.8310000000000002e-01
   1.1902999999999999e+00  -1.9789999999999999e-01   2.5735000000000001e+00   3.5330000000000000e-01  -3.1400000000000000e-01  -3.0700000000000002e-02  -6.6600000000000006e-02   4.8920000000000002e-01   5.8330000000000002e+00   5.2980000000000005e-01   3.2710000000000000e-01   3.1409999999999999e-01
   1.4988999999999999e+00  -1.9789999999999999e-01   3.1739999999999999e+00   4.2009999999999997e-01  -4.0920000000000001e-01  -4.8200000000000000e-02  -4.8830000000000001e-01   5.1139999999999997e-01   5.6589000000000000e+00   5.0090000000000001e-01   4.2340000000000000e-01   2.7870000000000000e-01
   1.5649999999999999e+00  -1.7590000000000000e-01   2.4876999999999998e+00   3.0549999999999999e-01  -3.5210000000000002e-01  -6.5799999999999997e-02  -3.5510000000000003e-01   5.1139999999999997e-01   5.3977000000000004e+00   4.5269999999999999e-01   3.6559999999999998e-01   2.9640000000000000e-01
   1.2564000000000000e+00   6.6000000000000003e-02   2.1446000000000001e+00   4.1049999999999998e-01  -2.4740000000000001e-01   2.6300000000000000e-02  -5.1049999999999995e-01   5.5589999999999995e-01   5.9200999999999997e+00   4.6239999999999998e-01   3.5599999999999998e-01   2.8749999999999998e-01
   1.1902999999999999e+00  -2.1999999999999999e-02   2.1446000000000001e+00   4.9650000000000000e-01  -3.0449999999999999e-01  -1.0090000000000000e-01  -3.7730000000000002e-01   6.2260000000000004e-01   6.0072000000000001e+00   5.5869999999999997e-01   3.3679999999999999e-01   2.6540000000000002e-01
   1.3887000000000000e+00  -1.7590000000000000e-01   2.5735000000000001e+00   4.0100000000000002e-01  -3.9970000000000000e-01  -9.6500000000000002e-02  -3.9950000000000002e-01   6.0040000000000004e-01   5.3977000000000004e+00   5.8760000000000001e-01   3.5599999999999998e-01   2.5659999999999999e-01
