# Supplementary material for: Footwear and Foam Surface Alter Gait Initiation of Typical Subjects
Source: PLoS One. 2015 Aug 13;10(8):e0135821. doi: 10.1371/journal.pone.0135821 (PMC4536224; doi:10.1371/journal.pone.0135821)
Supplement: S1 Dataset — (ZIP) [file pone.0135821.s001.zip › 4_foam_av1_03.txt]

   4.6729000000000003e+00  -5.7160000000000000e-01   3.1070890000000003e+02   3.4275000000000002e+00   2.6863199999999999e+01  -1.1665000000000001e+00  -4.9939000000000000e+00  -1.5787000000000000e+00   3.2194860000000000e+02   1.3582000000000001e+00  -3.1608400000000000e+01   1.1235999999999999e+00
   4.7169999999999996e+00  -1.0551999999999999e+00   3.0753489999999999e+02   3.3988999999999998e+00   2.6625299999999999e+01  -1.1665000000000001e+00  -5.0826000000000002e+00  -2.1791000000000000e+00   3.2125209999999998e+02   1.2234000000000000e+00  -3.1762400000000000e+01   1.1589000000000000e+00
   4.6729000000000003e+00  -1.6927000000000001e+00   3.0367460000000000e+02   3.2652000000000001e+00   2.6178100000000001e+01  -1.0525000000000000e+00  -5.2380000000000004e+00  -2.1345999999999998e+00   3.2081680000000000e+02   1.1944999999999999e+00  -3.1829699999999999e+01   1.1589000000000000e+00
   4.5848000000000004e+00  -1.8906000000000001e+00   2.9844180000000000e+02   2.9693000000000001e+00   2.5864000000000001e+01  -1.0568000000000000e+00  -4.9051000000000000e+00  -1.7343999999999999e+00   3.2264510000000001e+02   1.2137000000000000e+00  -3.1849000000000000e+01   1.1677999999999999e+00
   3.8132999999999999e+00  -2.6819999999999999e+00   2.9509620000000001e+02   2.6446000000000001e+00   2.5521500000000000e+01  -9.6470000000000000e-01  -5.2602000000000002e+00  -2.2902999999999998e+00   3.2351569999999998e+02   1.2234000000000000e+00  -3.1954799999999999e+01   1.1988000000000001e+00
   2.9756999999999998e+00  -3.4733999999999998e+00   2.8969180000000000e+02   2.3199999999999998e+00   2.5331199999999999e+01  -9.0339999999999998e-01  -5.4156000000000004e+00  -2.1568999999999998e+00   3.2351569999999998e+02   1.1173999999999999e+00  -3.1983699999999999e+01   1.1500999999999999e+00
   2.6450999999999998e+00  -4.2868000000000004e+00   2.8574579999999997e+02   1.9380999999999999e+00   2.5083700000000000e+01  -8.3760000000000001e-01  -5.3268000000000004e+00  -1.9123000000000001e+00   3.2534390000000002e+02   1.1463000000000001e+00  -3.2089500000000001e+01   1.1147000000000000e+00
   1.9397000000000000e+00  -5.0122999999999998e+00   2.8094189999999998e+02   1.3938999999999999e+00   2.4684100000000001e+01  -7.1040000000000003e-01  -5.6375000000000002e+00  -2.3792000000000000e+00   3.2604039999999998e+02   9.0549999999999997e-01  -3.2204999999999998e+01   1.0838000000000001e+00
   1.0139000000000000e+00  -5.9794999999999998e+00   2.7648110000000003e+02   1.1742999999999999e+00   2.4398599999999998e+01  -6.2270000000000003e-01  -6.0591999999999997e+00  -2.4459000000000000e+00   3.2830399999999997e+02   9.6330000000000005e-01  -3.2406999999999996e+01   1.0838000000000001e+00
   2.8649999999999998e-01  -6.4851999999999999e+00   2.7030470000000003e+02   9.1659999999999997e-01   2.3970400000000001e+01  -5.7010000000000005e-01  -6.2145999999999999e+00  -2.4459000000000000e+00   3.3030640000000000e+02   6.8389999999999995e-01  -3.2609099999999998e+01   1.0616000000000001e+00
  -4.6289999999999998e-01  -6.6609999999999996e+00   2.6241260000000000e+02   5.1559999999999995e-01   2.3418500000000002e+01  -5.3059999999999996e-01  -6.4809000000000001e+00  -3.4020999999999999e+00   3.3256990000000002e+02   3.5639999999999999e-01  -3.2917000000000002e+01   9.3340000000000001e-01
  -1.2564000000000000e+00  -7.1886000000000001e+00   2.5537830000000000e+02   4.2959999999999998e-01   2.2809500000000000e+01  -4.1220000000000001e-01  -6.9691999999999998e+00  -3.5354999999999999e+00   3.3631349999999998e+02   2.8899999999999999e-02  -3.3205700000000000e+01   8.2279999999999998e-01
  -2.6671000000000000e+00  -7.6063000000000001e+00   2.4585630000000000e+02   3.2460000000000000e-01   2.2114799999999999e+01  -4.0339999999999998e-01  -7.9236000000000004e+00  -4.5137999999999998e+00   3.3936059999999998e+02  -4.1420000000000001e-01  -3.3677100000000003e+01   7.1660000000000001e-01
  -3.7911999999999999e+00  -7.6722999999999999e+00   2.3642009999999999e+02   1.1459999999999999e-01   2.1391600000000000e+01  -3.7269999999999998e-01  -8.4563000000000006e+00  -5.8479999999999999e+00   3.4475839999999999e+02  -9.4399999999999995e-01  -3.4052399999999999e+01   4.5119999999999999e-01
  -5.0697000000000001e+00  -8.0239999999999991e+00   2.2604030000000000e+02  -7.6399999999999996e-02   2.0563700000000001e+01  -2.7189999999999998e-01  -9.0998999999999999e+00  -6.2927000000000000e+00   3.4841489999999999e+02  -1.6760999999999999e+00  -3.4533499999999997e+01   2.9640000000000000e-01
  -5.5766999999999998e+00  -8.5955999999999992e+00   2.1668979999999999e+02  -2.1959999999999999e-01   1.9640699999999999e+01  -2.4560000000000001e-01  -9.4550000000000001e+00  -7.4489000000000001e+00   3.5294200000000001e+02  -2.6105000000000000e+00  -3.5082000000000001e+01   7.0800000000000002e-02
  -6.1497999999999999e+00  -9.1452000000000009e+00   2.0510900000000001e+02  -3.4370000000000001e-01   1.8869900000000001e+01  -1.7100000000000001e-01  -1.0520400000000000e+01  -9.4724000000000004e+00   3.5790449999999998e+02  -3.4967000000000001e+00  -3.5572699999999998e+01  -2.1229999999999999e-01
  -6.6566999999999998e+00  -9.6067999999999998e+00   1.9490080000000000e+02  -4.4869999999999999e-01   1.7946899999999999e+01  -1.0960000000000000e-01  -1.1297200000000000e+01  -1.1228999999999999e+01   3.6408569999999997e+02  -4.5080999999999998e+00  -3.6082599999999999e+01  -5.2639999999999998e-01
  -7.5164000000000000e+00  -9.6508000000000003e+00   1.8443510000000001e+02  -5.6330000000000002e-01   1.7090399999999999e+01  -7.8899999999999998e-02  -1.2673299999999999e+01  -1.2985600000000000e+01   3.6983170000000001e+02  -5.5195999999999996e+00  -3.6804299999999998e+01  -8.6260000000000003e-01
  -8.3980999999999995e+00  -8.9913000000000007e+00   1.7396950000000001e+02  -5.6330000000000002e-01   1.6291100000000000e+01  -1.3589999999999999e-01  -1.3894000000000000e+01  -1.4186400000000001e+01   3.7583890000000002e+02  -6.7718999999999996e+00  -3.7593299999999999e+01  -1.1811000000000000e+00
  -9.1915999999999993e+00  -7.4744000000000002e+00   1.6496220000000000e+02  -5.9189999999999998e-01   1.5596500000000001e+01  -2.6750000000000002e-01  -1.5736200000000000e+01  -1.5787300000000000e+01   3.8402249999999998e+02  -8.0047999999999995e+00  -3.8266900000000000e+01  -1.5438000000000001e+00
  -1.0007099999999999e+01  -5.0561999999999996e+00   1.5672700000000000e+02  -3.3420000000000000e-01   1.4854200000000001e+01  -4.5610000000000001e-01  -1.7866900000000001e+01  -1.7655100000000001e+01   3.9194499999999999e+02  -9.0740999999999996e+00  -3.9055900000000001e+01  -1.8932000000000000e+00
  -1.0712500000000000e+01  -2.0884000000000000e+00   1.4849170000000001e+02  -9.5500000000000002e-02   1.4321300000000001e+01  -6.8850000000000000e-01  -1.9975400000000000e+01  -1.9411700000000000e+01   3.9830040000000002e+02  -1.0258900000000001e+01  -3.9710200000000000e+01  -2.3001999999999998e+00
  -1.1638199999999999e+01   1.1871000000000000e+00   1.4300160000000000e+02  -7.6399999999999996e-02   1.3807499999999999e+01  -9.6470000000000000e-01  -2.1706700000000001e+01  -2.0723600000000001e+01   4.0482990000000001e+02  -1.1414899999999999e+01  -4.0326000000000001e+01  -2.6452000000000000e+00
  -1.2101100000000001e+01   4.4406999999999996e+00   1.3759719999999999e+02   8.5900000000000004e-02   1.3208000000000000e+01  -1.2980000000000000e+00  -2.3948300000000000e+01  -2.1546399999999998e+01   4.1205590000000001e+02  -1.2647900000000000e+01  -4.1095700000000001e+01  -3.0432999999999999e+00
  -1.2497900000000000e+01   6.8808999999999996e+00   1.3236439999999999e+02   1.5279999999999999e-01   1.2874900000000000e+01  -1.6050000000000000e+00  -2.5857099999999999e+01  -2.2747100000000000e+01   4.1902069999999998e+02  -1.3909700000000001e+01  -4.1952100000000002e+01  -3.3706999999999998e+00
  -1.3379600000000000e+01   9.2551000000000005e+00   1.2790360000000000e+02   2.0050000000000001e-01   1.2684600000000000e+01  -1.7453000000000001e+00  -2.7233200000000000e+01  -2.4325800000000001e+01   4.2842320000000001e+02  -1.5479900000000001e+01  -4.2981699999999996e+01  -3.7776000000000001e+00
  -1.3798400000000001e+01   1.1321500000000000e+01   1.2421490000000000e+02   1.0500000000000000e-01   1.2484800000000000e+01  -1.9601999999999999e+00  -2.9497100000000000e+01  -2.6038000000000000e+01   4.3634570000000002e+02  -1.7175300000000000e+01  -4.3895699999999998e+01  -4.2066999999999997e+00
  -1.4613899999999999e+01   1.3190200000000001e+01   1.2138410000000000e+02   1.9089999999999999e-01   1.2246900000000000e+01  -2.1223999999999998e+00  -3.1117300000000000e+01  -2.7861300000000000e+01   4.4653170000000000e+02  -1.8966999999999999e+01  -4.5146599999999999e+01  -4.6048000000000000e+00
  -1.5363400000000000e+01   1.4311299999999999e+01   1.1855320000000000e+02  -1.5279999999999999e-01   1.2094600000000000e+01  -2.3329000000000000e+00  -3.3359000000000002e+01  -2.9529000000000000e+01   4.5715309999999999e+02  -2.0720099999999999e+01  -4.6359000000000002e+01  -4.9897000000000000e+00
  -1.5980499999999999e+01   1.4728999999999999e+01   1.1675170000000000e+02  -4.7739999999999999e-01   1.1923299999999999e+01  -2.4205999999999999e+00  -3.5001399999999997e+01  -3.1619100000000000e+01   4.6629440000000000e+02  -2.2482900000000001e+01  -4.7494399999999999e+01  -5.4851000000000001e+00
  -1.6862200000000001e+01   1.4728999999999999e+01   1.1477870000000000e+02  -6.9699999999999995e-01   1.1856700000000000e+01  -2.4689000000000001e+00  -3.6466299999999997e+01  -3.4331899999999997e+01   4.7613220000000001e+02  -2.4351700000000001e+01  -4.8774099999999997e+01  -5.8788000000000000e+00
  -1.7721900000000002e+01   1.3805700000000000e+01   1.1297720000000000e+02  -1.0692999999999999e+00   1.1771100000000001e+01  -2.4426000000000001e+00  -3.7553800000000003e+01  -3.6666600000000003e+01   4.8544760000000002e+02  -2.6152999999999999e+01  -5.0073099999999997e+01  -6.2901999999999996e+00
  -1.8581499999999998e+01   1.2882400000000001e+01   1.1143310000000000e+02  -1.4799000000000000e+00   1.1847200000000001e+01  -2.4030999999999998e+00  -3.8819000000000003e+01  -3.8779000000000003e+01   4.9284780000000001e+02  -2.7838799999999999e+01  -5.1025700000000001e+01  -6.7679000000000000e+00
  -1.9330900000000000e+01   1.1365500000000001e+01   1.1143310000000000e+02  -2.0145000000000000e+00   1.1961399999999999e+01  -2.3241999999999998e+00  -3.9684600000000003e+01  -4.1269399999999997e+01   5.0111849999999998e+02  -2.9514900000000001e+01  -5.2103299999999997e+01  -7.1439000000000004e+00
  -1.9882000000000001e+01   9.9804999999999993e+00   1.1100420000000000e+02  -2.4155000000000002e+00   1.1885300000000001e+01  -2.2014000000000000e+00  -4.0417000000000002e+01  -4.3070500000000003e+01   5.0764800000000002e+02  -3.0757500000000000e+01  -5.2978999999999999e+01  -7.4934000000000003e+00
  -2.0477100000000000e+01   8.3537999999999997e+00   1.1306300000000000e+02  -2.9883999999999999e+00   1.2104100000000001e+01  -2.0567000000000002e+00  -4.1216000000000001e+01  -4.4804900000000004e+01   5.1208810000000005e+02  -3.2038699999999999e+01  -5.3613999999999997e+01  -7.8384000000000000e+00
  -2.0763700000000000e+01   6.6609999999999996e+00   1.1349190000000000e+02  -3.6185000000000000e+00   1.2342000000000001e+01  -1.9295000000000000e+00  -4.1793100000000003e+01  -4.6494799999999998e+01   5.1635400000000004e+02  -3.2972999999999999e+01  -5.4075899999999997e+01  -8.0993999999999993e+00
  -2.1028199999999998e+01   4.5726000000000004e+00   1.1503610000000000e+02  -4.1245000000000003e+00   1.2589499999999999e+01  -1.7497000000000000e+00  -4.2547699999999999e+01  -4.8362600000000000e+01   5.1853049999999996e+02  -3.3917099999999998e+01  -5.4508899999999997e+01  -8.4311000000000007e+00
  -2.1094300000000000e+01   3.0556999999999999e+00   1.1726640000000000e+02  -4.5731999999999999e+00   1.2913000000000000e+01  -1.5699000000000001e+00  -4.2747500000000002e+01  -4.9830100000000002e+01   5.2131640000000004e+02  -3.4706899999999997e+01  -5.4980300000000000e+01  -8.6965000000000003e+00
  -2.0895900000000001e+01   1.3850000000000000e+00   1.2035469999999999e+02  -5.2129000000000003e+00   1.3122299999999999e+01  -1.2673000000000001e+00  -4.3435499999999998e+01  -5.0786200000000001e+01   5.2314469999999994e+02  -3.5178899999999999e+01  -5.5317100000000003e+01  -8.8911999999999995e+00
  -2.0190600000000000e+01  -1.5390000000000001e-01   1.2352870000000000e+02  -5.7188999999999997e+00   1.3464900000000000e+01  -1.0919000000000001e+00  -4.3812800000000003e+01  -5.1809100000000001e+01   5.2366710000000000e+02  -3.5651000000000003e+01  -5.5403700000000001e+01  -9.0858000000000008e+00
  -1.9551400000000001e+01  -1.2311000000000001e+00   1.2764630000000000e+02  -6.2058000000000000e+00   1.3902600000000000e+01  -9.2530000000000001e-01  -4.4412100000000002e+01  -5.3054299999999998e+01   5.2262230000000000e+02  -3.5959200000000003e+01  -5.5442200000000000e+01  -9.3026000000000000e+00
  -1.8846000000000000e+01  -2.4622000000000002e+00   1.3227860000000001e+02  -6.8455000000000004e+00   1.4359400000000001e+01  -7.4990000000000001e-01  -4.4545200000000001e+01  -5.3721400000000003e+01   5.2140350000000001e+02  -3.5949599999999997e+01  -5.5345999999999997e+01  -9.4131000000000000e+00
  -1.8030500000000000e+01  -3.0996999999999999e+00   1.3905549999999999e+02  -7.4470000000000001e+00   1.4901800000000000e+01  -5.5249999999999999e-01  -4.4523099999999999e+01  -5.4121600000000001e+01   5.1853049999999996e+02  -3.5862900000000003e+01  -5.5182400000000001e+01  -9.5547000000000004e+00
  -1.7016500000000001e+01  -3.7151999999999998e+00   1.4574670000000000e+02  -7.9530000000000003e+00   1.5567900000000000e+01  -4.2980000000000002e-01  -4.4367699999999999e+01  -5.4722000000000001e+01   5.1487400000000002e+02  -3.5564300000000003e+01  -5.4922600000000003e+01  -9.7227999999999994e+00
  -1.5848300000000000e+01  -4.4187000000000003e+00   1.5252359999999999e+02  -8.6118000000000006e+00   1.6234000000000002e+01  -2.9380000000000001e-01  -4.4567399999999999e+01  -5.5389000000000003e+01   5.1104329999999999e+02  -3.5227100000000000e+01  -5.4508899999999997e+01  -9.8245000000000005e+00
  -1.4635999999999999e+01  -4.9242999999999997e+00   1.6247450000000001e+02  -9.1942000000000004e+00   1.7119000000000000e+01  -1.4910000000000001e-01  -4.4412100000000002e+01  -5.5878200000000000e+01   5.0590679999999998e+02  -3.4745500000000000e+01  -5.3969999999999999e+01  -9.8598999999999997e+00
  -1.2916700000000001e+01  -5.4519000000000002e+00   1.7139599999999999e+02  -9.8051999999999992e+00   1.8089600000000001e+01   3.0700000000000002e-02  -4.4079200000000000e+01  -5.6745399999999997e+01   4.9963850000000002e+02  -3.4051900000000003e+01  -5.3258000000000003e+01  -9.9661000000000008e+00
  -1.1748500000000000e+01  -6.0674999999999999e+00   1.8349150000000000e+02  -1.0511699999999999e+01   1.9183900000000001e+01   1.4470000000000000e-01  -4.3346699999999998e+01  -5.7101199999999999e+01   4.9197719999999998e+02  -3.3021200000000000e+01  -5.2642200000000003e+01  -9.9440000000000008e+00
  -1.0139400000000000e+01  -6.3971999999999998e+00   1.9644489999999999e+02  -1.1237299999999999e+01   2.0278199999999998e+01   2.8939999999999999e-01  -4.2414499999999997e+01  -5.7479199999999999e+01   4.8292290000000003e+02  -3.1952000000000002e+01  -5.1785800000000002e+01  -9.9130000000000003e+00
  -8.6404999999999994e+00  -6.7709000000000001e+00   2.0991290000000001e+02  -1.1953400000000000e+01   2.1534300000000002e+01   4.8240000000000000e-01  -4.1193800000000003e+01  -5.8101799999999997e+01   4.7343329999999997e+02  -3.0381799999999998e+01  -5.0650399999999998e+01  -9.8156999999999996e+00
  -7.0313999999999997e+00  -7.2545999999999999e+00   2.2501089999999999e+02  -1.2936800000000000e+01   2.2847500000000000e+01   6.1390000000000000e-01  -4.0017499999999998e+01  -5.8457500000000003e+01   4.6255079999999998e+02  -2.8464900000000000e+01  -4.9553500000000000e+01  -9.6121999999999996e+00
  -5.3342000000000001e+00  -8.2658000000000005e+00   2.3942250000000001e+02  -1.3910600000000001e+01   2.4322500000000002e+01   7.7180000000000004e-01  -3.8907699999999998e+01  -5.6634200000000000e+01   4.5314830000000001e+02  -2.6220500000000001e+01  -4.8235300000000002e+01  -9.3157999999999994e+00
  -3.6149000000000000e+00  -9.1012000000000004e+00   2.5606459999999998e+02  -1.4817600000000001e+01   2.5864000000000001e+01   1.0700000000000001e+00  -3.7642600000000002e+01  -5.3699100000000001e+01   4.4165640000000002e+02  -2.3581099999999999e+01  -4.6936300000000003e+01  -8.6832999999999991e+00
  -1.6311000000000000e+00  -1.0530099999999999e+01   2.7347870000000000e+02  -1.5820100000000000e+01   2.7434200000000001e+01   1.3287000000000000e+00  -3.5667299999999997e+01  -5.1097499999999997e+01   4.2842320000000001e+02  -2.0797200000000000e+01  -4.5300600000000003e+01  -8.1569000000000003e+00
   5.5110000000000003e-01  -1.2069000000000001e+01   2.9097859999999997e+02  -1.6956299999999999e+01   2.8966200000000001e+01   1.6093999999999999e+00  -3.3625300000000003e+01  -4.8607199999999999e+01   4.1292649999999998e+02  -1.7666499999999999e+01  -4.3770699999999998e+01  -7.5022000000000002e+00
   2.9316000000000000e+00  -1.3497900000000000e+01   3.0770639999999997e+02  -1.8073300000000000e+01   3.0460200000000000e+01   1.8988000000000000e+00  -3.1561199999999999e+01  -4.5427500000000002e+01   4.0056400000000002e+02  -1.4352900000000000e+01  -4.2144500000000001e+01  -6.7679000000000000e+00
   5.1357999999999997e+00  -1.5014799999999999e+01   3.2486320000000001e+02  -1.9037600000000001e+01   3.1992200000000000e+01   2.2189000000000001e+00  -2.9208500000000001e+01  -4.1136000000000003e+01   3.8619900000000001e+02  -1.1000600000000000e+01  -4.0451099999999997e+01  -5.9406999999999996e+00
   7.5824999999999996e+00  -1.6575600000000001e+01   3.4193419999999998e+02  -2.0021000000000001e+01   3.3448200000000000e+01   2.5390000000000001e+00  -2.6833700000000000e+01  -3.6688800000000001e+01   3.7279180000000002e+02  -7.3305999999999996e+00  -3.9036600000000000e+01  -4.9542999999999999e+00
   1.0425900000000000e+01  -1.8158400000000000e+01   3.5857619999999997e+02  -2.0956700000000001e+01   3.4780400000000000e+01   2.9249000000000001e+00  -2.4103700000000000e+01  -3.1797000000000001e+01   3.6060329999999999e+02  -3.8915999999999999e+00  -3.7526000000000003e+01  -4.1006000000000000e+00
   1.3511799999999999e+01  -1.9631300000000000e+01   3.7496089999999998e+02  -2.1844600000000000e+01   3.6122100000000003e+01   3.2932999999999999e+00  -2.1839800000000000e+01  -2.7060800000000000e+01   3.4876310000000001e+02  -4.7199999999999998e-01  -3.6265500000000003e+01  -3.1671999999999998e+00
   1.6068700000000000e+01  -2.0730499999999999e+01   3.8988729999999998e+02  -2.2560600000000001e+01   3.7121299999999998e+01   3.5871000000000000e+00  -2.0308399999999999e+01  -2.2858300000000000e+01   3.4136300000000000e+02   2.8224000000000000e+00  -3.5255200000000002e+01  -2.3046000000000002e+00
   1.8317000000000000e+01  -2.1851700000000001e+01   4.0421319999999997e+02  -2.3181200000000000e+01   3.8539099999999998e+01   3.7362000000000002e+00  -1.8377400000000002e+01  -1.8277699999999999e+01   3.3361470000000003e+02   6.0397999999999996e+00  -3.4283299999999997e+01  -1.5217000000000001e+00
   2.0146500000000000e+01  -2.3038799999999998e+01   4.1896800000000002e+02  -2.3792200000000001e+01   3.9671500000000002e+01   3.7231000000000001e+00  -1.6912500000000001e+01  -1.4875700000000000e+01   3.2795580000000001e+02   8.7850999999999999e+00  -3.3677100000000003e+01  -8.1389999999999996e-01
   2.2240500000000001e+01  -2.3280600000000000e+01   4.3303649999999999e+02  -2.4193200000000001e+01   4.0841999999999999e+01   4.0037000000000003e+00  -1.5758400000000000e+01  -1.2385300000000001e+01   3.2569220000000001e+02   1.1135500000000000e+01  -3.3301900000000003e+01  -2.0790000000000000e-01
   2.2879700000000000e+01  -2.6116499999999998e+01   4.4633300000000003e+02  -2.4632400000000001e+01   4.1860199999999999e+01   4.2843999999999998e+00  -1.5736200000000000e+01  -1.0895500000000000e+01   3.2516980000000001e+02   1.3293300000000000e+01  -3.2926600000000001e+01   1.1060000000000000e-01
   2.3893699999999999e+01  -2.6116499999999998e+01   4.5945800000000003e+02  -2.4966600000000000e+01   4.3059199999999997e+01   4.3063000000000002e+00  -1.5913800000000000e+01  -1.0584199999999999e+01   3.2543099999999998e+02   1.5007899999999999e+01  -3.2917000000000002e+01   2.9640000000000000e-01
   2.5370500000000000e+01  -2.7457500000000000e+01   4.7318340000000001e+02  -2.5262599999999999e+01   4.4305700000000002e+01   4.3852000000000002e+00  -1.5824999999999999e+01  -1.1673700000000000e+01   3.2656279999999998e+02   1.6057900000000000e+01  -3.2907400000000003e+01   2.5659999999999999e-01
   2.6979600000000001e+01  -2.8754500000000000e+01   4.8750930000000000e+02  -2.5501200000000001e+01   4.5542800000000000e+01   4.5035999999999996e+00  -1.6468599999999999e+01  -1.4586600000000001e+01   3.2812990000000002e+02   1.6982600000000001e+01  -3.2868899999999996e+01   1.7700000000000000e-02
   2.7596699999999998e+01  -3.0249400000000001e+01   5.0037680000000000e+02  -2.5921299999999999e+01   4.6741799999999998e+01   4.5738000000000003e+00  -1.7267700000000001e+01  -1.7766300000000001e+01   3.2908749999999998e+02   1.7493099999999998e+01  -3.2830399999999997e+01  -1.9020000000000001e-01
   2.8191900000000000e+01  -3.1458500000000001e+01   5.1367330000000004e+02  -2.6341400000000000e+01   4.8064500000000002e+01   4.6878000000000002e+00  -1.7001300000000001e+01  -2.0590199999999999e+01   3.2917460000000000e+02   1.7811000000000000e+01  -3.2724600000000002e+01  -4.5560000000000000e-01
   2.8941299999999998e+01  -3.3810800000000000e+01   5.2679819999999995e+02  -2.6962000000000000e+01   4.9292000000000002e+01   4.8632000000000000e+00  -1.5225700000000000e+01  -2.0790299999999998e+01   3.2804280000000000e+02   1.8003699999999998e+01  -3.2743800000000000e+01  -1.3299999999999999e-02
   3.0352000000000000e+01  -3.5943199999999997e+01   5.4009469999999999e+02  -2.7563500000000001e+01   5.0481499999999997e+01   4.9684999999999997e+00  -1.1541399999999999e+01  -2.8506100000000000e+01   3.2342860000000002e+02   1.7811000000000000e+01  -3.2156900000000000e+01  -1.4155000000000000e+00
   3.1321899999999999e+01  -3.8163499999999999e+01   5.5296230000000003e+02  -2.8241399999999999e+01   5.1556800000000003e+01   5.1525999999999996e+00  -1.1918699999999999e+01  -3.6444200000000002e+01   3.1298140000000001e+02   1.7367899999999999e+01  -3.1204300000000000e+01  -1.7296000000000000e+00
   3.2291699999999999e+01  -4.0955399999999997e+01   5.6488620000000003e+02  -2.8947900000000001e+01   5.2831899999999997e+01   5.3017000000000003e+00  -1.2096200000000000e+01  -3.5732700000000001e+01   3.0558130000000000e+02   1.7387200000000000e+01  -3.0242100000000001e+01  -1.6455000000000000e+00
   3.3768500000000003e+01  -4.3527500000000003e+01   5.7766800000000001e+02  -2.9587499999999999e+01   5.3840600000000002e+01   5.5034999999999998e+00  -9.9433000000000007e+00  -3.1041000000000000e+01   2.9687529999999998e+02   1.7589500000000001e+01  -2.9260600000000000e+01  -1.8533999999999999e+00
   3.5531900000000000e+01  -4.5615900000000003e+01   5.8907730000000004e+02  -3.0236799999999999e+01   5.4896900000000002e+01   5.6043000000000003e+00  -7.5462999999999996e+00  -3.2086100000000002e+01   2.8146559999999999e+02   1.7319800000000001e+01  -2.8173300000000001e+01  -1.8888000000000000e+00
   3.7802300000000002e+01  -4.7924199999999999e+01   5.9988599999999997e+02  -3.0647300000000001e+01   5.5829400000000000e+01   5.8103999999999996e+00  -5.8594999999999997e+00  -3.3020000000000003e+01   2.6588180000000000e+02   1.6549099999999999e+01  -2.6547200000000000e+01  -2.0966999999999998e+00
   4.0182800000000000e+01  -5.0210500000000003e+01   6.0872170000000006e+02  -3.1277400000000000e+01   5.6742899999999999e+01   5.9683000000000002e+00  -4.5944000000000003e+00  -3.1552399999999999e+01   2.4977570000000000e+02   1.5845900000000000e+01  -2.4574700000000000e+01  -2.1985000000000001e+00
   4.2012300000000003e+01  -5.2562800000000003e+01   6.1918740000000003e+02  -3.1840699999999998e+01   5.7437600000000003e+01   6.1130000000000004e+00  -2.5080000000000000e+00  -3.3731499999999997e+01   2.2835890000000001e+02   1.4709300000000001e+01  -2.2592500000000001e+01  -2.4373000000000000e+00
   4.3907899999999998e+01  -5.4761099999999999e+01   6.2527800000000002e+02  -3.2146299999999997e+01   5.7951400000000000e+01   6.2621000000000002e+00   8.8800000000000004e-02  -3.3197800000000001e+01   2.0633269999999999e+02   1.3726699999999999e+01  -2.0677800000000001e+01  -2.6010000000000000e+00
   4.5627200000000002e+01  -5.6717700000000001e+01   6.3111130000000003e+02  -3.2394500000000001e+01   5.8332099999999997e+01   6.4024000000000001e+00   2.3748999999999998e+00  -3.0462900000000001e+01   1.8439349999999999e+02   1.2647900000000000e+01  -1.8281900000000000e+01  -2.7336999999999998e+00
   4.7831400000000002e+01  -5.8784100000000002e+01   6.3471420000000001e+02  -3.2680900000000001e+01   5.8674599999999998e+01   6.5164000000000000e+00   3.7509000000000001e+00  -2.9173200000000001e+01   1.6262840000000000e+02   1.1308900000000000e+01  -1.5847500000000000e+01  -2.6983000000000001e+00
   5.0895299999999999e+01  -6.0586799999999997e+01   6.3728769999999997e+02  -3.2661799999999999e+01   5.8646099999999997e+01   6.4507000000000003e+00   5.4156000000000004e+00  -2.7505500000000001e+01   1.3859979999999999e+02   9.8832000000000004e+00  -1.3519000000000000e+01  -2.6274999999999999e+00
   5.3937100000000001e+01  -6.2323500000000003e+01   6.3831709999999998e+02  -3.2509099999999997e+01   5.8636600000000001e+01   6.3147000000000002e+00   7.2355999999999998e+00  -2.3325199999999999e+01   1.1544180000000000e+02   8.7658000000000005e+00  -1.1315500000000000e+01  -2.4241000000000001e+00
   5.5700499999999998e+01  -6.3708399999999997e+01   6.3917499999999995e+02  -3.2566400000000002e+01   5.8570000000000000e+01   6.2664999999999997e+00   8.3896999999999995e+00  -1.8566800000000001e+01   9.5243899999999996e+01   7.6772999999999998e+00  -9.1890000000000001e+00  -2.1985000000000001e+00
   5.7067100000000003e+01  -6.5379199999999997e+01   6.3720200000000000e+02  -3.2232199999999999e+01   5.8455800000000004e+01   6.3498000000000001e+00   8.0568000000000008e+00  -1.4075200000000001e+01   7.7657700000000006e+01   6.6273999999999997e+00  -7.3993000000000002e+00  -1.7561000000000000e+00
   5.7463799999999999e+01  -6.6610299999999995e+01   6.3479999999999995e+02  -3.1917100000000001e+01   5.8198900000000002e+01   6.3453999999999997e+00   7.7016000000000000e+00  -8.9832000000000001e+00   6.4772800000000004e+01   5.7797000000000001e+00  -6.0426000000000002e+00  -1.3092999999999999e+00
   5.6978900000000003e+01  -6.7753399999999999e+01   6.3145439999999996e+02  -3.1516100000000002e+01   5.7979999999999997e+01   6.3498000000000001e+00   7.2355999999999998e+00  -4.6473000000000004e+00   5.1626700000000000e+01   4.8452999999999999e+00  -4.8205999999999998e+00  -9.5989999999999998e-01
   5.5876800000000003e+01  -6.8281000000000006e+01   6.2647900000000004e+02  -3.1229700000000001e+01   5.7618400000000001e+01   6.3190999999999997e+00   7.4797000000000002e+00  -4.2248000000000001e+00   3.9786499999999997e+01   3.8050000000000002e+00  -3.7141000000000002e+00  -9.9090000000000000e-01
   5.4884900000000002e+01  -6.9028499999999994e+01   6.2064570000000003e+02  -3.0570900000000002e+01   5.7237800000000000e+01   6.3716999999999997e+00   7.1912000000000003e+00  -2.6905000000000001e+00   2.7685099999999998e+01   2.7549999999999999e+00  -2.5882999999999998e+00  -5.3520000000000001e-01
   5.4399999999999999e+01  -6.8830600000000004e+01   6.1421190000000001e+02  -3.0131799999999998e+01   5.6647799999999997e+01   6.2095000000000002e+00   4.5944000000000003e+00   4.8920000000000002e-01   2.0459099999999999e+01   2.0903000000000000e+00  -1.6165000000000000e+00  -1.4160000000000000e-01
   5.3165599999999998e+01  -6.9534099999999995e+01   6.0915070000000003e+02  -2.9501600000000000e+01   5.6295699999999997e+01   6.1744000000000003e+00   3.4624000000000001e+00   3.7578000000000000e+00   1.5322600000000000e+01   1.5411999999999999e+00  -7.7939999999999998e-01   2.0790000000000000e-01
   5.2019399999999997e+01  -6.9709999999999994e+01   6.0254530000000000e+02  -2.8966999999999999e+01   5.5848399999999998e+01   6.1699999999999999e+00   1.8644000000000001e+00   5.2920999999999996e+00   1.0186000000000000e+01   1.2137000000000000e+00  -4.7149999999999997e-01   5.4849999999999999e-01
   5.0895299999999999e+01  -6.9578100000000006e+01   5.9662620000000004e+02  -2.8155400000000000e+01   5.5372700000000002e+01   6.0778999999999996e+00   2.3083000000000000e+00   3.9135000000000000e+00   6.7907000000000002e+00   9.6330000000000005e-01  -1.6360000000000000e-01   4.5119999999999999e-01
   4.9704999999999998e+01  -6.9468100000000007e+01   5.9079290000000003e+02  -2.7620799999999999e+01   5.5039600000000000e+01   5.9813999999999998e+00   1.8866000000000001e+00   1.5787000000000000e+00   6.0941999999999998e+00   7.9949999999999999e-01   6.7400000000000002e-02   3.5830000000000001e-01
   4.8823300000000003e+01  -6.9424199999999999e+01   5.8427340000000004e+02  -2.6876100000000001e+01   5.4563800000000001e+01   5.9463999999999997e+00   5.7709999999999995e-01   1.0227999999999999e+00   6.2683000000000000e+00   6.4539999999999997e-01   4.9070000000000003e-01   4.0699999999999997e-01
   4.7721200000000003e+01  -6.8918499999999995e+01   5.7921209999999996e+02  -2.6102699999999999e+01   5.4088000000000001e+01   5.8103999999999996e+00   2.6629999999999998e-01   3.5580000000000001e-01   6.2683000000000000e+00   5.9719999999999995e-01   5.7730000000000004e-01   3.9369999999999999e-01
   4.7082000000000001e+01  -6.8281000000000006e+01   5.7174890000000005e+02  -2.5176600000000001e+01   5.3602699999999999e+01   5.7051999999999996e+00   7.1020000000000005e-01  -3.7800000000000000e-01   6.7035999999999998e+00   5.9719999999999995e-01   6.8320000000000003e-01   3.3620000000000000e-01
   4.6001899999999999e+01  -6.7555599999999998e+01   5.6505780000000004e+02  -2.4403300000000002e+01   5.3003200000000000e+01   5.5605000000000002e+00   7.7680000000000005e-01   1.7790000000000000e-01   6.0941999999999998e+00   6.3580000000000003e-01   6.4470000000000005e-01   3.9369999999999999e-01
   4.4899799999999999e+01  -6.6566299999999998e+01   5.5922450000000003e+02  -2.3524899999999999e+01   5.2584499999999998e+01   5.4200999999999997e+00   1.7760000000000001e-01   4.0020000000000000e-01   7.2260000000000000e+00   6.2609999999999999e-01   6.2539999999999996e-01   3.8479999999999998e-01
   4.3907899999999998e+01  -6.5357200000000006e+01   5.5296230000000003e+02  -2.2503299999999999e+01   5.2070700000000002e+01   5.1833000000000000e+00   1.7760000000000001e-01  -1.7790000000000000e-01   5.1365999999999996e+00   4.9130000000000001e-01   4.3300000000000000e-01   3.4060000000000001e-01
   4.3136400000000002e+01  -6.4367900000000006e+01   5.4644269999999995e+02  -2.1710899999999999e+01   5.1480699999999999e+01   5.0648999999999997e+00   1.5540000000000001e-01  -1.3339999999999999e-01   5.6589000000000000e+00   4.4309999999999999e-01   5.1000000000000001e-01   3.3620000000000000e-01
   4.2188600000000001e+01  -6.3576500000000003e+01   5.4026630000000000e+02  -2.0756200000000000e+01   5.1147599999999997e+01   4.8106000000000000e+00   1.3320000000000001e-01  -1.3339999999999999e-01   4.6142000000000003e+00   5.3939999999999999e-01   3.6559999999999998e-01   3.3179999999999998e-01
   4.1262900000000002e+01  -6.2433399999999999e+01   5.3640599999999995e+02  -1.9839600000000001e+01   5.0786000000000001e+01   4.6658999999999997e+00   2.8849999999999998e-01  -6.6699999999999995e-02   4.2659000000000002e+00   6.0690000000000000e-01   3.9450000000000002e-01   3.0959999999999999e-01
   4.0271000000000001e+01  -6.1202300000000001e+01   5.3306039999999996e+02  -1.9009000000000000e+01   5.0538600000000002e+01   4.5561999999999996e+00   3.7730000000000002e-01   1.5559999999999999e-01   4.9623999999999997e+00   5.0090000000000001e-01   2.8870000000000001e-01   3.5389999999999999e-01
   3.9301099999999998e+01  -6.0806600000000003e+01   5.2971489999999994e+02  -1.8207000000000001e+01   5.0424399999999999e+01   4.4028000000000000e+00   4.6610000000000001e-01   4.6689999999999998e-01   5.5719000000000003e+00   5.3939999999999999e-01   4.1370000000000001e-01   3.1850000000000001e-01
   3.8397399999999998e+01  -6.0301000000000002e+01   5.2731290000000001e+02  -1.7271300000000000e+01   5.0234099999999998e+01   4.2755999999999998e+00   2.6629999999999998e-01   1.1119999999999999e-01   5.7460000000000004e+00   4.8159999999999997e-01   4.0410000000000001e-01   2.7429999999999999e-01
   3.7405500000000004e+01  -5.9487600000000000e+01   5.2508249999999998e+02  -1.6412099999999999e+01   5.0119900000000001e+01   4.1440000000000001e+00   1.5540000000000001e-01  -1.1119999999999999e-01   5.0495000000000001e+00   4.9130000000000001e-01   3.5599999999999998e-01   3.4499999999999997e-01
   3.6612000000000002e+01  -5.8981999999999999e+01   5.2285220000000004e+02  -1.5810600000000001e+01   5.0043799999999997e+01   4.0476000000000001e+00   3.5510000000000003e-01  -1.5559999999999999e-01   5.2236000000000002e+00   5.2980000000000005e-01   4.9070000000000003e-01   2.8749999999999998e-01
   3.5774400000000000e+01  -5.8520299999999999e+01   5.2362419999999997e+02  -1.5065899999999999e+01   5.0205599999999997e+01   3.8809000000000000e+00   4.4390000000000002e-01   2.6679999999999998e-01   5.7460000000000004e+00   4.9130000000000001e-01   5.6769999999999998e-01   3.0520000000000003e-01
   3.4892699999999998e+01  -5.8212499999999999e+01   5.2319529999999997e+02  -1.4340299999999999e+01   5.0224600000000002e+01   3.7932000000000001e+00   4.4390000000000002e-01   1.7790000000000000e-01   6.2683000000000000e+00   5.4910000000000003e-01   4.1370000000000001e-01   3.1850000000000001e-01
   3.4385700000000000e+01  -5.8432400000000001e+01   5.2302369999999996e+02  -1.3757899999999999e+01   5.0310200000000002e+01   3.7187000000000001e+00   6.2150000000000005e-01   1.7790000000000000e-01   5.4847999999999999e+00   5.4910000000000003e-01   4.9070000000000003e-01   3.0959999999999999e-01
   3.4297600000000003e+01  -5.8498300000000000e+01   5.2328110000000004e+02  -1.3118200000000000e+01   5.0300699999999999e+01   3.6221999999999999e+00   3.7730000000000002e-01   2.4460000000000001e-01   4.9623999999999997e+00   4.9130000000000001e-01   4.1370000000000001e-01   3.1850000000000001e-01
   3.4165300000000002e+01  -5.8256500000000003e+01   5.2310950000000003e+02  -1.2516700000000000e+01   5.0443399999999997e+01   3.6440999999999999e+00   3.3289999999999997e-01   2.0010000000000000e-01   5.0495000000000001e+00   4.9130000000000001e-01   4.8110000000000003e-01   3.4060000000000001e-01
   3.3988999999999997e+01  -5.8850099999999998e+01   5.2559730000000002e+02  -1.1934300000000000e+01   5.0728900000000003e+01   3.6265999999999998e+00   1.5540000000000001e-01   1.3339999999999999e-01   4.7882999999999996e+00   5.6830000000000003e-01   3.4639999999999999e-01   3.0520000000000003e-01
   3.4319600000000001e+01  -5.8850099999999998e+01   5.2782759999999996e+02  -1.1371000000000000e+01   5.0862099999999998e+01   3.5871000000000000e+00   3.1069999999999998e-01   1.7790000000000000e-01   5.8330000000000002e+00   5.4910000000000003e-01   4.6189999999999998e-01   2.8310000000000002e-01
   3.4694299999999998e+01  -5.9377699999999997e+01   5.2971489999999994e+02  -1.0654999999999999e+01   5.0938299999999998e+01   3.5520000000000000e+00   3.9950000000000002e-01   2.2200000000000001e-02   5.4847999999999999e+00   5.2020000000000000e-01   4.2340000000000000e-01   3.0080000000000001e-01
   3.5223300000000002e+01  -5.9663499999999999e+01   5.3288890000000004e+02  -1.0063000000000001e+01   5.1280799999999999e+01   3.6002999999999998e+00   1.9980000000000001e-01   1.3339999999999999e-01   5.9200999999999997e+00   4.0460000000000002e-01   4.6189999999999998e-01   2.5209999999999999e-01
   3.5884599999999999e+01  -6.0256999999999998e+01   5.3597709999999995e+02  -9.4041999999999994e+00   5.1356999999999999e+01   3.6177999999999999e+00   3.1069999999999998e-01   1.5559999999999999e-01   5.1365999999999996e+00   5.3939999999999999e-01   4.4259999999999999e-01   2.8310000000000002e-01
   3.6766300000000001e+01  -6.0916499999999999e+01   5.3889369999999997e+02  -8.8408999999999995e+00   5.1737600000000000e+01   3.5608000000000000e+00   4.2170000000000002e-01   4.4499999999999998e-02   6.3554000000000004e+00   5.0090000000000001e-01   4.1370000000000001e-01   2.7870000000000000e-01
   3.7868400000000001e+01  -6.1444099999999999e+01   5.4249670000000003e+02  -8.0961999999999996e+00   5.1956499999999998e+01   3.6177999999999999e+00   3.3289999999999997e-01   8.8900000000000007e-02   5.2236000000000002e+00   4.9130000000000001e-01   3.9450000000000002e-01   2.5209999999999999e-01
   3.8970500000000001e+01  -6.2411400000000000e+01   5.4798680000000002e+02  -7.4946999999999999e+00   5.2318100000000001e+01   3.6924000000000001e+00   2.6629999999999998e-01   2.4460000000000001e-01   5.7460000000000004e+00   4.5269999999999999e-01   4.5219999999999999e-01   2.1679999999999999e-01
   3.9808100000000003e+01  -6.3114899999999999e+01   5.5287649999999996e+02  -6.6067999999999998e+00   5.2784300000000002e+01   3.7054999999999998e+00   2.6629999999999998e-01   2.2239999999999999e-01   5.8330000000000002e+00   4.2380000000000001e-01   3.5599999999999998e-01   2.8310000000000002e-01
   4.0711799999999997e+01  -6.3840299999999999e+01   5.5948180000000002e+02  -5.6997999999999998e+00   5.3260100000000001e+01   3.6440999999999999e+00   4.4390000000000002e-01   2.4460000000000001e-01   4.8754000000000000e+00   5.4910000000000003e-01   3.3679999999999999e-01   2.2559999999999999e-01
   4.1373100000000001e+01  -6.5181299999999993e+01   5.6505780000000004e+02  -4.8978000000000002e+00   5.3697899999999997e+01   3.5827000000000000e+00   5.9930000000000005e-01  -4.4499999999999998e-02   4.8754000000000000e+00   4.1420000000000001e-01   3.6559999999999998e-01   2.3890000000000000e-01
   4.1880000000000003e+01  -6.5884799999999998e+01   5.7132000000000005e+02  -3.7330999999999999e+00   5.4249800000000000e+01   3.5739999999999998e+00   5.9930000000000005e-01   1.7790000000000000e-01   5.1365999999999996e+00   5.0090000000000001e-01   5.2920000000000000e-01   1.9020000000000001e-01
   4.2629500000000000e+01  -6.6654200000000003e+01   5.7775379999999996e+02  -2.5777999999999999e+00   5.4677999999999997e+01   3.5432999999999999e+00   5.9930000000000005e-01   1.1119999999999999e-01   5.3106999999999998e+00   4.6239999999999998e-01   3.7530000000000002e-01   2.4770000000000000e-01
   4.3312800000000003e+01  -6.7225800000000007e+01   5.8290080000000000e+02  -1.3174999999999999e+00   5.5001500000000000e+01   3.5082000000000000e+00   5.3269999999999995e-01  -6.6699999999999995e-02   6.0941999999999998e+00   5.2020000000000000e-01   4.5219999999999999e-01   2.2559999999999999e-01
   4.3577300000000001e+01  -6.7995199999999997e+01   5.8761890000000005e+02  -2.3870000000000000e-01   5.5467799999999997e+01   3.4468000000000001e+00   5.3269999999999995e-01   2.8910000000000002e-01   6.0072000000000001e+00   4.2380000000000001e-01   4.1370000000000001e-01   2.0790000000000000e-01
   4.4084299999999999e+01  -6.8874600000000001e+01   5.9405269999999996e+02   1.0407000000000000e+00   5.5981699999999996e+01   3.3809999999999998e+00   3.7730000000000002e-01  -4.4499999999999998e-02   5.8330000000000002e+00   4.2380000000000001e-01   3.9450000000000002e-01   1.5040000000000001e-01
   4.4547100000000000e+01  -7.0061700000000002e+01   6.0057230000000004e+02   2.4251000000000000e+00   5.6371800000000000e+01   3.3942000000000001e+00   5.3269999999999995e-01  -1.5559999999999999e-01   5.5719000000000003e+00   4.1420000000000001e-01   3.2710000000000000e-01   1.7690000000000000e-01
   4.5252499999999998e+01  -7.1028999999999996e+01   6.0743499999999995e+02   3.8190000000000000e+00   5.6942799999999998e+01   3.3854000000000002e+00   6.8799999999999994e-01   1.5559999999999999e-01   4.7882999999999996e+00   5.3939999999999999e-01   4.6189999999999998e-01   1.8579999999999999e-01
   4.5913800000000002e+01  -7.2172100000000000e+01   6.1498400000000004e+02   5.4039000000000001e+00   5.7466099999999997e+01   3.3414999999999999e+00   4.8830000000000001e-01   2.0010000000000000e-01   6.0072000000000001e+00   5.6830000000000003e-01   4.2340000000000000e-01   1.6810000000000000e-01
   4.6861600000000003e+01  -7.3073400000000007e+01   6.2279030000000000e+02   7.0651000000000002e+00   5.7960999999999999e+01   3.3239999999999998e+00   5.7709999999999995e-01   1.1119999999999999e-01   5.5719000000000003e+00   4.0460000000000002e-01   4.2340000000000000e-01   1.4599999999999999e-01
   4.7919600000000003e+01  -7.3227300000000000e+01   6.3016769999999997e+02   8.9077999999999999e+00   5.8398699999999998e+01   3.2888999999999999e+00   6.2150000000000005e-01   1.1119999999999999e-01   4.7882999999999996e+00   4.1420000000000001e-01   3.9450000000000002e-01   9.2899999999999996e-02
   4.8867400000000004e+01  -7.3952799999999996e+01   6.3771669999999995e+02   1.0836399999999999e+01   5.8902999999999999e+01   3.1924000000000001e+00   8.2120000000000004e-01   2.4460000000000001e-01   5.3106999999999998e+00   4.5269999999999999e-01   4.7149999999999997e-01   1.2390000000000000e-01
   4.9947499999999998e+01  -7.4458399999999997e+01   6.4483669999999995e+02   1.2860400000000000e+01   5.9245600000000003e+01   3.1309999999999998e+00   7.1020000000000005e-01   4.4499999999999998e-02   5.0495000000000001e+00   4.7199999999999998e-01   4.7149999999999997e-01   1.1060000000000000e-01
   5.1027500000000003e+01  -7.4832099999999997e+01   6.5204259999999999e+02   1.4750800000000000e+01   5.9588200000000001e+01   3.0960000000000001e+00   5.1049999999999995e-01   6.6699999999999995e-02   4.7882999999999996e+00   5.3939999999999999e-01   3.4639999999999999e-01   1.5479999999999999e-01
   5.2438200000000002e+01  -7.5359700000000004e+01   6.5873370000000000e+02   1.6727100000000000e+01   5.9940300000000001e+01   3.0476999999999999e+00   6.4370000000000005e-01  -4.4499999999999998e-02   5.8330000000000002e+00   5.2020000000000000e-01   4.7149999999999997e-01   1.3270000000000001e-01
   5.4245699999999999e+01  -7.3095399999999998e+01   6.6533900000000006e+02   1.8913499999999999e+01   6.0121099999999998e+01   2.4996000000000000e+00   8.2120000000000004e-01  -8.8900000000000007e-02   5.3977000000000004e+00   4.4309999999999999e-01   3.9450000000000002e-01   1.0620000000000000e-01
   5.5391900000000000e+01  -7.5755399999999995e+01   6.7074339999999995e+02   2.0756200000000000e+01   6.0530200000000001e+01   2.9030000000000000e+00   7.5460000000000005e-01  -4.4499999999999998e-02   5.3106999999999998e+00   4.8159999999999997e-01   3.3679999999999999e-01   1.2390000000000000e-01
   5.6053100000000001e+01  -7.5777400000000000e+01   6.7786350000000004e+02   2.2608400000000000e+01   6.0977499999999999e+01   2.6661999999999999e+00   8.4340000000000004e-01   1.3339999999999999e-01   5.6589000000000000e+00   5.0090000000000001e-01   3.5599999999999998e-01   7.0800000000000002e-02
   5.7948799999999999e+01  -7.4524400000000000e+01   6.8335360000000003e+02   2.4737400000000001e+01   6.1215400000000002e+01   2.5697000000000001e+00   7.7680000000000005e-01   1.7790000000000000e-01   5.5719000000000003e+00   3.8529999999999998e-01   4.5219999999999999e-01   8.8499999999999995e-02
   5.8808399999999999e+01  -7.5755399999999995e+01   6.8961580000000004e+02   2.6561000000000000e+01   6.1557899999999997e+01   2.4382000000000001e+00   7.7680000000000005e-01   2.0010000000000000e-01   5.3106999999999998e+00   3.4680000000000000e-01   4.3300000000000000e-01   7.9600000000000004e-02
   5.9447600000000001e+01  -7.6195099999999996e+01   6.9536339999999996e+02   2.8117200000000000e+01   6.1909999999999997e+01   2.4820000000000002e+00   8.6560000000000004e-01   8.8900000000000007e-02   5.5719000000000003e+00   4.4309999999999999e-01   3.1750000000000000e-01   6.1899999999999997e-02
   6.0197099999999999e+01  -7.6898600000000002e+01   7.0068200000000002e+02   2.9759399999999999e+01   6.2271599999999999e+01   2.5434000000000001e+00   6.6579999999999995e-01   2.6679999999999998e-01   6.0072000000000001e+00   3.9489999999999997e-01   5.6769999999999998e-01   8.4000000000000005e-02
   6.1299199999999999e+01  -7.8723200000000006e+01   7.0634370000000001e+02   3.1076899999999998e+01   6.2633200000000002e+01   2.5040000000000000e+00   4.8830000000000001e-01   3.7800000000000000e-01   5.3977000000000004e+00   4.1420000000000001e-01   4.4259999999999999e-01   5.7500000000000002e-02
   6.1806100000000001e+01  -8.0569900000000004e+01   7.1174810000000002e+02   3.2298999999999999e+01   6.2975800000000000e+01   2.6355000000000000e+00   3.9950000000000002e-01  -1.1119999999999999e-01   5.9200999999999997e+00   3.9489999999999997e-01   5.0029999999999997e-01  -1.3299999999999999e-02
   6.2291100000000000e+01  -8.2812200000000004e+01   7.1646619999999996e+02   3.3244199999999999e+01   6.3251800000000003e+01   2.8679000000000001e+00   7.1020000000000005e-01   4.4499999999999998e-02   5.2236000000000002e+00   3.8529999999999998e-01   4.2340000000000000e-01  -1.3299999999999999e-02
   6.3150700000000001e+01  -8.6219600000000000e+01   7.2161320000000001e+02   3.4008000000000003e+01   6.3670499999999997e+01   3.1046999999999998e+00   4.4390000000000002e-01  -2.8910000000000002e-01   4.5270999999999999e+00   4.5269999999999999e-01   4.9070000000000003e-01  -1.7700000000000000e-02
   6.4120599999999996e+01  -8.7230900000000005e+01   7.2676020000000005e+02   3.4580900000000000e+01   6.3936900000000001e+01   3.1924000000000001e+00   5.7709999999999995e-01  -2.8910000000000002e-01   4.7882999999999996e+00   4.1420000000000001e-01   4.7149999999999997e-01  -4.4000000000000003e-03
   6.2158799999999999e+01  -8.2636300000000006e+01   7.3319399999999996e+02   3.5487900000000003e+01   6.4717200000000005e+01   2.5040000000000000e+00   5.1049999999999995e-01  -2.4460000000000001e-01   4.6142000000000003e+00   3.6599999999999999e-01   4.1370000000000001e-01   4.4000000000000003e-03
   6.1806100000000001e+01  -1.0440009999999999e+02   7.2718910000000005e+02   3.4447200000000002e+01   6.4098699999999994e+01   4.4817000000000000e+00   5.5489999999999995e-01  -3.1130000000000002e-01   5.5719000000000003e+00   3.8529999999999998e-01   4.4259999999999999e-01   8.8000000000000005e-03
   6.3723799999999997e+01  -1.0213580000000000e+02   7.3113520000000005e+02   3.5153700000000001e+01   6.4250900000000001e+01   4.6703000000000001e+00   5.1049999999999995e-01  -4.0020000000000000e-01   5.4847999999999999e+00   4.8159999999999997e-01   4.7149999999999997e-01  -4.4000000000000003e-03
   6.7867699999999999e+01  -9.4925100000000000e+01   7.3362289999999996e+02   3.6452199999999998e+01   6.4013000000000005e+01   4.6440000000000001e+00   3.1069999999999998e-01  -2.8910000000000002e-01   5.7460000000000004e+00   3.3710000000000001e-01   4.8110000000000003e-01  -1.3299999999999999e-02
   6.6456999999999994e+01  -1.0505960000000000e+02   7.3353710000000001e+02   3.6041600000000003e+01   6.3898800000000001e+01   4.2930999999999999e+00   3.3289999999999997e-01  -3.5580000000000001e-01   5.4847999999999999e+00   2.9859999999999998e-01   4.1370000000000001e-01  -3.5400000000000001e-02
   6.5972099999999998e+01  -1.0248750000000000e+02   7.2959109999999998e+02   3.6604900000000001e+01   6.3936900000000001e+01   4.9904000000000002e+00   3.1069999999999998e-01  -3.5580000000000001e-01   5.9200999999999997e+00   2.5050000000000000e-01   4.9070000000000003e-01  -2.2100000000000002e-02
   6.6986000000000004e+01  -1.0499360000000000e+02   7.2864750000000004e+02   3.6662199999999999e+01   6.3565800000000003e+01   5.2622999999999998e+00   3.9950000000000002e-01  -6.2260000000000004e-01   5.6589000000000000e+00   2.6010000000000000e-01   6.0619999999999996e-01  -1.7700000000000000e-02
   6.9058000000000007e+01  -1.0866490000000000e+02   7.2684600000000000e+02   3.6786299999999997e+01   6.2880600000000001e+01   5.2930000000000001e+00   6.6600000000000006e-02  -5.3369999999999995e-01   5.7460000000000004e+00   3.2750000000000001e-01   4.9070000000000003e-01  -7.5200000000000003e-02
   6.8661199999999994e+01  -1.0530140000000000e+02   7.2006910000000005e+02   3.7216000000000001e+01   6.2566600000000001e+01   5.3807000000000000e+00  -1.7760000000000001e-01   4.8920000000000002e-01   5.3106999999999998e+00   4.2380000000000001e-01   4.7149999999999997e-01   1.9910000000000000e-01
   6.8044100000000000e+01  -1.1141280000000000e+02   7.1286329999999998e+02   3.6719499999999996e+01   6.1948099999999997e+01   5.4200999999999997e+00  -5.1049999999999995e-01   9.1169999999999995e-01   5.2236000000000002e+00   3.6599999999999999e-01   4.6189999999999998e-01   1.3299999999999999e-02
   6.9013900000000007e+01  -1.0963220000000000e+02   7.0728729999999996e+02   3.6776800000000001e+01   6.1186799999999998e+01   5.8192000000000004e+00  -2.8849999999999998e-01   4.0020000000000000e-01   4.4401000000000002e+00   3.0819999999999997e-01   4.1370000000000001e-01  -6.6400000000000001e-02
   6.9036000000000001e+01  -1.1081930000000000e+02   6.9990989999999999e+02   3.6719499999999996e+01   6.0501700000000000e+01   5.8411000000000000e+00   2.2200000000000001e-02   6.0040000000000004e-01   5.5719000000000003e+00   3.7569999999999998e-01   4.5219999999999999e-01   1.3710000000000000e-01
   6.7581199999999995e+01  -1.1273180000000001e+02   6.9047370000000001e+02   3.6509399999999999e+01   5.9702399999999997e+01   5.8761999999999999e+00  -2.8849999999999998e-01   7.5600000000000001e-01   4.8754000000000000e+00   4.5269999999999999e-01   4.8110000000000003e-01   1.7700000000000000e-02
   6.8066100000000006e+01  -1.1143480000000000e+02   6.8017960000000005e+02   3.6347099999999998e+01   5.8836399999999998e+01   5.9683000000000002e+00  -3.5510000000000003e-01   1.1119999999999999e-01   5.6589000000000000e+00   3.5639999999999999e-01   5.7730000000000004e-01  -5.3100000000000001e-02
   6.7206500000000005e+01  -1.1297369999999999e+02   6.7091499999999996e+02   3.5793399999999998e+01   5.7780200000000001e+01   6.0823000000000000e+00  -3.9950000000000002e-01   4.6689999999999998e-01   4.9623999999999997e+00   3.1790000000000002e-01   5.5810000000000004e-01   4.4200000000000003e-02
   6.6655400000000000e+01  -1.1202840000000000e+02   6.5787580000000003e+02   3.5497399999999999e+01   5.6809500000000000e+01   6.1962999999999999e+00   6.6600000000000006e-02   2.8910000000000002e-01   5.2236000000000002e+00   4.8159999999999997e-01   4.3300000000000000e-01   2.6499999999999999e-02
   6.4517300000000006e+01  -1.1117100000000001e+02   6.4432200000000000e+02   3.5115499999999997e+01   5.5724699999999999e+01   6.2095000000000002e+00  -3.9950000000000002e-01   5.5589999999999995e-01   5.6589000000000000e+00   3.6599999999999999e-01   5.3879999999999995e-01  -1.3299999999999999e-02
   6.3789900000000003e+01  -1.1130289999999999e+02   6.2982460000000003e+02   3.4447200000000002e+01   5.4468600000000002e+01   6.3015999999999996e+00  -3.7730000000000002e-01   6.0040000000000004e-01   4.6142000000000003e+00   3.8529999999999998e-01   4.8110000000000003e-01  -8.8000000000000005e-03
   6.2048600000000000e+01  -1.1057740000000000e+02   6.1472659999999996e+02   3.3836199999999998e+01   5.3203000000000003e+01   6.5296000000000003e+00  -3.1069999999999998e-01  -1.3339999999999999e-01   5.5719000000000003e+00   4.4309999999999999e-01   5.5810000000000004e-01   1.7700000000000000e-02
   6.0064799999999998e+01  -1.0980800000000001e+02   5.9885659999999996e+02   3.3177399999999999e+01   5.1861300000000000e+01   6.4988999999999999e+00  -6.4370000000000005e-01   5.7809999999999995e-01   5.2236000000000002e+00   2.7939999999999998e-01   4.2340000000000000e-01  -5.3100000000000001e-02
   5.7926699999999997e+01  -1.0811530000000000e+02   5.8204300000000001e+02   3.2461300000000001e+01   5.0595700000000001e+01   6.5164000000000000e+00  -4.2170000000000002e-01   3.7800000000000000e-01   5.3106999999999998e+00   3.8529999999999998e-01   4.4259999999999999e-01  -2.6499999999999999e-02
   5.6383800000000001e+01  -1.0642260000000000e+02   5.6531510000000003e+02   3.1812100000000001e+01   4.9215899999999998e+01   6.5384000000000002e+00  -2.6629999999999998e-01  -4.4499999999999998e-02   4.6142000000000003e+00   2.7939999999999998e-01   4.5219999999999999e-01   1.3299999999999999e-02
   5.4267699999999998e+01  -1.0532340000000001e+02   5.4790099999999995e+02   3.0991000000000000e+01   4.7779000000000003e+01   6.5602999999999998e+00  -4.8830000000000001e-01   6.0040000000000004e-01   5.3977000000000004e+00   2.8899999999999998e-01   5.1959999999999995e-01   1.7700000000000000e-02
   5.2019399999999997e+01  -1.0275130000000000e+02   5.2962909999999999e+02   3.0189000000000000e+01   4.6313600000000001e+01   6.5251999999999999e+00  -1.3320000000000001e-01   4.4499999999999998e-02   6.2683000000000000e+00   4.2380000000000001e-01   5.5810000000000004e-01   0.0000000000000000e+00
   4.9506599999999999e+01  -1.0061890000000000e+02   5.1170030000000003e+02   2.9253399999999999e+01   4.4771999999999998e+01   6.5339999999999998e+00  -4.8830000000000001e-01   3.5580000000000001e-01   5.6589000000000000e+00   4.0460000000000002e-01   5.2920000000000000e-01   5.3100000000000001e-02
   4.7919600000000003e+01  -9.8178700000000006e+01   4.9222739999999999e+02   2.8432300000000001e+01   4.3220900000000000e+01   6.4813999999999998e+00  -3.9950000000000002e-01   2.0010000000000000e-01   4.4401000000000002e+00   3.6599999999999999e-01   5.0029999999999997e-01  -3.5400000000000001e-02
   4.5605200000000004e+01  -9.5738500000000002e+01   4.7301179999999999e+02   2.7496700000000001e+01   4.1765000000000001e+01   6.4287000000000001e+00  -5.9930000000000005e-01  -4.4499999999999998e-02   6.0072000000000001e+00   3.2750000000000001e-01   5.7730000000000004e-01   3.5400000000000001e-02
   4.3202599999999997e+01  -9.3342299999999994e+01   4.5250950000000000e+02   2.6465499999999999e+01   3.9995100000000001e+01   6.3761000000000001e+00  -7.7680000000000005e-01   3.7800000000000000e-01   5.8330000000000002e+00   3.7569999999999998e-01   5.8689999999999998e-01   6.1899999999999997e-02
   4.1196700000000000e+01  -9.0704300000000003e+01   4.3252179999999998e+02   2.5453499999999998e+01   3.8291699999999999e+01   6.2446000000000002e+00  -6.2150000000000005e-01   2.8910000000000002e-01   5.3106999999999998e+00   3.7569999999999998e-01   5.7730000000000004e-01   7.5200000000000003e-02
   3.9058700000000002e+01  -8.7956299999999999e+01   4.1090429999999998e+02   2.4365100000000002e+01   3.6502699999999997e+01   6.1962999999999999e+00  -6.2150000000000005e-01   1.5559999999999999e-01   5.5719000000000003e+00   3.4680000000000000e-01   4.0410000000000001e-01   2.2100000000000002e-02
   3.6634000000000000e+01  -8.5472200000000001e+01   3.8971570000000003e+02   2.3152600000000000e+01   3.4618600000000001e+01   6.1481000000000003e+00  -7.3240000000000005e-01   6.4480000000000004e-01   5.8330000000000002e+00   3.5639999999999999e-01   5.1959999999999995e-01   1.0170000000000000e-01
   3.4209400000000002e+01  -8.2020799999999994e+01   3.6689720000000000e+02   2.2178699999999999e+01   3.2677399999999999e+01   5.9420000000000002e+00  -8.4340000000000004e-01   1.7790000000000000e-01   6.1813000000000002e+00   3.4680000000000000e-01   5.4849999999999999e-01   6.1899999999999997e-02
   3.1895000000000000e+01  -7.8657300000000006e+01   3.4485079999999999e+02   2.0889800000000001e+01   3.0640999999999998e+01   5.7972999999999999e+00  -6.8799999999999994e-01   2.0010000000000000e-01   5.2236000000000002e+00   3.7569999999999998e-01   4.7149999999999997e-01   5.7500000000000002e-02
   2.9646699999999999e+01  -7.5052000000000007e+01   3.2211810000000003e+02   1.9658200000000001e+01   2.8718800000000002e+01   5.6437999999999997e+00  -7.3240000000000005e-01   3.7800000000000000e-01   4.7012999999999998e+00   3.8529999999999998e-01   5.7730000000000004e-01   7.5200000000000003e-02
   2.7177900000000001e+01  -7.1248800000000003e+01   2.9887070000000000e+02   1.8474299999999999e+01   2.6644300000000001e+01   5.3807000000000000e+00  -5.7709999999999995e-01   3.1130000000000002e-01   5.0495000000000001e+00   4.2380000000000001e-01   6.4470000000000005e-01   9.7299999999999998e-02
   2.4444700000000001e+01  -6.6896100000000004e+01   2.7493700000000001e+02   1.7300000000000001e+01   2.4598400000000002e+01   5.1525999999999996e+00  -9.1000000000000003e-01   3.1130000000000002e-01   5.3977000000000004e+00   3.9489999999999997e-01   4.7149999999999997e-01   1.2390000000000000e-01
   2.2064200000000000e+01  -6.2455399999999997e+01   2.5229010000000000e+02   1.6097000000000001e+01   2.2581099999999999e+01   4.8982999999999999e+00  -7.9900000000000004e-01   4.0020000000000000e-01   5.3106999999999998e+00   3.2750000000000001e-01   4.9070000000000003e-01   1.1500000000000000e-01
   1.9485199999999999e+01  -5.7926800000000000e+01   2.2818490000000000e+02   1.4789000000000000e+01   2.0316299999999998e+01   4.6132999999999997e+00  -6.8799999999999994e-01   2.2200000000000001e-02   5.6589000000000000e+00   3.8529999999999998e-01   6.2539999999999996e-01   1.5040000000000001e-01
   1.7413300000000000e+01  -5.2958500000000001e+01   2.0493750000000000e+02   1.3557399999999999e+01   1.8346499999999999e+01   4.2712000000000003e+00  -8.2120000000000004e-01   2.4460000000000001e-01   5.4847999999999999e+00   3.7569999999999998e-01   5.8689999999999998e-01   1.6370000000000001e-01
   1.4503700000000000e+01  -4.7220700000000001e+01   1.8254790000000000e+02   1.2421200000000001e+01   1.6348199999999999e+01   3.8590000000000000e+00  -6.2150000000000005e-01   6.6699999999999995e-02   5.7460000000000004e+00   3.3710000000000001e-01   4.4259999999999999e-01   1.5040000000000001e-01
   1.2013000000000000e+01  -4.1241199999999999e+01   1.5998679999999999e+02   1.1313700000000001e+01   1.4387900000000000e+01   3.4336000000000002e+00  -7.7680000000000005e-01   2.2239999999999999e-01   5.7460000000000004e+00   3.6599999999999999e-01   4.2340000000000000e-01   1.4599999999999999e-01
   9.8969000000000005e+00  -3.4887999999999998e+01   1.3939869999999999e+02   1.0387600000000001e+01   1.2446700000000000e+01   2.9820000000000002e+00  -7.3240000000000005e-01   6.6699999999999995e-02   4.7012999999999998e+00   3.3710000000000001e-01   5.2920000000000000e-01   1.5920000000000001e-01
   8.0894999999999992e+00  -2.8930399999999999e+01   1.2086940000000000e+02   9.4901999999999997e+00   1.0733900000000000e+01   2.4820000000000002e+00  -8.2120000000000004e-01  -4.4499999999999998e-02   5.5719000000000003e+00   4.0460000000000002e-01   5.1000000000000001e-01   1.7690000000000000e-01
   6.6566999999999998e+00  -2.2599100000000000e+01   1.0285480000000000e+02   8.6212999999999997e+00   9.2112999999999996e+00   1.8593000000000000e+00  -8.8780000000000003e-01   2.4460000000000001e-01   5.9200999999999997e+00   2.1190000000000001e-01   5.0029999999999997e-01   1.5920000000000001e-01
   5.5987000000000000e+00  -1.6509699999999999e+01   8.8872000000000000e+01   8.0676000000000005e+00   7.8791000000000002e+00   1.3900999999999999e+00  -7.1020000000000005e-01  -2.2200000000000001e-02   4.7882999999999996e+00   3.7569999999999998e-01   6.0619999999999996e-01   1.3710000000000000e-01
   5.3121999999999998e+00  -1.0750000000000000e+01   7.8492199999999997e+01   7.5137999999999998e+00   6.8418999999999999e+00   7.9369999999999996e-01  -7.7680000000000005e-01   1.7790000000000000e-01   4.4401000000000002e+00   3.8529999999999998e-01   4.1370000000000001e-01   1.6810000000000000e-01
   5.4664000000000001e+00  -6.1334000000000000e+00   6.8541200000000003e+01   6.9504999999999999e+00   5.9188999999999998e+00   3.3329999999999999e-01  -7.9900000000000004e-01   3.3350000000000002e-01   4.7882999999999996e+00   4.2380000000000001e-01   4.6189999999999998e-01   1.6810000000000000e-01
   5.7088999999999999e+00  -3.4733999999999998e+00   5.9276600000000002e+01   6.0625999999999998e+00   5.0244000000000000e+00   4.8200000000000000e-02  -5.9930000000000005e-01   3.7800000000000000e-01   5.4847999999999999e+00   4.2380000000000001e-01   4.7149999999999997e-01   1.6370000000000001e-01
   5.1798999999999999e+00  -2.5280999999999998e+00   4.9926200000000001e+01   5.2225000000000001e+00   4.2060000000000004e+00  -1.1400000000000000e-01  -8.6560000000000004e-01   3.3350000000000002e-01   6.0072000000000001e+00   3.4680000000000000e-01   4.5219999999999999e-01   1.9460000000000000e-01
   4.6950000000000003e+00  -1.2749999999999999e+00   4.1690899999999999e+01   4.4396000000000004e+00   3.3972000000000002e+00  -1.3159999999999999e-01  -3.7730000000000002e-01   1.5559999999999999e-01   6.2683000000000000e+00   3.5639999999999999e-01   6.0619999999999996e-01   1.7690000000000000e-01
   4.2541000000000002e+00  -1.5168999999999999e+00   3.1911600000000000e+01   3.3988999999999998e+00   2.5977999999999999e+00  -1.0090000000000000e-01  -6.2150000000000005e-01   2.8910000000000002e-01   5.3106999999999998e+00   4.1420000000000001e-01   4.7149999999999997e-01   1.6810000000000000e-01
   3.7031000000000001e+00  -3.3414999999999999e+00   2.3504799999999999e+01   2.5969000000000002e+00   1.7889999999999999e+00  -8.3299999999999999e-02  -8.2120000000000004e-01   1.3339999999999999e-01   5.2236000000000002e+00   3.3710000000000001e-01   5.1959999999999995e-01   1.8579999999999999e-01
   3.6370000000000000e+00  -1.9126000000000001e+00   1.6470500000000001e+01   1.8617999999999999e+00   1.1324000000000001e+00  -1.5790000000000001e-01  -8.2120000000000004e-01   4.8920000000000002e-01   5.5719000000000003e+00   3.7569999999999998e-01   5.4849999999999999e-01   2.1679999999999999e-01
   2.9316000000000000e+00  -1.0112000000000001e+00   1.2524400000000000e+01   1.4226000000000001e+00   6.4710000000000001e-01  -2.1490000000000001e-01  -7.3240000000000005e-01   2.6679999999999998e-01   5.6589000000000000e+00   3.7569999999999998e-01   5.1959999999999995e-01   2.2120000000000001e-01
   2.5569000000000002e+00   4.3999999999999997e-02   8.5784000000000002e+00   1.0884000000000000e+00   2.5690000000000002e-01  -3.2010000000000000e-01  -9.1000000000000003e-01   4.8920000000000002e-01   5.6589000000000000e+00   4.4309999999999999e-01   5.7730000000000004e-01   2.2559999999999999e-01
   2.5127999999999999e+00   6.1550000000000005e-01   5.0612000000000004e+00   7.3519999999999996e-01   1.3320000000000001e-01  -4.6479999999999999e-01  -6.2150000000000005e-01   4.2249999999999999e-01   5.8330000000000002e+00   2.9859999999999998e-01   5.4849999999999999e-01   2.6540000000000002e-01
   3.1299999999999999e+00   1.3850000000000000e+00   3.7745000000000002e+00   6.7789999999999995e-01  -3.8100000000000002e-02  -5.3939999999999999e-01  -8.6560000000000004e-01   4.8920000000000002e-01   5.5719000000000003e+00   4.3350000000000000e-01   5.0029999999999997e-01   2.1229999999999999e-01
   2.6010000000000000e+00   1.0551999999999999e+00   3.3456000000000001e+00   5.1559999999999995e-01  -3.0449999999999999e-01  -2.9820000000000002e-01  -7.9900000000000004e-01   3.3350000000000002e-01   5.5719000000000003e+00   3.6599999999999999e-01   5.0029999999999997e-01   2.2120000000000001e-01
   1.7634000000000001e+00   1.5390000000000001e-01   2.7450999999999999e+00   5.3469999999999995e-01  -1.3320000000000001e-01  -3.4639999999999999e-01  -1.0209999999999999e+00   4.8920000000000002e-01   5.9200999999999997e+00   4.8159999999999997e-01   5.1000000000000001e-01   2.6979999999999998e-01
   1.8956000000000000e+00   1.3189999999999999e-01   3.0024000000000002e+00   4.4869999999999999e-01  -2.8549999999999998e-01  -2.6310000000000000e-01  -7.7680000000000005e-01   2.6679999999999998e-01   5.9200999999999997e+00   3.9489999999999997e-01   4.4259999999999999e-01   2.4770000000000000e-01
   1.9177000000000000e+00   5.2759999999999996e-01   4.1176000000000004e+00   4.7739999999999999e-01  -3.8059999999999999e-01  -2.3680000000000001e-01  -1.0653999999999999e+00   8.8900000000000007e-02   6.0072000000000001e+00   4.8159999999999997e-01   5.5810000000000004e-01   3.0520000000000003e-01
   2.0939999999999999e+00   2.1980000000000000e-01   3.9460999999999999e+00   4.6779999999999999e-01  -4.6629999999999999e-01  -2.9380000000000001e-01  -1.0653999999999999e+00  -6.6699999999999995e-02   5.9200999999999997e+00   4.3350000000000000e-01   5.1000000000000001e-01   2.6979999999999998e-01
   1.5428999999999999e+00   1.7590000000000000e-01   4.3750000000000000e+00   3.5330000000000000e-01  -3.3310000000000001e-01  -2.5430000000000003e-01  -1.1096999999999999e+00  -2.2200000000000001e-02   6.3554000000000004e+00   4.8159999999999997e-01   4.8110000000000003e-01   3.4060000000000001e-01
   1.3005000000000000e+00   2.1999999999999999e-02   4.5465000000000000e+00   4.2009999999999997e-01  -3.3310000000000001e-01  -2.9820000000000002e-01  -8.6560000000000004e-01   1.5559999999999999e-01   6.0072000000000001e+00   5.8760000000000001e-01   4.3300000000000000e-01   3.6270000000000002e-01
   1.4548000000000001e+00   2.6379999999999998e-01   3.7745000000000002e+00   5.1559999999999995e-01  -2.9499999999999998e-01  -2.5869999999999999e-01  -1.1762999999999999e+00   3.1130000000000002e-01   6.0072000000000001e+00   5.0090000000000001e-01   4.8110000000000003e-01   3.9369999999999999e-01
   1.2122999999999999e+00   4.3999999999999997e-02   4.2034000000000002e+00   4.9650000000000000e-01  -3.5210000000000002e-01  -2.9820000000000002e-01  -1.2206999999999999e+00   1.7790000000000000e-01   5.5719000000000003e+00   4.7199999999999998e-01   5.7730000000000004e-01   3.8929999999999998e-01
   1.1462000000000001e+00   2.6379999999999998e-01   3.4314000000000000e+00   4.6779999999999999e-01  -1.9980000000000001e-01  -2.6310000000000000e-01  -7.3240000000000005e-01  -4.4499999999999998e-02   6.1813000000000002e+00   5.7799999999999996e-01   5.0029999999999997e-01   2.9640000000000000e-01
   9.6989999999999998e-01   2.4179999999999999e-01   3.0024000000000002e+00   4.0100000000000002e-01  -1.8079999999999999e-01  -2.3240000000000000e-01  -5.9930000000000005e-01  -1.1119999999999999e-01   5.8330000000000002e+00   4.9130000000000001e-01   6.1580000000000001e-01   2.9189999999999999e-01
   1.2564000000000000e+00  -2.1999999999999999e-02   3.0024000000000002e+00   5.0600000000000001e-01  -1.3320000000000001e-01  -2.1929999999999999e-01  -3.7730000000000002e-01  -2.2200000000000001e-02   6.2683000000000000e+00   4.5269999999999999e-01   5.7730000000000004e-01   3.5389999999999999e-01
   1.1021000000000001e+00  -8.7900000000000006e-02   2.5735000000000001e+00   4.2009999999999997e-01  -2.0930000000000001e-01  -2.0610000000000001e-01  -2.6629999999999998e-01   1.3339999999999999e-01   5.9200999999999997e+00   5.4910000000000003e-01   4.7149999999999997e-01   3.2290000000000002e-01
   1.2564000000000000e+00   3.7369999999999998e-01   3.0024000000000002e+00   4.6779999999999999e-01  -2.1890000000000001e-01  -1.7540000000000000e-01  -6.6600000000000006e-02   4.0020000000000000e-01   5.0495000000000001e+00   5.0090000000000001e-01   5.5810000000000004e-01   3.2290000000000002e-01
   1.1241000000000001e+00   1.0990000000000000e-01   2.7450999999999999e+00   3.6280000000000001e-01  -3.2350000000000001e-01  -1.7979999999999999e-01   2.2189999999999999e-01   1.3339999999999999e-01   6.0072000000000001e+00   6.0690000000000000e-01   4.7149999999999997e-01   3.4499999999999997e-01
   1.3225000000000000e+00   8.7900000000000006e-02   3.6886999999999999e+00   5.1559999999999995e-01  -1.3320000000000001e-01  -2.0169999999999999e-01   3.1069999999999998e-01   2.0010000000000000e-01   6.0941999999999998e+00   4.8159999999999997e-01   5.1959999999999995e-01   3.7600000000000000e-01
   1.2343999999999999e+00   2.6379999999999998e-01   3.7745000000000002e+00   3.4370000000000001e-01  -2.2839999999999999e-01  -2.1490000000000001e-01   1.1100000000000000e-01   1.5559999999999999e-01   5.4847999999999999e+00   5.0090000000000001e-01   6.7349999999999999e-01   3.1409999999999999e-01
   7.4939999999999996e-01   4.8359999999999997e-01   3.2597999999999998e+00   4.9650000000000000e-01  -2.7600000000000002e-01  -2.2359999999999999e-01   2.6629999999999998e-01   2.6679999999999998e-01   6.0072000000000001e+00   5.9719999999999995e-01   6.0619999999999996e-01   3.2729999999999998e-01
   8.5960000000000003e-01   2.1980000000000000e-01   3.5171000000000001e+00   4.9650000000000000e-01  -1.7130000000000001e-01  -2.3240000000000000e-01   6.6600000000000006e-02   8.8900000000000007e-02   5.0495000000000001e+00   4.8159999999999997e-01   6.3510000000000000e-01   3.0959999999999999e-01
   7.2740000000000005e-01   1.7590000000000000e-01   3.8603000000000001e+00   5.3469999999999995e-01  -2.0930000000000001e-01  -2.1490000000000001e-01   1.1100000000000000e-01   4.4499999999999998e-02   4.9623999999999997e+00   4.7199999999999998e-01   5.4849999999999999e-01   3.4060000000000001e-01
   9.6989999999999998e-01   3.2979999999999998e-01   3.8603000000000001e+00   4.9650000000000000e-01  -2.4740000000000001e-01  -2.5430000000000003e-01   1.5540000000000001e-01   8.8900000000000007e-02   5.3977000000000004e+00   4.4309999999999999e-01   5.1959999999999995e-01   2.6540000000000002e-01
   9.0369999999999995e-01   4.3999999999999997e-02   3.1739999999999999e+00   5.0600000000000001e-01  -1.4269999999999999e-01  -2.0169999999999999e-01   4.4400000000000002e-02   1.1119999999999999e-01   6.0072000000000001e+00   4.7199999999999998e-01   4.6189999999999998e-01   2.6540000000000002e-01
   8.3760000000000001e-01   3.7369999999999998e-01   3.0882000000000001e+00   4.6779999999999999e-01  -1.8079999999999999e-01  -1.7979999999999999e-01   3.3289999999999997e-01   6.6699999999999995e-02   5.7460000000000004e+00   5.3939999999999999e-01   4.2340000000000000e-01   2.5209999999999999e-01
   7.7149999999999996e-01   5.2759999999999996e-01   3.6886999999999999e+00   4.5829999999999999e-01  -2.3790000000000000e-01  -1.8420000000000000e-01   3.3289999999999997e-01   1.3339999999999999e-01   5.4847999999999999e+00   4.5269999999999999e-01   4.9070000000000003e-01   2.4770000000000000e-01
   8.5960000000000003e-01   2.1980000000000000e-01   2.6593000000000000e+00   5.0600000000000001e-01  -2.7600000000000002e-01  -1.6230000000000000e-01  -4.4400000000000002e-02   3.3350000000000002e-01   5.7460000000000004e+00   3.8529999999999998e-01   5.2920000000000000e-01   3.0520000000000003e-01
   7.2740000000000005e-01   2.1980000000000000e-01   2.6593000000000000e+00   3.9140000000000003e-01  -2.2839999999999999e-01  -1.5350000000000000e-01   2.6629999999999998e-01  -6.6699999999999995e-02   5.7460000000000004e+00   4.6239999999999998e-01   5.2920000000000000e-01   2.4770000000000000e-01
   8.8170000000000004e-01   3.9570000000000000e-01   3.0024000000000002e+00   5.2510000000000001e-01  -2.3790000000000000e-01  -1.9289999999999999e-01   2.6629999999999998e-01   6.6699999999999995e-02   6.2683000000000000e+00   5.4910000000000003e-01   4.6189999999999998e-01   3.0080000000000001e-01
   9.4779999999999998e-01   1.0990000000000000e-01   2.8309000000000002e+00   5.4420000000000002e-01  -1.9980000000000001e-01  -1.9730000000000000e-01   3.5510000000000003e-01   1.5559999999999999e-01   5.7460000000000004e+00   5.6830000000000003e-01   4.6189999999999998e-01   2.2120000000000001e-01
   9.0369999999999995e-01   4.1770000000000002e-01   3.5171000000000001e+00   4.2959999999999998e-01  -1.9030000000000000e-01  -2.0610000000000001e-01   2.8849999999999998e-01  -2.0010000000000000e-01   6.0941999999999998e+00   3.9489999999999997e-01   4.8110000000000003e-01   2.3440000000000000e-01
   9.2579999999999996e-01   3.5170000000000001e-01   3.5171000000000001e+00   5.5379999999999996e-01  -2.0930000000000001e-01  -1.8420000000000000e-01   3.3289999999999997e-01   4.4499999999999998e-02   5.0495000000000001e+00   5.5869999999999997e-01   5.1959999999999995e-01   2.5209999999999999e-01
   7.9349999999999998e-01   2.6379999999999998e-01   2.0588000000000002e+00   5.4420000000000002e-01  -1.8079999999999999e-01  -1.6230000000000000e-01   3.9950000000000002e-01   1.1119999999999999e-01   5.3977000000000004e+00   4.7199999999999998e-01   5.0029999999999997e-01   2.8749999999999998e-01
   8.5960000000000003e-01   3.9570000000000000e-01   2.9165999999999999e+00   5.1559999999999995e-01  -2.7600000000000002e-01  -2.1929999999999999e-01   3.5510000000000003e-01   1.1119999999999999e-01   6.0941999999999998e+00   5.1049999999999995e-01   5.0029999999999997e-01   2.7870000000000000e-01
   9.6989999999999998e-01   1.7590000000000000e-01   3.4314000000000000e+00   4.6779999999999999e-01  -1.7130000000000001e-01  -1.5790000000000001e-01   2.4410000000000001e-01   2.4460000000000001e-01   5.2236000000000002e+00   5.0090000000000001e-01   4.4259999999999999e-01   2.6100000000000001e-01
   9.9190000000000000e-01   3.9570000000000000e-01   2.8309000000000002e+00   4.0100000000000002e-01  -2.8549999999999998e-01  -2.3680000000000001e-01   4.2170000000000002e-01   1.1119999999999999e-01   6.0941999999999998e+00   5.1049999999999995e-01   5.2920000000000000e-01   2.1679999999999999e-01
   9.4779999999999998e-01   1.5390000000000001e-01   3.2597999999999998e+00   5.0600000000000001e-01  -2.7600000000000002e-01  -1.2280000000000001e-01   3.9950000000000002e-01   2.2200000000000001e-02   5.9200999999999997e+00   4.0460000000000002e-01   5.3879999999999995e-01   2.9189999999999999e-01
   1.0580000000000001e+00   1.5390000000000001e-01   3.6886999999999999e+00   5.1559999999999995e-01  -2.6640000000000003e-01  -1.8859999999999999e-01   3.1069999999999998e-01   1.1119999999999999e-01   6.3554000000000004e+00   5.4910000000000003e-01   4.2340000000000000e-01   2.6100000000000001e-01
   1.0580000000000001e+00   1.5390000000000001e-01   3.6029000000000000e+00   4.6779999999999999e-01  -2.5690000000000002e-01  -1.9289999999999999e-01   2.6629999999999998e-01  -2.2200000000000001e-02   6.1813000000000002e+00   5.2020000000000000e-01   5.0029999999999997e-01   2.3890000000000000e-01
   9.6989999999999998e-01   0.0000000000000000e+00   3.0024000000000002e+00   4.2009999999999997e-01  -1.5229999999999999e-01  -1.6660000000000000e-01   1.7760000000000001e-01   8.8900000000000007e-02   4.5270999999999999e+00   5.7799999999999996e-01   5.1959999999999995e-01   2.3440000000000000e-01
   9.6989999999999998e-01   2.4179999999999999e-01   2.5735000000000001e+00   5.2510000000000001e-01  -1.6180000000000000e-01  -1.8859999999999999e-01   1.7760000000000001e-01   8.8900000000000007e-02   5.9200999999999997e+00   5.1049999999999995e-01   4.4259999999999999e-01   2.6979999999999998e-01
   1.0360000000000000e+00   3.5170000000000001e-01   3.9460999999999999e+00   4.6779999999999999e-01  -2.8549999999999998e-01  -1.7540000000000000e-01   2.4410000000000001e-01   8.8900000000000007e-02   4.9623999999999997e+00   5.2020000000000000e-01   5.1000000000000001e-01   2.1679999999999999e-01
   9.6989999999999998e-01   1.5390000000000001e-01   3.0024000000000002e+00   4.2959999999999998e-01  -3.3310000000000001e-01  -1.4470000000000000e-01   3.5510000000000003e-01   0.0000000000000000e+00   5.8330000000000002e+00   4.5269999999999999e-01   4.3300000000000000e-01   2.2559999999999999e-01
   9.9190000000000000e-01   3.5170000000000001e-01   3.2597999999999998e+00   4.6779999999999999e-01  -2.2839999999999999e-01  -1.9730000000000000e-01   3.7730000000000002e-01   1.3339999999999999e-01   5.7460000000000004e+00   5.1049999999999995e-01   5.1959999999999995e-01   2.6100000000000001e-01
   1.0580000000000001e+00   2.4179999999999999e-01   3.3456000000000001e+00   4.2959999999999998e-01  -1.9030000000000000e-01  -1.7100000000000001e-01   2.8849999999999998e-01   0.0000000000000000e+00   5.7460000000000004e+00   4.7199999999999998e-01   3.8490000000000002e-01   2.5209999999999999e-01
   1.1681999999999999e+00   3.7369999999999998e-01   3.0882000000000001e+00   4.6779999999999999e-01  -1.9980000000000001e-01  -1.6230000000000000e-01   3.3289999999999997e-01   1.7790000000000000e-01   5.8330000000000002e+00   5.0090000000000001e-01   4.5219999999999999e-01   2.3000000000000001e-01
   1.0580000000000001e+00   6.6000000000000003e-02   2.9165999999999999e+00   3.6280000000000001e-01  -2.8549999999999998e-01  -1.2280000000000001e-01   2.4410000000000001e-01   6.6699999999999995e-02   5.8330000000000002e+00   4.6239999999999998e-01   4.8110000000000003e-01   2.9640000000000000e-01
   1.0580000000000001e+00  -1.7590000000000000e-01   3.6029000000000000e+00   5.2510000000000001e-01  -2.5690000000000002e-01  -1.7540000000000000e-01   3.1069999999999998e-01   1.7790000000000000e-01   6.0941999999999998e+00   4.9130000000000001e-01   5.1000000000000001e-01   2.3000000000000001e-01
   8.5960000000000003e-01   2.8580000000000000e-01   3.5171000000000001e+00   3.3420000000000000e-01  -2.4740000000000001e-01  -1.7100000000000001e-01   2.6629999999999998e-01   0.0000000000000000e+00   5.1365999999999996e+00   5.3939999999999999e-01   4.8110000000000003e-01   2.2120000000000001e-01
   9.6989999999999998e-01   1.7590000000000000e-01   2.4018999999999999e+00   4.6779999999999999e-01  -3.1400000000000000e-01  -1.7540000000000000e-01   3.1069999999999998e-01   8.8900000000000007e-02   5.8330000000000002e+00   5.4910000000000003e-01   6.2539999999999996e-01   2.5659999999999999e-01
   9.4779999999999998e-01   1.5390000000000001e-01   3.4314000000000000e+00   4.7739999999999999e-01  -2.4740000000000001e-01  -1.5350000000000000e-01   1.3320000000000001e-01   8.8900000000000007e-02   5.6589000000000000e+00   6.0690000000000000e-01   4.5219999999999999e-01   2.5209999999999999e-01
   1.1241000000000001e+00   1.3189999999999999e-01   3.0024000000000002e+00   5.6330000000000002e-01  -1.8079999999999999e-01  -2.0169999999999999e-01   1.1100000000000000e-01   1.7790000000000000e-01   6.0941999999999998e+00   5.8760000000000001e-01   4.4259999999999999e-01   2.2559999999999999e-01
   8.8170000000000004e-01   1.5390000000000001e-01   3.6886999999999999e+00   3.3420000000000000e-01  -2.5690000000000002e-01  -2.1929999999999999e-01   2.2200000000000001e-02  -2.2200000000000001e-02   4.9623999999999997e+00   4.5269999999999999e-01   5.4849999999999999e-01   2.6979999999999998e-01
   1.0801000000000001e+00   8.7900000000000006e-02   3.7745000000000002e+00   4.3919999999999998e-01  -2.4740000000000001e-01  -1.8859999999999999e-01   8.8800000000000004e-02   1.1119999999999999e-01   5.7460000000000004e+00   4.5269999999999999e-01   3.9450000000000002e-01   2.9189999999999999e-01
   9.9190000000000000e-01   3.2979999999999998e-01   3.0882000000000001e+00   4.1049999999999998e-01  -3.0449999999999999e-01  -1.7979999999999999e-01   8.8800000000000004e-02   0.0000000000000000e+00   5.4847999999999999e+00   5.2020000000000000e-01   4.7149999999999997e-01   2.4770000000000000e-01
   9.2579999999999996e-01   2.4179999999999999e-01   3.6029000000000000e+00   4.5829999999999999e-01  -2.2839999999999999e-01  -1.8859999999999999e-01  -2.2200000000000001e-02   1.5559999999999999e-01   6.3554000000000004e+00   5.0090000000000001e-01   4.3300000000000000e-01   2.5659999999999999e-01
   1.0801000000000001e+00   2.8580000000000000e-01   3.0024000000000002e+00   4.1049999999999998e-01  -2.6640000000000003e-01  -1.7979999999999999e-01   2.4410000000000001e-01   2.2200000000000001e-02   5.3106999999999998e+00   5.4910000000000003e-01   4.5219999999999999e-01   2.4770000000000000e-01
   1.2343999999999999e+00   1.3189999999999999e-01   2.8309000000000002e+00   4.6779999999999999e-01  -2.8549999999999998e-01  -1.5790000000000001e-01   3.5510000000000003e-01   1.3339999999999999e-01   5.3977000000000004e+00   4.2380000000000001e-01   4.5219999999999999e-01   2.2559999999999999e-01
   1.0580000000000001e+00  -4.3999999999999997e-02   4.1176000000000004e+00   4.0100000000000002e-01  -2.3790000000000000e-01  -2.4560000000000001e-01   8.8800000000000004e-02   2.2239999999999999e-01   5.2236000000000002e+00   4.7199999999999998e-01   4.9070000000000003e-01   3.0080000000000001e-01
   1.1462000000000001e+00  -4.3999999999999997e-02   2.4876999999999998e+00   3.9140000000000003e-01  -2.4740000000000001e-01  -1.7100000000000001e-01   1.1100000000000000e-01   8.8900000000000007e-02   5.6589000000000000e+00   4.6239999999999998e-01   5.4849999999999999e-01   2.3440000000000000e-01
   1.0580000000000001e+00   1.9789999999999999e-01   4.5465000000000000e+00   4.2959999999999998e-01  -2.5690000000000002e-01  -1.3159999999999999e-01   2.2189999999999999e-01   1.1119999999999999e-01   5.9200999999999997e+00   5.2020000000000000e-01   3.9450000000000002e-01   2.6540000000000002e-01
   1.0139000000000000e+00   2.1980000000000000e-01   3.3456000000000001e+00   5.1559999999999995e-01  -2.5690000000000002e-01  -1.6230000000000000e-01   2.4410000000000001e-01   2.0010000000000000e-01   5.9200999999999997e+00   5.0090000000000001e-01   5.3879999999999995e-01   2.5209999999999999e-01
   1.0360000000000000e+00   4.6170000000000000e-01   3.4314000000000000e+00   3.8190000000000002e-01  -1.9030000000000000e-01  -1.6660000000000000e-01   2.6629999999999998e-01   2.2239999999999999e-01   5.6589000000000000e+00   5.6830000000000003e-01   5.0029999999999997e-01   2.4329999999999999e-01
   1.1681999999999999e+00  -2.1999999999999999e-02   2.9165999999999999e+00   4.7739999999999999e-01  -2.9499999999999998e-01  -1.8420000000000000e-01   1.1100000000000000e-01   2.2239999999999999e-01   5.9200999999999997e+00   4.7199999999999998e-01   4.9070000000000003e-01   2.2120000000000001e-01
   1.1021000000000001e+00   1.5390000000000001e-01   2.4876999999999998e+00   4.9650000000000000e-01  -3.0449999999999999e-01  -1.6230000000000000e-01   8.8800000000000004e-02   2.0010000000000000e-01   5.0495000000000001e+00   4.6239999999999998e-01   4.0410000000000001e-01   2.6979999999999998e-01
   9.6989999999999998e-01   1.9789999999999999e-01   3.0882000000000001e+00   4.9650000000000000e-01  -3.2350000000000001e-01  -1.2720000000000001e-01   2.6629999999999998e-01   2.2239999999999999e-01   5.5719000000000003e+00   5.3939999999999999e-01   5.1959999999999995e-01   2.2120000000000001e-01
   9.2579999999999996e-01   4.3999999999999997e-02   3.9460999999999999e+00   3.8190000000000002e-01  -3.0449999999999999e-01  -1.5350000000000000e-01   8.8800000000000004e-02   6.6699999999999995e-02   5.3977000000000004e+00   4.9130000000000001e-01   4.7149999999999997e-01   2.7870000000000000e-01
   1.1462000000000001e+00   3.0780000000000002e-01   2.4018999999999999e+00   5.4420000000000002e-01  -3.5210000000000002e-01  -1.2280000000000001e-01   2.8849999999999998e-01   1.7790000000000000e-01   6.2683000000000000e+00   4.4309999999999999e-01   4.7149999999999997e-01   2.5659999999999999e-01
   9.2579999999999996e-01   8.7900000000000006e-02   3.1739999999999999e+00   4.0100000000000002e-01  -1.9030000000000000e-01  -1.9730000000000000e-01   0.0000000000000000e+00   1.1119999999999999e-01   5.2236000000000002e+00   4.6239999999999998e-01   4.7149999999999997e-01   2.7870000000000000e-01
   1.0580000000000001e+00   2.6379999999999998e-01   3.4314000000000000e+00   4.8690000000000000e-01  -2.1890000000000001e-01  -1.6660000000000000e-01   1.5540000000000001e-01   2.4460000000000001e-01   5.7460000000000004e+00   6.0690000000000000e-01   5.3879999999999995e-01   2.5209999999999999e-01
   1.1021000000000001e+00   1.9789999999999999e-01   3.6029000000000000e+00   3.6280000000000001e-01  -1.9980000000000001e-01  -1.6660000000000000e-01   1.9980000000000001e-01   1.7790000000000000e-01   5.9200999999999997e+00   4.7199999999999998e-01   4.8110000000000003e-01   2.4329999999999999e-01
   9.6989999999999998e-01   1.3189999999999999e-01   3.6029000000000000e+00   5.0600000000000001e-01  -1.9030000000000000e-01  -1.8859999999999999e-01   1.1100000000000000e-01   2.8910000000000002e-01   5.3106999999999998e+00   5.4910000000000003e-01   5.1000000000000001e-01   2.5659999999999999e-01
   1.0801000000000001e+00   1.7590000000000000e-01   3.0024000000000002e+00   4.7739999999999999e-01  -2.2839999999999999e-01  -1.1400000000000000e-01   1.7760000000000001e-01   8.8900000000000007e-02   5.8330000000000002e+00   5.2980000000000005e-01   5.1000000000000001e-01   2.3000000000000001e-01
   8.5960000000000003e-01  -6.6000000000000003e-02   3.2597999999999998e+00   4.8690000000000000e-01  -2.2839999999999999e-01  -1.5350000000000000e-01   1.7760000000000001e-01   2.0010000000000000e-01   5.8330000000000002e+00   4.8159999999999997e-01   3.8490000000000002e-01   2.6100000000000001e-01
   1.1021000000000001e+00   0.0000000000000000e+00   3.3456000000000001e+00   4.3919999999999998e-01  -3.1400000000000000e-01  -1.7540000000000000e-01   3.1069999999999998e-01  -8.8900000000000007e-02   5.5719000000000003e+00   5.0090000000000001e-01   3.9450000000000002e-01   3.0959999999999999e-01
   9.6989999999999998e-01   1.0990000000000000e-01   3.0882000000000001e+00   4.5829999999999999e-01  -2.1890000000000001e-01  -1.9289999999999999e-01   2.4410000000000001e-01   1.3339999999999999e-01   5.6589000000000000e+00   4.7199999999999998e-01   6.0619999999999996e-01   2.9189999999999999e-01
   9.9190000000000000e-01  -4.3999999999999997e-02   2.6593000000000000e+00   5.1559999999999995e-01  -3.7109999999999999e-01  -1.4030000000000001e-01   3.7730000000000002e-01   4.4499999999999998e-02   5.6589000000000000e+00   5.8760000000000001e-01   4.9070000000000003e-01   2.7870000000000000e-01
   9.4779999999999998e-01   6.6000000000000003e-02   3.6886999999999999e+00   4.3919999999999998e-01  -2.6640000000000003e-01  -1.2720000000000001e-01   1.9980000000000001e-01   0.0000000000000000e+00   6.0072000000000001e+00   4.3350000000000000e-01   4.1370000000000001e-01   2.3000000000000001e-01
   1.0139000000000000e+00  -4.3999999999999997e-02   2.8309000000000002e+00   4.7739999999999999e-01  -3.9970000000000000e-01  -1.3589999999999999e-01   1.5540000000000001e-01   8.8900000000000007e-02   5.3977000000000004e+00   4.7199999999999998e-01   5.5810000000000004e-01   2.5209999999999999e-01
   9.9190000000000000e-01   1.9789999999999999e-01   3.0882000000000001e+00   4.1049999999999998e-01  -2.4740000000000001e-01  -1.7979999999999999e-01   1.9980000000000001e-01   3.1130000000000002e-01   5.1365999999999996e+00   5.3939999999999999e-01   5.2920000000000000e-01   2.5209999999999999e-01
   9.6989999999999998e-01   2.8580000000000000e-01   2.8309000000000002e+00   4.5829999999999999e-01  -2.2839999999999999e-01  -1.4030000000000001e-01   2.4410000000000001e-01   2.6679999999999998e-01   5.6589000000000000e+00   5.7799999999999996e-01   5.0029999999999997e-01   2.4770000000000000e-01
   9.9190000000000000e-01   6.6000000000000003e-02   3.0882000000000001e+00   4.8690000000000000e-01  -2.5690000000000002e-01  -1.3589999999999999e-01   2.8849999999999998e-01  -4.4499999999999998e-02   5.6589000000000000e+00   5.4910000000000003e-01   4.3300000000000000e-01   2.8749999999999998e-01
   9.2579999999999996e-01   2.1980000000000000e-01   2.9165999999999999e+00   4.1049999999999998e-01  -2.8549999999999998e-01  -9.2100000000000001e-02   3.1069999999999998e-01   1.7790000000000000e-01   5.0495000000000001e+00   6.0690000000000000e-01   4.7149999999999997e-01   2.5209999999999999e-01
   1.0580000000000001e+00   2.6379999999999998e-01   2.9165999999999999e+00   4.3919999999999998e-01  -1.9980000000000001e-01  -1.1400000000000000e-01   1.7760000000000001e-01   2.2239999999999999e-01   5.3106999999999998e+00   5.2980000000000005e-01   4.0410000000000001e-01   2.6979999999999998e-01
   8.3760000000000001e-01   3.0780000000000002e-01   3.0024000000000002e+00   4.6779999999999999e-01  -1.5229999999999999e-01  -1.6660000000000000e-01   3.5510000000000003e-01   3.3350000000000002e-01   5.1365999999999996e+00   5.5869999999999997e-01   4.3300000000000000e-01   2.8749999999999998e-01
   8.3760000000000001e-01   3.0780000000000002e-01   3.7745000000000002e+00   5.0600000000000001e-01  -2.0930000000000001e-01  -1.4030000000000001e-01   1.5540000000000001e-01   3.1130000000000002e-01   5.2236000000000002e+00   5.7799999999999996e-01   4.7149999999999997e-01   2.6979999999999998e-01
   9.2579999999999996e-01   3.5170000000000001e-01   2.2303999999999999e+00   5.7279999999999998e-01  -3.5210000000000002e-01  -1.0090000000000000e-01   2.4410000000000001e-01   2.2239999999999999e-01   4.3529999999999998e+00   5.4910000000000003e-01   4.1370000000000001e-01   2.6540000000000002e-01
   9.2579999999999996e-01   0.0000000000000000e+00   2.9165999999999999e+00   4.4869999999999999e-01  -1.9030000000000000e-01  -1.2280000000000001e-01   3.9950000000000002e-01   1.3339999999999999e-01   5.9200999999999997e+00   5.8760000000000001e-01   4.2340000000000000e-01   2.6979999999999998e-01
   9.0369999999999995e-01   1.5390000000000001e-01   2.1446000000000001e+00   4.3919999999999998e-01  -3.1400000000000000e-01  -1.0090000000000000e-01   4.6610000000000001e-01   1.5559999999999999e-01   5.2236000000000002e+00   4.6239999999999998e-01   4.8110000000000003e-01   2.1679999999999999e-01
   6.8330000000000002e-01   2.1980000000000000e-01   3.1739999999999999e+00   4.7739999999999999e-01  -1.9030000000000000e-01  -1.7100000000000001e-01   1.7760000000000001e-01   2.2239999999999999e-01   5.4847999999999999e+00   4.8159999999999997e-01   5.6769999999999998e-01   2.7429999999999999e-01
   6.3919999999999999e-01   1.3189999999999999e-01   3.7745000000000002e+00   4.3919999999999998e-01  -2.3790000000000000e-01  -1.4030000000000001e-01   2.2189999999999999e-01   3.1130000000000002e-01   5.3977000000000004e+00   5.5869999999999997e-01   5.1959999999999995e-01   2.3890000000000000e-01
   1.3446000000000000e+00   3.5170000000000001e-01   2.4876999999999998e+00   4.4869999999999999e-01  -3.2350000000000001e-01  -1.0520000000000000e-01   4.4400000000000002e-02   2.6679999999999998e-01   5.3106999999999998e+00   5.7799999999999996e-01   4.5219999999999999e-01   2.7429999999999999e-01
   7.7149999999999996e-01   2.4179999999999999e-01   2.8309000000000002e+00   3.7240000000000001e-01  -3.1400000000000000e-01  -1.2720000000000001e-01   3.1069999999999998e-01   1.5559999999999999e-01   4.9623999999999997e+00   5.0090000000000001e-01   4.7149999999999997e-01   2.6979999999999998e-01
   5.0700000000000001e-01   4.3999999999999997e-02   2.7450999999999999e+00   3.9140000000000003e-01  -2.3790000000000000e-01  -1.1840000000000001e-01   2.4410000000000001e-01   1.1119999999999999e-01   5.9200999999999997e+00   5.1049999999999995e-01   4.3300000000000000e-01   2.2559999999999999e-01
   8.3760000000000001e-01   4.3969999999999998e-01   3.2597999999999998e+00   5.2510000000000001e-01  -2.3790000000000000e-01  -1.1400000000000000e-01   3.1069999999999998e-01   2.8910000000000002e-01   5.6589000000000000e+00   4.6239999999999998e-01   3.6559999999999998e-01   2.8749999999999998e-01
   1.3446000000000000e+00   3.0780000000000002e-01   2.4876999999999998e+00   3.4370000000000001e-01  -2.7600000000000002e-01  -1.7979999999999999e-01   2.4410000000000001e-01   2.0010000000000000e-01   5.3977000000000004e+00   4.6239999999999998e-01   4.8110000000000003e-01   2.3000000000000001e-01
   9.4779999999999998e-01   3.5170000000000001e-01   3.6029000000000000e+00   3.1509999999999999e-01  -3.2350000000000001e-01  -1.3159999999999999e-01   2.6629999999999998e-01   1.5559999999999999e-01   5.7460000000000004e+00   5.6830000000000003e-01   4.3300000000000000e-01   2.6540000000000002e-01
   2.6450000000000001e-01   8.7900000000000006e-02   2.9165999999999999e+00   4.6779999999999999e-01  -2.5690000000000002e-01  -2.1049999999999999e-01   2.8849999999999998e-01   1.7790000000000000e-01   5.5719000000000003e+00   5.0090000000000001e-01   4.3300000000000000e-01   2.5209999999999999e-01
   7.9349999999999998e-01   1.0990000000000000e-01   3.1739999999999999e+00   3.5330000000000000e-01  -2.4740000000000001e-01  -6.5799999999999997e-02   3.3289999999999997e-01   1.5559999999999999e-01   5.6589000000000000e+00   4.6239999999999998e-01   5.7730000000000004e-01   2.3890000000000000e-01
   1.7193000000000001e+00   2.1980000000000000e-01   2.8309000000000002e+00   4.6779999999999999e-01  -3.8059999999999999e-01  -1.5790000000000001e-01   2.6629999999999998e-01   6.6699999999999995e-02   5.2236000000000002e+00   4.7199999999999998e-01   5.1959999999999995e-01   2.6979999999999998e-01
   6.1719999999999997e-01  -8.7900000000000006e-02   3.1739999999999999e+00   4.5829999999999999e-01  -2.8549999999999998e-01  -1.3159999999999999e-01   4.2170000000000002e-01   1.3339999999999999e-01   5.5719000000000003e+00   4.9130000000000001e-01   4.5219999999999999e-01   2.1229999999999999e-01
   6.6100000000000006e-02   1.9789999999999999e-01   2.4018999999999999e+00   5.7279999999999998e-01  -1.5229999999999999e-01  -1.2720000000000001e-01   1.5540000000000001e-01   8.8900000000000007e-02   5.5719000000000003e+00   5.2980000000000005e-01   5.4849999999999999e-01   1.9460000000000000e-01
   7.4939999999999996e-01   2.1980000000000000e-01   2.7450999999999999e+00   4.2959999999999998e-01  -2.7600000000000002e-01  -1.4030000000000001e-01   2.6629999999999998e-01   8.8900000000000007e-02   6.2683000000000000e+00   5.4910000000000003e-01   4.8110000000000003e-01   2.1679999999999999e-01
   1.4107000000000001e+00   1.5390000000000001e-01   4.2892000000000001e+00   4.0100000000000002e-01  -3.7109999999999999e-01  -1.0520000000000000e-01   2.4410000000000001e-01  -4.4499999999999998e-02   5.5719000000000003e+00   4.6239999999999998e-01   5.0029999999999997e-01   2.3440000000000000e-01
   8.3760000000000001e-01  -1.3189999999999999e-01   3.3456000000000001e+00   3.3420000000000000e-01  -2.5690000000000002e-01  -1.2280000000000001e-01   1.9980000000000001e-01  -8.8900000000000007e-02   5.7460000000000004e+00   5.6830000000000003e-01   4.0410000000000001e-01   2.2559999999999999e-01
   4.8490000000000000e-01   1.9789999999999999e-01   2.2303999999999999e+00   2.9599999999999999e-01  -3.1400000000000000e-01  -1.2720000000000001e-01   2.6629999999999998e-01  -2.2200000000000001e-02   6.5294999999999996e+00   4.0460000000000002e-01   4.6189999999999998e-01   2.3440000000000000e-01
   1.0139000000000000e+00   3.5170000000000001e-01   2.8309000000000002e+00   3.3420000000000000e-01  -3.9970000000000000e-01  -1.0960000000000000e-01   3.5510000000000003e-01   0.0000000000000000e+00   6.1813000000000002e+00   4.8159999999999997e-01   4.5219999999999999e-01   2.5209999999999999e-01
   1.1241000000000001e+00   1.5390000000000001e-01   3.0024000000000002e+00   4.2009999999999997e-01  -2.5690000000000002e-01  -9.2100000000000001e-02   1.9980000000000001e-01   2.6679999999999998e-01   5.5719000000000003e+00   5.4910000000000003e-01   4.0410000000000001e-01   2.3000000000000001e-01
   6.1719999999999997e-01   1.0990000000000000e-01   2.5735000000000001e+00   4.1049999999999998e-01  -3.7109999999999999e-01  -7.0199999999999999e-02   2.2189999999999999e-01   0.0000000000000000e+00   5.6589000000000000e+00   5.7799999999999996e-01   4.9070000000000003e-01   2.3890000000000000e-01
   5.7310000000000005e-01  -1.9789999999999999e-01   3.2597999999999998e+00   4.1049999999999998e-01  -2.5690000000000002e-01  -1.2720000000000001e-01   5.1049999999999995e-01   1.5559999999999999e-01   5.5719000000000003e+00   6.1650000000000005e-01   4.6189999999999998e-01   2.2120000000000001e-01
   9.0369999999999995e-01   3.2979999999999998e-01   3.6029000000000000e+00   4.6779999999999999e-01  -2.8549999999999998e-01  -1.1400000000000000e-01   3.5510000000000003e-01  -6.6699999999999995e-02   6.5294999999999996e+00   4.6239999999999998e-01   5.0029999999999997e-01   2.0349999999999999e-01
   1.0580000000000001e+00   2.1999999999999999e-02   3.6886999999999999e+00   3.9140000000000003e-01  -2.8549999999999998e-01  -8.3299999999999999e-02   4.2170000000000002e-01   3.7800000000000000e-01   5.7460000000000004e+00   5.9719999999999995e-01   5.4849999999999999e-01   2.5209999999999999e-01
   9.2579999999999996e-01  -5.2759999999999996e-01   3.1739999999999999e+00   2.7689999999999998e-01  -2.5690000000000002e-01  -9.6500000000000002e-02   4.6610000000000001e-01  -1.3339999999999999e-01   5.8330000000000002e+00   5.6830000000000003e-01   5.3879999999999995e-01   2.3440000000000000e-01
   4.4100000000000000e-02   1.2749999999999999e+00   4.3750000000000000e+00   5.6330000000000002e-01  -1.6180000000000000e-01  -1.6230000000000000e-01   2.4410000000000001e-01   1.1119999999999999e-01   5.2236000000000002e+00   4.0460000000000002e-01   4.9070000000000003e-01   2.2120000000000001e-01
   7.0530000000000004e-01   9.6730000000000005e-01   2.6593000000000000e+00   4.7739999999999999e-01  -2.8549999999999998e-01  -1.2280000000000001e-01   3.3289999999999997e-01  -8.8900000000000007e-02   5.6589000000000000e+00   5.5869999999999997e-01   4.2340000000000000e-01   2.2559999999999999e-01
   1.2122999999999999e+00  -1.0992000000000000e+00   2.2303999999999999e+00   2.2910000000000000e-01  -3.9970000000000000e-01  -1.4470000000000000e-01   5.1049999999999995e-01   6.6699999999999995e-02   6.0941999999999998e+00   5.0090000000000001e-01   4.1370000000000001e-01   2.4329999999999999e-01
   9.6989999999999998e-01  -1.5390000000000001e-01   3.1739999999999999e+00   3.3420000000000000e-01  -3.9970000000000000e-01  -2.1899999999999999e-02   1.1100000000000000e-01   2.4460000000000001e-01   6.0941999999999998e+00   5.2020000000000000e-01   5.1000000000000001e-01   1.9020000000000001e-01
   6.6130000000000000e-01   1.0551999999999999e+00   3.4314000000000000e+00   5.6330000000000002e-01  -2.4740000000000001e-01  -6.5799999999999997e-02   3.7730000000000002e-01   2.0010000000000000e-01   5.5719000000000003e+00   5.2020000000000000e-01   4.5219999999999999e-01   2.6540000000000002e-01
   6.6130000000000000e-01  -2.8580000000000000e-01   1.8872000000000000e+00   3.7240000000000001e-01  -3.5210000000000002e-01  -7.8899999999999998e-02   4.2170000000000002e-01   2.6679999999999998e-01   5.1365999999999996e+00   5.2980000000000005e-01   5.2920000000000000e-01   2.3890000000000000e-01
   1.1021000000000001e+00  -3.2979999999999998e-01   3.5171000000000001e+00   4.7739999999999999e-01  -2.1890000000000001e-01  -7.8899999999999998e-02   4.4390000000000002e-01   1.7790000000000000e-01   5.4847999999999999e+00   4.5269999999999999e-01   3.9450000000000002e-01   2.3000000000000001e-01
   8.3760000000000001e-01   5.7160000000000000e-01   2.9165999999999999e+00   4.8690000000000000e-01  -1.9980000000000001e-01  -6.1400000000000003e-02   3.7730000000000002e-01   2.0010000000000000e-01   5.9200999999999997e+00   5.3939999999999999e-01   5.1000000000000001e-01   2.3000000000000001e-01
   9.2579999999999996e-01   1.5390000000000001e-01   3.2597999999999998e+00   4.8690000000000000e-01  -2.9499999999999998e-01  -1.0520000000000000e-01   1.7760000000000001e-01   2.2239999999999999e-01   5.4847999999999999e+00   4.7199999999999998e-01   5.0029999999999997e-01   2.2559999999999999e-01
   6.6130000000000000e-01  -2.6379999999999998e-01   3.1739999999999999e+00   2.6729999999999998e-01  -3.3310000000000001e-01  -1.0090000000000000e-01   2.4410000000000001e-01   2.0010000000000000e-01   5.2236000000000002e+00   4.5269999999999999e-01   4.2340000000000000e-01   2.3890000000000000e-01
   8.8170000000000004e-01   2.4179999999999999e-01   3.4314000000000000e+00   5.2510000000000001e-01  -2.2839999999999999e-01  -1.1840000000000001e-01   4.6610000000000001e-01   1.5559999999999999e-01   5.9200999999999997e+00   5.4910000000000003e-01   4.6189999999999998e-01   2.6540000000000002e-01
   1.0139000000000000e+00   4.1770000000000002e-01   3.0882000000000001e+00   5.4420000000000002e-01  -3.9970000000000000e-01  -4.3900000000000002e-02   3.3289999999999997e-01   3.3350000000000002e-01   5.9200999999999997e+00   5.6830000000000003e-01   4.2340000000000000e-01   2.5209999999999999e-01
   6.6130000000000000e-01  -2.4179999999999999e-01   3.0024000000000002e+00   3.3420000000000000e-01  -3.3310000000000001e-01  -7.0199999999999999e-02   2.8849999999999998e-01   1.3339999999999999e-01   5.1365999999999996e+00   4.9130000000000001e-01   4.5219999999999999e-01   2.3440000000000000e-01
   5.0700000000000001e-01   6.6000000000000003e-02   3.3456000000000001e+00   4.8690000000000000e-01  -3.9010000000000000e-01  -6.1400000000000003e-02   3.1069999999999998e-01   3.5580000000000001e-01   5.2236000000000002e+00   5.1049999999999995e-01   3.8490000000000002e-01   1.9020000000000001e-01
   9.4779999999999998e-01   3.7369999999999998e-01   2.8309000000000002e+00   4.5829999999999999e-01  -3.1400000000000000e-01  -7.4499999999999997e-02   3.9950000000000002e-01   2.6679999999999998e-01   6.6166000000000000e+00   4.5269999999999999e-01   4.1370000000000001e-01   2.6100000000000001e-01
   8.5960000000000003e-01  -2.6379999999999998e-01   3.3456000000000001e+00   4.3919999999999998e-01  -3.9010000000000000e-01  -9.6500000000000002e-02   8.8800000000000004e-02   2.0010000000000000e-01   5.1365999999999996e+00   5.3939999999999999e-01   5.1000000000000001e-01   2.3000000000000001e-01
   8.5960000000000003e-01   8.7900000000000006e-02   3.3456000000000001e+00   4.1049999999999998e-01  -3.7109999999999999e-01  -1.1840000000000001e-01   3.7730000000000002e-01   2.2239999999999999e-01   5.5719000000000003e+00   5.0090000000000001e-01   5.0029999999999997e-01   2.5659999999999999e-01
   7.0530000000000004e-01   1.7590000000000000e-01   3.0882000000000001e+00   4.8690000000000000e-01  -3.0449999999999999e-01  -8.3299999999999999e-02   2.6629999999999998e-01   1.1119999999999999e-01   6.2683000000000000e+00   4.5269999999999999e-01   4.2340000000000000e-01   2.2559999999999999e-01
   8.5960000000000003e-01  -1.5390000000000001e-01   2.4018999999999999e+00   4.7739999999999999e-01  -1.9030000000000000e-01  -8.7700000000000000e-02   1.5540000000000001e-01   2.4460000000000001e-01   6.3554000000000004e+00   5.5869999999999997e-01   4.7149999999999997e-01   1.8579999999999999e-01
   9.4779999999999998e-01   8.7900000000000006e-02   3.4314000000000000e+00   5.3469999999999995e-01  -3.1400000000000000e-01  -1.0090000000000000e-01   4.6610000000000001e-01   1.7790000000000000e-01   5.8330000000000002e+00   5.2020000000000000e-01   4.6189999999999998e-01   2.4770000000000000e-01
   8.5960000000000003e-01   4.6170000000000000e-01   3.1739999999999999e+00   4.4869999999999999e-01  -3.4260000000000002e-01  -1.4030000000000001e-01   1.5540000000000001e-01  -6.6699999999999995e-02   6.0072000000000001e+00   5.1049999999999995e-01   4.8110000000000003e-01   2.9640000000000000e-01
   5.9509999999999996e-01   1.5390000000000001e-01   3.8603000000000001e+00   5.1559999999999995e-01  -1.6180000000000000e-01  -8.3299999999999999e-02  -2.2200000000000001e-02   4.0020000000000000e-01   5.4847999999999999e+00   5.4910000000000003e-01   3.1750000000000000e-01   2.3000000000000001e-01
   7.2740000000000005e-01  -6.6000000000000003e-02   3.0882000000000001e+00   4.1049999999999998e-01  -3.9010000000000000e-01  -8.7700000000000000e-02   5.1049999999999995e-01  -6.6699999999999995e-02   4.7012999999999998e+00   5.4910000000000003e-01   4.5219999999999999e-01   2.0349999999999999e-01
   8.5960000000000003e-01   1.3189999999999999e-01   2.5735000000000001e+00   4.1049999999999998e-01  -3.0449999999999999e-01  -7.4499999999999997e-02   2.2189999999999999e-01   1.5559999999999999e-01   6.1813000000000002e+00   5.0090000000000001e-01   4.4259999999999999e-01   2.4329999999999999e-01
   8.1559999999999999e-01   3.5170000000000001e-01   2.9165999999999999e+00   4.2009999999999997e-01  -3.3310000000000001e-01  -1.2720000000000001e-01   2.8849999999999998e-01   3.3350000000000002e-01   4.9623999999999997e+00   4.9130000000000001e-01   4.9070000000000003e-01   2.7429999999999999e-01
   7.9349999999999998e-01  -6.6000000000000003e-02   3.0024000000000002e+00   4.1049999999999998e-01  -3.9010000000000000e-01  -9.6500000000000002e-02   2.6629999999999998e-01   2.2239999999999999e-01   6.2683000000000000e+00   5.2980000000000005e-01   4.7149999999999997e-01   1.8579999999999999e-01
   9.4779999999999998e-01   1.5390000000000001e-01   3.6886999999999999e+00   3.2460000000000000e-01  -3.8059999999999999e-01  -1.3159999999999999e-01   3.1069999999999998e-01   2.0010000000000000e-01   5.5719000000000003e+00   5.2980000000000005e-01   3.6559999999999998e-01   1.7249999999999999e-01
   7.0530000000000004e-01   2.4179999999999999e-01   2.4876999999999998e+00   4.8690000000000000e-01  -2.2839999999999999e-01  -1.1400000000000000e-01   2.2189999999999999e-01   2.2239999999999999e-01   6.0072000000000001e+00   5.7799999999999996e-01   4.6189999999999998e-01   2.5209999999999999e-01
   9.4779999999999998e-01   4.3999999999999997e-02   2.7450999999999999e+00   4.0100000000000002e-01  -3.2350000000000001e-01  -7.4499999999999997e-02   4.6610000000000001e-01   1.3339999999999999e-01   5.6589000000000000e+00   5.2980000000000005e-01   5.2920000000000000e-01   2.3000000000000001e-01
   9.0369999999999995e-01   0.0000000000000000e+00   3.1739999999999999e+00   4.3919999999999998e-01  -2.9499999999999998e-01  -7.0199999999999999e-02   2.6629999999999998e-01   3.1130000000000002e-01   5.9200999999999997e+00   4.6239999999999998e-01   4.7149999999999997e-01   2.3000000000000001e-01
   7.4939999999999996e-01   5.0560000000000005e-01   2.2303999999999999e+00   4.5829999999999999e-01  -3.4260000000000002e-01  -5.7000000000000002e-02   4.2170000000000002e-01   2.0010000000000000e-01   6.5294999999999996e+00   4.8159999999999997e-01   4.4259999999999999e-01   2.3440000000000000e-01
   7.2740000000000005e-01   8.7900000000000006e-02   3.4314000000000000e+00   3.9140000000000003e-01  -2.7600000000000002e-01  -1.0090000000000000e-01   1.7760000000000001e-01   2.8910000000000002e-01   4.8754000000000000e+00   5.0090000000000001e-01   3.8490000000000002e-01   2.4329999999999999e-01
   8.1559999999999999e-01   4.3999999999999997e-02   2.9165999999999999e+00   3.2460000000000000e-01  -2.9499999999999998e-01  -1.0960000000000000e-01   2.4410000000000001e-01   3.3350000000000002e-01   5.6589000000000000e+00   5.4910000000000003e-01   5.5810000000000004e-01   2.7429999999999999e-01
   7.7149999999999996e-01   8.7900000000000006e-02   3.8603000000000001e+00   3.5330000000000000e-01  -2.8549999999999998e-01  -9.6500000000000002e-02   2.6629999999999998e-01   2.6679999999999998e-01   6.1813000000000002e+00   5.2020000000000000e-01   4.2340000000000000e-01   1.9910000000000000e-01
   8.1559999999999999e-01   1.5390000000000001e-01   2.2303999999999999e+00   4.8690000000000000e-01  -3.3310000000000001e-01  -9.6500000000000002e-02   3.7730000000000002e-01   6.6699999999999995e-02   5.6589000000000000e+00   5.2980000000000005e-01   4.4259999999999999e-01   2.6540000000000002e-01
   7.0530000000000004e-01   1.0990000000000000e-01   2.8309000000000002e+00   4.2959999999999998e-01  -2.5690000000000002e-01  -4.8200000000000000e-02   3.7730000000000002e-01   1.7790000000000000e-01   5.0495000000000001e+00   4.6239999999999998e-01   4.1370000000000001e-01   2.5209999999999999e-01
   8.8170000000000004e-01  -1.0990000000000000e-01   3.0024000000000002e+00   4.0100000000000002e-01  -2.2839999999999999e-01  -9.2100000000000001e-02   3.5510000000000003e-01   1.5559999999999999e-01   5.5719000000000003e+00   5.2020000000000000e-01   4.4259999999999999e-01   1.9910000000000000e-01
   7.9349999999999998e-01   0.0000000000000000e+00   3.1739999999999999e+00   4.0100000000000002e-01  -3.2350000000000001e-01  -7.4499999999999997e-02   1.3320000000000001e-01   2.0010000000000000e-01   5.4847999999999999e+00   4.4309999999999999e-01   4.9070000000000003e-01   2.1679999999999999e-01
   9.4779999999999998e-01   1.9789999999999999e-01   2.9165999999999999e+00   5.1559999999999995e-01  -2.8549999999999998e-01  -7.8899999999999998e-02   2.6629999999999998e-01   2.4460000000000001e-01   5.7460000000000004e+00   6.4539999999999997e-01   4.8110000000000003e-01   1.9910000000000000e-01
   1.0580000000000001e+00   8.7900000000000006e-02   3.3456000000000001e+00   3.6280000000000001e-01  -2.9499999999999998e-01  -7.4499999999999997e-02   3.7730000000000002e-01   1.7790000000000000e-01   5.7460000000000004e+00   5.2020000000000000e-01   5.6769999999999998e-01   2.3890000000000000e-01
   1.0360000000000000e+00   2.1980000000000000e-01   3.0882000000000001e+00   4.8690000000000000e-01  -2.9499999999999998e-01  -9.2100000000000001e-02   1.9980000000000001e-01   2.2239999999999999e-01   5.6589000000000000e+00   5.2980000000000005e-01   4.1370000000000001e-01   2.4329999999999999e-01
   7.4939999999999996e-01   6.6000000000000003e-02   3.4314000000000000e+00   4.9650000000000000e-01  -3.0449999999999999e-01  -7.0199999999999999e-02   3.1069999999999998e-01   4.0020000000000000e-01   4.9623999999999997e+00   5.5869999999999997e-01   5.0029999999999997e-01   2.9189999999999999e-01
   8.3760000000000001e-01   6.6000000000000003e-02   3.0024000000000002e+00   4.2009999999999997e-01  -2.7600000000000002e-01  -7.4499999999999997e-02   2.2189999999999999e-01   1.3339999999999999e-01   5.9200999999999997e+00   5.0090000000000001e-01   4.6189999999999998e-01   2.1229999999999999e-01
   8.1559999999999999e-01  -4.3999999999999997e-02   2.3161999999999998e+00   3.8190000000000002e-01  -3.6159999999999998e-01  -8.3299999999999999e-02   1.7760000000000001e-01   2.2239999999999999e-01   4.7882999999999996e+00   4.9130000000000001e-01   4.9070000000000003e-01   1.9460000000000000e-01
   1.0801000000000001e+00  -4.3999999999999997e-02   3.4314000000000000e+00   3.3420000000000000e-01  -3.7109999999999999e-01  -6.5799999999999997e-02   2.2189999999999999e-01   2.2239999999999999e-01   5.8330000000000002e+00   5.0090000000000001e-01   5.1959999999999995e-01   2.7429999999999999e-01
   8.8170000000000004e-01  -1.0990000000000000e-01   2.5735000000000001e+00   4.1049999999999998e-01  -3.7109999999999999e-01  -7.4499999999999997e-02   3.3289999999999997e-01   2.6679999999999998e-01   6.1813000000000002e+00   5.2020000000000000e-01   4.8110000000000003e-01   2.7429999999999999e-01
   8.5960000000000003e-01   2.4179999999999999e-01   2.1446000000000001e+00   4.4869999999999999e-01  -3.4260000000000002e-01  -7.0199999999999999e-02   3.5510000000000003e-01   3.3350000000000002e-01   5.3106999999999998e+00   5.2980000000000005e-01   4.9070000000000003e-01   2.0349999999999999e-01
   9.6989999999999998e-01   2.1999999999999999e-02   3.2597999999999998e+00   4.2009999999999997e-01  -2.9499999999999998e-01  -7.0199999999999999e-02   1.9980000000000001e-01   2.0010000000000000e-01   6.0072000000000001e+00   5.0090000000000001e-01   4.4259999999999999e-01   2.0790000000000000e-01
   8.5960000000000003e-01   2.1980000000000000e-01   3.5171000000000001e+00   4.2959999999999998e-01  -1.6180000000000000e-01  -9.6500000000000002e-02   2.6629999999999998e-01   1.1119999999999999e-01   5.0495000000000001e+00   4.7199999999999998e-01   4.6189999999999998e-01   2.3890000000000000e-01
   8.5960000000000003e-01   8.7900000000000006e-02   3.5171000000000001e+00   4.2959999999999998e-01  -2.5690000000000002e-01  -2.6300000000000000e-02   2.4410000000000001e-01   4.8920000000000002e-01   5.7460000000000004e+00   4.1420000000000001e-01   4.9070000000000003e-01   2.4770000000000000e-01
   9.6989999999999998e-01   8.7900000000000006e-02   2.7450999999999999e+00   4.7739999999999999e-01  -3.0449999999999999e-01  -8.3299999999999999e-02   2.2189999999999999e-01   2.2239999999999999e-01   5.8330000000000002e+00   5.4910000000000003e-01   4.4259999999999999e-01   2.7429999999999999e-01
   9.0369999999999995e-01   2.4179999999999999e-01   2.7450999999999999e+00   4.3919999999999998e-01  -3.2350000000000001e-01  -1.0090000000000000e-01   1.5540000000000001e-01   2.0010000000000000e-01   5.5719000000000003e+00   4.2380000000000001e-01   3.8490000000000002e-01   2.6100000000000001e-01
   9.0369999999999995e-01   2.4179999999999999e-01   2.2303999999999999e+00   3.9140000000000003e-01  -3.2350000000000001e-01  -7.4499999999999997e-02   6.6600000000000006e-02   2.0010000000000000e-01   5.5719000000000003e+00   5.7799999999999996e-01   5.1000000000000001e-01   2.5209999999999999e-01
   9.2579999999999996e-01   1.5390000000000001e-01   3.1739999999999999e+00   4.7739999999999999e-01  -3.2350000000000001e-01  -8.3299999999999999e-02   2.2189999999999999e-01   2.2239999999999999e-01   5.8330000000000002e+00   4.5269999999999999e-01   5.0029999999999997e-01   2.4770000000000000e-01
   7.7149999999999996e-01   0.0000000000000000e+00   2.3161999999999998e+00   4.1049999999999998e-01  -3.2350000000000001e-01  -4.8200000000000000e-02   3.1069999999999998e-01   2.8910000000000002e-01   5.5719000000000003e+00   6.4539999999999997e-01   4.4259999999999999e-01   2.2559999999999999e-01
   8.1559999999999999e-01   1.7590000000000000e-01   3.2597999999999998e+00   3.7240000000000001e-01  -4.1870000000000002e-01  -4.8200000000000000e-02   3.1069999999999998e-01   1.7790000000000000e-01   6.0072000000000001e+00   5.1049999999999995e-01   5.0029999999999997e-01   2.0790000000000000e-01
   8.1559999999999999e-01   2.1999999999999999e-02   3.3456000000000001e+00   3.7240000000000001e-01  -3.4260000000000002e-01  -4.8200000000000000e-02   1.3320000000000001e-01   2.0010000000000000e-01   5.8330000000000002e+00   4.9130000000000001e-01   5.1959999999999995e-01   2.0349999999999999e-01
   9.6989999999999998e-01   1.5390000000000001e-01   2.6593000000000000e+00   4.5829999999999999e-01  -1.9980000000000001e-01  -7.8899999999999998e-02   2.8849999999999998e-01   1.7790000000000000e-01   5.7460000000000004e+00   5.2020000000000000e-01   4.6189999999999998e-01   2.5209999999999999e-01
   9.6989999999999998e-01   8.7900000000000006e-02   2.9165999999999999e+00   5.0600000000000001e-01  -2.4740000000000001e-01  -6.5799999999999997e-02   1.1100000000000000e-01   4.0020000000000000e-01   6.0072000000000001e+00   5.2980000000000005e-01   5.1959999999999995e-01   2.1679999999999999e-01
   7.7149999999999996e-01   0.0000000000000000e+00   2.7450999999999999e+00   3.9140000000000003e-01  -3.1400000000000000e-01  -9.6500000000000002e-02   1.5540000000000001e-01   4.2249999999999999e-01   4.9623999999999997e+00   5.5869999999999997e-01   4.7149999999999997e-01   1.8579999999999999e-01
   8.5960000000000003e-01   1.3189999999999999e-01   2.1446000000000001e+00   4.4869999999999999e-01  -3.0449999999999999e-01  -8.3299999999999999e-02   2.8849999999999998e-01   1.1119999999999999e-01   6.0072000000000001e+00   5.2980000000000005e-01   3.9450000000000002e-01   2.0349999999999999e-01
   9.4779999999999998e-01   8.7900000000000006e-02   3.0024000000000002e+00   4.0100000000000002e-01  -2.4740000000000001e-01  -1.0960000000000000e-01   1.1100000000000000e-01   1.1119999999999999e-01   5.3977000000000004e+00   4.6239999999999998e-01   3.5599999999999998e-01   2.4770000000000000e-01
   1.0139000000000000e+00   1.7590000000000000e-01   3.0024000000000002e+00   5.0600000000000001e-01  -2.9499999999999998e-01  -9.2100000000000001e-02   4.2170000000000002e-01   1.5559999999999999e-01   5.8330000000000002e+00   5.9719999999999995e-01   5.1000000000000001e-01   2.3440000000000000e-01
   9.6989999999999998e-01  -1.7590000000000000e-01   2.6593000000000000e+00   3.7240000000000001e-01  -3.1400000000000000e-01  -1.0090000000000000e-01   3.3289999999999997e-01   2.4460000000000001e-01   6.0072000000000001e+00   5.8760000000000001e-01   5.4849999999999999e-01   2.3440000000000000e-01
   9.4779999999999998e-01   8.7900000000000006e-02   2.9165999999999999e+00   5.2510000000000001e-01  -2.2839999999999999e-01  -9.2100000000000001e-02   1.7760000000000001e-01   2.4460000000000001e-01   5.7460000000000004e+00   5.2020000000000000e-01   4.8110000000000003e-01   2.2120000000000001e-01
   8.1559999999999999e-01  -1.5390000000000001e-01   2.9165999999999999e+00   4.6779999999999999e-01  -3.3310000000000001e-01  -1.3200000000000000e-02   2.8849999999999998e-01   1.3339999999999999e-01   4.8754000000000000e+00   5.8760000000000001e-01   5.0029999999999997e-01   2.3440000000000000e-01
   8.3760000000000001e-01   1.5390000000000001e-01   3.0024000000000002e+00   4.9650000000000000e-01  -3.3310000000000001e-01  -6.5799999999999997e-02   2.8849999999999998e-01   3.3350000000000002e-01   6.1813000000000002e+00   6.0690000000000000e-01   4.2340000000000000e-01   2.3000000000000001e-01
   8.5960000000000003e-01   1.7590000000000000e-01   2.5735000000000001e+00   3.9140000000000003e-01  -2.8549999999999998e-01  -1.1400000000000000e-01   1.3320000000000001e-01   5.3369999999999995e-01   5.3106999999999998e+00   5.6830000000000003e-01   3.7530000000000002e-01   2.8310000000000002e-01
   7.4939999999999996e-01  -2.1999999999999999e-02   3.4314000000000000e+00   5.2510000000000001e-01  -2.9499999999999998e-01  -6.1400000000000003e-02   3.7730000000000002e-01   2.2239999999999999e-01   5.0495000000000001e+00   5.6830000000000003e-01   5.4849999999999999e-01   2.6979999999999998e-01
   8.5960000000000003e-01   1.0990000000000000e-01   3.2597999999999998e+00   4.3919999999999998e-01  -2.8549999999999998e-01  -8.8000000000000005e-03   2.8849999999999998e-01   1.5559999999999999e-01   6.4424999999999999e+00   5.4910000000000003e-01   4.6189999999999998e-01   2.4770000000000000e-01
   9.6989999999999998e-01   1.7590000000000000e-01   2.6593000000000000e+00   4.9650000000000000e-01  -2.5690000000000002e-01  -8.7700000000000000e-02   6.6600000000000006e-02   1.3339999999999999e-01   5.6589000000000000e+00   5.5869999999999997e-01   4.5219999999999999e-01   2.5209999999999999e-01
   7.7149999999999996e-01   4.3999999999999997e-02   2.8309000000000002e+00   4.1049999999999998e-01  -2.2839999999999999e-01  -7.0199999999999999e-02   6.6600000000000006e-02   2.0010000000000000e-01   6.5294999999999996e+00   4.7199999999999998e-01   4.8110000000000003e-01   2.4329999999999999e-01
   6.3919999999999999e-01   2.6379999999999998e-01   2.1446000000000001e+00   3.9140000000000003e-01  -4.1870000000000002e-01  -6.1400000000000003e-02   3.1069999999999998e-01   1.3339999999999999e-01   5.1365999999999996e+00   5.2980000000000005e-01   4.7149999999999997e-01   2.2559999999999999e-01
   8.5960000000000003e-01   1.7590000000000000e-01   2.8309000000000002e+00   3.8190000000000002e-01  -2.9499999999999998e-01  -6.1400000000000003e-02   1.5540000000000001e-01   1.7790000000000000e-01   5.7460000000000004e+00   4.4309999999999999e-01   4.2340000000000000e-01   2.7429999999999999e-01
   5.0700000000000001e-01  -2.1999999999999999e-02   3.6886999999999999e+00   3.9140000000000003e-01  -2.5690000000000002e-01  -1.0090000000000000e-01   2.4410000000000001e-01   1.3339999999999999e-01   6.1813000000000002e+00   5.4910000000000003e-01   4.8110000000000003e-01   2.0790000000000000e-01
   8.8170000000000004e-01   2.4179999999999999e-01   2.2303999999999999e+00   3.4370000000000001e-01  -3.4260000000000002e-01  -6.1400000000000003e-02   1.5540000000000001e-01   1.7790000000000000e-01   6.0941999999999998e+00   5.1049999999999995e-01   4.2340000000000000e-01   2.2559999999999999e-01
   9.9190000000000000e-01   1.7590000000000000e-01   3.3456000000000001e+00   4.3919999999999998e-01  -2.6640000000000003e-01  -6.1400000000000003e-02   2.8849999999999998e-01   3.3350000000000002e-01   6.1813000000000002e+00   5.6830000000000003e-01   4.7149999999999997e-01   1.9020000000000001e-01
   9.0369999999999995e-01  -4.3999999999999997e-02   3.6029000000000000e+00   4.5829999999999999e-01  -3.7109999999999999e-01  -6.1400000000000003e-02   2.2189999999999999e-01   2.8910000000000002e-01   5.4847999999999999e+00   5.0090000000000001e-01   4.6189999999999998e-01   2.2120000000000001e-01
   7.2740000000000005e-01   1.5390000000000001e-01   2.6593000000000000e+00   4.2009999999999997e-01  -3.8059999999999999e-01  -9.6500000000000002e-02   2.2189999999999999e-01   4.4469999999999998e-01   5.9200999999999997e+00   5.7799999999999996e-01   4.8110000000000003e-01   2.3000000000000001e-01
   1.0139000000000000e+00  -2.1999999999999999e-02   3.4314000000000000e+00   4.3919999999999998e-01  -2.8549999999999998e-01  -3.0700000000000002e-02   2.2189999999999999e-01   2.8910000000000002e-01   6.0941999999999998e+00   4.2380000000000001e-01   4.0410000000000001e-01   2.3000000000000001e-01
   9.9190000000000000e-01  -6.6000000000000003e-02   2.8309000000000002e+00   4.0100000000000002e-01  -3.1400000000000000e-01  -8.7700000000000000e-02   1.1100000000000000e-01   4.2249999999999999e-01   6.0941999999999998e+00   4.8159999999999997e-01   4.3300000000000000e-01   2.2559999999999999e-01
   1.0139000000000000e+00   0.0000000000000000e+00   3.6029000000000000e+00   4.2959999999999998e-01  -2.2839999999999999e-01  -1.1400000000000000e-01   3.1069999999999998e-01   1.1119999999999999e-01   6.0072000000000001e+00   4.8159999999999997e-01   4.3300000000000000e-01   2.7429999999999999e-01
   9.9190000000000000e-01   2.1980000000000000e-01   2.7450999999999999e+00   4.6779999999999999e-01  -3.9970000000000000e-01  -7.8899999999999998e-02   1.9980000000000001e-01   3.5580000000000001e-01   5.3106999999999998e+00   5.5869999999999997e-01   4.7149999999999997e-01   2.7429999999999999e-01
   9.9190000000000000e-01   4.3999999999999997e-02   2.4876999999999998e+00   4.2009999999999997e-01  -3.9970000000000000e-01  -6.1400000000000003e-02   2.2200000000000001e-02   2.4460000000000001e-01   5.1365999999999996e+00   5.1049999999999995e-01   4.2340000000000000e-01   2.1679999999999999e-01
   7.4939999999999996e-01   1.3189999999999999e-01   3.0024000000000002e+00   4.1049999999999998e-01  -3.9970000000000000e-01  -7.8899999999999998e-02   2.6629999999999998e-01   3.7800000000000000e-01   5.9200999999999997e+00   4.5269999999999999e-01   4.7149999999999997e-01   2.2120000000000001e-01
   8.1559999999999999e-01  -2.1999999999999999e-02   2.7450999999999999e+00   2.6729999999999998e-01  -2.8549999999999998e-01  -9.6500000000000002e-02   3.7730000000000002e-01   3.1130000000000002e-01   5.2236000000000002e+00   5.2020000000000000e-01   4.7149999999999997e-01   2.3440000000000000e-01
   9.9190000000000000e-01  -1.0990000000000000e-01   3.2597999999999998e+00   4.2959999999999998e-01  -3.1400000000000000e-01  -9.2100000000000001e-02   2.2189999999999999e-01   3.7800000000000000e-01   5.7460000000000004e+00   4.8159999999999997e-01   5.1000000000000001e-01   2.2559999999999999e-01
   1.2122999999999999e+00  -2.6379999999999998e-01   3.0882000000000001e+00   4.6779999999999999e-01  -2.5690000000000002e-01  -3.9500000000000000e-02   3.1069999999999998e-01   2.8910000000000002e-01   5.3106999999999998e+00   5.2020000000000000e-01   4.5219999999999999e-01   2.4770000000000000e-01
   7.0530000000000004e-01   2.1980000000000000e-01   3.2597999999999998e+00   4.6779999999999999e-01  -2.0930000000000001e-01  -9.6500000000000002e-02   2.8849999999999998e-01   4.0020000000000000e-01   5.8330000000000002e+00   5.5869999999999997e-01   4.6189999999999998e-01   2.3890000000000000e-01
   5.2900000000000003e-01   1.0990000000000000e-01   3.1739999999999999e+00   3.0549999999999999e-01  -3.2350000000000001e-01  -9.2100000000000001e-02   2.6629999999999998e-01   2.4460000000000001e-01   6.0072000000000001e+00   6.0690000000000000e-01   4.7149999999999997e-01   2.3440000000000000e-01
   1.4107000000000001e+00  -1.9789999999999999e-01   2.4876999999999998e+00   4.6779999999999999e-01  -2.8549999999999998e-01  -7.8899999999999998e-02   2.6629999999999998e-01   8.8900000000000007e-02   5.9200999999999997e+00   5.5869999999999997e-01   4.5219999999999999e-01   2.4329999999999999e-01
   9.0369999999999995e-01   1.7590000000000000e-01   2.2303999999999999e+00   4.6779999999999999e-01  -4.0920000000000001e-01  -7.8899999999999998e-02   1.3320000000000001e-01   4.0020000000000000e-01   6.3554000000000004e+00   5.1049999999999995e-01   5.2920000000000000e-01   2.1679999999999999e-01
   6.6130000000000000e-01   2.1980000000000000e-01   2.6593000000000000e+00   3.3420000000000000e-01  -2.7600000000000002e-01  -8.7700000000000000e-02   1.5540000000000001e-01   1.1119999999999999e-01   5.0495000000000001e+00   5.1049999999999995e-01   4.9070000000000003e-01   2.4329999999999999e-01
   7.7149999999999996e-01   1.3189999999999999e-01   2.7450999999999999e+00   3.9140000000000003e-01  -3.6159999999999998e-01  -3.0700000000000002e-02   2.6629999999999998e-01   3.7800000000000000e-01   6.3554000000000004e+00   5.0090000000000001e-01   4.3300000000000000e-01   2.4770000000000000e-01
   1.3666000000000000e+00   1.7590000000000000e-01   3.1739999999999999e+00   4.2959999999999998e-01  -3.2350000000000001e-01  -2.1899999999999999e-02   3.1069999999999998e-01   3.7800000000000000e-01   6.7907000000000002e+00   5.5869999999999997e-01   3.7530000000000002e-01   2.7870000000000000e-01
   1.1021000000000001e+00   2.1980000000000000e-01   2.5735000000000001e+00   3.1509999999999999e-01  -3.7109999999999999e-01  -7.0199999999999999e-02   3.7730000000000002e-01   2.6679999999999998e-01   2.4377000000000000e+00   4.3350000000000000e-01   4.6189999999999998e-01   2.2120000000000001e-01
   6.1719999999999997e-01  -2.1999999999999999e-02   2.0588000000000002e+00   4.1049999999999998e-01  -2.6640000000000003e-01  -8.3299999999999999e-02   1.9980000000000001e-01  -4.2249999999999999e-01   6.1813000000000002e+00   6.1650000000000005e-01   4.7149999999999997e-01   2.2120000000000001e-01
   8.5960000000000003e-01   2.6379999999999998e-01   2.9165999999999999e+00   4.8690000000000000e-01  -2.5690000000000002e-01  -3.5099999999999999e-02  -1.9980000000000001e-01   7.5600000000000001e-01   8.9672000000000001e+00   7.3209999999999997e-01   4.9070000000000003e-01   2.9189999999999999e-01
   1.4988999999999999e+00  -1.0990000000000000e-01   3.2597999999999998e+00   4.5829999999999999e-01  -3.4260000000000002e-01  -1.0090000000000000e-01   6.6600000000000006e-02   8.8939999999999997e-01   4.0918000000000001e+00   5.9719999999999995e-01   4.8110000000000003e-01   1.6810000000000000e-01
   1.1681999999999999e+00   8.7900000000000006e-02   2.7450999999999999e+00   4.5829999999999999e-01  -3.9970000000000000e-01  -1.0090000000000000e-01   8.6560000000000004e-01  -1.3341000000000001e+00   4.7012999999999998e+00   4.7199999999999998e-01   3.3679999999999999e-01   2.1229999999999999e-01
   9.2579999999999996e-01   6.6000000000000003e-02   3.0882000000000001e+00   4.9650000000000000e-01  -2.8549999999999998e-01  -3.9500000000000000e-02  -1.3320000000000001e-01   1.0227999999999999e+00   7.3131000000000004e+00   6.4539999999999997e-01   4.8110000000000003e-01   2.4770000000000000e-01
   8.3760000000000001e-01   6.6000000000000003e-02   3.0882000000000001e+00   4.2959999999999998e-01  -2.6640000000000003e-01  -5.2600000000000001e-02  -1.9980000000000001e-01   1.8899999999999999e+00   5.3977000000000004e+00   4.9130000000000001e-01   5.0029999999999997e-01   2.4329999999999999e-01
   1.2343999999999999e+00  -2.1999999999999999e-02   2.9165999999999999e+00   3.9140000000000003e-01  -3.1400000000000000e-01  -6.1400000000000003e-02   7.5460000000000005e-01  -1.8010999999999999e+00   4.9623999999999997e+00   5.2980000000000005e-01   3.6559999999999998e-01   2.1229999999999999e-01
   9.2579999999999996e-01  -4.3999999999999997e-02   3.5171000000000001e+00   3.1509999999999999e-01  -3.7109999999999999e-01  -5.7000000000000002e-02   8.8800000000000004e-02   8.0049999999999999e-01   5.9200999999999997e+00   5.5869999999999997e-01   3.4639999999999999e-01   2.3000000000000001e-01
   5.7310000000000005e-01   0.0000000000000000e+00   2.4018999999999999e+00   4.3919999999999998e-01  -2.4740000000000001e-01  -7.0199999999999999e-02  -4.4390000000000002e-01   1.9567000000000001e+00   6.6166000000000000e+00   5.2980000000000005e-01   5.2920000000000000e-01   2.6540000000000002e-01
   6.8330000000000002e-01   1.0990000000000000e-01   2.4876999999999998e+00   3.7240000000000001e-01  -2.9499999999999998e-01  -3.5099999999999999e-02   7.1020000000000005e-01  -1.3119000000000001e+00   5.9200999999999997e+00   5.2980000000000005e-01   2.9830000000000001e-01   2.0349999999999999e-01
   1.1462000000000001e+00   1.3189999999999999e-01   3.2597999999999998e+00   4.4869999999999999e-01  -4.0920000000000001e-01  -1.7500000000000002e-02   4.4390000000000002e-01   2.8910000000000002e-01   4.6142000000000003e+00   4.8159999999999997e-01   3.9450000000000002e-01   2.2559999999999999e-01
   1.1241000000000001e+00   0.0000000000000000e+00   2.7450999999999999e+00   4.2959999999999998e-01  -3.7109999999999999e-01  -5.2600000000000001e-02  -4.4400000000000002e-02   1.4231000000000000e+00   7.6612999999999998e+00   6.2609999999999999e-01   5.5810000000000004e-01   2.5659999999999999e-01
   7.4939999999999996e-01   1.7590000000000000e-01   3.1739999999999999e+00   5.2510000000000001e-01  -1.9030000000000000e-01  -7.4499999999999997e-02   1.1100000000000000e-01  -3.3350000000000002e-01   6.0072000000000001e+00   5.9719999999999995e-01   5.0029999999999997e-01   2.1679999999999999e-01
   7.2740000000000005e-01   1.3189999999999999e-01   2.6593000000000000e+00   4.3919999999999998e-01  -3.1400000000000000e-01  -3.9500000000000000e-02   2.4410000000000001e-01  -4.4499999999999998e-02   4.2659000000000002e+00   5.2980000000000005e-01   4.5219999999999999e-01   2.1679999999999999e-01
   8.8170000000000004e-01   6.6000000000000003e-02   3.1739999999999999e+00   5.1559999999999995e-01  -3.6159999999999998e-01  -7.8899999999999998e-02   2.6629999999999998e-01   7.3380000000000001e-01   7.0518999999999998e+00   5.7799999999999996e-01   4.4259999999999999e-01   2.7429999999999999e-01
   1.1462000000000001e+00  -2.1999999999999999e-02   2.9165999999999999e+00   4.6779999999999999e-01  -3.6159999999999998e-01  -8.7700000000000000e-02  -8.8800000000000004e-02   6.8930000000000002e-01   7.0518999999999998e+00   5.4910000000000003e-01   4.4259999999999999e-01   2.6540000000000002e-01
   7.4939999999999996e-01  -6.6000000000000003e-02   3.0024000000000002e+00   3.9140000000000003e-01  -2.5690000000000002e-01  -6.1400000000000003e-02   4.8830000000000001e-01  -3.5580000000000001e-01   5.5719000000000003e+00   5.3939999999999999e-01   3.5599999999999998e-01   2.5659999999999999e-01
   5.5110000000000003e-01   3.7369999999999998e-01   2.6593000000000000e+00   3.6280000000000001e-01  -2.3790000000000000e-01  -2.6300000000000000e-02   5.7709999999999995e-01   2.2239999999999999e-01   6.7907000000000002e+00   5.3939999999999999e-01   3.6559999999999998e-01   2.4770000000000000e-01
   1.0801000000000001e+00  -2.6379999999999998e-01   3.6886999999999999e+00   4.3919999999999998e-01  -2.9499999999999998e-01  -2.6300000000000000e-02  -1.7760000000000001e-01   1.1117999999999999e+00   7.3131000000000004e+00   5.4910000000000003e-01   4.9070000000000003e-01   2.3440000000000000e-01
   1.1241000000000001e+00   4.3999999999999997e-02   3.0882000000000001e+00   4.1049999999999998e-01  -3.8059999999999999e-01  -7.0199999999999999e-02   2.2189999999999999e-01  -3.1130000000000002e-01   5.5719000000000003e+00   5.5869999999999997e-01   3.6559999999999998e-01   2.0349999999999999e-01
   8.5960000000000003e-01   1.0990000000000000e-01   3.0024000000000002e+00   4.8690000000000000e-01  -3.4260000000000002e-01  -6.5799999999999997e-02   2.8849999999999998e-01   2.2200000000000001e-02   4.9623999999999997e+00   5.0090000000000001e-01   5.1000000000000001e-01   2.0349999999999999e-01
   8.8170000000000004e-01   1.0990000000000000e-01   2.4018999999999999e+00   5.8240000000000003e-01  -2.1890000000000001e-01  -1.7500000000000002e-02  -1.7760000000000001e-01   1.1563000000000001e+00   6.1813000000000002e+00   5.4910000000000003e-01   4.2340000000000000e-01   2.3440000000000000e-01
   1.1241000000000001e+00   4.3999999999999997e-02   2.4018999999999999e+00   4.7739999999999999e-01  -2.2839999999999999e-01  -3.5099999999999999e-02   1.7760000000000001e-01  -6.6699999999999995e-02   6.4424999999999999e+00   5.9719999999999995e-01   4.7149999999999997e-01   2.3440000000000000e-01
   7.7149999999999996e-01   6.6000000000000003e-02   3.0882000000000001e+00   3.4370000000000001e-01  -3.2350000000000001e-01  -3.9500000000000000e-02   2.8849999999999998e-01   2.2200000000000001e-02   4.6142000000000003e+00   4.4309999999999999e-01   5.1959999999999995e-01   2.2559999999999999e-01
   1.1241000000000001e+00  -2.1999999999999999e-02   3.1739999999999999e+00   4.8690000000000000e-01  -2.3790000000000000e-01  -4.3900000000000002e-02   2.4410000000000001e-01   7.7820000000000000e-01   6.3554000000000004e+00   5.9719999999999995e-01   5.0029999999999997e-01   2.8310000000000002e-01
   1.1902999999999999e+00   8.7900000000000006e-02   2.4018999999999999e+00   4.6779999999999999e-01  -2.2839999999999999e-01  -1.2280000000000001e-01   0.0000000000000000e+00   2.0010000000000000e-01   6.3554000000000004e+00   5.2020000000000000e-01   4.6189999999999998e-01   2.5659999999999999e-01
   7.0530000000000004e-01   8.7900000000000006e-02   2.7450999999999999e+00   4.6779999999999999e-01  -2.8549999999999998e-01  -3.9500000000000000e-02   1.1100000000000000e-01   1.3339999999999999e-01   4.7012999999999998e+00   4.2380000000000001e-01   3.2710000000000000e-01   2.2559999999999999e-01
   1.3666000000000000e+00   1.3189999999999999e-01   2.3161999999999998e+00   4.2009999999999997e-01  -3.9970000000000000e-01  -7.0199999999999999e-02   3.1069999999999998e-01   3.5580000000000001e-01   5.9200999999999997e+00   4.8159999999999997e-01   4.0410000000000001e-01   2.3000000000000001e-01
   8.8170000000000004e-01   0.0000000000000000e+00   2.6593000000000000e+00   3.6280000000000001e-01  -4.1870000000000002e-01  -5.7000000000000002e-02   6.6600000000000006e-02   4.8920000000000002e-01   6.2683000000000000e+00   6.1650000000000005e-01   3.9450000000000002e-01   2.3890000000000000e-01
   9.4779999999999998e-01  -2.1999999999999999e-02   2.6593000000000000e+00   3.7240000000000001e-01  -3.3310000000000001e-01  -3.9500000000000000e-02   1.3320000000000001e-01   3.5580000000000001e-01   5.5719000000000003e+00   5.2020000000000000e-01   4.4259999999999999e-01   2.3000000000000001e-01
   9.2579999999999996e-01   4.3999999999999997e-02   2.3161999999999998e+00   3.4370000000000001e-01  -3.8059999999999999e-01  -2.6300000000000000e-02   2.8849999999999998e-01   1.3339999999999999e-01   6.1813000000000002e+00   5.6830000000000003e-01   4.6189999999999998e-01   2.7429999999999999e-01
   9.4779999999999998e-01   2.1999999999999999e-02   3.3456000000000001e+00   3.8190000000000002e-01  -2.9499999999999998e-01  -9.6500000000000002e-02  -2.2189999999999999e-01   6.2260000000000004e-01   6.8777999999999997e+00   5.4910000000000003e-01   4.1370000000000001e-01   2.6540000000000002e-01
   1.1241000000000001e+00   1.5390000000000001e-01   2.7450999999999999e+00   4.4869999999999999e-01  -2.7600000000000002e-01  -7.4499999999999997e-02   1.5540000000000001e-01   4.6689999999999998e-01   5.5719000000000003e+00   6.5500000000000003e-01   4.6189999999999998e-01   2.4770000000000000e-01
   5.7310000000000005e-01  -2.1999999999999999e-02   2.7450999999999999e+00   4.7739999999999999e-01  -4.4719999999999999e-01  -4.8200000000000000e-02   4.2170000000000002e-01   6.6699999999999995e-02   5.6589000000000000e+00   4.9130000000000001e-01   3.6559999999999998e-01   2.3000000000000001e-01
   1.1021000000000001e+00  -6.6000000000000003e-02   2.4018999999999999e+00   4.3919999999999998e-01  -2.3790000000000000e-01  -4.8200000000000000e-02   0.0000000000000000e+00   6.4480000000000004e-01   6.0941999999999998e+00   4.9130000000000001e-01   4.6189999999999998e-01   2.6100000000000001e-01
   1.1021000000000001e+00  -1.5390000000000001e-01   2.8309000000000002e+00   4.8690000000000000e-01  -2.5690000000000002e-01  -5.2600000000000001e-02   0.0000000000000000e+00   1.3339999999999999e-01   5.8330000000000002e+00   5.2980000000000005e-01   4.4259999999999999e-01   2.4770000000000000e-01
   9.0369999999999995e-01   2.1980000000000000e-01   2.6593000000000000e+00   3.7240000000000001e-01  -3.3310000000000001e-01  -3.5099999999999999e-02   3.5510000000000003e-01   1.1119999999999999e-01   5.9200999999999997e+00   4.7199999999999998e-01   4.7149999999999997e-01   2.0790000000000000e-01
   8.5960000000000003e-01  -1.3189999999999999e-01   2.7450999999999999e+00   4.2009999999999997e-01  -3.0449999999999999e-01  -4.3900000000000002e-02   2.2200000000000001e-02   4.2249999999999999e-01   5.3106999999999998e+00   4.5269999999999999e-01   4.0410000000000001e-01   2.1679999999999999e-01
   6.1719999999999997e-01   2.1999999999999999e-02   2.8309000000000002e+00   3.7240000000000001e-01  -4.2820000000000003e-01  -5.2600000000000001e-02   2.8849999999999998e-01   2.4460000000000001e-01   5.4847999999999999e+00   6.4539999999999997e-01   3.7530000000000002e-01   2.2559999999999999e-01
   1.0580000000000001e+00   2.1980000000000000e-01   2.5735000000000001e+00   3.2460000000000000e-01  -2.9499999999999998e-01  -3.5099999999999999e-02   1.7760000000000001e-01   2.2239999999999999e-01   4.6142000000000003e+00   5.2980000000000005e-01   5.0029999999999997e-01   2.6100000000000001e-01
   1.0580000000000001e+00   1.7590000000000000e-01   3.0024000000000002e+00   3.5330000000000000e-01  -4.2820000000000003e-01  -7.4499999999999997e-02   3.1069999999999998e-01   6.6699999999999995e-02   6.0072000000000001e+00   5.2980000000000005e-01   4.4259999999999999e-01   2.4329999999999999e-01
   8.3760000000000001e-01   2.1999999999999999e-02   2.2303999999999999e+00   4.2009999999999997e-01  -2.8549999999999998e-01  -6.5799999999999997e-02   1.7760000000000001e-01   2.6679999999999998e-01   5.7460000000000004e+00   5.1049999999999995e-01   4.4259999999999999e-01   2.7429999999999999e-01
   6.8330000000000002e-01   1.3189999999999999e-01   3.0882000000000001e+00   4.4869999999999999e-01  -2.4740000000000001e-01  -2.1899999999999999e-02   6.6600000000000006e-02   4.0020000000000000e-01   5.6589000000000000e+00   5.2980000000000005e-01   4.6189999999999998e-01   2.4770000000000000e-01
   1.1462000000000001e+00   1.7590000000000000e-01   2.7450999999999999e+00   4.0100000000000002e-01  -2.7600000000000002e-01  -5.7000000000000002e-02   1.1100000000000000e-01   1.7790000000000000e-01   5.7460000000000004e+00   5.2020000000000000e-01   3.5599999999999998e-01   2.1679999999999999e-01
   8.8170000000000004e-01   0.0000000000000000e+00   2.8309000000000002e+00   4.8690000000000000e-01  -2.3790000000000000e-01  -6.1400000000000003e-02   8.8800000000000004e-02   3.3350000000000002e-01   6.0072000000000001e+00   4.8159999999999997e-01   5.5810000000000004e-01   2.0790000000000000e-01
   9.4779999999999998e-01   1.5390000000000001e-01   2.2303999999999999e+00   4.2959999999999998e-01  -2.5690000000000002e-01  -7.4499999999999997e-02   2.2200000000000001e-02   2.2239999999999999e-01   6.5294999999999996e+00   5.1049999999999995e-01   4.6189999999999998e-01   2.1679999999999999e-01
   9.2579999999999996e-01   1.7590000000000000e-01   2.6593000000000000e+00   4.2959999999999998e-01  -3.5210000000000002e-01  -3.9500000000000000e-02   1.9980000000000001e-01   2.4460000000000001e-01   5.6589000000000000e+00   6.7430000000000001e-01   3.1750000000000000e-01   2.2559999999999999e-01
   8.3760000000000001e-01   8.7900000000000006e-02   2.8309000000000002e+00   4.5829999999999999e-01  -3.3310000000000001e-01  -5.2600000000000001e-02   1.5540000000000001e-01   4.0020000000000000e-01   5.4847999999999999e+00   5.3939999999999999e-01   4.6189999999999998e-01   2.0790000000000000e-01
   9.9190000000000000e-01  -8.7900000000000006e-02   2.8309000000000002e+00   4.0100000000000002e-01  -2.9499999999999998e-01  -9.2100000000000001e-02   2.4410000000000001e-01   1.5559999999999999e-01   5.8330000000000002e+00   5.1049999999999995e-01   4.5219999999999999e-01   2.1679999999999999e-01
   1.0139000000000000e+00   0.0000000000000000e+00   3.0024000000000002e+00   3.7240000000000001e-01  -4.0920000000000001e-01  -6.1400000000000003e-02   1.1100000000000000e-01   2.2239999999999999e-01   5.8330000000000002e+00   5.0090000000000001e-01   5.3879999999999995e-01   2.1679999999999999e-01
   8.8170000000000004e-01  -2.1999999999999999e-02   2.6593000000000000e+00   3.8190000000000002e-01  -3.7109999999999999e-01  -7.4499999999999997e-02   1.3320000000000001e-01   3.5580000000000001e-01   5.0495000000000001e+00   5.2020000000000000e-01   4.3300000000000000e-01   2.2120000000000001e-01
   9.4779999999999998e-01   6.6000000000000003e-02   3.1739999999999999e+00   4.4869999999999999e-01  -2.9499999999999998e-01  -4.3900000000000002e-02   6.6600000000000006e-02   2.2239999999999999e-01   5.2236000000000002e+00   5.1049999999999995e-01   4.1370000000000001e-01   2.2120000000000001e-01
   1.0801000000000001e+00   0.0000000000000000e+00   4.4607999999999999e+00   3.8190000000000002e-01  -2.5690000000000002e-01  -4.8200000000000000e-02   2.8849999999999998e-01   2.4460000000000001e-01   6.4424999999999999e+00   5.2020000000000000e-01   4.8110000000000003e-01   1.7690000000000000e-01
   9.4779999999999998e-01  -8.7900000000000006e-02   2.7450999999999999e+00   3.5330000000000000e-01  -3.7109999999999999e-01   4.4000000000000003e-03   6.6600000000000006e-02   3.1130000000000002e-01   5.3977000000000004e+00   5.1049999999999995e-01   4.2340000000000000e-01   2.1679999999999999e-01
   1.0139000000000000e+00  -8.7900000000000006e-02   2.3161999999999998e+00   4.2009999999999997e-01  -2.5690000000000002e-01  -8.7700000000000000e-02   2.4410000000000001e-01   3.3350000000000002e-01   6.2683000000000000e+00   4.7199999999999998e-01   4.9070000000000003e-01   2.3000000000000001e-01
   8.8170000000000004e-01   6.6000000000000003e-02   2.8309000000000002e+00   4.3919999999999998e-01  -3.6159999999999998e-01   0.0000000000000000e+00   1.3320000000000001e-01   1.3339999999999999e-01   6.4424999999999999e+00   4.3350000000000000e-01   4.0410000000000001e-01   2.3890000000000000e-01
   8.5960000000000003e-01   1.5390000000000001e-01   2.8309000000000002e+00   3.4370000000000001e-01  -3.7109999999999999e-01  -5.2600000000000001e-02   3.1069999999999998e-01   8.8900000000000007e-02   6.0072000000000001e+00   4.6239999999999998e-01   4.6189999999999998e-01   2.5209999999999999e-01
   8.1559999999999999e-01  -2.4179999999999999e-01   2.9165999999999999e+00   3.9140000000000003e-01  -2.7600000000000002e-01  -4.3900000000000002e-02   1.1100000000000000e-01   4.6689999999999998e-01   6.2683000000000000e+00   5.2980000000000005e-01   3.6559999999999998e-01   2.5659999999999999e-01
   1.0360000000000000e+00   1.7590000000000000e-01   2.5735000000000001e+00   3.9140000000000003e-01  -2.3790000000000000e-01  -1.0960000000000000e-01   6.6600000000000006e-02   2.4460000000000001e-01   5.5719000000000003e+00   5.1049999999999995e-01   3.5599999999999998e-01   2.3890000000000000e-01
   9.0369999999999995e-01   8.7900000000000006e-02   2.6593000000000000e+00   3.9140000000000003e-01  -3.0449999999999999e-01  -7.8899999999999998e-02   2.2189999999999999e-01   4.6689999999999998e-01   5.4847999999999999e+00   5.2020000000000000e-01   4.7149999999999997e-01   2.1679999999999999e-01
   1.0139000000000000e+00  -4.3999999999999997e-02   3.0024000000000002e+00   4.3919999999999998e-01  -3.6159999999999998e-01  -5.2600000000000001e-02   4.2170000000000002e-01   4.2249999999999999e-01   5.5719000000000003e+00   6.2609999999999999e-01   4.0410000000000001e-01   2.3000000000000001e-01
   8.3760000000000001e-01   4.3999999999999997e-02   2.8309000000000002e+00   4.2959999999999998e-01  -3.1400000000000000e-01  -4.3900000000000002e-02  -2.2200000000000001e-02   3.7800000000000000e-01   5.3977000000000004e+00   5.3939999999999999e-01   4.0410000000000001e-01   2.0790000000000000e-01
   8.5960000000000003e-01  -8.7900000000000006e-02   2.6593000000000000e+00   4.7739999999999999e-01  -3.5210000000000002e-01  -7.4499999999999997e-02   2.6629999999999998e-01   4.0020000000000000e-01   6.0072000000000001e+00   5.3939999999999999e-01   5.3879999999999995e-01   2.1229999999999999e-01
   7.9349999999999998e-01   0.0000000000000000e+00   2.8309000000000002e+00   4.0100000000000002e-01  -3.3310000000000001e-01  -2.1899999999999999e-02   2.2189999999999999e-01   3.1130000000000002e-01   5.7460000000000004e+00   5.4910000000000003e-01   3.9450000000000002e-01   2.3440000000000000e-01
   9.6989999999999998e-01   4.3999999999999997e-02   2.4876999999999998e+00   4.2959999999999998e-01  -2.3790000000000000e-01  -1.3200000000000000e-02   0.0000000000000000e+00   2.2239999999999999e-01   6.1813000000000002e+00   4.3350000000000000e-01   4.5219999999999999e-01   2.4329999999999999e-01
   9.0369999999999995e-01   2.1999999999999999e-02   2.8309000000000002e+00   4.6779999999999999e-01  -2.9499999999999998e-01  -4.8200000000000000e-02   4.2170000000000002e-01   1.1119999999999999e-01   5.9200999999999997e+00   5.0090000000000001e-01   4.1370000000000001e-01   2.3440000000000000e-01
   8.5960000000000003e-01   0.0000000000000000e+00   3.0024000000000002e+00   4.2959999999999998e-01  -3.6159999999999998e-01  -3.0700000000000002e-02   2.2200000000000001e-02   2.8910000000000002e-01   5.5719000000000003e+00   6.3580000000000003e-01   4.0410000000000001e-01   2.3890000000000000e-01
   1.2343999999999999e+00  -1.5390000000000001e-01   3.5171000000000001e+00   3.9140000000000003e-01  -3.1400000000000000e-01  -6.1400000000000003e-02   2.6629999999999998e-01   5.7809999999999995e-01   5.9200999999999997e+00   5.5869999999999997e-01   3.6559999999999998e-01   2.5659999999999999e-01
   8.1559999999999999e-01  -6.6000000000000003e-02   2.6593000000000000e+00   4.3919999999999998e-01  -3.1400000000000000e-01  -1.3200000000000000e-02   1.5540000000000001e-01   3.5580000000000001e-01   6.0941999999999998e+00   5.6830000000000003e-01   4.9070000000000003e-01   2.0790000000000000e-01
   6.6130000000000000e-01   4.3999999999999997e-02   2.8309000000000002e+00   3.6280000000000001e-01  -3.6159999999999998e-01  -7.4499999999999997e-02   1.9980000000000001e-01   3.7800000000000000e-01   4.8754000000000000e+00   5.3939999999999999e-01   4.0410000000000001e-01   1.8140000000000001e-01
   9.2579999999999996e-01   4.3999999999999997e-02   2.1446000000000001e+00   3.7240000000000001e-01  -3.5210000000000002e-01  -3.9500000000000000e-02   1.3320000000000001e-01   3.5580000000000001e-01   5.9200999999999997e+00   5.5869999999999997e-01   4.2340000000000000e-01   2.3000000000000001e-01
   7.2740000000000005e-01   2.1999999999999999e-02   3.1739999999999999e+00   4.4869999999999999e-01  -3.0449999999999999e-01  -3.5099999999999999e-02   2.2200000000000001e-02   4.2249999999999999e-01   6.0072000000000001e+00   5.0090000000000001e-01   5.0029999999999997e-01   2.1229999999999999e-01
   1.0139000000000000e+00   1.0990000000000000e-01   2.7450999999999999e+00   4.2959999999999998e-01  -2.8549999999999998e-01  -7.8899999999999998e-02   3.5510000000000003e-01   3.7800000000000000e-01   5.8330000000000002e+00   6.0690000000000000e-01   4.6189999999999998e-01   2.7429999999999999e-01
   9.6989999999999998e-01  -4.3999999999999997e-02   2.6593000000000000e+00   4.0100000000000002e-01  -3.2350000000000001e-01  -1.0520000000000000e-01   3.5510000000000003e-01   4.2249999999999999e-01   6.0072000000000001e+00   5.5869999999999997e-01   4.5219999999999999e-01   2.2120000000000001e-01
   7.4939999999999996e-01  -2.1999999999999999e-02   3.0882000000000001e+00   4.7739999999999999e-01  -3.6159999999999998e-01  -2.6300000000000000e-02   4.4400000000000002e-02   4.0020000000000000e-01   5.3977000000000004e+00   5.4910000000000003e-01   4.7149999999999997e-01   2.0790000000000000e-01
   9.6989999999999998e-01   1.5390000000000001e-01   2.4018999999999999e+00   4.1049999999999998e-01  -3.5210000000000002e-01  -7.4499999999999997e-02   1.3320000000000001e-01   2.4460000000000001e-01   5.3977000000000004e+00   4.6239999999999998e-01   4.0410000000000001e-01   2.3000000000000001e-01
   8.3760000000000001e-01  -2.1999999999999999e-02   2.3161999999999998e+00   3.6280000000000001e-01  -3.1400000000000000e-01  -8.3299999999999999e-02   3.3289999999999997e-01   4.4469999999999998e-01   5.9200999999999997e+00   5.0090000000000001e-01   4.1370000000000001e-01   2.3440000000000000e-01
   9.0369999999999995e-01   0.0000000000000000e+00   2.7450999999999999e+00   3.7240000000000001e-01  -4.2820000000000003e-01  -7.8899999999999998e-02   1.3320000000000001e-01   2.2239999999999999e-01   6.2683000000000000e+00   5.5869999999999997e-01   3.7530000000000002e-01   2.4770000000000000e-01
   9.0369999999999995e-01   1.7590000000000000e-01   3.5171000000000001e+00   3.2460000000000000e-01  -2.5690000000000002e-01  -1.2280000000000001e-01   3.1069999999999998e-01   3.3350000000000002e-01   5.8330000000000002e+00   4.9130000000000001e-01   4.0410000000000001e-01   2.2559999999999999e-01
   7.9349999999999998e-01   1.9789999999999999e-01   2.3161999999999998e+00   5.1559999999999995e-01  -2.8549999999999998e-01  -5.7000000000000002e-02   1.1100000000000000e-01   2.4460000000000001e-01   5.9200999999999997e+00   5.2020000000000000e-01   3.6559999999999998e-01   2.0790000000000000e-01
   9.9190000000000000e-01   6.6000000000000003e-02   2.8309000000000002e+00   4.4869999999999999e-01  -2.2839999999999999e-01  -6.5799999999999997e-02   1.7760000000000001e-01   5.5589999999999995e-01   5.5719000000000003e+00   6.0690000000000000e-01   4.4259999999999999e-01   2.3000000000000001e-01
   7.4939999999999996e-01  -8.7900000000000006e-02   3.6886999999999999e+00   4.6779999999999999e-01  -3.1400000000000000e-01  -9.2100000000000001e-02   1.1100000000000000e-01   4.6689999999999998e-01   5.6589000000000000e+00   6.2609999999999999e-01   3.7530000000000002e-01   2.4329999999999999e-01
   1.0139000000000000e+00   1.5390000000000001e-01   2.7450999999999999e+00   4.6779999999999999e-01  -2.0930000000000001e-01  -3.9500000000000000e-02   8.8800000000000004e-02   3.5580000000000001e-01   6.1813000000000002e+00   5.0090000000000001e-01   4.3300000000000000e-01   1.8579999999999999e-01
   7.9349999999999998e-01  -1.7590000000000000e-01   3.0024000000000002e+00   4.0100000000000002e-01  -2.6640000000000003e-01  -6.5799999999999997e-02   1.3320000000000001e-01   3.1130000000000002e-01   5.7460000000000004e+00   5.9719999999999995e-01   3.6559999999999998e-01   2.1679999999999999e-01
   7.7149999999999996e-01   2.4179999999999999e-01   2.6593000000000000e+00   4.3919999999999998e-01  -2.8549999999999998e-01   4.4000000000000003e-03   8.8800000000000004e-02   4.2249999999999999e-01   5.6589000000000000e+00   5.2980000000000005e-01   4.9070000000000003e-01   2.3890000000000000e-01
   8.8170000000000004e-01  -4.3999999999999997e-02   2.6593000000000000e+00   4.1049999999999998e-01  -2.2839999999999999e-01  -7.4499999999999997e-02   1.5540000000000001e-01   1.7790000000000000e-01   5.6589000000000000e+00   5.1049999999999995e-01   4.7149999999999997e-01   2.1229999999999999e-01
   1.0580000000000001e+00  -1.3189999999999999e-01   2.1446000000000001e+00   4.1049999999999998e-01  -2.4740000000000001e-01  -3.9500000000000000e-02   1.7760000000000001e-01   1.5559999999999999e-01   5.3977000000000004e+00   5.2980000000000005e-01   3.6559999999999998e-01   2.4770000000000000e-01
   9.6989999999999998e-01   6.6000000000000003e-02   2.7450999999999999e+00   4.6779999999999999e-01  -3.3310000000000001e-01  -3.9500000000000000e-02   6.6600000000000006e-02   5.1139999999999997e-01   5.7460000000000004e+00   5.5869999999999997e-01   4.2340000000000000e-01   2.1229999999999999e-01
   9.4779999999999998e-01   1.0990000000000000e-01   3.4314000000000000e+00   3.7240000000000001e-01  -3.4260000000000002e-01  -4.3900000000000002e-02  -4.4400000000000002e-02   4.4499999999999998e-02   6.0941999999999998e+00   5.6830000000000003e-01   4.2340000000000000e-01   2.2120000000000001e-01
   8.5960000000000003e-01   0.0000000000000000e+00   2.2303999999999999e+00   3.3420000000000000e-01  -4.0920000000000001e-01  -4.3900000000000002e-02   1.3320000000000001e-01   2.8910000000000002e-01   6.0072000000000001e+00   5.1049999999999995e-01   3.7530000000000002e-01   2.2120000000000001e-01
   8.3760000000000001e-01  -1.9789999999999999e-01   2.3161999999999998e+00   3.8190000000000002e-01  -3.1400000000000000e-01  -7.0199999999999999e-02   1.9980000000000001e-01   3.5580000000000001e-01   5.3977000000000004e+00   5.5869999999999997e-01   5.1959999999999995e-01   2.2559999999999999e-01
   1.1021000000000001e+00   0.0000000000000000e+00   2.1446000000000001e+00   5.0600000000000001e-01  -2.4740000000000001e-01  -5.7000000000000002e-02   3.9950000000000002e-01   4.2249999999999999e-01   5.6589000000000000e+00   5.3939999999999999e-01   4.6189999999999998e-01   2.3440000000000000e-01
   7.7149999999999996e-01   2.1999999999999999e-02   1.2867999999999999e+00   5.3469999999999995e-01  -3.5210000000000002e-01  -8.3299999999999999e-02   2.6629999999999998e-01   3.5580000000000001e-01   5.5719000000000003e+00   5.4910000000000003e-01   5.3879999999999995e-01   2.4329999999999999e-01
   1.0360000000000000e+00  -4.3999999999999997e-02   3.6886999999999999e+00   3.0549999999999999e-01  -3.2350000000000001e-01  -2.6300000000000000e-02   8.8800000000000004e-02   2.4460000000000001e-01   5.0495000000000001e+00   5.1049999999999995e-01   4.7149999999999997e-01   2.3000000000000001e-01
   8.5960000000000003e-01   2.1980000000000000e-01   3.0882000000000001e+00   4.6779999999999999e-01  -1.9030000000000000e-01  -2.6300000000000000e-02   2.6629999999999998e-01   4.0020000000000000e-01   6.0941999999999998e+00   4.9130000000000001e-01   4.0410000000000001e-01   2.4770000000000000e-01
   8.8170000000000004e-01  -2.1999999999999999e-02   2.5735000000000001e+00   5.0600000000000001e-01  -3.3310000000000001e-01  -4.8200000000000000e-02   0.0000000000000000e+00   2.6679999999999998e-01   6.3554000000000004e+00   5.7799999999999996e-01   3.9450000000000002e-01   2.3890000000000000e-01
   1.1021000000000001e+00  -1.5390000000000001e-01   3.0882000000000001e+00   4.2959999999999998e-01  -3.0449999999999999e-01  -4.8200000000000000e-02   1.9980000000000001e-01   3.1130000000000002e-01   6.0072000000000001e+00   4.9130000000000001e-01   3.7530000000000002e-01   2.6100000000000001e-01
   4.6289999999999998e-01   3.7369999999999998e-01   2.5735000000000001e+00   5.1559999999999995e-01  -4.6629999999999999e-01  -4.3900000000000002e-02   1.1100000000000000e-01   3.7800000000000000e-01   6.1813000000000002e+00   4.8159999999999997e-01   4.7149999999999997e-01   2.4770000000000000e-01
   1.2784000000000000e+00  -8.7900000000000006e-02   2.6593000000000000e+00   3.5330000000000000e-01  -3.2350000000000001e-01  -7.0199999999999999e-02   6.6600000000000006e-02   2.4460000000000001e-01   6.3554000000000004e+00   5.0090000000000001e-01   3.5599999999999998e-01   2.6540000000000002e-01
   1.0580000000000001e+00  -3.5170000000000001e-01   1.7157000000000000e+00   2.9599999999999999e-01  -2.9499999999999998e-01  -4.8200000000000000e-02   4.4400000000000002e-02   3.1130000000000002e-01   6.0941999999999998e+00   6.4539999999999997e-01   5.0029999999999997e-01   1.9020000000000001e-01
  -1.5429999999999999e-01  -4.3999999999999997e-02   4.5465000000000000e+00   4.0100000000000002e-01  -2.8549999999999998e-01  -3.5099999999999999e-02   2.8849999999999998e-01   4.8920000000000002e-01   5.3106999999999998e+00   4.1420000000000001e-01   5.6769999999999998e-01   2.6979999999999998e-01
   1.8075000000000001e+00   3.2979999999999998e-01   1.8872000000000000e+00   4.8690000000000000e-01  -3.0449999999999999e-01  -7.8899999999999998e-02   1.1100000000000000e-01   3.7800000000000000e-01   6.6166000000000000e+00   5.3939999999999999e-01   3.9450000000000002e-01   2.0790000000000000e-01
   1.3666000000000000e+00  -6.1550000000000005e-01   4.2892000000000001e+00   4.0100000000000002e-01  -4.8530000000000001e-01  -1.3200000000000000e-02   2.4410000000000001e-01   4.2249999999999999e-01   5.4847999999999999e+00   5.2020000000000000e-01   4.9070000000000003e-01   1.9020000000000001e-01
   2.6450000000000001e-01  -6.6000000000000003e-02   1.8015000000000001e+00   2.7689999999999998e-01  -2.2839999999999999e-01  -9.6500000000000002e-02   2.4410000000000001e-01   2.8910000000000002e-01   5.5719000000000003e+00   4.3350000000000000e-01   4.4259999999999999e-01   2.3440000000000000e-01
  -1.1020000000000001e-01   7.9139999999999999e-01   3.7745000000000002e+00   3.9140000000000003e-01  -1.1420000000000000e-01  -9.2100000000000001e-02  -6.6600000000000006e-02   4.8920000000000002e-01   5.2236000000000002e+00   5.0090000000000001e-01   4.4259999999999999e-01   2.2120000000000001e-01
   2.2483000000000000e+00  -8.7900000000000006e-02   3.4314000000000000e+00   3.9140000000000003e-01  -4.8530000000000001e-01  -5.2600000000000001e-02   2.2200000000000001e-02   1.3339999999999999e-01   5.3977000000000004e+00   4.5269999999999999e-01   4.5219999999999999e-01   2.7870000000000000e-01
   1.6532000000000000e+00  -3.5170000000000001e-01   3.2597999999999998e+00   2.4820000000000000e-01  -4.0920000000000001e-01  -4.8200000000000000e-02   8.8800000000000004e-02   8.8900000000000007e-02   5.9200999999999997e+00   5.5869999999999997e-01   3.8490000000000002e-01   1.8140000000000001e-01
  -3.0859999999999999e-01   1.3189999999999999e-01   2.3161999999999998e+00   3.1509999999999999e-01  -2.6640000000000003e-01  -4.8200000000000000e-02   1.5540000000000001e-01   1.1119999999999999e-01   5.9200999999999997e+00   5.2980000000000005e-01   4.4259999999999999e-01   2.3440000000000000e-01
   2.8649999999999998e-01   3.5170000000000001e-01   1.9730000000000001e+00   5.7279999999999998e-01  -2.5690000000000002e-01   8.8000000000000005e-03   1.5540000000000001e-01   2.4460000000000001e-01   5.1365999999999996e+00   5.0090000000000001e-01   4.6189999999999998e-01   2.3890000000000000e-01
   1.9838000000000000e+00  -4.6170000000000000e-01   4.7180999999999997e+00   2.4820000000000000e-01  -4.9480000000000002e-01  -8.7700000000000000e-02   1.9980000000000001e-01   8.8900000000000007e-02   6.7035999999999998e+00   5.2020000000000000e-01   4.1370000000000001e-01   2.0349999999999999e-01
   1.6311000000000000e+00  -1.9789999999999999e-01   2.3161999999999998e+00   2.9599999999999999e-01  -3.9970000000000000e-01  -3.5099999999999999e-02   3.7730000000000002e-01   7.5600000000000001e-01   5.2236000000000002e+00   5.1049999999999995e-01   5.1959999999999995e-01   2.1229999999999999e-01
  -3.9679999999999999e-01   4.6170000000000000e-01   1.8872000000000000e+00   4.9650000000000000e-01  -2.8549999999999998e-01  -4.8200000000000000e-02   3.7730000000000002e-01  -8.8900000000000007e-02   5.6589000000000000e+00   5.4910000000000003e-01   3.8490000000000002e-01   2.5209999999999999e-01
   7.9349999999999998e-01   1.5390000000000001e-01   2.1446000000000001e+00   4.0100000000000002e-01  -2.5690000000000002e-01  -6.5799999999999997e-02   1.5540000000000001e-01   2.0010000000000000e-01   6.7907000000000002e+00   6.6469999999999996e-01   4.8110000000000003e-01   2.4329999999999999e-01
   1.6311000000000000e+00  -1.5390000000000001e-01   3.3456000000000001e+00   4.0100000000000002e-01  -4.5679999999999998e-01  -8.8000000000000005e-03   2.2189999999999999e-01   8.0049999999999999e-01   5.8330000000000002e+00   5.6830000000000003e-01   4.6189999999999998e-01   2.1679999999999999e-01
   1.3887000000000000e+00  -1.0990000000000000e-01   2.8309000000000002e+00   4.1049999999999998e-01  -3.7109999999999999e-01  -7.4499999999999997e-02   4.4400000000000002e-02   2.2239999999999999e-01   5.8330000000000002e+00   5.4910000000000003e-01   3.3679999999999999e-01   2.6100000000000001e-01
  -1.1020000000000001e-01   2.1980000000000000e-01   2.3161999999999998e+00   4.6779999999999999e-01  -2.5690000000000002e-01  -7.8899999999999998e-02   1.5540000000000001e-01   1.1119999999999999e-01   5.3106999999999998e+00   5.6830000000000003e-01   4.1370000000000001e-01   2.3440000000000000e-01
   4.6289999999999998e-01  -1.7590000000000000e-01   3.2597999999999998e+00   3.4370000000000001e-01  -3.8059999999999999e-01  -3.9500000000000000e-02  -2.2200000000000001e-02   5.7809999999999995e-01   5.8330000000000002e+00   5.7799999999999996e-01   4.1370000000000001e-01   2.0790000000000000e-01
   1.6972000000000000e+00  -1.7590000000000000e-01   3.0882000000000001e+00   3.4370000000000001e-01  -4.0920000000000001e-01  -4.3900000000000002e-02   1.1100000000000000e-01   2.2239999999999999e-01   6.0941999999999998e+00   4.7199999999999998e-01   3.8490000000000002e-01   2.5659999999999999e-01
   1.1241000000000001e+00   0.0000000000000000e+00   2.6593000000000000e+00   4.6779999999999999e-01  -3.6159999999999998e-01  -1.0090000000000000e-01   6.6600000000000006e-02   2.8910000000000002e-01   5.3106999999999998e+00   5.1049999999999995e-01   3.9450000000000002e-01   2.3000000000000001e-01
   7.0530000000000004e-01  -8.7900000000000006e-02   1.7157000000000000e+00   4.3919999999999998e-01  -3.5210000000000002e-01  -1.7500000000000002e-02   2.6629999999999998e-01   2.8910000000000002e-01   6.6166000000000000e+00   4.8159999999999997e-01   4.5219999999999999e-01   2.3000000000000001e-01
   4.8490000000000000e-01   8.7900000000000006e-02   1.9730000000000001e+00   4.3919999999999998e-01  -2.6640000000000003e-01  -9.6500000000000002e-02   2.8849999999999998e-01   4.2249999999999999e-01   5.3106999999999998e+00   5.7799999999999996e-01   4.1370000000000001e-01   2.6100000000000001e-01
   1.3666000000000000e+00   0.0000000000000000e+00   3.3456000000000001e+00   3.7240000000000001e-01  -2.4740000000000001e-01  -5.7000000000000002e-02   3.1069999999999998e-01   3.7800000000000000e-01   5.5719000000000003e+00   5.5869999999999997e-01   4.9070000000000003e-01   2.4329999999999999e-01
   1.2564000000000000e+00   1.3189999999999999e-01   2.7450999999999999e+00   4.1049999999999998e-01  -2.6640000000000003e-01  -3.0700000000000002e-02   2.6629999999999998e-01   2.4460000000000001e-01   4.8754000000000000e+00   5.8760000000000001e-01   4.5219999999999999e-01   2.3440000000000000e-01
   3.7469999999999998e-01   0.0000000000000000e+00   2.6593000000000000e+00   3.5330000000000000e-01  -2.1890000000000001e-01  -6.5799999999999997e-02   6.6600000000000006e-02   2.4460000000000001e-01   5.4847999999999999e+00   6.2609999999999999e-01   4.2340000000000000e-01   2.4329999999999999e-01
   6.8330000000000002e-01   1.3189999999999999e-01   2.4018999999999999e+00   4.3919999999999998e-01  -3.8059999999999999e-01  -3.5099999999999999e-02   0.0000000000000000e+00   3.5580000000000001e-01   5.6589000000000000e+00   5.2980000000000005e-01   4.0410000000000001e-01   2.6540000000000002e-01
   1.0580000000000001e+00   8.7900000000000006e-02   3.4314000000000000e+00   3.3420000000000000e-01  -3.4260000000000002e-01  -8.7700000000000000e-02   2.4410000000000001e-01   8.8900000000000007e-02   5.1365999999999996e+00   5.4910000000000003e-01   4.5219999999999999e-01   1.9910000000000000e-01
   1.2343999999999999e+00  -1.3189999999999999e-01   2.7450999999999999e+00   3.8190000000000002e-01  -3.4260000000000002e-01  -7.0199999999999999e-02   2.2189999999999999e-01   3.5580000000000001e-01   5.3977000000000004e+00   5.4910000000000003e-01   5.1000000000000001e-01   2.2120000000000001e-01
   7.2740000000000005e-01  -4.3999999999999997e-02   2.9165999999999999e+00   3.8190000000000002e-01  -2.8549999999999998e-01  -1.7500000000000002e-02   1.5540000000000001e-01   2.8910000000000002e-01   5.2236000000000002e+00   5.4910000000000003e-01   3.5599999999999998e-01   2.3440000000000000e-01
   5.9509999999999996e-01   1.9789999999999999e-01   2.4876999999999998e+00   4.1049999999999998e-01  -3.2350000000000001e-01  -7.0199999999999999e-02   3.3289999999999997e-01   2.4460000000000001e-01   5.7460000000000004e+00   5.7799999999999996e-01   4.1370000000000001e-01   2.3890000000000000e-01
   9.2579999999999996e-01  -1.0990000000000000e-01   3.0882000000000001e+00   3.4370000000000001e-01  -3.6159999999999998e-01  -7.0199999999999999e-02   2.6629999999999998e-01   3.3350000000000002e-01   5.3977000000000004e+00   5.5869999999999997e-01   4.0410000000000001e-01   2.3000000000000001e-01
   9.9190000000000000e-01   4.3999999999999997e-02   2.9165999999999999e+00   4.7739999999999999e-01  -3.0449999999999999e-01  -5.2600000000000001e-02   2.2189999999999999e-01   5.5589999999999995e-01   6.0072000000000001e+00   5.2980000000000005e-01   4.7149999999999997e-01   2.2120000000000001e-01
   7.9349999999999998e-01   1.0990000000000000e-01   2.9165999999999999e+00   4.5829999999999999e-01  -3.0449999999999999e-01  -4.3900000000000002e-02   1.9980000000000001e-01   1.3339999999999999e-01   6.4424999999999999e+00   5.4910000000000003e-01   4.1370000000000001e-01   2.3000000000000001e-01
   7.4939999999999996e-01   1.0990000000000000e-01   3.0024000000000002e+00   3.9140000000000003e-01  -2.7600000000000002e-01  -4.8200000000000000e-02   4.4400000000000002e-02   4.2249999999999999e-01   6.1813000000000002e+00   5.0090000000000001e-01   4.6189999999999998e-01   2.0790000000000000e-01
   9.9190000000000000e-01  -1.5390000000000001e-01   3.1739999999999999e+00   4.3919999999999998e-01  -3.8059999999999999e-01  -8.3299999999999999e-02   2.6629999999999998e-01   2.6679999999999998e-01   6.4424999999999999e+00   5.7799999999999996e-01   4.0410000000000001e-01   2.2559999999999999e-01
   1.2564000000000000e+00   4.3999999999999997e-02   3.0024000000000002e+00   5.2510000000000001e-01  -3.6159999999999998e-01  -1.7500000000000002e-02  -2.2200000000000001e-02   4.2249999999999999e-01   5.4847999999999999e+00   5.2980000000000005e-01   4.1370000000000001e-01   2.1679999999999999e-01
   6.1719999999999997e-01   4.3999999999999997e-02   3.1739999999999999e+00   4.5829999999999999e-01  -3.2350000000000001e-01  -5.7000000000000002e-02   1.7760000000000001e-01   2.8910000000000002e-01   5.1365999999999996e+00   5.7799999999999996e-01   3.6559999999999998e-01   2.4329999999999999e-01
   6.8330000000000002e-01  -1.7590000000000000e-01   2.1446000000000001e+00   3.8190000000000002e-01  -3.0449999999999999e-01  -7.8899999999999998e-02   3.9950000000000002e-01   3.3350000000000002e-01   6.0941999999999998e+00   4.7199999999999998e-01   5.2920000000000000e-01   2.1229999999999999e-01
   9.9190000000000000e-01  -2.1999999999999999e-02   2.8309000000000002e+00   3.8190000000000002e-01  -3.0449999999999999e-01  -1.7500000000000002e-02   2.8849999999999998e-01   5.7809999999999995e-01   5.8330000000000002e+00   4.5269999999999999e-01   4.0410000000000001e-01   2.0349999999999999e-01
   1.1021000000000001e+00   8.7900000000000006e-02   3.0024000000000002e+00   3.9140000000000003e-01  -3.7109999999999999e-01  -4.3900000000000002e-02   1.9980000000000001e-01   2.0010000000000000e-01   5.6589000000000000e+00   5.5869999999999997e-01   3.9450000000000002e-01   2.3000000000000001e-01
   6.6130000000000000e-01   1.3189999999999999e-01   2.3161999999999998e+00   3.2460000000000000e-01  -3.7109999999999999e-01  -3.9500000000000000e-02   2.4410000000000001e-01   4.4469999999999998e-01   4.8754000000000000e+00   5.1049999999999995e-01   5.1000000000000001e-01   2.4770000000000000e-01
   5.0700000000000001e-01   0.0000000000000000e+00   3.3456000000000001e+00   4.5829999999999999e-01  -2.9499999999999998e-01  -5.2600000000000001e-02   1.1100000000000000e-01   4.4469999999999998e-01   5.8330000000000002e+00   5.6830000000000003e-01   4.5219999999999999e-01   1.8579999999999999e-01
   8.1559999999999999e-01   1.0990000000000000e-01   2.6593000000000000e+00   5.1559999999999995e-01  -2.9499999999999998e-01  -4.8200000000000000e-02   8.8800000000000004e-02   4.2249999999999999e-01   5.8330000000000002e+00   5.9719999999999995e-01   3.8490000000000002e-01   2.0349999999999999e-01
   1.0801000000000001e+00  -4.3999999999999997e-02   2.8309000000000002e+00   4.6779999999999999e-01  -4.1870000000000002e-01  -5.7000000000000002e-02   1.1100000000000000e-01   3.3350000000000002e-01   5.9200999999999997e+00   6.0690000000000000e-01   4.2340000000000000e-01   2.4770000000000000e-01
   8.8170000000000004e-01   4.3999999999999997e-02   2.4876999999999998e+00   4.7739999999999999e-01  -3.7109999999999999e-01  -4.8200000000000000e-02   3.9950000000000002e-01   5.3369999999999995e-01   6.0941999999999998e+00   4.7199999999999998e-01   4.9070000000000003e-01   2.3440000000000000e-01
   7.7149999999999996e-01   1.5390000000000001e-01   3.0024000000000002e+00   4.3919999999999998e-01  -3.6159999999999998e-01  -4.8200000000000000e-02   0.0000000000000000e+00   2.4460000000000001e-01   5.6589000000000000e+00   4.8159999999999997e-01   4.0410000000000001e-01   2.4329999999999999e-01
   7.0530000000000004e-01  -2.1999999999999999e-02   2.1446000000000001e+00   4.8690000000000000e-01  -3.2350000000000001e-01  -1.7500000000000002e-02   1.9980000000000001e-01   3.3350000000000002e-01   5.6589000000000000e+00   4.7199999999999998e-01   4.2340000000000000e-01   2.0790000000000000e-01
   1.1902999999999999e+00   6.6000000000000003e-02   3.4314000000000000e+00   4.4869999999999999e-01  -3.0449999999999999e-01  -4.4000000000000003e-03   1.1100000000000000e-01   6.2260000000000004e-01   5.4847999999999999e+00   5.5869999999999997e-01   5.1000000000000001e-01   1.7249999999999999e-01
   9.2579999999999996e-01   8.7900000000000006e-02   2.6593000000000000e+00   4.7739999999999999e-01  -3.4260000000000002e-01  -2.1899999999999999e-02   8.8800000000000004e-02   5.1139999999999997e-01   5.6589000000000000e+00   5.2020000000000000e-01   4.1370000000000001e-01   2.5209999999999999e-01
   1.0360000000000000e+00   6.6000000000000003e-02   2.7450999999999999e+00   4.2009999999999997e-01  -3.1400000000000000e-01  -5.7000000000000002e-02   2.4410000000000001e-01   1.7790000000000000e-01   6.2683000000000000e+00   5.2980000000000005e-01   4.5219999999999999e-01   2.3000000000000001e-01
   1.0801000000000001e+00   1.9789999999999999e-01   3.5171000000000001e+00   3.5330000000000000e-01  -4.4719999999999999e-01   4.4000000000000003e-03   6.6600000000000006e-02   4.0020000000000000e-01   6.0941999999999998e+00   5.9719999999999995e-01   4.3300000000000000e-01   2.3890000000000000e-01
   1.0139000000000000e+00   1.0990000000000000e-01   3.1739999999999999e+00   4.2009999999999997e-01  -3.7109999999999999e-01  -3.5099999999999999e-02   2.6629999999999998e-01   5.1139999999999997e-01   5.9200999999999997e+00   5.4910000000000003e-01   3.9450000000000002e-01   2.4329999999999999e-01
   7.9349999999999998e-01   2.1999999999999999e-02   2.6593000000000000e+00   4.2959999999999998e-01  -3.2350000000000001e-01  -7.8899999999999998e-02   1.7760000000000001e-01   3.7800000000000000e-01   5.2236000000000002e+00   5.2020000000000000e-01   3.7530000000000002e-01   2.2559999999999999e-01
   1.0580000000000001e+00   6.6000000000000003e-02   2.5735000000000001e+00   3.7240000000000001e-01  -3.1400000000000000e-01  -3.0700000000000002e-02   2.8849999999999998e-01   3.1130000000000002e-01   5.4847999999999999e+00   5.2980000000000005e-01   4.2340000000000000e-01   2.1229999999999999e-01
   8.5960000000000003e-01   2.1999999999999999e-02   2.6593000000000000e+00   4.0100000000000002e-01  -3.4260000000000002e-01  -3.5099999999999999e-02   1.5540000000000001e-01   3.5580000000000001e-01   4.9623999999999997e+00   5.3939999999999999e-01   3.8490000000000002e-01   2.4770000000000000e-01
   9.4779999999999998e-01   8.7900000000000006e-02   2.6593000000000000e+00   4.1049999999999998e-01  -3.1400000000000000e-01  -7.4499999999999997e-02   1.1100000000000000e-01   3.7800000000000000e-01   5.7460000000000004e+00   5.9719999999999995e-01   3.7530000000000002e-01   2.1229999999999999e-01
   9.0369999999999995e-01   2.6379999999999998e-01   1.8872000000000000e+00   4.2009999999999997e-01  -3.9010000000000000e-01  -4.3900000000000002e-02  -2.2200000000000001e-02   2.8910000000000002e-01   5.7460000000000004e+00   5.1049999999999995e-01   4.3300000000000000e-01   2.0349999999999999e-01
   7.7149999999999996e-01   1.7590000000000000e-01   2.0588000000000002e+00   3.8190000000000002e-01  -3.5210000000000002e-01  -3.9500000000000000e-02   1.1100000000000000e-01   3.7800000000000000e-01   5.0495000000000001e+00   5.6830000000000003e-01   4.3300000000000000e-01   2.5209999999999999e-01
   7.7149999999999996e-01   6.6000000000000003e-02   3.1739999999999999e+00   3.0549999999999999e-01  -4.2820000000000003e-01  -1.0090000000000000e-01   1.5540000000000001e-01   3.1130000000000002e-01   6.1813000000000002e+00   5.2980000000000005e-01   3.5599999999999998e-01   2.3890000000000000e-01
   1.0139000000000000e+00  -2.1999999999999999e-02   3.7745000000000002e+00   4.1049999999999998e-01  -3.0449999999999999e-01  -6.5799999999999997e-02   2.8849999999999998e-01   2.6679999999999998e-01   6.3554000000000004e+00   5.4910000000000003e-01   4.9070000000000003e-01   2.1679999999999999e-01
   9.6989999999999998e-01   4.3999999999999997e-02   2.7450999999999999e+00   4.0100000000000002e-01  -4.1870000000000002e-01  -3.9500000000000000e-02   1.3320000000000001e-01   1.3339999999999999e-01   5.6589000000000000e+00   4.5269999999999999e-01   3.9450000000000002e-01   2.3000000000000001e-01
   9.6989999999999998e-01  -2.1999999999999999e-02   2.9165999999999999e+00   4.0100000000000002e-01  -2.9499999999999998e-01  -7.4499999999999997e-02   2.2200000000000001e-02   3.5580000000000001e-01   5.9200999999999997e+00   5.1049999999999995e-01   4.4259999999999999e-01   2.3000000000000001e-01
   8.1559999999999999e-01  -1.3189999999999999e-01   2.1446000000000001e+00   3.9140000000000003e-01  -3.5210000000000002e-01  -1.7500000000000002e-02   1.9980000000000001e-01   3.5580000000000001e-01   6.0072000000000001e+00   5.2020000000000000e-01   3.6559999999999998e-01   2.5209999999999999e-01
   9.6989999999999998e-01   3.0780000000000002e-01   2.4018999999999999e+00   3.3420000000000000e-01  -3.4260000000000002e-01  -9.6500000000000002e-02   8.8800000000000004e-02   2.6679999999999998e-01   5.5719000000000003e+00   5.2980000000000005e-01   4.1370000000000001e-01   1.9460000000000000e-01
   9.0369999999999995e-01   2.4179999999999999e-01   2.0588000000000002e+00   4.3919999999999998e-01  -3.9010000000000000e-01  -1.1840000000000001e-01   2.6629999999999998e-01   4.0020000000000000e-01   6.0072000000000001e+00   5.7799999999999996e-01   3.9450000000000002e-01   2.5209999999999999e-01
   8.8170000000000004e-01   1.3189999999999999e-01   2.0588000000000002e+00   4.5829999999999999e-01  -2.6640000000000003e-01  -1.0520000000000000e-01   1.3320000000000001e-01   4.6689999999999998e-01   5.6589000000000000e+00   5.2980000000000005e-01   4.2340000000000000e-01   2.2120000000000001e-01
   9.0369999999999995e-01   6.6000000000000003e-02   2.9165999999999999e+00   3.7240000000000001e-01  -3.2350000000000001e-01  -5.7000000000000002e-02   1.7760000000000001e-01   2.8910000000000002e-01   5.2236000000000002e+00   5.5869999999999997e-01   4.2340000000000000e-01   2.6100000000000001e-01
   8.8170000000000004e-01  -6.6000000000000003e-02   2.4876999999999998e+00   3.7240000000000001e-01  -3.8059999999999999e-01  -2.6300000000000000e-02   2.8849999999999998e-01   3.3350000000000002e-01   5.2236000000000002e+00   5.8760000000000001e-01   3.9450000000000002e-01   2.3000000000000001e-01
   8.1559999999999999e-01   0.0000000000000000e+00   3.3456000000000001e+00   3.2460000000000000e-01  -3.7109999999999999e-01  -3.9500000000000000e-02   1.5540000000000001e-01   3.5580000000000001e-01   6.0072000000000001e+00   5.7799999999999996e-01   4.8110000000000003e-01   2.7429999999999999e-01
   8.3760000000000001e-01  -6.6000000000000003e-02   1.9730000000000001e+00   4.2959999999999998e-01  -3.4260000000000002e-01  -6.5799999999999997e-02   2.2189999999999999e-01   2.4460000000000001e-01   6.1813000000000002e+00   4.9130000000000001e-01   3.9450000000000002e-01   2.3890000000000000e-01
   9.2579999999999996e-01   1.7590000000000000e-01   3.2597999999999998e+00   3.8190000000000002e-01  -3.8059999999999999e-01  -5.7000000000000002e-02   2.2189999999999999e-01   2.6679999999999998e-01   6.0941999999999998e+00   5.2020000000000000e-01   3.1750000000000000e-01   2.3890000000000000e-01
   8.3760000000000001e-01   6.6000000000000003e-02   2.4018999999999999e+00   4.5829999999999999e-01  -3.1400000000000000e-01  -9.6500000000000002e-02   2.6629999999999998e-01   2.8910000000000002e-01   6.0941999999999998e+00   5.4910000000000003e-01   3.8490000000000002e-01   2.5659999999999999e-01
   8.3760000000000001e-01  -1.3189999999999999e-01   3.2597999999999998e+00   4.2959999999999998e-01  -3.6159999999999998e-01  -3.9500000000000000e-02   2.4410000000000001e-01   2.6679999999999998e-01   5.7460000000000004e+00   5.3939999999999999e-01   4.1370000000000001e-01   2.6100000000000001e-01
   9.0369999999999995e-01   3.5170000000000001e-01   2.9165999999999999e+00   4.5829999999999999e-01  -3.0449999999999999e-01  -5.7000000000000002e-02   2.6629999999999998e-01   1.7790000000000000e-01   6.0941999999999998e+00   4.6239999999999998e-01   4.1370000000000001e-01   2.3440000000000000e-01
   8.5960000000000003e-01   2.1980000000000000e-01   2.7450999999999999e+00   3.8190000000000002e-01  -3.6159999999999998e-01  -3.5099999999999999e-02   8.8800000000000004e-02   4.0020000000000000e-01   6.0072000000000001e+00   5.0090000000000001e-01   3.8490000000000002e-01   2.0349999999999999e-01
   8.5960000000000003e-01  -2.1999999999999999e-02   1.8015000000000001e+00   3.9140000000000003e-01  -3.6159999999999998e-01  -7.8899999999999998e-02   2.8849999999999998e-01   5.7809999999999995e-01   5.4847999999999999e+00   5.8760000000000001e-01   3.7530000000000002e-01   2.5659999999999999e-01
   9.4779999999999998e-01  -2.1999999999999999e-02   3.0024000000000002e+00   4.5829999999999999e-01  -2.9499999999999998e-01  -5.7000000000000002e-02   8.8800000000000004e-02   2.2239999999999999e-01   5.7460000000000004e+00   4.8159999999999997e-01   4.2340000000000000e-01   2.0790000000000000e-01
   9.2579999999999996e-01   6.6000000000000003e-02   2.7450999999999999e+00   2.4820000000000000e-01  -3.0449999999999999e-01  -5.2600000000000001e-02   3.1069999999999998e-01   8.8900000000000007e-02   5.1365999999999996e+00   5.7799999999999996e-01   4.9070000000000003e-01   1.9910000000000000e-01
   6.8330000000000002e-01   1.3189999999999999e-01   3.0024000000000002e+00   4.6779999999999999e-01  -3.9010000000000000e-01  -7.4499999999999997e-02   2.6629999999999998e-01   3.7800000000000000e-01   6.1813000000000002e+00   4.4309999999999999e-01   4.0410000000000001e-01   2.5209999999999999e-01
   1.0580000000000001e+00   2.4179999999999999e-01   2.6593000000000000e+00   5.2510000000000001e-01  -2.5690000000000002e-01  -5.2600000000000001e-02   0.0000000000000000e+00   2.8910000000000002e-01   6.1813000000000002e+00   5.6830000000000003e-01   3.7530000000000002e-01   2.3000000000000001e-01
   8.8170000000000004e-01   1.5390000000000001e-01   2.4876999999999998e+00   3.5330000000000000e-01  -3.7109999999999999e-01  -7.4499999999999997e-02   2.2200000000000001e-02   3.3350000000000002e-01   6.0072000000000001e+00   5.4910000000000003e-01   4.1370000000000001e-01   2.5209999999999999e-01
   8.3760000000000001e-01  -1.7590000000000000e-01   2.8309000000000002e+00   4.5829999999999999e-01  -3.2350000000000001e-01  -8.3299999999999999e-02   4.2170000000000002e-01   3.3350000000000002e-01   5.5719000000000003e+00   5.1049999999999995e-01   4.3300000000000000e-01   2.1229999999999999e-01
   9.4779999999999998e-01  -6.6000000000000003e-02   2.4018999999999999e+00   4.4869999999999999e-01  -3.7109999999999999e-01  -1.0960000000000000e-01   8.8800000000000004e-02   1.7790000000000000e-01   6.0941999999999998e+00   5.7799999999999996e-01   4.5219999999999999e-01   2.0349999999999999e-01
   7.7149999999999996e-01  -1.0990000000000000e-01   3.0024000000000002e+00   4.2959999999999998e-01  -2.7600000000000002e-01  -5.2600000000000001e-02   0.0000000000000000e+00   2.8910000000000002e-01   6.0941999999999998e+00   5.4910000000000003e-01   5.1959999999999995e-01   1.8140000000000001e-01
   9.9190000000000000e-01  -2.1999999999999999e-02   2.5735000000000001e+00   3.8190000000000002e-01  -3.1400000000000000e-01  -5.2600000000000001e-02   2.2189999999999999e-01   2.6679999999999998e-01   5.8330000000000002e+00   5.2980000000000005e-01   4.1370000000000001e-01   2.6100000000000001e-01
   9.0369999999999995e-01   1.5390000000000001e-01   2.4876999999999998e+00   4.9650000000000000e-01  -2.8549999999999998e-01  -4.3900000000000002e-02   8.8800000000000004e-02   2.4460000000000001e-01   5.7460000000000004e+00   5.4910000000000003e-01   4.3300000000000000e-01   2.2120000000000001e-01
   1.0580000000000001e+00   1.5390000000000001e-01   3.2597999999999998e+00   3.4370000000000001e-01  -3.4260000000000002e-01  -7.8899999999999998e-02  -2.2200000000000001e-02   2.6679999999999998e-01   5.7460000000000004e+00   6.3580000000000003e-01   4.2340000000000000e-01   2.5659999999999999e-01
   7.9349999999999998e-01   1.3189999999999999e-01   2.4018999999999999e+00   3.8190000000000002e-01  -4.3769999999999998e-01  -4.8200000000000000e-02   2.6629999999999998e-01   2.8910000000000002e-01   5.3977000000000004e+00   4.4309999999999999e-01   4.4259999999999999e-01   1.9020000000000001e-01
   6.6130000000000000e-01   2.6379999999999998e-01   2.5735000000000001e+00   3.8190000000000002e-01  -3.6159999999999998e-01  -3.0700000000000002e-02   1.9980000000000001e-01   2.0010000000000000e-01   5.6589000000000000e+00   4.4309999999999999e-01   4.0410000000000001e-01   2.2120000000000001e-01
   8.5960000000000003e-01   1.7590000000000000e-01   2.1446000000000001e+00   4.7739999999999999e-01  -2.7600000000000002e-01  -5.2600000000000001e-02   1.9980000000000001e-01   2.4460000000000001e-01   6.0072000000000001e+00   6.2609999999999999e-01   4.0410000000000001e-01   2.7870000000000000e-01
   9.0369999999999995e-01   1.0990000000000000e-01   2.5735000000000001e+00   4.1049999999999998e-01  -2.7600000000000002e-01  -7.4499999999999997e-02   8.8800000000000004e-02   8.8900000000000007e-02   5.7460000000000004e+00   5.2980000000000005e-01   4.6189999999999998e-01   2.5209999999999999e-01
   9.6989999999999998e-01   4.3999999999999997e-02   2.9165999999999999e+00   4.3919999999999998e-01  -3.5210000000000002e-01  -3.5099999999999999e-02   2.2189999999999999e-01   4.6689999999999998e-01   5.9200999999999997e+00   4.6239999999999998e-01   4.5219999999999999e-01   2.4329999999999999e-01
   8.5960000000000003e-01   4.3999999999999997e-02   2.7450999999999999e+00   5.1559999999999995e-01  -1.8079999999999999e-01  -5.7000000000000002e-02   6.6600000000000006e-02   3.5580000000000001e-01   6.0941999999999998e+00   4.8159999999999997e-01   3.9450000000000002e-01   2.2120000000000001e-01
   7.0530000000000004e-01  -8.7900000000000006e-02   2.8309000000000002e+00   4.2009999999999997e-01  -3.0449999999999999e-01  -3.0700000000000002e-02  -2.2200000000000001e-02   2.8910000000000002e-01   5.5719000000000003e+00   5.3939999999999999e-01   4.2340000000000000e-01   2.1679999999999999e-01
   1.0139000000000000e+00   1.3189999999999999e-01   2.4018999999999999e+00   2.9599999999999999e-01  -2.8549999999999998e-01  -7.4499999999999997e-02   2.2189999999999999e-01   3.3350000000000002e-01   5.8330000000000002e+00   5.9719999999999995e-01   4.7149999999999997e-01   2.2120000000000001e-01
   8.5960000000000003e-01   2.4179999999999999e-01   3.0882000000000001e+00   3.8190000000000002e-01  -3.0449999999999999e-01  -8.3299999999999999e-02   1.3320000000000001e-01   3.1130000000000002e-01   5.8330000000000002e+00   5.5869999999999997e-01   4.2340000000000000e-01   2.3000000000000001e-01
   9.2579999999999996e-01   4.3999999999999997e-02   2.6593000000000000e+00   5.1559999999999995e-01  -2.9499999999999998e-01  -3.0700000000000002e-02   3.9950000000000002e-01   6.6699999999999995e-02   5.3106999999999998e+00   5.0090000000000001e-01   4.0410000000000001e-01   2.7429999999999999e-01
   8.8170000000000004e-01  -1.0990000000000000e-01   3.1739999999999999e+00   4.9650000000000000e-01  -2.2839999999999999e-01  -3.9500000000000000e-02   1.5540000000000001e-01   2.8910000000000002e-01   5.5719000000000003e+00   5.1049999999999995e-01   4.4259999999999999e-01   2.4770000000000000e-01
   1.0360000000000000e+00  -6.6000000000000003e-02   2.3161999999999998e+00   4.1049999999999998e-01  -3.1400000000000000e-01  -3.5099999999999999e-02   2.6629999999999998e-01   2.8910000000000002e-01   6.0941999999999998e+00   5.1049999999999995e-01   4.4259999999999999e-01   2.3890000000000000e-01
   7.9349999999999998e-01   8.7900000000000006e-02   2.7450999999999999e+00   3.9140000000000003e-01  -3.2350000000000001e-01  -6.5799999999999997e-02   8.8800000000000004e-02   3.1130000000000002e-01   5.9200999999999997e+00   5.1049999999999995e-01   5.1000000000000001e-01   2.7429999999999999e-01
   7.0530000000000004e-01  -1.3189999999999999e-01   2.4018999999999999e+00   3.5330000000000000e-01  -3.5210000000000002e-01  -6.1400000000000003e-02   2.8849999999999998e-01   1.5559999999999999e-01   6.1813000000000002e+00   5.2980000000000005e-01   4.3300000000000000e-01   2.3890000000000000e-01
   8.1559999999999999e-01  -1.7590000000000000e-01   2.3161999999999998e+00   3.6280000000000001e-01  -2.2839999999999999e-01  -3.0700000000000002e-02   1.7760000000000001e-01   2.2239999999999999e-01   5.3977000000000004e+00   4.5269999999999999e-01   4.4259999999999999e-01   1.8140000000000001e-01
   8.3760000000000001e-01   1.3189999999999999e-01   1.9730000000000001e+00   3.9140000000000003e-01  -3.2350000000000001e-01  -2.1899999999999999e-02   2.6629999999999998e-01   1.3339999999999999e-01   6.0072000000000001e+00   5.3939999999999999e-01   4.1370000000000001e-01   2.4329999999999999e-01
   8.5960000000000003e-01  -6.6000000000000003e-02   1.8872000000000000e+00   4.0100000000000002e-01  -3.2350000000000001e-01  -9.2100000000000001e-02   1.3320000000000001e-01   4.4469999999999998e-01   5.3977000000000004e+00   5.8760000000000001e-01   4.4259999999999999e-01   2.3440000000000000e-01
   6.6130000000000000e-01  -6.6000000000000003e-02   2.8309000000000002e+00   3.7240000000000001e-01  -2.3790000000000000e-01  -8.7700000000000000e-02   8.8800000000000004e-02   4.2249999999999999e-01   6.0941999999999998e+00   6.3580000000000003e-01   3.6559999999999998e-01   2.6979999999999998e-01
   9.6989999999999998e-01  -2.1999999999999999e-02   3.2597999999999998e+00   3.9140000000000003e-01  -1.7130000000000001e-01  -8.3299999999999999e-02   1.5540000000000001e-01   2.4460000000000001e-01   5.4847999999999999e+00   5.5869999999999997e-01   4.4259999999999999e-01   2.2120000000000001e-01
   9.0369999999999995e-01  -2.1999999999999999e-02   2.6593000000000000e+00   4.3919999999999998e-01  -1.9030000000000000e-01  -7.4499999999999997e-02   1.7760000000000001e-01   1.7790000000000000e-01   5.5719000000000003e+00   5.7799999999999996e-01   3.8490000000000002e-01   2.0790000000000000e-01
   9.0369999999999995e-01  -6.6000000000000003e-02   3.2597999999999998e+00   3.9140000000000003e-01  -3.1400000000000000e-01  -3.0700000000000002e-02  -2.2200000000000001e-02   2.2239999999999999e-01   5.9200999999999997e+00   5.3939999999999999e-01   4.6189999999999998e-01   2.4770000000000000e-01
   8.5960000000000003e-01  -1.3189999999999999e-01   2.2303999999999999e+00   3.9140000000000003e-01  -3.4260000000000002e-01  -7.8899999999999998e-02   1.1100000000000000e-01   2.0010000000000000e-01   5.9200999999999997e+00   5.2980000000000005e-01   4.5219999999999999e-01   2.3890000000000000e-01
   7.7149999999999996e-01  -2.1999999999999999e-02   3.0882000000000001e+00   4.1049999999999998e-01  -2.7600000000000002e-01  -1.2280000000000001e-01   6.6600000000000006e-02   3.5580000000000001e-01   5.9200999999999997e+00   5.3939999999999999e-01   3.5599999999999998e-01   2.6100000000000001e-01
   8.1559999999999999e-01  -6.6000000000000003e-02   2.8309000000000002e+00   4.4869999999999999e-01  -3.4260000000000002e-01  -5.2600000000000001e-02   8.8800000000000004e-02   8.8900000000000007e-02   5.3977000000000004e+00   5.8760000000000001e-01   4.1370000000000001e-01   2.6100000000000001e-01
   9.6989999999999998e-01   0.0000000000000000e+00   1.8872000000000000e+00   3.5330000000000000e-01  -2.5690000000000002e-01  -4.8200000000000000e-02   1.5540000000000001e-01   4.0020000000000000e-01   6.5294999999999996e+00   5.4910000000000003e-01   4.5219999999999999e-01   1.7249999999999999e-01
   7.9349999999999998e-01  -1.9789999999999999e-01   2.5735000000000001e+00   4.4869999999999999e-01  -3.6159999999999998e-01  -8.3299999999999999e-02   1.3320000000000001e-01   4.4469999999999998e-01   5.6589000000000000e+00   5.2980000000000005e-01   4.1370000000000001e-01   2.1679999999999999e-01
   7.4939999999999996e-01  -6.6000000000000003e-02   2.7450999999999999e+00   3.8190000000000002e-01  -4.1870000000000002e-01  -7.4499999999999997e-02   2.2189999999999999e-01   3.5580000000000001e-01   6.1813000000000002e+00   5.0090000000000001e-01   4.3300000000000000e-01   2.3440000000000000e-01
   8.5960000000000003e-01   6.6000000000000003e-02   2.7450999999999999e+00   4.3919999999999998e-01  -3.8059999999999999e-01  -5.7000000000000002e-02   1.7760000000000001e-01   2.6679999999999998e-01   6.0072000000000001e+00   5.3939999999999999e-01   5.0029999999999997e-01   2.1679999999999999e-01
   8.1559999999999999e-01  -2.1999999999999999e-02   3.0882000000000001e+00   4.1049999999999998e-01  -3.0449999999999999e-01  -1.1840000000000001e-01   2.4410000000000001e-01   3.3350000000000002e-01   6.3554000000000004e+00   5.3939999999999999e-01   4.0410000000000001e-01   2.5659999999999999e-01
   1.0801000000000001e+00  -1.5390000000000001e-01   2.3161999999999998e+00   4.4869999999999999e-01  -3.0449999999999999e-01  -3.0700000000000002e-02   1.1100000000000000e-01   1.3339999999999999e-01   5.9200999999999997e+00   6.1650000000000005e-01   3.2710000000000000e-01   2.3890000000000000e-01
   1.0360000000000000e+00   8.7900000000000006e-02   3.0024000000000002e+00   3.3420000000000000e-01  -3.4260000000000002e-01  -4.3900000000000002e-02   2.6629999999999998e-01   2.0010000000000000e-01   5.5719000000000003e+00   5.6830000000000003e-01   5.3879999999999995e-01   1.9910000000000000e-01
   9.9190000000000000e-01  -1.5390000000000001e-01   2.9165999999999999e+00   2.9599999999999999e-01  -3.7109999999999999e-01  -7.4499999999999997e-02   2.6629999999999998e-01   4.0020000000000000e-01   6.1813000000000002e+00   4.9130000000000001e-01   4.1370000000000001e-01   2.0349999999999999e-01
   9.2579999999999996e-01   1.7590000000000000e-01   3.1739999999999999e+00   4.5829999999999999e-01  -3.7109999999999999e-01  -8.7700000000000000e-02   1.3320000000000001e-01   3.1130000000000002e-01   5.5719000000000003e+00   5.9719999999999995e-01   3.8490000000000002e-01   2.3440000000000000e-01
   8.5960000000000003e-01   2.1999999999999999e-02   2.5735000000000001e+00   3.1509999999999999e-01  -3.0449999999999999e-01  -4.8200000000000000e-02   3.1069999999999998e-01   2.8910000000000002e-01   5.9200999999999997e+00   5.5869999999999997e-01   4.3300000000000000e-01   2.3890000000000000e-01
   7.4939999999999996e-01   2.1999999999999999e-02   2.5735000000000001e+00   4.2009999999999997e-01  -3.2350000000000001e-01  -1.1840000000000001e-01   2.2189999999999999e-01   2.4460000000000001e-01   5.3977000000000004e+00   5.4910000000000003e-01   4.6189999999999998e-01   2.5209999999999999e-01
   9.4779999999999998e-01  -2.6379999999999998e-01   2.2303999999999999e+00   3.8190000000000002e-01  -4.0920000000000001e-01  -9.6500000000000002e-02   6.6600000000000006e-02   4.6689999999999998e-01   6.0941999999999998e+00   5.2020000000000000e-01   4.8110000000000003e-01   2.7429999999999999e-01
   1.1021000000000001e+00   1.0990000000000000e-01   2.7450999999999999e+00   3.9140000000000003e-01  -2.2839999999999999e-01  -7.0199999999999999e-02   2.6629999999999998e-01   3.7800000000000000e-01   5.8330000000000002e+00   5.6830000000000003e-01   4.3300000000000000e-01   2.3890000000000000e-01
   6.6130000000000000e-01   4.3999999999999997e-02   3.6029000000000000e+00   4.0100000000000002e-01  -3.0449999999999999e-01  -7.0199999999999999e-02   2.2200000000000001e-02   2.8910000000000002e-01   5.5719000000000003e+00   5.4910000000000003e-01   4.6189999999999998e-01   2.0349999999999999e-01
   7.9349999999999998e-01   4.3999999999999997e-02   2.7450999999999999e+00   4.6779999999999999e-01  -3.9010000000000000e-01  -4.3900000000000002e-02   3.1069999999999998e-01   3.7800000000000000e-01   5.8330000000000002e+00   5.6830000000000003e-01   3.8490000000000002e-01   2.5659999999999999e-01
   9.0369999999999995e-01   1.0990000000000000e-01   2.1446000000000001e+00   3.8190000000000002e-01  -2.8549999999999998e-01  -6.1400000000000003e-02   1.7760000000000001e-01   2.8910000000000002e-01   6.0941999999999998e+00   4.7199999999999998e-01   4.2340000000000000e-01   2.3000000000000001e-01
   1.1462000000000001e+00   1.9789999999999999e-01   3.1739999999999999e+00   3.3420000000000000e-01  -3.8059999999999999e-01  -3.0700000000000002e-02   1.5540000000000001e-01   2.6679999999999998e-01   6.0941999999999998e+00   5.8760000000000001e-01   4.1370000000000001e-01   1.9910000000000000e-01
   8.3760000000000001e-01  -2.1999999999999999e-02   3.4314000000000000e+00   3.9140000000000003e-01  -3.9970000000000000e-01  -3.9500000000000000e-02   8.8800000000000004e-02   5.1139999999999997e-01   6.0941999999999998e+00   6.2609999999999999e-01   3.7530000000000002e-01   2.5209999999999999e-01
   7.2740000000000005e-01  -4.3999999999999997e-02   2.1446000000000001e+00   4.2959999999999998e-01  -3.5210000000000002e-01  -4.4000000000000003e-03   2.2200000000000001e-02   4.4469999999999998e-01   5.9200999999999997e+00   5.2020000000000000e-01   3.6559999999999998e-01   2.3440000000000000e-01
   1.1021000000000001e+00  -1.9789999999999999e-01   3.0882000000000001e+00   4.0100000000000002e-01  -2.6640000000000003e-01  -8.7700000000000000e-02   1.7760000000000001e-01   2.2239999999999999e-01   4.7882999999999996e+00   5.2980000000000005e-01   4.1370000000000001e-01   2.3890000000000000e-01
   8.8170000000000004e-01   2.1999999999999999e-02   2.2303999999999999e+00   3.9140000000000003e-01  -2.7600000000000002e-01   4.4000000000000003e-03   1.7760000000000001e-01   2.8910000000000002e-01   5.8330000000000002e+00   4.9130000000000001e-01   4.9070000000000003e-01   2.2559999999999999e-01
   1.0360000000000000e+00  -6.6000000000000003e-02   3.3456000000000001e+00   4.7739999999999999e-01  -3.1400000000000000e-01  -7.0199999999999999e-02   1.1100000000000000e-01   3.3350000000000002e-01   6.0941999999999998e+00   5.2020000000000000e-01   4.4259999999999999e-01   2.5659999999999999e-01
   8.1559999999999999e-01   2.1980000000000000e-01   3.0024000000000002e+00   4.5829999999999999e-01  -2.5690000000000002e-01  -1.0960000000000000e-01   1.9980000000000001e-01   2.8910000000000002e-01   4.9623999999999997e+00   5.8760000000000001e-01   4.8110000000000003e-01   2.3000000000000001e-01
   9.9190000000000000e-01  -4.3999999999999997e-02   1.8872000000000000e+00   4.2009999999999997e-01  -3.3310000000000001e-01  -2.1899999999999999e-02   1.7760000000000001e-01   2.8910000000000002e-01   6.0072000000000001e+00   5.7799999999999996e-01   4.1370000000000001e-01   2.5209999999999999e-01
   7.4939999999999996e-01   8.7900000000000006e-02   2.7450999999999999e+00   5.6330000000000002e-01  -3.1400000000000000e-01  -5.2600000000000001e-02   1.7760000000000001e-01   2.0010000000000000e-01   5.9200999999999997e+00   5.2020000000000000e-01   4.6189999999999998e-01   2.4329999999999999e-01
   9.2579999999999996e-01   8.7900000000000006e-02   2.6593000000000000e+00   3.2460000000000000e-01  -2.8549999999999998e-01  -7.0199999999999999e-02   6.6600000000000006e-02   3.5580000000000001e-01   6.0072000000000001e+00   5.1049999999999995e-01   3.5599999999999998e-01   2.3440000000000000e-01
   1.0139000000000000e+00   3.2979999999999998e-01   2.3161999999999998e+00   3.9140000000000003e-01  -3.6159999999999998e-01  -6.1400000000000003e-02   1.7760000000000001e-01   3.1130000000000002e-01   6.3554000000000004e+00   6.1650000000000005e-01   3.7530000000000002e-01   2.4329999999999999e-01
   8.8170000000000004e-01   8.7900000000000006e-02   2.4018999999999999e+00   3.8190000000000002e-01  -4.2820000000000003e-01  -7.0199999999999999e-02   2.6629999999999998e-01   3.5580000000000001e-01   5.7460000000000004e+00   5.9719999999999995e-01   4.4259999999999999e-01   2.3890000000000000e-01
   8.8170000000000004e-01  -2.1999999999999999e-02   1.9730000000000001e+00   4.2009999999999997e-01  -3.5210000000000002e-01  -4.3900000000000002e-02   3.1069999999999998e-01   3.1130000000000002e-01   5.7460000000000004e+00   6.2609999999999999e-01   3.7530000000000002e-01   2.6979999999999998e-01
   7.7149999999999996e-01  -6.6000000000000003e-02   3.5171000000000001e+00   3.0549999999999999e-01  -3.1400000000000000e-01  -1.0960000000000000e-01   2.4410000000000001e-01   2.0010000000000000e-01   5.6589000000000000e+00   6.4539999999999997e-01   3.7530000000000002e-01   2.1229999999999999e-01
   8.1559999999999999e-01  -1.5390000000000001e-01   2.1446000000000001e+00   3.8190000000000002e-01  -3.3310000000000001e-01  -4.8200000000000000e-02   1.3320000000000001e-01   3.1130000000000002e-01   6.4424999999999999e+00   5.2020000000000000e-01   4.6189999999999998e-01   2.2559999999999999e-01
   9.9190000000000000e-01  -1.3189999999999999e-01   2.6593000000000000e+00   4.5829999999999999e-01  -3.9010000000000000e-01  -5.2600000000000001e-02   1.7760000000000001e-01   3.5580000000000001e-01   6.5294999999999996e+00   5.2980000000000005e-01   4.8110000000000003e-01   2.3000000000000001e-01
   7.4939999999999996e-01  -2.1999999999999999e-02   3.2597999999999998e+00   4.8690000000000000e-01  -2.4740000000000001e-01  -3.9500000000000000e-02   1.7760000000000001e-01   3.5580000000000001e-01   6.1813000000000002e+00   5.6830000000000003e-01   4.5219999999999999e-01   2.5209999999999999e-01
   8.5960000000000003e-01  -2.1999999999999999e-02   2.9165999999999999e+00   3.0549999999999999e-01  -2.7600000000000002e-01  -1.0520000000000000e-01   8.8800000000000004e-02   3.3350000000000002e-01   5.2236000000000002e+00   5.6830000000000003e-01   4.3300000000000000e-01   2.3440000000000000e-01
   8.5960000000000003e-01   2.1999999999999999e-02   2.1446000000000001e+00   5.6330000000000002e-01  -3.4260000000000002e-01  -6.1400000000000003e-02   2.2189999999999999e-01   3.5580000000000001e-01   6.0941999999999998e+00   5.6830000000000003e-01   3.5599999999999998e-01   2.3000000000000001e-01
   9.6989999999999998e-01   1.5390000000000001e-01   2.6593000000000000e+00   5.4420000000000002e-01  -3.5210000000000002e-01  -3.0700000000000002e-02   1.1100000000000000e-01   2.8910000000000002e-01   5.8330000000000002e+00   5.9719999999999995e-01   3.5599999999999998e-01   2.3440000000000000e-01
   9.6989999999999998e-01  -2.1999999999999999e-02   2.4876999999999998e+00   4.5829999999999999e-01  -2.6640000000000003e-01  -1.0090000000000000e-01   1.3320000000000001e-01   3.1130000000000002e-01   5.8330000000000002e+00   5.0090000000000001e-01   3.9450000000000002e-01   2.0349999999999999e-01
   8.5960000000000003e-01  -1.3189999999999999e-01   2.7450999999999999e+00   4.2009999999999997e-01  -4.0920000000000001e-01  -2.6300000000000000e-02   3.1069999999999998e-01   3.7800000000000000e-01   5.5719000000000003e+00   4.7199999999999998e-01   3.7530000000000002e-01   2.0349999999999999e-01
   8.3760000000000001e-01  -1.7590000000000000e-01   2.7450999999999999e+00   4.2959999999999998e-01  -4.1870000000000002e-01  -6.1400000000000003e-02   2.2200000000000001e-02   2.8910000000000002e-01   5.1365999999999996e+00   5.9719999999999995e-01   4.5219999999999999e-01   2.5209999999999999e-01
   9.6989999999999998e-01  -1.9789999999999999e-01   2.4018999999999999e+00   2.9599999999999999e-01  -3.4260000000000002e-01  -1.2280000000000001e-01   2.2189999999999999e-01   2.8910000000000002e-01   6.0941999999999998e+00   4.4309999999999999e-01   4.9070000000000003e-01   2.2559999999999999e-01
   8.5960000000000003e-01   4.3999999999999997e-02   3.0024000000000002e+00   4.7739999999999999e-01  -3.6159999999999998e-01  -3.9500000000000000e-02   1.7760000000000001e-01   3.1130000000000002e-01   5.5719000000000003e+00   5.7799999999999996e-01   4.5219999999999999e-01   2.3440000000000000e-01
   6.6130000000000000e-01  -8.7900000000000006e-02   2.3161999999999998e+00   3.9140000000000003e-01  -3.4260000000000002e-01  -7.8899999999999998e-02   1.9980000000000001e-01   5.5589999999999995e-01   5.4847999999999999e+00   5.5869999999999997e-01   4.5219999999999999e-01   2.3000000000000001e-01
   9.6989999999999998e-01   2.4179999999999999e-01   3.7745000000000002e+00   4.0100000000000002e-01  -1.7130000000000001e-01  -3.9500000000000000e-02   1.9980000000000001e-01   3.1130000000000002e-01   5.8330000000000002e+00   6.3580000000000003e-01   4.5219999999999999e-01   2.0349999999999999e-01
   8.1559999999999999e-01   4.3999999999999997e-02   2.6593000000000000e+00   3.8190000000000002e-01  -3.2350000000000001e-01  -9.2100000000000001e-02   2.2189999999999999e-01   3.7800000000000000e-01   5.6589000000000000e+00   4.6239999999999998e-01   3.8490000000000002e-01   2.0790000000000000e-01
   9.6989999999999998e-01  -1.0990000000000000e-01   2.8309000000000002e+00   5.2510000000000001e-01  -2.9499999999999998e-01  -7.0199999999999999e-02   2.6629999999999998e-01   4.4469999999999998e-01   5.8330000000000002e+00   5.0090000000000001e-01   4.4259999999999999e-01   2.3000000000000001e-01
   9.0369999999999995e-01   8.7900000000000006e-02   2.7450999999999999e+00   4.3919999999999998e-01  -3.4260000000000002e-01  -3.0700000000000002e-02   1.7760000000000001e-01   3.5580000000000001e-01   5.2236000000000002e+00   4.6239999999999998e-01   3.9450000000000002e-01   2.3000000000000001e-01
   7.9349999999999998e-01   1.7590000000000000e-01   2.2303999999999999e+00   4.2009999999999997e-01  -2.7600000000000002e-01  -8.8000000000000005e-03   4.4400000000000002e-02   4.6689999999999998e-01   5.4847999999999999e+00   6.3580000000000003e-01   3.4639999999999999e-01   2.7870000000000000e-01
   7.7149999999999996e-01  -8.7900000000000006e-02   3.1739999999999999e+00   4.2009999999999997e-01  -4.0920000000000001e-01  -2.1899999999999999e-02   2.8849999999999998e-01   3.7800000000000000e-01   5.7460000000000004e+00   4.8159999999999997e-01   3.7530000000000002e-01   2.3000000000000001e-01
   8.8170000000000004e-01   4.3999999999999997e-02   1.9730000000000001e+00   4.6779999999999999e-01  -3.3310000000000001e-01  -4.4000000000000003e-03   2.2189999999999999e-01   4.6689999999999998e-01   5.2236000000000002e+00   4.6239999999999998e-01   4.7149999999999997e-01   3.1409999999999999e-01
   8.1559999999999999e-01   2.1999999999999999e-02   2.4876999999999998e+00   4.0100000000000002e-01  -3.3310000000000001e-01  -9.6500000000000002e-02   1.7760000000000001e-01   4.4469999999999998e-01   5.9200999999999997e+00   5.2980000000000005e-01   3.5599999999999998e-01   2.2559999999999999e-01
   6.6130000000000000e-01  -1.3189999999999999e-01   3.0024000000000002e+00   3.6280000000000001e-01  -2.6640000000000003e-01  -4.8200000000000000e-02   2.4410000000000001e-01   3.3350000000000002e-01   6.0941999999999998e+00   5.7799999999999996e-01   4.0410000000000001e-01   2.3000000000000001e-01
   9.9190000000000000e-01  -2.1999999999999999e-02   2.8309000000000002e+00   4.8690000000000000e-01  -3.4260000000000002e-01  -3.0700000000000002e-02   2.4410000000000001e-01   2.2239999999999999e-01   4.9623999999999997e+00   5.9719999999999995e-01   4.3300000000000000e-01   2.3000000000000001e-01
   8.1559999999999999e-01  -2.1999999999999999e-02   2.2303999999999999e+00   3.7240000000000001e-01  -2.3790000000000000e-01  -6.1400000000000003e-02   1.1100000000000000e-01   3.7800000000000000e-01   5.7460000000000004e+00   6.0690000000000000e-01   4.3300000000000000e-01   2.3000000000000001e-01
   8.8170000000000004e-01  -1.7590000000000000e-01   3.1739999999999999e+00   2.6729999999999998e-01  -2.7600000000000002e-01  -7.8899999999999998e-02   4.4400000000000002e-02   5.5589999999999995e-01   5.1365999999999996e+00   5.3939999999999999e-01   4.6189999999999998e-01   2.1679999999999999e-01
   8.5960000000000003e-01  -1.9789999999999999e-01   3.1739999999999999e+00   4.5829999999999999e-01  -2.9499999999999998e-01  -6.1400000000000003e-02   2.2189999999999999e-01   4.6689999999999998e-01   5.4847999999999999e+00   4.7199999999999998e-01   3.9450000000000002e-01   2.0790000000000000e-01
   8.8170000000000004e-01   4.3999999999999997e-02   2.0588000000000002e+00   5.2510000000000001e-01  -3.1400000000000000e-01  -4.8200000000000000e-02   1.5540000000000001e-01   3.1130000000000002e-01   5.4847999999999999e+00   5.1049999999999995e-01   3.8490000000000002e-01   2.3440000000000000e-01
   8.5960000000000003e-01   8.7900000000000006e-02   2.9165999999999999e+00   2.7689999999999998e-01  -3.1400000000000000e-01  -3.9500000000000000e-02   2.8849999999999998e-01   4.0020000000000000e-01   5.7460000000000004e+00   4.8159999999999997e-01   4.0410000000000001e-01   2.6100000000000001e-01
   8.8170000000000004e-01   8.7900000000000006e-02   1.8872000000000000e+00   4.4869999999999999e-01  -3.6159999999999998e-01  -5.2600000000000001e-02   1.5540000000000001e-01   1.3339999999999999e-01   6.0941999999999998e+00   4.6239999999999998e-01   3.4639999999999999e-01   1.9910000000000000e-01
   9.9190000000000000e-01   2.1999999999999999e-02   2.0588000000000002e+00   4.2959999999999998e-01  -3.6159999999999998e-01  -5.2600000000000001e-02   2.2200000000000001e-02   2.8910000000000002e-01   5.3106999999999998e+00   5.3939999999999999e-01   3.7530000000000002e-01   2.4770000000000000e-01
   9.0369999999999995e-01   6.6000000000000003e-02   2.2303999999999999e+00   2.8639999999999999e-01  -3.8059999999999999e-01  -5.2600000000000001e-02   3.3289999999999997e-01   4.2249999999999999e-01   4.9623999999999997e+00   4.9130000000000001e-01   3.5599999999999998e-01   2.4770000000000000e-01
   7.9349999999999998e-01   1.5390000000000001e-01   2.6593000000000000e+00   4.5829999999999999e-01  -3.0449999999999999e-01  -6.1400000000000003e-02   3.5510000000000003e-01   3.1130000000000002e-01   5.9200999999999997e+00   5.5869999999999997e-01   3.7530000000000002e-01   2.0790000000000000e-01
   8.1559999999999999e-01   1.9789999999999999e-01   3.0882000000000001e+00   3.6280000000000001e-01  -2.5690000000000002e-01  -7.4499999999999997e-02   3.5510000000000003e-01   3.3350000000000002e-01   6.3554000000000004e+00   5.2020000000000000e-01   3.5599999999999998e-01   2.3000000000000001e-01
   9.2579999999999996e-01   2.1999999999999999e-02   2.9165999999999999e+00   4.7739999999999999e-01  -3.3310000000000001e-01  -8.3299999999999999e-02   1.3320000000000001e-01   2.6679999999999998e-01   6.2683000000000000e+00   6.5500000000000003e-01   4.4259999999999999e-01   2.3890000000000000e-01
   8.5960000000000003e-01  -1.0990000000000000e-01   3.3456000000000001e+00   3.4370000000000001e-01  -3.1400000000000000e-01  -7.0199999999999999e-02   1.1100000000000000e-01   2.6679999999999998e-01   5.9200999999999997e+00   4.6239999999999998e-01   4.5219999999999999e-01   2.3000000000000001e-01
   8.3760000000000001e-01   0.0000000000000000e+00   2.4876999999999998e+00   4.4869999999999999e-01  -2.5690000000000002e-01  -8.7700000000000000e-02   3.7730000000000002e-01   6.6710000000000003e-01   5.9200999999999997e+00   5.3939999999999999e-01   4.4259999999999999e-01   2.3000000000000001e-01
   9.0369999999999995e-01  -1.3189999999999999e-01   3.8603000000000001e+00   3.9140000000000003e-01  -3.1400000000000000e-01  -7.8899999999999998e-02   2.6629999999999998e-01   4.0020000000000000e-01   5.2236000000000002e+00   5.4910000000000003e-01   3.8490000000000002e-01   2.4329999999999999e-01
   1.0580000000000001e+00   1.7590000000000000e-01   2.1446000000000001e+00   4.2959999999999998e-01  -2.1890000000000001e-01  -4.8200000000000000e-02   2.6629999999999998e-01   4.4469999999999998e-01   6.0941999999999998e+00   6.3580000000000003e-01   4.3300000000000000e-01   2.3440000000000000e-01
   9.0369999999999995e-01  -2.1999999999999999e-02   1.8015000000000001e+00   4.6779999999999999e-01  -3.5210000000000002e-01  -9.2100000000000001e-02   8.8800000000000004e-02   2.6679999999999998e-01   5.4847999999999999e+00   4.8159999999999997e-01   3.6559999999999998e-01   2.6979999999999998e-01
   8.1559999999999999e-01   8.7900000000000006e-02   2.5735000000000001e+00   4.2009999999999997e-01  -3.5210000000000002e-01  -3.5099999999999999e-02   2.2189999999999999e-01   3.3350000000000002e-01   5.9200999999999997e+00   4.5269999999999999e-01   4.2340000000000000e-01   1.9910000000000000e-01
   8.3760000000000001e-01   8.7900000000000006e-02   3.0882000000000001e+00   3.0549999999999999e-01  -3.7109999999999999e-01  -7.4499999999999997e-02   1.7760000000000001e-01   2.6679999999999998e-01   5.7460000000000004e+00   5.2980000000000005e-01   3.7530000000000002e-01   2.2120000000000001e-01
   7.7149999999999996e-01  -8.7900000000000006e-02   2.4018999999999999e+00   4.2959999999999998e-01  -3.6159999999999998e-01  -3.5099999999999999e-02   2.2189999999999999e-01   3.1130000000000002e-01   5.6589000000000000e+00   6.1650000000000005e-01   5.0029999999999997e-01   2.6100000000000001e-01
   8.3760000000000001e-01   6.6000000000000003e-02   2.7450999999999999e+00   3.8190000000000002e-01  -2.8549999999999998e-01  -5.2600000000000001e-02   2.2200000000000001e-02   4.2249999999999999e-01   5.7460000000000004e+00   5.9719999999999995e-01   3.6559999999999998e-01   2.2120000000000001e-01
   8.3760000000000001e-01  -1.0990000000000000e-01   2.5735000000000001e+00   4.1049999999999998e-01  -3.4260000000000002e-01  -5.7000000000000002e-02   2.4410000000000001e-01   4.6689999999999998e-01   5.4847999999999999e+00   6.2609999999999999e-01   4.6189999999999998e-01   2.0790000000000000e-01
   6.6130000000000000e-01  -3.0780000000000002e-01   2.9165999999999999e+00   4.2009999999999997e-01  -3.4260000000000002e-01  -9.2100000000000001e-02   2.4410000000000001e-01   2.2239999999999999e-01   6.0941999999999998e+00   5.7799999999999996e-01   4.7149999999999997e-01   2.1679999999999999e-01
   7.0530000000000004e-01  -2.1999999999999999e-02   2.4018999999999999e+00   4.1049999999999998e-01  -2.6640000000000003e-01  -1.0090000000000000e-01   2.2189999999999999e-01   3.7800000000000000e-01   5.8330000000000002e+00   5.4910000000000003e-01   3.3679999999999999e-01   2.6979999999999998e-01
   9.9190000000000000e-01  -2.1999999999999999e-02   3.0024000000000002e+00   4.0100000000000002e-01  -3.1400000000000000e-01  -2.6300000000000000e-02   1.7760000000000001e-01   2.4460000000000001e-01   5.8330000000000002e+00   6.2609999999999999e-01   3.7530000000000002e-01   2.1679999999999999e-01
   8.8170000000000004e-01   4.3999999999999997e-02   2.7450999999999999e+00   3.9140000000000003e-01  -3.3310000000000001e-01  -4.8200000000000000e-02   1.7760000000000001e-01   4.4499999999999998e-02   6.2683000000000000e+00   5.8760000000000001e-01   3.4639999999999999e-01   2.0790000000000000e-01
   8.8170000000000004e-01   1.0990000000000000e-01   3.0882000000000001e+00   4.2009999999999997e-01  -2.5690000000000002e-01  -2.1899999999999999e-02   8.8800000000000004e-02   2.2239999999999999e-01   5.3977000000000004e+00   5.2020000000000000e-01   3.8490000000000002e-01   2.4329999999999999e-01
   1.1021000000000001e+00   4.3999999999999997e-02   3.9460999999999999e+00   3.6280000000000001e-01  -3.1400000000000000e-01  -4.8200000000000000e-02   1.9980000000000001e-01   3.3350000000000002e-01   5.8330000000000002e+00   6.1650000000000005e-01   3.9450000000000002e-01   2.4329999999999999e-01
   1.0360000000000000e+00   8.7900000000000006e-02   2.4876999999999998e+00   3.3420000000000000e-01  -3.5210000000000002e-01  -3.5099999999999999e-02   2.2189999999999999e-01   4.2249999999999999e-01   5.5719000000000003e+00   5.4910000000000003e-01   3.7530000000000002e-01   2.3890000000000000e-01
   8.8170000000000004e-01   0.0000000000000000e+00   2.5735000000000001e+00   3.1509999999999999e-01  -3.0449999999999999e-01  -8.3299999999999999e-02   1.9980000000000001e-01   4.4469999999999998e-01   5.3977000000000004e+00   6.1650000000000005e-01   3.6559999999999998e-01   2.3000000000000001e-01
   8.8170000000000004e-01  -1.5390000000000001e-01   2.7450999999999999e+00   4.6779999999999999e-01  -3.1400000000000000e-01  -4.3900000000000002e-02   3.9950000000000002e-01   1.3339999999999999e-01   5.5719000000000003e+00   5.4910000000000003e-01   3.9450000000000002e-01   2.3440000000000000e-01
   9.0369999999999995e-01  -2.1999999999999999e-02   2.9165999999999999e+00   3.9140000000000003e-01  -3.1400000000000000e-01  -7.8899999999999998e-02   8.8800000000000004e-02   3.3350000000000002e-01   6.0072000000000001e+00   5.0090000000000001e-01   4.2340000000000000e-01   2.2120000000000001e-01
   9.2579999999999996e-01   1.7590000000000000e-01   2.6593000000000000e+00   3.7240000000000001e-01  -3.1400000000000000e-01  -4.3900000000000002e-02   2.2189999999999999e-01   2.6679999999999998e-01   6.9648000000000003e+00   5.0090000000000001e-01   3.4639999999999999e-01   2.3440000000000000e-01
   7.9349999999999998e-01  -2.1999999999999999e-02   2.6593000000000000e+00   4.5829999999999999e-01  -3.1400000000000000e-01  -5.2600000000000001e-02   6.6600000000000006e-02   4.0020000000000000e-01   5.8330000000000002e+00   4.9130000000000001e-01   4.0410000000000001e-01   2.3000000000000001e-01
   9.2579999999999996e-01   1.0990000000000000e-01   2.5735000000000001e+00   4.2009999999999997e-01  -2.8549999999999998e-01  -4.3900000000000002e-02  -4.4400000000000002e-02   2.4460000000000001e-01   5.3977000000000004e+00   5.1049999999999995e-01   3.8490000000000002e-01   2.2559999999999999e-01
   7.9349999999999998e-01   4.3999999999999997e-02   3.0024000000000002e+00   3.3420000000000000e-01  -3.5210000000000002e-01  -4.8200000000000000e-02   1.3320000000000001e-01   2.8910000000000002e-01   6.0072000000000001e+00   6.0690000000000000e-01   4.4259999999999999e-01   2.1679999999999999e-01
   8.1559999999999999e-01  -2.4179999999999999e-01   1.8872000000000000e+00   3.9140000000000003e-01  -3.2350000000000001e-01  -6.1400000000000003e-02   3.5510000000000003e-01   3.5580000000000001e-01   5.6589000000000000e+00   5.9719999999999995e-01   4.4259999999999999e-01   2.2120000000000001e-01
   7.2740000000000005e-01  -2.1999999999999999e-02   2.7450999999999999e+00   3.3420000000000000e-01  -3.8059999999999999e-01  -7.8899999999999998e-02   2.2200000000000001e-02   2.2239999999999999e-01   5.7460000000000004e+00   6.1650000000000005e-01   3.1750000000000000e-01   2.8310000000000002e-01
   7.7149999999999996e-01   4.3999999999999997e-02   2.9165999999999999e+00   3.8190000000000002e-01  -3.0449999999999999e-01  -7.0199999999999999e-02   3.5510000000000003e-01   2.6679999999999998e-01   5.4847999999999999e+00   5.3939999999999999e-01   3.3679999999999999e-01   2.6540000000000002e-01
   8.1559999999999999e-01  -2.1999999999999999e-02   2.3161999999999998e+00   3.9140000000000003e-01  -4.2820000000000003e-01  -5.2600000000000001e-02   2.2189999999999999e-01   3.5580000000000001e-01   5.5719000000000003e+00   5.1049999999999995e-01   4.9070000000000003e-01   2.0349999999999999e-01
   7.7149999999999996e-01  -2.6379999999999998e-01   2.9165999999999999e+00   4.9650000000000000e-01  -4.0920000000000001e-01  -6.1400000000000003e-02   1.1100000000000000e-01   5.1139999999999997e-01   5.3106999999999998e+00   5.7799999999999996e-01   3.6559999999999998e-01   2.3440000000000000e-01
   1.0360000000000000e+00  -2.1999999999999999e-02   2.9165999999999999e+00   4.2959999999999998e-01  -2.6640000000000003e-01  -5.7000000000000002e-02   3.1069999999999998e-01   4.0020000000000000e-01   5.9200999999999997e+00   5.6830000000000003e-01   3.4639999999999999e-01   2.3000000000000001e-01
   7.2740000000000005e-01   1.5390000000000001e-01   2.4876999999999998e+00   4.4869999999999999e-01  -2.9499999999999998e-01  -6.5799999999999997e-02   6.6600000000000006e-02   3.1130000000000002e-01   5.7460000000000004e+00   5.4910000000000003e-01   4.9070000000000003e-01   2.2120000000000001e-01
   9.9190000000000000e-01   2.1999999999999999e-02   2.6593000000000000e+00   4.8690000000000000e-01  -2.0930000000000001e-01  -4.3900000000000002e-02   1.3320000000000001e-01   4.6689999999999998e-01   5.7460000000000004e+00   5.3939999999999999e-01   4.4259999999999999e-01   2.3890000000000000e-01
   7.9349999999999998e-01   0.0000000000000000e+00   2.5735000000000001e+00   4.4869999999999999e-01  -2.7600000000000002e-01  -7.0199999999999999e-02   2.2189999999999999e-01   3.7800000000000000e-01   5.9200999999999997e+00   4.9130000000000001e-01   4.0410000000000001e-01   2.5209999999999999e-01
   5.9509999999999996e-01  -2.4179999999999999e-01   2.4018999999999999e+00   3.8190000000000002e-01  -3.2350000000000001e-01  -5.2600000000000001e-02   3.9950000000000002e-01   3.1130000000000002e-01   4.9623999999999997e+00   4.5269999999999999e-01   3.1750000000000000e-01   2.6979999999999998e-01
   8.1559999999999999e-01  -1.5390000000000001e-01   2.7450999999999999e+00   3.5330000000000000e-01  -2.2839999999999999e-01  -8.7700000000000000e-02   2.4410000000000001e-01   3.7800000000000000e-01   6.1813000000000002e+00   5.7799999999999996e-01   4.2340000000000000e-01   2.5209999999999999e-01
   7.9349999999999998e-01  -1.0990000000000000e-01   2.7450999999999999e+00   4.2009999999999997e-01  -2.8549999999999998e-01  -3.9500000000000000e-02   1.9980000000000001e-01   2.2239999999999999e-01   5.5719000000000003e+00   5.8760000000000001e-01   3.8490000000000002e-01   2.3000000000000001e-01
   9.4779999999999998e-01  -2.1980000000000000e-01   2.6593000000000000e+00   3.5330000000000000e-01  -3.3310000000000001e-01  -6.5799999999999997e-02   8.8800000000000004e-02   1.1119999999999999e-01   5.6589000000000000e+00   5.3939999999999999e-01   3.4639999999999999e-01   2.1679999999999999e-01
   9.6989999999999998e-01   0.0000000000000000e+00   3.0882000000000001e+00   3.4370000000000001e-01  -3.8059999999999999e-01  -6.5799999999999997e-02   3.7730000000000002e-01   2.2239999999999999e-01   5.3106999999999998e+00   5.9719999999999995e-01   4.2340000000000000e-01   2.3000000000000001e-01
   8.1559999999999999e-01   4.3999999999999997e-02   2.8309000000000002e+00   4.2009999999999997e-01  -3.3310000000000001e-01  -4.8200000000000000e-02   1.3320000000000001e-01   4.0020000000000000e-01   5.3106999999999998e+00   4.9130000000000001e-01   4.5219999999999999e-01   2.1229999999999999e-01
   9.9190000000000000e-01  -1.5390000000000001e-01   2.8309000000000002e+00   4.5829999999999999e-01  -2.4740000000000001e-01  -7.8899999999999998e-02   3.7730000000000002e-01   3.3350000000000002e-01   5.6589000000000000e+00   5.2980000000000005e-01   4.6189999999999998e-01   1.8579999999999999e-01
   7.9349999999999998e-01  -2.4179999999999999e-01   2.8309000000000002e+00   4.8690000000000000e-01  -2.5690000000000002e-01  -5.2600000000000001e-02   1.7760000000000001e-01   4.2249999999999999e-01   5.6589000000000000e+00   5.0090000000000001e-01   3.5599999999999998e-01   2.2120000000000001e-01
   7.4939999999999996e-01  -2.1999999999999999e-02   2.2303999999999999e+00   4.2959999999999998e-01  -3.5210000000000002e-01  -3.5099999999999999e-02   2.6629999999999998e-01   5.3369999999999995e-01   5.3106999999999998e+00   4.7199999999999998e-01   4.0410000000000001e-01   2.3000000000000001e-01
   7.9349999999999998e-01  -4.3999999999999997e-02   2.6593000000000000e+00   5.0600000000000001e-01  -2.5690000000000002e-01  -1.0090000000000000e-01   1.5540000000000001e-01   3.1130000000000002e-01   5.3977000000000004e+00   6.0690000000000000e-01   3.0790000000000001e-01   2.7870000000000000e-01
   9.2579999999999996e-01   1.7590000000000000e-01   2.2303999999999999e+00   3.0549999999999999e-01  -3.3310000000000001e-01  -5.2600000000000001e-02   3.5510000000000003e-01   2.8910000000000002e-01   4.8754000000000000e+00   6.0690000000000000e-01   3.6559999999999998e-01   2.0349999999999999e-01
   7.9349999999999998e-01   0.0000000000000000e+00   2.9165999999999999e+00   3.7240000000000001e-01  -3.8059999999999999e-01  -1.3200000000000000e-02   3.7730000000000002e-01   5.7809999999999995e-01   5.5719000000000003e+00   6.0690000000000000e-01   3.7530000000000002e-01   2.2559999999999999e-01
   8.3760000000000001e-01  -1.3189999999999999e-01   3.5171000000000001e+00   3.5330000000000000e-01  -3.2350000000000001e-01  -7.4499999999999997e-02   3.7730000000000002e-01   3.1130000000000002e-01   5.2236000000000002e+00   5.2020000000000000e-01   3.4639999999999999e-01   2.4770000000000000e-01
   9.2579999999999996e-01  -1.9789999999999999e-01   2.5735000000000001e+00   3.0549999999999999e-01  -3.3310000000000001e-01  -7.0199999999999999e-02   1.9980000000000001e-01   2.6679999999999998e-01   5.7460000000000004e+00   4.9130000000000001e-01   4.2340000000000000e-01   2.4770000000000000e-01
   8.1559999999999999e-01  -1.7590000000000000e-01   2.3161999999999998e+00   3.7240000000000001e-01  -3.1400000000000000e-01  -4.8200000000000000e-02   1.9980000000000001e-01   1.7790000000000000e-01   5.4847999999999999e+00   5.1049999999999995e-01   4.8110000000000003e-01   2.2120000000000001e-01
   6.6130000000000000e-01   4.3999999999999997e-02   2.7450999999999999e+00   4.1049999999999998e-01  -4.0920000000000001e-01  -7.0199999999999999e-02   2.4410000000000001e-01   3.3350000000000002e-01   5.4847999999999999e+00   5.7799999999999996e-01   4.1370000000000001e-01   2.4770000000000000e-01
   7.7149999999999996e-01   6.6000000000000003e-02   2.8309000000000002e+00   4.2959999999999998e-01  -2.6640000000000003e-01  -1.1400000000000000e-01   2.4410000000000001e-01   8.8900000000000007e-02   5.3106999999999998e+00   4.9130000000000001e-01   4.5219999999999999e-01   2.0790000000000000e-01
   7.9349999999999998e-01   1.9789999999999999e-01   2.4018999999999999e+00   3.7240000000000001e-01  -2.4740000000000001e-01  -3.9500000000000000e-02   2.2189999999999999e-01   3.1130000000000002e-01   4.9623999999999997e+00   5.5869999999999997e-01   4.4259999999999999e-01   2.1679999999999999e-01
   1.0801000000000001e+00   1.0990000000000000e-01   3.5171000000000001e+00   4.1049999999999998e-01  -2.4740000000000001e-01  -7.8899999999999998e-02   2.4410000000000001e-01   5.5589999999999995e-01   5.5719000000000003e+00   5.2020000000000000e-01   3.9450000000000002e-01   2.5659999999999999e-01
   6.3919999999999999e-01  -1.5390000000000001e-01   2.4876999999999998e+00   4.2959999999999998e-01  -2.7600000000000002e-01  -3.5099999999999999e-02   1.9980000000000001e-01   4.6689999999999998e-01   5.3106999999999998e+00   5.1049999999999995e-01   4.0410000000000001e-01   2.5209999999999999e-01
   6.1719999999999997e-01   1.7590000000000000e-01   2.5735000000000001e+00   4.0100000000000002e-01  -3.1400000000000000e-01  -8.7700000000000000e-02   2.2189999999999999e-01   3.3350000000000002e-01   5.5719000000000003e+00   5.3939999999999999e-01   3.5599999999999998e-01   1.6370000000000001e-01
   6.1719999999999997e-01  -8.7900000000000006e-02   2.0588000000000002e+00   3.4370000000000001e-01  -3.9010000000000000e-01  -5.2600000000000001e-02   1.1100000000000000e-01   3.7800000000000000e-01   5.3106999999999998e+00   5.7799999999999996e-01   3.5599999999999998e-01   2.5209999999999999e-01
   8.3760000000000001e-01  -1.5390000000000001e-01   2.7450999999999999e+00   4.2959999999999998e-01  -3.6159999999999998e-01  -7.4499999999999997e-02   2.6629999999999998e-01   2.2239999999999999e-01   5.8330000000000002e+00   5.9719999999999995e-01   4.1370000000000001e-01   2.3890000000000000e-01
   7.0530000000000004e-01  -6.6000000000000003e-02   2.5735000000000001e+00   2.8639999999999999e-01  -3.6159999999999998e-01  -5.2600000000000001e-02   3.1069999999999998e-01   3.5580000000000001e-01   5.2236000000000002e+00   5.9719999999999995e-01   4.3300000000000000e-01   2.6540000000000002e-01
   8.5960000000000003e-01   6.6000000000000003e-02   2.6593000000000000e+00   2.7689999999999998e-01  -3.5210000000000002e-01  -3.9500000000000000e-02   2.2189999999999999e-01   2.6679999999999998e-01   5.9200999999999997e+00   5.2980000000000005e-01   4.6189999999999998e-01   2.5209999999999999e-01
   8.5960000000000003e-01  -2.1999999999999999e-02   2.9165999999999999e+00   4.6779999999999999e-01  -3.0449999999999999e-01  -7.8899999999999998e-02   1.3320000000000001e-01   3.1130000000000002e-01   5.6589000000000000e+00   5.1049999999999995e-01   4.0410000000000001e-01   2.0349999999999999e-01
   7.0530000000000004e-01   1.3189999999999999e-01   2.0588000000000002e+00   4.5829999999999999e-01  -3.1400000000000000e-01  -8.7700000000000000e-02   2.4410000000000001e-01   3.1130000000000002e-01   5.4847999999999999e+00   5.9719999999999995e-01   3.6559999999999998e-01   2.2559999999999999e-01
   8.3760000000000001e-01   2.4179999999999999e-01   1.9730000000000001e+00   5.0600000000000001e-01  -3.9010000000000000e-01  -4.3900000000000002e-02   1.9980000000000001e-01   4.0020000000000000e-01   5.5719000000000003e+00   5.9719999999999995e-01   5.4849999999999999e-01   2.3440000000000000e-01
   8.8170000000000004e-01  -2.1999999999999999e-02   1.7157000000000000e+00   4.4869999999999999e-01  -2.9499999999999998e-01  -7.0199999999999999e-02   2.2189999999999999e-01   5.1139999999999997e-01   6.5294999999999996e+00   5.2980000000000005e-01   4.3300000000000000e-01   2.3890000000000000e-01
   7.7149999999999996e-01   4.3999999999999997e-02   2.6593000000000000e+00   4.1049999999999998e-01  -3.3310000000000001e-01  -8.8000000000000005e-03   1.5540000000000001e-01   4.8920000000000002e-01   6.4424999999999999e+00   5.9719999999999995e-01   3.7530000000000002e-01   2.6540000000000002e-01
   6.8330000000000002e-01  -8.7900000000000006e-02   3.3456000000000001e+00   4.2009999999999997e-01  -2.8549999999999998e-01  -4.8200000000000000e-02   2.6629999999999998e-01   1.7790000000000000e-01   5.6589000000000000e+00   5.8760000000000001e-01   3.5599999999999998e-01   2.5659999999999999e-01
   7.7149999999999996e-01   4.3999999999999997e-02   3.2597999999999998e+00   4.5829999999999999e-01  -3.1400000000000000e-01  -3.0700000000000002e-02   4.4400000000000002e-02   3.5580000000000001e-01   6.0941999999999998e+00   4.9130000000000001e-01   3.9450000000000002e-01   2.6979999999999998e-01
   7.7149999999999996e-01   6.6000000000000003e-02   2.4018999999999999e+00   3.9140000000000003e-01  -3.9010000000000000e-01  -5.2600000000000001e-02   3.3289999999999997e-01   2.6679999999999998e-01   5.7460000000000004e+00   5.1049999999999995e-01   3.8490000000000002e-01   2.6100000000000001e-01
   8.5960000000000003e-01  -1.0990000000000000e-01   3.3456000000000001e+00   3.9140000000000003e-01  -3.7109999999999999e-01  -4.3900000000000002e-02   2.4410000000000001e-01   1.7790000000000000e-01   5.3977000000000004e+00   5.9719999999999995e-01   4.8110000000000003e-01   2.1679999999999999e-01
   9.9190000000000000e-01   6.6000000000000003e-02   2.4876999999999998e+00   4.2009999999999997e-01  -3.5210000000000002e-01  -9.6500000000000002e-02   2.6629999999999998e-01   3.7800000000000000e-01   5.5719000000000003e+00   6.1650000000000005e-01   4.9070000000000003e-01   2.3440000000000000e-01
   9.2579999999999996e-01  -4.3999999999999997e-02   2.5735000000000001e+00   4.1049999999999998e-01  -2.5690000000000002e-01  -4.8200000000000000e-02   2.4410000000000001e-01   3.7800000000000000e-01   5.4847999999999999e+00   6.1650000000000005e-01   4.4259999999999999e-01   2.6100000000000001e-01
   6.1719999999999997e-01  -8.7900000000000006e-02   3.0024000000000002e+00   4.4869999999999999e-01  -2.5690000000000002e-01  -1.1840000000000001e-01   3.9950000000000002e-01   3.3350000000000002e-01   5.3106999999999998e+00   5.3939999999999999e-01   4.5219999999999999e-01   2.3000000000000001e-01
   9.6989999999999998e-01   8.7900000000000006e-02   2.4876999999999998e+00   4.8690000000000000e-01  -3.0449999999999999e-01  -7.0199999999999999e-02   1.7760000000000001e-01   3.5580000000000001e-01   5.9200999999999997e+00   5.5869999999999997e-01   4.8110000000000003e-01   2.3890000000000000e-01
   6.8330000000000002e-01  -1.7590000000000000e-01   3.7745000000000002e+00   4.2959999999999998e-01  -2.7600000000000002e-01  -9.6500000000000002e-02   1.9980000000000001e-01   5.7809999999999995e-01   6.2683000000000000e+00   5.5869999999999997e-01   4.5219999999999999e-01   2.1229999999999999e-01
   6.6130000000000000e-01   1.3189999999999999e-01   2.3161999999999998e+00   4.1049999999999998e-01  -2.4740000000000001e-01  -4.3900000000000002e-02   1.7760000000000001e-01   3.3350000000000002e-01   5.9200999999999997e+00   5.2980000000000005e-01   4.1370000000000001e-01   2.5659999999999999e-01
   9.2579999999999996e-01   1.7590000000000000e-01   2.8309000000000002e+00   3.9140000000000003e-01  -3.6159999999999998e-01  -4.8200000000000000e-02   2.4410000000000001e-01   2.6679999999999998e-01   6.6166000000000000e+00   5.2980000000000005e-01   4.6189999999999998e-01   1.9910000000000000e-01
   6.3919999999999999e-01   4.3999999999999997e-02   2.7450999999999999e+00   3.4370000000000001e-01  -3.0449999999999999e-01  -8.7700000000000000e-02   1.7760000000000001e-01   4.4499999999999998e-02   5.5719000000000003e+00   5.2020000000000000e-01   4.1370000000000001e-01   2.3440000000000000e-01
   7.4939999999999996e-01   1.7590000000000000e-01   2.4876999999999998e+00   4.1049999999999998e-01  -2.7600000000000002e-01   4.4000000000000003e-03   1.7760000000000001e-01   1.5559999999999999e-01   6.0941999999999998e+00   5.3939999999999999e-01   3.6559999999999998e-01   1.8140000000000001e-01
   5.7310000000000005e-01  -2.1999999999999999e-02   2.8309000000000002e+00   4.2009999999999997e-01  -3.6159999999999998e-01  -4.3900000000000002e-02   2.6629999999999998e-01   3.5580000000000001e-01   6.3554000000000004e+00   5.6830000000000003e-01   4.0410000000000001e-01   2.5209999999999999e-01
   9.2579999999999996e-01  -1.3189999999999999e-01   2.8309000000000002e+00   3.8190000000000002e-01  -2.9499999999999998e-01  -7.0199999999999999e-02   2.4410000000000001e-01   4.6689999999999998e-01   4.7882999999999996e+00   5.0090000000000001e-01   3.5599999999999998e-01   2.3890000000000000e-01
   7.7149999999999996e-01  -1.7590000000000000e-01   3.1739999999999999e+00   3.8190000000000002e-01  -2.6640000000000003e-01  -3.0700000000000002e-02   1.7760000000000001e-01   1.7790000000000000e-01   5.5719000000000003e+00   5.7799999999999996e-01   3.2710000000000000e-01   2.0349999999999999e-01
   6.8330000000000002e-01   1.0990000000000000e-01   2.3161999999999998e+00   3.9140000000000003e-01  -2.7600000000000002e-01  -7.4499999999999997e-02   5.5489999999999995e-01   2.8910000000000002e-01   6.8777999999999997e+00   5.2020000000000000e-01   3.6559999999999998e-01   2.2559999999999999e-01
   7.0530000000000004e-01  -6.6000000000000003e-02   2.4018999999999999e+00   4.2009999999999997e-01  -3.0449999999999999e-01  -6.1400000000000003e-02   2.6629999999999998e-01   6.0040000000000004e-01   6.0072000000000001e+00   5.5869999999999997e-01   4.5219999999999999e-01   2.6100000000000001e-01
   8.3760000000000001e-01   1.9789999999999999e-01   2.4018999999999999e+00   5.3469999999999995e-01  -2.9499999999999998e-01  -5.2600000000000001e-02   3.1069999999999998e-01   2.2200000000000001e-02   4.7012999999999998e+00   4.9130000000000001e-01   2.6939999999999997e-01   2.2120000000000001e-01
   7.7149999999999996e-01   8.7900000000000006e-02   2.7450999999999999e+00   3.9140000000000003e-01  -2.8549999999999998e-01  -4.8200000000000000e-02   4.2170000000000002e-01   4.2249999999999999e-01   6.7907000000000002e+00   5.8760000000000001e-01   3.3679999999999999e-01   2.6100000000000001e-01
   5.7310000000000005e-01   1.5390000000000001e-01   2.2303999999999999e+00   3.5330000000000000e-01  -3.4260000000000002e-01  -6.5799999999999997e-02   4.4400000000000002e-02   7.7820000000000000e-01   6.0072000000000001e+00   5.7799999999999996e-01   4.6189999999999998e-01   2.6540000000000002e-01
   6.1719999999999997e-01  -1.0990000000000000e-01   1.8872000000000000e+00   3.1509999999999999e-01  -3.3310000000000001e-01  -5.2600000000000001e-02   3.1069999999999998e-01   0.0000000000000000e+00   5.6589000000000000e+00   4.2380000000000001e-01   3.9450000000000002e-01   2.2559999999999999e-01
   5.9509999999999996e-01  -4.3999999999999997e-02   2.1446000000000001e+00   4.8690000000000000e-01  -3.0449999999999999e-01  -7.4499999999999997e-02   2.8849999999999998e-01   3.5580000000000001e-01   5.5719000000000003e+00   6.0690000000000000e-01   3.8490000000000002e-01   2.3440000000000000e-01
   9.9190000000000000e-01  -4.3999999999999997e-02   3.0024000000000002e+00   2.8639999999999999e-01  -3.9010000000000000e-01  -5.7000000000000002e-02   2.8849999999999998e-01   7.3380000000000001e-01   6.0072000000000001e+00   5.5869999999999997e-01   4.0410000000000001e-01   2.4770000000000000e-01
   7.7149999999999996e-01  -2.1999999999999999e-02   2.2303999999999999e+00   3.8190000000000002e-01  -3.3310000000000001e-01  -1.0090000000000000e-01   2.8849999999999998e-01   6.6699999999999995e-02   6.3554000000000004e+00   5.4910000000000003e-01   3.9450000000000002e-01   2.3440000000000000e-01
   6.8330000000000002e-01  -2.4179999999999999e-01   2.6593000000000000e+00   4.4869999999999999e-01  -2.7600000000000002e-01  -7.8899999999999998e-02   8.8800000000000004e-02   6.0040000000000004e-01   5.8330000000000002e+00   5.8760000000000001e-01   4.1370000000000001e-01   2.5209999999999999e-01
   6.8330000000000002e-01   1.0990000000000000e-01   3.0882000000000001e+00   5.2510000000000001e-01  -3.2350000000000001e-01  -7.8899999999999998e-02   3.9950000000000002e-01   1.5559999999999999e-01   5.8330000000000002e+00   5.3939999999999999e-01   3.9450000000000002e-01   2.1679999999999999e-01
   7.0530000000000004e-01  -1.0990000000000000e-01   3.7745000000000002e+00   3.1509999999999999e-01  -2.7600000000000002e-01  -7.4499999999999997e-02   8.8800000000000004e-02   6.0040000000000004e-01   5.2236000000000002e+00   5.2020000000000000e-01   4.2340000000000000e-01   2.3440000000000000e-01
   6.6130000000000000e-01   0.0000000000000000e+00   2.3161999999999998e+00   4.7739999999999999e-01  -2.5690000000000002e-01  -6.1400000000000003e-02   2.6629999999999998e-01   2.8910000000000002e-01   5.6589000000000000e+00   4.9130000000000001e-01   3.3679999999999999e-01   2.4329999999999999e-01
   6.3919999999999999e-01   0.0000000000000000e+00   2.7450999999999999e+00   4.4869999999999999e-01  -2.1890000000000001e-01  -7.0199999999999999e-02   2.4410000000000001e-01   2.6679999999999998e-01   5.5719000000000003e+00   6.0690000000000000e-01   3.8490000000000002e-01   2.4329999999999999e-01
   8.5960000000000003e-01   8.7900000000000006e-02   2.2303999999999999e+00   3.2460000000000000e-01  -2.6640000000000003e-01  -6.1400000000000003e-02   1.7760000000000001e-01   5.7809999999999995e-01   5.1365999999999996e+00   6.2609999999999999e-01   4.5219999999999999e-01   2.4329999999999999e-01
   8.1559999999999999e-01  -8.7900000000000006e-02   3.0882000000000001e+00   3.4370000000000001e-01  -3.6159999999999998e-01  -7.8899999999999998e-02   3.9950000000000002e-01   1.5559999999999999e-01   5.4847999999999999e+00   5.4910000000000003e-01   4.0410000000000001e-01   2.3890000000000000e-01
   5.9509999999999996e-01   2.1980000000000000e-01   2.4876999999999998e+00   4.4869999999999999e-01  -3.4260000000000002e-01  -7.0199999999999999e-02   6.6600000000000006e-02   2.4460000000000001e-01   6.8777999999999997e+00   5.6830000000000003e-01   3.5599999999999998e-01   2.6979999999999998e-01
   6.8330000000000002e-01   0.0000000000000000e+00   3.1739999999999999e+00   3.4370000000000001e-01  -3.4260000000000002e-01  -7.0199999999999999e-02   4.4390000000000002e-01   4.8920000000000002e-01   5.1365999999999996e+00   6.6469999999999996e-01   3.8490000000000002e-01   2.0349999999999999e-01
   8.8170000000000004e-01   1.3189999999999999e-01   2.7450999999999999e+00   3.3420000000000000e-01  -3.5210000000000002e-01  -7.8899999999999998e-02   3.5510000000000003e-01   2.0010000000000000e-01   5.7460000000000004e+00   5.5869999999999997e-01   3.1750000000000000e-01   2.1229999999999999e-01
   6.6130000000000000e-01   0.0000000000000000e+00   3.0882000000000001e+00   3.6280000000000001e-01  -3.1400000000000000e-01  -1.0520000000000000e-01   1.5540000000000001e-01   2.8910000000000002e-01   5.2236000000000002e+00   5.7799999999999996e-01   4.6189999999999998e-01   2.4329999999999999e-01
   5.9509999999999996e-01  -4.3999999999999997e-02   2.2303999999999999e+00   4.1049999999999998e-01  -3.2350000000000001e-01  -1.7500000000000002e-02   3.9950000000000002e-01   2.8910000000000002e-01   5.2236000000000002e+00   5.4910000000000003e-01   4.1370000000000001e-01   2.2559999999999999e-01
   6.8330000000000002e-01  -1.3189999999999999e-01   3.0024000000000002e+00   3.1509999999999999e-01  -2.1890000000000001e-01  -1.0090000000000000e-01   1.1100000000000000e-01   5.7809999999999995e-01   5.9200999999999997e+00   4.9130000000000001e-01   3.1750000000000000e-01   2.4329999999999999e-01
   6.1719999999999997e-01   2.6379999999999998e-01   1.5441000000000000e+00   3.7240000000000001e-01  -2.5690000000000002e-01  -1.0960000000000000e-01   2.2189999999999999e-01   5.1139999999999997e-01   5.7460000000000004e+00   6.1650000000000005e-01   3.7530000000000002e-01   2.7870000000000000e-01
   7.0530000000000004e-01   1.9789999999999999e-01   3.0882000000000001e+00   4.9650000000000000e-01  -3.2350000000000001e-01  -6.1400000000000003e-02   4.2170000000000002e-01   1.7790000000000000e-01   5.9200999999999997e+00   5.8760000000000001e-01   3.9450000000000002e-01   2.6100000000000001e-01
   6.1719999999999997e-01  -6.6000000000000003e-02   2.6593000000000000e+00   4.2009999999999997e-01  -2.2839999999999999e-01  -3.9500000000000000e-02   3.1069999999999998e-01   3.3350000000000002e-01   7.0518999999999998e+00   5.4910000000000003e-01   4.7149999999999997e-01   2.5209999999999999e-01
   6.1719999999999997e-01   4.3999999999999997e-02   2.9165999999999999e+00   3.5330000000000000e-01  -3.7109999999999999e-01  -6.5799999999999997e-02   4.6610000000000001e-01   3.1130000000000002e-01   5.5719000000000003e+00   5.6830000000000003e-01   3.8490000000000002e-01   2.3000000000000001e-01
   8.1559999999999999e-01   1.7590000000000000e-01   3.0024000000000002e+00   3.0549999999999999e-01  -2.5690000000000002e-01  -9.2100000000000001e-02   2.8849999999999998e-01   3.3350000000000002e-01   5.9200999999999997e+00   5.6830000000000003e-01   2.9830000000000001e-01   2.8749999999999998e-01
   7.9349999999999998e-01   0.0000000000000000e+00   2.4018999999999999e+00   3.6280000000000001e-01  -3.4260000000000002e-01  -9.6500000000000002e-02   5.7709999999999995e-01   4.0020000000000000e-01   5.0495000000000001e+00   5.2980000000000005e-01   3.6559999999999998e-01   2.4329999999999999e-01
   5.9509999999999996e-01   1.3189999999999999e-01   2.7450999999999999e+00   4.2009999999999997e-01  -3.0449999999999999e-01  -9.2100000000000001e-02   2.8849999999999998e-01   4.4469999999999998e-01   5.4847999999999999e+00   5.7799999999999996e-01   4.5219999999999999e-01   1.9910000000000000e-01
   7.2740000000000005e-01   4.3999999999999997e-02   2.2303999999999999e+00   4.0100000000000002e-01  -2.7600000000000002e-01  -9.2100000000000001e-02   6.8799999999999994e-01   3.3350000000000002e-01   5.5719000000000003e+00   5.9719999999999995e-01   3.6559999999999998e-01   2.5659999999999999e-01
   9.0369999999999995e-01   2.1999999999999999e-02   2.7450999999999999e+00   4.0100000000000002e-01  -3.7109999999999999e-01  -6.1400000000000003e-02   3.5510000000000003e-01   1.5559999999999999e-01   6.1813000000000002e+00   5.3939999999999999e-01   4.5219999999999999e-01   2.5209999999999999e-01
   7.9349999999999998e-01  -2.8580000000000000e-01   2.1446000000000001e+00   3.4370000000000001e-01  -2.4740000000000001e-01  -5.2600000000000001e-02   3.7730000000000002e-01   2.8910000000000002e-01   5.3977000000000004e+00   5.1049999999999995e-01   2.8870000000000001e-01   2.3890000000000000e-01
   7.9349999999999998e-01  -1.0990000000000000e-01   2.0588000000000002e+00   3.8190000000000002e-01  -2.5690000000000002e-01  -8.3299999999999999e-02   4.6610000000000001e-01   1.5559999999999999e-01   5.8330000000000002e+00   5.3939999999999999e-01   3.0790000000000001e-01   2.1679999999999999e-01
   4.6289999999999998e-01   1.3189999999999999e-01   2.4018999999999999e+00   4.8690000000000000e-01  -3.9010000000000000e-01  -2.6300000000000000e-02   4.4390000000000002e-01   4.2249999999999999e-01   6.1813000000000002e+00   4.7199999999999998e-01   3.3679999999999999e-01   2.5209999999999999e-01
   7.9349999999999998e-01   0.0000000000000000e+00   2.4018999999999999e+00   3.6280000000000001e-01  -2.9499999999999998e-01  -5.2600000000000001e-02   4.2170000000000002e-01   2.4460000000000001e-01   6.2683000000000000e+00   5.4910000000000003e-01   4.1370000000000001e-01   2.2559999999999999e-01
   5.5110000000000003e-01   6.6000000000000003e-02   2.5735000000000001e+00   3.3420000000000000e-01  -3.5210000000000002e-01  -7.0199999999999999e-02   3.3289999999999997e-01   2.2239999999999999e-01   6.1813000000000002e+00   5.1049999999999995e-01   3.4639999999999999e-01   2.3000000000000001e-01
   6.6130000000000000e-01  -3.7369999999999998e-01   3.0882000000000001e+00   4.0100000000000002e-01  -3.4260000000000002e-01  -5.2600000000000001e-02   4.2170000000000002e-01   3.3350000000000002e-01   5.6589000000000000e+00   5.4910000000000003e-01   4.6189999999999998e-01   2.9640000000000000e-01
   5.0700000000000001e-01   0.0000000000000000e+00   3.0024000000000002e+00   3.3420000000000000e-01  -2.9499999999999998e-01  -1.0090000000000000e-01   4.6610000000000001e-01   3.1130000000000002e-01   5.5719000000000003e+00   6.2609999999999999e-01   4.0410000000000001e-01   2.4770000000000000e-01
   4.8490000000000000e-01   1.5390000000000001e-01   3.0882000000000001e+00   4.0100000000000002e-01  -2.4740000000000001e-01  -3.5099999999999999e-02   2.2189999999999999e-01   3.3350000000000002e-01   5.3106999999999998e+00   4.8159999999999997e-01   5.1000000000000001e-01   2.6100000000000001e-01
   7.2740000000000005e-01   0.0000000000000000e+00   2.2303999999999999e+00   3.8190000000000002e-01  -2.6640000000000003e-01  -9.6500000000000002e-02   4.8830000000000001e-01   8.8900000000000007e-02   6.1813000000000002e+00   5.8760000000000001e-01   3.6559999999999998e-01   1.6810000000000000e-01
   6.6130000000000000e-01  -1.0990000000000000e-01   2.9165999999999999e+00   3.8190000000000002e-01  -2.8549999999999998e-01  -1.3200000000000000e-02   3.9950000000000002e-01   2.6679999999999998e-01   5.4847999999999999e+00   5.8760000000000001e-01   3.2710000000000000e-01   2.9189999999999999e-01
   7.9349999999999998e-01  -2.1999999999999999e-02   2.4018999999999999e+00   5.0600000000000001e-01  -3.9970000000000000e-01  -1.3200000000000000e-02   3.5510000000000003e-01   4.0020000000000000e-01   5.8330000000000002e+00   5.4910000000000003e-01   3.9450000000000002e-01   2.0790000000000000e-01
   6.6130000000000000e-01   8.7900000000000006e-02   3.3456000000000001e+00   4.4869999999999999e-01  -2.9499999999999998e-01  -7.0199999999999999e-02   4.4390000000000002e-01   3.3350000000000002e-01   5.5719000000000003e+00   5.9719999999999995e-01   3.9450000000000002e-01   2.6540000000000002e-01
   6.3919999999999999e-01   1.0990000000000000e-01   3.1739999999999999e+00   4.2009999999999997e-01  -2.4740000000000001e-01  -7.0199999999999999e-02   4.4390000000000002e-01   4.4499999999999998e-02   5.5719000000000003e+00   4.8159999999999997e-01   4.0410000000000001e-01   2.5209999999999999e-01
   8.5960000000000003e-01  -1.5390000000000001e-01   1.8872000000000000e+00   4.1049999999999998e-01  -2.8549999999999998e-01  -6.1400000000000003e-02   3.9950000000000002e-01   3.5580000000000001e-01   6.4424999999999999e+00   5.7799999999999996e-01   3.3679999999999999e-01   2.6100000000000001e-01
   5.9509999999999996e-01   0.0000000000000000e+00   2.4876999999999998e+00   4.2959999999999998e-01  -3.4260000000000002e-01  -4.3900000000000002e-02   2.4410000000000001e-01   2.0010000000000000e-01   5.2236000000000002e+00   5.5869999999999997e-01   3.6559999999999998e-01   2.4770000000000000e-01
   4.6289999999999998e-01   1.5390000000000001e-01   2.3161999999999998e+00   4.8690000000000000e-01  -3.1400000000000000e-01  -7.4499999999999997e-02   5.1049999999999995e-01   3.7800000000000000e-01   5.8330000000000002e+00   5.2020000000000000e-01   3.0790000000000001e-01   2.7870000000000000e-01
   7.9349999999999998e-01   0.0000000000000000e+00   1.9730000000000001e+00   3.2460000000000000e-01  -3.2350000000000001e-01  -1.7500000000000002e-02   3.9950000000000002e-01   2.4460000000000001e-01   5.4847999999999999e+00   5.0090000000000001e-01   3.7530000000000002e-01   2.6100000000000001e-01
   6.8330000000000002e-01  -4.3999999999999997e-02   2.0588000000000002e+00   4.0100000000000002e-01  -2.6640000000000003e-01  -3.0700000000000002e-02   2.6629999999999998e-01   2.8910000000000002e-01   5.1365999999999996e+00   5.7799999999999996e-01   4.1370000000000001e-01   2.3000000000000001e-01
   5.5110000000000003e-01   3.2979999999999998e-01   1.3725000000000001e+00   5.3469999999999995e-01  -3.9970000000000000e-01  -7.0199999999999999e-02   2.2189999999999999e-01   2.2239999999999999e-01   5.7460000000000004e+00   6.3580000000000003e-01   2.8870000000000001e-01   2.8749999999999998e-01
   5.2900000000000003e-01   2.1999999999999999e-02   2.5735000000000001e+00   4.6779999999999999e-01  -2.5690000000000002e-01  -4.8200000000000000e-02   4.8830000000000001e-01   4.8920000000000002e-01   5.7460000000000004e+00   4.8159999999999997e-01   4.2340000000000000e-01   2.3440000000000000e-01
   5.2900000000000003e-01   1.3189999999999999e-01   3.2597999999999998e+00   3.0549999999999999e-01  -3.0449999999999999e-01  -3.0700000000000002e-02   2.8849999999999998e-01   4.4469999999999998e-01   5.8330000000000002e+00   5.1049999999999995e-01   4.4259999999999999e-01   2.3890000000000000e-01
   6.3919999999999999e-01   1.0990000000000000e-01   2.9165999999999999e+00   4.0100000000000002e-01  -2.9499999999999998e-01  -9.2100000000000001e-02   5.1049999999999995e-01   3.3350000000000002e-01   6.4424999999999999e+00   4.8159999999999997e-01   2.6939999999999997e-01   2.4770000000000000e-01
   5.2900000000000003e-01   1.0990000000000000e-01   2.3161999999999998e+00   4.2959999999999998e-01  -2.6640000000000003e-01  -7.0199999999999999e-02   3.3289999999999997e-01   2.8910000000000002e-01   6.6166000000000000e+00   5.2020000000000000e-01   4.0410000000000001e-01   2.5659999999999999e-01
   6.3919999999999999e-01  -1.5390000000000001e-01   2.6593000000000000e+00   3.8190000000000002e-01  -2.6640000000000003e-01  -2.6300000000000000e-02   2.8849999999999998e-01   3.7800000000000000e-01   5.9200999999999997e+00   5.5869999999999997e-01   3.0790000000000001e-01   2.7870000000000000e-01
   5.7310000000000005e-01  -1.3189999999999999e-01   3.0024000000000002e+00   3.3420000000000000e-01  -2.7600000000000002e-01  -8.3299999999999999e-02   3.7730000000000002e-01   4.6689999999999998e-01   5.7460000000000004e+00   5.4910000000000003e-01   3.5599999999999998e-01   2.6100000000000001e-01
   5.9509999999999996e-01   4.3999999999999997e-02   2.7450999999999999e+00   4.8690000000000000e-01  -2.8549999999999998e-01  -5.2600000000000001e-02   4.6610000000000001e-01   3.7800000000000000e-01   5.8330000000000002e+00   5.2980000000000005e-01   3.2710000000000000e-01   2.2559999999999999e-01
   6.3919999999999999e-01  -6.6000000000000003e-02   2.8309000000000002e+00   2.9599999999999999e-01  -2.9499999999999998e-01  -5.2600000000000001e-02   3.3289999999999997e-01   2.6679999999999998e-01   5.3106999999999998e+00   5.3939999999999999e-01   3.9450000000000002e-01   2.7429999999999999e-01
   7.0530000000000004e-01  -2.1999999999999999e-02   2.1446000000000001e+00   3.3420000000000000e-01  -2.5690000000000002e-01  -5.7000000000000002e-02   3.1069999999999998e-01   4.0020000000000000e-01   5.5719000000000003e+00   5.2980000000000005e-01   3.8490000000000002e-01   2.5659999999999999e-01
   6.6130000000000000e-01   1.3189999999999999e-01   2.9165999999999999e+00   3.7240000000000001e-01  -2.4740000000000001e-01  -3.5099999999999999e-02   2.8849999999999998e-01   3.5580000000000001e-01   5.9200999999999997e+00   4.9130000000000001e-01   4.0410000000000001e-01   1.9910000000000000e-01
   8.5960000000000003e-01   2.8580000000000000e-01   2.5735000000000001e+00   4.4869999999999999e-01  -3.2350000000000001e-01  -4.4000000000000003e-03   4.2170000000000002e-01   4.2249999999999999e-01   5.3106999999999998e+00   5.2020000000000000e-01   4.0410000000000001e-01   2.5209999999999999e-01
   5.2900000000000003e-01  -2.1999999999999999e-02   2.4876999999999998e+00   4.8690000000000000e-01  -2.3790000000000000e-01  -3.0700000000000002e-02   2.6629999999999998e-01   3.1130000000000002e-01   5.6589000000000000e+00   5.2020000000000000e-01   4.7149999999999997e-01   2.3890000000000000e-01
   6.3919999999999999e-01  -1.3189999999999999e-01   2.7450999999999999e+00   4.2959999999999998e-01  -2.4740000000000001e-01  -5.7000000000000002e-02   3.5510000000000003e-01   3.7800000000000000e-01   5.5719000000000003e+00   5.2980000000000005e-01   3.5599999999999998e-01   2.5659999999999999e-01
   6.3919999999999999e-01   0.0000000000000000e+00   2.4018999999999999e+00   4.0100000000000002e-01  -2.8549999999999998e-01  -9.6500000000000002e-02   3.5510000000000003e-01   4.2249999999999999e-01   5.1365999999999996e+00   6.2609999999999999e-01   2.3089999999999999e-01   2.8310000000000002e-01
   5.9509999999999996e-01  -2.1999999999999999e-02   3.1739999999999999e+00   4.6779999999999999e-01  -3.0449999999999999e-01  -6.5799999999999997e-02   4.8830000000000001e-01   4.2249999999999999e-01   5.7460000000000004e+00   6.1650000000000005e-01   3.5599999999999998e-01   2.4329999999999999e-01
   4.6289999999999998e-01  -1.5390000000000001e-01   3.0024000000000002e+00   2.8639999999999999e-01  -1.9980000000000001e-01  -9.2100000000000001e-02   4.8830000000000001e-01   4.0020000000000000e-01   6.0941999999999998e+00   5.7799999999999996e-01   3.7530000000000002e-01   3.1409999999999999e-01
   6.8330000000000002e-01  -4.3999999999999997e-02   1.7157000000000000e+00   4.5829999999999999e-01  -2.5690000000000002e-01  -7.4499999999999997e-02   3.7730000000000002e-01   6.0040000000000004e-01   5.6589000000000000e+00   5.4910000000000003e-01   3.1750000000000000e-01   2.4770000000000000e-01
   5.9509999999999996e-01  -2.4179999999999999e-01   1.9730000000000001e+00   3.5330000000000000e-01  -3.2350000000000001e-01   8.8000000000000005e-03   4.6610000000000001e-01   2.2239999999999999e-01   5.8330000000000002e+00   6.1650000000000005e-01   4.5219999999999999e-01   2.4329999999999999e-01
   7.7149999999999996e-01   1.0990000000000000e-01   2.7450999999999999e+00   3.6280000000000001e-01  -3.9970000000000000e-01  -2.6300000000000000e-02   5.7709999999999995e-01   4.8920000000000002e-01   5.4847999999999999e+00   5.7799999999999996e-01   3.5599999999999998e-01   2.3000000000000001e-01
   6.3919999999999999e-01   8.7900000000000006e-02   2.6593000000000000e+00   3.6280000000000001e-01  -2.6640000000000003e-01  -3.5099999999999999e-02   3.9950000000000002e-01   3.3350000000000002e-01   6.7035999999999998e+00   5.3939999999999999e-01   3.1750000000000000e-01   2.3890000000000000e-01
   5.0700000000000001e-01  -6.6000000000000003e-02   2.1446000000000001e+00   4.9650000000000000e-01  -3.5210000000000002e-01  -6.5799999999999997e-02   5.3269999999999995e-01   5.7809999999999995e-01   5.4847999999999999e+00   5.2020000000000000e-01   4.2340000000000000e-01   2.4770000000000000e-01
   7.7149999999999996e-01   4.3999999999999997e-02   2.0588000000000002e+00   3.5330000000000000e-01  -2.9499999999999998e-01  -8.8000000000000005e-03   6.6579999999999995e-01   4.4469999999999998e-01   5.9200999999999997e+00   5.5869999999999997e-01   4.2340000000000000e-01   2.3890000000000000e-01
   7.7149999999999996e-01   6.6000000000000003e-02   2.5735000000000001e+00   3.9140000000000003e-01  -3.1400000000000000e-01  -4.8200000000000000e-02   2.8849999999999998e-01   2.6679999999999998e-01   6.0072000000000001e+00   5.2020000000000000e-01   4.5219999999999999e-01   2.0790000000000000e-01
   7.0530000000000004e-01  -1.3189999999999999e-01   3.2597999999999998e+00   3.7240000000000001e-01  -2.7600000000000002e-01  -8.3299999999999999e-02   3.3289999999999997e-01   3.1130000000000002e-01   6.0072000000000001e+00   5.6830000000000003e-01   4.0410000000000001e-01   2.6979999999999998e-01
   5.0700000000000001e-01  -1.0990000000000000e-01   2.7450999999999999e+00   3.2460000000000000e-01  -3.8059999999999999e-01  -6.5799999999999997e-02   2.4410000000000001e-01   4.8920000000000002e-01   5.6589000000000000e+00   5.7799999999999996e-01   4.0410000000000001e-01   2.6979999999999998e-01
   7.0530000000000004e-01  -1.9789999999999999e-01   1.8015000000000001e+00   2.9599999999999999e-01  -3.5210000000000002e-01  -8.3299999999999999e-02   4.6610000000000001e-01   4.0020000000000000e-01   5.7460000000000004e+00   5.8760000000000001e-01   3.6559999999999998e-01   2.6979999999999998e-01
   5.5110000000000003e-01   0.0000000000000000e+00   2.9165999999999999e+00   4.8690000000000000e-01  -2.5690000000000002e-01  -1.1400000000000000e-01   5.1049999999999995e-01   2.0010000000000000e-01   5.8330000000000002e+00   5.7799999999999996e-01   3.8490000000000002e-01   2.3000000000000001e-01
   7.0530000000000004e-01  -1.5390000000000001e-01   3.4314000000000000e+00   3.7240000000000001e-01  -2.9499999999999998e-01  -1.0090000000000000e-01   3.5510000000000003e-01   3.1130000000000002e-01   5.5719000000000003e+00   5.3939999999999999e-01   3.7530000000000002e-01   2.4329999999999999e-01
   4.1880000000000001e-01   2.1999999999999999e-02   2.6593000000000000e+00   3.9140000000000003e-01  -2.6640000000000003e-01  -9.6500000000000002e-02   6.2150000000000005e-01   4.8920000000000002e-01   6.0072000000000001e+00   5.5869999999999997e-01   4.3300000000000000e-01   2.0349999999999999e-01
   6.1719999999999997e-01  -1.7590000000000000e-01   3.0882000000000001e+00   4.0100000000000002e-01  -3.7109999999999999e-01  -6.5799999999999997e-02   4.8830000000000001e-01   3.3350000000000002e-01   5.7460000000000004e+00   5.3939999999999999e-01   3.4639999999999999e-01   2.4770000000000000e-01
   5.9509999999999996e-01   2.1999999999999999e-02   2.4018999999999999e+00   5.0600000000000001e-01  -2.2839999999999999e-01  -2.1899999999999999e-02   4.8830000000000001e-01   5.1139999999999997e-01   6.2683000000000000e+00   5.1049999999999995e-01   3.8490000000000002e-01   2.4770000000000000e-01
   6.1719999999999997e-01  -1.0990000000000000e-01   2.6593000000000000e+00   4.0100000000000002e-01  -2.9499999999999998e-01  -1.3200000000000000e-02   3.7730000000000002e-01   2.8910000000000002e-01   5.3977000000000004e+00   5.2020000000000000e-01   3.2710000000000000e-01   2.8749999999999998e-01
   5.2900000000000003e-01   1.3189999999999999e-01   2.3161999999999998e+00   4.9650000000000000e-01  -3.0449999999999999e-01  -8.3299999999999999e-02   1.9980000000000001e-01   3.3350000000000002e-01   5.8330000000000002e+00   5.5869999999999997e-01   3.0790000000000001e-01   2.5209999999999999e-01
   7.9349999999999998e-01   0.0000000000000000e+00   2.5735000000000001e+00   3.5330000000000000e-01  -2.3790000000000000e-01  -7.8899999999999998e-02   5.9930000000000005e-01   5.1139999999999997e-01   5.6589000000000000e+00   5.2980000000000005e-01   4.4259999999999999e-01   2.5659999999999999e-01
   5.7310000000000005e-01   8.7900000000000006e-02   3.0882000000000001e+00   4.4869999999999999e-01  -2.1890000000000001e-01  -1.0090000000000000e-01   5.3269999999999995e-01   1.5559999999999999e-01   5.9200999999999997e+00   4.5269999999999999e-01   3.9450000000000002e-01   1.7249999999999999e-01
   4.8490000000000000e-01   0.0000000000000000e+00   1.9730000000000001e+00   4.0100000000000002e-01  -2.6640000000000003e-01  -2.6300000000000000e-02   3.9950000000000002e-01   2.6679999999999998e-01   6.3554000000000004e+00   4.6239999999999998e-01   3.4639999999999999e-01   2.1229999999999999e-01
   5.9509999999999996e-01  -1.5390000000000001e-01   2.2303999999999999e+00   4.1049999999999998e-01  -2.3790000000000000e-01  -5.2600000000000001e-02   3.3289999999999997e-01   4.6689999999999998e-01   6.1813000000000002e+00   4.7199999999999998e-01   4.6189999999999998e-01   2.8310000000000002e-01
   5.5110000000000003e-01  -4.3999999999999997e-02   2.4018999999999999e+00   3.0549999999999999e-01  -2.9499999999999998e-01  -5.7000000000000002e-02   4.2170000000000002e-01   2.6679999999999998e-01   5.5719000000000003e+00   6.4539999999999997e-01   3.7530000000000002e-01   2.4329999999999999e-01
   7.7149999999999996e-01  -6.6000000000000003e-02   2.9165999999999999e+00   3.3420000000000000e-01  -2.6640000000000003e-01  -7.0199999999999999e-02   3.7730000000000002e-01   4.4469999999999998e-01   6.0072000000000001e+00   5.4910000000000003e-01   3.7530000000000002e-01   2.5659999999999999e-01
   6.1719999999999997e-01  -1.0990000000000000e-01   2.4018999999999999e+00   4.2009999999999997e-01  -3.9010000000000000e-01  -7.4499999999999997e-02   2.8849999999999998e-01   3.1130000000000002e-01   5.1365999999999996e+00   5.4910000000000003e-01   3.7530000000000002e-01   2.0349999999999999e-01
   6.6130000000000000e-01   2.1999999999999999e-02   2.6593000000000000e+00   3.1509999999999999e-01  -2.1890000000000001e-01  -7.4499999999999997e-02   4.8830000000000001e-01   4.8920000000000002e-01   5.7460000000000004e+00   6.1650000000000005e-01   4.3300000000000000e-01   2.4329999999999999e-01
   7.2740000000000005e-01  -1.7590000000000000e-01   2.2303999999999999e+00   3.8190000000000002e-01  -2.2839999999999999e-01  -4.8200000000000000e-02   4.4390000000000002e-01   4.0020000000000000e-01   5.2236000000000002e+00   5.4910000000000003e-01   3.9450000000000002e-01   2.5209999999999999e-01
   5.7310000000000005e-01   1.5390000000000001e-01   2.9165999999999999e+00   4.0100000000000002e-01  -2.8549999999999998e-01  -5.7000000000000002e-02   3.5510000000000003e-01   4.4469999999999998e-01   4.7882999999999996e+00   4.8159999999999997e-01   3.3679999999999999e-01   2.8310000000000002e-01
   5.0700000000000001e-01   1.0990000000000000e-01   2.3161999999999998e+00   4.2009999999999997e-01  -2.7600000000000002e-01  -4.3900000000000002e-02   3.9950000000000002e-01   2.8910000000000002e-01   6.4424999999999999e+00   5.7799999999999996e-01   2.7900000000000003e-01   2.3000000000000001e-01
   7.7149999999999996e-01  -8.7900000000000006e-02   1.9730000000000001e+00   3.0549999999999999e-01  -2.7600000000000002e-01  -4.8200000000000000e-02   4.4390000000000002e-01   3.3350000000000002e-01   6.0941999999999998e+00   5.6830000000000003e-01   3.2710000000000000e-01   2.7429999999999999e-01
   3.9679999999999999e-01   1.5390000000000001e-01   3.0882000000000001e+00   3.8190000000000002e-01  -4.1870000000000002e-01  -4.3900000000000002e-02   4.6610000000000001e-01   5.1139999999999997e-01   5.9200999999999997e+00   4.6239999999999998e-01   3.1750000000000000e-01   2.5209999999999999e-01
   4.8490000000000000e-01  -8.7900000000000006e-02   2.9165999999999999e+00   3.1509999999999999e-01  -2.1890000000000001e-01  -8.3299999999999999e-02   4.4390000000000002e-01   2.8910000000000002e-01   5.5719000000000003e+00   5.8760000000000001e-01   4.0410000000000001e-01   2.5209999999999999e-01
   4.8490000000000000e-01   1.5390000000000001e-01   2.5735000000000001e+00   4.6779999999999999e-01  -3.1400000000000000e-01  -3.0700000000000002e-02   3.3289999999999997e-01   1.3339999999999999e-01   5.7460000000000004e+00   5.0090000000000001e-01   4.7149999999999997e-01   2.2120000000000001e-01
   3.7469999999999998e-01  -8.7900000000000006e-02   2.0588000000000002e+00   3.6280000000000001e-01  -3.3310000000000001e-01  -1.7500000000000002e-02   4.4390000000000002e-01   3.7800000000000000e-01   5.2236000000000002e+00   5.1049999999999995e-01   4.6189999999999998e-01   2.2559999999999999e-01
   4.4080000000000003e-01  -8.7900000000000006e-02   1.6298999999999999e+00   4.4869999999999999e-01  -2.7600000000000002e-01  -7.4499999999999997e-02   4.8830000000000001e-01   8.8900000000000007e-02   5.9200999999999997e+00   7.1279999999999999e-01   2.8870000000000001e-01   2.3440000000000000e-01
   5.2900000000000003e-01  -1.0990000000000000e-01   2.4018999999999999e+00   3.8190000000000002e-01  -2.3790000000000000e-01  -6.5799999999999997e-02   4.4390000000000002e-01   4.0020000000000000e-01   6.0072000000000001e+00   5.2980000000000005e-01   3.8490000000000002e-01   2.2559999999999999e-01
   5.2900000000000003e-01  -6.6000000000000003e-02   2.3161999999999998e+00   3.0549999999999999e-01  -3.2350000000000001e-01  -6.5799999999999997e-02   5.1049999999999995e-01   4.4469999999999998e-01   5.7460000000000004e+00   5.2980000000000005e-01   3.2710000000000000e-01   2.4329999999999999e-01
   5.9509999999999996e-01   6.6000000000000003e-02   2.6593000000000000e+00   5.1559999999999995e-01  -2.8549999999999998e-01  -7.8899999999999998e-02   3.3289999999999997e-01   1.7790000000000000e-01   5.2236000000000002e+00   5.3939999999999999e-01   3.4639999999999999e-01   2.8310000000000002e-01
   4.6289999999999998e-01   2.1999999999999999e-02   2.7450999999999999e+00   2.8639999999999999e-01  -3.2350000000000001e-01  -3.9500000000000000e-02   5.1049999999999995e-01   5.3369999999999995e-01   5.5719000000000003e+00   5.1049999999999995e-01   3.9450000000000002e-01   2.7870000000000000e-01
   6.8330000000000002e-01   2.1999999999999999e-02   2.7450999999999999e+00   4.2959999999999998e-01  -2.8549999999999998e-01  -4.3900000000000002e-02   4.2170000000000002e-01   3.1130000000000002e-01   6.3554000000000004e+00   5.3939999999999999e-01   3.8490000000000002e-01   2.6100000000000001e-01
   6.3919999999999999e-01  -2.4179999999999999e-01   2.6593000000000000e+00   3.7240000000000001e-01  -2.7600000000000002e-01  -1.0520000000000000e-01   3.3289999999999997e-01   4.0020000000000000e-01   6.0072000000000001e+00   5.9719999999999995e-01   3.1750000000000000e-01   2.6100000000000001e-01
   5.7310000000000005e-01  -1.9789999999999999e-01   3.0024000000000002e+00   4.2009999999999997e-01  -3.4260000000000002e-01  -8.7700000000000000e-02   5.3269999999999995e-01   4.6689999999999998e-01   5.7460000000000004e+00   6.5500000000000003e-01   4.1370000000000001e-01   2.5659999999999999e-01
   6.8330000000000002e-01   0.0000000000000000e+00   2.7450999999999999e+00   3.3420000000000000e-01  -3.3310000000000001e-01  -7.8899999999999998e-02   4.8830000000000001e-01   3.3350000000000002e-01   6.2683000000000000e+00   5.0090000000000001e-01   2.9830000000000001e-01   2.1229999999999999e-01
   3.7469999999999998e-01  -6.6000000000000003e-02   2.3161999999999998e+00   4.0100000000000002e-01  -3.2350000000000001e-01  -5.2600000000000001e-02   5.7709999999999995e-01   2.8910000000000002e-01   5.1365999999999996e+00   5.2020000000000000e-01   4.3300000000000000e-01   2.3890000000000000e-01
   6.3919999999999999e-01  -2.1980000000000000e-01   3.3456000000000001e+00   3.7240000000000001e-01  -2.6640000000000003e-01  -6.1400000000000003e-02   3.3289999999999997e-01   2.8910000000000002e-01   5.2236000000000002e+00   6.0690000000000000e-01   3.9450000000000002e-01   2.8310000000000002e-01
   4.8490000000000000e-01  -2.1980000000000000e-01   3.0882000000000001e+00   4.2959999999999998e-01  -2.3790000000000000e-01  -1.1400000000000000e-01   3.1069999999999998e-01   3.7800000000000000e-01   6.1813000000000002e+00   6.0690000000000000e-01   3.7530000000000002e-01   2.0790000000000000e-01
   4.8490000000000000e-01   3.9570000000000000e-01   1.6298999999999999e+00   3.6280000000000001e-01  -3.0449999999999999e-01   0.0000000000000000e+00   3.5510000000000003e-01   1.3339999999999999e-01   4.8754000000000000e+00   5.2980000000000005e-01   3.7530000000000002e-01   1.9460000000000000e-01
   5.2900000000000003e-01  -1.0990000000000000e-01   2.8309000000000002e+00   4.1049999999999998e-01  -3.0449999999999999e-01  -6.1400000000000003e-02   4.8830000000000001e-01   3.3350000000000002e-01   5.3977000000000004e+00   5.9719999999999995e-01   3.3679999999999999e-01   2.6979999999999998e-01
   5.0700000000000001e-01   4.3999999999999997e-02   2.2303999999999999e+00   5.2510000000000001e-01  -2.5690000000000002e-01  -6.1400000000000003e-02   3.7730000000000002e-01   4.2249999999999999e-01   5.3977000000000004e+00   4.7199999999999998e-01   3.2710000000000000e-01   2.3000000000000001e-01
   5.5110000000000003e-01  -1.9789999999999999e-01   1.9730000000000001e+00   3.1509999999999999e-01  -3.7109999999999999e-01  -9.2100000000000001e-02   7.9900000000000004e-01   1.5559999999999999e-01   5.7460000000000004e+00   5.3939999999999999e-01   4.2340000000000000e-01   2.1229999999999999e-01
   5.5110000000000003e-01  -2.1980000000000000e-01   3.1739999999999999e+00   3.2460000000000000e-01  -2.9499999999999998e-01  -2.1899999999999999e-02   3.5510000000000003e-01   1.5559999999999999e-01   6.4424999999999999e+00   5.4910000000000003e-01   3.1750000000000000e-01   2.4770000000000000e-01
   3.3060000000000000e-01   3.7369999999999998e-01   2.9165999999999999e+00   4.2009999999999997e-01  -3.0449999999999999e-01  -3.0700000000000002e-02   2.8849999999999998e-01   1.7790000000000000e-01   6.6166000000000000e+00   5.2020000000000000e-01   3.4639999999999999e-01   2.3890000000000000e-01
   9.2579999999999996e-01   2.1999999999999999e-02   2.8309000000000002e+00   3.0549999999999999e-01  -3.4260000000000002e-01  -2.6300000000000000e-02   5.3269999999999995e-01   2.6679999999999998e-01   5.0495000000000001e+00   5.2980000000000005e-01   3.7530000000000002e-01   2.3000000000000001e-01
   7.7149999999999996e-01  -4.3969999999999998e-01   2.3161999999999998e+00   3.3420000000000000e-01  -3.9010000000000000e-01  -1.0090000000000000e-01   7.3240000000000005e-01   4.2249999999999999e-01   6.3554000000000004e+00   5.8760000000000001e-01   3.4639999999999999e-01   2.1679999999999999e-01
   3.0859999999999999e-01  -4.3999999999999997e-02   2.6593000000000000e+00   4.2959999999999998e-01  -2.7600000000000002e-01  -5.7000000000000002e-02   4.8830000000000001e-01   2.4460000000000001e-01   6.0941999999999998e+00   5.2020000000000000e-01   2.8870000000000001e-01   2.5209999999999999e-01
   1.1020000000000001e-01   2.8580000000000000e-01   2.4018999999999999e+00   5.2510000000000001e-01  -1.9030000000000000e-01  -6.1400000000000003e-02   5.7709999999999995e-01   5.7809999999999995e-01   5.1365999999999996e+00   6.7430000000000001e-01   3.9450000000000002e-01   2.1229999999999999e-01
   8.3760000000000001e-01  -1.3189999999999999e-01   2.7450999999999999e+00   3.3420000000000000e-01  -3.2350000000000001e-01  -6.5799999999999997e-02   5.7709999999999995e-01   3.3350000000000002e-01   5.6589000000000000e+00   6.1650000000000005e-01   3.3679999999999999e-01   2.4329999999999999e-01
   1.0580000000000001e+00  -2.6379999999999998e-01   2.7450999999999999e+00   3.7240000000000001e-01  -2.5690000000000002e-01  -1.0090000000000000e-01   3.9950000000000002e-01   2.2239999999999999e-01   5.8330000000000002e+00   4.8159999999999997e-01   4.1370000000000001e-01   2.4770000000000000e-01
   3.0859999999999999e-01   3.9570000000000000e-01   1.8872000000000000e+00   4.3919999999999998e-01  -2.6640000000000003e-01  -6.1400000000000003e-02   4.4390000000000002e-01   5.1139999999999997e-01   5.4847999999999999e+00   5.3939999999999999e-01   3.7530000000000002e-01   2.5209999999999999e-01
  -2.2040000000000001e-01  -6.6000000000000003e-02   1.9730000000000001e+00   3.5330000000000000e-01  -2.0930000000000001e-01  -7.0199999999999999e-02   3.9950000000000002e-01   3.7800000000000000e-01   5.3106999999999998e+00   4.7199999999999998e-01   3.8490000000000002e-01   2.6100000000000001e-01
   8.8170000000000004e-01  -2.6379999999999998e-01   2.8309000000000002e+00   4.0100000000000002e-01  -3.2350000000000001e-01  -8.3299999999999999e-02   3.3289999999999997e-01   4.4469999999999998e-01   5.4847999999999999e+00   5.3939999999999999e-01   3.1750000000000000e-01   2.8749999999999998e-01
   8.5960000000000003e-01   4.3999999999999997e-02   3.0882000000000001e+00   4.4869999999999999e-01  -3.6159999999999998e-01  -8.3299999999999999e-02   5.7709999999999995e-01   3.3350000000000002e-01   5.6589000000000000e+00   5.0090000000000001e-01   3.7530000000000002e-01   2.2559999999999999e-01
   4.4080000000000003e-01  -1.5390000000000001e-01   1.9730000000000001e+00   4.3919999999999998e-01  -2.0930000000000001e-01  -7.4499999999999997e-02   4.2170000000000002e-01   2.4460000000000001e-01   4.9623999999999997e+00   5.7799999999999996e-01   3.9450000000000002e-01   2.4329999999999999e-01
  -8.8200000000000001e-02  -1.5390000000000001e-01   2.0588000000000002e+00   4.4869999999999999e-01  -1.9980000000000001e-01  -6.5799999999999997e-02   5.3269999999999995e-01   5.1139999999999997e-01   5.7460000000000004e+00   5.2020000000000000e-01   3.4639999999999999e-01   2.4329999999999999e-01
   8.3760000000000001e-01  -1.9789999999999999e-01   2.7450999999999999e+00   4.2959999999999998e-01  -2.9499999999999998e-01  -5.2600000000000001e-02   4.4390000000000002e-01   6.2260000000000004e-01   5.7460000000000004e+00   5.2020000000000000e-01   4.7149999999999997e-01   2.0790000000000000e-01
   1.1241000000000001e+00  -8.7900000000000006e-02   2.9165999999999999e+00   3.2460000000000000e-01  -3.0449999999999999e-01  -3.5099999999999999e-02   6.2150000000000005e-01   1.3339999999999999e-01   5.1365999999999996e+00   5.5869999999999997e-01   3.9450000000000002e-01   2.5659999999999999e-01
   2.2040000000000001e-01  -1.0990000000000000e-01   2.7450999999999999e+00   3.8190000000000002e-01  -2.7600000000000002e-01  -9.2100000000000001e-02   4.8830000000000001e-01   5.1139999999999997e-01   5.7460000000000004e+00   5.2020000000000000e-01   4.1370000000000001e-01   2.5659999999999999e-01
