# Supplementary material for: Footwear and Foam Surface Alter Gait Initiation of Typical Subjects
Source: PLoS One. 2015 Aug 13;10(8):e0135821. doi: 10.1371/journal.pone.0135821 (PMC4536224; doi:10.1371/journal.pone.0135821)
Supplement: S1 Dataset — (ZIP) [file pone.0135821.s001.zip › 4_foam_av1_04.txt]

  -4.6289999999999998e-01  -2.2423000000000002e+00   3.2409109999999998e+02   9.6620000000000008e+00   3.1602100000000000e+01  -7.5429999999999997e-01   8.4340000000000004e-01  -1.3341000000000001e+00   3.0305650000000003e+02   4.7682000000000002e+00  -3.1377500000000001e+01   8.7139999999999995e-01
  -8.3760000000000001e-01  -3.0556999999999999e+00   3.2091710000000000e+02   9.1942000000000004e+00   3.1231000000000002e+01  -6.9730000000000003e-01   5.3269999999999995e-01  -1.4898000000000000e+00   3.0262119999999999e+02   4.7682000000000002e+00  -3.1454400000000000e+01   9.3340000000000001e-01
  -1.1021000000000001e+00  -3.9131000000000000e+00   3.1619900000000001e+02   8.6976999999999993e+00   3.0869399999999999e+01  -5.3939999999999999e-01   7.3240000000000005e-01  -2.0901999999999998e+00   3.0357889999999998e+02   4.5852000000000004e+00  -3.1435199999999998e+01   8.7580000000000002e-01
  -1.2564000000000000e+00  -5.0781999999999998e+00   3.1225299999999999e+02   7.9912000000000001e+00   3.0631499999999999e+01  -4.8680000000000001e-01   9.1000000000000003e-01  -1.3564000000000001e+00   3.0392710000000000e+02   4.5852000000000004e+00  -3.1589200000000002e+01   8.0510000000000004e-01
  -1.8735999999999999e+00  -6.4192000000000000e+00   3.0839269999999999e+02   7.4184000000000001e+00   3.0327000000000002e+01  -3.7709999999999999e-01   6.8799999999999994e-01  -1.9345000000000001e+00   3.0549419999999998e+02   4.3636999999999997e+00  -3.1598800000000001e+01   7.8300000000000003e-01
  -2.3584999999999998e+00  -7.5183999999999997e+00   3.0521870000000001e+02   6.5686000000000000e+00   3.0079599999999999e+01  -2.4560000000000001e-01   4.4390000000000002e-01  -2.8462000000000001e+00   3.0427539999999999e+02   4.0361000000000002e+00  -3.1483300000000000e+01   7.4309999999999998e-01
  -2.8433999999999999e+00  -8.5296000000000003e+00   3.0075799999999998e+02   6.0053000000000001e+00   2.9689399999999999e+01  -1.6230000000000000e-01   2.2189999999999999e-01  -2.6015999999999999e+00   3.0479770000000002e+02   3.8241999999999998e+00  -3.1656500000000001e+01   6.2809999999999999e-01
  -3.1299999999999999e+00  -9.1452000000000009e+00   2.9501040000000000e+02   5.2320000000000002e+00   2.9232600000000001e+01  -1.7500000000000002e-02   1.9980000000000001e-01  -3.2909000000000002e+00   3.0410129999999998e+02   3.2944000000000000e+00  -3.1752700000000001e+01   4.9990000000000001e-01
  -3.5047000000000001e+00  -1.0068500000000000e+01   2.8857670000000002e+02   4.5922999999999998e+00   2.8642700000000001e+01   5.7000000000000002e-02   3.9950000000000002e-01  -4.0468999999999999e+00   3.0488479999999998e+02   2.7067999999999999e+00  -3.1858599999999999e+01   4.4679999999999997e-01
  -4.3864000000000001e+00  -1.0574100000000000e+01   2.8188549999999998e+02   3.8763000000000001e+00   2.8128799999999998e+01   1.4030000000000001e-01   2.2200000000000001e-02  -4.2915000000000001e+00   3.0706130000000002e+02   2.0133000000000001e+00  -3.2031799999999997e+01   2.8749999999999998e-01
  -4.8933999999999997e+00  -1.1255599999999999e+01   2.7330709999999999e+02   3.4371000000000000e+00   2.7367500000000000e+01   2.1929999999999999e-01  -2.2189999999999999e-01  -5.9368999999999996e+00   3.0854129999999998e+02   8.7660000000000005e-01  -3.2387799999999999e+01   1.6370000000000001e-01
  -5.4223999999999997e+00  -1.1497400000000001e+01   2.6507190000000003e+02   3.1698000000000000e+00   2.6634799999999998e+01   2.2800000000000001e-01  -5.3269999999999995e-01  -7.7602000000000002e+00   3.1289429999999999e+02  -1.7340000000000000e-01  -3.2695700000000002e+01  -6.6400000000000001e-02
  -6.0175000000000001e+00  -1.1299600000000000e+01   2.5640769999999998e+02   2.7879000000000000e+00   2.5816500000000001e+01   1.9730000000000000e-01  -1.5093000000000001e+00  -8.8719999999999999e+00   3.1924970000000002e+02  -1.4449000000000001e+00  -3.3321100000000001e+01  -3.9810000000000001e-01
  -6.8771000000000004e+00  -1.0552099999999999e+01   2.4542740000000001e+02   2.6446000000000001e+00   2.4893400000000000e+01   1.4910000000000001e-01  -2.7966000000000002e+00  -1.1162300000000000e+01   3.2456040000000002e+02  -2.7839000000000000e+00  -3.4004300000000001e+01  -6.1490000000000000e-01
  -7.7587999999999999e+00  -9.8705999999999996e+00   2.3453290000000001e+02   2.6732999999999998e+00   2.3837199999999999e+01   1.1840000000000001e-01  -3.9950999999999999e+00  -1.2852200000000000e+01   3.3091579999999999e+02  -4.1999000000000004e+00  -3.4639299999999999e+01  -9.2010000000000003e-01
  -7.9793000000000003e+00  -9.7606999999999999e+00   2.2252310000000000e+02   2.3868999999999998e+00   2.2685800000000000e+01   1.5350000000000000e-01  -5.8817000000000004e+00  -1.3897300000000000e+01   3.4005709999999999e+02  -5.6737000000000002e+00  -3.5466799999999999e+01  -1.2341000000000000e+00
  -8.4420999999999999e+00  -9.3430000000000000e+00   2.1008449999999999e+02   2.2437000000000000e+00   2.1638999999999999e+01   1.1840000000000001e-01  -8.0568000000000008e+00  -1.6098600000000001e+01   3.4728309999999999e+02  -7.1764000000000001e+00  -3.6332799999999999e+01  -1.5127999999999999e+00
  -9.0593000000000004e+00  -8.5296000000000003e+00   1.9987620000000001e+02   2.1482000000000001e+00   2.0563700000000001e+01   1.2280000000000001e-01  -1.0431600000000000e+01  -1.8455600000000000e+01   3.5712090000000001e+02  -8.8813999999999993e+00  -3.7256500000000003e+01  -1.8667000000000000e+00
  -9.5663000000000000e+00  -7.5624000000000002e+00   1.8906750000000000e+02   2.0145000000000000e+00   1.9612100000000002e+01   1.3200000000000000e-02  -1.2695499999999999e+01  -2.0434600000000000e+01   3.6687169999999998e+02  -1.0307100000000000e+01  -3.8199500000000000e+01  -2.3046000000000002e+00
  -1.0029199999999999e+01  -5.6718000000000002e+00   1.7920230000000001e+02   2.0240999999999998e+00   1.8689100000000000e+01  -1.0960000000000000e-01  -1.5314500000000001e+01  -2.1657499999999999e+01   3.7601299999999998e+02  -1.1858000000000001e+01  -3.9132800000000003e+01  -2.6053999999999999e+00
  -1.0712500000000000e+01  -3.4514000000000000e+00   1.7002350000000001e+02   2.1291000000000002e+00   1.7851700000000001e+01  -3.7269999999999998e-01  -1.7600600000000000e+01  -2.3658700000000000e+01   3.8445780000000002e+02  -1.3254700000000000e+01  -4.0133499999999998e+01  -2.8885000000000001e+00
  -1.1131300000000000e+01   8.7900000000000006e-02   1.6256030000000001e+02   2.0813000000000001e+00   1.7204599999999999e+01  -6.7969999999999997e-01  -1.9731300000000001e+01  -2.4970600000000001e+01   3.9386030000000000e+02  -1.4680400000000001e+01  -4.1028399999999998e+01  -3.2246999999999999e+00
  -1.2035000000000000e+01   3.0556999999999999e+00   1.5629810000000001e+02   2.1194999999999999e+00   1.6738399999999999e+01  -9.6470000000000000e-01  -2.1684500000000000e+01  -2.6571600000000000e+01   4.0221809999999999e+02  -1.6019300000000001e+01  -4.1894399999999997e+01  -3.4723999999999999e+00
  -1.2255400000000000e+01   6.1554000000000002e+00   1.5149420000000001e+02   2.0718000000000001e+00   1.6176900000000000e+01  -1.2016000000000000e+00  -2.3770800000000001e+01  -2.8528400000000001e+01   4.1170769999999999e+02  -1.7512400000000000e+01  -4.2962400000000002e+01  -3.8041999999999998e+00
  -1.2564000000000000e+01   8.4417000000000009e+00   1.4591820000000001e+02   1.9859000000000000e+00   1.5872400000000001e+01  -1.4427000000000001e+00  -2.5390999999999998e+01  -2.9995899999999999e+01   4.2023960000000000e+02  -1.8687600000000000e+01  -4.4040100000000002e+01  -4.0872999999999999e+00
  -1.3467700000000001e+01   1.0288300000000000e+01   1.4145750000000001e+02   1.7566999999999999e+00   1.5387100000000000e+01  -1.6269000000000000e+00  -2.7033400000000000e+01  -3.1574600000000000e+01   4.2833620000000002e+02  -1.9988000000000000e+01  -4.4925300000000000e+01  -4.3526999999999996e+00
  -1.3533899999999999e+01   1.1409500000000000e+01   1.3759719999999999e+02   1.5180000000000000e+00   1.5168200000000001e+01  -1.7408999999999999e+00  -2.8453900000000001e+01  -3.3486899999999999e+01   4.3721629999999999e+02  -2.1115100000000002e+01  -4.5820200000000000e+01  -4.6224999999999996e+00
  -1.4415600000000000e+01   1.1827199999999999e+01   1.3579570000000001e+02   1.1934000000000000e+00   1.4997000000000000e+01  -1.8243000000000000e+00  -3.0096299999999999e+01  -3.5021200000000000e+01   4.4531290000000001e+02  -2.2251700000000000e+01  -4.6801600000000001e+01  -4.9145000000000003e+00
  -1.4988600000000000e+01   1.1893100000000000e+01   1.3322219999999999e+02   9.1659999999999997e-01   1.4892300000000001e+01  -1.8593000000000000e+00  -3.1050699999999999e+01  -3.6533200000000001e+01   4.5288709999999998e+02  -2.3282499999999999e+01  -4.7734900000000003e+01  -5.2241000000000000e+00
  -1.5473599999999999e+01   1.2200900000000001e+01   1.3236439999999999e+02   4.5829999999999999e-01   1.4835200000000000e+01  -1.8330000000000000e+00  -3.2426800000000000e+01  -3.8067399999999999e+01   4.6185430000000002e+02  -2.4284300000000002e+01  -4.8658700000000003e+01  -5.4541000000000004e+00
  -1.6267099999999999e+01   1.1057700000000001e+01   1.3090610000000001e+02   1.9099999999999999e-02   1.4892300000000001e+01  -1.8199000000000001e+00  -3.3492199999999997e+01  -3.9468299999999999e+01   4.6873210000000000e+02  -2.5353500000000000e+01  -4.9399600000000000e+01  -5.6974000000000000e+00
  -1.6685900000000000e+01   1.0222400000000000e+01   1.2867570000000001e+02  -4.6779999999999999e-01   1.4797100000000000e+01  -1.7015000000000000e+00  -3.4757300000000001e+01  -4.0691299999999998e+01   4.7500040000000001e+02  -2.6162700000000001e+01  -5.0111600000000003e+01  -5.9406999999999996e+00
  -1.6884300000000000e+01   9.0352999999999994e+00   1.2867570000000001e+02  -9.0700000000000003e-01   1.4882800000000000e+01  -1.6225000000000001e+00  -3.5822600000000001e+01  -4.2314500000000002e+01   4.8013700000000000e+02  -2.6894700000000000e+01  -5.0833199999999998e+01  -6.2282000000000002e+00
  -1.7435300000000002e+01   7.4085000000000001e+00   1.2850409999999999e+02  -1.4894000000000001e+00   1.4844700000000000e+01  -1.4383999999999999e+00  -3.7154299999999999e+01  -4.3181699999999999e+01   4.8640530000000001e+02  -2.7568999999999999e+01  -5.1506799999999998e+01  -6.4362000000000004e+00
  -1.7699800000000000e+01   6.0895000000000001e+00   1.2910460000000000e+02  -1.9572000000000001e+00   1.5035000000000000e+01  -1.2761000000000000e+00  -3.8508200000000002e+01  -4.4293399999999998e+01   4.9075830000000002e+02  -2.8310800000000000e+01  -5.1987900000000003e+01  -6.6970999999999998e+00
  -1.7655700000000000e+01   4.7045000000000003e+00   1.2996240000000000e+02  -2.5301000000000000e+00   1.5063599999999999e+01  -1.1226000000000000e+00  -3.9906500000000001e+01  -4.5471899999999998e+01   4.9485010000000000e+02  -2.8879100000000001e+01  -5.2382399999999997e+01  -6.9138999999999999e+00
  -1.7809999999999999e+01   3.5613000000000001e+00   1.3004820000000001e+02  -2.9788000000000001e+00   1.5301500000000001e+01  -9.6909999999999996e-01  -4.0927500000000002e+01  -4.6183500000000002e+01   4.9850670000000002e+02  -2.9418500000000002e+01  -5.2796100000000003e+01  -7.1351000000000004e+00
  -1.7655700000000000e+01   2.2863000000000002e+00   1.3305070000000001e+02  -3.3797999999999999e+00   1.5491800000000000e+01  -8.5950000000000004e-01  -4.2148200000000003e+01  -4.7050699999999999e+01   5.0146670000000000e+02  -2.9803899999999999e+01  -5.3171399999999998e+01  -7.3341000000000003e+00
  -1.7633700000000001e+01   1.0992000000000000e+00   1.3433740000000000e+02  -3.7999000000000001e+00   1.5758200000000000e+01  -6.2709999999999999e-01  -4.2902799999999999e+01  -4.8029000000000003e+01   5.0381729999999999e+02  -3.0208400000000001e+01  -5.3354199999999999e+01  -7.5597000000000003e+00
  -1.7148800000000001e+01  -2.8580000000000000e-01   1.3742560000000000e+02  -4.3345000000000002e+00   1.6100800000000000e+01  -4.6479999999999999e-01  -4.3613100000000003e+01  -4.8940700000000000e+01   5.0555849999999998e+02  -3.0487800000000000e+01  -5.3585099999999997e+01  -7.7278000000000002e+00
  -1.6443400000000000e+01  -1.5608000000000000e+00   1.3982759999999999e+02  -4.7355000000000000e+00   1.6443400000000000e+01  -3.1569999999999998e-01  -4.4412100000000002e+01  -4.9985799999999998e+01   5.0599380000000002e+02  -3.0651499999999999e+01  -5.3642899999999997e+01  -7.8738000000000001e+00
  -1.5804200000000000e+01  -2.5501000000000000e+00   1.4411680000000001e+02  -5.2129000000000003e+00   1.6947700000000001e+01  -1.5790000000000001e-01  -4.4856000000000002e+01  -5.0986400000000003e+01   5.0625500000000000e+02  -3.0786400000000000e+01  -5.3787199999999999e+01  -8.0152999999999999e+00
  -1.5363400000000000e+01  -3.7591999999999999e+00   1.4909219999999999e+02  -5.7285000000000004e+00   1.7414000000000001e+01   8.8000000000000005e-03  -4.5055700000000002e+01  -5.1609000000000002e+01   5.0660329999999999e+02  -3.0757500000000000e+01  -5.3748699999999999e+01  -8.1569000000000003e+00
  -1.4591900000000001e+01  -4.4626999999999999e+00   1.5406770000000000e+02  -6.1581000000000001e+00   1.7937400000000000e+01   1.7100000000000001e-01  -4.5566200000000002e+01  -5.2609600000000000e+01   5.0512320000000000e+02  -3.0690100000000001e+01  -5.3594799999999999e+01  -8.2498000000000005e+00
  -1.3908600000000000e+01  -5.2541000000000002e+00   1.6101620000000000e+02  -6.5018000000000002e+00   1.8593900000000001e+01   3.4200000000000003e-01  -4.5388700000000000e+01  -5.3521200000000000e+01   5.0355619999999999e+02  -3.0449200000000001e+01  -5.3373500000000000e+01  -8.4222999999999999e+00
  -1.3004899999999999e+01  -5.8475999999999999e+00   1.6865090000000001e+02  -7.1414999999999997e+00   1.9402799999999999e+01   4.4290000000000002e-01  -4.5322099999999999e+01  -5.3877000000000002e+01   5.0042200000000003e+02  -3.0006100000000000e+01  -5.2959699999999998e+01  -8.4754000000000005e+00
  -1.1902799999999999e+01  -6.5731000000000002e+00   1.7637150000000000e+02  -7.7047999999999996e+00   2.0097400000000000e+01   5.2620000000000000e-01  -4.5610599999999998e+01  -5.4388399999999997e+01   4.9685250000000002e+02  -2.9495600000000000e+01  -5.2565199999999997e+01  -8.5594000000000001e+00
  -1.1109200000000000e+01  -7.4523999999999999e+00   1.8443510000000001e+02  -8.1343999999999994e+00   2.1058499999999999e+01   7.2360000000000002e-01  -4.5699399999999997e+01  -5.4633000000000003e+01   4.9189010000000002e+02  -2.8811699999999998e+01  -5.2064900000000002e+01  -8.5947999999999993e+00
  -1.0205500000000001e+01  -8.3097999999999992e+00   1.9412870000000001e+02  -8.6976999999999993e+00   2.2143400000000000e+01   8.9900000000000002e-01  -4.5477400000000003e+01  -5.4944299999999998e+01   4.8666649999999998e+02  -2.7992899999999999e+01  -5.1497199999999999e+01  -8.6744000000000003e+00
  -8.8829999999999991e+00  -9.1671999999999993e+00   2.0545220000000000e+02  -9.3087999999999997e+00   2.3399400000000000e+01   1.0218000000000000e+00  -4.5211100000000002e+01  -5.5100000000000001e+01   4.8039819999999997e+02  -2.7077800000000000e+01  -5.0804400000000001e+01  -8.7010000000000005e+00
  -8.0894999999999992e+00  -1.0112500000000001e+01   2.1866290000000001e+02  -9.9007000000000005e+00   2.4722100000000001e+01   1.1709000000000001e+00  -4.4500900000000001e+01  -5.5767000000000003e+01   4.7282389999999998e+02  -2.6008500000000002e+01  -4.9928800000000003e+01  -8.7097999999999995e+00
  -6.5244999999999997e+00  -1.1409500000000000e+01   2.3255980000000000e+02  -1.0702700000000000e+01   2.6301800000000000e+01   1.4119999999999999e+00  -4.3990400000000001e+01  -5.6322899999999997e+01   4.6429199999999997e+02  -2.4708100000000002e+01  -4.8822200000000002e+01  -8.6832999999999991e+00
  -5.5105000000000004e+00  -1.2728500000000000e+01   2.4774359999999999e+02  -1.1600199999999999e+01   2.7919499999999999e+01   1.6225000000000001e+00  -4.3324500000000000e+01  -5.6901100000000000e+01   4.5280009999999999e+02  -2.3234300000000001e+01  -4.7783000000000001e+01  -8.6212999999999997e+00
  -4.2762000000000002e+00  -1.4091500000000000e+01   2.6524349999999998e+02  -1.2373500000000000e+01   2.9765499999999999e+01   1.8593000000000000e+00  -4.2192599999999999e+01  -5.6990000000000002e+01   4.4304930000000002e+02  -2.1693000000000001e+01  -4.6580300000000001e+01  -8.4931000000000001e+00
  -2.5127999999999999e+00  -1.6399799999999999e+01   2.8566000000000003e+02  -1.3452400000000001e+01   3.1763900000000000e+01   2.1223999999999998e+00  -4.0683300000000003e+01  -5.7101199999999999e+01   4.3033850000000001e+02  -1.9795400000000001e+01  -4.5262099999999997e+01  -8.3514999999999997e+00
  -9.0369999999999995e-01  -1.8114500000000000e+01   3.0461820000000000e+02  -1.4674400000000000e+01   3.3942999999999998e+01   2.4996000000000000e+00  -3.9284999999999997e+01  -5.6812100000000001e+01   4.1614769999999999e+02  -1.7705100000000002e+01  -4.3770699999999998e+01  -8.1214999999999993e+00
   6.3919999999999999e-01  -2.0664600000000000e+01   3.2692200000000003e+02  -1.5944200000000000e+01   3.6226799999999997e+01   2.9249000000000001e+00  -3.7642600000000002e+01  -5.5366799999999998e+01   4.0126040000000000e+02  -1.5479900000000001e+01  -4.2163800000000002e+01  -7.7765000000000004e+00
   3.0859000000000001e+00  -2.3148700000000002e+01   3.5051249999999999e+02  -1.7118600000000001e+01   3.8548699999999997e+01   3.2976999999999999e+00  -3.5400900000000000e+01  -5.3343299999999999e+01   3.8393549999999999e+02  -1.2859800000000000e+01  -4.0364500000000000e+01  -7.3032000000000004e+00
   5.9954999999999998e+00  -2.6314399999999999e+01   3.7298790000000002e+02  -1.8464800000000000e+01   4.0956200000000003e+01   3.7757000000000001e+00  -3.3137000000000000e+01  -5.0386000000000003e+01   3.6835169999999999e+02  -1.0162599999999999e+01  -3.8459299999999999e+01  -6.7324999999999999e+00
   9.5221999999999998e+00  -2.9106300000000001e+01   3.9554899999999998e+02  -1.9877800000000001e+01   4.3182899999999997e+01   4.2317000000000000e+00  -3.0407100000000000e+01  -4.7139600000000002e+01   3.4980790000000002e+02  -7.3209000000000000e+00  -3.6621499999999997e+01  -6.1353999999999997e+00
   1.3048900000000000e+01  -3.1590399999999999e+01   4.1853910000000002e+02  -2.1052099999999999e+01   4.5514200000000002e+01   4.7710999999999997e+00  -2.7366399999999999e+01  -4.3604100000000003e+01   3.3091579999999999e+02  -4.1421000000000001e+00  -3.4687500000000000e+01  -5.4363999999999999e+00
   1.7347200000000001e+01  -3.4294400000000003e+01   4.3912720000000002e+02  -2.2092800000000000e+01   4.7426900000000003e+01   5.1745999999999999e+00  -2.4436599999999999e+01  -3.9446100000000001e+01   3.1211079999999998e+02  -7.8990000000000005e-01  -3.2657200000000003e+01  -4.6181000000000001e+00
   2.1028199999999998e+01  -3.6778500000000001e+01   4.5885750000000002e+02  -2.3085699999999999e+01   4.9206400000000002e+01   5.6349999999999998e+00  -2.1506900000000002e+01  -3.4643200000000000e+01   2.9469880000000001e+02   2.6297999999999999e+00  -3.0848299999999998e+01  -3.7467000000000001e+00
   2.3408700000000000e+01  -3.8976900000000001e+01   4.7567110000000002e+02  -2.4050000000000001e+01   5.0957299999999996e+01   5.8981000000000003e+00  -1.8510600000000000e+01  -3.0040400000000002e+01   2.7989850000000001e+02   5.9241999999999999e+00  -2.9327999999999999e+01  -2.9504999999999999e+00
   2.4863499999999998e+01  -4.1109299999999998e+01   4.9205579999999998e+02  -2.4756499999999999e+01   5.2546399999999998e+01   6.0911000000000000e+00  -1.6002600000000001e+01  -2.5059600000000000e+01   2.6535950000000003e+02   9.1029999999999998e+00  -2.7990500000000001e+01  -2.1541999999999999e+00
   2.6097899999999999e+01  -4.3153799999999997e+01   5.0646749999999997e+02  -2.5539400000000001e+01   5.3745399999999997e+01   6.4330999999999996e+00  -1.3561100000000000e+01  -2.0856999999999999e+01   2.5482520000000000e+02   1.1896500000000000e+01  -2.6932099999999998e+01  -1.4597000000000000e+00
   2.6670999999999999e+01  -4.5264200000000002e+01   5.1813409999999999e+02  -2.6236400000000000e+01   5.5106200000000001e+01   6.6128999999999998e+00  -1.1785500000000001e+01  -1.7766300000000001e+01   2.4873099999999999e+02   1.4304700000000000e+01  -2.6220099999999999e+01  -9.9090000000000000e-01
   2.7486499999999999e+01  -4.7462600000000002e+01   5.2945749999999998e+02  -2.6732900000000001e+01   5.6295699999999997e+01   6.8277999999999999e+00  -1.1186199999999999e+01  -1.6321000000000002e+01   2.4455210000000000e+02   1.6144600000000001e+01  -2.5979500000000002e+01  -7.4309999999999998e-01
   2.8478400000000001e+01  -5.0078600000000002e+01   5.4266819999999996e+02  -2.7410699999999999e+01   5.7466099999999997e+01   7.0865000000000000e+00  -1.1275000000000000e+01  -1.7010300000000001e+01   2.4333320000000001e+02   1.7560600000000001e+01  -2.5864000000000001e+01  -8.2720000000000005e-01
   2.9360099999999999e+01  -5.2342900000000000e+01   5.5484950000000003e+02  -2.8117200000000000e+01   5.8893500000000003e+01   7.3232999999999997e+00  -1.1807700000000001e+01  -1.9745300000000000e+01   2.4446500000000000e+02   1.8331199999999999e+01  -2.5921800000000001e+01  -1.0882000000000001e+00
   2.9734800000000000e+01  -5.5046900000000001e+01   5.6728819999999996e+02  -2.8938300000000002e+01   6.0111499999999999e+01   7.4943000000000000e+00  -1.2739900000000000e+01  -2.2658100000000001e+01   2.4585800000000000e+02   1.8754999999999999e+01  -2.6123799999999999e+01  -1.3580000000000001e+00
   3.0726700000000001e+01  -5.7552999999999997e+01   5.8152829999999994e+02  -2.9711700000000000e+01   6.1396200000000000e+01   7.7706000000000000e+00  -1.2384800000000000e+01  -2.4125699999999998e+01   2.4603210000000001e+02   1.9015100000000000e+01  -2.6248899999999999e+01  -1.6544000000000001e+00
   3.1564299999999999e+01  -6.0147100000000002e+01   5.9405269999999996e+02  -3.0351299999999998e+01   6.2747399999999999e+01   7.8890000000000002e+00  -1.1186199999999999e+01  -2.6371500000000001e+01   2.4559680000000000e+02   1.9063300000000002e+01  -2.6114200000000000e+01  -1.9154000000000000e+00
   3.2423999999999999e+01  -6.2191600000000001e+01   6.0537620000000004e+02  -3.0885999999999999e+01   6.3765599999999999e+01   8.1521000000000008e+00  -9.7658000000000005e+00  -2.9173200000000001e+01   2.3898020000000000e+02   1.8552800000000001e+01  -2.5854399999999998e+01  -2.1143999999999998e+00
   3.3570200000000000e+01  -6.5027500000000003e+01   6.1601340000000005e+02  -3.1458800000000000e+01   6.4964600000000004e+01   8.3318999999999992e+00  -8.8780000000000001e+00  -3.1152200000000001e+01   2.3131890000000001e+02   1.7955500000000001e+01  -2.5065400000000000e+01  -2.6187000000000000e+00
   3.5267400000000002e+01  -6.7335700000000003e+01   6.2819470000000001e+02  -3.1974399999999999e+01   6.5982799999999997e+01   8.3713999999999995e+00  -4.8829000000000002e+00  -3.4620899999999999e+01   2.2000110000000001e+02   1.7078900000000001e+01  -2.3920400000000001e+01  -3.0566000000000000e+00
   3.7074900000000000e+01  -6.9556100000000001e+01   6.3780240000000003e+02  -3.2298999999999999e+01   6.6810699999999997e+01   8.4985999999999997e+00  -3.6400000000000001e+00  -3.6244100000000003e+01   2.0537500000000000e+02   1.5980800000000000e+01  -2.2477100000000000e+01  -3.2246999999999999e+00
   4.0094600000000000e+01  -7.1864300000000000e+01   6.4672400000000005e+02  -3.2604500000000002e+01   6.7410200000000003e+01   8.5160999999999998e+00  -1.3761000000000001e+00  -3.4665399999999998e+01   1.8979120000000000e+02   1.4959700000000000e+01  -2.0831700000000001e+01  -3.3839999999999999e+00
   4.3731600000000000e+01  -7.4194599999999994e+01   6.5332929999999999e+02  -3.2785899999999998e+01   6.7885999999999996e+01   8.6301000000000005e+00   1.2428999999999999e+00  -3.2730899999999998e+01   1.7385919999999999e+02   1.3572600000000000e+01  -1.9224799999999998e+01  -3.4592000000000001e+00
   4.7170200000000001e+01  -7.5733500000000006e+01   6.6002040000000000e+02  -3.2900500000000001e+01   6.8171400000000006e+01   8.4108999999999998e+00   1.8422000000000001e+00  -3.0907599999999999e+01   1.5322590000000000e+02   1.2349200000000000e+01  -1.7146500000000000e+01  -3.2734000000000001e+00
   5.0432400000000001e+01  -7.6305000000000007e+01   6.6379489999999998e+02  -3.2623600000000003e+01   6.8352300000000000e+01   8.2266999999999992e+00   4.5056000000000003e+00  -2.8128100000000000e+01   1.3494329999999999e+02   1.0730900000000000e+01  -1.5048900000000000e+01  -3.4369999999999998e+00
   5.2812899999999999e+01  -7.7712000000000003e+01   6.6679740000000004e+02  -3.2604500000000002e+01   6.8352300000000000e+01   8.0161999999999995e+00   6.4587000000000003e+00  -2.6149100000000001e+01   1.1457120000000000e+02   9.0548000000000002e+00  -1.2855000000000000e+01  -3.4459000000000000e+00
   5.4532200000000003e+01  -7.8745199999999997e+01   6.6748360000000002e+02  -3.2289499999999997e+01   6.8266599999999997e+01   7.9153000000000002e+00   7.8348000000000004e+00  -2.4437000000000001e+01   9.2806200000000004e+01   7.4268999999999998e+00  -1.0718999999999999e+01  -3.2069999999999999e+00
   5.5590299999999999e+01  -7.9470699999999994e+01   6.6696889999999996e+02  -3.1859800000000000e+01   6.7809799999999996e+01   7.9767000000000001e+00   9.0555000000000003e+00  -2.0412299999999998e+01   7.4262299999999996e+01   6.0301000000000000e+00  -8.6791000000000000e+00  -2.9504999999999999e+00
   5.7618099999999998e+01  -8.2108699999999999e+01   6.6345180000000005e+02  -3.1468399999999999e+01   6.7391199999999998e+01   7.9985999999999997e+00   9.2553000000000001e+00  -1.5075799999999999e+01   5.7372700000000002e+01   4.7297000000000002e+00  -6.5621999999999998e+00  -2.3797999999999999e+00
   5.8103099999999998e+01  -8.2658299999999997e+01   6.5804740000000004e+02  -3.0885999999999999e+01   6.6563299999999998e+01   8.0469000000000008e+00   7.8125999999999998e+00  -8.8053000000000008e+00   4.0570099999999996e+01   3.7568000000000001e+00  -4.8014000000000001e+00  -1.6101000000000001e+00
   5.7684300000000000e+01  -8.2196600000000004e+01   6.5135630000000003e+02  -3.0112700000000000e+01   6.6011399999999995e+01   7.9153000000000002e+00   9.2331000000000003e+00  -5.4255000000000004e+00   2.8904000000000000e+01   2.6200999999999999e+00  -3.1560000000000001e+00  -1.1324000000000001e+00
   5.6956899999999997e+01  -8.2636300000000006e+01   6.4389310000000000e+02  -2.9320200000000000e+01   6.5231099999999998e+01   7.7750000000000004e+00   4.0395000000000003e+00  -1.2007000000000001e+00   2.2026199999999999e+01   2.0421999999999998e+00  -2.0110000000000001e+00  -1.5040000000000001e-01
   5.6736400000000003e+01  -8.2284599999999998e+01   6.3840290000000005e+02  -2.8556400000000000e+01   6.4346100000000007e+01   7.6346999999999996e+00   2.1084999999999998e+00   3.8468000000000000e+00   1.5583800000000000e+01   1.6665000000000001e+00  -1.1065000000000000e+00   2.4770000000000000e-01
   5.5876800000000003e+01  -8.1954800000000006e+01   6.3085400000000004e+02  -2.7706700000000001e+01   6.3698999999999998e+01   7.5118999999999998e+00   1.4871000000000001e+00   5.3365999999999998e+00   1.2362500000000001e+01   1.5990000000000000e+00  -7.0240000000000002e-01   6.5029999999999999e-01
   5.4333900000000000e+01  -8.2328500000000005e+01   6.2390549999999996e+02  -2.6856999999999999e+01   6.2994799999999998e+01   7.4198000000000004e+00   1.1540999999999999e+00   5.3365999999999998e+00   9.6637000000000004e+00   1.4353000000000000e+00  -6.8320000000000003e-01   7.2540000000000004e-01
   5.3099499999999999e+01  -8.1888900000000007e+01   6.1678539999999998e+02  -2.5911799999999999e+01   6.2167000000000002e+01   7.2575000000000003e+00   2.4410000000000001e-01   5.6033999999999997e+00   9.0542999999999996e+00   1.3486000000000000e+00  -1.9239999999999999e-01   5.4849999999999999e-01
   5.2261899999999997e+01  -8.1800899999999999e+01   6.0966539999999998e+02  -2.5062100000000001e+01   6.1367600000000003e+01   7.1566999999999998e+00   6.4370000000000005e-01   1.8232999999999999e+00   8.0094999999999992e+00   7.9949999999999999e-01   2.0210000000000000e-01   5.2639999999999998e-01
   5.0939399999999999e+01  -8.1009500000000003e+01   6.0288840000000005e+02  -2.3964099999999998e+01   6.0596800000000002e+01   6.9900000000000002e+00  -4.6610000000000001e-01  -8.2269999999999999e-01   5.9200999999999997e+00   4.4309999999999999e-01   4.1370000000000001e-01   4.9099999999999999e-01
   4.9726999999999997e+01  -8.0064200000000000e+01   5.9568259999999998e+02  -2.2885200000000001e+01   5.9740400000000001e+01   6.7882999999999996e+00  -2.2189999999999999e-01  -1.3339999999999999e-01   7.2260000000000000e+00   3.9489999999999997e-01   4.9070000000000003e-01   3.2290000000000002e-01
   4.8757199999999997e+01  -7.9404700000000005e+01   5.8761890000000005e+02  -2.1882800000000000e+01   5.8988700000000001e+01   6.6128999999999998e+00  -8.6560000000000004e-01  -1.1119999999999999e-01   8.1837000000000000e+00   5.6830000000000003e-01   5.2920000000000000e-01   4.1580000000000000e-01
   4.7831400000000002e+01  -7.8173599999999993e+01   5.8049890000000005e+02  -2.0679800000000000e+01   5.8198900000000002e+01   6.3673000000000002e+00  -7.3240000000000005e-01  -2.8910000000000002e-01   5.3977000000000004e+00   4.5269999999999999e-01   4.1370000000000001e-01   4.0699999999999997e-01
   4.6817500000000003e+01  -7.6766700000000000e+01   5.7415089999999998e+02  -1.9381300000000000e+01   5.7361499999999999e+01   6.0735000000000001e+00  -4.2170000000000002e-01   8.8900000000000007e-02   5.7460000000000004e+00   5.2020000000000000e-01   3.6559999999999998e-01   3.2290000000000002e-01
   4.6001899999999999e+01  -7.5777400000000000e+01   5.6694500000000005e+02  -1.8082899999999999e+01   5.6685800000000000e+01   5.9157000000000002e+00  -8.8780000000000003e-01   2.4460000000000001e-01   6.9648000000000003e+00   5.2020000000000000e-01   3.8490000000000002e-01   3.9369999999999999e-01
   4.4701400000000000e+01  -7.3908799999999999e+01   5.6111170000000004e+02  -1.6650800000000000e+01   5.6048299999999998e+01   5.6612999999999998e+00  -9.7660000000000002e-01  -1.3339999999999999e-01   5.6589000000000000e+00   4.8159999999999997e-01   4.2340000000000000e-01   3.3179999999999998e-01
   4.3775700000000001e+01  -7.2589799999999997e+01   5.5682259999999997e+02  -1.5342800000000000e+01   5.5515400000000000e+01   5.3323999999999998e+00  -8.8780000000000003e-01  -8.0049999999999999e-01   5.2236000000000002e+00   4.0460000000000002e-01   3.5599999999999998e-01   2.5209999999999999e-01
   4.2651499999999999e+01  -7.1512600000000006e+01   5.5107500000000005e+02  -1.4101599999999999e+01   5.5020600000000002e+01   5.1262999999999996e+00  -8.4340000000000004e-01  -4.4499999999999998e-02   5.6589000000000000e+00   4.1420000000000001e-01   3.9450000000000002e-01   3.0959999999999999e-01
   4.1152700000000003e+01  -7.0633300000000006e+01   5.4609960000000001e+02  -1.2717200000000000e+01   5.4487699999999997e+01   4.8501000000000003e+00  -5.3269999999999995e-01   1.5559999999999999e-01   5.6589000000000000e+00   4.3350000000000000e-01   4.1370000000000001e-01   3.0080000000000001e-01
   4.0072600000000001e+01  -6.9863799999999998e+01   5.4283979999999997e+02  -1.1523800000000000e+01   5.3878700000000002e+01   4.7317000000000000e+00  -3.3289999999999997e-01  -6.2260000000000004e-01   5.3977000000000004e+00   4.1420000000000001e-01   3.3679999999999999e-01   2.8310000000000002e-01
   3.9080700000000000e+01  -6.8896600000000007e+01   5.3863639999999998e+02  -1.0101200000000000e+01   5.3497999999999998e+01   4.5826000000000002e+00  -5.7709999999999995e-01  -1.7790000000000000e-01   5.0495000000000001e+00   3.7569999999999998e-01   2.7900000000000003e-01   3.0520000000000003e-01
   3.7449599999999997e+01  -6.7797399999999996e+01   5.3443299999999999e+02  -8.7645999999999997e+00   5.3003200000000000e+01   4.3632999999999997e+00  -4.4390000000000002e-01   1.7790000000000000e-01   6.5294999999999996e+00   4.5269999999999999e-01   4.0410000000000001e-01   2.5659999999999999e-01
   3.6104999999999997e+01  -6.6983999999999995e+01   5.3194529999999997e+02  -7.4375000000000000e+00   5.2632100000000001e+01   4.1703000000000001e+00  -2.8849999999999998e-01  -1.7790000000000000e-01   5.1365999999999996e+00   4.4309999999999999e-01   3.9450000000000002e-01   2.9189999999999999e-01
   3.4936799999999998e+01  -6.6302499999999995e+01   5.2920020000000000e+02  -6.0625999999999998e+00   5.2318100000000001e+01   4.0037000000000003e+00  -3.3289999999999997e-01   2.2239999999999999e-01   4.7882999999999996e+00   3.6599999999999999e-01   4.4259999999999999e-01   2.8749999999999998e-01
   3.4231400000000001e+01  -6.5774900000000002e+01   5.2799919999999997e+02  -4.6878000000000002e+00   5.2080199999999998e+01   3.8546000000000000e+00   2.2200000000000001e-02   4.4469999999999998e-01   4.9623999999999997e+00   4.9130000000000001e-01   4.5219999999999999e-01   3.0520000000000003e-01
   3.3570200000000000e+01  -6.5643000000000001e+01   5.2851390000000004e+02  -3.3512000000000000e+00   5.1908900000000003e+01   3.7143000000000002e+00   1.1100000000000000e-01   2.2239999999999999e-01   4.7882999999999996e+00   4.5269999999999999e-01   3.6559999999999998e-01   2.9189999999999999e-01
   3.3041200000000003e+01  -6.4917500000000004e+01   5.2868550000000005e+02  -1.8331000000000000e+00   5.1766100000000002e+01   3.5476000000000001e+00  -1.5540000000000001e-01   2.6679999999999998e-01   5.1365999999999996e+00   4.2380000000000001e-01   3.7530000000000002e-01   3.3179999999999998e-01
   3.2953000000000003e+01  -6.4697699999999998e+01   5.2988639999999998e+02  -3.5330000000000000e-01   5.1775700000000001e+01   3.4468000000000001e+00   6.6600000000000006e-02   2.4460000000000001e-01   5.3106999999999998e+00   3.9489999999999997e-01   3.3679999999999999e-01   2.9189999999999999e-01
   3.2666400000000003e+01  -6.4631699999999995e+01   5.3297469999999998e+02   1.0980000000000001e+00   5.1794699999999999e+01   3.4028999999999998e+00   1.1100000000000000e-01   4.6689999999999998e-01   5.3106999999999998e+00   4.8159999999999997e-01   4.4259999999999999e-01   3.0080000000000001e-01
   3.2798699999999997e+01  -6.4719700000000003e+01   5.3546240000000000e+02   2.6065000000000000e+00   5.1937399999999997e+01   3.2713999999999999e+00   1.1100000000000000e-01   5.5589999999999995e-01   5.3977000000000004e+00   5.1049999999999995e-01   3.7530000000000002e-01   3.2729999999999998e-01
   3.3173400000000001e+01  -6.4983500000000006e+01   5.3940840000000003e+02   4.2199999999999998e+00   5.1966000000000001e+01   3.1705000000000001e+00   1.7760000000000001e-01   3.7800000000000000e-01   4.7012999999999998e+00   4.7199999999999998e-01   2.6939999999999997e-01   2.7429999999999999e-01
   3.3437899999999999e+01  -6.4851600000000005e+01   5.4404079999999999e+02   5.8620999999999999e+00   5.2165799999999997e+01   3.1135000000000002e+00   3.5510000000000003e-01   8.2269999999999999e-01   5.6589000000000000e+00   4.1420000000000001e-01   3.4639999999999999e-01   2.6540000000000002e-01
   3.4011000000000003e+01  -6.4411900000000003e+01   5.4850149999999996e+02   7.5328999999999997e+00   5.2261000000000003e+01   2.9293000000000000e+00   2.2189999999999999e-01   5.1139999999999997e-01   5.4847999999999999e+00   4.1420000000000001e-01   3.4639999999999999e-01   2.8749999999999998e-01
   3.4892699999999998e+01  -6.4236000000000004e+01   5.5150400000000002e+02   9.4138000000000002e+00   5.2413200000000003e+01   2.7846000000000002e+00   5.9930000000000005e-01   4.6689999999999998e-01   4.9623999999999997e+00   4.7199999999999998e-01   2.6939999999999997e-01   2.7870000000000000e-01
   3.5730300000000000e+01  -6.4389899999999997e+01   5.5622209999999995e+02   1.1055899999999999e+01   5.2403700000000001e+01   2.6793999999999998e+00   3.5510000000000003e-01   6.6710000000000003e-01   4.9623999999999997e+00   4.5269999999999999e-01   4.0410000000000001e-01   2.1679999999999999e-01
   3.6435600000000001e+01  -6.4367900000000006e+01   5.5879560000000004e+02   1.2917700000000000e+01   5.2460799999999999e+01   2.5697000000000001e+00   6.2150000000000005e-01   6.2260000000000004e-01   4.8754000000000000e+00   4.2380000000000001e-01   3.7530000000000002e-01   2.3440000000000000e-01
   3.7229199999999999e+01  -6.4939499999999995e+01   5.6471469999999999e+02   1.4703099999999999e+01   5.2831899999999997e+01   2.5083000000000002e+00   7.1020000000000005e-01   4.4469999999999998e-01   4.6142000000000003e+00   4.5269999999999999e-01   2.8870000000000001e-01   2.3440000000000000e-01
   3.7978600000000000e+01  -6.4917500000000004e+01   5.6891809999999998e+02   1.6450299999999999e+01   5.3117400000000004e+01   2.4119000000000002e+00   7.3240000000000005e-01   8.6719999999999997e-01   5.3106999999999998e+00   4.5269999999999999e-01   3.3679999999999999e-01   2.0349999999999999e-01
   3.8595799999999997e+01  -6.4917500000000004e+01   5.7380769999999995e+02   1.8197399999999998e+01   5.3241100000000003e+01   2.2145000000000001e+00   5.5489999999999995e-01   7.1150000000000002e-01   5.2236000000000002e+00   4.5269999999999999e-01   3.2710000000000000e-01   2.0790000000000000e-01
   3.8992500000000000e+01  -6.4851600000000005e+01   5.7809690000000001e+02   2.0097400000000000e+01   5.3574199999999998e+01   2.0611000000000002e+00   8.4340000000000004e-01   8.2269999999999999e-01   5.3106999999999998e+00   4.0460000000000002e-01   3.1750000000000000e-01   1.8579999999999999e-01
   3.9301099999999998e+01  -6.4873599999999996e+01   5.8315819999999997e+02   2.2054600000000001e+01   5.3888199999999998e+01   1.9864999999999999e+00   6.2150000000000005e-01   8.6719999999999997e-01   5.3977000000000004e+00   4.1420000000000001e-01   3.6559999999999998e-01   1.8579999999999999e-01
   3.9962400000000002e+01  -6.5423199999999994e+01   5.8736159999999995e+02   2.3754100000000001e+01   5.4249800000000000e+01   1.8681000000000001e+00   9.9880000000000002e-01   6.6710000000000003e-01   5.4847999999999999e+00   4.2380000000000001e-01   3.0790000000000001e-01   1.9020000000000001e-01
   4.0138700000000000e+01  -6.5665000000000006e+01   5.9268020000000001e+02   2.5720800000000001e+01   5.4459099999999999e+01   1.8506000000000000e+00   9.1000000000000003e-01   5.5589999999999995e-01   5.1365999999999996e+00   5.1049999999999995e-01   3.6559999999999998e-01   1.8140000000000001e-01
   4.0623600000000003e+01  -6.5840800000000002e+01   5.9645470000000000e+02   2.7668500000000002e+01   5.4915900000000001e+01   1.7278000000000000e+00   8.6560000000000004e-01   8.2269999999999999e-01   5.1365999999999996e+00   4.0460000000000002e-01   3.0790000000000001e-01   1.5040000000000001e-01
   4.1549399999999999e+01  -6.6126599999999996e+01   6.0108699999999999e+02   2.9520700000000001e+01   5.5172800000000002e+01   1.7145999999999999e+00   7.3240000000000005e-01   8.8939999999999997e-01   5.5719000000000003e+00   4.3350000000000000e-01   3.1750000000000000e-01   1.5040000000000001e-01
   4.2210700000000003e+01  -6.6412400000000005e+01   6.0649140000000000e+02   3.1382500000000000e+01   5.5553500000000000e+01   1.6225000000000001e+00   1.0653999999999999e+00   7.5600000000000001e-01   4.7882999999999996e+00   3.3710000000000001e-01   3.6559999999999998e-01   1.1940000000000001e-01
   4.2805799999999998e+01  -6.6764200000000002e+01   6.1163840000000005e+02   3.3186900000000001e+01   5.6010199999999998e+01   1.5436000000000001e+00   8.2120000000000004e-01   7.3380000000000001e-01   4.7882999999999996e+00   3.9489999999999997e-01   2.8870000000000001e-01   1.2830000000000000e-01
   4.3599299999999999e+01  -6.6983999999999995e+01   6.1584180000000003e+02   3.5106000000000002e+01   5.6390799999999999e+01   1.5128999999999999e+00   9.1000000000000003e-01   7.1150000000000002e-01   5.4847999999999999e+00   3.9489999999999997e-01   3.6559999999999998e-01   1.0170000000000000e-01
   4.4348799999999997e+01  -6.7775400000000005e+01   6.2081730000000005e+02   3.6805399999999999e+01   5.6885700000000000e+01   1.4997000000000000e+00   8.2120000000000004e-01   7.7820000000000000e-01   5.1365999999999996e+00   3.8529999999999998e-01   4.0410000000000001e-01   1.2390000000000000e-01
   4.5781500000000001e+01  -6.5950800000000001e+01   6.2690790000000004e+02   3.8524000000000001e+01   5.7361499999999999e+01   1.3068000000000000e+00   8.6560000000000004e-01   8.2269999999999999e-01   4.7882999999999996e+00   3.6599999999999999e-01   2.9830000000000001e-01   1.3270000000000001e-01
   4.5935800000000000e+01  -7.1270799999999994e+01   6.3248379999999997e+02   4.0280700000000003e+01   5.7818199999999997e+01   1.4997000000000000e+00   9.3220000000000003e-01   9.3389999999999995e-01   5.1365999999999996e+00   4.9130000000000001e-01   3.2710000000000000e-01   1.2390000000000000e-01
   4.7015900000000002e+01  -6.9556100000000001e+01   6.3857449999999994e+02   4.1655500000000004e+01   5.8332099999999997e+01   1.3156000000000001e+00   9.1000000000000003e-01   8.6719999999999997e-01   5.9200999999999997e+00   4.4309999999999999e-01   4.6189999999999998e-01   8.4000000000000005e-02
   4.8558799999999998e+01  -7.1666499999999999e+01   6.4552300000000002e+02   4.3240400000000001e+01   5.8931600000000003e+01   1.3856999999999999e+00   7.1020000000000005e-01   8.4499999999999997e-01   5.3106999999999998e+00   3.7569999999999998e-01   3.1750000000000000e-01   6.6400000000000001e-02
   4.9440500000000000e+01  -7.3161400000000000e+01   6.5169939999999997e+02   4.4405200000000001e+01   5.9578600000000002e+01   1.4646999999999999e+00   6.8799999999999994e-01   1.0005999999999999e+00   4.4401000000000002e+00   3.5639999999999999e-01   3.7530000000000002e-01   7.5200000000000003e-02
   4.9330300000000001e+01  -7.5491600000000005e+01   6.5821900000000005e+02   4.5760899999999999e+01   6.0235199999999999e+01   1.5874999999999999e+00   9.1000000000000003e-01   9.7840000000000005e-01   5.2236000000000002e+00   4.3350000000000000e-01   3.9450000000000002e-01   8.8499999999999995e-02
   4.9749099999999999e+01  -7.7843900000000005e+01   6.6653999999999996e+02   4.6820700000000002e+01   6.1091700000000003e+01   1.6356999999999999e+00   8.2120000000000004e-01   9.5609999999999995e-01   5.2236000000000002e+00   4.1420000000000001e-01   3.3679999999999999e-01   2.6499999999999999e-02
   4.9793199999999999e+01  -7.9932299999999998e+01   6.7323109999999997e+02   4.7937700000000000e+01   6.1843400000000003e+01   1.6927000000000001e+00   7.9900000000000004e-01   9.5609999999999995e-01   5.0495000000000001e+00   4.0460000000000002e-01   3.9450000000000002e-01   4.4000000000000003e-03
   4.9154000000000003e+01  -8.1910799999999995e+01   6.8206690000000003e+02   4.9054800000000000e+01   6.2899700000000003e+01   1.7015000000000000e+00   4.8830000000000001e-01   6.8930000000000002e-01   4.9623999999999997e+00   4.5269999999999999e-01   3.9450000000000002e-01   4.4000000000000003e-03
   4.9374400000000001e+01  -8.8242099999999994e+01   6.8687080000000003e+02   4.9398499999999999e+01   6.3346899999999998e+01   2.5171000000000001e+00   7.3240000000000005e-01   8.0049999999999999e-01   4.9623999999999997e+00   4.0460000000000002e-01   4.0410000000000001e-01  -8.8000000000000005e-03
   5.1666800000000002e+01  -9.1979299999999995e+01   6.9441970000000003e+02   5.0458300000000001e+01   6.4013000000000005e+01   2.4689000000000001e+00   4.4390000000000002e-01   6.2260000000000004e-01   5.3977000000000004e+00   3.4680000000000000e-01   3.1750000000000000e-01   1.7700000000000000e-02
   5.3055399999999999e+01  -9.1187899999999999e+01   7.0256920000000002e+02   5.1412999999999997e+01   6.4650599999999997e+01   2.6442999999999999e+00   8.6560000000000004e-01   8.8939999999999997e-01   5.2236000000000002e+00   2.8899999999999998e-01   3.2710000000000000e-01  -2.6499999999999999e-02
   5.3937100000000001e+01  -9.6507999999999996e+01   7.0754470000000003e+02   5.1890400000000000e+01   6.5430899999999994e+01   2.8548000000000000e+00   5.9930000000000005e-01   5.1139999999999997e-01   4.7012999999999998e+00   3.2750000000000001e-01   4.3300000000000000e-01  -7.5200000000000003e-02
   5.4223599999999998e+01  -9.7739000000000004e+01   7.1286329999999998e+02   5.2969299999999997e+01   6.6116000000000000e+01   3.1223000000000001e+00   6.2150000000000005e-01   4.4469999999999998e-01   4.9623999999999997e+00   4.3350000000000000e-01   3.7530000000000002e-01  -5.7500000000000002e-02
   5.6339700000000001e+01  -1.0042100000000001e+02   7.1852499999999998e+02   5.3752099999999999e+01   6.6610900000000001e+01   3.3328000000000002e+00   6.2150000000000005e-01   5.1139999999999997e-01   5.2236000000000002e+00   3.0819999999999997e-01   4.6189999999999998e-01  -6.1899999999999997e-02
   5.7970799999999997e+01  -1.0376250000000000e+02   7.2401509999999996e+02   5.4410899999999998e+01   6.6981999999999999e+01   3.5476000000000001e+00   5.5489999999999995e-01   4.0020000000000000e-01   4.6142000000000003e+00   3.6599999999999999e-01   4.3300000000000000e-01  -2.6499999999999999e-02
   5.9139000000000003e+01  -1.0527940000000000e+02   7.2736069999999995e+02   5.4936000000000000e+01   6.7410200000000003e+01   3.8458000000000001e+00   4.6610000000000001e-01   1.0672999999999999e+00   5.3977000000000004e+00   3.3710000000000001e-01   4.3300000000000000e-01   5.7500000000000002e-02
   5.9535800000000002e+01  -1.0840110000000000e+02   7.2950530000000003e+02   5.5461100000000002e+01   6.7733699999999999e+01   4.0168999999999997e+00   1.5540000000000001e-01   1.1563000000000001e+00   4.2659000000000002e+00   3.6599999999999999e-01   3.7530000000000002e-01  -3.1000000000000000e-02
   6.0748100000000001e+01  -1.1053350000000000e+02   7.3216459999999995e+02   5.6100800000000000e+01   6.7828900000000004e+01   4.2492999999999999e+00   3.3289999999999997e-01   1.0227999999999999e+00   5.3977000000000004e+00   4.1420000000000001e-01   4.2340000000000000e-01   8.8000000000000005e-03
   6.1232999999999997e+01  -1.1222620000000001e+02   7.3379449999999997e+02   5.6435000000000002e+01   6.7990600000000001e+01   4.3677000000000001e+00   3.9950000000000002e-01   1.0450999999999999e+00   4.7012999999999998e+00   3.8529999999999998e-01   4.1370000000000001e-01   1.7700000000000000e-02
   6.0593800000000002e+01  -1.1464440000000000e+02   7.3413760000000002e+02   5.6807299999999998e+01   6.8218999999999994e+01   4.7930000000000001e+00   2.4410000000000001e-01   1.2007000000000001e+00   4.8754000000000000e+00   3.5639999999999999e-01   4.2340000000000000e-01  -8.8000000000000005e-03
   6.3811999999999998e+01  -1.1776609999999999e+02   7.3430920000000003e+02   5.7084200000000003e+01   6.8152400000000000e+01   4.8982999999999999e+00   2.2189999999999999e-01   9.3389999999999995e-01   5.5719000000000003e+00   4.2380000000000001e-01   3.9450000000000002e-01  -1.3299999999999999e-02
   6.4032399999999996e+01  -1.1919499999999999e+02   7.3456659999999999e+02   5.7141500000000001e+01   6.7781300000000002e+01   5.0561999999999996e+00   5.7709999999999995e-01   1.0894999999999999e+00   4.9623999999999997e+00   3.4680000000000000e-01   4.4259999999999999e-01   4.4200000000000003e-02
   6.3062500000000000e+01  -1.2099769999999999e+02   7.2993420000000003e+02   5.7418399999999998e+01   6.7819400000000002e+01   5.3807000000000000e+00   6.2150000000000005e-01   1.2007000000000001e+00   4.8754000000000000e+00   3.2750000000000001e-01   4.7149999999999997e-01   4.4000000000000003e-03
   6.1916300000000000e+01  -1.2288830000000000e+02   7.2676020000000005e+02   5.7322899999999997e+01   6.7562399999999997e+01   5.4420999999999999e+00   4.4390000000000002e-01   9.1169999999999995e-01   5.4847999999999999e+00   4.2380000000000001e-01   4.3300000000000000e-01  -5.7500000000000002e-02
   6.4252799999999993e+01  -1.2438310000000000e+02   7.2289999999999998e+02   5.7351500000000001e+01   6.7067599999999999e+01   5.6788999999999996e+00   6.4370000000000005e-01   8.4499999999999997e-01   4.0918000000000001e+00   3.1790000000000002e-01   3.3679999999999999e-01   4.4000000000000003e-03
   6.3305000000000000e+01  -1.2605390000000000e+02   7.1698090000000002e+02   5.6979199999999999e+01   6.6553799999999995e+01   5.8673999999999999e+00   7.9900000000000004e-01   6.6710000000000003e-01   5.3977000000000004e+00   3.6599999999999999e-01   4.5219999999999999e-01  -1.7700000000000000e-02
   6.1850200000000001e+01  -1.2715309999999999e+02   7.0968930000000000e+02   5.6912300000000002e+01   6.6268299999999996e+01   6.0164999999999997e+00   4.8830000000000001e-01   9.1169999999999995e-01   4.4401000000000002e+00   4.0460000000000002e-01   3.4639999999999999e-01  -4.4000000000000003e-03
   6.1541600000000003e+01  -1.2823030000000000e+02   7.0316970000000003e+02   5.6511400000000002e+01   6.5497500000000002e+01   6.1436999999999999e+00   8.4340000000000004e-01   7.3380000000000001e-01   5.5719000000000003e+00   3.6599999999999999e-01   4.1370000000000001e-01  -3.5400000000000001e-02
   6.2291100000000000e+01  -1.2860400000000001e+02   6.9519179999999994e+02   5.6005299999999998e+01   6.4717200000000005e+01   6.3235000000000001e+00   9.7660000000000002e-01   5.1139999999999997e-01   5.4847999999999999e+00   3.1790000000000002e-01   3.5599999999999998e-01  -1.3299999999999999e-02
   6.0726100000000002e+01  -1.2897770000000000e+02   6.8575559999999996e+02   5.5480200000000004e+01   6.3984499999999997e+01   6.4638000000000000e+00   9.9880000000000002e-01   6.4480000000000004e-01   3.9177000000000000e+00   3.0819999999999997e-01   4.1370000000000001e-01  -2.6499999999999999e-02
   5.9447600000000001e+01  -1.2919749999999999e+02   6.7340269999999998e+02   5.4821500000000000e+01   6.3051900000000003e+01   6.6524000000000001e+00   9.5440000000000003e-01   7.3380000000000001e-01   4.6142000000000003e+00   3.8529999999999998e-01   3.7530000000000002e-01   8.8000000000000005e-03
   5.8852499999999999e+01  -1.2897770000000000e+02   6.6242240000000004e+02   5.3914400000000001e+01   6.1967100000000002e+01   6.7971000000000004e+00   7.5460000000000005e-01   6.8930000000000002e-01   5.6589000000000000e+00   3.2750000000000001e-01   3.9450000000000002e-01  -2.2100000000000002e-02
   5.7640200000000000e+01  -1.2820830000000001e+02   6.4758180000000004e+02   5.3026499999999999e+01   6.0739600000000003e+01   7.0164000000000000e+00   8.4340000000000004e-01   7.1150000000000002e-01   5.3106999999999998e+00   3.3710000000000001e-01   4.2340000000000000e-01  -1.3299999999999999e-02
   5.5457999999999998e+01  -1.2794450000000001e+02   6.3154020000000003e+02   5.1966799999999999e+01   5.9274099999999997e+01   7.1741999999999999e+00   7.9900000000000004e-01   7.1150000000000002e-01   5.3977000000000004e+00   3.2750000000000001e-01   4.5219999999999999e-01  -1.3299999999999999e-02
   5.3474200000000003e+01  -1.2671339999999999e+02   6.1541290000000004e+02   5.0821100000000001e+01   5.7970500000000001e+01   7.2839000000000000e+00   7.1020000000000005e-01   7.1150000000000002e-01   5.2236000000000002e+00   4.3350000000000000e-01   3.7530000000000002e-01  -3.5400000000000001e-02
   5.2107599999999998e+01  -1.2486680000000000e+02   5.9705510000000004e+02   4.9484400000000001e+01   5.6333700000000000e+01   7.3628000000000000e+00   9.1000000000000003e-01   7.1150000000000002e-01   5.1365999999999996e+00   3.8529999999999998e-01   3.5599999999999998e-01  -2.2100000000000002e-02
   4.9925400000000003e+01  -1.2302020000000000e+02   5.7844010000000003e+02   4.8195500000000003e+01   5.4763599999999997e+01   7.3803000000000001e+00   7.3240000000000005e-01   7.7820000000000000e-01   4.7012999999999998e+00   3.2750000000000001e-01   3.1750000000000000e-01   8.8000000000000005e-03
   4.7412599999999998e+01  -1.2093170000000001e+02   5.5768039999999996e+02   4.6572499999999998e+01   5.3060299999999998e+01   7.3978999999999999e+00   5.5489999999999995e-01   9.5609999999999995e-01   4.7882999999999996e+00   3.2750000000000001e-01   4.0410000000000001e-01  -4.4000000000000003e-03
   4.5032100000000000e+01  -1.1809580000000000e+02   5.3692070000000001e+02   4.5044899999999998e+01   5.1195200000000000e+01   7.4198000000000004e+00   6.8799999999999994e-01   6.6710000000000003e-01   5.3977000000000004e+00   3.2750000000000001e-01   4.6189999999999998e-01  -3.1000000000000000e-02
   4.3312800000000003e+01  -1.1565570000000000e+02   5.1564630000000000e+02   4.3383600000000001e+01   4.9177799999999998e+01   7.3978999999999999e+00   6.2150000000000005e-01   8.2269999999999999e-01   5.4847999999999999e+00   3.3710000000000001e-01   3.6559999999999998e-01   0.0000000000000000e+00
   4.0888199999999998e+01  -1.1255600000000000e+02   4.9402879999999999e+02   4.1646000000000001e+01   4.7208100000000002e+01   7.3452000000000002e+00   3.9950000000000002e-01   6.2260000000000004e-01   5.5719000000000003e+00   4.2380000000000001e-01   3.4639999999999999e-01   8.8000000000000005e-03
   3.8485599999999998e+01  -1.0996190000000000e+02   4.7060980000000001e+02   3.9774700000000003e+01   4.5152600000000000e+01   7.3758999999999997e+00   3.9950000000000002e-01   5.3369999999999995e-01   6.0072000000000001e+00   3.4680000000000000e-01   4.1370000000000001e-01   2.2100000000000002e-02
   3.6347499999999997e+01  -1.0648850000000000e+02   4.4736239999999998e+02   3.8056100000000001e+01   4.2954500000000003e+01   7.2618999999999998e+00   3.3289999999999997e-01   5.7809999999999995e-01   4.5270999999999999e+00   3.4680000000000000e-01   4.5219999999999999e-01  -1.7700000000000000e-02
   3.4892699999999998e+01  -1.0242149999999999e+02   4.2308560000000000e+02   3.6242100000000001e+01   4.0784900000000000e+01   7.0865000000000000e+00   3.3289999999999997e-01   6.0040000000000004e-01   5.0495000000000001e+00   3.0819999999999997e-01   4.6189999999999998e-01  -2.2100000000000002e-02
   3.2600299999999997e+01  -9.8266599999999997e+01   3.9889460000000003e+02   3.4342199999999998e+01   3.8501100000000001e+01   6.9374000000000002e+00   2.2189999999999999e-01   6.6710000000000003e-01   4.9623999999999997e+00   3.2750000000000001e-01   4.0410000000000001e-01  -3.9800000000000002e-02
   3.0307900000000000e+01  -9.3891900000000007e+01   3.7298790000000002e+02   3.2509099999999997e+01   3.6093600000000002e+01   6.7225000000000001e+00   2.4410000000000001e-01   5.5589999999999995e-01   4.9623999999999997e+00   3.0819999999999997e-01   4.2340000000000000e-01  -3.5400000000000001e-02
   2.8390300000000000e+01  -8.8879599999999996e+01   3.4793900000000002e+02   3.0494599999999998e+01   3.3657499999999999e+01   6.4287000000000001e+00   1.1100000000000000e-01   5.3369999999999995e-01   5.2236000000000002e+00   3.6599999999999999e-01   4.0410000000000001e-01   4.4000000000000003e-03
   2.6318300000000001e+01  -8.3757499999999993e+01   3.2074560000000002e+02   2.8537299999999998e+01   3.1012100000000000e+01   6.1261999999999999e+00  -2.6629999999999998e-01   7.5600000000000001e-01   4.9623999999999997e+00   2.5050000000000000e-01   3.8490000000000002e-01   3.9800000000000002e-02
   2.3871600000000001e+01  -7.8151700000000005e+01   2.9526780000000002e+02   2.6456000000000000e+01   2.8576100000000000e+01   5.8586999999999998e+00   0.0000000000000000e+00   4.8920000000000002e-01   4.7012999999999998e+00   3.6599999999999999e-01   4.4259999999999999e-01   7.0800000000000002e-02
   2.1292700000000000e+01  -7.2304000000000002e+01   2.6824590000000001e+02   2.4441500000000001e+01   2.6092400000000001e+01   5.5342000000000002e+00   2.2200000000000001e-02   6.2260000000000004e-01   4.5270999999999999e+00   3.3710000000000001e-01   3.5599999999999998e-01   7.0800000000000002e-02
   1.8691700000000001e+01  -6.5840800000000002e+01   2.4148140000000001e+02   2.2407900000000001e+01   2.3513600000000000e+01   5.1482999999999999e+00  -1.5540000000000001e-01   6.0040000000000004e-01   4.6142000000000003e+00   3.9489999999999997e-01   4.0410000000000001e-01   5.7500000000000002e-02
   1.6487500000000001e+01  -5.9113900000000001e+01   2.1505990000000000e+02   2.0422000000000001e+01   2.0991900000000001e+01   4.7404000000000002e+00  -8.8800000000000004e-02   6.0040000000000004e-01   5.2236000000000002e+00   3.3710000000000001e-01   4.5219999999999999e-01   3.5400000000000001e-02
   1.4040800000000001e+01  -5.2210999999999999e+01   1.8975370000000001e+02   1.8588899999999999e+01   1.8498799999999999e+01   4.1528000000000000e+00  -6.6600000000000006e-02   5.5589999999999995e-01   4.4401000000000002e+00   2.9859999999999998e-01   5.1000000000000001e-01   6.6400000000000001e-02
   1.1439900000000000e+01  -4.4384900000000002e+01   1.6633480000000000e+02   1.6822600000000001e+01   1.6262599999999999e+01   3.6002999999999998e+00  -8.8800000000000004e-02   6.8930000000000002e-01   5.9200999999999997e+00   3.6599999999999999e-01   4.2340000000000000e-01   6.1899999999999997e-02
   9.1475000000000009e+00  -3.6690600000000003e+01   1.4428829999999999e+02   1.5304600000000001e+01   1.4083399999999999e+01   3.0125999999999999e+00  -3.7730000000000002e-01   7.7820000000000000e-01   5.3106999999999998e+00   3.8529999999999998e-01   5.1000000000000001e-01   4.4200000000000003e-02
   7.4282000000000004e+00  -2.8490700000000000e+01   1.2481540000000000e+02   1.3920199999999999e+01   1.2361100000000000e+01   2.2452000000000001e+00  -1.1100000000000000e-01   5.3369999999999995e-01   5.6589000000000000e+00   3.5639999999999999e-01   4.7149999999999997e-01   8.8499999999999995e-02
   6.1056999999999997e+00  -1.8861899999999999e+01   1.1048950000000001e+02   1.2975000000000000e+01   1.0981299999999999e+01   1.4339999999999999e+00  -2.4410000000000001e-01   4.4469999999999998e-01   4.4401000000000002e+00   4.4309999999999999e-01   4.5219999999999999e-01   1.1940000000000001e-01
   5.0035999999999996e+00  -7.2325999999999997e+00   9.8737099999999998e+01   1.2201599999999999e+01   9.6681000000000008e+00   2.9380000000000001e-01  -3.7730000000000002e-01   6.6710000000000003e-01   4.7882999999999996e+00   4.2380000000000001e-01   4.4259999999999999e-01   1.1500000000000000e-01
   4.6729000000000003e+00  -7.8700999999999999e+00   8.4239699999999999e+01   1.0597700000000000e+01   8.2978000000000005e+00   9.0339999999999998e-01  -2.2189999999999999e-01   2.6679999999999998e-01   4.5270999999999999e+00   3.5639999999999999e-01   4.8110000000000003e-01   1.0620000000000000e-01
   4.3422999999999998e+00  -1.2244899999999999e+01   7.1543700000000001e+01   8.6500000000000004e+00   7.1177999999999999e+00   5.7450000000000001e-01  -4.6610000000000001e-01   7.3380000000000001e-01   5.2236000000000002e+00   4.2380000000000001e-01   4.0410000000000001e-01   1.0170000000000000e-01
   4.4524999999999997e+00  -1.1607300000000000e+01   5.8332999999999998e+01   7.1414999999999997e+00   5.6524000000000001e+00   6.4019999999999999e-01  -5.3269999999999995e-01   5.1139999999999997e-01   5.5719000000000003e+00   3.1790000000000002e-01   4.1370000000000001e-01   8.8499999999999995e-02
   4.7169999999999996e+00  -6.7050000000000001e+00   4.5551200000000001e+01   5.7285000000000004e+00   4.3773000000000000e+00   3.9029999999999998e-01  -4.8830000000000001e-01   4.0020000000000000e-01   4.9623999999999997e+00   4.0460000000000002e-01   5.0029999999999997e-01   7.5200000000000003e-02
   3.3944999999999999e+00  -7.4964000000000004e+00   3.6200800000000001e+01   4.6304999999999996e+00   3.4638000000000000e+00   3.9470000000000000e-01  -4.4390000000000002e-01   3.7800000000000000e-01   5.3106999999999998e+00   2.9859999999999998e-01   4.5219999999999999e-01   5.3100000000000001e-02
   2.9977000000000000e+00  -6.2873000000000001e+00   2.5992500000000000e+01   3.4083999999999999e+00   2.5122000000000000e+00   1.2280000000000001e-01  -5.7709999999999995e-01   4.6689999999999998e-01   4.8754000000000000e+00   3.5639999999999999e-01   4.4259999999999999e-01   1.1060000000000000e-01
   2.9756999999999998e+00  -4.3967000000000001e+00   2.0245000000000001e+01   2.7974000000000001e+00   1.7795000000000001e+00   4.8200000000000000e-02  -4.8830000000000001e-01   3.3350000000000002e-01   4.7882999999999996e+00   3.5639999999999999e-01   5.9660000000000002e-01   1.0620000000000000e-01
   2.2924000000000002e+00  -2.2643000000000000e+00   1.5698399999999999e+01   2.0909000000000000e+00   1.1704000000000001e+00  -2.4120000000000000e-01  -5.5489999999999995e-01   7.3380000000000001e-01   5.3977000000000004e+00   4.7199999999999998e-01   4.2340000000000000e-01   1.7249999999999999e-01
   2.2924000000000002e+00  -2.8580000000000000e-01   1.1580800000000000e+01   1.7184999999999999e+00   8.4689999999999999e-01  -4.5169999999999999e-01  -5.9930000000000005e-01   3.5580000000000001e-01   5.0495000000000001e+00   3.5639999999999999e-01   4.4259999999999999e-01   1.8140000000000001e-01
   1.9397000000000000e+00   1.5388999999999999e+00   7.9779000000000000e+00   1.3556999999999999e+00   4.8530000000000001e-01  -6.6659999999999997e-01  -5.3269999999999995e-01   2.6679999999999998e-01   5.5719000000000003e+00   3.9489999999999997e-01   5.8689999999999998e-01   1.8579999999999999e-01
   2.1381000000000001e+00   2.5061000000000000e+00   5.5758999999999999e+00   9.6430000000000005e-01   1.9030000000000000e-01  -8.2879999999999998e-01  -3.7730000000000002e-01   2.0010000000000000e-01   5.3106999999999998e+00   3.1790000000000002e-01   4.6189999999999998e-01   1.5040000000000001e-01
   2.6450999999999998e+00   2.6160000000000001e+00   4.6322999999999999e+00   8.8790000000000002e-01   0.0000000000000000e+00  -7.8930000000000000e-01  -6.6579999999999995e-01   1.7790000000000000e-01   5.8330000000000002e+00   3.5639999999999999e-01   4.5219999999999999e-01   2.0790000000000000e-01
   2.4908000000000001e+00   2.1324000000000001e+00   4.5465000000000000e+00   6.7789999999999995e-01  -5.7099999999999998e-02  -7.1040000000000003e-01  -6.8799999999999994e-01  -4.4499999999999998e-02   5.2236000000000002e+00   3.6599999999999999e-01   5.0029999999999997e-01   2.2120000000000001e-01
   2.0720000000000001e+00   1.2311000000000001e+00   4.0317999999999996e+00   5.7279999999999998e-01  -1.9030000000000000e-01  -5.3939999999999999e-01  -3.9950000000000002e-01  -6.6699999999999995e-02   4.9623999999999997e+00   2.9859999999999998e-01   5.0029999999999997e-01   1.7690000000000000e-01
   1.5870000000000000e+00   9.8929999999999996e-01   3.6029000000000000e+00   6.3009999999999999e-01  -2.3790000000000000e-01  -3.9910000000000001e-01  -7.5460000000000005e-01  -1.5559999999999999e-01   5.2236000000000002e+00   3.8529999999999998e-01   5.1000000000000001e-01   2.4329999999999999e-01
   1.5870000000000000e+00   6.8149999999999999e-01   4.0317999999999996e+00   6.9699999999999995e-01  -2.5690000000000002e-01  -4.2099999999999999e-01  -6.6579999999999995e-01  -5.1139999999999997e-01   6.0941999999999998e+00   3.8529999999999998e-01   4.4259999999999999e-01   3.0080000000000001e-01
   1.6752000000000000e+00   5.2759999999999996e-01   4.5465000000000000e+00   5.9189999999999998e-01  -2.7600000000000002e-01  -3.4200000000000003e-01  -7.9900000000000004e-01  -4.4469999999999998e-01   5.5719000000000003e+00   4.3350000000000000e-01   5.1000000000000001e-01   3.3179999999999998e-01
   1.3887000000000000e+00   2.8580000000000000e-01   4.7180999999999997e+00   4.7739999999999999e-01  -3.8059999999999999e-01  -3.9029999999999998e-01  -6.8799999999999994e-01  -1.5559999999999999e-01   6.0941999999999998e+00   4.9130000000000001e-01   5.2920000000000000e-01   4.3790000000000001e-01
   1.1681999999999999e+00   5.0560000000000005e-01   4.4607999999999999e+00   5.7279999999999998e-01  -2.3790000000000000e-01  -3.4200000000000003e-01  -8.4340000000000004e-01  -3.7800000000000000e-01   5.7460000000000004e+00   5.3939999999999999e-01   4.4259999999999999e-01   4.3790000000000001e-01
   8.1559999999999999e-01   6.3749999999999996e-01   4.1176000000000004e+00   4.7739999999999999e-01  -1.9030000000000000e-01  -2.6750000000000002e-01  -8.2120000000000004e-01  -1.1119999999999999e-01   5.6589000000000000e+00   5.8760000000000001e-01   4.8110000000000003e-01   4.3350000000000000e-01
   1.0360000000000000e+00   3.2979999999999998e-01   4.1176000000000004e+00   5.7279999999999998e-01  -2.0930000000000001e-01  -2.8939999999999999e-01  -8.4340000000000004e-01   4.4499999999999998e-02   6.3554000000000004e+00   5.6830000000000003e-01   4.7149999999999997e-01   4.0699999999999997e-01
   1.0360000000000000e+00  -2.1999999999999999e-02   3.5171000000000001e+00   4.1049999999999998e-01  -1.2370000000000000e-01  -2.2800000000000001e-01  -7.9900000000000004e-01  -2.2239999999999999e-01   6.8777999999999997e+00   4.5269999999999999e-01   5.1000000000000001e-01   4.3790000000000001e-01
   6.3919999999999999e-01   2.1980000000000000e-01   3.5171000000000001e+00   4.6779999999999999e-01  -1.3320000000000001e-01  -2.2359999999999999e-01  -8.6560000000000004e-01  -2.2239999999999999e-01   6.2683000000000000e+00   3.7569999999999998e-01   5.5810000000000004e-01   3.3179999999999998e-01
   3.9679999999999999e-01   3.0780000000000002e-01   2.5735000000000001e+00   4.0100000000000002e-01  -1.1420000000000000e-01  -1.8859999999999999e-01  -4.8830000000000001e-01  -2.6679999999999998e-01   5.9200999999999997e+00   5.1049999999999995e-01   5.2920000000000000e-01   3.4060000000000001e-01
   7.7149999999999996e-01  -1.0990000000000000e-01   3.4314000000000000e+00   3.7240000000000001e-01  -1.1420000000000000e-01  -1.5350000000000000e-01  -2.6629999999999998e-01  -2.8910000000000002e-01   5.4847999999999999e+00   5.1049999999999995e-01   5.4849999999999999e-01   3.9810000000000001e-01
   6.8330000000000002e-01   2.1980000000000000e-01   2.9165999999999999e+00   4.1049999999999998e-01  -1.6180000000000000e-01  -2.3680000000000001e-01   4.4400000000000002e-02   6.6699999999999995e-02   6.0072000000000001e+00   4.1420000000000001e-01   4.8110000000000003e-01   3.5389999999999999e-01
   5.9509999999999996e-01   2.8580000000000000e-01   2.7450999999999999e+00   5.1559999999999995e-01  -1.7130000000000001e-01  -2.5000000000000000e-01   2.8849999999999998e-01   6.6699999999999995e-02   6.0941999999999998e+00   6.2609999999999999e-01   5.5810000000000004e-01   2.8310000000000002e-01
   5.5110000000000003e-01  -2.1999999999999999e-02   3.4314000000000000e+00   5.4420000000000002e-01  -2.1890000000000001e-01  -2.3680000000000001e-01   3.9950000000000002e-01   2.0010000000000000e-01   5.7460000000000004e+00   4.8159999999999997e-01   6.3510000000000000e-01   3.3179999999999998e-01
   5.0700000000000001e-01   3.2979999999999998e-01   2.7450999999999999e+00   5.3469999999999995e-01  -1.3320000000000001e-01  -2.2800000000000001e-01   3.7730000000000002e-01   1.7790000000000000e-01   5.5719000000000003e+00   5.4910000000000003e-01   4.5219999999999999e-01   2.9189999999999999e-01
   5.2900000000000003e-01   3.9570000000000000e-01   3.1739999999999999e+00   5.1559999999999995e-01  -1.3320000000000001e-01  -1.9730000000000000e-01   3.5510000000000003e-01  -6.6699999999999995e-02   4.7882999999999996e+00   4.4309999999999999e-01   5.2920000000000000e-01   2.9189999999999999e-01
   4.8490000000000000e-01   1.3189999999999999e-01   2.4018999999999999e+00   3.8190000000000002e-01  -2.2839999999999999e-01  -2.1049999999999999e-01   5.3269999999999995e-01   2.0010000000000000e-01   5.3106999999999998e+00   4.8159999999999997e-01   6.0619999999999996e-01   2.7870000000000000e-01
   5.2900000000000003e-01   3.2979999999999998e-01   3.4314000000000000e+00   4.2009999999999997e-01  -7.6100000000000001e-02  -2.7629999999999999e-01   4.8830000000000001e-01   2.2239999999999999e-01   6.0072000000000001e+00   5.2020000000000000e-01   4.6189999999999998e-01   2.9640000000000000e-01
   4.8490000000000000e-01   2.8580000000000000e-01   2.6593000000000000e+00   6.3970000000000005e-01  -2.2839999999999999e-01  -1.8859999999999999e-01   5.1049999999999995e-01   1.7790000000000000e-01   5.3106999999999998e+00   5.3939999999999999e-01   5.2920000000000000e-01   2.8749999999999998e-01
   6.3919999999999999e-01   0.0000000000000000e+00   3.5171000000000001e+00   3.6280000000000001e-01  -2.3790000000000000e-01  -1.7540000000000000e-01   5.7709999999999995e-01   1.7790000000000000e-01   5.6589000000000000e+00   4.6239999999999998e-01   5.1000000000000001e-01   3.5389999999999999e-01
   4.6289999999999998e-01   3.0780000000000002e-01   3.2597999999999998e+00   4.2959999999999998e-01  -1.4269999999999999e-01  -2.4120000000000000e-01   5.9930000000000005e-01   2.0010000000000000e-01   5.6589000000000000e+00   4.4309999999999999e-01   6.2539999999999996e-01   3.1409999999999999e-01
   4.4080000000000003e-01   2.4179999999999999e-01   3.1739999999999999e+00   4.8690000000000000e-01  -1.7130000000000001e-01  -1.9289999999999999e-01   6.4370000000000005e-01  -6.6699999999999995e-02   5.4847999999999999e+00   5.0090000000000001e-01   5.1959999999999995e-01   2.5209999999999999e-01
   4.1880000000000001e-01   4.3999999999999997e-02   2.4018999999999999e+00   4.7739999999999999e-01  -1.7130000000000001e-01  -1.9289999999999999e-01   6.6579999999999995e-01   1.5559999999999999e-01   5.8330000000000002e+00   5.9719999999999995e-01   5.2920000000000000e-01   2.9640000000000000e-01
   5.0700000000000001e-01   2.8580000000000000e-01   3.1739999999999999e+00   4.7739999999999999e-01  -1.9030000000000000e-01  -1.8420000000000000e-01   7.1020000000000005e-01   2.4460000000000001e-01   5.7460000000000004e+00   4.6239999999999998e-01   4.7149999999999997e-01   2.6540000000000002e-01
   4.1880000000000001e-01   1.9789999999999999e-01   3.0882000000000001e+00   5.7279999999999998e-01  -1.0470000000000000e-01  -2.5000000000000000e-01   4.6610000000000001e-01   1.7790000000000000e-01   5.6589000000000000e+00   5.1049999999999995e-01   4.8110000000000003e-01   2.7870000000000000e-01
   3.3060000000000000e-01   1.9789999999999999e-01   3.0024000000000002e+00   4.9650000000000000e-01  -1.8079999999999999e-01  -1.7100000000000001e-01   5.3269999999999995e-01   1.1119999999999999e-01   5.8330000000000002e+00   5.6830000000000003e-01   4.5219999999999999e-01   3.3179999999999998e-01
   4.4080000000000003e-01   2.1980000000000000e-01   3.2597999999999998e+00   5.3469999999999995e-01  -1.5229999999999999e-01  -2.0610000000000001e-01   5.9930000000000005e-01   2.4460000000000001e-01   5.6589000000000000e+00   5.4910000000000003e-01   3.4639999999999999e-01   3.0080000000000001e-01
   5.9509999999999996e-01  -2.1999999999999999e-02   3.4314000000000000e+00   4.8690000000000000e-01  -2.4740000000000001e-01  -2.4560000000000001e-01   7.1020000000000005e-01   1.5559999999999999e-01   5.5719000000000003e+00   5.1049999999999995e-01   4.4259999999999999e-01   3.1850000000000001e-01
   5.9509999999999996e-01   6.6000000000000003e-02   3.4314000000000000e+00   3.9140000000000003e-01  -1.2370000000000000e-01  -2.1490000000000001e-01   7.1020000000000005e-01   1.1119999999999999e-01   5.7460000000000004e+00   4.9130000000000001e-01   3.9450000000000002e-01   3.0959999999999999e-01
   5.0700000000000001e-01   2.4179999999999999e-01   3.9460999999999999e+00   4.3919999999999998e-01  -2.1890000000000001e-01  -1.0960000000000000e-01   7.1020000000000005e-01   2.2239999999999999e-01   5.4847999999999999e+00   6.0690000000000000e-01   5.2920000000000000e-01   2.7429999999999999e-01
   5.5110000000000003e-01   4.3999999999999997e-02   2.9165999999999999e+00   4.1049999999999998e-01  -2.5690000000000002e-01  -2.4560000000000001e-01   6.4370000000000005e-01   1.5559999999999999e-01   5.6589000000000000e+00   5.9719999999999995e-01   4.4259999999999999e-01   3.5830000000000001e-01
   6.3919999999999999e-01   8.7900000000000006e-02   3.5171000000000001e+00   5.0600000000000001e-01  -2.3790000000000000e-01  -1.9289999999999999e-01   8.4340000000000004e-01   2.2239999999999999e-01   5.1365999999999996e+00   4.8159999999999997e-01   4.0410000000000001e-01   2.6540000000000002e-01
   6.1719999999999997e-01   1.7590000000000000e-01   2.6593000000000000e+00   4.5829999999999999e-01  -1.6180000000000000e-01  -2.1490000000000001e-01   7.3240000000000005e-01   1.5559999999999999e-01   5.5719000000000003e+00   5.2020000000000000e-01   3.6559999999999998e-01   2.6540000000000002e-01
   5.0700000000000001e-01   1.0990000000000000e-01   3.6886999999999999e+00   4.8690000000000000e-01  -1.5229999999999999e-01  -2.0169999999999999e-01   7.3240000000000005e-01   4.2249999999999999e-01   5.3977000000000004e+00   6.4539999999999997e-01   3.7530000000000002e-01   3.3620000000000000e-01
   7.4939999999999996e-01   3.5170000000000001e-01   2.6593000000000000e+00   5.0600000000000001e-01  -1.3320000000000001e-01  -2.0169999999999999e-01   7.5460000000000005e-01   2.8910000000000002e-01   5.4847999999999999e+00   3.9489999999999997e-01   4.0410000000000001e-01   2.8749999999999998e-01
   7.2740000000000005e-01   2.8580000000000000e-01   3.4314000000000000e+00   5.7279999999999998e-01  -1.8079999999999999e-01  -1.9730000000000000e-01   6.8799999999999994e-01   1.5559999999999999e-01   6.1813000000000002e+00   5.2020000000000000e-01   4.4259999999999999e-01   3.0520000000000003e-01
   5.2900000000000003e-01   1.7590000000000000e-01   3.2597999999999998e+00   4.2959999999999998e-01  -2.2839999999999999e-01  -2.0610000000000001e-01   6.8799999999999994e-01   1.1119999999999999e-01   6.0941999999999998e+00   4.8159999999999997e-01   4.3300000000000000e-01   3.0520000000000003e-01
   6.6130000000000000e-01   2.4179999999999999e-01   2.7450999999999999e+00   4.2959999999999998e-01  -2.0930000000000001e-01  -1.7540000000000000e-01   5.1049999999999995e-01  -2.2200000000000001e-02   5.4847999999999999e+00   5.0090000000000001e-01   3.8490000000000002e-01   3.2729999999999998e-01
   5.5110000000000003e-01   2.1980000000000000e-01   2.8309000000000002e+00   4.6779999999999999e-01  -2.3790000000000000e-01  -1.7979999999999999e-01   5.5489999999999995e-01   2.2200000000000001e-02   5.5719000000000003e+00   4.4309999999999999e-01   4.0410000000000001e-01   3.0080000000000001e-01
   9.0369999999999995e-01   1.3189999999999999e-01   3.5171000000000001e+00   3.3420000000000000e-01  -2.4740000000000001e-01  -2.3680000000000001e-01   7.3240000000000005e-01   8.8900000000000007e-02   6.3554000000000004e+00   4.5269999999999999e-01   4.4259999999999999e-01   3.3620000000000000e-01
   7.7149999999999996e-01   1.7590000000000000e-01   3.6029000000000000e+00   5.0600000000000001e-01  -2.7600000000000002e-01  -1.8420000000000000e-01   4.8830000000000001e-01   1.5559999999999999e-01   5.9200999999999997e+00   6.0690000000000000e-01   5.0029999999999997e-01   2.8749999999999998e-01
   7.7149999999999996e-01   1.9789999999999999e-01   3.8603000000000001e+00   4.4869999999999999e-01  -1.6180000000000000e-01  -1.8859999999999999e-01   2.2189999999999999e-01   2.8910000000000002e-01   5.8330000000000002e+00   6.1650000000000005e-01   5.0029999999999997e-01   2.8749999999999998e-01
   7.7149999999999996e-01   8.7900000000000006e-02   3.5171000000000001e+00   4.8690000000000000e-01  -2.0930000000000001e-01  -2.0169999999999999e-01   8.4340000000000004e-01   3.3350000000000002e-01   6.0941999999999998e+00   5.0090000000000001e-01   4.2340000000000000e-01   2.6979999999999998e-01
   8.3760000000000001e-01  -1.7590000000000000e-01   4.2034000000000002e+00   4.2959999999999998e-01  -1.9030000000000000e-01  -1.7979999999999999e-01   6.4370000000000005e-01   2.0010000000000000e-01   5.8330000000000002e+00   5.7799999999999996e-01   4.5219999999999999e-01   3.3620000000000000e-01
   1.0139000000000000e+00   4.3999999999999997e-02   3.0024000000000002e+00   5.0600000000000001e-01  -2.0930000000000001e-01  -1.9289999999999999e-01   3.9950000000000002e-01   2.0010000000000000e-01   5.2236000000000002e+00   5.5869999999999997e-01   4.6189999999999998e-01   3.4060000000000001e-01
   6.8330000000000002e-01   2.1999999999999999e-02   3.0882000000000001e+00   4.5829999999999999e-01  -1.3320000000000001e-01  -1.9730000000000000e-01   5.5489999999999995e-01   1.7790000000000000e-01   5.8330000000000002e+00   5.3939999999999999e-01   4.7149999999999997e-01   3.0520000000000003e-01
   8.5960000000000003e-01   1.3189999999999999e-01   3.6029000000000000e+00   4.2009999999999997e-01  -2.4740000000000001e-01  -2.3240000000000000e-01   4.8830000000000001e-01   8.8900000000000007e-02   5.9200999999999997e+00   5.7799999999999996e-01   4.3300000000000000e-01   3.4060000000000001e-01
   1.0360000000000000e+00   0.0000000000000000e+00   3.8603000000000001e+00   4.8690000000000000e-01  -1.8079999999999999e-01  -1.8420000000000000e-01   4.6610000000000001e-01   2.4460000000000001e-01   6.5294999999999996e+00   5.0090000000000001e-01   4.6189999999999998e-01   2.9640000000000000e-01
   9.9190000000000000e-01   1.9789999999999999e-01   2.3161999999999998e+00   5.6330000000000002e-01  -3.0449999999999999e-01  -1.3589999999999999e-01   5.7709999999999995e-01   3.5580000000000001e-01   6.1813000000000002e+00   4.9130000000000001e-01   4.1370000000000001e-01   3.3179999999999998e-01
   8.8170000000000004e-01   1.0990000000000000e-01   2.1446000000000001e+00   4.3919999999999998e-01  -2.4740000000000001e-01  -1.3159999999999999e-01   5.1049999999999995e-01   8.8900000000000007e-02   5.7460000000000004e+00   5.5869999999999997e-01   4.0410000000000001e-01   3.2290000000000002e-01
   9.2579999999999996e-01   8.7900000000000006e-02   2.1446000000000001e+00   4.5829999999999999e-01  -3.0449999999999999e-01  -2.5869999999999999e-01   4.6610000000000001e-01   1.5559999999999999e-01   5.8330000000000002e+00   6.2609999999999999e-01   4.6189999999999998e-01   3.3179999999999998e-01
   7.0530000000000004e-01   1.5390000000000001e-01   3.3456000000000001e+00   4.2009999999999997e-01  -1.3320000000000001e-01  -2.1929999999999999e-01   1.7760000000000001e-01   8.8900000000000007e-02   5.6589000000000000e+00   5.2980000000000005e-01   4.6189999999999998e-01   3.2290000000000002e-01
   6.1719999999999997e-01   1.5390000000000001e-01   1.9730000000000001e+00   4.6779999999999999e-01  -2.0930000000000001e-01  -1.6660000000000000e-01   4.8830000000000001e-01   2.4460000000000001e-01   5.4847999999999999e+00   5.3939999999999999e-01   4.6189999999999998e-01   2.6100000000000001e-01
   8.8170000000000004e-01   8.7900000000000006e-02   3.4314000000000000e+00   4.7739999999999999e-01  -1.4269999999999999e-01  -2.4560000000000001e-01   5.1049999999999995e-01   3.3350000000000002e-01   5.7460000000000004e+00   5.3939999999999999e-01   4.3300000000000000e-01   2.7429999999999999e-01
   8.8170000000000004e-01   1.7590000000000000e-01   3.3456000000000001e+00   5.7279999999999998e-01  -1.0470000000000000e-01  -1.9289999999999999e-01   3.7730000000000002e-01   1.3339999999999999e-01   5.7460000000000004e+00   5.0090000000000001e-01   3.7530000000000002e-01   3.4060000000000001e-01
   6.8330000000000002e-01   4.3999999999999997e-02   2.7450999999999999e+00   5.1559999999999995e-01  -1.9980000000000001e-01  -1.7540000000000000e-01   4.4390000000000002e-01   4.4469999999999998e-01   5.2236000000000002e+00   5.0090000000000001e-01   5.1000000000000001e-01   3.3620000000000000e-01
   1.0139000000000000e+00   1.0990000000000000e-01   3.4314000000000000e+00   5.5379999999999996e-01  -3.3310000000000001e-01  -2.0610000000000001e-01   3.5510000000000003e-01   2.2239999999999999e-01   6.5294999999999996e+00   5.7799999999999996e-01   4.7149999999999997e-01   3.3620000000000000e-01
   7.9349999999999998e-01   1.0990000000000000e-01   3.1739999999999999e+00   4.2009999999999997e-01  -2.2839999999999999e-01  -2.3240000000000000e-01   3.1069999999999998e-01   8.8900000000000007e-02   5.3977000000000004e+00   4.9130000000000001e-01   3.9450000000000002e-01   2.9189999999999999e-01
   8.8170000000000004e-01   3.0780000000000002e-01   3.0024000000000002e+00   4.6779999999999999e-01  -2.8549999999999998e-01  -1.7540000000000000e-01   3.1069999999999998e-01   1.7790000000000000e-01   6.0072000000000001e+00   5.4910000000000003e-01   4.7149999999999997e-01   3.0520000000000003e-01
   8.5960000000000003e-01   1.5390000000000001e-01   3.5171000000000001e+00   3.8190000000000002e-01  -2.3790000000000000e-01  -1.8859999999999999e-01   3.5510000000000003e-01   2.8910000000000002e-01   5.6589000000000000e+00   4.6239999999999998e-01   4.3300000000000000e-01   2.8749999999999998e-01
   9.4779999999999998e-01   1.7590000000000000e-01   3.0024000000000002e+00   4.8690000000000000e-01  -2.4740000000000001e-01  -1.8420000000000000e-01   1.3320000000000001e-01   1.1119999999999999e-01   5.8330000000000002e+00   5.5869999999999997e-01   3.8490000000000002e-01   2.8310000000000002e-01
   9.4779999999999998e-01   1.5390000000000001e-01   3.0024000000000002e+00   4.2009999999999997e-01  -3.3310000000000001e-01  -1.6230000000000000e-01   4.4390000000000002e-01   6.6699999999999995e-02   6.1813000000000002e+00   5.4910000000000003e-01   5.1959999999999995e-01   3.0520000000000003e-01
   1.0139000000000000e+00   1.3189999999999999e-01   3.3456000000000001e+00   5.2510000000000001e-01  -1.9980000000000001e-01  -1.7979999999999999e-01   4.8830000000000001e-01   2.0010000000000000e-01   5.9200999999999997e+00   5.4910000000000003e-01   4.5219999999999999e-01   3.1409999999999999e-01
   7.7149999999999996e-01   1.9789999999999999e-01   3.6029000000000000e+00   5.2510000000000001e-01  -2.0930000000000001e-01  -2.0169999999999999e-01   2.2189999999999999e-01   2.2239999999999999e-01   5.8330000000000002e+00   4.3350000000000000e-01   4.4259999999999999e-01   2.9640000000000000e-01
   9.9190000000000000e-01   1.7590000000000000e-01   3.6029000000000000e+00   4.2959999999999998e-01  -2.4740000000000001e-01  -2.4560000000000001e-01   3.9950000000000002e-01   1.5559999999999999e-01   5.7460000000000004e+00   5.2020000000000000e-01   4.7149999999999997e-01   3.2729999999999998e-01
   8.3760000000000001e-01   3.9570000000000000e-01   3.6886999999999999e+00   5.1559999999999995e-01  -1.4269999999999999e-01  -2.1490000000000001e-01   2.8849999999999998e-01   1.1119999999999999e-01   6.0941999999999998e+00   4.8159999999999997e-01   4.4259999999999999e-01   3.4060000000000001e-01
   9.9190000000000000e-01   1.5390000000000001e-01   3.0882000000000001e+00   4.1049999999999998e-01  -3.1400000000000000e-01  -1.7979999999999999e-01   3.7730000000000002e-01   1.7790000000000000e-01   5.3977000000000004e+00   4.8159999999999997e-01   4.4259999999999999e-01   3.4499999999999997e-01
   8.3760000000000001e-01   1.9789999999999999e-01   3.4314000000000000e+00   3.5330000000000000e-01  -2.1890000000000001e-01  -2.2800000000000001e-01   3.3289999999999997e-01   2.6679999999999998e-01   5.8330000000000002e+00   5.6830000000000003e-01   4.6189999999999998e-01   3.1850000000000001e-01
   1.0139000000000000e+00   1.7590000000000000e-01   3.4314000000000000e+00   5.1559999999999995e-01  -3.2350000000000001e-01  -1.6660000000000000e-01   2.4410000000000001e-01   2.6679999999999998e-01   6.5294999999999996e+00   5.0090000000000001e-01   3.9450000000000002e-01   3.2290000000000002e-01
   8.8170000000000004e-01   1.7590000000000000e-01   3.0882000000000001e+00   3.5330000000000000e-01  -3.1400000000000000e-01  -1.6230000000000000e-01   2.4410000000000001e-01   8.8900000000000007e-02   6.0941999999999998e+00   4.8159999999999997e-01   4.3300000000000000e-01   2.8310000000000002e-01
   9.6989999999999998e-01   3.0780000000000002e-01   2.7450999999999999e+00   4.7739999999999999e-01  -3.9970000000000000e-01  -2.0610000000000001e-01   1.5540000000000001e-01   2.8910000000000002e-01   5.9200999999999997e+00   5.7799999999999996e-01   3.9450000000000002e-01   2.9189999999999999e-01
   8.5960000000000003e-01   3.0780000000000002e-01   3.5171000000000001e+00   4.3919999999999998e-01  -2.7600000000000002e-01  -2.3240000000000000e-01   3.1069999999999998e-01   2.8910000000000002e-01   5.5719000000000003e+00   5.2980000000000005e-01   4.2340000000000000e-01   2.4329999999999999e-01
   9.2579999999999996e-01   5.2759999999999996e-01   2.8309000000000002e+00   4.1049999999999998e-01  -2.3790000000000000e-01  -2.4560000000000001e-01   5.3269999999999995e-01   1.5559999999999999e-01   6.2683000000000000e+00   4.7199999999999998e-01   5.1000000000000001e-01   2.6100000000000001e-01
   9.0369999999999995e-01   3.9570000000000000e-01   2.5735000000000001e+00   4.6779999999999999e-01  -3.8059999999999999e-01  -1.6660000000000000e-01   1.5540000000000001e-01   1.5559999999999999e-01   6.1813000000000002e+00   4.6239999999999998e-01   4.6189999999999998e-01   2.8749999999999998e-01
   1.0139000000000000e+00   6.8149999999999999e-01   2.6593000000000000e+00   6.2060000000000004e-01  -2.9499999999999998e-01  -1.6230000000000000e-01   1.9980000000000001e-01   6.6699999999999995e-02   5.8330000000000002e+00   5.3939999999999999e-01   4.6189999999999998e-01   2.7870000000000000e-01
   1.1902999999999999e+00   5.4959999999999998e-01   3.1739999999999999e+00   4.1049999999999998e-01  -2.6640000000000003e-01  -1.5350000000000000e-01   2.2189999999999999e-01  -2.2200000000000001e-02   6.9648000000000003e+00   5.3939999999999999e-01   4.0410000000000001e-01   2.6979999999999998e-01
   4.4080000000000003e-01   2.4179999999999999e-01   2.7450999999999999e+00   3.8190000000000002e-01  -2.7600000000000002e-01  -2.1929999999999999e-01   1.9980000000000001e-01   2.6679999999999998e-01   4.9623999999999997e+00   5.2980000000000005e-01   4.0410000000000001e-01   2.8749999999999998e-01
   9.0369999999999995e-01   2.6379999999999998e-01   4.0317999999999996e+00   4.9650000000000000e-01  -4.0920000000000001e-01  -1.6660000000000000e-01   6.6600000000000006e-02   1.3339999999999999e-01   5.3106999999999998e+00   4.7199999999999998e-01   4.1370000000000001e-01   2.8749999999999998e-01
   1.1241000000000001e+00   6.5949999999999998e-01   3.0024000000000002e+00   4.2959999999999998e-01  -3.6159999999999998e-01  -2.0169999999999999e-01   6.6600000000000006e-02   1.7790000000000000e-01   5.7460000000000004e+00   4.8159999999999997e-01   4.9070000000000003e-01   3.5389999999999999e-01
   4.4080000000000003e-01   4.3969999999999998e-01   2.6593000000000000e+00   4.0100000000000002e-01  -3.3310000000000001e-01  -2.2800000000000001e-01   2.2189999999999999e-01   1.5559999999999999e-01   6.4424999999999999e+00   5.3939999999999999e-01   4.3300000000000000e-01   2.9640000000000000e-01
   1.1020000000000001e-01   1.0771999999999999e+00   1.8015000000000001e+00   4.7739999999999999e-01  -3.3310000000000001e-01  -2.8070000000000001e-01   4.4390000000000002e-01   4.4499999999999998e-02   6.1813000000000002e+00   5.3939999999999999e-01   4.2340000000000000e-01   3.3620000000000000e-01
   7.2740000000000005e-01   1.2311000000000001e+00   3.6886999999999999e+00   5.4420000000000002e-01  -3.5210000000000002e-01  -2.3240000000000000e-01   1.9980000000000001e-01   2.0010000000000000e-01   6.0072000000000001e+00   5.2980000000000005e-01   4.7149999999999997e-01   2.5659999999999999e-01
   1.3446000000000000e+00   6.5949999999999998e-01   3.0024000000000002e+00   3.2460000000000000e-01  -4.1870000000000002e-01  -2.2359999999999999e-01   1.1100000000000000e-01   8.8900000000000007e-02   6.0072000000000001e+00   5.5869999999999997e-01   4.6189999999999998e-01   2.9640000000000000e-01
   7.2740000000000005e-01   3.9570000000000000e-01   3.0024000000000002e+00   4.1049999999999998e-01  -3.2350000000000001e-01  -1.7100000000000001e-01   1.1100000000000000e-01   0.0000000000000000e+00   6.7035999999999998e+00   4.1420000000000001e-01   4.4259999999999999e-01   2.5659999999999999e-01
   6.6100000000000006e-02  -3.5170000000000001e-01   2.5735000000000001e+00   4.5829999999999999e-01  -1.6180000000000000e-01  -1.5350000000000000e-01   1.5540000000000001e-01  -6.6699999999999995e-02   6.5294999999999996e+00   5.2980000000000005e-01   4.7149999999999997e-01   3.1409999999999999e-01
   6.1719999999999997e-01  -8.7929999999999997e-01   3.8603000000000001e+00   3.3420000000000000e-01  -3.1400000000000000e-01  -1.0090000000000000e-01   2.4410000000000001e-01   4.4499999999999998e-02   6.6166000000000000e+00   5.2980000000000005e-01   3.6559999999999998e-01   2.6979999999999998e-01
   1.6311000000000000e+00  -4.3969999999999998e-01   2.0588000000000002e+00   3.9140000000000003e-01  -2.8549999999999998e-01  -1.6230000000000000e-01   1.3320000000000001e-01   2.2239999999999999e-01   5.3106999999999998e+00   5.2020000000000000e-01   3.9450000000000002e-01   2.6979999999999998e-01
   5.0700000000000001e-01   7.0350000000000001e-01   2.5735000000000001e+00   5.0600000000000001e-01  -2.5690000000000002e-01  -2.2359999999999999e-01   2.6629999999999998e-01  -2.8910000000000002e-01   6.1813000000000002e+00   5.0090000000000001e-01   4.6189999999999998e-01   2.8749999999999998e-01
   4.4080000000000003e-01   5.4959999999999998e-01   3.5171000000000001e+00   4.5829999999999999e-01  -2.5690000000000002e-01  -2.5000000000000000e-01   1.3320000000000001e-01   6.6699999999999995e-02   5.8330000000000002e+00   5.0090000000000001e-01   4.1370000000000001e-01   2.3890000000000000e-01
   1.0360000000000000e+00   8.7900000000000006e-02   3.0024000000000002e+00   2.9599999999999999e-01  -3.5210000000000002e-01  -1.5350000000000000e-01   4.2170000000000002e-01   8.8900000000000007e-02   5.8330000000000002e+00   5.0090000000000001e-01   3.4639999999999999e-01   2.7870000000000000e-01
   8.5960000000000003e-01   2.1999999999999999e-02   2.8309000000000002e+00   3.8190000000000002e-01  -3.6159999999999998e-01  -2.1929999999999999e-01   4.4390000000000002e-01  -8.8900000000000007e-02   5.1365999999999996e+00   5.4910000000000003e-01   4.7149999999999997e-01   2.9189999999999999e-01
   7.7149999999999996e-01   4.6170000000000000e-01   3.6886999999999999e+00   4.8690000000000000e-01  -3.3310000000000001e-01  -1.9289999999999999e-01   4.8830000000000001e-01  -4.4499999999999998e-02   5.5719000000000003e+00   5.2020000000000000e-01   4.2340000000000000e-01   2.4770000000000000e-01
   5.9509999999999996e-01   1.7590000000000000e-01   2.5735000000000001e+00   4.9650000000000000e-01  -3.3310000000000001e-01  -1.4030000000000001e-01   2.8849999999999998e-01  -4.4499999999999998e-02   4.9623999999999997e+00   5.1049999999999995e-01   4.3300000000000000e-01   2.3890000000000000e-01
   9.9190000000000000e-01  -7.4739999999999995e-01   3.2597999999999998e+00   3.0549999999999999e-01  -2.6640000000000003e-01  -1.2280000000000001e-01   1.7760000000000001e-01  -2.4460000000000001e-01   6.4424999999999999e+00   5.3939999999999999e-01   4.8110000000000003e-01   2.5209999999999999e-01
   1.4327000000000001e+00  -7.6939999999999997e-01   3.6029000000000000e+00   2.1959999999999999e-01  -3.7109999999999999e-01  -2.1490000000000001e-01   2.4410000000000001e-01  -1.1119999999999999e-01   6.0941999999999998e+00   5.0090000000000001e-01   4.1370000000000001e-01   2.3440000000000000e-01
   5.9509999999999996e-01   2.0884000000000000e+00   3.0882000000000001e+00   6.9699999999999995e-01  -2.3790000000000000e-01  -2.1049999999999999e-01   3.9950000000000002e-01  -2.2200000000000001e-02   6.0941999999999998e+00   5.2020000000000000e-01   4.5219999999999999e-01   2.6979999999999998e-01
   5.9509999999999996e-01   2.1764000000000001e+00   2.4876999999999998e+00   5.8240000000000003e-01  -2.2839999999999999e-01  -2.5869999999999999e-01   3.9950000000000002e-01  -8.8900000000000007e-02   5.7460000000000004e+00   5.1049999999999995e-01   3.8490000000000002e-01   3.1409999999999999e-01
   7.2740000000000005e-01  -1.5168999999999999e+00   2.4876999999999998e+00   3.0549999999999999e-01  -3.8059999999999999e-01  -1.4030000000000001e-01   2.4410000000000001e-01   0.0000000000000000e+00   5.3977000000000004e+00   5.2980000000000005e-01   3.9450000000000002e-01   2.8310000000000002e-01
   1.3005000000000000e+00  -4.1770000000000002e-01   2.8309000000000002e+00   3.7240000000000001e-01  -3.2350000000000001e-01  -1.5790000000000001e-01   3.1069999999999998e-01   0.0000000000000000e+00   6.3554000000000004e+00   5.7799999999999996e-01   3.7530000000000002e-01   2.7870000000000000e-01
   1.1241000000000001e+00   1.5388999999999999e+00   4.1176000000000004e+00   5.6330000000000002e-01  -3.5210000000000002e-01  -2.0169999999999999e-01   3.3289999999999997e-01  -1.5559999999999999e-01   6.7035999999999998e+00   5.1049999999999995e-01   4.4259999999999999e-01   2.6979999999999998e-01
   5.0700000000000001e-01   8.1340000000000001e-01   2.4876999999999998e+00   4.6779999999999999e-01  -4.1870000000000002e-01  -1.7979999999999999e-01   6.6600000000000006e-02  -2.2200000000000001e-02   6.3554000000000004e+00   5.8760000000000001e-01   4.7149999999999997e-01   3.0080000000000001e-01
   8.3760000000000001e-01  -8.1340000000000001e-01   1.7157000000000000e+00   3.3420000000000000e-01  -2.9499999999999998e-01  -1.9289999999999999e-01   2.4410000000000001e-01   1.3339999999999999e-01   5.6589000000000000e+00   4.4309999999999999e-01   4.7149999999999997e-01   2.5659999999999999e-01
   1.1241000000000001e+00   4.6170000000000000e-01   3.4314000000000000e+00   4.7739999999999999e-01  -3.7109999999999999e-01  -1.5350000000000000e-01   4.4400000000000002e-02   2.8910000000000002e-01   6.0941999999999998e+00   5.7799999999999996e-01   4.5219999999999999e-01   2.9640000000000000e-01
   1.3005000000000000e+00   8.5740000000000005e-01   3.5171000000000001e+00   4.5829999999999999e-01  -4.3769999999999998e-01  -1.0520000000000000e-01   1.1100000000000000e-01   2.4460000000000001e-01   5.1365999999999996e+00   4.6239999999999998e-01   4.7149999999999997e-01   2.8749999999999998e-01
   5.9509999999999996e-01  -2.1980000000000000e-01   2.7450999999999999e+00   4.2959999999999998e-01  -2.9499999999999998e-01  -1.7979999999999999e-01   0.0000000000000000e+00   3.3350000000000002e-01   6.5294999999999996e+00   5.5869999999999997e-01   4.4259999999999999e-01   2.8749999999999998e-01
   7.4939999999999996e-01  -4.3999999999999997e-02   3.0024000000000002e+00   5.0600000000000001e-01  -2.2839999999999999e-01  -1.8420000000000000e-01   0.0000000000000000e+00   1.5559999999999999e-01   5.7460000000000004e+00   5.5869999999999997e-01   4.4259999999999999e-01   2.3440000000000000e-01
   1.1902999999999999e+00   7.6939999999999997e-01   3.4314000000000000e+00   5.9189999999999998e-01  -3.2350000000000001e-01  -1.9730000000000000e-01   1.5540000000000001e-01   8.8900000000000007e-02   4.5270999999999999e+00   5.3939999999999999e-01   4.3300000000000000e-01   3.5389999999999999e-01
   1.2122999999999999e+00   2.1980000000000000e-01   3.0024000000000002e+00   3.8190000000000002e-01  -3.0449999999999999e-01  -2.0169999999999999e-01   1.5540000000000001e-01   2.6679999999999998e-01   6.7907000000000002e+00   5.2020000000000000e-01   4.7149999999999997e-01   3.4499999999999997e-01
   8.1559999999999999e-01  -2.8580000000000000e-01   3.2597999999999998e+00   4.0100000000000002e-01  -2.6640000000000003e-01  -1.4470000000000000e-01  -8.8800000000000004e-02   2.6679999999999998e-01   6.0072000000000001e+00   5.0090000000000001e-01   3.9450000000000002e-01   2.9189999999999999e-01
   7.2740000000000005e-01   5.0560000000000005e-01   2.0588000000000002e+00   4.7739999999999999e-01  -3.1400000000000000e-01  -1.4030000000000001e-01   2.2189999999999999e-01   4.4499999999999998e-02   5.6589000000000000e+00   5.8760000000000001e-01   4.3300000000000000e-01   2.7870000000000000e-01
   1.1462000000000001e+00   2.1980000000000000e-01   2.4876999999999998e+00   4.1049999999999998e-01  -3.0449999999999999e-01  -1.6660000000000000e-01   1.7760000000000001e-01   2.2200000000000001e-02   5.7460000000000004e+00   5.3939999999999999e-01   4.8110000000000003e-01   3.1409999999999999e-01
   1.2564000000000000e+00   0.0000000000000000e+00   3.6886999999999999e+00   4.8690000000000000e-01  -2.4740000000000001e-01  -1.5790000000000001e-01  -4.4400000000000002e-02   3.5580000000000001e-01   5.3977000000000004e+00   4.6239999999999998e-01   4.5219999999999999e-01   3.2729999999999998e-01
   9.9190000000000000e-01   1.0990000000000000e-01   2.4018999999999999e+00   4.4869999999999999e-01  -3.9970000000000000e-01  -1.5790000000000001e-01  -6.6600000000000006e-02   8.8900000000000007e-02   5.9200999999999997e+00   5.2980000000000005e-01   4.5219999999999999e-01   3.0520000000000003e-01
   9.0369999999999995e-01   4.6170000000000000e-01   3.9460999999999999e+00   3.4370000000000001e-01  -3.4260000000000002e-01  -1.5790000000000001e-01   1.1100000000000000e-01   6.6699999999999995e-02   6.5294999999999996e+00   5.2980000000000005e-01   4.2340000000000000e-01   3.2729999999999998e-01
   1.1021000000000001e+00   4.3999999999999997e-02   1.9730000000000001e+00   5.4420000000000002e-01  -3.0449999999999999e-01  -1.6230000000000000e-01   8.8800000000000004e-02   5.1139999999999997e-01   5.8330000000000002e+00   4.7199999999999998e-01   3.9450000000000002e-01   2.9640000000000000e-01
   1.0801000000000001e+00   8.7900000000000006e-02   3.2597999999999998e+00   3.5330000000000000e-01  -3.0449999999999999e-01  -2.1929999999999999e-01   1.7760000000000001e-01   2.8910000000000002e-01   4.6142000000000003e+00   5.8760000000000001e-01   3.4639999999999999e-01   3.2290000000000002e-01
   1.0801000000000001e+00   3.5170000000000001e-01   3.7745000000000002e+00   3.6280000000000001e-01  -3.3310000000000001e-01  -1.6230000000000000e-01   1.5540000000000001e-01   2.0010000000000000e-01   6.0072000000000001e+00   4.8159999999999997e-01   4.9070000000000003e-01   3.0959999999999999e-01
   1.0139000000000000e+00   2.1980000000000000e-01   2.8309000000000002e+00   4.5829999999999999e-01  -3.4260000000000002e-01  -1.3589999999999999e-01  -1.7760000000000001e-01   2.4460000000000001e-01   5.2236000000000002e+00   5.1049999999999995e-01   4.8110000000000003e-01   3.4949999999999998e-01
   8.8170000000000004e-01  -1.3189999999999999e-01   3.2597999999999998e+00   4.4869999999999999e-01  -2.4740000000000001e-01  -1.6230000000000000e-01   4.4400000000000002e-02   4.2249999999999999e-01   5.1365999999999996e+00   4.8159999999999997e-01   3.8490000000000002e-01   3.3179999999999998e-01
   1.0139000000000000e+00   2.1999999999999999e-02   2.9165999999999999e+00   4.3919999999999998e-01  -3.9970000000000000e-01  -1.1400000000000000e-01   1.1100000000000000e-01   1.1119999999999999e-01   6.3554000000000004e+00   5.2980000000000005e-01   4.5219999999999999e-01   2.9189999999999999e-01
   9.6989999999999998e-01   1.3189999999999999e-01   3.3456000000000001e+00   4.4869999999999999e-01  -3.2350000000000001e-01  -1.6230000000000000e-01   0.0000000000000000e+00   4.4499999999999998e-02   5.8330000000000002e+00   4.3350000000000000e-01   5.0029999999999997e-01   3.3620000000000000e-01
   7.7149999999999996e-01   2.6379999999999998e-01   2.6593000000000000e+00   4.2009999999999997e-01  -2.7600000000000002e-01  -1.7540000000000000e-01   0.0000000000000000e+00   2.6679999999999998e-01   5.7460000000000004e+00   5.2020000000000000e-01   4.3300000000000000e-01   3.1409999999999999e-01
   1.1021000000000001e+00   1.9789999999999999e-01   3.0024000000000002e+00   4.0100000000000002e-01  -2.7600000000000002e-01  -1.7100000000000001e-01  -4.4400000000000002e-02   2.0010000000000000e-01   5.3977000000000004e+00   5.0090000000000001e-01   4.9070000000000003e-01   2.6540000000000002e-01
   1.0801000000000001e+00   4.1770000000000002e-01   2.8309000000000002e+00   4.0100000000000002e-01  -3.9010000000000000e-01  -1.2280000000000001e-01  -8.8800000000000004e-02   3.5580000000000001e-01   5.0495000000000001e+00   5.6830000000000003e-01   3.5599999999999998e-01   2.7429999999999999e-01
   9.4779999999999998e-01   2.1999999999999999e-02   2.4876999999999998e+00   4.2009999999999997e-01  -2.9499999999999998e-01  -1.8420000000000000e-01  -2.2200000000000001e-02   2.0010000000000000e-01   5.8330000000000002e+00   4.8159999999999997e-01   5.3879999999999995e-01   3.0080000000000001e-01
   1.0360000000000000e+00   2.1999999999999999e-02   3.6886999999999999e+00   4.7739999999999999e-01  -2.4740000000000001e-01  -1.4470000000000000e-01   1.1100000000000000e-01   8.8900000000000007e-02   5.9200999999999997e+00   5.7799999999999996e-01   5.2920000000000000e-01   3.3620000000000000e-01
   9.4779999999999998e-01   1.9789999999999999e-01   3.3456000000000001e+00   4.2959999999999998e-01  -3.6159999999999998e-01  -1.4910000000000001e-01  -6.6600000000000006e-02   2.0010000000000000e-01   6.1813000000000002e+00   5.2980000000000005e-01   5.0029999999999997e-01   3.0959999999999999e-01
   1.1021000000000001e+00   3.7369999999999998e-01   2.4018999999999999e+00   4.5829999999999999e-01  -3.6159999999999998e-01  -1.4030000000000001e-01  -4.4400000000000002e-02   1.5559999999999999e-01   6.3554000000000004e+00   4.0460000000000002e-01   4.5219999999999999e-01   3.0520000000000003e-01
   1.0139000000000000e+00  -6.6000000000000003e-02   3.3456000000000001e+00   4.1049999999999998e-01  -2.4740000000000001e-01  -1.5350000000000000e-01   2.2200000000000001e-02   3.5580000000000001e-01   6.0072000000000001e+00   4.8159999999999997e-01   4.9070000000000003e-01   2.9640000000000000e-01
   1.1462000000000001e+00   1.7590000000000000e-01   2.8309000000000002e+00   4.4869999999999999e-01  -3.4260000000000002e-01  -2.3240000000000000e-01   2.2200000000000001e-02   2.0010000000000000e-01   6.9648000000000003e+00   5.0090000000000001e-01   5.4849999999999999e-01   3.2290000000000002e-01
   1.1902999999999999e+00   6.6000000000000003e-02   3.1739999999999999e+00   4.0100000000000002e-01  -3.9010000000000000e-01  -1.5350000000000000e-01  -1.1100000000000000e-01   1.5559999999999999e-01   6.1813000000000002e+00   6.4539999999999997e-01   5.1000000000000001e-01   2.8749999999999998e-01
   1.1241000000000001e+00  -2.1999999999999999e-02   3.3456000000000001e+00   3.9140000000000003e-01  -2.4740000000000001e-01  -1.1400000000000000e-01  -4.4400000000000002e-02   1.7790000000000000e-01   5.9200999999999997e+00   5.0090000000000001e-01   3.3679999999999999e-01   3.1409999999999999e-01
   1.0801000000000001e+00   1.9789999999999999e-01   2.5735000000000001e+00   5.6330000000000002e-01  -3.0449999999999999e-01  -1.4910000000000001e-01  -1.1100000000000000e-01   6.6699999999999995e-02   5.3106999999999998e+00   5.2020000000000000e-01   4.8110000000000003e-01   3.0520000000000003e-01
   1.1241000000000001e+00   6.6000000000000003e-02   3.4314000000000000e+00   4.7739999999999999e-01  -3.1400000000000000e-01  -2.1049999999999999e-01   1.7760000000000001e-01   6.6699999999999995e-02   6.2683000000000000e+00   5.2020000000000000e-01   4.9070000000000003e-01   2.7870000000000000e-01
   1.0360000000000000e+00   3.0780000000000002e-01   2.3161999999999998e+00   5.0600000000000001e-01  -2.1890000000000001e-01  -2.2800000000000001e-01  -4.4400000000000002e-02   3.3350000000000002e-01   6.2683000000000000e+00   5.1049999999999995e-01   4.0410000000000001e-01   3.1409999999999999e-01
   1.0580000000000001e+00   2.4179999999999999e-01   2.6593000000000000e+00   4.0100000000000002e-01  -2.7600000000000002e-01  -1.3159999999999999e-01  -1.3320000000000001e-01   2.8910000000000002e-01   6.3554000000000004e+00   5.3939999999999999e-01   4.1370000000000001e-01   3.2290000000000002e-01
   9.4779999999999998e-01   0.0000000000000000e+00   3.1739999999999999e+00   4.9650000000000000e-01  -3.3310000000000001e-01  -1.6230000000000000e-01  -2.2189999999999999e-01   8.8900000000000007e-02   6.3554000000000004e+00   5.0090000000000001e-01   4.4259999999999999e-01   3.1850000000000001e-01
   1.0580000000000001e+00   2.6379999999999998e-01   2.9165999999999999e+00   4.1049999999999998e-01  -2.8549999999999998e-01  -1.5350000000000000e-01  -4.4400000000000002e-02   2.2200000000000001e-02   6.3554000000000004e+00   4.6239999999999998e-01   4.6189999999999998e-01   3.4499999999999997e-01
   1.0139000000000000e+00   1.5390000000000001e-01   3.0882000000000001e+00   4.4869999999999999e-01  -3.1400000000000000e-01  -2.0169999999999999e-01   4.4400000000000002e-02   2.2239999999999999e-01   6.2683000000000000e+00   5.2020000000000000e-01   4.6189999999999998e-01   3.3179999999999998e-01
   1.0360000000000000e+00   1.7590000000000000e-01   2.6593000000000000e+00   3.3420000000000000e-01  -3.6159999999999998e-01  -2.0610000000000001e-01   2.2200000000000001e-02   2.2239999999999999e-01   5.3106999999999998e+00   5.8760000000000001e-01   5.3879999999999995e-01   2.6979999999999998e-01
   1.0360000000000000e+00   2.1980000000000000e-01   3.6886999999999999e+00   4.1049999999999998e-01  -2.5690000000000002e-01  -1.7100000000000001e-01   0.0000000000000000e+00   1.5559999999999999e-01   5.6589000000000000e+00   5.3939999999999999e-01   5.1000000000000001e-01   3.0520000000000003e-01
   9.9190000000000000e-01   1.0990000000000000e-01   3.6886999999999999e+00   3.6280000000000001e-01  -3.6159999999999998e-01  -1.6230000000000000e-01  -2.2200000000000001e-02   3.1130000000000002e-01   6.0941999999999998e+00   5.8760000000000001e-01   5.2920000000000000e-01   2.8310000000000002e-01
   1.0580000000000001e+00   2.1980000000000000e-01   2.8309000000000002e+00   4.6779999999999999e-01  -3.7109999999999999e-01  -1.7979999999999999e-01   1.3320000000000001e-01   2.0010000000000000e-01   5.7460000000000004e+00   5.5869999999999997e-01   4.7149999999999997e-01   2.4329999999999999e-01
   9.0369999999999995e-01   1.9789999999999999e-01   2.9165999999999999e+00   4.4869999999999999e-01  -3.3310000000000001e-01  -1.2720000000000001e-01  -6.6600000000000006e-02   2.4460000000000001e-01   6.5294999999999996e+00   4.8159999999999997e-01   5.0029999999999997e-01   3.3620000000000000e-01
   1.1681999999999999e+00  -8.7900000000000006e-02   2.9165999999999999e+00   4.6779999999999999e-01  -2.5690000000000002e-01  -1.5790000000000001e-01   2.2200000000000001e-02   4.0020000000000000e-01   6.1813000000000002e+00   4.5269999999999999e-01   4.5219999999999999e-01   3.5830000000000001e-01
   1.1021000000000001e+00   1.7590000000000000e-01   2.9165999999999999e+00   4.4869999999999999e-01  -3.1400000000000000e-01  -1.6230000000000000e-01   1.7760000000000001e-01   4.2249999999999999e-01   6.5294999999999996e+00   5.0090000000000001e-01   4.7149999999999997e-01   3.2729999999999998e-01
   1.1462000000000001e+00   2.1999999999999999e-02   3.0024000000000002e+00   4.5829999999999999e-01  -2.8549999999999998e-01  -1.6660000000000000e-01  -4.4400000000000002e-02   4.4499999999999998e-02   5.8330000000000002e+00   4.8159999999999997e-01   4.8110000000000003e-01   3.1409999999999999e-01
   1.0139000000000000e+00   1.7590000000000000e-01   2.0588000000000002e+00   4.9650000000000000e-01  -2.9499999999999998e-01  -1.2280000000000001e-01  -1.9980000000000001e-01   2.4460000000000001e-01   4.7882999999999996e+00   5.1049999999999995e-01   3.1750000000000000e-01   3.2729999999999998e-01
   1.2784000000000000e+00  -8.7900000000000006e-02   3.0882000000000001e+00   4.2959999999999998e-01  -2.9499999999999998e-01  -2.0169999999999999e-01   1.5540000000000001e-01   4.6689999999999998e-01   6.0072000000000001e+00   5.5869999999999997e-01   4.1370000000000001e-01   3.2290000000000002e-01
   9.2579999999999996e-01   1.0990000000000000e-01   2.7450999999999999e+00   3.1509999999999999e-01  -3.1400000000000000e-01  -1.6660000000000000e-01   6.6600000000000006e-02   2.8910000000000002e-01   5.6589000000000000e+00   4.7199999999999998e-01   4.0410000000000001e-01   3.1409999999999999e-01
   9.0369999999999995e-01   8.7900000000000006e-02   2.9165999999999999e+00   4.1049999999999998e-01  -3.8059999999999999e-01  -1.7100000000000001e-01   4.4400000000000002e-02   2.0010000000000000e-01   6.2683000000000000e+00   5.3939999999999999e-01   4.1370000000000001e-01   3.0080000000000001e-01
   1.1681999999999999e+00   6.6000000000000003e-02   2.8309000000000002e+00   4.5829999999999999e-01  -2.8549999999999998e-01  -1.4030000000000001e-01  -6.6600000000000006e-02   3.3350000000000002e-01   5.3977000000000004e+00   4.3350000000000000e-01   3.8490000000000002e-01   3.5389999999999999e-01
   1.3005000000000000e+00   1.7590000000000000e-01   2.6593000000000000e+00   3.6280000000000001e-01  -2.1890000000000001e-01  -1.4030000000000001e-01  -8.8800000000000004e-02   2.8910000000000002e-01   4.7882999999999996e+00   5.6830000000000003e-01   3.9450000000000002e-01   3.1850000000000001e-01
   1.1681999999999999e+00   2.1999999999999999e-02   2.7450999999999999e+00   4.2959999999999998e-01  -2.8549999999999998e-01  -1.9289999999999999e-01  -1.7760000000000001e-01   2.6679999999999998e-01   6.2683000000000000e+00   5.5869999999999997e-01   4.4259999999999999e-01   3.1850000000000001e-01
   1.2122999999999999e+00   3.0780000000000002e-01   2.7450999999999999e+00   4.7739999999999999e-01  -3.2350000000000001e-01  -1.4910000000000001e-01   1.5540000000000001e-01   1.5559999999999999e-01   5.8330000000000002e+00   5.2020000000000000e-01   4.2340000000000000e-01   2.8749999999999998e-01
   1.1462000000000001e+00   1.0990000000000000e-01   2.7450999999999999e+00   3.9140000000000003e-01  -2.6640000000000003e-01  -1.2720000000000001e-01  -4.4400000000000002e-02   1.7790000000000000e-01   6.5294999999999996e+00   4.7199999999999998e-01   4.8110000000000003e-01   3.3620000000000000e-01
   1.0580000000000001e+00   1.9789999999999999e-01   2.0588000000000002e+00   4.0100000000000002e-01  -3.6159999999999998e-01  -1.4910000000000001e-01   2.2189999999999999e-01   2.4460000000000001e-01   5.9200999999999997e+00   4.8159999999999997e-01   4.1370000000000001e-01   3.1409999999999999e-01
   9.9190000000000000e-01   1.9789999999999999e-01   2.8309000000000002e+00   4.4869999999999999e-01  -3.7109999999999999e-01  -1.1840000000000001e-01  -2.2200000000000001e-02   2.8910000000000002e-01   6.0072000000000001e+00   5.0090000000000001e-01   3.9450000000000002e-01   3.1409999999999999e-01
   1.0801000000000001e+00   4.3999999999999997e-02   2.8309000000000002e+00   4.2959999999999998e-01  -3.1400000000000000e-01  -1.2720000000000001e-01   0.0000000000000000e+00   1.7790000000000000e-01   5.3106999999999998e+00   5.1049999999999995e-01   4.1370000000000001e-01   2.9640000000000000e-01
   8.3760000000000001e-01   8.7900000000000006e-02   2.7450999999999999e+00   4.2959999999999998e-01  -3.4260000000000002e-01  -1.5350000000000000e-01  -4.4400000000000002e-02   1.7790000000000000e-01   5.7460000000000004e+00   5.2980000000000005e-01   4.4259999999999999e-01   3.0520000000000003e-01
   1.1241000000000001e+00   0.0000000000000000e+00   3.1739999999999999e+00   4.4869999999999999e-01  -3.4260000000000002e-01  -1.4030000000000001e-01   1.7760000000000001e-01   3.1130000000000002e-01   6.5294999999999996e+00   4.9130000000000001e-01   4.7149999999999997e-01   2.9640000000000000e-01
   9.9190000000000000e-01  -2.1999999999999999e-02   2.9165999999999999e+00   4.4869999999999999e-01  -3.1400000000000000e-01  -1.4910000000000001e-01  -6.6600000000000006e-02   3.7800000000000000e-01   5.3977000000000004e+00   5.0090000000000001e-01   4.5219999999999999e-01   3.1409999999999999e-01
   1.0139000000000000e+00   2.1999999999999999e-02   3.0882000000000001e+00   4.4869999999999999e-01  -3.5210000000000002e-01  -1.3589999999999999e-01   1.3320000000000001e-01   1.7790000000000000e-01   6.0941999999999998e+00   5.4910000000000003e-01   4.1370000000000001e-01   3.0520000000000003e-01
   9.4779999999999998e-01  -4.3999999999999997e-02   3.2597999999999998e+00   4.9650000000000000e-01  -3.0449999999999999e-01  -1.0520000000000000e-01   1.3320000000000001e-01   3.7800000000000000e-01   6.1813000000000002e+00   5.2020000000000000e-01   5.0029999999999997e-01   3.2290000000000002e-01
   1.3225000000000000e+00   3.2979999999999998e-01   3.4314000000000000e+00   4.6779999999999999e-01  -2.3790000000000000e-01  -1.4910000000000001e-01  -8.8800000000000004e-02   4.4469999999999998e-01   5.3977000000000004e+00   5.2980000000000005e-01   4.5219999999999999e-01   3.0080000000000001e-01
   9.9190000000000000e-01   1.9789999999999999e-01   4.1176000000000004e+00   5.1559999999999995e-01  -3.2350000000000001e-01  -1.1400000000000000e-01   0.0000000000000000e+00   3.3350000000000002e-01   6.2683000000000000e+00   5.8760000000000001e-01   5.1000000000000001e-01   2.8749999999999998e-01
   1.2564000000000000e+00   1.0990000000000000e-01   3.0882000000000001e+00   3.4370000000000001e-01  -3.4260000000000002e-01  -1.6230000000000000e-01   1.3320000000000001e-01   4.0020000000000000e-01   6.2683000000000000e+00   5.0090000000000001e-01   4.3300000000000000e-01   2.9640000000000000e-01
   1.2564000000000000e+00   0.0000000000000000e+00   2.5735000000000001e+00   4.6779999999999999e-01  -3.3310000000000001e-01  -1.4030000000000001e-01   1.3320000000000001e-01   2.8910000000000002e-01   5.0495000000000001e+00   5.5869999999999997e-01   3.5599999999999998e-01   2.6540000000000002e-01
   1.0360000000000000e+00   1.0990000000000000e-01   3.0882000000000001e+00   4.2959999999999998e-01  -2.8549999999999998e-01  -1.6230000000000000e-01  -8.8800000000000004e-02   2.8910000000000002e-01   5.3977000000000004e+00   5.5869999999999997e-01   4.5219999999999999e-01   3.4060000000000001e-01
   9.2579999999999996e-01  -6.6000000000000003e-02   2.5735000000000001e+00   3.3420000000000000e-01  -3.9970000000000000e-01  -1.1840000000000001e-01   4.4400000000000002e-02   1.7790000000000000e-01   5.3977000000000004e+00   5.2020000000000000e-01   5.0029999999999997e-01   3.2729999999999998e-01
   8.8170000000000004e-01   4.3999999999999997e-02   2.4018999999999999e+00   4.4869999999999999e-01  -3.1400000000000000e-01  -1.3589999999999999e-01  -1.1100000000000000e-01   3.7800000000000000e-01   5.8330000000000002e+00   5.1049999999999995e-01   3.6559999999999998e-01   3.0520000000000003e-01
   1.0801000000000001e+00   1.9789999999999999e-01   2.4876999999999998e+00   4.0100000000000002e-01  -3.4260000000000002e-01  -1.5790000000000001e-01  -2.2200000000000001e-02   4.4469999999999998e-01   5.8330000000000002e+00   5.4910000000000003e-01   3.8490000000000002e-01   3.2729999999999998e-01
   1.1021000000000001e+00   1.0990000000000000e-01   2.8309000000000002e+00   4.2959999999999998e-01  -3.1400000000000000e-01  -1.3159999999999999e-01   6.6600000000000006e-02   3.5580000000000001e-01   5.3977000000000004e+00   5.0090000000000001e-01   3.3679999999999999e-01   2.8749999999999998e-01
   9.2579999999999996e-01   6.6000000000000003e-02   3.0024000000000002e+00   3.7240000000000001e-01  -2.1890000000000001e-01  -1.7979999999999999e-01  -1.3320000000000001e-01   3.1130000000000002e-01   5.6589000000000000e+00   5.0090000000000001e-01   4.4259999999999999e-01   3.0080000000000001e-01
   9.4779999999999998e-01   0.0000000000000000e+00   3.6886999999999999e+00   3.8190000000000002e-01  -2.3790000000000000e-01  -1.5350000000000000e-01   0.0000000000000000e+00   1.7790000000000000e-01   5.8330000000000002e+00   5.2020000000000000e-01   4.6189999999999998e-01   2.7870000000000000e-01
   1.0360000000000000e+00   1.9789999999999999e-01   3.1739999999999999e+00   4.7739999999999999e-01  -3.9010000000000000e-01  -1.5350000000000000e-01   1.1100000000000000e-01   3.5580000000000001e-01   5.9200999999999997e+00   4.4309999999999999e-01   4.3300000000000000e-01   2.8749999999999998e-01
   1.1681999999999999e+00   1.5390000000000001e-01   3.0024000000000002e+00   4.1049999999999998e-01  -3.0449999999999999e-01  -9.6500000000000002e-02  -1.3320000000000001e-01   2.8910000000000002e-01   6.0941999999999998e+00   5.7799999999999996e-01   3.6559999999999998e-01   3.4499999999999997e-01
   1.0139000000000000e+00   1.0990000000000000e-01   2.9165999999999999e+00   3.7240000000000001e-01  -2.5690000000000002e-01  -1.4470000000000000e-01  -1.1100000000000000e-01   2.4460000000000001e-01   6.6166000000000000e+00   5.7799999999999996e-01   3.8490000000000002e-01   2.8749999999999998e-01
   1.1021000000000001e+00   6.6000000000000003e-02   2.5735000000000001e+00   4.7739999999999999e-01  -2.6640000000000003e-01  -1.3589999999999999e-01  -4.4400000000000002e-02   3.3350000000000002e-01   6.0941999999999998e+00   6.1650000000000005e-01   4.4259999999999999e-01   3.0080000000000001e-01
   1.4107000000000001e+00   1.9789999999999999e-01   3.0882000000000001e+00   4.0100000000000002e-01  -4.2820000000000003e-01  -1.5790000000000001e-01   2.2200000000000001e-02   3.3350000000000002e-01   6.5294999999999996e+00   5.1049999999999995e-01   4.2340000000000000e-01   3.0080000000000001e-01
   9.4779999999999998e-01   4.3999999999999997e-02   2.3161999999999998e+00   4.4869999999999999e-01  -3.1400000000000000e-01  -1.4030000000000001e-01   1.3320000000000001e-01   1.5559999999999999e-01   5.3106999999999998e+00   5.0090000000000001e-01   3.6559999999999998e-01   3.0520000000000003e-01
   7.7149999999999996e-01   1.3189999999999999e-01   3.1739999999999999e+00   4.2009999999999997e-01  -2.7600000000000002e-01  -1.7540000000000000e-01   1.1100000000000000e-01   2.8910000000000002e-01   5.6589000000000000e+00   6.0690000000000000e-01   3.8490000000000002e-01   3.0520000000000003e-01
   1.6972000000000000e+00   1.0990000000000000e-01   2.8309000000000002e+00   4.5829999999999999e-01  -3.7109999999999999e-01  -1.4030000000000001e-01   1.3320000000000001e-01   8.8900000000000007e-02   5.2236000000000002e+00   5.2020000000000000e-01   4.7149999999999997e-01   3.0080000000000001e-01
   8.1559999999999999e-01  -2.8580000000000000e-01   2.7450999999999999e+00   3.8190000000000002e-01  -3.3310000000000001e-01  -1.8859999999999999e-01   0.0000000000000000e+00   3.3350000000000002e-01   5.3106999999999998e+00   5.1049999999999995e-01   4.9070000000000003e-01   3.0080000000000001e-01
   1.2343999999999999e+00   1.3189999999999999e-01   2.3161999999999998e+00   4.5829999999999999e-01  -2.6640000000000003e-01  -1.8420000000000000e-01   4.4400000000000002e-02   4.2249999999999999e-01   5.7460000000000004e+00   5.2980000000000005e-01   4.8110000000000003e-01   3.0080000000000001e-01
   8.1559999999999999e-01   2.1980000000000000e-01   2.5735000000000001e+00   4.2009999999999997e-01  -2.6640000000000003e-01  -1.6660000000000000e-01   4.4400000000000002e-02   3.5580000000000001e-01   6.6166000000000000e+00   5.6830000000000003e-01   4.2340000000000000e-01   2.8310000000000002e-01
   7.9349999999999998e-01  -1.3189999999999999e-01   2.9165999999999999e+00   3.3420000000000000e-01  -3.0449999999999999e-01  -1.4470000000000000e-01   0.0000000000000000e+00   4.2249999999999999e-01   5.7460000000000004e+00   5.6830000000000003e-01   3.7530000000000002e-01   3.4499999999999997e-01
   1.4767999999999999e+00   4.3999999999999997e-02   3.5171000000000001e+00   4.2959999999999998e-01  -3.6159999999999998e-01  -1.7540000000000000e-01   8.8800000000000004e-02   2.6679999999999998e-01   5.3977000000000004e+00   5.2020000000000000e-01   3.6559999999999998e-01   3.4949999999999998e-01
   5.7310000000000005e-01  -1.9789999999999999e-01   3.6029000000000000e+00   5.0600000000000001e-01  -3.1400000000000000e-01  -1.3159999999999999e-01   0.0000000000000000e+00  -3.1130000000000002e-01   6.3554000000000004e+00   5.8760000000000001e-01   4.0410000000000001e-01   3.3179999999999998e-01
   7.7149999999999996e-01  -1.5390000000000001e-01   2.6593000000000000e+00   3.8190000000000002e-01  -3.2350000000000001e-01  -1.1400000000000000e-01  -1.3320000000000001e-01   6.2260000000000004e-01   6.6166000000000000e+00   5.2020000000000000e-01   5.0029999999999997e-01   2.9640000000000000e-01
   1.3446000000000000e+00   2.4179999999999999e-01   2.4876999999999998e+00   4.2009999999999997e-01  -3.3310000000000001e-01  -1.5790000000000001e-01  -1.1100000000000000e-01   3.7800000000000000e-01   6.1813000000000002e+00   5.7799999999999996e-01   4.8110000000000003e-01   3.3620000000000000e-01
   1.2122999999999999e+00  -2.1999999999999999e-02   2.5735000000000001e+00   4.9650000000000000e-01  -3.6159999999999998e-01  -1.2280000000000001e-01   3.3289999999999997e-01  -2.8910000000000002e-01   4.7882999999999996e+00   5.5869999999999997e-01   3.5599999999999998e-01   3.2290000000000002e-01
   1.0360000000000000e+00   1.5390000000000001e-01   2.4876999999999998e+00   4.0100000000000002e-01  -3.1400000000000000e-01  -1.3589999999999999e-01  -2.8849999999999998e-01   6.8930000000000002e-01   5.2236000000000002e+00   5.2020000000000000e-01   5.1000000000000001e-01   3.0520000000000003e-01
   5.2900000000000003e-01   0.0000000000000000e+00   2.7450999999999999e+00   3.7240000000000001e-01  -2.0930000000000001e-01  -6.5799999999999997e-02  -1.9980000000000001e-01   1.7790000000000000e-01   6.3554000000000004e+00   5.2980000000000005e-01   3.9450000000000002e-01   3.4499999999999997e-01
   1.0801000000000001e+00   3.9570000000000000e-01   2.6593000000000000e+00   4.2009999999999997e-01  -3.0449999999999999e-01  -9.2100000000000001e-02   4.4400000000000002e-02   2.2200000000000001e-02   5.5719000000000003e+00   4.4309999999999999e-01   4.8110000000000003e-01   2.8310000000000002e-01
   1.1462000000000001e+00   6.6000000000000003e-02   3.0024000000000002e+00   5.0600000000000001e-01  -3.3310000000000001e-01  -1.4470000000000000e-01  -4.4400000000000002e-02   5.7809999999999995e-01   5.0495000000000001e+00   4.3350000000000000e-01   4.1370000000000001e-01   3.2290000000000002e-01
   1.0360000000000000e+00   4.3999999999999997e-02   3.2597999999999998e+00   4.0100000000000002e-01  -3.5210000000000002e-01  -7.8899999999999998e-02   1.3320000000000001e-01  -2.0010000000000000e-01   6.7035999999999998e+00   5.9719999999999995e-01   2.7900000000000003e-01   2.6100000000000001e-01
   8.1559999999999999e-01   3.2979999999999998e-01   2.4876999999999998e+00   4.2009999999999997e-01  -3.9010000000000000e-01  -1.3159999999999999e-01  -6.6600000000000006e-02   5.1139999999999997e-01   5.4847999999999999e+00   4.7199999999999998e-01   4.2340000000000000e-01   3.8040000000000002e-01
   9.9190000000000000e-01   0.0000000000000000e+00   2.8309000000000002e+00   4.2959999999999998e-01  -3.0449999999999999e-01  -1.1840000000000001e-01   1.5540000000000001e-01  -1.3339999999999999e-01   5.2236000000000002e+00   5.2980000000000005e-01   3.5599999999999998e-01   3.3620000000000000e-01
   1.3446000000000000e+00   2.1999999999999999e-02   3.6029000000000000e+00   4.3919999999999998e-01  -3.6159999999999998e-01  -9.2100000000000001e-02   1.5540000000000001e-01  -3.7800000000000000e-01   6.6166000000000000e+00   5.0090000000000001e-01   4.3300000000000000e-01   2.9640000000000000e-01
   1.0139000000000000e+00   1.9789999999999999e-01   3.0024000000000002e+00   3.9140000000000003e-01  -2.4740000000000001e-01  -1.0520000000000000e-01  -2.4410000000000001e-01   1.0227999999999999e+00   5.4847999999999999e+00   5.7799999999999996e-01   4.4259999999999999e-01   3.2729999999999998e-01
   1.0139000000000000e+00   1.0990000000000000e-01   2.6593000000000000e+00   3.7240000000000001e-01  -2.3790000000000000e-01  -1.4030000000000001e-01   3.3289999999999997e-01  -3.5580000000000001e-01   6.0941999999999998e+00   5.2980000000000005e-01   3.6559999999999998e-01   2.6540000000000002e-01
   1.0139000000000000e+00   2.1980000000000000e-01   2.4876999999999998e+00   4.2009999999999997e-01  -3.8059999999999999e-01  -1.4470000000000000e-01   6.6600000000000006e-02   4.4499999999999998e-02   5.6589000000000000e+00   4.9130000000000001e-01   5.0029999999999997e-01   2.4329999999999999e-01
   1.1462000000000001e+00   2.4179999999999999e-01   2.6593000000000000e+00   4.0100000000000002e-01  -4.3769999999999998e-01  -9.6500000000000002e-02  -1.3320000000000001e-01   1.1563000000000001e+00   6.4424999999999999e+00   4.9130000000000001e-01   4.0410000000000001e-01   2.8310000000000002e-01
   1.0139000000000000e+00   4.3999999999999997e-02   2.4018999999999999e+00   5.2510000000000001e-01  -3.6159999999999998e-01  -1.4470000000000000e-01  -6.6600000000000006e-02  -1.5559999999999999e-01   5.3977000000000004e+00   6.1650000000000005e-01   4.5219999999999999e-01   3.1409999999999999e-01
   9.9190000000000000e-01  -2.1999999999999999e-02   3.6029000000000000e+00   4.1049999999999998e-01  -3.2350000000000001e-01  -1.2280000000000001e-01  -6.6600000000000006e-02   3.5580000000000001e-01   5.4847999999999999e+00   4.6239999999999998e-01   4.0410000000000001e-01   3.2290000000000002e-01
   9.2579999999999996e-01   6.6000000000000003e-02   2.5735000000000001e+00   4.7739999999999999e-01  -4.5679999999999998e-01  -1.2280000000000001e-01  -1.1100000000000000e-01   4.2249999999999999e-01   6.0072000000000001e+00   5.9719999999999995e-01   4.5219999999999999e-01   3.0959999999999999e-01
   1.1681999999999999e+00  -1.3189999999999999e-01   2.7450999999999999e+00   4.2959999999999998e-01  -4.1870000000000002e-01  -1.1840000000000001e-01   6.6600000000000006e-02   6.6699999999999995e-02   5.6589000000000000e+00   5.5869999999999997e-01   4.1370000000000001e-01   3.3179999999999998e-01
   1.1021000000000001e+00   1.9789999999999999e-01   2.1446000000000001e+00   4.5829999999999999e-01  -3.3310000000000001e-01  -1.3159999999999999e-01   4.4400000000000002e-02   2.0010000000000000e-01   5.8330000000000002e+00   4.8159999999999997e-01   3.3679999999999999e-01   3.1850000000000001e-01
   9.0369999999999995e-01   1.3189999999999999e-01   2.6593000000000000e+00   3.4370000000000001e-01  -3.3310000000000001e-01  -1.1840000000000001e-01   4.4400000000000002e-02   2.2200000000000001e-02   6.0941999999999998e+00   6.0690000000000000e-01   3.0790000000000001e-01   2.9189999999999999e-01
   8.5960000000000003e-01   4.3999999999999997e-02   2.6593000000000000e+00   4.2959999999999998e-01  -3.2350000000000001e-01  -1.4030000000000001e-01  -1.5540000000000001e-01   6.2260000000000004e-01   6.0941999999999998e+00   5.3939999999999999e-01   4.9070000000000003e-01   3.0520000000000003e-01
   1.1681999999999999e+00  -4.3999999999999997e-02   3.2597999999999998e+00   4.6779999999999999e-01  -3.4260000000000002e-01  -1.2720000000000001e-01   4.4400000000000002e-02   2.0010000000000000e-01   5.5719000000000003e+00   4.9130000000000001e-01   4.0410000000000001e-01   3.1409999999999999e-01
   9.4779999999999998e-01   3.7369999999999998e-01   2.6593000000000000e+00   4.5829999999999999e-01  -3.5210000000000002e-01  -1.4030000000000001e-01   6.6600000000000006e-02   6.6699999999999995e-02   6.2683000000000000e+00   6.3580000000000003e-01   5.5810000000000004e-01   3.1850000000000001e-01
   1.1681999999999999e+00   2.1999999999999999e-02   3.3456000000000001e+00   3.9140000000000003e-01  -2.8549999999999998e-01  -1.3589999999999999e-01   0.0000000000000000e+00   7.3380000000000001e-01   5.7460000000000004e+00   4.7199999999999998e-01   4.4259999999999999e-01   3.0959999999999999e-01
   1.0801000000000001e+00   2.6379999999999998e-01   3.1739999999999999e+00   6.3009999999999999e-01  -2.5690000000000002e-01  -1.4910000000000001e-01  -8.8800000000000004e-02   2.4460000000000001e-01   6.3554000000000004e+00   4.6239999999999998e-01   4.1370000000000001e-01   2.9640000000000000e-01
   1.2343999999999999e+00   1.5390000000000001e-01   2.9165999999999999e+00   5.1559999999999995e-01  -3.3310000000000001e-01  -1.3159999999999999e-01  -1.5540000000000001e-01   2.0010000000000000e-01   5.9200999999999997e+00   4.9130000000000001e-01   4.1370000000000001e-01   3.0520000000000003e-01
   9.6989999999999998e-01   6.6000000000000003e-02   3.6886999999999999e+00   3.9140000000000003e-01  -3.5210000000000002e-01  -1.4470000000000000e-01  -4.4400000000000002e-02   6.2260000000000004e-01   5.5719000000000003e+00   4.7199999999999998e-01   3.8490000000000002e-01   3.6709999999999998e-01
   9.4779999999999998e-01   1.0990000000000000e-01   3.4314000000000000e+00   3.3420000000000000e-01  -2.7600000000000002e-01  -1.1840000000000001e-01  -4.4400000000000002e-02   2.4460000000000001e-01   4.9623999999999997e+00   5.6830000000000003e-01   3.4639999999999999e-01   2.7870000000000000e-01
   1.1681999999999999e+00  -1.3189999999999999e-01   3.0882000000000001e+00   4.7739999999999999e-01  -3.8059999999999999e-01  -1.2280000000000001e-01  -8.8800000000000004e-02   3.5580000000000001e-01   5.5719000000000003e+00   5.6830000000000003e-01   4.6189999999999998e-01   3.6270000000000002e-01
   1.0801000000000001e+00   1.9789999999999999e-01   3.2597999999999998e+00   4.0100000000000002e-01  -3.2350000000000001e-01  -1.4470000000000000e-01   0.0000000000000000e+00   4.4469999999999998e-01   5.4847999999999999e+00   5.0090000000000001e-01   4.4259999999999999e-01   2.9189999999999999e-01
   1.1681999999999999e+00   4.3999999999999997e-02   2.4876999999999998e+00   3.8190000000000002e-01  -3.3310000000000001e-01  -1.4470000000000000e-01   6.6600000000000006e-02   5.3369999999999995e-01   6.1813000000000002e+00   5.1049999999999995e-01   4.1370000000000001e-01   3.4060000000000001e-01
   9.0369999999999995e-01  -6.6000000000000003e-02   3.2597999999999998e+00   4.5829999999999999e-01  -2.2839999999999999e-01  -1.2720000000000001e-01  -6.6600000000000006e-02   5.3369999999999995e-01   6.1813000000000002e+00   4.8159999999999997e-01   4.8110000000000003e-01   3.3620000000000000e-01
   9.6989999999999998e-01   2.1999999999999999e-02   2.8309000000000002e+00   4.9650000000000000e-01  -2.6640000000000003e-01  -1.9730000000000000e-01   0.0000000000000000e+00   2.2239999999999999e-01   6.0941999999999998e+00   5.2020000000000000e-01   4.1370000000000001e-01   3.0520000000000003e-01
   1.0139000000000000e+00  -6.6000000000000003e-02   2.9165999999999999e+00   3.9140000000000003e-01  -4.1870000000000002e-01  -1.2720000000000001e-01   2.2200000000000001e-02   4.6689999999999998e-01   6.5294999999999996e+00   5.3939999999999999e-01   4.6189999999999998e-01   3.3620000000000000e-01
   1.1021000000000001e+00  -4.3999999999999997e-02   3.2597999999999998e+00   4.7739999999999999e-01  -3.6159999999999998e-01  -8.3299999999999999e-02  -4.4400000000000002e-02   4.0020000000000000e-01   5.2236000000000002e+00   5.0090000000000001e-01   3.7530000000000002e-01   3.0520000000000003e-01
   9.6989999999999998e-01   2.1980000000000000e-01   3.0882000000000001e+00   4.8690000000000000e-01  -2.7600000000000002e-01  -1.4470000000000000e-01   6.6600000000000006e-02  -2.2200000000000001e-02   6.0941999999999998e+00   5.6830000000000003e-01   4.5219999999999999e-01   3.0520000000000003e-01
   1.1462000000000001e+00  -8.7900000000000006e-02   2.5735000000000001e+00   4.0100000000000002e-01  -2.4740000000000001e-01  -1.4470000000000000e-01  -1.3320000000000001e-01   2.8910000000000002e-01   6.0072000000000001e+00   5.2980000000000005e-01   4.3300000000000000e-01   2.8749999999999998e-01
   1.1902999999999999e+00   1.0990000000000000e-01   3.0882000000000001e+00   4.2009999999999997e-01  -3.3310000000000001e-01  -1.5790000000000001e-01  -1.5540000000000001e-01   5.3369999999999995e-01   6.0072000000000001e+00   4.9130000000000001e-01   4.0410000000000001e-01   3.1850000000000001e-01
   9.2579999999999996e-01  -4.3999999999999997e-02   3.4314000000000000e+00   4.0100000000000002e-01  -3.8059999999999999e-01  -1.4470000000000000e-01  -1.3320000000000001e-01   2.4460000000000001e-01   5.7460000000000004e+00   5.0090000000000001e-01   4.2340000000000000e-01   2.9640000000000000e-01
   1.0580000000000001e+00  -8.7900000000000006e-02   3.4314000000000000e+00   3.6280000000000001e-01  -4.0920000000000001e-01  -8.7700000000000000e-02   2.2200000000000001e-02   4.0020000000000000e-01   6.2683000000000000e+00   5.2980000000000005e-01   4.8110000000000003e-01   3.6270000000000002e-01
   9.4779999999999998e-01   1.9789999999999999e-01   1.7157000000000000e+00   4.2959999999999998e-01  -3.5210000000000002e-01  -2.0169999999999999e-01  -4.4400000000000002e-02   4.2249999999999999e-01   5.7460000000000004e+00   5.7799999999999996e-01   3.4639999999999999e-01   2.9640000000000000e-01
   1.0801000000000001e+00   1.0990000000000000e-01   2.6593000000000000e+00   4.2009999999999997e-01  -3.1400000000000000e-01  -1.5350000000000000e-01  -6.6600000000000006e-02   3.1130000000000002e-01   5.7460000000000004e+00   4.6239999999999998e-01   3.7530000000000002e-01   3.1850000000000001e-01
   1.2564000000000000e+00   1.3189999999999999e-01   3.5171000000000001e+00   4.3919999999999998e-01  -2.6640000000000003e-01  -1.2280000000000001e-01  -1.3320000000000001e-01   5.3369999999999995e-01   5.0495000000000001e+00   5.8760000000000001e-01   3.8490000000000002e-01   3.5389999999999999e-01
   9.6989999999999998e-01   2.1980000000000000e-01   3.1739999999999999e+00   4.7739999999999999e-01  -3.2350000000000001e-01  -1.2280000000000001e-01  -8.8800000000000004e-02   2.6679999999999998e-01   5.2236000000000002e+00   5.0090000000000001e-01   4.1370000000000001e-01   3.3179999999999998e-01
   1.3005000000000000e+00   1.9789999999999999e-01   2.7450999999999999e+00   4.5829999999999999e-01  -3.6159999999999998e-01  -1.4910000000000001e-01  -6.6600000000000006e-02   4.0020000000000000e-01   5.5719000000000003e+00   4.3350000000000000e-01   3.7530000000000002e-01   3.3179999999999998e-01
   9.0369999999999995e-01   2.1980000000000000e-01   3.0024000000000002e+00   5.0600000000000001e-01  -2.5690000000000002e-01  -1.2280000000000001e-01   6.6600000000000006e-02   1.7790000000000000e-01   6.0072000000000001e+00   5.5869999999999997e-01   3.7530000000000002e-01   3.3620000000000000e-01
   1.3005000000000000e+00   2.1980000000000000e-01   3.1739999999999999e+00   4.4869999999999999e-01  -2.8549999999999998e-01  -7.4499999999999997e-02  -6.6600000000000006e-02   4.8920000000000002e-01   5.8330000000000002e+00   5.3939999999999999e-01   3.8490000000000002e-01   3.2290000000000002e-01
   9.2579999999999996e-01  -8.7900000000000006e-02   3.6886999999999999e+00   4.0100000000000002e-01  -3.9010000000000000e-01  -9.2100000000000001e-02  -1.5540000000000001e-01   6.6710000000000003e-01   5.3977000000000004e+00   5.5869999999999997e-01   4.0410000000000001e-01   3.6270000000000002e-01
   9.0369999999999995e-01   6.6000000000000003e-02   3.2597999999999998e+00   4.2009999999999997e-01  -2.7600000000000002e-01  -1.4030000000000001e-01   0.0000000000000000e+00   2.8910000000000002e-01   6.0072000000000001e+00   5.8760000000000001e-01   3.8490000000000002e-01   3.4949999999999998e-01
   9.2579999999999996e-01   1.3189999999999999e-01   2.5735000000000001e+00   3.6280000000000001e-01  -3.6159999999999998e-01  -1.1840000000000001e-01  -1.3320000000000001e-01   2.2239999999999999e-01   5.7460000000000004e+00   5.3939999999999999e-01   3.7530000000000002e-01   3.5389999999999999e-01
   9.6989999999999998e-01   1.7590000000000000e-01   2.9165999999999999e+00   3.6280000000000001e-01  -3.3310000000000001e-01  -1.6230000000000000e-01   4.4400000000000002e-02   3.7800000000000000e-01   5.8330000000000002e+00   5.1049999999999995e-01   3.6559999999999998e-01   3.2290000000000002e-01
   8.8170000000000004e-01  -1.0990000000000000e-01   2.8309000000000002e+00   4.2009999999999997e-01  -3.1400000000000000e-01  -1.3159999999999999e-01  -1.9980000000000001e-01   1.3339999999999999e-01   6.0941999999999998e+00   4.3350000000000000e-01   4.5219999999999999e-01   3.1409999999999999e-01
   1.0360000000000000e+00   2.1980000000000000e-01   2.9165999999999999e+00   5.3469999999999995e-01  -3.5210000000000002e-01  -1.3159999999999999e-01   1.3320000000000001e-01   3.1130000000000002e-01   5.1365999999999996e+00   5.0090000000000001e-01   4.6189999999999998e-01   2.9640000000000000e-01
   1.1241000000000001e+00  -8.7900000000000006e-02   3.2597999999999998e+00   4.1049999999999998e-01  -2.8549999999999998e-01  -4.8200000000000000e-02  -4.4400000000000002e-02   4.8920000000000002e-01   5.7460000000000004e+00   5.1049999999999995e-01   4.1370000000000001e-01   3.0080000000000001e-01
   1.0360000000000000e+00   3.0780000000000002e-01   2.8309000000000002e+00   4.2009999999999997e-01  -3.6159999999999998e-01  -1.0520000000000000e-01  -2.6629999999999998e-01   2.2239999999999999e-01   5.6589000000000000e+00   5.3939999999999999e-01   4.0410000000000001e-01   2.9189999999999999e-01
   1.1021000000000001e+00   1.9789999999999999e-01   2.3161999999999998e+00   4.0100000000000002e-01  -2.9499999999999998e-01  -1.2280000000000001e-01   2.2200000000000001e-02   2.2239999999999999e-01   5.4847999999999999e+00   5.6830000000000003e-01   4.5219999999999999e-01   3.5830000000000001e-01
   1.2122999999999999e+00   1.3189999999999999e-01   3.4314000000000000e+00   4.5829999999999999e-01  -3.5210000000000002e-01  -1.0960000000000000e-01  -6.6600000000000006e-02   1.3339999999999999e-01   5.3106999999999998e+00   5.1049999999999995e-01   3.6559999999999998e-01   3.4949999999999998e-01
   1.1462000000000001e+00  -8.7900000000000006e-02   2.7450999999999999e+00   3.3420000000000000e-01  -3.0449999999999999e-01  -9.2100000000000001e-02   1.1100000000000000e-01   5.1139999999999997e-01   5.9200999999999997e+00   5.5869999999999997e-01   3.8490000000000002e-01   3.2290000000000002e-01
   9.9190000000000000e-01   0.0000000000000000e+00   3.0024000000000002e+00   4.1049999999999998e-01  -3.1400000000000000e-01  -1.4030000000000001e-01   8.8800000000000004e-02   8.8900000000000007e-02   5.4847999999999999e+00   5.6830000000000003e-01   3.9450000000000002e-01   3.3179999999999998e-01
   8.5960000000000003e-01   2.1999999999999999e-02   3.0882000000000001e+00   4.7739999999999999e-01  -3.5210000000000002e-01  -9.2100000000000001e-02  -1.7760000000000001e-01   1.3339999999999999e-01   5.6589000000000000e+00   5.9719999999999995e-01   4.2340000000000000e-01   2.9640000000000000e-01
   1.0801000000000001e+00  -6.6000000000000003e-02   2.9165999999999999e+00   4.3919999999999998e-01  -3.5210000000000002e-01  -1.5350000000000000e-01   4.4400000000000002e-02   5.3369999999999995e-01   5.1365999999999996e+00   3.6599999999999999e-01   4.7149999999999997e-01   2.6100000000000001e-01
   1.0801000000000001e+00   1.9789999999999999e-01   2.5735000000000001e+00   4.6779999999999999e-01  -3.4260000000000002e-01  -1.0520000000000000e-01   1.3320000000000001e-01   2.0010000000000000e-01   5.5719000000000003e+00   5.5869999999999997e-01   4.2340000000000000e-01   3.0959999999999999e-01
   9.6989999999999998e-01   1.7590000000000000e-01   2.9165999999999999e+00   4.5829999999999999e-01  -2.5690000000000002e-01  -1.7100000000000001e-01   8.8800000000000004e-02   2.0010000000000000e-01   5.9200999999999997e+00   4.6239999999999998e-01   4.0410000000000001e-01   3.3620000000000000e-01
   1.1462000000000001e+00   3.7369999999999998e-01   2.7450999999999999e+00   3.7240000000000001e-01  -3.4260000000000002e-01  -2.1899999999999999e-02   2.2200000000000001e-02   5.1139999999999997e-01   6.5294999999999996e+00   5.2020000000000000e-01   3.6559999999999998e-01   2.9640000000000000e-01
   1.1241000000000001e+00   2.1980000000000000e-01   3.1739999999999999e+00   4.7739999999999999e-01  -3.4260000000000002e-01  -1.5350000000000000e-01   0.0000000000000000e+00   2.6679999999999998e-01   5.3977000000000004e+00   4.8159999999999997e-01   4.0410000000000001e-01   2.9189999999999999e-01
   1.0801000000000001e+00  -4.3999999999999997e-02   3.5171000000000001e+00   4.0100000000000002e-01  -3.4260000000000002e-01  -1.1840000000000001e-01   2.2189999999999999e-01   2.0010000000000000e-01   6.2683000000000000e+00   5.0090000000000001e-01   4.2340000000000000e-01   3.0080000000000001e-01
   1.0139000000000000e+00   1.0990000000000000e-01   2.1446000000000001e+00   4.1049999999999998e-01  -4.0920000000000001e-01  -1.4910000000000001e-01   8.8800000000000004e-02   2.2239999999999999e-01   5.2236000000000002e+00   5.2020000000000000e-01   4.0410000000000001e-01   3.1850000000000001e-01
   1.0360000000000000e+00  -1.7590000000000000e-01   3.0882000000000001e+00   4.2959999999999998e-01  -3.8059999999999999e-01  -1.3589999999999999e-01  -1.1100000000000000e-01   4.2249999999999999e-01   5.3106999999999998e+00   4.8159999999999997e-01   3.4639999999999999e-01   3.2729999999999998e-01
   1.1241000000000001e+00   1.3189999999999999e-01   2.4018999999999999e+00   4.7739999999999999e-01  -3.4260000000000002e-01  -1.0960000000000000e-01   4.4400000000000002e-02   1.5559999999999999e-01   5.7460000000000004e+00   5.5869999999999997e-01   4.4259999999999999e-01   3.2290000000000002e-01
   8.8170000000000004e-01  -4.3999999999999997e-02   2.5735000000000001e+00   4.0100000000000002e-01  -3.3310000000000001e-01  -1.1400000000000000e-01   0.0000000000000000e+00   2.0010000000000000e-01   5.1365999999999996e+00   5.6830000000000003e-01   4.7149999999999997e-01   3.3179999999999998e-01
   9.6989999999999998e-01   4.3999999999999997e-02   2.7450999999999999e+00   4.0100000000000002e-01  -3.9010000000000000e-01  -1.1840000000000001e-01  -2.2200000000000001e-02   4.0020000000000000e-01   4.9623999999999997e+00   5.3939999999999999e-01   5.0029999999999997e-01   3.3179999999999998e-01
   9.9190000000000000e-01  -3.5170000000000001e-01   2.2303999999999999e+00   3.9140000000000003e-01  -3.1400000000000000e-01  -1.0090000000000000e-01  -1.1100000000000000e-01   6.8930000000000002e-01   6.1813000000000002e+00   4.6239999999999998e-01   3.9450000000000002e-01   2.8749999999999998e-01
   9.4779999999999998e-01  -6.6000000000000003e-02   2.4018999999999999e+00   5.0600000000000001e-01  -3.3310000000000001e-01  -1.2720000000000001e-01   2.2200000000000001e-02   3.7800000000000000e-01   5.8330000000000002e+00   5.4910000000000003e-01   4.4259999999999999e-01   2.7870000000000000e-01
   1.0360000000000000e+00   0.0000000000000000e+00   2.9165999999999999e+00   4.1049999999999998e-01  -3.1400000000000000e-01  -1.1840000000000001e-01  -1.7760000000000001e-01   3.7800000000000000e-01   5.6589000000000000e+00   5.6830000000000003e-01   3.5599999999999998e-01   3.1850000000000001e-01
   1.0580000000000001e+00   1.7590000000000000e-01   3.1739999999999999e+00   4.1049999999999998e-01  -3.1400000000000000e-01  -1.6230000000000000e-01  -4.4400000000000002e-02   3.7800000000000000e-01   5.3106999999999998e+00   5.8760000000000001e-01   3.6559999999999998e-01   3.3179999999999998e-01
   1.0580000000000001e+00   3.5170000000000001e-01   3.0024000000000002e+00   4.6779999999999999e-01  -2.8549999999999998e-01  -1.0960000000000000e-01   1.3320000000000001e-01   4.0020000000000000e-01   5.8330000000000002e+00   5.7799999999999996e-01   4.3300000000000000e-01   3.1850000000000001e-01
   1.2343999999999999e+00   4.3999999999999997e-02   3.2597999999999998e+00   5.0600000000000001e-01  -3.6159999999999998e-01  -1.0520000000000000e-01  -6.6600000000000006e-02   1.5559999999999999e-01   5.4847999999999999e+00   4.8159999999999997e-01   3.2710000000000000e-01   3.0080000000000001e-01
   9.4779999999999998e-01   6.6000000000000003e-02   2.1446000000000001e+00   4.1049999999999998e-01  -4.3769999999999998e-01  -5.2600000000000001e-02  -2.2200000000000001e-02   2.2239999999999999e-01   5.7460000000000004e+00   5.0090000000000001e-01   3.9450000000000002e-01   2.7429999999999999e-01
   1.0139000000000000e+00  -8.7900000000000006e-02   1.2010000000000001e+00   4.9650000000000000e-01  -3.4260000000000002e-01  -1.0520000000000000e-01   0.0000000000000000e+00   3.3350000000000002e-01   5.9200999999999997e+00   5.0090000000000001e-01   4.0410000000000001e-01   2.9640000000000000e-01
   1.0139000000000000e+00   2.1980000000000000e-01   3.6029000000000000e+00   4.0100000000000002e-01  -3.8059999999999999e-01  -9.6500000000000002e-02   6.6600000000000006e-02   3.3350000000000002e-01   5.5719000000000003e+00   5.4910000000000003e-01   3.9450000000000002e-01   3.0959999999999999e-01
   8.5960000000000003e-01   1.0990000000000000e-01   3.1739999999999999e+00   3.5330000000000000e-01  -3.5210000000000002e-01  -8.7700000000000000e-02   2.2200000000000001e-02   5.7809999999999995e-01   5.0495000000000001e+00   5.5869999999999997e-01   4.1370000000000001e-01   2.6979999999999998e-01
   1.0360000000000000e+00   1.0990000000000000e-01   3.3456000000000001e+00   4.3919999999999998e-01  -2.3790000000000000e-01  -1.3159999999999999e-01  -1.3320000000000001e-01   3.3350000000000002e-01   6.4424999999999999e+00   5.5869999999999997e-01   5.0029999999999997e-01   3.1409999999999999e-01
   1.2122999999999999e+00  -8.7900000000000006e-02   2.5735000000000001e+00   4.9650000000000000e-01  -2.3790000000000000e-01  -9.6500000000000002e-02  -2.2200000000000001e-02   3.1130000000000002e-01   5.3106999999999998e+00   5.7799999999999996e-01   4.4259999999999999e-01   2.8310000000000002e-01
   1.1462000000000001e+00   3.2979999999999998e-01   2.4018999999999999e+00   4.2959999999999998e-01  -2.3790000000000000e-01  -1.2280000000000001e-01  -2.2200000000000001e-02   2.2239999999999999e-01   6.0941999999999998e+00   4.9130000000000001e-01   5.0029999999999997e-01   3.0520000000000003e-01
   1.2122999999999999e+00   2.1999999999999999e-02   2.9165999999999999e+00   4.1049999999999998e-01  -2.4740000000000001e-01  -1.3589999999999999e-01   6.6600000000000006e-02   4.4469999999999998e-01   5.5719000000000003e+00   5.2980000000000005e-01   4.9070000000000003e-01   2.7870000000000000e-01
   1.2122999999999999e+00   2.1980000000000000e-01   2.6593000000000000e+00   3.9140000000000003e-01  -4.0920000000000001e-01  -7.8899999999999998e-02  -2.2200000000000001e-02   3.5580000000000001e-01   5.1365999999999996e+00   4.8159999999999997e-01   3.9450000000000002e-01   3.0959999999999999e-01
   1.1681999999999999e+00   8.7900000000000006e-02   2.6593000000000000e+00   4.0100000000000002e-01  -2.9499999999999998e-01  -1.1400000000000000e-01  -1.1100000000000000e-01   3.7800000000000000e-01   5.5719000000000003e+00   4.2380000000000001e-01   4.2340000000000000e-01   3.0080000000000001e-01
   1.0360000000000000e+00  -2.1999999999999999e-02   2.5735000000000001e+00   4.0100000000000002e-01  -2.6640000000000003e-01  -1.4030000000000001e-01   6.6600000000000006e-02   6.6699999999999995e-02   6.0941999999999998e+00   5.4910000000000003e-01   3.8490000000000002e-01   3.2290000000000002e-01
   7.0530000000000004e-01   0.0000000000000000e+00   2.9165999999999999e+00   4.6779999999999999e-01  -3.5210000000000002e-01  -1.2280000000000001e-01  -2.2200000000000001e-02   2.8910000000000002e-01   5.7460000000000004e+00   5.2980000000000005e-01   4.0410000000000001e-01   3.2729999999999998e-01
   1.3225000000000000e+00   4.3999999999999997e-02   3.0882000000000001e+00   3.7240000000000001e-01  -4.6629999999999999e-01  -1.3589999999999999e-01  -1.1100000000000000e-01   2.0010000000000000e-01   5.6589000000000000e+00   5.3939999999999999e-01   5.1959999999999995e-01   2.9640000000000000e-01
   1.2343999999999999e+00  -2.4179999999999999e-01   2.4876999999999998e+00   4.4869999999999999e-01  -3.4260000000000002e-01  -1.4030000000000001e-01   6.6600000000000006e-02   6.6699999999999995e-02   5.9200999999999997e+00   6.2609999999999999e-01   4.1370000000000001e-01   2.7870000000000000e-01
   3.0859999999999999e-01   2.1999999999999999e-02   2.5735000000000001e+00   5.2510000000000001e-01  -1.3320000000000001e-01  -9.2100000000000001e-02   2.2189999999999999e-01   3.5580000000000001e-01   6.0072000000000001e+00   5.1049999999999995e-01   3.7530000000000002e-01   3.0080000000000001e-01
   1.0580000000000001e+00   6.3749999999999996e-01   3.2597999999999998e+00   6.5880000000000005e-01  -3.7109999999999999e-01  -1.2280000000000001e-01  -6.6600000000000006e-02   4.4469999999999998e-01   6.0941999999999998e+00   5.4910000000000003e-01   3.6559999999999998e-01   3.1409999999999999e-01
   2.1381000000000001e+00  -4.8359999999999997e-01   2.8309000000000002e+00   3.3420000000000000e-01  -5.0429999999999997e-01  -1.2720000000000001e-01   6.6600000000000006e-02   4.2249999999999999e-01   5.7460000000000004e+00   5.1049999999999995e-01   4.2340000000000000e-01   3.2290000000000002e-01
   0.0000000000000000e+00  -2.4179999999999999e-01   3.4314000000000000e+00   4.6779999999999999e-01  -2.6640000000000003e-01  -1.6660000000000000e-01  -2.2200000000000001e-02   3.1130000000000002e-01   5.3977000000000004e+00   5.5869999999999997e-01   4.9070000000000003e-01   3.0959999999999999e-01
   9.2579999999999996e-01   7.0350000000000001e-01   1.3725000000000001e+00   4.2959999999999998e-01  -2.7600000000000002e-01  -1.0520000000000000e-01   4.4400000000000002e-02   1.3339999999999999e-01   5.6589000000000000e+00   5.1049999999999995e-01   3.9450000000000002e-01   2.5659999999999999e-01
   1.6752000000000000e+00  -1.0990000000000000e-01   4.1176000000000004e+00   3.5330000000000000e-01  -3.9970000000000000e-01  -9.6500000000000002e-02   1.5540000000000001e-01   2.6679999999999998e-01   6.3554000000000004e+00   5.2020000000000000e-01   4.4259999999999999e-01   2.9640000000000000e-01
   1.3887000000000000e+00  -5.4959999999999998e-01   3.0024000000000002e+00   3.0549999999999999e-01  -3.8059999999999999e-01  -1.3159999999999999e-01  -2.2200000000000001e-02   6.8930000000000002e-01   6.4424999999999999e+00   5.5869999999999997e-01   3.6559999999999998e-01   3.4060000000000001e-01
   4.4080000000000003e-01   2.8580000000000000e-01   1.9730000000000001e+00   3.9140000000000003e-01  -2.6640000000000003e-01  -9.6500000000000002e-02  -1.3320000000000001e-01   4.2249999999999999e-01   5.2236000000000002e+00   5.6830000000000003e-01   3.8490000000000002e-01   3.0520000000000003e-01
   1.1241000000000001e+00   2.6379999999999998e-01   2.5735000000000001e+00   4.3919999999999998e-01  -3.5210000000000002e-01  -7.8899999999999998e-02   8.8800000000000004e-02   2.4460000000000001e-01   5.6589000000000000e+00   5.6830000000000003e-01   3.1750000000000000e-01   3.2290000000000002e-01
   1.5428999999999999e+00  -4.3969999999999998e-01   2.9165999999999999e+00   4.0100000000000002e-01  -3.4260000000000002e-01  -1.2280000000000001e-01  -8.8800000000000004e-02   5.1139999999999997e-01   6.2683000000000000e+00   4.1420000000000001e-01   4.7149999999999997e-01   3.4060000000000001e-01
   1.3666000000000000e+00   1.9789999999999999e-01   3.3456000000000001e+00   4.5829999999999999e-01  -3.0449999999999999e-01  -7.8899999999999998e-02  -6.6600000000000006e-02   5.1139999999999997e-01   5.1365999999999996e+00   5.2980000000000005e-01   3.8490000000000002e-01   3.0959999999999999e-01
   1.1021000000000001e+00   3.9570000000000000e-01   2.0588000000000002e+00   4.5829999999999999e-01  -2.2839999999999999e-01  -1.0090000000000000e-01   0.0000000000000000e+00   1.1119999999999999e-01   4.7012999999999998e+00   5.8760000000000001e-01   3.5599999999999998e-01   2.6540000000000002e-01
   3.9679999999999999e-01  -8.7900000000000006e-02   3.0882000000000001e+00   3.8190000000000002e-01  -2.4740000000000001e-01  -1.4030000000000001e-01   0.0000000000000000e+00   2.0010000000000000e-01   5.9200999999999997e+00   5.2980000000000005e-01   3.9450000000000002e-01   3.3179999999999998e-01
   1.6972000000000000e+00  -2.4179999999999999e-01   2.4018999999999999e+00   3.8190000000000002e-01  -2.8549999999999998e-01  -1.3589999999999999e-01  -3.5510000000000003e-01   6.2260000000000004e-01   5.9200999999999997e+00   5.2020000000000000e-01   4.0410000000000001e-01   3.2729999999999998e-01
   1.2784000000000000e+00   2.4179999999999999e-01   3.4314000000000000e+00   4.0100000000000002e-01  -2.7600000000000002e-01  -1.3589999999999999e-01   2.2200000000000001e-02   1.7790000000000000e-01   5.6589000000000000e+00   4.8159999999999997e-01   4.4259999999999999e-01   2.9189999999999999e-01
   6.1719999999999997e-01  -2.1999999999999999e-02   3.0024000000000002e+00   4.3919999999999998e-01  -2.7600000000000002e-01  -7.8899999999999998e-02   4.4400000000000002e-02   2.6679999999999998e-01   5.9200999999999997e+00   5.2980000000000005e-01   4.4259999999999999e-01   3.0959999999999999e-01
   9.2579999999999996e-01  -2.1999999999999999e-02   2.0588000000000002e+00   3.5330000000000000e-01  -3.7109999999999999e-01  -1.1840000000000001e-01  -2.8849999999999998e-01   9.3389999999999995e-01   6.0072000000000001e+00   4.9130000000000001e-01   3.8490000000000002e-01   3.3620000000000000e-01
   1.2343999999999999e+00   1.3189999999999999e-01   3.7745000000000002e+00   4.2009999999999997e-01  -3.3310000000000001e-01  -1.0090000000000000e-01  -2.8849999999999998e-01   8.8900000000000007e-02   5.3106999999999998e+00   5.4910000000000003e-01   4.6189999999999998e-01   3.1850000000000001e-01
   1.3446000000000000e+00  -1.7590000000000000e-01   3.1739999999999999e+00   3.6280000000000001e-01  -5.0429999999999997e-01  -9.2100000000000001e-02  -4.4400000000000002e-02   6.6699999999999995e-02   5.2236000000000002e+00   5.3939999999999999e-01   4.1370000000000001e-01   3.1409999999999999e-01
   9.4779999999999998e-01  -2.1999999999999999e-02   3.0882000000000001e+00   3.8190000000000002e-01  -2.1890000000000001e-01  -1.3589999999999999e-01  -1.3320000000000001e-01   5.1139999999999997e-01   5.7460000000000004e+00   5.6830000000000003e-01   4.2340000000000000e-01   3.2729999999999998e-01
   1.0139000000000000e+00   1.9789999999999999e-01   2.4876999999999998e+00   4.8690000000000000e-01  -3.0449999999999999e-01  -9.2100000000000001e-02  -1.7760000000000001e-01   4.0020000000000000e-01   6.1813000000000002e+00   6.0690000000000000e-01   4.0410000000000001e-01   3.4499999999999997e-01
   1.2122999999999999e+00   1.9789999999999999e-01   2.3161999999999998e+00   4.3919999999999998e-01  -3.8059999999999999e-01  -1.4030000000000001e-01  -1.3320000000000001e-01   2.0010000000000000e-01   4.8754000000000000e+00   6.8389999999999995e-01   3.7530000000000002e-01   2.9640000000000000e-01
   1.3666000000000000e+00   2.1999999999999999e-02   2.3161999999999998e+00   4.2959999999999998e-01  -3.1400000000000000e-01  -9.2100000000000001e-02  -1.1100000000000000e-01   6.2260000000000004e-01   6.1813000000000002e+00   5.2980000000000005e-01   4.4259999999999999e-01   2.9640000000000000e-01
   8.8170000000000004e-01  -4.3999999999999997e-02   2.4018999999999999e+00   4.6779999999999999e-01  -2.3790000000000000e-01  -7.4499999999999997e-02   2.2200000000000001e-02   3.3350000000000002e-01   6.4424999999999999e+00   4.8159999999999997e-01   4.1370000000000001e-01   3.0520000000000003e-01
   8.3760000000000001e-01   2.1999999999999999e-02   2.2303999999999999e+00   3.0549999999999999e-01  -2.6640000000000003e-01  -1.0960000000000000e-01  -1.5540000000000001e-01   2.0010000000000000e-01   6.0072000000000001e+00   5.6830000000000003e-01   3.7530000000000002e-01   3.6709999999999998e-01
   1.2564000000000000e+00  -4.3999999999999997e-02   3.1739999999999999e+00   4.7739999999999999e-01  -3.6159999999999998e-01  -1.0520000000000000e-01   2.2200000000000001e-02   5.7809999999999995e-01   6.0941999999999998e+00   5.2020000000000000e-01   4.1370000000000001e-01   2.4770000000000000e-01
   1.1462000000000001e+00   1.9789999999999999e-01   2.3161999999999998e+00   3.8190000000000002e-01  -3.3310000000000001e-01  -1.3159999999999999e-01  -1.5540000000000001e-01   5.1139999999999997e-01   5.5719000000000003e+00   6.1650000000000005e-01   2.9830000000000001e-01   3.4499999999999997e-01
   8.8170000000000004e-01   1.5390000000000001e-01   2.6593000000000000e+00   5.1559999999999995e-01  -3.7109999999999999e-01  -8.7700000000000000e-02   4.4400000000000002e-02   4.0020000000000000e-01   5.0495000000000001e+00   4.4309999999999999e-01   3.4639999999999999e-01   3.3179999999999998e-01
   6.8330000000000002e-01   2.1999999999999999e-02   3.0882000000000001e+00   3.6280000000000001e-01  -3.4260000000000002e-01  -1.5350000000000000e-01   4.4400000000000002e-02   3.5580000000000001e-01   6.0072000000000001e+00   5.7799999999999996e-01   4.1370000000000001e-01   3.0959999999999999e-01
   1.1462000000000001e+00  -1.9789999999999999e-01   2.0588000000000002e+00   4.8690000000000000e-01  -3.6159999999999998e-01  -1.0090000000000000e-01  -6.6600000000000006e-02   6.6699999999999995e-02   6.8777999999999997e+00   5.3939999999999999e-01   4.5219999999999999e-01   3.3179999999999998e-01
   1.3005000000000000e+00  -1.0990000000000000e-01   3.4314000000000000e+00   4.5829999999999999e-01  -3.4260000000000002e-01  -1.0090000000000000e-01  -1.1100000000000000e-01   3.3350000000000002e-01   5.3977000000000004e+00   5.6830000000000003e-01   4.3300000000000000e-01   3.4060000000000001e-01
   9.2579999999999996e-01   4.3999999999999997e-02   2.8309000000000002e+00   4.2009999999999997e-01  -2.4740000000000001e-01  -1.0090000000000000e-01  -1.5540000000000001e-01   3.5580000000000001e-01   5.9200999999999997e+00   5.3939999999999999e-01   4.3300000000000000e-01   3.2290000000000002e-01
   9.4779999999999998e-01  -1.3189999999999999e-01   2.5735000000000001e+00   4.2009999999999997e-01  -2.8549999999999998e-01  -1.0090000000000000e-01  -6.6600000000000006e-02   4.8920000000000002e-01   5.6589000000000000e+00   5.5869999999999997e-01   4.0410000000000001e-01   2.8749999999999998e-01
   9.9190000000000000e-01   2.8580000000000000e-01   2.4876999999999998e+00   4.3919999999999998e-01  -3.2350000000000001e-01  -1.4910000000000001e-01  -2.8849999999999998e-01   4.0020000000000000e-01   5.5719000000000003e+00   5.1049999999999995e-01   3.9450000000000002e-01   3.4949999999999998e-01
   1.1902999999999999e+00  -8.7900000000000006e-02   3.3456000000000001e+00   5.1559999999999995e-01  -4.1870000000000002e-01  -1.1840000000000001e-01   0.0000000000000000e+00   5.5589999999999995e-01   5.5719000000000003e+00   4.8159999999999997e-01   4.0410000000000001e-01   3.3620000000000000e-01
   1.1462000000000001e+00   6.6000000000000003e-02   2.9165999999999999e+00   3.8190000000000002e-01  -2.6640000000000003e-01  -1.0090000000000000e-01   8.8800000000000004e-02   2.6679999999999998e-01   6.1813000000000002e+00   5.3939999999999999e-01   4.0410000000000001e-01   3.3179999999999998e-01
   1.0360000000000000e+00  -1.3189999999999999e-01   2.9165999999999999e+00   4.0100000000000002e-01  -3.2350000000000001e-01  -1.4030000000000001e-01  -2.2200000000000001e-02   1.3339999999999999e-01   5.5719000000000003e+00   5.3939999999999999e-01   3.9450000000000002e-01   2.9640000000000000e-01
   1.0139000000000000e+00  -4.3999999999999997e-02   3.4314000000000000e+00   4.0100000000000002e-01  -3.0449999999999999e-01  -1.0090000000000000e-01  -1.1100000000000000e-01   1.1119999999999999e-01   5.0495000000000001e+00   5.5869999999999997e-01   4.0410000000000001e-01   3.3179999999999998e-01
   1.1681999999999999e+00   8.7900000000000006e-02   2.4018999999999999e+00   3.4370000000000001e-01  -3.2350000000000001e-01  -1.1400000000000000e-01  -2.8849999999999998e-01   4.6689999999999998e-01   5.5719000000000003e+00   5.4910000000000003e-01   4.0410000000000001e-01   2.8749999999999998e-01
   1.1021000000000001e+00  -8.7900000000000006e-02   3.0024000000000002e+00   4.3919999999999998e-01  -3.3310000000000001e-01  -1.0960000000000000e-01   0.0000000000000000e+00   4.4469999999999998e-01   5.5719000000000003e+00   5.3939999999999999e-01   4.7149999999999997e-01   3.0959999999999999e-01
   1.0360000000000000e+00  -2.1980000000000000e-01   2.9165999999999999e+00   4.6779999999999999e-01  -3.5210000000000002e-01  -1.2280000000000001e-01   0.0000000000000000e+00   2.4460000000000001e-01   5.6589000000000000e+00   5.1049999999999995e-01   3.7530000000000002e-01   3.0080000000000001e-01
   9.6989999999999998e-01   0.0000000000000000e+00   2.5735000000000001e+00   3.9140000000000003e-01  -3.7109999999999999e-01  -1.3159999999999999e-01   0.0000000000000000e+00   3.7800000000000000e-01   6.2683000000000000e+00   5.5869999999999997e-01   4.1370000000000001e-01   2.6979999999999998e-01
   1.1021000000000001e+00  -2.1999999999999999e-02   2.6593000000000000e+00   3.3420000000000000e-01  -3.0449999999999999e-01  -1.5350000000000000e-01  -2.6629999999999998e-01   6.4480000000000004e-01   5.7460000000000004e+00   5.5869999999999997e-01   4.2340000000000000e-01   3.3179999999999998e-01
   1.0801000000000001e+00   1.3189999999999999e-01   2.7450999999999999e+00   4.7739999999999999e-01  -2.7600000000000002e-01  -1.2720000000000001e-01   2.2200000000000001e-02   2.8910000000000002e-01   5.0495000000000001e+00   4.8159999999999997e-01   4.1370000000000001e-01   3.1850000000000001e-01
   1.0801000000000001e+00   2.1999999999999999e-02   2.9165999999999999e+00   3.9140000000000003e-01  -2.8549999999999998e-01  -1.7979999999999999e-01   4.4400000000000002e-02   5.3369999999999995e-01   6.0941999999999998e+00   5.0090000000000001e-01   3.6559999999999998e-01   3.2290000000000002e-01
   1.0360000000000000e+00  -8.7900000000000006e-02   2.8309000000000002e+00   3.8190000000000002e-01  -3.5210000000000002e-01  -8.7700000000000000e-02   1.1100000000000000e-01   5.1139999999999997e-01   5.8330000000000002e+00   5.8760000000000001e-01   4.2340000000000000e-01   2.9640000000000000e-01
   1.1021000000000001e+00  -6.6000000000000003e-02   2.0588000000000002e+00   3.4370000000000001e-01  -3.9010000000000000e-01  -1.3589999999999999e-01  -4.4400000000000002e-02   2.2239999999999999e-01   5.6589000000000000e+00   4.7199999999999998e-01   4.7149999999999997e-01   3.1850000000000001e-01
   9.4779999999999998e-01   1.5390000000000001e-01   2.2303999999999999e+00   4.2009999999999997e-01  -3.0449999999999999e-01  -1.1840000000000001e-01  -2.2189999999999999e-01   3.5580000000000001e-01   6.0072000000000001e+00   6.1650000000000005e-01   4.7149999999999997e-01   3.2729999999999998e-01
   9.2579999999999996e-01   1.3189999999999999e-01   2.4018999999999999e+00   3.8190000000000002e-01  -3.0449999999999999e-01  -1.2280000000000001e-01  -2.2200000000000001e-02   2.4460000000000001e-01   6.0072000000000001e+00   5.6830000000000003e-01   4.1370000000000001e-01   3.0080000000000001e-01
   1.3005000000000000e+00   0.0000000000000000e+00   2.1446000000000001e+00   3.6280000000000001e-01  -3.5210000000000002e-01  -9.2100000000000001e-02   6.6600000000000006e-02   4.0020000000000000e-01   4.6142000000000003e+00   5.1049999999999995e-01   3.4639999999999999e-01   3.0080000000000001e-01
   1.2122999999999999e+00   6.6000000000000003e-02   3.0882000000000001e+00   4.6779999999999999e-01  -2.8549999999999998e-01  -1.2280000000000001e-01   8.8800000000000004e-02   4.0020000000000000e-01   5.7460000000000004e+00   5.2980000000000005e-01   3.5599999999999998e-01   3.5830000000000001e-01
   1.0580000000000001e+00   1.7590000000000000e-01   3.2597999999999998e+00   4.9650000000000000e-01  -3.2350000000000001e-01  -9.6500000000000002e-02   4.4400000000000002e-02   3.1130000000000002e-01   6.3554000000000004e+00   5.1049999999999995e-01   3.3679999999999999e-01   2.7870000000000000e-01
   9.4779999999999998e-01   1.9789999999999999e-01   2.1446000000000001e+00   4.3919999999999998e-01  -4.0920000000000001e-01  -7.4499999999999997e-02  -2.2200000000000001e-02   3.3350000000000002e-01   5.7460000000000004e+00   4.4309999999999999e-01   3.8490000000000002e-01   3.0520000000000003e-01
   1.0360000000000000e+00   1.9789999999999999e-01   3.4314000000000000e+00   3.9140000000000003e-01  -2.7600000000000002e-01  -1.4910000000000001e-01  -1.3320000000000001e-01   3.1130000000000002e-01   5.9200999999999997e+00   5.3939999999999999e-01   3.8490000000000002e-01   3.0520000000000003e-01
   9.9190000000000000e-01   0.0000000000000000e+00   2.4876999999999998e+00   4.9650000000000000e-01  -3.5210000000000002e-01  -9.6500000000000002e-02  -2.2200000000000001e-02   3.5580000000000001e-01   6.3554000000000004e+00   5.6830000000000003e-01   3.4639999999999999e-01   3.2290000000000002e-01
   1.1462000000000001e+00  -2.1999999999999999e-02   1.8872000000000000e+00   3.8190000000000002e-01  -2.8549999999999998e-01  -1.0520000000000000e-01   0.0000000000000000e+00   4.2249999999999999e-01   5.3106999999999998e+00   5.5869999999999997e-01   3.7530000000000002e-01   3.5389999999999999e-01
   1.1681999999999999e+00  -1.0990000000000000e-01   2.8309000000000002e+00   3.5330000000000000e-01  -2.6640000000000003e-01  -1.7540000000000000e-01  -1.7760000000000001e-01   3.1130000000000002e-01   6.5294999999999996e+00   5.8760000000000001e-01   4.4259999999999999e-01   2.7870000000000000e-01
   1.1021000000000001e+00  -1.3189999999999999e-01   1.8015000000000001e+00   3.9140000000000003e-01  -2.9499999999999998e-01  -9.2100000000000001e-02  -1.1100000000000000e-01   4.0020000000000000e-01   5.4847999999999999e+00   4.7199999999999998e-01   3.3679999999999999e-01   3.0959999999999999e-01
   1.1462000000000001e+00   1.0990000000000000e-01   2.9165999999999999e+00   3.7240000000000001e-01  -3.9010000000000000e-01  -8.3299999999999999e-02   0.0000000000000000e+00   3.7800000000000000e-01   5.7460000000000004e+00   5.4910000000000003e-01   5.1000000000000001e-01   3.2729999999999998e-01
   1.0580000000000001e+00   1.7590000000000000e-01   2.6593000000000000e+00   4.6779999999999999e-01  -3.3310000000000001e-01  -1.1840000000000001e-01  -2.2200000000000001e-02   3.3350000000000002e-01   5.7460000000000004e+00   5.0090000000000001e-01   4.3300000000000000e-01   3.1409999999999999e-01
   1.0360000000000000e+00  -1.0990000000000000e-01   2.8309000000000002e+00   5.0600000000000001e-01  -2.7600000000000002e-01  -1.6230000000000000e-01  -1.3320000000000001e-01   3.1130000000000002e-01   6.0941999999999998e+00   5.6830000000000003e-01   3.4639999999999999e-01   3.4949999999999998e-01
   9.2579999999999996e-01  -8.7900000000000006e-02   2.4876999999999998e+00   4.8690000000000000e-01  -3.8059999999999999e-01  -1.0520000000000000e-01   2.2200000000000001e-02   3.7800000000000000e-01   4.8754000000000000e+00   5.3939999999999999e-01   4.0410000000000001e-01   2.5659999999999999e-01
   1.0360000000000000e+00   1.3189999999999999e-01   2.7450999999999999e+00   6.1099999999999999e-01  -4.1870000000000002e-01  -4.4000000000000003e-03   1.3320000000000001e-01   4.6689999999999998e-01   5.5719000000000003e+00   5.1049999999999995e-01   3.9450000000000002e-01   3.2290000000000002e-01
   9.4779999999999998e-01  -2.1999999999999999e-02   2.2303999999999999e+00   4.8690000000000000e-01  -3.3310000000000001e-01  -1.3159999999999999e-01  -8.8800000000000004e-02   3.5580000000000001e-01   6.3554000000000004e+00   5.6830000000000003e-01   4.5219999999999999e-01   3.1850000000000001e-01
   1.0801000000000001e+00  -2.6379999999999998e-01   2.3161999999999998e+00   3.7240000000000001e-01  -3.2350000000000001e-01  -1.4910000000000001e-01   2.2200000000000001e-02   1.5559999999999999e-01   5.8330000000000002e+00   5.3939999999999999e-01   3.4639999999999999e-01   2.9640000000000000e-01
   9.6989999999999998e-01  -2.4179999999999999e-01   3.1739999999999999e+00   4.5829999999999999e-01  -3.9010000000000000e-01  -9.2100000000000001e-02  -2.2200000000000001e-02   4.6689999999999998e-01   5.2236000000000002e+00   5.6830000000000003e-01   3.5599999999999998e-01   3.3620000000000000e-01
   1.0580000000000001e+00  -8.7900000000000006e-02   2.6593000000000000e+00   4.2959999999999998e-01  -3.4260000000000002e-01  -1.8420000000000000e-01  -1.9980000000000001e-01   4.8920000000000002e-01   6.0941999999999998e+00   5.1049999999999995e-01   3.0790000000000001e-01   3.3620000000000000e-01
   1.0360000000000000e+00   2.1980000000000000e-01   2.3161999999999998e+00   4.0100000000000002e-01  -3.2350000000000001e-01  -1.3589999999999999e-01  -6.6600000000000006e-02   3.5580000000000001e-01   6.3554000000000004e+00   5.4910000000000003e-01   3.9450000000000002e-01   3.0959999999999999e-01
   9.6989999999999998e-01  -1.7590000000000000e-01   3.3456000000000001e+00   3.7240000000000001e-01  -3.1400000000000000e-01  -1.4030000000000001e-01  -1.1100000000000000e-01   3.1130000000000002e-01   5.3977000000000004e+00   5.1049999999999995e-01   4.1370000000000001e-01   3.0959999999999999e-01
   1.1681999999999999e+00   0.0000000000000000e+00   1.9730000000000001e+00   4.0100000000000002e-01  -4.0920000000000001e-01  -4.3900000000000002e-02  -1.1100000000000000e-01   3.1130000000000002e-01   5.3106999999999998e+00   5.1049999999999995e-01   3.5599999999999998e-01   2.7429999999999999e-01
   1.0139000000000000e+00  -4.3999999999999997e-02   3.2597999999999998e+00   3.9140000000000003e-01  -3.2350000000000001e-01  -7.0199999999999999e-02  -2.2200000000000001e-02   3.3350000000000002e-01   6.2683000000000000e+00   4.8159999999999997e-01   4.5219999999999999e-01   2.7870000000000000e-01
   1.0580000000000001e+00  -1.3189999999999999e-01   3.3456000000000001e+00   4.9650000000000000e-01  -2.7600000000000002e-01  -1.1840000000000001e-01  -8.8800000000000004e-02   1.3339999999999999e-01   5.1365999999999996e+00   5.2980000000000005e-01   4.0410000000000001e-01   3.3179999999999998e-01
   8.5960000000000003e-01   6.6000000000000003e-02   1.9730000000000001e+00   4.3919999999999998e-01  -3.3310000000000001e-01  -6.5799999999999997e-02  -1.7760000000000001e-01   4.4469999999999998e-01   6.1813000000000002e+00   5.5869999999999997e-01   3.9450000000000002e-01   3.1850000000000001e-01
   9.4779999999999998e-01  -6.6000000000000003e-02   2.9165999999999999e+00   4.4869999999999999e-01  -2.5690000000000002e-01  -1.3159999999999999e-01   6.6600000000000006e-02   1.1119999999999999e-01   6.1813000000000002e+00   5.0090000000000001e-01   4.8110000000000003e-01   3.0080000000000001e-01
   1.2564000000000000e+00  -6.6000000000000003e-02   3.5171000000000001e+00   4.1049999999999998e-01  -2.9499999999999998e-01  -1.1400000000000000e-01   4.4400000000000002e-02   2.4460000000000001e-01   6.5294999999999996e+00   5.5869999999999997e-01   4.0410000000000001e-01   2.9189999999999999e-01
   1.1902999999999999e+00   6.6000000000000003e-02   2.7450999999999999e+00   3.0549999999999999e-01  -1.9980000000000001e-01  -1.4470000000000000e-01  -2.2200000000000001e-02   5.1139999999999997e-01   5.6589000000000000e+00   5.2980000000000005e-01   3.3679999999999999e-01   2.8310000000000002e-01
   1.1462000000000001e+00  -3.0780000000000002e-01   2.6593000000000000e+00   4.3919999999999998e-01  -4.3769999999999998e-01  -1.3589999999999999e-01  -2.2189999999999999e-01   2.4460000000000001e-01   5.6589000000000000e+00   4.9130000000000001e-01   4.5219999999999999e-01   3.1850000000000001e-01
   1.0360000000000000e+00  -1.9789999999999999e-01   2.7450999999999999e+00   3.5330000000000000e-01  -1.8079999999999999e-01  -1.0960000000000000e-01   0.0000000000000000e+00   1.5559999999999999e-01   5.9200999999999997e+00   5.3939999999999999e-01   4.1370000000000001e-01   3.0520000000000003e-01
   1.1241000000000001e+00  -1.5390000000000001e-01   2.4018999999999999e+00   3.9140000000000003e-01  -3.5210000000000002e-01  -1.2720000000000001e-01   4.4400000000000002e-02   4.4469999999999998e-01   6.1813000000000002e+00   5.2020000000000000e-01   3.8490000000000002e-01   2.9640000000000000e-01
   1.0580000000000001e+00   6.6000000000000003e-02   2.1446000000000001e+00   4.9650000000000000e-01  -2.8549999999999998e-01  -1.4910000000000001e-01   4.4400000000000002e-02   3.5580000000000001e-01   5.6589000000000000e+00   5.6830000000000003e-01   4.0410000000000001e-01   3.5830000000000001e-01
   1.1021000000000001e+00   1.0990000000000000e-01   1.9730000000000001e+00   4.2959999999999998e-01  -3.6159999999999998e-01  -7.4499999999999997e-02  -8.8800000000000004e-02   6.2260000000000004e-01   6.0941999999999998e+00   5.1049999999999995e-01   4.6189999999999998e-01   3.0520000000000003e-01
   9.9190000000000000e-01   1.7590000000000000e-01   2.3161999999999998e+00   4.8690000000000000e-01  -3.0449999999999999e-01  -9.2100000000000001e-02  -4.4400000000000002e-02   1.5559999999999999e-01   5.9200999999999997e+00   4.6239999999999998e-01   4.9070000000000003e-01   2.7870000000000000e-01
   1.1681999999999999e+00  -1.9789999999999999e-01   2.7450999999999999e+00   3.9140000000000003e-01  -3.4260000000000002e-01  -1.4030000000000001e-01   0.0000000000000000e+00   2.2239999999999999e-01   5.7460000000000004e+00   5.6830000000000003e-01   4.6189999999999998e-01   2.6540000000000002e-01
   1.1681999999999999e+00  -2.6379999999999998e-01   2.6593000000000000e+00   5.2510000000000001e-01  -2.0930000000000001e-01  -1.2720000000000001e-01   2.2200000000000001e-02   4.6689999999999998e-01   6.1813000000000002e+00   5.6830000000000003e-01   3.3679999999999999e-01   2.8310000000000002e-01
   1.3005000000000000e+00  -8.7900000000000006e-02   3.4314000000000000e+00   3.5330000000000000e-01  -2.8549999999999998e-01  -9.6500000000000002e-02  -6.6600000000000006e-02   3.1130000000000002e-01   6.0072000000000001e+00   5.0090000000000001e-01   3.7530000000000002e-01   3.3620000000000000e-01
   1.0360000000000000e+00   8.7900000000000006e-02   3.6029000000000000e+00   3.9140000000000003e-01  -3.4260000000000002e-01  -9.2100000000000001e-02  -4.4400000000000002e-02   3.1130000000000002e-01   5.8330000000000002e+00   5.7799999999999996e-01   3.5599999999999998e-01   3.4060000000000001e-01
   1.1021000000000001e+00  -2.1980000000000000e-01   3.2597999999999998e+00   4.0100000000000002e-01  -3.8059999999999999e-01  -1.1840000000000001e-01   8.8800000000000004e-02   1.5559999999999999e-01   6.1813000000000002e+00   4.9130000000000001e-01   4.0410000000000001e-01   3.0959999999999999e-01
   1.2564000000000000e+00  -1.0990000000000000e-01   2.9165999999999999e+00   4.2009999999999997e-01  -3.1400000000000000e-01  -1.0520000000000000e-01   1.1100000000000000e-01   3.5580000000000001e-01   6.1813000000000002e+00   5.0090000000000001e-01   3.6559999999999998e-01   3.4060000000000001e-01
   1.0139000000000000e+00  -1.0990000000000000e-01   2.3161999999999998e+00   3.1509999999999999e-01  -3.6159999999999998e-01  -1.7979999999999999e-01  -4.4400000000000002e-02   5.3369999999999995e-01   4.7012999999999998e+00   5.2980000000000005e-01   3.9450000000000002e-01   3.0959999999999999e-01
   1.1021000000000001e+00  -2.1999999999999999e-02   3.3456000000000001e+00   4.3919999999999998e-01  -3.0449999999999999e-01  -1.1400000000000000e-01  -2.2200000000000001e-02   3.5580000000000001e-01   6.2683000000000000e+00   6.3580000000000003e-01   4.5219999999999999e-01   2.9189999999999999e-01
   8.3760000000000001e-01   1.7590000000000000e-01   2.8309000000000002e+00   3.7240000000000001e-01  -3.6159999999999998e-01  -8.7700000000000000e-02  -2.2200000000000001e-02   1.7790000000000000e-01   6.2683000000000000e+00   5.3939999999999999e-01   3.4639999999999999e-01   3.4949999999999998e-01
   1.1681999999999999e+00   1.3189999999999999e-01   2.3161999999999998e+00   4.3919999999999998e-01  -3.2350000000000001e-01  -9.6500000000000002e-02  -1.3320000000000001e-01   4.4469999999999998e-01   5.5719000000000003e+00   5.9719999999999995e-01   5.1959999999999995e-01   3.3620000000000000e-01
   1.4327000000000001e+00   2.1999999999999999e-02   3.0882000000000001e+00   4.5829999999999999e-01  -2.7600000000000002e-01  -1.6230000000000000e-01  -6.6600000000000006e-02   2.8910000000000002e-01   6.1813000000000002e+00   5.2020000000000000e-01   5.1000000000000001e-01   3.4499999999999997e-01
   1.2564000000000000e+00   4.3999999999999997e-02   2.9165999999999999e+00   4.8690000000000000e-01  -3.0449999999999999e-01  -8.7700000000000000e-02  -1.5540000000000001e-01   5.3369999999999995e-01   5.3977000000000004e+00   5.5869999999999997e-01   4.4259999999999999e-01   3.4499999999999997e-01
   1.1241000000000001e+00   4.3999999999999997e-02   1.8015000000000001e+00   4.1049999999999998e-01  -3.2350000000000001e-01  -1.3589999999999999e-01  -1.5540000000000001e-01   2.0010000000000000e-01   6.5294999999999996e+00   5.4910000000000003e-01   3.9450000000000002e-01   2.7870000000000000e-01
   1.1021000000000001e+00  -8.7900000000000006e-02   2.3161999999999998e+00   3.8190000000000002e-01  -3.3310000000000001e-01  -8.3299999999999999e-02  -2.2200000000000001e-02   2.8910000000000002e-01   5.4847999999999999e+00   5.7799999999999996e-01   4.7149999999999997e-01   3.2290000000000002e-01
   1.0360000000000000e+00  -4.3999999999999997e-02   3.4314000000000000e+00   4.2959999999999998e-01  -2.7600000000000002e-01  -9.6500000000000002e-02  -1.7760000000000001e-01   4.8920000000000002e-01   6.5294999999999996e+00   6.3580000000000003e-01   4.1370000000000001e-01   2.7870000000000000e-01
   1.0580000000000001e+00   8.7900000000000006e-02   2.7450999999999999e+00   4.2009999999999997e-01  -3.7109999999999999e-01  -1.7100000000000001e-01   0.0000000000000000e+00   4.6689999999999998e-01   6.0072000000000001e+00   5.8760000000000001e-01   3.6559999999999998e-01   3.4060000000000001e-01
   1.2343999999999999e+00  -1.7590000000000000e-01   3.0024000000000002e+00   2.9599999999999999e-01  -3.4260000000000002e-01  -8.3299999999999999e-02   0.0000000000000000e+00   4.2249999999999999e-01   5.5719000000000003e+00   5.1049999999999995e-01   4.0410000000000001e-01   3.6270000000000002e-01
   1.1241000000000001e+00   0.0000000000000000e+00   2.6593000000000000e+00   3.1509999999999999e-01  -3.1400000000000000e-01  -1.6660000000000000e-01  -6.6600000000000006e-02   3.3350000000000002e-01   6.7035999999999998e+00   4.6239999999999998e-01   4.4259999999999999e-01   3.3620000000000000e-01
   9.9190000000000000e-01  -2.1999999999999999e-02   2.9165999999999999e+00   4.0100000000000002e-01  -2.3790000000000000e-01  -9.6500000000000002e-02   4.4400000000000002e-02   4.0020000000000000e-01   6.0941999999999998e+00   5.7799999999999996e-01   4.7149999999999997e-01   3.0520000000000003e-01
   1.1021000000000001e+00  -1.3189999999999999e-01   3.2597999999999998e+00   3.9140000000000003e-01  -3.4260000000000002e-01  -9.6500000000000002e-02   0.0000000000000000e+00   3.3350000000000002e-01   6.1813000000000002e+00   5.2020000000000000e-01   4.5219999999999999e-01   3.1850000000000001e-01
   1.3225000000000000e+00  -1.3189999999999999e-01   3.6029000000000000e+00   3.2460000000000000e-01  -4.0920000000000001e-01  -2.1049999999999999e-01  -4.4400000000000002e-02   6.6710000000000003e-01   6.1813000000000002e+00   5.2980000000000005e-01   3.9450000000000002e-01   3.0520000000000003e-01
   9.6989999999999998e-01  -1.7590000000000000e-01   3.1739999999999999e+00   4.5829999999999999e-01  -3.5210000000000002e-01  -1.3589999999999999e-01  -4.4400000000000002e-02   4.2249999999999999e-01   5.4847999999999999e+00   5.2020000000000000e-01   3.9450000000000002e-01   3.3179999999999998e-01
   9.9190000000000000e-01   1.0990000000000000e-01   3.0024000000000002e+00   4.3919999999999998e-01  -3.7109999999999999e-01  -8.3299999999999999e-02  -8.8800000000000004e-02   4.6689999999999998e-01   5.4847999999999999e+00   5.2020000000000000e-01   3.6559999999999998e-01   3.6270000000000002e-01
   1.1902999999999999e+00   1.3189999999999999e-01   3.0024000000000002e+00   4.1049999999999998e-01  -4.3769999999999998e-01  -9.6500000000000002e-02   8.8800000000000004e-02   2.2239999999999999e-01   6.7035999999999998e+00   4.8159999999999997e-01   4.3300000000000000e-01   3.1850000000000001e-01
   1.0801000000000001e+00  -1.7590000000000000e-01   3.0024000000000002e+00   3.8190000000000002e-01  -3.9970000000000000e-01  -1.3589999999999999e-01  -8.8800000000000004e-02   5.1139999999999997e-01   6.0941999999999998e+00   4.4309999999999999e-01   3.0790000000000001e-01   3.0520000000000003e-01
   1.1021000000000001e+00   1.9789999999999999e-01   2.4018999999999999e+00   4.2009999999999997e-01  -3.0449999999999999e-01  -1.6660000000000000e-01  -8.8800000000000004e-02   2.8910000000000002e-01   5.9200999999999997e+00   5.7799999999999996e-01   3.9450000000000002e-01   3.7600000000000000e-01
   9.9190000000000000e-01   4.3999999999999997e-02   3.1739999999999999e+00   3.9140000000000003e-01  -3.2350000000000001e-01  -1.3159999999999999e-01   4.4400000000000002e-02   3.1130000000000002e-01   6.2683000000000000e+00   5.3939999999999999e-01   4.6189999999999998e-01   3.2290000000000002e-01
   1.2343999999999999e+00  -1.3189999999999999e-01   2.5735000000000001e+00   3.9140000000000003e-01  -3.4260000000000002e-01  -1.0960000000000000e-01  -1.1100000000000000e-01   4.6689999999999998e-01   5.5719000000000003e+00   6.2609999999999999e-01   4.8110000000000003e-01   3.2729999999999998e-01
   1.1462000000000001e+00  -8.7900000000000006e-02   2.9165999999999999e+00   4.6779999999999999e-01  -3.3310000000000001e-01  -1.4470000000000000e-01   1.3320000000000001e-01   4.2249999999999999e-01   5.3106999999999998e+00   5.4910000000000003e-01   4.4259999999999999e-01   3.2290000000000002e-01
   1.0580000000000001e+00   1.5390000000000001e-01   3.0024000000000002e+00   4.0100000000000002e-01  -3.0449999999999999e-01  -1.8859999999999999e-01   2.2200000000000001e-02   3.1130000000000002e-01   6.1813000000000002e+00   5.1049999999999995e-01   3.6559999999999998e-01   3.0959999999999999e-01
   1.0139000000000000e+00   1.5390000000000001e-01   2.4876999999999998e+00   4.4869999999999999e-01  -2.7600000000000002e-01  -1.4030000000000001e-01  -1.1100000000000000e-01   6.2260000000000004e-01   5.5719000000000003e+00   5.6830000000000003e-01   4.2340000000000000e-01   2.9640000000000000e-01
   1.1241000000000001e+00  -1.0990000000000000e-01   3.1739999999999999e+00   5.3469999999999995e-01  -3.5210000000000002e-01  -1.0960000000000000e-01  -4.4400000000000002e-02   4.2249999999999999e-01   6.0072000000000001e+00   4.5269999999999999e-01   4.5219999999999999e-01   3.2290000000000002e-01
   1.0801000000000001e+00  -2.1980000000000000e-01   2.8309000000000002e+00   4.5829999999999999e-01  -1.6180000000000000e-01  -1.0520000000000000e-01  -8.8800000000000004e-02   4.2249999999999999e-01   5.4847999999999999e+00   4.8159999999999997e-01   2.9830000000000001e-01   3.4060000000000001e-01
   1.0139000000000000e+00   2.1980000000000000e-01   2.6593000000000000e+00   4.2009999999999997e-01  -3.5210000000000002e-01  -1.1400000000000000e-01  -4.4400000000000002e-02   4.6689999999999998e-01   5.3977000000000004e+00   5.8760000000000001e-01   4.2340000000000000e-01   3.3620000000000000e-01
   1.1021000000000001e+00   0.0000000000000000e+00   2.1446000000000001e+00   4.3919999999999998e-01  -4.1870000000000002e-01  -9.6500000000000002e-02   2.2200000000000001e-02   4.2249999999999999e-01   5.9200999999999997e+00   5.0090000000000001e-01   4.1370000000000001e-01   3.1409999999999999e-01
   1.1021000000000001e+00   2.1999999999999999e-02   2.2303999999999999e+00   4.3919999999999998e-01  -3.2350000000000001e-01  -1.1840000000000001e-01   2.2189999999999999e-01   3.7800000000000000e-01   6.3554000000000004e+00   5.6830000000000003e-01   4.4259999999999999e-01   3.6270000000000002e-01
   1.2122999999999999e+00  -2.1980000000000000e-01   3.1739999999999999e+00   2.2910000000000000e-01  -3.3310000000000001e-01  -1.7979999999999999e-01   0.0000000000000000e+00   3.3350000000000002e-01   5.7460000000000004e+00   5.6830000000000003e-01   3.5599999999999998e-01   3.2290000000000002e-01
   9.4779999999999998e-01   2.1999999999999999e-02   3.0882000000000001e+00   3.9140000000000003e-01  -3.4260000000000002e-01  -1.2720000000000001e-01  -6.6600000000000006e-02   5.5589999999999995e-01   6.2683000000000000e+00   5.2020000000000000e-01   4.1370000000000001e-01   2.9640000000000000e-01
   9.6989999999999998e-01  -4.3999999999999997e-02   2.5735000000000001e+00   3.9140000000000003e-01  -3.0449999999999999e-01  -1.0520000000000000e-01   1.1100000000000000e-01   2.8910000000000002e-01   5.6589000000000000e+00   5.2020000000000000e-01   4.1370000000000001e-01   3.0959999999999999e-01
   1.1021000000000001e+00  -1.5390000000000001e-01   2.7450999999999999e+00   4.4869999999999999e-01  -2.9499999999999998e-01  -1.1400000000000000e-01   1.3320000000000001e-01   3.5580000000000001e-01   5.6589000000000000e+00   5.4910000000000003e-01   4.1370000000000001e-01   3.0959999999999999e-01
   1.0360000000000000e+00   3.2979999999999998e-01   1.8872000000000000e+00   4.7739999999999999e-01  -4.0920000000000001e-01  -8.7700000000000000e-02  -1.7760000000000001e-01   4.8920000000000002e-01   5.7460000000000004e+00   5.2020000000000000e-01   3.5599999999999998e-01   3.3620000000000000e-01
   1.0580000000000001e+00   4.3999999999999997e-02   3.1739999999999999e+00   4.1049999999999998e-01  -3.0449999999999999e-01  -1.7540000000000000e-01  -1.5540000000000001e-01   3.7800000000000000e-01   6.2683000000000000e+00   4.8159999999999997e-01   3.1750000000000000e-01   3.2729999999999998e-01
   9.4779999999999998e-01  -1.5390000000000001e-01   3.1739999999999999e+00   3.6280000000000001e-01  -3.1400000000000000e-01  -1.0960000000000000e-01   6.6600000000000006e-02   4.2249999999999999e-01   5.8330000000000002e+00   6.5500000000000003e-01   3.7530000000000002e-01   3.4060000000000001e-01
   1.1241000000000001e+00  -1.7590000000000000e-01   2.8309000000000002e+00   4.6779999999999999e-01  -3.7109999999999999e-01  -1.2280000000000001e-01  -1.3320000000000001e-01   5.5589999999999995e-01   5.5719000000000003e+00   4.7199999999999998e-01   4.0410000000000001e-01   3.3179999999999998e-01
   1.1241000000000001e+00   6.6000000000000003e-02   2.3161999999999998e+00   3.6280000000000001e-01  -3.7109999999999999e-01  -1.0090000000000000e-01  -6.6600000000000006e-02   3.7800000000000000e-01   6.0072000000000001e+00   5.4910000000000003e-01   3.2710000000000000e-01   3.7600000000000000e-01
   1.0139000000000000e+00   1.0990000000000000e-01   3.0882000000000001e+00   3.9140000000000003e-01  -3.9010000000000000e-01  -1.0520000000000000e-01  -2.2200000000000001e-02   0.0000000000000000e+00   5.8330000000000002e+00   5.7799999999999996e-01   3.8490000000000002e-01   3.1409999999999999e-01
   1.1241000000000001e+00  -8.7900000000000006e-02   3.2597999999999998e+00   3.1509999999999999e-01  -3.4260000000000002e-01  -1.1840000000000001e-01  -2.2200000000000001e-02   4.2249999999999999e-01   6.2683000000000000e+00   5.7799999999999996e-01   3.6559999999999998e-01   3.2290000000000002e-01
   1.2343999999999999e+00   0.0000000000000000e+00   1.8872000000000000e+00   3.8190000000000002e-01  -3.4260000000000002e-01  -9.2100000000000001e-02  -6.6600000000000006e-02   6.0040000000000004e-01   5.8330000000000002e+00   5.1049999999999995e-01   4.0410000000000001e-01   3.2729999999999998e-01
   8.1559999999999999e-01  -2.6379999999999998e-01   3.1739999999999999e+00   4.6779999999999999e-01  -2.4740000000000001e-01  -1.3589999999999999e-01  -6.6600000000000006e-02   4.6689999999999998e-01   5.6589000000000000e+00   5.3939999999999999e-01   5.2920000000000000e-01   3.0520000000000003e-01
   1.0580000000000001e+00   1.7590000000000000e-01   2.1446000000000001e+00   4.2009999999999997e-01  -3.2350000000000001e-01  -1.0090000000000000e-01  -6.6600000000000006e-02   2.8910000000000002e-01   4.8754000000000000e+00   5.9719999999999995e-01   3.7530000000000002e-01   3.1850000000000001e-01
   9.6989999999999998e-01  -1.0990000000000000e-01   2.7450999999999999e+00   3.8190000000000002e-01  -3.7109999999999999e-01  -1.4910000000000001e-01  -1.1100000000000000e-01   3.5580000000000001e-01   5.8330000000000002e+00   5.9719999999999995e-01   4.4259999999999999e-01   3.3620000000000000e-01
   1.2122999999999999e+00  -1.5390000000000001e-01   2.5735000000000001e+00   3.2460000000000000e-01  -2.5690000000000002e-01  -1.4910000000000001e-01   0.0000000000000000e+00   3.3350000000000002e-01   5.5719000000000003e+00   5.1049999999999995e-01   4.4259999999999999e-01   3.0959999999999999e-01
   1.1462000000000001e+00  -2.1999999999999999e-02   2.8309000000000002e+00   3.7240000000000001e-01  -3.9010000000000000e-01  -1.7100000000000001e-01  -1.3320000000000001e-01   4.2249999999999999e-01   5.3106999999999998e+00   4.9130000000000001e-01   3.5599999999999998e-01   3.0080000000000001e-01
   1.1021000000000001e+00   0.0000000000000000e+00   2.5735000000000001e+00   3.2460000000000000e-01  -3.6159999999999998e-01  -1.1400000000000000e-01  -1.1100000000000000e-01   4.2249999999999999e-01   5.3106999999999998e+00   5.2980000000000005e-01   4.4259999999999999e-01   3.4499999999999997e-01
   1.0801000000000001e+00   0.0000000000000000e+00   1.6298999999999999e+00   4.2009999999999997e-01  -3.5210000000000002e-01  -8.3299999999999999e-02  -2.2200000000000001e-02   3.7800000000000000e-01   6.6166000000000000e+00   4.8159999999999997e-01   3.4639999999999999e-01   3.3620000000000000e-01
   1.1021000000000001e+00   4.3999999999999997e-02   3.4314000000000000e+00   4.1049999999999998e-01  -3.7109999999999999e-01  -6.1400000000000003e-02  -4.4400000000000002e-02   4.4469999999999998e-01   6.5294999999999996e+00   5.8760000000000001e-01   4.2340000000000000e-01   3.0520000000000003e-01
   8.3760000000000001e-01  -2.1980000000000000e-01   3.2597999999999998e+00   3.3420000000000000e-01  -4.1870000000000002e-01  -1.0520000000000000e-01  -1.5540000000000001e-01   3.5580000000000001e-01   5.7460000000000004e+00   5.6830000000000003e-01   4.2340000000000000e-01   3.2729999999999998e-01
   1.1021000000000001e+00   4.3999999999999997e-02   2.8309000000000002e+00   4.9650000000000000e-01  -3.8059999999999999e-01  -9.2100000000000001e-02   8.8800000000000004e-02   3.5580000000000001e-01   5.7460000000000004e+00   6.2609999999999999e-01   4.1370000000000001e-01   3.4060000000000001e-01
   1.1902999999999999e+00   1.0990000000000000e-01   2.8309000000000002e+00   3.8190000000000002e-01  -3.0449999999999999e-01  -1.2280000000000001e-01  -1.5540000000000001e-01   4.0020000000000000e-01   4.7882999999999996e+00   4.8159999999999997e-01   3.7530000000000002e-01   3.1409999999999999e-01
   9.9190000000000000e-01  -1.5390000000000001e-01   2.8309000000000002e+00   5.1559999999999995e-01  -3.3310000000000001e-01  -1.1840000000000001e-01   6.6600000000000006e-02   4.4469999999999998e-01   5.4847999999999999e+00   4.9130000000000001e-01   5.1000000000000001e-01   3.2729999999999998e-01
   9.2579999999999996e-01  -4.3999999999999997e-02   2.5735000000000001e+00   3.4370000000000001e-01  -3.9010000000000000e-01  -1.2280000000000001e-01  -6.6600000000000006e-02   4.6689999999999998e-01   5.3106999999999998e+00   5.2980000000000005e-01   3.3679999999999999e-01   3.4499999999999997e-01
   1.2343999999999999e+00  -1.5390000000000001e-01   2.9165999999999999e+00   4.2009999999999997e-01  -3.8059999999999999e-01  -1.0960000000000000e-01   1.3320000000000001e-01   3.7800000000000000e-01   5.6589000000000000e+00   5.0090000000000001e-01   3.6559999999999998e-01   3.4060000000000001e-01
   1.1462000000000001e+00   2.1999999999999999e-02   2.4018999999999999e+00   4.2959999999999998e-01  -2.7600000000000002e-01  -1.0960000000000000e-01  -1.1100000000000000e-01   4.4469999999999998e-01   5.7460000000000004e+00   6.0690000000000000e-01   3.6559999999999998e-01   3.5830000000000001e-01
   1.0139000000000000e+00   6.6000000000000003e-02   2.8309000000000002e+00   4.0100000000000002e-01  -3.3310000000000001e-01  -6.1400000000000003e-02  -2.2189999999999999e-01   2.6679999999999998e-01   5.3977000000000004e+00   5.4910000000000003e-01   4.2340000000000000e-01   2.9640000000000000e-01
   1.0360000000000000e+00  -1.0990000000000000e-01   3.0024000000000002e+00   2.6729999999999998e-01  -3.4260000000000002e-01  -9.6500000000000002e-02  -1.5540000000000001e-01   5.1139999999999997e-01   6.4424999999999999e+00   5.7799999999999996e-01   4.1370000000000001e-01   3.4949999999999998e-01
   9.6989999999999998e-01   2.6379999999999998e-01   2.4876999999999998e+00   4.4869999999999999e-01  -3.5210000000000002e-01  -8.3299999999999999e-02  -4.4400000000000002e-02   3.3350000000000002e-01   5.8330000000000002e+00   5.2020000000000000e-01   4.0410000000000001e-01   3.3179999999999998e-01
   1.1462000000000001e+00  -2.6379999999999998e-01   2.8309000000000002e+00   3.4370000000000001e-01  -3.0449999999999999e-01  -9.2100000000000001e-02   6.6600000000000006e-02   3.3350000000000002e-01   5.3977000000000004e+00   5.8760000000000001e-01   3.6559999999999998e-01   3.0080000000000001e-01
   9.6989999999999998e-01   2.1999999999999999e-02   2.2303999999999999e+00   3.4370000000000001e-01  -2.8549999999999998e-01  -1.3159999999999999e-01  -3.5510000000000003e-01   5.7809999999999995e-01   6.0072000000000001e+00   6.1650000000000005e-01   4.4259999999999999e-01   3.4499999999999997e-01
   1.0580000000000001e+00   6.6000000000000003e-02   3.0882000000000001e+00   4.7739999999999999e-01  -3.9970000000000000e-01  -5.7000000000000002e-02   4.4400000000000002e-02   2.6679999999999998e-01   6.1813000000000002e+00   6.2609999999999999e-01   3.9450000000000002e-01   3.1409999999999999e-01
   1.0580000000000001e+00  -1.3189999999999999e-01   2.8309000000000002e+00   4.7739999999999999e-01  -2.8549999999999998e-01  -6.5799999999999997e-02  -1.3320000000000001e-01   1.7790000000000000e-01   5.8330000000000002e+00   5.2020000000000000e-01   3.9450000000000002e-01   3.0959999999999999e-01
   1.1241000000000001e+00  -2.1999999999999999e-02   3.0024000000000002e+00   5.1559999999999995e-01  -3.9010000000000000e-01  -1.0090000000000000e-01  -2.2200000000000001e-02   4.0020000000000000e-01   6.2683000000000000e+00   5.0090000000000001e-01   4.7149999999999997e-01   3.1409999999999999e-01
   1.1021000000000001e+00  -6.6000000000000003e-02   2.8309000000000002e+00   5.0600000000000001e-01  -3.9970000000000000e-01  -1.0960000000000000e-01  -1.3320000000000001e-01   2.8910000000000002e-01   6.0941999999999998e+00   5.5869999999999997e-01   4.1370000000000001e-01   3.4060000000000001e-01
   1.1021000000000001e+00  -1.7590000000000000e-01   2.8309000000000002e+00   4.4869999999999999e-01  -2.0930000000000001e-01  -1.3589999999999999e-01  -6.6600000000000006e-02   5.7809999999999995e-01   4.8754000000000000e+00   5.0090000000000001e-01   3.9450000000000002e-01   3.3620000000000000e-01
   1.2343999999999999e+00   2.1999999999999999e-02   2.4876999999999998e+00   3.9140000000000003e-01  -2.4740000000000001e-01  -1.0520000000000000e-01  -1.9980000000000001e-01   2.8910000000000002e-01   4.9623999999999997e+00   4.6239999999999998e-01   3.6559999999999998e-01   3.5830000000000001e-01
   9.9190000000000000e-01  -1.3189999999999999e-01   3.3456000000000001e+00   4.9650000000000000e-01  -3.4260000000000002e-01  -1.3159999999999999e-01   6.6600000000000006e-02   2.2239999999999999e-01   6.1813000000000002e+00   4.1420000000000001e-01   3.8490000000000002e-01   3.3179999999999998e-01
   1.1462000000000001e+00   1.5390000000000001e-01   2.5735000000000001e+00   4.2959999999999998e-01  -2.8549999999999998e-01  -1.5790000000000001e-01   8.8800000000000004e-02   4.0020000000000000e-01   5.6589000000000000e+00   4.8159999999999997e-01   3.4639999999999999e-01   3.5830000000000001e-01
   1.0360000000000000e+00  -1.3189999999999999e-01   2.8309000000000002e+00   3.9140000000000003e-01  -3.9970000000000000e-01  -1.0520000000000000e-01  -2.4410000000000001e-01   4.2249999999999999e-01   5.7460000000000004e+00   5.6830000000000003e-01   4.0410000000000001e-01   3.2729999999999998e-01
   1.2122999999999999e+00  -6.6000000000000003e-02   2.7450999999999999e+00   4.6779999999999999e-01  -3.3310000000000001e-01  -4.8200000000000000e-02  -6.6600000000000006e-02   6.6710000000000003e-01   5.6589000000000000e+00   5.0090000000000001e-01   4.5219999999999999e-01   3.4949999999999998e-01
   9.0369999999999995e-01   6.6000000000000003e-02   3.0024000000000002e+00   3.7240000000000001e-01  -2.7600000000000002e-01  -1.1840000000000001e-01  -8.8800000000000004e-02   2.8910000000000002e-01   5.5719000000000003e+00   6.1650000000000005e-01   3.9450000000000002e-01   3.1409999999999999e-01
   9.6989999999999998e-01   4.3999999999999997e-02   3.0024000000000002e+00   3.8190000000000002e-01  -3.0449999999999999e-01  -1.0520000000000000e-01  -1.7760000000000001e-01   2.4460000000000001e-01   5.9200999999999997e+00   5.0090000000000001e-01   3.7530000000000002e-01   3.4060000000000001e-01
   1.2343999999999999e+00  -1.3189999999999999e-01   2.4018999999999999e+00   2.4820000000000000e-01  -3.2350000000000001e-01  -9.2100000000000001e-02  -2.8849999999999998e-01   3.7800000000000000e-01   5.3977000000000004e+00   5.5869999999999997e-01   4.4259999999999999e-01   3.5830000000000001e-01
   7.4939999999999996e-01   0.0000000000000000e+00   2.0588000000000002e+00   4.0100000000000002e-01  -4.1870000000000002e-01  -7.0199999999999999e-02   2.2200000000000001e-02   4.8920000000000002e-01   6.1813000000000002e+00   5.5869999999999997e-01   4.2340000000000000e-01   3.2729999999999998e-01
   1.3005000000000000e+00  -1.3189999999999999e-01   2.4876999999999998e+00   4.2009999999999997e-01  -3.3310000000000001e-01  -1.7100000000000001e-01  -6.6600000000000006e-02   2.8910000000000002e-01   5.2236000000000002e+00   5.3939999999999999e-01   3.1750000000000000e-01   3.6709999999999998e-01
   1.0580000000000001e+00  -1.5390000000000001e-01   2.1446000000000001e+00   4.0100000000000002e-01  -3.6159999999999998e-01  -1.0520000000000000e-01  -1.5540000000000001e-01   3.7800000000000000e-01   6.0941999999999998e+00   5.0090000000000001e-01   3.8490000000000002e-01   3.0520000000000003e-01
   1.0360000000000000e+00   0.0000000000000000e+00   2.6593000000000000e+00   3.4370000000000001e-01  -3.4260000000000002e-01  -1.4470000000000000e-01   1.5540000000000001e-01   4.4469999999999998e-01   5.7460000000000004e+00   5.3939999999999999e-01   3.8490000000000002e-01   3.5389999999999999e-01
   1.1021000000000001e+00  -8.7900000000000006e-02   3.0024000000000002e+00   3.8190000000000002e-01  -3.9010000000000000e-01  -1.3589999999999999e-01  -1.1100000000000000e-01   3.7800000000000000e-01   5.7460000000000004e+00   4.8159999999999997e-01   3.5599999999999998e-01   3.2729999999999998e-01
   1.0801000000000001e+00  -8.7900000000000006e-02   2.7450999999999999e+00   4.2009999999999997e-01  -3.9010000000000000e-01  -7.0199999999999999e-02  -4.4400000000000002e-02   4.4469999999999998e-01   5.6589000000000000e+00   4.8159999999999997e-01   3.5599999999999998e-01   3.0080000000000001e-01
   1.0360000000000000e+00  -8.7900000000000006e-02   2.1446000000000001e+00   3.2460000000000000e-01  -3.8059999999999999e-01  -7.4499999999999997e-02  -1.5540000000000001e-01   3.7800000000000000e-01   5.6589000000000000e+00   4.6239999999999998e-01   3.7530000000000002e-01   3.0959999999999999e-01
   1.1681999999999999e+00  -2.4179999999999999e-01   2.2303999999999999e+00   4.1049999999999998e-01  -3.2350000000000001e-01  -1.0960000000000000e-01   0.0000000000000000e+00   3.5580000000000001e-01   5.9200999999999997e+00   5.8760000000000001e-01   4.4259999999999999e-01   3.3179999999999998e-01
   1.2564000000000000e+00   2.1999999999999999e-02   2.4876999999999998e+00   4.7739999999999999e-01  -3.1400000000000000e-01  -1.5790000000000001e-01   0.0000000000000000e+00   4.2249999999999999e-01   6.2683000000000000e+00   5.4910000000000003e-01   4.8110000000000003e-01   3.0520000000000003e-01
   1.0139000000000000e+00   4.3999999999999997e-02   2.6593000000000000e+00   4.2009999999999997e-01  -3.9010000000000000e-01  -8.3299999999999999e-02  -2.2200000000000001e-02   4.2249999999999999e-01   5.7460000000000004e+00   5.4910000000000003e-01   4.3300000000000000e-01   2.8749999999999998e-01
   1.0360000000000000e+00   6.6000000000000003e-02   3.4314000000000000e+00   4.4869999999999999e-01  -2.1890000000000001e-01  -6.1400000000000003e-02   0.0000000000000000e+00   4.6689999999999998e-01   5.9200999999999997e+00   5.2020000000000000e-01   3.9450000000000002e-01   3.0959999999999999e-01
   1.1902999999999999e+00  -2.1999999999999999e-02   3.0024000000000002e+00   4.5829999999999999e-01  -2.9499999999999998e-01  -1.4030000000000001e-01  -1.3320000000000001e-01   2.8910000000000002e-01   5.5719000000000003e+00   5.6830000000000003e-01   4.1370000000000001e-01   3.1850000000000001e-01
   8.3760000000000001e-01   1.0990000000000000e-01   2.5735000000000001e+00   3.8190000000000002e-01  -3.5210000000000002e-01  -9.2100000000000001e-02  -4.4400000000000002e-02   4.2249999999999999e-01   6.0941999999999998e+00   5.4910000000000003e-01   4.4259999999999999e-01   3.0959999999999999e-01
   1.1681999999999999e+00   1.9789999999999999e-01   2.5735000000000001e+00   2.9599999999999999e-01  -3.4260000000000002e-01  -1.2720000000000001e-01  -2.2189999999999999e-01   3.7800000000000000e-01   7.1388999999999996e+00   5.6830000000000003e-01   4.5219999999999999e-01   3.9369999999999999e-01
   9.9190000000000000e-01  -2.1999999999999999e-02   2.7450999999999999e+00   4.6779999999999999e-01  -3.3310000000000001e-01  -1.0090000000000000e-01   8.8800000000000004e-02   3.5580000000000001e-01   5.6589000000000000e+00   5.2980000000000005e-01   3.7530000000000002e-01   3.1850000000000001e-01
   9.9190000000000000e-01  -1.0990000000000000e-01   2.7450999999999999e+00   4.3919999999999998e-01  -3.8059999999999999e-01  -1.4910000000000001e-01   0.0000000000000000e+00   3.3350000000000002e-01   6.0072000000000001e+00   5.8760000000000001e-01   4.1370000000000001e-01   2.9189999999999999e-01
   1.1021000000000001e+00   1.3189999999999999e-01   2.6593000000000000e+00   4.4869999999999999e-01  -4.1870000000000002e-01  -1.4030000000000001e-01   1.9980000000000001e-01   2.6679999999999998e-01   6.7907000000000002e+00   5.5869999999999997e-01   3.8490000000000002e-01   3.0080000000000001e-01
   1.1462000000000001e+00  -1.3189999999999999e-01   3.1739999999999999e+00   4.8690000000000000e-01  -4.4719999999999999e-01  -8.7700000000000000e-02  -1.5540000000000001e-01   4.8920000000000002e-01   4.9623999999999997e+00   5.0090000000000001e-01   3.5599999999999998e-01   3.0080000000000001e-01
   1.0580000000000001e+00  -4.3999999999999997e-02   3.0882000000000001e+00   4.9650000000000000e-01  -2.9499999999999998e-01  -1.2280000000000001e-01  -1.7760000000000001e-01   3.7800000000000000e-01   5.8330000000000002e+00   5.3939999999999999e-01   4.6189999999999998e-01   3.0080000000000001e-01
   7.0530000000000004e-01  -4.3999999999999997e-02   1.5441000000000000e+00   4.7739999999999999e-01  -3.5210000000000002e-01  -1.1400000000000000e-01  -1.5540000000000001e-01   5.5589999999999995e-01   5.0495000000000001e+00   4.5269999999999999e-01   4.0410000000000001e-01   3.4060000000000001e-01
   9.4779999999999998e-01  -6.6000000000000003e-02   2.4018999999999999e+00   5.1559999999999995e-01  -3.3310000000000001e-01  -9.2100000000000001e-02  -8.8800000000000004e-02   5.3369999999999995e-01   6.2683000000000000e+00   5.1049999999999995e-01   4.0410000000000001e-01   3.1409999999999999e-01
   9.6989999999999998e-01  -8.7900000000000006e-02   3.3456000000000001e+00   3.8190000000000002e-01  -3.5210000000000002e-01  -1.1840000000000001e-01   1.1100000000000000e-01   3.1130000000000002e-01   6.0072000000000001e+00   6.0690000000000000e-01   3.5599999999999998e-01   3.3179999999999998e-01
   1.1241000000000001e+00  -2.1999999999999999e-02   2.5735000000000001e+00   5.2510000000000001e-01  -3.2350000000000001e-01  -1.7100000000000001e-01  -4.4400000000000002e-02   4.0020000000000000e-01   5.8330000000000002e+00   5.2020000000000000e-01   4.1370000000000001e-01   3.1850000000000001e-01
   1.1462000000000001e+00  -1.9789999999999999e-01   2.4876999999999998e+00   4.2009999999999997e-01  -3.6159999999999998e-01  -1.2280000000000001e-01  -1.9980000000000001e-01   3.7800000000000000e-01   6.0072000000000001e+00   5.1049999999999995e-01   3.4639999999999999e-01   2.9640000000000000e-01
   9.0369999999999995e-01  -2.4179999999999999e-01   3.3456000000000001e+00   4.1049999999999998e-01  -3.9970000000000000e-01  -4.3900000000000002e-02  -6.6600000000000006e-02   7.3380000000000001e-01   6.2683000000000000e+00   5.8760000000000001e-01   5.0029999999999997e-01   3.0520000000000003e-01
   1.1021000000000001e+00   2.6379999999999998e-01   2.5735000000000001e+00   4.3919999999999998e-01  -3.6159999999999998e-01  -8.3299999999999999e-02  -4.4400000000000002e-02   4.4469999999999998e-01   5.4847999999999999e+00   5.2980000000000005e-01   3.9450000000000002e-01   3.4499999999999997e-01
   8.8170000000000004e-01  -2.1999999999999999e-02   2.5735000000000001e+00   4.2009999999999997e-01  -2.8549999999999998e-01  -9.2100000000000001e-02   1.1100000000000000e-01   2.2239999999999999e-01   5.3977000000000004e+00   4.9130000000000001e-01   4.0410000000000001e-01   3.0080000000000001e-01
   1.1241000000000001e+00   1.7590000000000000e-01   1.6298999999999999e+00   4.3919999999999998e-01  -3.9010000000000000e-01  -1.3159999999999999e-01  -1.9980000000000001e-01   3.7800000000000000e-01   5.6589000000000000e+00   5.2980000000000005e-01   3.2710000000000000e-01   3.1409999999999999e-01
   1.1241000000000001e+00  -2.1999999999999999e-02   2.2303999999999999e+00   4.5829999999999999e-01  -4.5679999999999998e-01  -9.6500000000000002e-02  -2.8849999999999998e-01   4.0020000000000000e-01   5.7460000000000004e+00   5.2020000000000000e-01   5.1000000000000001e-01   3.2290000000000002e-01
   9.9190000000000000e-01   1.5390000000000001e-01   2.6593000000000000e+00   3.2460000000000000e-01  -3.8059999999999999e-01  -5.2600000000000001e-02  -1.7760000000000001e-01   3.1130000000000002e-01   6.2683000000000000e+00   4.9130000000000001e-01   3.4639999999999999e-01   3.2290000000000002e-01
   1.1021000000000001e+00   8.7900000000000006e-02   2.4876999999999998e+00   3.9140000000000003e-01  -3.1400000000000000e-01  -8.3299999999999999e-02  -4.4400000000000002e-02   3.3350000000000002e-01   5.8330000000000002e+00   5.2020000000000000e-01   3.5599999999999998e-01   3.2290000000000002e-01
   9.4779999999999998e-01  -1.5390000000000001e-01   2.6593000000000000e+00   4.5829999999999999e-01  -3.1400000000000000e-01  -1.4030000000000001e-01  -1.3320000000000001e-01   4.8920000000000002e-01   5.9200999999999997e+00   5.0090000000000001e-01   3.5599999999999998e-01   3.4949999999999998e-01
   1.3005000000000000e+00   0.0000000000000000e+00   2.4876999999999998e+00   4.5829999999999999e-01  -3.9970000000000000e-01  -8.3299999999999999e-02   4.4400000000000002e-02   5.1139999999999997e-01   5.9200999999999997e+00   5.0090000000000001e-01   4.3300000000000000e-01   3.3179999999999998e-01
   9.6989999999999998e-01  -2.1999999999999999e-02   2.3161999999999998e+00   3.0549999999999999e-01  -3.8059999999999999e-01  -1.0090000000000000e-01  -1.1100000000000000e-01   5.7809999999999995e-01   6.2683000000000000e+00   4.8159999999999997e-01   4.1370000000000001e-01   3.2290000000000002e-01
   9.4779999999999998e-01  -2.1980000000000000e-01   2.4018999999999999e+00   4.4869999999999999e-01  -3.6159999999999998e-01  -1.0090000000000000e-01   1.1100000000000000e-01   4.4469999999999998e-01   5.9200999999999997e+00   5.8760000000000001e-01   3.9450000000000002e-01   3.4060000000000001e-01
   1.0360000000000000e+00  -6.6000000000000003e-02   2.5735000000000001e+00   3.8190000000000002e-01  -3.7109999999999999e-01  -1.3589999999999999e-01  -1.1100000000000000e-01   3.3350000000000002e-01   5.2236000000000002e+00   5.4910000000000003e-01   4.6189999999999998e-01   3.3179999999999998e-01
   1.0139000000000000e+00  -6.6000000000000003e-02   2.7450999999999999e+00   4.5829999999999999e-01  -3.3310000000000001e-01  -1.0090000000000000e-01  -1.7760000000000001e-01   5.3369999999999995e-01   5.8330000000000002e+00   5.3939999999999999e-01   4.6189999999999998e-01   3.1409999999999999e-01
   9.2579999999999996e-01   6.6000000000000003e-02   2.3161999999999998e+00   3.7240000000000001e-01  -3.0449999999999999e-01  -1.4470000000000000e-01  -2.2189999999999999e-01   4.4469999999999998e-01   5.2236000000000002e+00   4.2380000000000001e-01   4.3300000000000000e-01   3.4499999999999997e-01
   9.9190000000000000e-01   6.6000000000000003e-02   2.6593000000000000e+00   4.9650000000000000e-01  -3.2350000000000001e-01  -1.1840000000000001e-01  -4.4400000000000002e-02   2.2239999999999999e-01   6.0941999999999998e+00   6.7430000000000001e-01   4.3300000000000000e-01   3.2290000000000002e-01
   1.1021000000000001e+00   6.6000000000000003e-02   3.1739999999999999e+00   3.8190000000000002e-01  -3.9010000000000000e-01  -1.0520000000000000e-01  -4.4400000000000002e-02   3.7800000000000000e-01   5.4847999999999999e+00   5.0090000000000001e-01   3.9450000000000002e-01   3.3620000000000000e-01
   1.1241000000000001e+00   3.5170000000000001e-01   2.1446000000000001e+00   5.0600000000000001e-01  -3.9010000000000000e-01  -1.0090000000000000e-01  -1.1100000000000000e-01   2.8910000000000002e-01   5.6589000000000000e+00   6.1650000000000005e-01   4.1370000000000001e-01   3.4949999999999998e-01
   1.0801000000000001e+00  -1.0990000000000000e-01   2.8309000000000002e+00   4.2009999999999997e-01  -3.6159999999999998e-01  -1.0520000000000000e-01  -1.1100000000000000e-01   3.5580000000000001e-01   6.0941999999999998e+00   5.5869999999999997e-01   3.3679999999999999e-01   3.1409999999999999e-01
   9.6989999999999998e-01   1.0990000000000000e-01   2.5735000000000001e+00   3.6280000000000001e-01  -3.3310000000000001e-01  -1.0090000000000000e-01  -6.6600000000000006e-02   3.1130000000000002e-01   5.5719000000000003e+00   5.4910000000000003e-01   4.7149999999999997e-01   3.5389999999999999e-01
   1.1681999999999999e+00   1.0990000000000000e-01   2.8309000000000002e+00   3.8190000000000002e-01  -3.4260000000000002e-01  -1.2720000000000001e-01  -4.4400000000000002e-02   5.1139999999999997e-01   5.5719000000000003e+00   4.8159999999999997e-01   4.1370000000000001e-01   3.6709999999999998e-01
   9.4779999999999998e-01   1.0990000000000000e-01   2.0588000000000002e+00   4.8690000000000000e-01  -3.2350000000000001e-01  -9.2100000000000001e-02  -8.8800000000000004e-02   4.2249999999999999e-01   5.9200999999999997e+00   4.7199999999999998e-01   3.0790000000000001e-01   3.4949999999999998e-01
   8.8170000000000004e-01  -4.3999999999999997e-02   2.7450999999999999e+00   3.0549999999999999e-01  -2.6640000000000003e-01  -8.7700000000000000e-02   4.4400000000000002e-02   1.3339999999999999e-01   6.1813000000000002e+00   5.2980000000000005e-01   4.3300000000000000e-01   2.9189999999999999e-01
   1.1241000000000001e+00  -8.7900000000000006e-02   2.4018999999999999e+00   4.0100000000000002e-01  -4.2820000000000003e-01  -9.2100000000000001e-02  -1.7760000000000001e-01   2.8910000000000002e-01   5.5719000000000003e+00   5.1049999999999995e-01   5.0029999999999997e-01   3.3179999999999998e-01
   1.1681999999999999e+00   0.0000000000000000e+00   3.0882000000000001e+00   3.7240000000000001e-01  -2.6640000000000003e-01  -1.1840000000000001e-01   4.4400000000000002e-02   3.7800000000000000e-01   5.6589000000000000e+00   5.2980000000000005e-01   4.1370000000000001e-01   3.2290000000000002e-01
   1.0139000000000000e+00   8.7900000000000006e-02   2.1446000000000001e+00   4.0100000000000002e-01  -3.7109999999999999e-01  -1.3589999999999999e-01  -2.2189999999999999e-01   4.4469999999999998e-01   5.9200999999999997e+00   6.0690000000000000e-01   3.6559999999999998e-01   3.4499999999999997e-01
   1.1462000000000001e+00  -3.5170000000000001e-01   2.1446000000000001e+00   3.3420000000000000e-01  -2.4740000000000001e-01  -1.0520000000000000e-01   2.2200000000000001e-02   4.0020000000000000e-01   5.9200999999999997e+00   5.4910000000000003e-01   4.5219999999999999e-01   3.0959999999999999e-01
   1.0801000000000001e+00  -2.1999999999999999e-02   2.7450999999999999e+00   4.1049999999999998e-01  -3.6159999999999998e-01  -1.9289999999999999e-01   2.2200000000000001e-02   3.7800000000000000e-01   6.2683000000000000e+00   4.9130000000000001e-01   4.5219999999999999e-01   3.3620000000000000e-01
   1.0580000000000001e+00  -8.7900000000000006e-02   2.6593000000000000e+00   4.2009999999999997e-01  -2.2839999999999999e-01  -1.1400000000000000e-01  -4.4400000000000002e-02   3.5580000000000001e-01   5.4847999999999999e+00   5.1049999999999995e-01   3.5599999999999998e-01   3.1850000000000001e-01
   1.0580000000000001e+00   2.1999999999999999e-02   2.0588000000000002e+00   4.0100000000000002e-01  -3.4260000000000002e-01  -1.0960000000000000e-01  -4.4400000000000002e-02   5.1139999999999997e-01   5.2236000000000002e+00   4.6239999999999998e-01   4.0410000000000001e-01   3.2290000000000002e-01
   1.2343999999999999e+00  -4.3999999999999997e-02   2.5735000000000001e+00   4.1049999999999998e-01  -4.5679999999999998e-01  -1.3159999999999999e-01   4.4400000000000002e-02   5.7809999999999995e-01   5.4847999999999999e+00   5.6830000000000003e-01   3.9450000000000002e-01   3.4949999999999998e-01
   1.1021000000000001e+00   0.0000000000000000e+00   2.7450999999999999e+00   4.5829999999999999e-01  -3.6159999999999998e-01  -9.2100000000000001e-02   8.8800000000000004e-02   3.5580000000000001e-01   6.1813000000000002e+00   5.7799999999999996e-01   3.5599999999999998e-01   3.1409999999999999e-01
   1.0360000000000000e+00  -1.5390000000000001e-01   1.8015000000000001e+00   3.0549999999999999e-01  -3.6159999999999998e-01  -7.0199999999999999e-02   2.2200000000000001e-02   3.7800000000000000e-01   5.6589000000000000e+00   5.5869999999999997e-01   4.3300000000000000e-01   3.6709999999999998e-01
   9.2579999999999996e-01  -4.3999999999999997e-02   2.0588000000000002e+00   4.2959999999999998e-01  -2.5690000000000002e-01  -1.2720000000000001e-01  -1.1100000000000000e-01   4.8920000000000002e-01   6.1813000000000002e+00   5.1049999999999995e-01   4.6189999999999998e-01   3.5830000000000001e-01
   1.0801000000000001e+00  -1.5390000000000001e-01   2.7450999999999999e+00   3.8190000000000002e-01  -3.4260000000000002e-01  -1.0520000000000000e-01  -2.2200000000000001e-02   4.6689999999999998e-01   4.9623999999999997e+00   5.5869999999999997e-01   3.9450000000000002e-01   3.2729999999999998e-01
   1.1902999999999999e+00   1.5390000000000001e-01   2.2303999999999999e+00   4.4869999999999999e-01  -3.3310000000000001e-01  -1.1400000000000000e-01   8.8800000000000004e-02   3.3350000000000002e-01   5.8330000000000002e+00   5.2020000000000000e-01   5.2920000000000000e-01   3.1409999999999999e-01
   1.0139000000000000e+00  -2.1980000000000000e-01   2.5735000000000001e+00   5.4420000000000002e-01  -3.4260000000000002e-01  -6.1400000000000003e-02  -1.5540000000000001e-01   3.7800000000000000e-01   6.0072000000000001e+00   4.8159999999999997e-01   5.0029999999999997e-01   3.0080000000000001e-01
   1.1681999999999999e+00   4.3999999999999997e-02   2.9165999999999999e+00   4.5829999999999999e-01  -3.1400000000000000e-01  -8.7700000000000000e-02   0.0000000000000000e+00   4.0020000000000000e-01   6.1813000000000002e+00   5.1049999999999995e-01   4.3300000000000000e-01   3.2290000000000002e-01
   1.1241000000000001e+00  -1.7590000000000000e-01   2.0588000000000002e+00   3.7240000000000001e-01  -2.9499999999999998e-01  -7.4499999999999997e-02  -4.4400000000000002e-02   4.8920000000000002e-01   5.3106999999999998e+00   5.4910000000000003e-01   3.2710000000000000e-01   3.4949999999999998e-01
   1.0139000000000000e+00   2.1999999999999999e-02   2.6593000000000000e+00   4.2009999999999997e-01  -2.9499999999999998e-01  -8.3299999999999999e-02   2.2200000000000001e-02   4.8920000000000002e-01   5.6589000000000000e+00   5.6830000000000003e-01   5.2920000000000000e-01   2.8749999999999998e-01
   9.6989999999999998e-01  -2.8580000000000000e-01   2.6593000000000000e+00   3.7240000000000001e-01  -2.7600000000000002e-01  -1.4470000000000000e-01  -1.3320000000000001e-01   4.6689999999999998e-01   5.1365999999999996e+00   5.0090000000000001e-01   3.0790000000000001e-01   3.7600000000000000e-01
   1.2122999999999999e+00  -1.9789999999999999e-01   2.3161999999999998e+00   4.8690000000000000e-01  -4.0920000000000001e-01  -1.1840000000000001e-01   0.0000000000000000e+00   5.5589999999999995e-01   5.5719000000000003e+00   6.1650000000000005e-01   4.2340000000000000e-01   3.4060000000000001e-01
   1.0801000000000001e+00   4.3999999999999997e-02   2.2303999999999999e+00   3.5330000000000000e-01  -3.7109999999999999e-01  -1.0520000000000000e-01  -4.4400000000000002e-02   3.7800000000000000e-01   5.8330000000000002e+00   5.6830000000000003e-01   3.6559999999999998e-01   3.3620000000000000e-01
   1.1462000000000001e+00   1.9789999999999999e-01   2.6593000000000000e+00   3.8190000000000002e-01  -2.9499999999999998e-01  -9.6500000000000002e-02   1.7760000000000001e-01   4.6689999999999998e-01   6.3554000000000004e+00   5.7799999999999996e-01   3.4639999999999999e-01   3.2290000000000002e-01
   1.1241000000000001e+00  -6.6000000000000003e-02   2.0588000000000002e+00   4.5829999999999999e-01  -3.4260000000000002e-01  -1.0520000000000000e-01  -1.3320000000000001e-01   3.7800000000000000e-01   6.2683000000000000e+00   4.7199999999999998e-01   4.6189999999999998e-01   3.5830000000000001e-01
   1.1241000000000001e+00  -6.6000000000000003e-02   2.7450999999999999e+00   4.2959999999999998e-01  -3.0449999999999999e-01  -7.4499999999999997e-02  -6.6600000000000006e-02   5.7809999999999995e-01   6.1813000000000002e+00   5.2020000000000000e-01   3.5599999999999998e-01   2.8749999999999998e-01
   1.0139000000000000e+00  -2.6379999999999998e-01   3.2597999999999998e+00   4.2959999999999998e-01  -3.5210000000000002e-01  -8.3299999999999999e-02  -1.9980000000000001e-01   3.3350000000000002e-01   5.8330000000000002e+00   4.8159999999999997e-01   4.1370000000000001e-01   3.1409999999999999e-01
   1.1902999999999999e+00  -1.3189999999999999e-01   1.8015000000000001e+00   4.2959999999999998e-01  -2.9499999999999998e-01  -1.2720000000000001e-01  -2.4410000000000001e-01   3.3350000000000002e-01   6.0072000000000001e+00   5.5869999999999997e-01   3.7530000000000002e-01   3.0959999999999999e-01
   1.0801000000000001e+00   6.6000000000000003e-02   3.4314000000000000e+00   4.2009999999999997e-01  -3.2350000000000001e-01  -8.3299999999999999e-02  -1.3320000000000001e-01   4.2249999999999999e-01   6.0941999999999998e+00   5.1049999999999995e-01   4.2340000000000000e-01   3.1409999999999999e-01
   1.1241000000000001e+00  -1.0990000000000000e-01   1.8872000000000000e+00   3.9140000000000003e-01  -3.6159999999999998e-01  -9.6500000000000002e-02   1.1100000000000000e-01   2.2239999999999999e-01   6.1813000000000002e+00   5.7799999999999996e-01   3.7530000000000002e-01   3.4949999999999998e-01
   9.9190000000000000e-01   0.0000000000000000e+00   2.5735000000000001e+00   3.0549999999999999e-01  -3.5210000000000002e-01  -9.6500000000000002e-02  -6.6600000000000006e-02   3.3350000000000002e-01   5.9200999999999997e+00   4.6239999999999998e-01   3.3679999999999999e-01   3.4499999999999997e-01
   1.1021000000000001e+00   8.7900000000000006e-02   2.3161999999999998e+00   4.2009999999999997e-01  -3.7109999999999999e-01  -1.0520000000000000e-01  -2.2189999999999999e-01   6.0040000000000004e-01   6.4424999999999999e+00   4.9130000000000001e-01   4.1370000000000001e-01   3.0959999999999999e-01
   1.1681999999999999e+00  -3.7369999999999998e-01   2.4876999999999998e+00   3.9140000000000003e-01  -3.6159999999999998e-01  -1.2720000000000001e-01  -8.8800000000000004e-02   3.5580000000000001e-01   5.3977000000000004e+00   5.4910000000000003e-01   4.3300000000000000e-01   3.0520000000000003e-01
   1.0580000000000001e+00   0.0000000000000000e+00   3.0024000000000002e+00   3.7240000000000001e-01  -3.6159999999999998e-01  -7.0199999999999999e-02  -2.2189999999999999e-01   5.7809999999999995e-01   5.8330000000000002e+00   5.5869999999999997e-01   4.1370000000000001e-01   3.2290000000000002e-01
   9.4779999999999998e-01  -6.6000000000000003e-02   2.4018999999999999e+00   4.7739999999999999e-01  -3.1400000000000000e-01  -9.2100000000000001e-02  -4.4400000000000002e-02   5.3369999999999995e-01   5.8330000000000002e+00   5.3939999999999999e-01   3.8490000000000002e-01   3.5830000000000001e-01
   1.0801000000000001e+00  -4.3999999999999997e-02   2.7450999999999999e+00   4.0100000000000002e-01  -3.5210000000000002e-01  -1.1840000000000001e-01   2.2200000000000001e-02   3.1130000000000002e-01   6.1813000000000002e+00   4.0460000000000002e-01   4.2340000000000000e-01   3.1850000000000001e-01
   1.2343999999999999e+00  -1.7590000000000000e-01   3.6029000000000000e+00   3.0549999999999999e-01  -3.6159999999999998e-01  -1.1400000000000000e-01  -4.4400000000000002e-02   4.2249999999999999e-01   5.9200999999999997e+00   5.2980000000000005e-01   3.4639999999999999e-01   3.4499999999999997e-01
   1.1681999999999999e+00   0.0000000000000000e+00   3.4314000000000000e+00   4.0100000000000002e-01  -3.1400000000000000e-01  -1.1400000000000000e-01  -4.4400000000000002e-02   4.4469999999999998e-01   5.8330000000000002e+00   4.9130000000000001e-01   4.5219999999999999e-01   3.2290000000000002e-01
   8.8170000000000004e-01  -1.9789999999999999e-01   2.4876999999999998e+00   5.0600000000000001e-01  -3.4260000000000002e-01  -1.2280000000000001e-01  -1.5540000000000001e-01   5.7809999999999995e-01   5.3977000000000004e+00   5.2980000000000005e-01   3.5599999999999998e-01   3.8040000000000002e-01
   1.1462000000000001e+00  -3.0780000000000002e-01   2.2303999999999999e+00   4.0100000000000002e-01  -3.7109999999999999e-01  -1.1840000000000001e-01  -1.1100000000000000e-01   5.3369999999999995e-01   6.6166000000000000e+00   5.0090000000000001e-01   3.3679999999999999e-01   3.4060000000000001e-01
   8.8170000000000004e-01   8.7900000000000006e-02   2.7450999999999999e+00   3.7240000000000001e-01  -3.9010000000000000e-01  -1.3159999999999999e-01  -1.9980000000000001e-01   6.0040000000000004e-01   5.5719000000000003e+00   4.3350000000000000e-01   3.5599999999999998e-01   3.5830000000000001e-01
   9.9190000000000000e-01  -8.7900000000000006e-02   2.2303999999999999e+00   4.9650000000000000e-01  -2.9499999999999998e-01  -7.0199999999999999e-02  -8.8800000000000004e-02   4.8920000000000002e-01   5.6589000000000000e+00   4.4309999999999999e-01   3.3679999999999999e-01   3.2290000000000002e-01
   9.6989999999999998e-01  -1.0990000000000000e-01   3.2597999999999998e+00   3.6280000000000001e-01  -4.0920000000000001e-01  -1.4030000000000001e-01   0.0000000000000000e+00   4.0020000000000000e-01   6.4424999999999999e+00   5.2980000000000005e-01   4.1370000000000001e-01   3.7600000000000000e-01
   9.6989999999999998e-01  -6.6000000000000003e-02   2.8309000000000002e+00   4.3919999999999998e-01  -4.0920000000000001e-01  -9.2100000000000001e-02   2.2200000000000001e-02   4.4469999999999998e-01   5.6589000000000000e+00   5.9719999999999995e-01   4.2340000000000000e-01   3.2729999999999998e-01
   1.0580000000000001e+00  -8.7900000000000006e-02   2.2303999999999999e+00   5.2510000000000001e-01  -2.7600000000000002e-01  -1.1400000000000000e-01  -6.6600000000000006e-02   5.3369999999999995e-01   5.3977000000000004e+00   5.1049999999999995e-01   4.1370000000000001e-01   3.3620000000000000e-01
   1.2122999999999999e+00  -2.1980000000000000e-01   3.3456000000000001e+00   4.2959999999999998e-01  -3.2350000000000001e-01  -1.3159999999999999e-01  -2.2189999999999999e-01   2.6679999999999998e-01   5.7460000000000004e+00   5.6830000000000003e-01   3.8490000000000002e-01   2.9189999999999999e-01
   1.1021000000000001e+00   0.0000000000000000e+00   3.0882000000000001e+00   3.5330000000000000e-01  -1.9030000000000000e-01  -6.1400000000000003e-02   0.0000000000000000e+00   4.2249999999999999e-01   5.1365999999999996e+00   5.1049999999999995e-01   3.8490000000000002e-01   3.5389999999999999e-01
   1.0360000000000000e+00  -2.1999999999999999e-02   3.1739999999999999e+00   4.5829999999999999e-01  -2.7600000000000002e-01  -1.2280000000000001e-01  -1.5540000000000001e-01   3.3350000000000002e-01   5.6589000000000000e+00   5.4910000000000003e-01   3.3679999999999999e-01   3.1850000000000001e-01
   1.1241000000000001e+00  -2.1999999999999999e-02   2.6593000000000000e+00   3.8190000000000002e-01  -3.5210000000000002e-01  -8.3299999999999999e-02  -1.7760000000000001e-01   3.7800000000000000e-01   5.1365999999999996e+00   5.5869999999999997e-01   4.2340000000000000e-01   3.3620000000000000e-01
   8.1559999999999999e-01   8.7900000000000006e-02   3.0024000000000002e+00   4.2009999999999997e-01  -4.0920000000000001e-01  -1.1840000000000001e-01  -2.6629999999999998e-01   2.8910000000000002e-01   6.0072000000000001e+00   5.2980000000000005e-01   2.8870000000000001e-01   3.2729999999999998e-01
   1.0360000000000000e+00  -1.7590000000000000e-01   3.2597999999999998e+00   3.1509999999999999e-01  -3.1400000000000000e-01  -9.2100000000000001e-02   0.0000000000000000e+00   2.4460000000000001e-01   5.3106999999999998e+00   5.2980000000000005e-01   3.8490000000000002e-01   3.3620000000000000e-01
   1.1021000000000001e+00   6.6000000000000003e-02   1.7157000000000000e+00   4.1049999999999998e-01  -3.2350000000000001e-01  -1.2720000000000001e-01   6.6600000000000006e-02   6.0040000000000004e-01   5.9200999999999997e+00   5.3939999999999999e-01   4.8110000000000003e-01   3.4949999999999998e-01
   1.1021000000000001e+00  -2.1999999999999999e-02   3.4314000000000000e+00   4.1049999999999998e-01  -2.9499999999999998e-01  -1.0960000000000000e-01  -8.8800000000000004e-02   4.6689999999999998e-01   6.0941999999999998e+00   4.6239999999999998e-01   3.9450000000000002e-01   3.2290000000000002e-01
   1.0580000000000001e+00  -1.3189999999999999e-01   2.5735000000000001e+00   3.8190000000000002e-01  -3.7109999999999999e-01  -1.2280000000000001e-01  -1.1100000000000000e-01   4.2249999999999999e-01   6.1813000000000002e+00   5.1049999999999995e-01   4.0410000000000001e-01   3.4060000000000001e-01
   8.5960000000000003e-01   2.1980000000000000e-01   3.4314000000000000e+00   3.8190000000000002e-01  -3.1400000000000000e-01  -1.0090000000000000e-01   6.6600000000000006e-02   4.2249999999999999e-01   5.5719000000000003e+00   5.1049999999999995e-01   3.9450000000000002e-01   3.2729999999999998e-01
   1.1681999999999999e+00  -1.7590000000000000e-01   2.7450999999999999e+00   3.2460000000000000e-01  -2.2839999999999999e-01  -1.4030000000000001e-01  -8.8800000000000004e-02   4.8920000000000002e-01   6.0072000000000001e+00   5.2020000000000000e-01   4.8110000000000003e-01   3.0080000000000001e-01
   1.2122999999999999e+00  -4.3999999999999997e-02   3.1739999999999999e+00   3.8190000000000002e-01  -3.0449999999999999e-01  -9.2100000000000001e-02   2.2200000000000001e-02   2.8910000000000002e-01   5.9200999999999997e+00   4.2380000000000001e-01   4.4259999999999999e-01   3.2290000000000002e-01
   1.1021000000000001e+00  -2.1999999999999999e-02   3.0024000000000002e+00   4.0100000000000002e-01  -3.5210000000000002e-01  -1.3589999999999999e-01  -2.6629999999999998e-01   5.1139999999999997e-01   6.0941999999999998e+00   5.2020000000000000e-01   3.1750000000000000e-01   3.2290000000000002e-01
   1.1021000000000001e+00   2.1999999999999999e-02   2.4876999999999998e+00   4.8690000000000000e-01  -3.9010000000000000e-01  -8.7700000000000000e-02  -1.5540000000000001e-01   4.4469999999999998e-01   5.2236000000000002e+00   6.0690000000000000e-01   3.3679999999999999e-01   3.3179999999999998e-01
   9.0369999999999995e-01  -8.7900000000000006e-02   2.5735000000000001e+00   3.4370000000000001e-01  -3.2350000000000001e-01  -5.7000000000000002e-02   1.9980000000000001e-01   3.1130000000000002e-01   5.7460000000000004e+00   5.6830000000000003e-01   4.6189999999999998e-01   3.3179999999999998e-01
   9.4779999999999998e-01  -8.7900000000000006e-02   2.9165999999999999e+00   4.1049999999999998e-01  -3.6159999999999998e-01  -7.8899999999999998e-02   1.3320000000000001e-01   2.4460000000000001e-01   6.1813000000000002e+00   5.1049999999999995e-01   3.9450000000000002e-01   3.6270000000000002e-01
   1.0801000000000001e+00   2.4179999999999999e-01   3.0024000000000002e+00   4.2959999999999998e-01  -2.2839999999999999e-01  -7.4499999999999997e-02  -1.5540000000000001e-01   4.6689999999999998e-01   5.3977000000000004e+00   5.1049999999999995e-01   3.7530000000000002e-01   3.3620000000000000e-01
   1.1681999999999999e+00   2.1999999999999999e-02   2.4876999999999998e+00   4.4869999999999999e-01  -4.5679999999999998e-01  -5.2600000000000001e-02  -1.3320000000000001e-01   3.7800000000000000e-01   5.9200999999999997e+00   4.9130000000000001e-01   4.4259999999999999e-01   2.8310000000000002e-01
   1.1241000000000001e+00   4.3999999999999997e-02   2.3161999999999998e+00   3.1509999999999999e-01  -3.6159999999999998e-01  -8.7700000000000000e-02   6.6600000000000006e-02   2.6679999999999998e-01   6.0072000000000001e+00   4.5269999999999999e-01   4.6189999999999998e-01   3.0520000000000003e-01
   9.9190000000000000e-01   0.0000000000000000e+00   2.1446000000000001e+00   4.5829999999999999e-01  -3.4260000000000002e-01  -1.3589999999999999e-01   2.2200000000000001e-02   3.3350000000000002e-01   5.3977000000000004e+00   5.6830000000000003e-01   5.0029999999999997e-01   3.5830000000000001e-01
   1.2122999999999999e+00   6.6000000000000003e-02   2.3161999999999998e+00   3.4370000000000001e-01  -2.7600000000000002e-01  -1.4470000000000000e-01   8.8800000000000004e-02   2.8910000000000002e-01   5.2236000000000002e+00   5.2020000000000000e-01   4.1370000000000001e-01   3.2290000000000002e-01
   1.2564000000000000e+00   2.6379999999999998e-01   2.8309000000000002e+00   3.3420000000000000e-01  -2.9499999999999998e-01  -1.3589999999999999e-01  -1.7760000000000001e-01   4.2249999999999999e-01   6.5294999999999996e+00   4.7199999999999998e-01   3.6559999999999998e-01   2.9640000000000000e-01
   1.0801000000000001e+00  -1.0990000000000000e-01   2.7450999999999999e+00   4.4869999999999999e-01  -3.8059999999999999e-01  -9.6500000000000002e-02  -1.1100000000000000e-01   2.4460000000000001e-01   5.6589000000000000e+00   5.4910000000000003e-01   4.5219999999999999e-01   3.1409999999999999e-01
   1.0801000000000001e+00   4.3999999999999997e-02   2.0588000000000002e+00   5.0600000000000001e-01  -2.2839999999999999e-01  -9.2100000000000001e-02  -2.8849999999999998e-01   3.1130000000000002e-01   5.2236000000000002e+00   5.1049999999999995e-01   3.4639999999999999e-01   3.3620000000000000e-01
   9.6989999999999998e-01   2.8580000000000000e-01   3.0882000000000001e+00   2.5779999999999997e-01  -3.4260000000000002e-01  -8.7700000000000000e-02  -1.5540000000000001e-01   5.1139999999999997e-01   5.8330000000000002e+00   5.5869999999999997e-01   3.4639999999999999e-01   3.4060000000000001e-01
   1.0580000000000001e+00   8.7900000000000006e-02   2.3161999999999998e+00   4.3919999999999998e-01  -4.0920000000000001e-01  -7.4499999999999997e-02  -2.8849999999999998e-01   4.4469999999999998e-01   5.1365999999999996e+00   5.3939999999999999e-01   3.5599999999999998e-01   3.5830000000000001e-01
   7.2740000000000005e-01   6.6000000000000003e-02   2.4876999999999998e+00   4.2009999999999997e-01  -3.4260000000000002e-01  -1.4910000000000001e-01   8.8800000000000004e-02   8.8900000000000007e-02   5.5719000000000003e+00   6.4539999999999997e-01   4.1370000000000001e-01   3.0520000000000003e-01
   1.1241000000000001e+00   1.7590000000000000e-01   2.7450999999999999e+00   4.2009999999999997e-01  -3.8059999999999999e-01  -6.1400000000000003e-02  -6.6600000000000006e-02   5.3369999999999995e-01   6.0941999999999998e+00   6.2609999999999999e-01   4.1370000000000001e-01   3.2729999999999998e-01
   9.2579999999999996e-01   2.4179999999999999e-01   2.7450999999999999e+00   3.8190000000000002e-01  -2.7600000000000002e-01  -1.4470000000000000e-01  -4.4400000000000002e-02   2.2239999999999999e-01   5.6589000000000000e+00   4.4309999999999999e-01   3.8490000000000002e-01   3.5389999999999999e-01
   1.1462000000000001e+00   0.0000000000000000e+00   2.5735000000000001e+00   3.8190000000000002e-01  -3.2350000000000001e-01  -1.0520000000000000e-01   8.8800000000000004e-02   1.5559999999999999e-01   6.2683000000000000e+00   4.9130000000000001e-01   4.0410000000000001e-01   3.2729999999999998e-01
   1.0801000000000001e+00  -8.7900000000000006e-02   3.5171000000000001e+00   4.2959999999999998e-01  -3.3310000000000001e-01  -1.2280000000000001e-01  -4.4400000000000002e-02   4.0020000000000000e-01   5.4847999999999999e+00   5.2020000000000000e-01   3.8490000000000002e-01   3.0959999999999999e-01
   1.0139000000000000e+00  -2.4179999999999999e-01   2.2303999999999999e+00   2.9599999999999999e-01  -3.3310000000000001e-01  -1.0960000000000000e-01   2.2189999999999999e-01   4.2249999999999999e-01   6.3554000000000004e+00   5.3939999999999999e-01   4.3300000000000000e-01   3.1409999999999999e-01
   1.1462000000000001e+00  -1.5390000000000001e-01   2.7450999999999999e+00   4.2959999999999998e-01  -3.2350000000000001e-01  -1.5350000000000000e-01  -4.4400000000000002e-02   4.6689999999999998e-01   5.3106999999999998e+00   6.2609999999999999e-01   3.9450000000000002e-01   3.5389999999999999e-01
   1.1462000000000001e+00   8.7900000000000006e-02   2.3161999999999998e+00   3.5330000000000000e-01  -3.4260000000000002e-01  -9.6500000000000002e-02  -2.2189999999999999e-01   4.0020000000000000e-01   5.5719000000000003e+00   4.5269999999999999e-01   3.4639999999999999e-01   3.1850000000000001e-01
   1.0801000000000001e+00  -1.0990000000000000e-01   2.9165999999999999e+00   3.8190000000000002e-01  -3.3310000000000001e-01  -7.8899999999999998e-02   8.8800000000000004e-02   1.7790000000000000e-01   6.0072000000000001e+00   6.4539999999999997e-01   3.1750000000000000e-01   3.2290000000000002e-01
   1.1462000000000001e+00  -1.9789999999999999e-01   2.5735000000000001e+00   3.9140000000000003e-01  -3.3310000000000001e-01  -1.4030000000000001e-01   2.2200000000000001e-02   1.7790000000000000e-01   5.8330000000000002e+00   5.2020000000000000e-01   3.9450000000000002e-01   3.6709999999999998e-01
   1.1021000000000001e+00   0.0000000000000000e+00   2.8309000000000002e+00   4.3919999999999998e-01  -2.1890000000000001e-01  -1.0960000000000000e-01  -2.2200000000000001e-02   4.6689999999999998e-01   5.9200999999999997e+00   6.1650000000000005e-01   4.4259999999999999e-01   3.1409999999999999e-01
   1.0139000000000000e+00  -3.0780000000000002e-01   3.0882000000000001e+00   3.6280000000000001e-01  -3.7109999999999999e-01  -1.0520000000000000e-01  -6.6600000000000006e-02   5.1139999999999997e-01   4.9623999999999997e+00   5.7799999999999996e-01   3.7530000000000002e-01   3.4060000000000001e-01
   9.9190000000000000e-01  -2.1980000000000000e-01   2.8309000000000002e+00   2.8639999999999999e-01  -4.0920000000000001e-01  -1.3589999999999999e-01   0.0000000000000000e+00   2.2239999999999999e-01   6.0072000000000001e+00   4.6239999999999998e-01   3.7530000000000002e-01   3.0959999999999999e-01
   1.2122999999999999e+00   1.7590000000000000e-01   3.0882000000000001e+00   3.9140000000000003e-01  -3.2350000000000001e-01  -8.7700000000000000e-02   2.2200000000000001e-02   3.3350000000000002e-01   5.4847999999999999e+00   4.1420000000000001e-01   4.3300000000000000e-01   3.1850000000000001e-01
   1.0139000000000000e+00   3.9570000000000000e-01   2.0588000000000002e+00   3.6280000000000001e-01  -2.6640000000000003e-01  -1.2280000000000001e-01  -1.1100000000000000e-01   2.6679999999999998e-01   5.6589000000000000e+00   6.0690000000000000e-01   4.4259999999999999e-01   3.1850000000000001e-01
   9.9190000000000000e-01  -8.7900000000000006e-02   3.1739999999999999e+00   3.4370000000000001e-01  -3.7109999999999999e-01  -1.2720000000000001e-01  -1.3320000000000001e-01   4.4469999999999998e-01   5.5719000000000003e+00   5.1049999999999995e-01   4.2340000000000000e-01   3.2290000000000002e-01
   1.1681999999999999e+00  -4.3999999999999997e-02   2.4018999999999999e+00   4.2959999999999998e-01  -3.4260000000000002e-01  -1.4030000000000001e-01  -2.2189999999999999e-01   4.8920000000000002e-01   6.0072000000000001e+00   5.0090000000000001e-01   4.2340000000000000e-01   3.3620000000000000e-01
   1.0360000000000000e+00  -6.6000000000000003e-02   2.5735000000000001e+00   4.0100000000000002e-01  -3.8059999999999999e-01  -1.4030000000000001e-01  -2.4410000000000001e-01   3.5580000000000001e-01   6.0072000000000001e+00   5.2980000000000005e-01   4.0410000000000001e-01   3.5830000000000001e-01
   9.9190000000000000e-01  -1.3189999999999999e-01   2.3161999999999998e+00   4.2959999999999998e-01  -3.6159999999999998e-01  -1.1840000000000001e-01   6.6600000000000006e-02   4.6689999999999998e-01   5.9200999999999997e+00   5.2980000000000005e-01   4.0410000000000001e-01   3.2729999999999998e-01
   9.9190000000000000e-01  -1.3189999999999999e-01   1.9730000000000001e+00   3.7240000000000001e-01  -3.1400000000000000e-01  -1.0520000000000000e-01   2.2200000000000001e-02   4.4469999999999998e-01   5.5719000000000003e+00   5.4910000000000003e-01   3.7530000000000002e-01   3.6709999999999998e-01
   1.0801000000000001e+00  -4.3999999999999997e-02   3.0882000000000001e+00   5.5379999999999996e-01  -2.9499999999999998e-01  -1.2720000000000001e-01  -2.2200000000000001e-02   3.5580000000000001e-01   6.1813000000000002e+00   5.0090000000000001e-01   4.6189999999999998e-01   3.0520000000000003e-01
   1.1462000000000001e+00  -1.9789999999999999e-01   3.8603000000000001e+00   3.6280000000000001e-01  -3.9970000000000000e-01  -7.8899999999999998e-02  -8.8800000000000004e-02   3.1130000000000002e-01   5.5719000000000003e+00   5.2020000000000000e-01   3.7530000000000002e-01   3.2729999999999998e-01
   9.0369999999999995e-01  -1.3189999999999999e-01   3.2597999999999998e+00   4.2009999999999997e-01  -3.0449999999999999e-01  -5.7000000000000002e-02  -1.3320000000000001e-01   4.0020000000000000e-01   6.0072000000000001e+00   6.3580000000000003e-01   5.1000000000000001e-01   3.2290000000000002e-01
   1.2122999999999999e+00  -1.5390000000000001e-01   2.5735000000000001e+00   5.1559999999999995e-01  -3.6159999999999998e-01  -1.0960000000000000e-01   8.8800000000000004e-02   5.3369999999999995e-01   5.5719000000000003e+00   5.5869999999999997e-01   3.0790000000000001e-01   3.0080000000000001e-01
   1.1021000000000001e+00  -6.6000000000000003e-02   2.8309000000000002e+00   4.4869999999999999e-01  -3.0449999999999999e-01  -9.6500000000000002e-02   6.6600000000000006e-02   4.2249999999999999e-01   5.5719000000000003e+00   4.9130000000000001e-01   4.7149999999999997e-01   3.1850000000000001e-01
   1.0801000000000001e+00  -8.7900000000000006e-02   2.4018999999999999e+00   4.2009999999999997e-01  -3.0449999999999999e-01  -1.0090000000000000e-01   8.8800000000000004e-02   2.6679999999999998e-01   5.7460000000000004e+00   5.7799999999999996e-01   4.0410000000000001e-01   3.2290000000000002e-01
   9.9190000000000000e-01   1.9789999999999999e-01   3.1739999999999999e+00   4.7739999999999999e-01  -3.1400000000000000e-01  -1.2280000000000001e-01   0.0000000000000000e+00   3.7800000000000000e-01   6.0072000000000001e+00   4.8159999999999997e-01   4.4259999999999999e-01   3.5830000000000001e-01
   1.0360000000000000e+00   6.6000000000000003e-02   3.0024000000000002e+00   4.2009999999999997e-01  -3.3310000000000001e-01  -1.1400000000000000e-01  -1.1100000000000000e-01   2.4460000000000001e-01   5.3106999999999998e+00   5.5869999999999997e-01   3.5599999999999998e-01   3.8040000000000002e-01
   8.1559999999999999e-01  -8.7900000000000006e-02   3.0024000000000002e+00   3.8190000000000002e-01  -3.5210000000000002e-01  -1.6660000000000000e-01   0.0000000000000000e+00   4.8920000000000002e-01   5.6589000000000000e+00   5.2020000000000000e-01   3.9450000000000002e-01   3.2290000000000002e-01
   2.1821999999999999e+00   1.0990000000000000e-01   2.5735000000000001e+00   3.4370000000000001e-01  -4.3769999999999998e-01  -6.5799999999999997e-02   0.0000000000000000e+00   4.0020000000000000e-01   4.5270999999999999e+00   5.5869999999999997e-01   3.2710000000000000e-01   3.5389999999999999e-01
   1.7630000000000001e-01  -1.3189999999999999e-01   3.8603000000000001e+00   4.5829999999999999e-01  -2.1890000000000001e-01  -1.6230000000000000e-01  -2.2200000000000001e-02   4.2249999999999999e-01   5.4847999999999999e+00   5.8760000000000001e-01   4.5219999999999999e-01   3.8040000000000002e-01
   1.0360000000000000e+00   2.4179999999999999e-01   1.2010000000000001e+00   3.3420000000000000e-01  -4.3769999999999998e-01  -1.2720000000000001e-01  -6.6600000000000006e-02   2.6679999999999998e-01   5.7460000000000004e+00   5.9719999999999995e-01   3.1750000000000000e-01   3.3179999999999998e-01
   2.1160000000000001e+00   8.7900000000000006e-02   1.7157000000000000e+00   4.2959999999999998e-01  -5.3290000000000004e-01  -6.1400000000000003e-02  -1.1100000000000000e-01   3.5580000000000001e-01   6.0072000000000001e+00   5.3939999999999999e-01   4.4259999999999999e-01   3.6270000000000002e-01
   6.8330000000000002e-01  -2.1980000000000000e-01   3.2597999999999998e+00   3.8190000000000002e-01  -3.7109999999999999e-01  -1.7979999999999999e-01  -2.2200000000000001e-02   4.6689999999999998e-01   4.7012999999999998e+00   4.7199999999999998e-01   3.9450000000000002e-01   2.7429999999999999e-01
   5.7310000000000005e-01  -2.1999999999999999e-02   1.8872000000000000e+00   4.1049999999999998e-01  -2.2839999999999999e-01  -1.3589999999999999e-01   1.9980000000000001e-01   3.3350000000000002e-01   5.5719000000000003e+00   5.7799999999999996e-01   4.5219999999999999e-01   3.1850000000000001e-01
   5.9509999999999996e-01   1.0990000000000000e-01   1.9730000000000001e+00   3.8190000000000002e-01  -3.7109999999999999e-01  -5.7000000000000002e-02  -7.5460000000000005e-01   5.5589999999999995e-01   8.4448000000000008e+00   7.1279999999999999e-01   4.2340000000000000e-01   4.1580000000000000e-01
   1.7634000000000001e+00  -1.7590000000000000e-01   2.7450999999999999e+00   4.0100000000000002e-01  -4.1870000000000002e-01  -1.7100000000000001e-01   2.4410000000000001e-01   7.7820000000000000e-01   5.2236000000000002e+00   4.4309999999999999e-01   4.2340000000000000e-01   2.3890000000000000e-01
   9.9190000000000000e-01  -1.3189999999999999e-01   3.0024000000000002e+00   3.1509999999999999e-01  -3.2350000000000001e-01  -1.6230000000000000e-01  -3.7730000000000002e-01   8.8900000000000007e-02   3.9177000000000000e+00   4.5269999999999999e-01   2.5979999999999998e-01   3.5830000000000001e-01
   6.3919999999999999e-01   1.5390000000000001e-01   2.3161999999999998e+00   4.1049999999999998e-01  -3.0449999999999999e-01  -9.6500000000000002e-02  -2.4410000000000001e-01  -2.4460000000000001e-01   9.9248999999999992e+00   6.7430000000000001e-01   3.5599999999999998e-01   3.9369999999999999e-01
   9.4779999999999998e-01  -1.0990000000000000e-01   3.3456000000000001e+00   5.0600000000000001e-01  -4.2820000000000003e-01  -1.1400000000000000e-01  -5.1049999999999995e-01   2.4459000000000000e+00   5.7460000000000004e+00   4.7199999999999998e-01   6.2539999999999996e-01   3.3620000000000000e-01
   1.7413000000000001e+00  -5.0560000000000005e-01   3.1739999999999999e+00   3.8190000000000002e-01  -3.2350000000000001e-01  -1.4910000000000001e-01   7.7680000000000005e-01  -5.1139999999999997e-01   2.6989000000000001e+00   3.6599999999999999e-01   2.6939999999999997e-01   3.0959999999999999e-01
   9.9190000000000000e-01  -4.3999999999999997e-02   2.1446000000000001e+00   4.1049999999999998e-01  -3.0449999999999999e-01  -5.7000000000000002e-02   5.7709999999999995e-01  -6.6710000000000003e-01   7.3131000000000004e+00   6.3580000000000003e-01   3.2710000000000000e-01   2.9189999999999999e-01
   7.4939999999999996e-01  -1.7590000000000000e-01   2.5735000000000001e+00   4.1049999999999998e-01  -3.7109999999999999e-01  -8.3299999999999999e-02  -1.5315000000000001e+00   3.3576000000000001e+00   5.8330000000000002e+00   5.2980000000000005e-01   6.2539999999999996e-01   2.9189999999999999e-01
   8.8170000000000004e-01  -2.1980000000000000e-01   1.8015000000000001e+00   4.2959999999999998e-01  -2.7600000000000002e-01  -1.1840000000000001e-01   3.7730000000000002e-01  -1.0450999999999999e+00   4.5270999999999999e+00   4.9130000000000001e-01   2.5979999999999998e-01   3.6270000000000002e-01
   1.4767999999999999e+00  -8.7900000000000006e-02   3.8603000000000001e+00   4.2959999999999998e-01  -4.4719999999999999e-01  -5.7000000000000002e-02   3.1069999999999998e-01  -9.5609999999999995e-01   4.2659000000000002e+00   4.9130000000000001e-01   3.2710000000000000e-01   3.4949999999999998e-01
   1.2343999999999999e+00  -6.6000000000000003e-02   2.7450999999999999e+00   2.8639999999999999e-01  -3.8059999999999999e-01  -1.8420000000000000e-01  -8.8780000000000003e-01   2.8239000000000001e+00   6.7907000000000002e+00   6.7430000000000001e-01   4.9070000000000003e-01   3.2729999999999998e-01
   7.2740000000000005e-01  -1.9789999999999999e-01   3.3456000000000001e+00   3.7240000000000001e-01  -2.5690000000000002e-01  -1.1400000000000000e-01   2.2189999999999999e-01  -6.2260000000000004e-01   6.4424999999999999e+00   6.1650000000000005e-01   3.8490000000000002e-01   3.4499999999999997e-01
   8.1559999999999999e-01   0.0000000000000000e+00   2.4018999999999999e+00   3.9140000000000003e-01  -3.2350000000000001e-01  -8.7700000000000000e-02   1.3320000000000001e-01  -4.0020000000000000e-01   4.0048000000000004e+00   4.6239999999999998e-01   2.7900000000000003e-01   3.0080000000000001e-01
   1.4327000000000001e+00  -1.0990000000000000e-01   3.0024000000000002e+00   4.1049999999999998e-01  -3.8059999999999999e-01  -1.2280000000000001e-01  -2.4410000000000001e-01   1.6677000000000000e+00   6.0072000000000001e+00   5.8760000000000001e-01   4.9070000000000003e-01   3.5389999999999999e-01
   1.1021000000000001e+00  -1.7590000000000000e-01   2.8309000000000002e+00   3.3420000000000000e-01  -4.2820000000000003e-01  -8.3299999999999999e-02  -1.1100000000000000e-01   2.2200000000000001e-02   7.4871999999999996e+00   5.7799999999999996e-01   5.0029999999999997e-01   3.3620000000000000e-01
   7.7149999999999996e-01   6.6000000000000003e-02   1.7157000000000000e+00   4.4869999999999999e-01  -3.9970000000000000e-01  -4.3900000000000002e-02   8.8800000000000004e-02  -6.6699999999999995e-02   4.2659000000000002e+00   4.7199999999999998e-01   4.7149999999999997e-01   3.1409999999999999e-01
   9.2579999999999996e-01  -1.3189999999999999e-01   2.7450999999999999e+00   4.0100000000000002e-01  -3.8059999999999999e-01  -8.7700000000000000e-02   1.9980000000000001e-01   4.8920000000000002e-01   6.5294999999999996e+00   5.3939999999999999e-01   3.5599999999999998e-01   3.1409999999999999e-01
   1.2122999999999999e+00   0.0000000000000000e+00   2.8309000000000002e+00   3.6280000000000001e-01  -3.9010000000000000e-01  -1.0090000000000000e-01  -2.2200000000000001e-02   8.6719999999999997e-01   6.4424999999999999e+00   5.0090000000000001e-01   5.0029999999999997e-01   3.0080000000000001e-01
   1.2122999999999999e+00  -6.6000000000000003e-02   2.5735000000000001e+00   4.7739999999999999e-01  -4.1870000000000002e-01  -1.4470000000000000e-01  -2.4410000000000001e-01   5.3369999999999995e-01   4.4401000000000002e+00   5.8760000000000001e-01   4.2340000000000000e-01   3.0520000000000003e-01
   8.5960000000000003e-01   1.0990000000000000e-01   2.1446000000000001e+00   4.5829999999999999e-01  -3.1400000000000000e-01  -9.2100000000000001e-02   3.3289999999999997e-01  -2.4460000000000001e-01   5.0495000000000001e+00   5.8760000000000001e-01   3.5599999999999998e-01   2.9640000000000000e-01
   8.1559999999999999e-01  -1.3189999999999999e-01   2.6593000000000000e+00   3.7240000000000001e-01  -3.2350000000000001e-01  -1.4910000000000001e-01  -3.1069999999999998e-01   1.4008000000000000e+00   5.9200999999999997e+00   5.9719999999999995e-01   4.7149999999999997e-01   3.6270000000000002e-01
   1.1902999999999999e+00  -2.1999999999999999e-02   2.7450999999999999e+00   4.6779999999999999e-01  -3.7109999999999999e-01  -1.1400000000000000e-01  -6.6600000000000006e-02   3.3350000000000002e-01   6.2683000000000000e+00   4.8159999999999997e-01   3.7530000000000002e-01   3.1850000000000001e-01
   1.0580000000000001e+00   2.4179999999999999e-01   2.4876999999999998e+00   4.4869999999999999e-01  -3.1400000000000000e-01  -1.0090000000000000e-01   1.1100000000000000e-01  -2.8910000000000002e-01   5.6589000000000000e+00   4.6239999999999998e-01   3.3679999999999999e-01   3.0080000000000001e-01
   7.9349999999999998e-01  -8.7900000000000006e-02   2.2303999999999999e+00   3.0549999999999999e-01  -4.1870000000000002e-01  -7.4499999999999997e-02  -1.9980000000000001e-01   1.0672999999999999e+00   5.4847999999999999e+00   5.6830000000000003e-01   4.9070000000000003e-01   3.4949999999999998e-01
   9.2579999999999996e-01   2.1999999999999999e-02   2.8309000000000002e+00   4.2959999999999998e-01  -3.1400000000000000e-01  -8.7700000000000000e-02   2.2200000000000001e-02   5.5589999999999995e-01   6.1813000000000002e+00   4.7199999999999998e-01   3.6559999999999998e-01   3.3620000000000000e-01
   1.1021000000000001e+00   8.7900000000000006e-02   2.4018999999999999e+00   3.9140000000000003e-01  -2.3790000000000000e-01  -1.5790000000000001e-01   4.2170000000000002e-01  -2.6679999999999998e-01   5.8330000000000002e+00   5.5869999999999997e-01   3.6559999999999998e-01   3.4949999999999998e-01
   1.1021000000000001e+00   2.1999999999999999e-02   2.4876999999999998e+00   4.3919999999999998e-01  -3.1400000000000000e-01  -6.5799999999999997e-02  -4.4400000000000002e-02   6.8930000000000002e-01   4.7012999999999998e+00   5.7799999999999996e-01   4.3300000000000000e-01   3.2290000000000002e-01
   1.0580000000000001e+00  -6.6000000000000003e-02   2.9165999999999999e+00   4.2959999999999998e-01  -4.4719999999999999e-01  -9.2100000000000001e-02  -1.7760000000000001e-01   7.3380000000000001e-01   6.9648000000000003e+00   4.9130000000000001e-01   3.8490000000000002e-01   2.9189999999999999e-01
   9.0369999999999995e-01  -1.7590000000000000e-01   2.1446000000000001e+00   5.0600000000000001e-01  -2.9499999999999998e-01  -1.6230000000000000e-01  -1.7760000000000001e-01   1.3339999999999999e-01   5.6589000000000000e+00   4.3350000000000000e-01   3.3679999999999999e-01   3.2290000000000002e-01
   1.2122999999999999e+00  -2.1999999999999999e-02   2.5735000000000001e+00   5.6330000000000002e-01  -3.6159999999999998e-01  -6.5799999999999997e-02   4.4400000000000002e-02   1.7790000000000000e-01   5.6589000000000000e+00   5.6830000000000003e-01   3.4639999999999999e-01   3.0959999999999999e-01
   1.0801000000000001e+00   8.7900000000000006e-02   3.3456000000000001e+00   3.2460000000000000e-01  -2.7600000000000002e-01  -1.1840000000000001e-01   1.3320000000000001e-01   4.2249999999999999e-01   6.1813000000000002e+00   6.3580000000000003e-01   3.9450000000000002e-01   3.1409999999999999e-01
   1.0580000000000001e+00   0.0000000000000000e+00   2.3161999999999998e+00   4.2009999999999997e-01  -4.3769999999999998e-01  -1.1400000000000000e-01  -8.8800000000000004e-02   4.2249999999999999e-01   5.7460000000000004e+00   6.1650000000000005e-01   3.8490000000000002e-01   3.4060000000000001e-01
   8.3760000000000001e-01   0.0000000000000000e+00   1.9730000000000001e+00   4.6779999999999999e-01  -3.0449999999999999e-01  -7.0199999999999999e-02   1.5540000000000001e-01   2.2200000000000001e-02   5.4847999999999999e+00   6.1650000000000005e-01   3.7530000000000002e-01   3.4499999999999997e-01
   1.1681999999999999e+00  -1.3189999999999999e-01   3.1739999999999999e+00   3.9140000000000003e-01  -3.7109999999999999e-01  -6.5799999999999997e-02  -8.8800000000000004e-02   4.2249999999999999e-01   6.7035999999999998e+00   5.2020000000000000e-01   3.9450000000000002e-01   3.2290000000000002e-01
   1.1902999999999999e+00  -3.9570000000000000e-01   3.0882000000000001e+00   3.0549999999999999e-01  -3.5210000000000002e-01  -5.7000000000000002e-02  -2.2200000000000001e-02   6.8930000000000002e-01   5.2236000000000002e+00   5.2980000000000005e-01   3.1750000000000000e-01   3.9369999999999999e-01
   1.0801000000000001e+00  -8.7900000000000006e-02   2.8309000000000002e+00   3.6280000000000001e-01  -3.1400000000000000e-01  -1.0520000000000000e-01   6.6600000000000006e-02   1.1119999999999999e-01   5.5719000000000003e+00   4.8159999999999997e-01   4.2340000000000000e-01   3.6270000000000002e-01
   9.9190000000000000e-01   2.1999999999999999e-02   1.9730000000000001e+00   4.3919999999999998e-01  -3.0449999999999999e-01  -6.5799999999999997e-02   2.2200000000000001e-02   5.7809999999999995e-01   6.1813000000000002e+00   5.6830000000000003e-01   3.8490000000000002e-01   3.5389999999999999e-01
   1.0580000000000001e+00  -1.0990000000000000e-01   2.5735000000000001e+00   4.1049999999999998e-01  -4.0920000000000001e-01  -5.2600000000000001e-02  -1.9980000000000001e-01   6.4480000000000004e-01   6.6166000000000000e+00   5.3939999999999999e-01   4.2340000000000000e-01   3.0520000000000003e-01
   1.1902999999999999e+00  -1.0990000000000000e-01   2.3161999999999998e+00   4.0100000000000002e-01  -3.5210000000000002e-01  -1.4470000000000000e-01  -2.4410000000000001e-01   1.1119999999999999e-01   5.6589000000000000e+00   5.3939999999999999e-01   3.7530000000000002e-01   3.0080000000000001e-01
   9.0369999999999995e-01  -1.5390000000000001e-01   2.6593000000000000e+00   3.3420000000000000e-01  -2.8549999999999998e-01  -7.4499999999999997e-02  -8.8800000000000004e-02   6.2260000000000004e-01   6.2683000000000000e+00   4.6239999999999998e-01   4.2340000000000000e-01   2.9189999999999999e-01
   9.2579999999999996e-01   1.7590000000000000e-01   2.2303999999999999e+00   3.6280000000000001e-01  -3.1400000000000000e-01  -1.3589999999999999e-01  -2.6629999999999998e-01   5.5589999999999995e-01   6.1813000000000002e+00   6.0690000000000000e-01   4.2340000000000000e-01   3.0520000000000003e-01
   1.1021000000000001e+00   1.3189999999999999e-01   2.5735000000000001e+00   4.1049999999999998e-01  -3.1400000000000000e-01  -1.3159999999999999e-01   6.6600000000000006e-02   4.0020000000000000e-01   7.2260000000000000e+00   5.7799999999999996e-01   4.2340000000000000e-01   3.4499999999999997e-01
   1.1241000000000001e+00   1.0990000000000000e-01   2.7450999999999999e+00   4.5829999999999999e-01  -3.5210000000000002e-01  -7.0199999999999999e-02  -2.4410000000000001e-01   5.7809999999999995e-01   6.0072000000000001e+00   5.4910000000000003e-01   3.2710000000000000e-01   3.2290000000000002e-01
   1.1021000000000001e+00   1.7590000000000000e-01   3.0882000000000001e+00   2.7689999999999998e-01  -3.0449999999999999e-01  -1.1840000000000001e-01   0.0000000000000000e+00   2.2239999999999999e-01   6.3554000000000004e+00   5.6830000000000003e-01   4.4259999999999999e-01   3.2290000000000002e-01
   1.0801000000000001e+00   0.0000000000000000e+00   2.9165999999999999e+00   3.9140000000000003e-01  -3.8059999999999999e-01  -1.2280000000000001e-01  -2.2189999999999999e-01   4.4469999999999998e-01   6.1813000000000002e+00   5.4910000000000003e-01   4.2340000000000000e-01   3.3179999999999998e-01
   1.0360000000000000e+00   2.1999999999999999e-02   2.0588000000000002e+00   3.7240000000000001e-01  -2.2839999999999999e-01  -9.2100000000000001e-02   2.2200000000000001e-02   5.5589999999999995e-01   5.7460000000000004e+00   5.9719999999999995e-01   3.7530000000000002e-01   3.3620000000000000e-01
   1.0580000000000001e+00  -2.8580000000000000e-01   2.5735000000000001e+00   3.3420000000000000e-01  -3.0449999999999999e-01  -9.6500000000000002e-02  -1.7760000000000001e-01   3.5580000000000001e-01   6.0072000000000001e+00   4.9130000000000001e-01   3.9450000000000002e-01   3.1409999999999999e-01
   9.4779999999999998e-01   1.7590000000000000e-01   2.4876999999999998e+00   4.2959999999999998e-01  -3.4260000000000002e-01  -8.3299999999999999e-02  -2.8849999999999998e-01   7.1150000000000002e-01   5.6589000000000000e+00   4.8159999999999997e-01   4.5219999999999999e-01   3.2290000000000002e-01
   9.2579999999999996e-01  -2.1999999999999999e-02   2.8309000000000002e+00   4.5829999999999999e-01  -3.3310000000000001e-01  -1.3159999999999999e-01  -1.5540000000000001e-01   3.1130000000000002e-01   5.3977000000000004e+00   5.9719999999999995e-01   4.2340000000000000e-01   3.6270000000000002e-01
   1.1241000000000001e+00   2.1999999999999999e-02   2.0588000000000002e+00   3.9140000000000003e-01  -3.2350000000000001e-01  -1.1400000000000000e-01   0.0000000000000000e+00   3.7800000000000000e-01   5.0495000000000001e+00   5.3939999999999999e-01   3.7530000000000002e-01   2.9189999999999999e-01
   1.0801000000000001e+00  -1.9789999999999999e-01   2.1446000000000001e+00   4.2959999999999998e-01  -3.9970000000000000e-01  -1.7100000000000001e-01   4.4400000000000002e-02   5.5589999999999995e-01   5.4847999999999999e+00   6.1650000000000005e-01   3.9450000000000002e-01   3.1409999999999999e-01
   9.4779999999999998e-01  -2.1999999999999999e-02   2.4876999999999998e+00   4.1049999999999998e-01  -3.9010000000000000e-01  -1.2720000000000001e-01  -2.2200000000000001e-02   3.5580000000000001e-01   6.5294999999999996e+00   4.9130000000000001e-01   4.0410000000000001e-01   3.3179999999999998e-01
   9.9190000000000000e-01  -1.0990000000000000e-01   2.3161999999999998e+00   4.0100000000000002e-01  -3.2350000000000001e-01  -8.7700000000000000e-02   4.4400000000000002e-02   6.4480000000000004e-01   5.8330000000000002e+00   5.5869999999999997e-01   2.7900000000000003e-01   3.4949999999999998e-01
   1.1021000000000001e+00  -1.3189999999999999e-01   2.9165999999999999e+00   4.0100000000000002e-01  -3.2350000000000001e-01  -1.0520000000000000e-01   0.0000000000000000e+00   4.4469999999999998e-01   5.6589000000000000e+00   5.5869999999999997e-01   3.5599999999999998e-01   3.0959999999999999e-01
   1.1681999999999999e+00  -8.7900000000000006e-02   2.4018999999999999e+00   4.0100000000000002e-01  -3.2350000000000001e-01  -8.3299999999999999e-02  -1.7760000000000001e-01   3.5580000000000001e-01   5.7460000000000004e+00   5.8760000000000001e-01   3.5599999999999998e-01   3.4949999999999998e-01
   1.1241000000000001e+00  -4.3999999999999997e-02   3.0882000000000001e+00   4.2009999999999997e-01  -3.2350000000000001e-01  -8.7700000000000000e-02  -2.2189999999999999e-01   4.0020000000000000e-01   6.0941999999999998e+00   5.2980000000000005e-01   4.2340000000000000e-01   3.0520000000000003e-01
   1.0360000000000000e+00  -3.0780000000000002e-01   2.4018999999999999e+00   2.9599999999999999e-01  -2.7600000000000002e-01  -1.4470000000000000e-01   6.6600000000000006e-02   2.2239999999999999e-01   5.6589000000000000e+00   6.1650000000000005e-01   3.6559999999999998e-01   3.1409999999999999e-01
   1.1241000000000001e+00   2.1999999999999999e-02   1.9730000000000001e+00   3.5330000000000000e-01  -3.9010000000000000e-01  -1.1840000000000001e-01   1.3320000000000001e-01   4.0020000000000000e-01   6.1813000000000002e+00   5.5869999999999997e-01   4.6189999999999998e-01   3.5389999999999999e-01
   1.0360000000000000e+00  -2.1999999999999999e-02   2.1446000000000001e+00   5.2510000000000001e-01  -3.7109999999999999e-01  -8.3299999999999999e-02  -2.2200000000000001e-02   4.8920000000000002e-01   5.5719000000000003e+00   5.2980000000000005e-01   4.1370000000000001e-01   3.1409999999999999e-01
   1.1681999999999999e+00  -6.6000000000000003e-02   2.9165999999999999e+00   3.2460000000000000e-01  -2.9499999999999998e-01  -1.0960000000000000e-01   0.0000000000000000e+00   4.8920000000000002e-01   5.6589000000000000e+00   5.2980000000000005e-01   3.5599999999999998e-01   2.6100000000000001e-01
   1.0360000000000000e+00  -1.5390000000000001e-01   2.5735000000000001e+00   4.2009999999999997e-01  -3.3310000000000001e-01  -9.6500000000000002e-02  -8.8800000000000004e-02   6.2260000000000004e-01   5.5719000000000003e+00   5.9719999999999995e-01   3.6559999999999998e-01   3.1409999999999999e-01
   1.0580000000000001e+00   1.3189999999999999e-01   1.8872000000000000e+00   4.0100000000000002e-01  -3.6159999999999998e-01  -1.0520000000000000e-01   1.3320000000000001e-01   3.7800000000000000e-01   5.7460000000000004e+00   5.3939999999999999e-01   4.4259999999999999e-01   3.2290000000000002e-01
   1.1462000000000001e+00  -3.0780000000000002e-01   3.7745000000000002e+00   4.2009999999999997e-01  -3.0449999999999999e-01  -1.5350000000000000e-01   1.3320000000000001e-01   2.2239999999999999e-01   6.0941999999999998e+00   4.6239999999999998e-01   4.6189999999999998e-01   3.7159999999999999e-01
   1.1021000000000001e+00   2.1999999999999999e-02   2.1446000000000001e+00   3.5330000000000000e-01  -3.4260000000000002e-01  -1.2720000000000001e-01  -8.8800000000000004e-02   4.0020000000000000e-01   5.3977000000000004e+00   5.5869999999999997e-01   3.7530000000000002e-01   3.1850000000000001e-01
   1.0580000000000001e+00  -1.5390000000000001e-01   2.3161999999999998e+00   3.6280000000000001e-01  -3.9010000000000000e-01  -1.0520000000000000e-01  -1.1100000000000000e-01   1.7790000000000000e-01   6.7035999999999998e+00   4.8159999999999997e-01   3.8490000000000002e-01   3.6270000000000002e-01
   1.0580000000000001e+00  -3.7369999999999998e-01   3.3456000000000001e+00   4.7739999999999999e-01  -3.2350000000000001e-01  -1.0520000000000000e-01  -1.9980000000000001e-01   2.6679999999999998e-01   5.5719000000000003e+00   4.7199999999999998e-01   3.8490000000000002e-01   3.5830000000000001e-01
   1.1462000000000001e+00  -3.0780000000000002e-01   3.0024000000000002e+00   3.2460000000000000e-01  -3.2350000000000001e-01  -1.2720000000000001e-01  -1.3320000000000001e-01   4.6689999999999998e-01   4.9623999999999997e+00   5.2980000000000005e-01   4.2340000000000000e-01   3.4060000000000001e-01
   1.1021000000000001e+00   0.0000000000000000e+00   2.4018999999999999e+00   3.8190000000000002e-01  -3.9010000000000000e-01  -7.0199999999999999e-02  -4.4400000000000002e-02   3.7800000000000000e-01   6.0941999999999998e+00   5.2020000000000000e-01   3.8490000000000002e-01   3.2729999999999998e-01
   1.0801000000000001e+00   4.3999999999999997e-02   2.1446000000000001e+00   4.5829999999999999e-01  -2.7600000000000002e-01  -1.3589999999999999e-01  -2.2200000000000001e-02   1.3339999999999999e-01   6.4424999999999999e+00   3.9489999999999997e-01   4.5219999999999999e-01   3.0080000000000001e-01
   9.9190000000000000e-01  -8.7900000000000006e-02   2.4876999999999998e+00   5.7279999999999998e-01  -3.3310000000000001e-01  -1.2280000000000001e-01  -4.4400000000000002e-02   3.7800000000000000e-01   5.3977000000000004e+00   5.2020000000000000e-01   3.9450000000000002e-01   2.9189999999999999e-01
   1.1241000000000001e+00  -6.6000000000000003e-02   2.7450999999999999e+00   4.8690000000000000e-01  -3.6159999999999998e-01  -1.3589999999999999e-01   4.4400000000000002e-02   3.7800000000000000e-01   6.0941999999999998e+00   3.9489999999999997e-01   4.0410000000000001e-01   3.6270000000000002e-01
   1.0580000000000001e+00  -4.3999999999999997e-02   2.4018999999999999e+00   4.2009999999999997e-01  -3.2350000000000001e-01  -7.8899999999999998e-02  -8.8800000000000004e-02   5.7809999999999995e-01   6.0072000000000001e+00   5.2020000000000000e-01   3.5599999999999998e-01   3.1409999999999999e-01
   1.2122999999999999e+00   1.3189999999999999e-01   2.4018999999999999e+00   4.2959999999999998e-01  -3.8059999999999999e-01  -1.2720000000000001e-01  -4.4400000000000002e-02   1.3339999999999999e-01   6.0941999999999998e+00   5.2020000000000000e-01   3.3679999999999999e-01   3.4499999999999997e-01
   1.0360000000000000e+00  -4.3999999999999997e-02   2.3161999999999998e+00   4.2959999999999998e-01  -4.0920000000000001e-01  -1.3159999999999999e-01  -1.5540000000000001e-01   5.5589999999999995e-01   6.1813000000000002e+00   6.0690000000000000e-01   2.5979999999999998e-01   3.1409999999999999e-01
   1.1462000000000001e+00   8.7900000000000006e-02   2.4018999999999999e+00   3.1509999999999999e-01  -3.5210000000000002e-01  -1.2280000000000001e-01  -1.1100000000000000e-01   4.4469999999999998e-01   6.8777999999999997e+00   4.1420000000000001e-01   3.7530000000000002e-01   3.4060000000000001e-01
   9.2579999999999996e-01   0.0000000000000000e+00   3.0882000000000001e+00   4.0100000000000002e-01  -4.3769999999999998e-01  -1.2280000000000001e-01   1.3320000000000001e-01   3.5580000000000001e-01   6.0072000000000001e+00   5.9719999999999995e-01   3.2710000000000000e-01   3.1850000000000001e-01
   9.6989999999999998e-01   0.0000000000000000e+00   3.1739999999999999e+00   3.4370000000000001e-01  -3.8059999999999999e-01  -8.3299999999999999e-02  -1.3320000000000001e-01   3.1130000000000002e-01   5.2236000000000002e+00   5.6830000000000003e-01   3.4639999999999999e-01   3.4060000000000001e-01
   1.0801000000000001e+00  -8.7900000000000006e-02   2.0588000000000002e+00   5.1559999999999995e-01  -3.8059999999999999e-01  -8.7700000000000000e-02  -4.4400000000000002e-02   5.3369999999999995e-01   5.4847999999999999e+00   5.0090000000000001e-01   4.6189999999999998e-01   3.0520000000000003e-01
   9.2579999999999996e-01   0.0000000000000000e+00   2.6593000000000000e+00   5.1559999999999995e-01  -3.1400000000000000e-01  -3.5099999999999999e-02  -6.6600000000000006e-02   2.6679999999999998e-01   5.8330000000000002e+00   5.7799999999999996e-01   3.5599999999999998e-01   3.2290000000000002e-01
   1.0360000000000000e+00   1.0990000000000000e-01   2.4876999999999998e+00   4.6779999999999999e-01  -3.1400000000000000e-01  -1.4030000000000001e-01  -4.4400000000000002e-02   4.2249999999999999e-01   5.7460000000000004e+00   5.8760000000000001e-01   3.7530000000000002e-01   3.3179999999999998e-01
   1.0801000000000001e+00  -6.6000000000000003e-02   2.7450999999999999e+00   3.9140000000000003e-01  -4.0920000000000001e-01  -1.1400000000000000e-01  -2.6629999999999998e-01   4.2249999999999999e-01   6.3554000000000004e+00   5.2020000000000000e-01   3.4639999999999999e-01   3.2290000000000002e-01
