# Supplementary material for: Footwear and Foam Surface Alter Gait Initiation of Typical Subjects
Source: PLoS One. 2015 Aug 13;10(8):e0135821. doi: 10.1371/journal.pone.0135821 (PMC4536224; doi:10.1371/journal.pone.0135821)
Supplement: S1 Dataset — (ZIP) [file pone.0135821.s001.zip › 4_shod_av1_01.txt]

   2.2989899999999999e+01  -2.1543999999999999e+00   3.1362549999999999e+02   2.8957400000000000e+01   2.6187600000000000e+01  -2.9380999999999999e+00  -2.2638800000000000e+01  -1.0005999999999999e+00   3.1968500000000000e+02   2.5652100000000001e+01  -3.1300500000000000e+01   3.7246000000000001e+00
   2.2945900000000002e+01  -3.3195000000000001e+00   3.1208139999999997e+02   2.8585100000000001e+01   2.6082899999999999e+01  -2.9030000000000000e+00  -2.2128399999999999e+01  -1.0672999999999999e+00   3.1951089999999999e+02   2.5690700000000000e+01  -3.1454400000000000e+01   3.6316999999999999e+00
   2.2681400000000000e+01  -3.4293999999999998e+00   3.0890740000000000e+02   2.7993099999999998e+01   2.5864000000000001e+01  -2.7583000000000002e+00  -2.2372499999999999e+01  -1.0005999999999999e+00   3.1959800000000001e+02   2.5613600000000002e+01  -3.1271599999999999e+01   3.4901000000000000e+00
   2.1954000000000001e+01  -4.0670000000000002e+00   3.0427510000000001e+02   2.7248400000000000e+01   2.5502400000000002e+01  -2.6267000000000000e+00  -2.2882999999999999e+01  -1.4453000000000000e+00   3.2186149999999998e+02   2.5652100000000001e+01  -3.1348600000000001e+01   3.5299000000000000e+00
   2.1138400000000001e+01  -5.2100999999999997e+00   2.9921379999999999e+02   2.6436900000000001e+01   2.5207400000000000e+01  -2.4601000000000002e+00  -2.2661000000000001e+01  -1.6454000000000000e+00   3.2186149999999998e+02   2.5642499999999998e+01  -3.1473700000000001e+01   3.5741999999999998e+00
   2.0322800000000001e+01  -6.0674999999999999e+00   2.9303739999999999e+02   2.5405799999999999e+01   2.4817299999999999e+01  -2.3460999999999999e+00  -2.2572299999999998e+01  -1.1563000000000001e+00   3.2281920000000002e+02   2.5632899999999999e+01  -3.1695000000000000e+01   3.5830000000000002e+00
   1.9419100000000000e+01  -6.7709000000000001e+00   2.8643209999999999e+02   2.4384200000000000e+01   2.4446200000000001e+01  -2.1312000000000002e+00  -2.3016200000000001e+01  -2.0234000000000001e+00   3.2577920000000000e+02   2.5555800000000001e+01  -3.1810500000000001e+01   3.4502999999999999e+00
   1.8801900000000000e+01  -7.7821999999999996e+00   2.7854000000000002e+02   2.3305299999999999e+01   2.3751500000000000e+01  -1.9470000000000001e+00  -2.3393500000000000e+01  -2.6682999999999999e+00   3.2734629999999999e+02   2.5420900000000000e+01  -3.2089500000000001e+01   3.3441000000000001e+00
   1.8074500000000000e+01  -8.6615000000000002e+00   2.7039049999999997e+02   2.2207400000000000e+01   2.3085400000000000e+01  -1.7936000000000001e+00  -2.3548800000000000e+01  -2.6459999999999999e+00   3.2969700000000000e+02   2.5401700000000002e+01  -3.2233800000000002e+01   3.2557000000000000e+00
   1.6553599999999999e+01  -8.5076000000000001e+00   2.5915280000000001e+02   2.1099900000000002e+01   2.2181400000000000e+01  -1.6313000000000000e+00  -2.3437899999999999e+01  -3.3797999999999999e+00   3.3048050000000001e+02   2.5218599999999999e+01  -3.2609099999999998e+01   3.2423999999999999e+00
   1.5495600000000000e+01  -8.4417000000000009e+00   2.4842980000000000e+02   2.0049600000000002e+01   2.1344000000000001e+01  -1.5041000000000000e+00  -2.4014900000000001e+01  -3.6911000000000000e+00   3.3317939999999999e+02   2.4823699999999999e+01  -3.2762999999999998e+01   3.1583999999999999e+00
   1.3820399999999999e+01  -8.4636999999999993e+00   2.3504759999999999e+02   1.8904000000000000e+01   2.0402000000000001e+01  -1.3900999999999999e+00  -2.3837399999999999e+01  -4.2915000000000001e+00   3.3552999999999997e+02   2.4515499999999999e+01  -3.2994000000000000e+01   3.0211999999999999e+00
   1.2674200000000001e+01  -8.0459999999999994e+00   2.2175110000000001e+02   1.7767800000000001e+01   1.9383800000000001e+01  -1.2585999999999999e+00  -2.3593200000000000e+01  -5.1364000000000001e+00   3.3735829999999999e+02   2.4158999999999999e+01  -3.3224899999999998e+01   2.8222000000000000e+00
   1.1285600000000001e+01  -8.0020000000000007e+00   2.0862620000000001e+02   1.6574400000000001e+01   1.8184799999999999e+01  -1.0744000000000000e+00  -2.4636399999999998e+01  -6.2260000000000000e+00   3.4057950000000000e+02   2.3638900000000000e+01  -3.3407699999999998e+01   2.6939000000000002e+00
   1.0425900000000000e+01  -7.8700999999999999e+00   1.9661640000000000e+02   1.5476400000000000e+01   1.7385400000000001e+01  -9.9109999999999998e-01  -2.6411999999999999e+01  -7.9158999999999997e+00   3.4545490000000001e+02   2.3147600000000001e+01  -3.3686799999999998e+01   2.5655999999999999e+00
   8.9270999999999994e+00  -7.1447000000000003e+00   1.8555029999999999e+02   1.4368900000000000e+01   1.6595600000000001e+01  -8.6390000000000000e-01  -2.8342900000000000e+01  -9.5390999999999995e+00   3.5111380000000003e+02   2.2598500000000001e+01  -3.4090899999999998e+01   2.3576999999999999e+00
   7.5824999999999996e+00  -6.1113999999999997e+00   1.7465580000000000e+02   1.3442800000000000e+01   1.5815300000000001e+01  -8.1569999999999998e-01  -3.0318300000000001e+01  -1.0561900000000000e+01   3.5703390000000002e+02   2.2261399999999998e+01  -3.4716299999999997e+01   2.2073000000000000e+00
   5.9954999999999998e+00  -4.3746999999999998e+00   1.6487639999999999e+02   1.2631300000000000e+01   1.5196800000000000e+01  -8.6390000000000000e-01  -3.2426800000000000e+01  -1.1406900000000000e+01   3.6417280000000000e+02   2.1779699999999998e+01  -3.5438000000000002e+01   2.0480999999999998e+00
   4.9374000000000002e+00  -1.7586999999999999e+00   1.5715590000000000e+02   1.2058400000000001e+01   1.4530700000000000e+01  -9.0769999999999995e-01  -3.5067999999999998e+01  -1.1896100000000001e+01   3.7496830000000000e+02   2.1336600000000001e+01  -3.6140400000000000e+01   1.9109000000000000e+00
   3.8574000000000002e+00   8.1340000000000001e-01   1.5106520000000000e+02   1.1552400000000000e+01   1.4054900000000000e+01  -1.0305000000000000e+00  -3.7531599999999997e+01  -1.2741000000000000e+01   3.8532839999999999e+02   2.0826100000000000e+01  -3.7035200000000003e+01   1.7296000000000000e+00
   2.8433999999999999e+00   3.5394000000000001e+00   1.4514619999999999e+02   1.1103700000000000e+01   1.3883599999999999e+01  -1.2542000000000000e+00  -3.9373800000000003e+01  -1.3208000000000000e+01   3.9577560000000000e+02   2.0142199999999999e+01  -3.8189900000000002e+01   1.6277999999999999e+00
   2.0720000000000001e+00   5.6718000000000002e+00   1.4111429999999999e+02   1.0750400000000001e+01   1.3607600000000000e+01  -1.3900999999999999e+00  -4.0705500000000001e+01  -1.3897300000000000e+01   4.0604870000000000e+02   1.9410100000000000e+01  -3.9421500000000002e+01   1.4198999999999999e+00
   1.6752000000000000e+00   7.1447000000000003e+00   1.3854079999999999e+02   1.0148899999999999e+01   1.3284100000000000e+01  -1.5217000000000001e+00  -4.2281399999999998e+01  -1.5809600000000000e+01   4.1519009999999997e+02   1.8244499999999999e+01  -4.0451099999999997e+01   1.0306999999999999e+00
   1.3446000000000000e+00   8.2438000000000002e+00   1.3493790000000001e+02   9.9102999999999994e+00   1.3150900000000000e+01  -1.5217000000000001e+00  -4.4212299999999999e+01  -1.8678000000000001e+01   4.2607260000000002e+02   1.6847700000000000e+01  -4.1624899999999997e+01   6.0160000000000002e-01
   9.4779999999999998e-01   9.0571999999999999e+00   1.3365110000000001e+02   9.4806000000000008e+00   1.3027200000000001e+01  -1.4910000000000001e+00  -4.5677199999999999e+01  -2.2013300000000001e+01   4.3573630000000003e+02   1.5528100000000000e+01  -4.2750700000000002e+01   9.2899999999999996e-02
   1.2564000000000000e+00   9.0571999999999999e+00   1.3133500000000001e+02   9.0031999999999996e+00   1.2960599999999999e+01  -1.5610999999999999e+00  -4.7208599999999997e+01  -2.4970600000000001e+01   4.4618349999999998e+02   1.4256500000000001e+01  -4.3866900000000001e+01  -4.2020000000000002e-01
   9.9190000000000000e-01   9.1452000000000009e+00   1.2979089999999999e+02   8.4877000000000002e+00   1.2913000000000000e+01  -1.4559000000000000e+00  -4.8717900000000000e+01  -2.7994700000000002e+01   4.5619540000000001e+02   1.2975400000000000e+01  -4.4992699999999999e+01  -9.2010000000000003e-01
   7.0530000000000004e-01   8.3977000000000004e+00   1.2936189999999999e+02   7.9626000000000001e+00   1.2884399999999999e+01  -1.4119999999999999e+00  -4.9938600000000001e+01  -3.1063199999999998e+01   4.6725209999999998e+02   1.1694200000000000e+01  -4.6214700000000001e+01  -1.3492000000000000e+00
   5.2900000000000003e-01   7.5404000000000000e+00   1.2798940000000000e+02   7.3993000000000002e+00   1.2894000000000000e+01  -1.2146999999999999e+00  -5.0648899999999998e+01  -3.4020600000000002e+01   4.7639339999999999e+02   1.0740600000000001e+01  -4.7465499999999999e+01  -1.8048000000000000e+00
   6.8330000000000002e-01   6.3532999999999999e+00   1.2756050000000000e+02   6.8837000000000002e+00   1.2836900000000000e+01  -1.1094999999999999e+00  -5.1625399999999999e+01  -3.6911200000000001e+01   4.8544760000000002e+02   9.7291000000000007e+00  -4.8533600000000000e+01  -2.2427000000000001e+00
   7.0530000000000004e-01   5.5399000000000003e+00   1.2747470000000000e+02   6.3776999999999999e+00   1.2741700000000000e+01  -9.6470000000000000e-01  -5.2713000000000001e+01  -3.9623899999999999e+01   4.9389249999999998e+02   8.7369000000000003e+00  -4.9447699999999998e+01  -2.6143000000000001e+00
   5.0700000000000001e-01   4.0010000000000003e+00   1.2678840000000000e+02   5.8525999999999998e+00   1.2798800000000000e+01  -8.1130000000000002e-01  -5.3622999999999998e+01  -4.2180999999999997e+01   5.0042200000000003e+02   7.9760000000000000e+00  -5.0313600000000001e+01  -2.9460000000000002e+00
   7.2740000000000005e-01   2.7919000000000000e+00   1.2738890000000001e+02   5.2702000000000000e+00   1.2779800000000000e+01  -5.7010000000000005e-01  -5.4333199999999998e+01  -4.3759799999999998e+01   5.0608089999999999e+02   7.3113000000000001e+00  -5.0890999999999998e+01  -3.3220000000000001e+00
   8.3760000000000001e-01   8.7929999999999997e-01   1.2790360000000000e+02   4.8978000000000002e+00   1.2913000000000000e+01  -4.3409999999999999e-01  -5.4932499999999997e+01  -4.5983300000000000e+01   5.1182690000000002e+02   6.6273999999999997e+00  -5.1554900000000004e+01  -3.5697000000000001e+00
   1.2564000000000000e+00  -6.3749999999999996e-01   1.2850409999999999e+02   4.5255000000000001e+00   1.2960599999999999e+01  -2.5000000000000000e-01  -5.5864699999999999e+01  -4.7139600000000002e+01   5.1652809999999999e+02   6.1265000000000001e+00  -5.2045600000000000e+01  -3.7555000000000001e+00
   1.1902999999999999e+00  -1.9564999999999999e+00   1.2919040000000001e+02   4.0862999999999996e+00   1.2970100000000000e+01  -5.2600000000000001e-02  -5.6441699999999997e+01  -4.8540399999999998e+01   5.2027170000000001e+02   5.6543999999999999e+00  -5.2440100000000001e+01  -3.9590000000000001e+00
   1.9177000000000000e+00  -3.2536000000000000e+00   1.3090610000000001e+02   3.7521000000000000e+00   1.3131900000000000e+01   8.3299999999999999e-02  -5.7196399999999997e+01  -5.0096899999999998e+01   5.2244820000000004e+02   5.3173000000000004e+00  -5.2825000000000003e+01  -4.1271000000000004e+00
   2.2924000000000002e+00  -4.7264999999999997e+00   1.3313640000000001e+02   3.6185000000000000e+00   1.3350700000000000e+01   1.5790000000000001e-01  -5.8150700000000001e+01  -5.0964100000000002e+01   5.2436350000000004e+02   4.8357000000000001e+00  -5.2978999999999999e+01  -4.2377000000000002e+00
   3.0198000000000000e+00  -5.6277999999999997e+00   1.3519520000000000e+02   3.3893000000000000e+00   1.3607600000000000e+01   2.5000000000000000e-01  -5.8683399999999999e+01  -5.2031399999999998e+01   5.2610479999999995e+02   4.6623000000000001e+00  -5.3065500000000000e+01  -4.3880999999999997e+00
   3.8574000000000002e+00  -6.5510999999999999e+00   1.3939869999999999e+02   3.2843000000000000e+00   1.3807499999999999e+01   3.8590000000000002e-01  -5.9415900000000001e+01  -5.2520600000000002e+01   5.2584360000000004e+02   4.5080999999999998e+00  -5.3046300000000002e+01  -4.4322999999999997e+00
   4.8272000000000004e+00  -7.4523999999999999e+00   1.4343049999999999e+02   3.2938999999999998e+00   1.4073900000000000e+01   3.8590000000000002e-01  -6.0192700000000002e+01  -5.2943100000000001e+01   5.2453769999999997e+02   4.3540000000000001e+00  -5.2902000000000001e+01  -4.4721000000000002e+00
   5.7088999999999999e+00  -8.1778999999999993e+00   1.4694759999999999e+02   3.2747999999999999e+00   1.4387900000000000e+01   5.0429999999999997e-01  -6.0459000000000003e+01  -5.3454500000000003e+01   5.2305759999999998e+02   4.3540000000000001e+00  -5.2699900000000000e+01  -4.5340999999999996e+00
   6.7668999999999997e+00  -8.7714999999999996e+00   1.5209469999999999e+02   3.4371000000000000e+00   1.4768599999999999e+01   5.5249999999999999e-01  -6.0902900000000002e+01  -5.3565700000000000e+01   5.2035879999999997e+02   4.3348000000000004e+00  -5.2449700000000000e+01  -4.5164000000000000e+00
   7.6486000000000001e+00  -9.3430000000000000e+00   1.5844270000000000e+02   3.6185000000000000e+00   1.5120699999999999e+01   5.7450000000000001e-01  -6.1036099999999998e+01  -5.3499000000000002e+01   5.1609280000000001e+02   4.4118000000000004e+00  -5.1997500000000002e+01  -4.5118999999999998e+00
   8.7065999999999999e+00  -9.6288000000000000e+00   1.6393279999999999e+02   3.8954000000000000e+00   1.5586900000000000e+01   5.4820000000000002e-01  -6.0880699999999997e+01  -5.3365600000000001e+01   5.1165280000000001e+02   4.6237000000000004e+00  -5.1535600000000002e+01  -4.4676999999999998e+00
   9.9629999999999992e+00  -9.6728000000000005e+00   1.6976609999999999e+02   4.1722000000000001e+00   1.6091300000000000e+01   5.7010000000000005e-01  -6.0858499999999999e+01  -5.3076500000000003e+01   5.0660329999999999e+02   5.0765000000000002e+00  -5.1006399999999999e+01  -4.3837000000000002e+00
   1.0822699999999999e+01  -1.0090500000000000e+01   1.7611410000000001e+02   4.4013999999999998e+00   1.6576599999999999e+01   5.8320000000000005e-01  -6.0680999999999997e+01  -5.2831899999999997e+01   5.0155380000000002e+02   5.4039999999999999e+00  -5.0400199999999998e+01  -4.3483000000000001e+00
   1.1924799999999999e+01  -1.0530099999999999e+01   1.8306260000000000e+02   4.6592000000000002e+00   1.6995300000000000e+01   5.7010000000000005e-01  -5.9926299999999998e+01  -5.2587299999999999e+01   4.9606900000000002e+02   6.0879000000000003e+00  -4.9832500000000003e+01  -4.2332999999999998e+00
   1.2674200000000001e+01  -1.0903900000000000e+01   1.9198410000000001e+02   5.0315000000000003e+00   1.7747000000000000e+01   5.5249999999999999e-01  -6.0015099999999997e+01  -5.0630600000000001e+01   4.9101949999999999e+02   7.1090000000000000e+00  -4.9178199999999997e+01  -3.8660999999999999e+00
   1.3600000000000000e+01  -1.1453400000000000e+01   1.9936150000000001e+02   5.4134000000000002e+00   1.8356000000000002e+01   6.0950000000000004e-01  -5.9659999999999997e+01  -4.7895600000000002e+01   4.8370639999999997e+02   8.2167999999999992e+00  -4.8427700000000002e+01  -3.5388000000000002e+00
   1.4481700000000000e+01  -1.2464700000000001e+01   2.0939820000000000e+02   5.7188999999999997e+00   1.9231500000000000e+01   6.1390000000000000e-01  -5.8461500000000001e+01  -4.6450299999999999e+01   4.7621929999999998e+02   9.2475000000000005e+00  -4.7561700000000002e+01  -3.2025999999999999e+00
   1.4988600000000000e+01  -1.2904400000000001e+01   2.1934909999999999e+02   6.1486000000000001e+00   2.0097400000000000e+01   6.9730000000000003e-01  -5.7307299999999998e+01  -4.5138399999999997e+01   4.6786149999999998e+02   1.0191500000000000e+01  -4.6695799999999998e+01  -2.8929999999999998e+00
   1.6002600000000001e+01  -1.4135400000000001e+01   2.2912850000000000e+02   6.4635999999999996e+00   2.0763600000000000e+01   7.8500000000000003e-01  -5.6086599999999997e+01  -4.3248399999999997e+01   4.5941660000000002e+02   1.1337800000000000e+01  -4.5791300000000000e+01  -2.6231000000000000e+00
   1.6840199999999999e+01  -1.4904900000000000e+01   2.4113820000000001e+02   6.8837000000000002e+00   2.1857900000000001e+01   9.0339999999999998e-01  -5.5332000000000001e+01  -4.1892000000000003e+01   4.4940469999999999e+02   1.2281800000000000e+01  -4.4780999999999999e+01  -2.2869000000000002e+00
   1.7611699999999999e+01  -1.6179900000000000e+01   2.5426310000000001e+02   7.3323999999999998e+00   2.2999800000000000e+01   9.5160000000000000e-01  -5.4155700000000003e+01  -4.1046999999999997e+01   4.4035050000000001e+02   1.3322100000000001e+01  -4.3693700000000000e+01  -2.1187999999999998e+00
   1.8846000000000000e+01  -1.7191199999999998e+01   2.6747379999999998e+02   7.8384999999999998e+00   2.4151199999999999e+01   1.0568000000000000e+00  -5.2779600000000002e+01  -3.9579500000000003e+01   4.3033850000000001e+02   1.4381800000000000e+01  -4.2529400000000003e+01  -1.8312999999999999e+00
   2.0102399999999999e+01  -1.8795999999999999e+01   2.8179969999999997e+02   8.3348999999999993e+00   2.5473900000000000e+01   1.1928000000000001e+00  -5.1292499999999997e+01  -3.8356499999999997e+01   4.1919479999999999e+02   1.5354699999999999e+01  -4.1374800000000000e+01  -1.5615000000000001e+00
   2.1821700000000000e+01  -2.0180900000000001e+01   2.9732659999999998e+02   8.8981999999999992e+00   2.6777600000000000e+01   1.3156000000000001e+00  -5.0160600000000002e+01  -3.6688800000000001e+01   4.0726760000000002e+02   1.6385400000000001e+01  -4.0075800000000001e+01  -1.2076000000000000e+00
   2.3100200000000001e+01  -2.2027600000000000e+01   3.1345400000000001e+02   9.5092999999999996e+00   2.8119299999999999e+01   1.4954000000000001e+00  -4.8584699999999998e+01  -3.4909999999999997e+01   3.9446969999999999e+02   1.7454599999999999e+01  -3.8661400000000000e+01  -9.5550000000000002e-01
   2.4731300000000001e+01  -2.4006100000000000e+01   3.2992439999999999e+02   9.9483999999999995e+00   2.9527600000000000e+01   1.6445000000000001e+00  -4.7142099999999999e+01  -3.2686399999999999e+01   3.8097539999999998e+02   1.8571999999999999e+01  -3.7304600000000001e+01  -5.6179999999999997e-01
   2.6693000000000001e+01  -2.5896699999999999e+01   3.4793900000000002e+02   1.0578600000000000e+01   3.1021599999999999e+01   1.8636999999999999e+00  -4.5477400000000003e+01  -3.0151599999999998e+01   3.6861290000000002e+02   1.9602699999999999e+01  -3.5899799999999999e+01  -1.7690000000000000e-01
   2.8544599999999999e+01  -2.7985099999999999e+01   3.6698300000000000e+02   1.1141900000000000e+01   3.2686900000000001e+01   1.9997000000000000e+00  -4.3679600000000001e+01  -2.8016900000000000e+01   3.5442210000000000e+02   2.0556400000000000e+01  -3.4427700000000002e+01   1.5040000000000001e-01
   3.0440200000000001e+01  -3.0051600000000001e+01   3.8619860000000000e+02   1.1800599999999999e+01   3.4304600000000001e+01   2.1838000000000002e+00  -4.1904000000000003e+01  -2.5660000000000000e+01   3.4014420000000001e+02   2.1644900000000000e+01  -3.2917000000000002e+01   5.7509999999999994e-01
   3.2732599999999998e+01  -3.2052100000000003e+01   4.0567149999999998e+02   1.2497600000000000e+01   3.5998399999999997e+01   2.3153999999999999e+00  -4.0017499999999998e+01  -2.2858300000000000e+01   3.2586630000000002e+02   2.2742999999999999e+01  -3.1184999999999999e+01   9.3340000000000001e-01
   3.4716400000000000e+01  -3.3876700000000000e+01   4.2557339999999999e+02   1.3356900000000000e+01   3.7635100000000001e+01   2.4030999999999998e+00  -3.7975499999999997e+01  -2.0056600000000000e+01   3.1158839999999998e+02   2.3792999999999999e+01  -2.9645499999999998e+01   1.4244000000000001e+00
   3.6634000000000000e+01  -3.6053100000000001e+01   4.4427420000000001e+02   1.4120699999999999e+01   3.9262300000000003e+01   2.6048000000000000e+00  -3.6088999999999999e+01  -1.7677299999999999e+01   2.9591759999999999e+02   2.5131900000000002e+01  -2.8096399999999999e+01   1.8799999999999999e+00
   3.8706000000000003e+01  -3.7899700000000003e+01   4.6203149999999999e+02   1.4913100000000000e+01   4.0737299999999998e+01   2.7101000000000002e+00  -3.3758499999999998e+01  -1.4542100000000000e+01   2.8451270000000000e+02   2.6335999999999999e+01  -2.6681899999999999e+01   2.3090999999999999e+00
   4.0601599999999998e+01  -3.9636400000000002e+01   4.7927400000000000e+02   1.5715100000000000e+01   4.2183700000000002e+01   2.8635999999999999e+00  -3.2537799999999997e+01  -1.1251200000000001e+01   2.7345609999999999e+02   2.7511199999999999e+01  -2.5450299999999999e+01   2.8399000000000001e+00
   4.1880000000000003e+01  -4.1439100000000003e+01   4.9540140000000002e+02   1.6421600000000002e+01   4.3649099999999997e+01   2.9293000000000000e+00  -3.1006300000000000e+01  -8.1827000000000005e+00   2.6144180000000000e+02   2.8657599999999999e+01  -2.4199400000000001e+01   3.3618000000000001e+00
   4.2982199999999999e+01  -4.3417600000000000e+01   5.0955570000000000e+02   1.6984900000000000e+01   4.4990900000000003e+01   3.0739999999999998e+00  -2.9341699999999999e+01  -6.4260999999999999e+00   2.5317099999999999e+02   2.9601600000000001e+01  -2.3275700000000001e+01   3.6671000000000000e+00
   4.4282600000000002e+01  -4.5044400000000003e+01   5.2388160000000005e+02   1.7729600000000001e+01   4.6180399999999999e+01   3.1837000000000000e+00  -2.8320699999999999e+01  -5.2920999999999996e+00   2.4585800000000000e+02   3.0381799999999998e+01  -2.2515599999999999e+01   3.8881999999999999e+00
   4.5009999999999998e+01  -4.7330700000000000e+01   5.3597709999999995e+02   1.8159199999999998e+01   4.7312700000000000e+01   3.3984999999999999e+00  -2.7055599999999998e+01  -5.1586999999999996e+00   2.4516149999999999e+02   3.0892399999999999e+01  -2.2544400000000000e+01   3.9767000000000001e+00
   4.5649299999999997e+01  -4.9814799999999998e+01   5.4884469999999999e+02   1.8273800000000001e+01   4.8369000000000000e+01   3.6002999999999998e+00  -2.4414400000000001e+01  -7.4711999999999996e+00   2.4524860000000001e+02   3.1036799999999999e+01  -2.2592500000000001e+01   3.7023999999999999e+00
   4.6905700000000003e+01  -5.2518799999999999e+01   5.6016809999999998e+02   1.8531600000000001e+01   4.9282499999999999e+01   3.8677999999999999e+00  -2.3837399999999999e+01  -8.3161000000000005e+00   2.4080850000000001e+02   3.1200600000000001e+01  -2.2409700000000001e+01   3.7378000000000000e+00
   4.7831400000000002e+01  -5.5200800000000001e+01   5.7260680000000002e+02   1.8741599999999998e+01   5.0529100000000000e+01   4.0782999999999996e+00  -2.1706700000000001e+01  -8.9832000000000001e+00   2.3689080000000001e+02   3.0988700000000001e+01  -2.2092199999999998e+01   3.5255000000000001e+00
   4.8646999999999998e+01  -5.7706899999999997e+01   5.8350130000000001e+02   1.8722500000000000e+01   5.1490200000000002e+01   4.3151000000000002e+00  -2.0641300000000001e+01  -1.1384700000000000e+01   2.3079660000000001e+02   3.0526299999999999e+01  -2.1649600000000000e+01   3.2423999999999999e+00
   4.9660899999999998e+01  -6.0234999999999999e+01   5.9379539999999997e+02   1.8942100000000000e+01   5.2384700000000002e+01   4.4729000000000001e+00  -1.9353999999999999e+01  -1.3519299999999999e+01   2.2505060000000000e+02   2.9813500000000001e+01  -2.1101099999999999e+01   2.9813999999999998e+00
   5.0388300000000001e+01  -6.2367400000000004e+01   6.0271690000000001e+02   1.9085400000000000e+01   5.3241100000000003e+01   4.6790000000000003e+00  -1.7822500000000002e+01  -1.4275300000000000e+01   2.1556100000000001e+02   2.8859800000000000e+01  -2.0283300000000001e+01   2.6762000000000001e+00
   5.1270000000000003e+01  -6.4302000000000007e+01   6.1095209999999997e+02   1.9094899999999999e+01   5.4040399999999998e+01   4.8939000000000004e+00  -1.5780600000000000e+01  -1.5720599999999999e+01   2.0581030000000001e+02   2.7694299999999998e+01  -1.9484600000000000e+01   2.3532999999999999e+00
   5.1754899999999999e+01  -6.6236599999999996e+01   6.1824369999999999e+02   1.9190400000000000e+01   5.4725600000000000e+01   5.1087999999999996e+00  -1.4404500000000001e+01  -1.6543299999999999e+01   1.9370890000000000e+02   2.6499800000000000e+01  -1.8570499999999999e+01   1.9994000000000001e+00
   5.2570500000000003e+01  -6.7687500000000000e+01   6.2450599999999997e+02   1.9219000000000001e+01   5.5391700000000000e+01   5.1614000000000004e+00  -1.2895300000000001e+01  -1.6031900000000000e+01   1.8047579999999999e+02   2.4987500000000001e+01  -1.7367799999999999e+01   1.8091999999999999e+00
   5.2768900000000002e+01  -6.9556100000000001e+01   6.2853779999999995e+02   1.9276299999999999e+01   5.5848399999999998e+01   5.2930000000000001e+00  -1.1497000000000000e+01  -1.5142500000000000e+01   1.6767789999999999e+02   2.3571400000000001e+01  -1.6376700000000000e+01   1.6101000000000001e+00
   5.3363999999999997e+01  -7.0611300000000000e+01   6.3179759999999999e+02   1.9209499999999998e+01   5.6152900000000002e+01   5.4157000000000002e+00  -9.9655000000000005e+00  -1.4564399999999999e+01   1.5366120000000001e+02   2.1827900000000000e+01  -1.5048900000000000e+01   1.3845000000000001e+00
   5.3077500000000001e+01  -7.2106200000000001e+01   6.3522889999999995e+02   1.9219000000000001e+01   5.6505000000000003e+01   5.4596000000000000e+00  -8.3231000000000002e+00  -1.2807700000000001e+01   1.4051519999999999e+02   2.0103600000000000e+01  -1.3672900000000000e+01   1.2253000000000001e+00
   5.2901100000000000e+01  -7.3249300000000005e+01   6.3651570000000004e+02   1.9266800000000000e+01   5.6742899999999999e+01   5.5911999999999997e+00  -7.3686999999999996e+00  -1.1251200000000001e+01   1.2615020000000000e+02   1.8283000000000001e+01  -1.2268100000000000e+01   1.1589000000000000e+00
   5.2680700000000002e+01  -7.4172600000000003e+01   6.3788819999999998e+02   1.9047200000000000e+01   5.6876199999999997e+01   5.5911999999999997e+00  -6.3478000000000003e+00  -9.3390000000000004e+00   1.0960880000000000e+02   1.6212000000000000e+01  -1.0747800000000000e+01   1.0262000000000000e+00
   5.2526400000000002e+01  -7.5359700000000004e+01   6.3754510000000005e+02   1.9066299999999998e+01   5.7037900000000000e+01   5.6875999999999998e+00  -5.1048000000000000e+00  -7.8714000000000004e+00   9.4895600000000002e+01   1.4266200000000000e+01  -9.2949000000000002e+00   8.4489999999999998e-01
   5.2350099999999998e+01  -7.6107200000000006e+01   6.3771669999999995e+02   1.8989899999999999e+01   5.7199700000000000e+01   5.7008000000000001e+00  -5.8372999999999999e+00  -4.5361000000000002e+00   8.1052999999999997e+01   1.2397399999999999e+01  -8.1018000000000008e+00   1.1413000000000000e+00
   5.2107599999999998e+01  -7.6480900000000005e+01   6.3737350000000004e+02   1.8970800000000001e+01   5.7152099999999997e+01   5.7271000000000001e+00  -1.7090000000000001e+00  -2.8239000000000001e+00   6.6688100000000006e+01   1.0249300000000000e+01  -6.5815000000000001e+00   6.3700000000000001e-01
   5.2063499999999998e+01  -7.7382199999999997e+01   6.3694460000000004e+02   1.8827600000000000e+01   5.7323399999999999e+01   5.7403000000000004e+00  -2.7966000000000002e+00  -2.5792999999999999e+00   5.5283200000000001e+01   8.6212999999999997e+00  -5.2535999999999996e+00   8.4050000000000002e-01
   5.1843100000000000e+01  -7.7580100000000002e+01   6.3557209999999998e+02   1.8980300000000000e+01   5.7275799999999997e+01   5.7622000000000000e+00  -2.7744000000000000e+00   1.7788999999999999e+00   4.3530099999999997e+01   7.0511999999999997e+00  -4.1279000000000003e+00   1.0395000000000001e+00
   5.1931300000000000e+01  -7.7887900000000002e+01   6.3368480000000000e+02   1.8913499999999999e+01   5.7190199999999997e+01   5.7403000000000004e+00  -8.2120000000000004e-01   4.1581000000000001e+00   3.4301699999999997e+01   5.8086000000000002e+00  -3.3773000000000000e+00   1.1634000000000000e+00
   5.1754899999999999e+01  -7.8261600000000001e+01   6.3179759999999999e+02   1.8875299999999999e+01   5.6952300000000001e+01   5.7577999999999996e+00   1.5540000000000001e-01   6.6261999999999999e+00   2.6030999999999999e+01   4.8068000000000000e+00  -2.5882999999999998e+00   1.2917000000000001e+00
   5.1710799999999999e+01  -7.8261600000000001e+01   6.2802310000000000e+02   1.8951699999999999e+01   5.6742899999999999e+01   5.7051999999999996e+00   4.4390000000000002e-01   1.0006000000000000e+01   1.9936800000000002e+01   3.7856999999999998e+00  -1.8378000000000001e+00   1.4553000000000000e+00
   5.1490400000000001e+01  -7.7843900000000005e+01   6.2424860000000001e+02   1.8922999999999998e+01   5.6428899999999999e+01   5.5823999999999998e+00   8.4340000000000004e-01   8.2716999999999992e+00   1.3755500000000000e+01   2.4853000000000001e+00  -1.1065000000000000e+00   1.1899000000000000e+00
   5.1093699999999998e+01  -7.7843900000000005e+01   6.1875840000000005e+02   1.8999400000000001e+01   5.6057800000000000e+01   5.5560999999999998e+00   1.3317000000000001e+00   2.3125000000000000e+00   5.2236000000000002e+00   1.0885000000000000e+00  -2.7900000000000003e-01   4.5560000000000000e-01
   5.0586700000000000e+01  -7.7382199999999997e+01   6.1283939999999996e+02   1.9047200000000000e+01   5.5772300000000001e+01   5.4991000000000003e+00   2.3527000000000000e+00  -1.1785000000000001e+00   2.6118000000000001e+00   2.7939999999999998e-01   1.1550000000000001e-01   5.3100000000000001e-02
   4.9683000000000000e+01  -7.7228300000000004e+01   6.0777809999999999e+02   1.9123500000000000e+01   5.5477300000000000e+01   5.3762999999999996e+00   1.1100000000000000e-01  -2.7572000000000001e+00   3.8306000000000000e+00   2.1190000000000001e-01   3.0790000000000001e-01   2.4770000000000000e-01
   4.8845399999999998e+01  -7.6810699999999997e+01   6.0194479999999999e+02   1.9190400000000000e+01   5.4954000000000001e+01   5.3017000000000003e+00  -7.9900000000000004e-01  -1.3339999999999999e-01   3.7435999999999998e+00   2.0230000000000001e-01   4.7149999999999997e-01   2.8310000000000002e-01
   4.8206099999999999e+01  -7.6634799999999998e+01   5.9619730000000004e+02   1.9075800000000001e+01   5.4639899999999997e+01   5.2228000000000003e+00   2.1084999999999998e+00  -4.4499999999999998e-02   2.6989000000000001e+00   4.6239999999999998e-01   2.8899999999999999e-02   2.3440000000000000e-01
   4.6927700000000002e+01  -7.6173100000000005e+01   5.9027819999999997e+02   1.9209499999999998e+01   5.4240299999999998e+01   5.1702000000000004e+00   2.9075000000000002e+00   8.6719999999999997e-01   3.3953000000000002e+00   8.0920000000000003e-01  -2.1170000000000000e-01   2.3440000000000000e-01
   4.5737400000000001e+01  -7.6085200000000000e+01   5.8444489999999996e+02   1.9161700000000000e+01   5.3716900000000003e+01   5.1351000000000004e+00   1.8422000000000001e+00   2.4015000000000000e+00   3.6564999999999999e+00   6.6469999999999996e-01   5.7700000000000001e-02   2.0349999999999999e-01
   4.5098199999999999e+01  -7.6107200000000006e+01   5.7904060000000004e+02   1.9238099999999999e+01   5.3374299999999998e+01   5.1307000000000000e+00   9.7660000000000002e-01  -6.2260000000000004e-01   2.6989000000000001e+00   4.6239999999999998e-01   6.7400000000000002e-02   2.9189999999999999e-01
   4.4018099999999997e+01  -7.5887299999999996e+01   5.7432240000000002e+02   1.9362200000000001e+01   5.3117400000000004e+01   4.9859999999999998e+00   8.2120000000000004e-01  -7.3380000000000001e-01   3.1341999999999999e+00   2.8899999999999998e-01   2.5019999999999998e-01   2.5209999999999999e-01
   4.3202599999999997e+01  -7.5293800000000005e+01   5.6917539999999997e+02   1.9467300000000002e+01   5.2746299999999998e+01   4.9290000000000003e+00   8.6560000000000004e-01   6.0040000000000004e-01   3.3083000000000000e+00   5.0090000000000001e-01   1.2509999999999999e-01   2.7429999999999999e-01
   4.2563400000000001e+01  -7.5227800000000002e+01   5.6548670000000004e+02   1.9667700000000000e+01   5.2394199999999998e+01   4.8369000000000000e+00   2.1528999999999998e+00   1.7790000000000000e-01   3.6564999999999999e+00   5.5869999999999997e-01   7.6999999999999999e-02   2.2559999999999999e-01
   4.1946199999999997e+01  -7.5227800000000002e+01   5.6248429999999996e+02   1.9887300000000000e+01   5.2270499999999998e+01   4.7184999999999997e+00   1.7978000000000001e+00   7.3380000000000001e-01   2.1764999999999999e+00   5.6830000000000003e-01   8.6599999999999996e-02   2.0790000000000000e-01
   4.1307000000000002e+01  -7.4700199999999995e+01   5.5879560000000004e+02   2.0250100000000000e+01   5.2003999999999998e+01   4.6132999999999997e+00   1.5315000000000001e+00   1.3339999999999999e-01   4.0918000000000001e+00   4.7199999999999998e-01   5.7700000000000001e-02   2.4329999999999999e-01
   4.1042400000000001e+01  -7.4854100000000003e+01   5.5622209999999995e+02   2.0498400000000000e+01   5.1861300000000000e+01   4.5826000000000002e+00   8.8780000000000003e-01  -2.0010000000000000e-01   3.8306000000000000e+00   5.1049999999999995e-01   7.6999999999999999e-02   2.5209999999999999e-01
   4.0844099999999997e+01  -7.4832099999999997e+01   5.5330539999999996e+02   2.0689299999999999e+01   5.1689999999999998e+01   4.5298999999999996e+00   1.1096999999999999e+00   1.1119999999999999e-01   3.1341999999999999e+00   4.3350000000000000e-01   1.6360000000000000e-01   2.0349999999999999e-01
   4.0888199999999998e+01  -7.4986000000000004e+01   5.5253340000000003e+02   2.1013900000000000e+01   5.1680500000000002e+01   4.3895999999999997e+00   1.6424000000000001e+00   2.2239999999999999e-01   3.8306000000000000e+00   5.4910000000000003e-01   7.6999999999999999e-02   2.7870000000000000e-01
   4.0579599999999999e+01  -7.5052000000000007e+01   5.5236180000000002e+02   2.1424499999999998e+01   5.1709099999999999e+01   4.2975000000000003e+00   1.4427000000000001e+00   7.1150000000000002e-01   4.2659000000000002e+00   6.2609999999999999e-01   6.7400000000000002e-02   3.0520000000000003e-01
   4.0491399999999999e+01  -7.5579599999999999e+01   5.5176130000000001e+02   2.1730000000000000e+01   5.1785200000000003e+01   4.2667999999999999e+00   1.2650999999999999e+00   1.3339999999999999e-01   3.6564999999999999e+00   5.6830000000000003e-01   2.8899999999999999e-02   2.4770000000000000e-01
   4.0182800000000000e+01  -7.5975300000000004e+01   5.5270489999999995e+02   2.2236000000000001e+01   5.1823200000000000e+01   4.1835000000000004e+00   1.1984999999999999e+00  -1.5559999999999999e-01   3.8306000000000000e+00   5.7799999999999996e-01   8.6599999999999996e-02   2.8310000000000002e-01
   4.0160800000000002e+01  -7.6678799999999995e+01   5.5339120000000003e+02   2.2837499999999999e+01   5.2203899999999997e+01   4.1440000000000001e+00   1.0875999999999999e+00   6.8930000000000002e-01   3.3083000000000000e+00   5.3939999999999999e-01   9.6199999999999994e-02   2.9640000000000000e-01
   4.0248899999999999e+01  -7.7228300000000004e+01   5.5570740000000001e+02   2.3238499999999998e+01   5.2413200000000003e+01   4.0212000000000003e+00   1.4649000000000001e+00   2.2239999999999999e-01   3.7435999999999998e+00   4.2380000000000001e-01   1.0580000000000001e-01   2.5209999999999999e-01
   4.0072600000000001e+01  -7.8063699999999997e+01   5.5888139999999999e+02   2.3887699999999999e+01   5.2746299999999998e+01   3.9773999999999998e+00   1.6646000000000001e+00   8.8900000000000007e-02   3.2212000000000001e+00   5.8760000000000001e-01   8.6599999999999996e-02   2.5659999999999999e-01
   3.9896299999999997e+01  -7.8503399999999999e+01   5.6136910000000000e+02   2.4708800000000000e+01   5.3136400000000002e+01   3.9159999999999999e+00   1.4427000000000001e+00   3.1130000000000002e-01   2.7858999999999998e+00   5.5869999999999997e-01   1.9199999999999998e-02   2.5659999999999999e-01
   4.0116700000000002e+01  -7.9140900000000002e+01   5.6394259999999997e+02   2.5501200000000001e+01   5.3440899999999999e+01   3.8020000000000000e+00   1.3539000000000001e+00   0.0000000000000000e+00   3.6564999999999999e+00   5.2980000000000005e-01   1.2509999999999999e-01   2.2559999999999999e-01
   4.0072600000000001e+01  -8.0020300000000006e+01   5.6651610000000005e+02   2.6140899999999998e+01   5.3659799999999997e+01   3.7538000000000000e+00   1.1318999999999999e+00   2.4460000000000001e-01   2.7858999999999998e+00   5.6830000000000003e-01   1.5400000000000000e-01   2.6100000000000001e-01
   3.9984400000000001e+01  -8.0591800000000006e+01   5.7037639999999999e+02   2.7009699999999999e+01   5.3935800000000000e+01   3.7187000000000001e+00   1.2650999999999999e+00   2.0010000000000000e-01   3.2212000000000001e+00   5.2020000000000000e-01   3.8500000000000000e-02   2.3000000000000001e-01
   4.0337100000000000e+01  -8.1207400000000007e+01   5.7277829999999994e+02   2.7849900000000002e+01   5.4287799999999997e+01   3.6046999999999998e+00   1.3095000000000001e+00   3.3350000000000002e-01   3.7435999999999998e+00   5.3939999999999999e-01   9.5999999999999992e-03   2.6100000000000001e-01
   4.0271000000000001e+01  -8.1581100000000006e+01   5.7681020000000001e+02   2.8661400000000000e+01   5.4582799999999999e+01   3.4906000000000001e+00   1.2650999999999999e+00   2.2239999999999999e-01   2.6118000000000001e+00   5.7799999999999996e-01   4.8099999999999997e-02   2.3000000000000001e-01
   4.0271000000000001e+01  -8.2240600000000001e+01   5.7818269999999995e+02   2.9549399999999999e+01   5.4801699999999997e+01   3.3854000000000002e+00   1.4649000000000001e+00   2.2200000000000001e-02   3.6564999999999999e+00   4.7199999999999998e-01   1.6360000000000000e-01   2.2559999999999999e-01
   4.0403199999999998e+01  -8.2812200000000004e+01   5.7946950000000004e+02   3.0551800000000000e+01   5.5087200000000003e+01   3.2625999999999999e+00   1.3761000000000001e+00   3.1130000000000002e-01   3.9177000000000000e+00   4.7199999999999998e-01   1.5400000000000000e-01   2.6540000000000002e-01
   4.0381200000000000e+01  -8.3207899999999995e+01   5.8247190000000001e+02   3.1592500000000001e+01   5.5220399999999998e+01   3.1924000000000001e+00   1.2650999999999999e+00   4.2249999999999999e-01   3.8306000000000000e+00   5.2980000000000005e-01   1.1550000000000001e-01   2.5209999999999999e-01
   4.0557499999999997e+01  -8.3779499999999999e+01   5.8538860000000000e+02   3.2700000000000003e+01   5.5572499999999998e+01   3.0828000000000002e+00   1.5093000000000001e+00   4.6689999999999998e-01   3.3083000000000000e+00   5.6830000000000003e-01   9.6199999999999994e-02   2.4329999999999999e-01
   4.0491399999999999e+01  -8.3559600000000003e+01   5.8890570000000002e+02   3.4237200000000001e+01   5.5915100000000002e+01   2.8329000000000000e+00   1.3095000000000001e+00   2.8910000000000002e-01   4.4401000000000002e+00   4.7199999999999998e-01   1.5400000000000000e-01   2.1679999999999999e-01
   4.0601599999999998e+01  -8.3163899999999998e+01   5.9207970000000000e+02   3.5755200000000002e+01   5.6276699999999998e+01   2.7187999999999999e+00   1.3317000000000001e+00   4.4469999999999998e-01   3.8306000000000000e+00   5.1049999999999995e-01   1.2509999999999999e-01   2.1679999999999999e-01
   4.0248899999999999e+01  -8.3251800000000003e+01   5.9542529999999999e+02   3.7282800000000002e+01   5.6562100000000001e+01   2.5259000000000000e+00   1.3761000000000001e+00  -2.2200000000000001e-02   3.4824000000000002e+00   4.2380000000000001e-01   9.6199999999999994e-02   2.1229999999999999e-01
   3.9940300000000001e+01  -8.3911400000000000e+01   5.9877080000000001e+02   3.8886800000000001e+01   5.6942799999999998e+01   2.3066000000000000e+00   1.4205000000000001e+00   1.1119999999999999e-01   3.6564999999999999e+00   4.3350000000000000e-01   1.6360000000000000e-01   2.8749999999999998e-01
   3.9852200000000003e+01  -8.4109200000000001e+01   6.0185900000000004e+02   4.0605300000000000e+01   5.7247300000000003e+01   2.1751000000000000e+00   1.4427000000000001e+00   2.0010000000000000e-01   3.2212000000000001e+00   4.7199999999999998e-01   6.7400000000000002e-02   3.0080000000000001e-01
   4.0403199999999998e+01  -8.4065200000000004e+01   6.0606240000000003e+02   4.2591200000000001e+01   5.7380499999999998e+01   1.8944000000000001e+00   1.4649000000000001e+00   2.2200000000000001e-02   3.6564999999999999e+00   5.0090000000000001e-01   8.6599999999999996e-02   2.5659999999999999e-01
   4.1240800000000000e+01  -8.3625600000000006e+01   6.0940800000000002e+02   4.4624800000000000e+01   5.7589799999999997e+01   1.6269000000000000e+00   1.2650999999999999e+00   2.0010000000000000e-01   3.9177000000000000e+00   5.7799999999999996e-01  -9.5999999999999992e-03   3.1850000000000001e-01
   4.1637599999999999e+01  -8.3295800000000000e+01   6.1206730000000005e+02   4.6811100000000003e+01   5.7704000000000001e+01   1.4339999999999999e+00   1.4205000000000001e+00   3.1130000000000002e-01   4.0918000000000001e+00   4.8159999999999997e-01   1.1550000000000001e-01   2.6100000000000001e-01
   4.2585400000000000e+01  -8.3229900000000001e+01   6.1584180000000003e+02   4.8997500000000002e+01   5.7827700000000000e+01   1.0831000000000000e+00   1.3761000000000001e+00   3.1130000000000002e-01   3.8306000000000000e+00   4.6239999999999998e-01   9.6199999999999994e-02   2.5659999999999999e-01
   4.3753599999999999e+01  -8.1910799999999995e+01   6.1772900000000004e+02   5.1317500000000003e+01   5.7780200000000001e+01   7.7180000000000004e-01   1.4205000000000001e+00   2.2239999999999999e-01   3.3083000000000000e+00   4.9130000000000001e-01   6.7400000000000002e-02   2.3890000000000000e-01
   4.4877800000000001e+01  -8.1383200000000002e+01   6.2090300000000002e+02   5.3923999999999999e+01   5.7818199999999997e+01   3.7709999999999999e-01   1.4205000000000001e+00   3.1130000000000002e-01   4.0918000000000001e+00   4.5269999999999999e-01   1.6360000000000000e-01   2.8310000000000002e-01
   4.5935800000000000e+01  -8.0437899999999999e+01   6.2356230000000005e+02   5.6396799999999999e+01   5.7761099999999999e+01   7.8899999999999998e-02   1.2650999999999999e+00   2.2239999999999999e-01   4.1788999999999996e+00   5.4910000000000003e-01  -9.5999999999999992e-03   2.3890000000000000e-01
   4.6685200000000002e+01  -7.9140900000000002e+01   6.2622159999999997e+02   5.9098700000000001e+01   5.7646900000000002e+01  -2.5000000000000000e-01   1.3983000000000001e+00   2.6679999999999998e-01   3.0470999999999999e+00   5.1049999999999995e-01   4.8099999999999997e-02   2.4329999999999999e-01
   4.7787300000000002e+01  -7.8613299999999995e+01   6.2862360000000001e+02   6.1542900000000003e+01   5.7599400000000003e+01  -6.2709999999999999e-01   1.2428999999999999e+00   1.7790000000000000e-01   2.6989000000000001e+00   5.0090000000000001e-01   9.6199999999999994e-02   2.5659999999999999e-01
   4.8977600000000002e+01  -7.7689999999999998e+01   6.2956719999999996e+02   6.4216099999999997e+01   5.7447099999999999e+01  -9.6040000000000003e-01   1.4205000000000001e+00   4.4499999999999998e-02   3.7435999999999998e+00   4.9130000000000001e-01  -1.9199999999999998e-02   2.8310000000000002e-01
   4.9572800000000001e+01  -7.7096400000000003e+01   6.3299860000000001e+02   6.6755799999999994e+01   5.7342399999999998e+01  -1.2892999999999999e+00   1.3095000000000001e+00   3.1130000000000002e-01   3.2212000000000001e+00   5.1049999999999995e-01   1.0580000000000001e-01   2.8310000000000002e-01
   5.0520600000000002e+01  -7.6634799999999998e+01   6.3531470000000002e+02   6.9409999999999997e+01   5.7237800000000000e+01  -1.6137999999999999e+00   1.3539000000000001e+00   8.8900000000000007e-02   4.2659000000000002e+00   5.0090000000000001e-01   9.5999999999999992e-03   2.4770000000000000e-01
   5.1358199999999997e+01  -7.5799400000000006e+01   6.3720200000000000e+02   7.2035499999999999e+01   5.7304400000000001e+01  -2.0040000000000000e+00   1.3317000000000001e+00   6.6699999999999995e-02   3.9177000000000000e+00   4.8159999999999997e-01   7.6999999999999999e-02   2.2559999999999999e-01
   5.2261899999999997e+01  -7.5315799999999996e+01   6.4157690000000002e+02   7.4699200000000005e+01   5.7323399999999999e+01  -2.2715000000000001e+00   1.2873000000000001e+00   2.8910000000000002e-01   2.7858999999999998e+00   5.2980000000000005e-01   1.7319999999999999e-01   1.9460000000000000e-01
   5.2614600000000003e+01  -7.4766199999999998e+01   6.4440779999999995e+02   7.7219800000000006e+01   5.7466099999999997e+01  -2.6311000000000000e+00   1.3983000000000001e+00   4.6689999999999998e-01   2.9600000000000000e+00   5.1049999999999995e-01   8.6599999999999996e-02   2.2120000000000001e-01
   5.3386000000000003e+01  -7.4744200000000006e+01   6.4886860000000001e+02   7.9587500000000006e+01   5.7580300000000001e+01  -2.8767000000000000e+00   1.3095000000000001e+00   2.2239999999999999e-01   3.6564999999999999e+00   4.6239999999999998e-01   0.0000000000000000e+00   2.6540000000000002e-01
   5.3584400000000002e+01  -7.5293800000000005e+01   6.5229989999999998e+02   8.2088999999999999e+01   5.7685000000000002e+01  -2.9030000000000000e+00   1.1984999999999999e+00   1.7790000000000000e-01   2.9600000000000000e+00   5.8760000000000001e-01   1.4430000000000001e-01   2.4770000000000000e-01
   5.7948799999999999e+01  -7.4216600000000000e+01   6.5641750000000002e+02   8.4456699999999998e+01   5.7742100000000001e+01  -3.2319000000000000e+00   1.2428999999999999e+00   2.6679999999999998e-01   2.9600000000000000e+00   4.6239999999999998e-01   8.6599999999999996e-02   2.1679999999999999e-01
   5.8918599999999998e+01  -7.4920100000000005e+01   6.6104980000000000e+02   8.6728999999999999e+01   5.7751600000000003e+01  -3.4028999999999998e+00   1.0875999999999999e+00   2.0010000000000000e-01   3.7435999999999998e+00   5.4910000000000003e-01   0.0000000000000000e+00   2.8310000000000002e-01
   5.8345500000000001e+01  -7.6107200000000006e+01   6.6353760000000000e+02   8.8648099999999999e+01   5.8046599999999998e+01  -3.5082000000000000e+00   1.1762999999999999e+00   2.8910000000000002e-01   2.2635999999999998e+00   4.1420000000000001e-01   9.6199999999999994e-02   2.8749999999999998e-01
   5.8654100000000000e+01  -7.6370999999999995e+01   6.6782680000000005e+02   9.0653000000000006e+01   5.8398699999999998e+01  -3.6528999999999998e+00   1.1762999999999999e+00   4.0020000000000000e-01   3.4824000000000002e+00   6.2609999999999999e-01   6.7400000000000002e-02   2.6540000000000002e-01
   6.2224899999999998e+01  -7.7909800000000004e+01   6.7254489999999998e+02   9.2495699999999999e+01   5.8351100000000002e+01  -3.8590000000000000e+00   1.1318999999999999e+00   3.5580000000000001e-01   3.2212000000000001e+00   4.8159999999999997e-01   1.6360000000000000e-01   2.6979999999999998e-01
   6.2092700000000001e+01  -8.1031499999999994e+01   6.8155219999999997e+02   9.3965999999999994e+01   5.9017200000000003e+01  -3.4512000000000000e+00   1.2206999999999999e+00   3.7800000000000000e-01   3.3083000000000000e+00   5.2020000000000000e-01   1.2509999999999999e-01   3.0080000000000001e-01
   6.1166899999999998e+01  -8.6219600000000000e+01   6.8772860000000003e+02   9.5092600000000004e+01   5.9797499999999999e+01  -3.2363000000000000e+00   1.3095000000000001e+00   3.3350000000000002e-01   3.4824000000000002e+00   5.0090000000000001e-01   1.1550000000000001e-01   2.4329999999999999e-01
   6.0990600000000001e+01  -8.9011499999999998e+01   6.9278989999999999e+02   9.6362399999999994e+01   6.0187700000000000e+01  -3.0828000000000002e+00   1.4649000000000001e+00   4.2249999999999999e-01   3.3083000000000000e+00   5.9719999999999995e-01   2.0210000000000000e-01   2.5659999999999999e-01
   6.2445399999999999e+01  -9.1781499999999994e+01   6.9725059999999996e+02   9.7278999999999996e+01   6.0482700000000001e+01  -2.8635999999999999e+00   1.2650999999999999e+00   2.6679999999999998e-01   3.7435999999999998e+00   5.5869999999999997e-01   4.8099999999999997e-02   2.8310000000000002e-01
   6.1718000000000004e+01  -9.6046300000000002e+01   6.9905210000000000e+02   9.7966399999999993e+01   6.0787199999999999e+01  -2.5916999999999999e+00   1.1096999999999999e+00   2.6679999999999998e-01   3.2212000000000001e+00   5.3939999999999999e-01   3.8500000000000000e-02   2.6979999999999998e-01
   6.0373399999999997e+01  -9.8420500000000004e+01   6.9870889999999997e+02   9.8548800000000000e+01   6.0939399999999999e+01  -2.3767999999999998e+00   1.1984999999999999e+00   2.0010000000000000e-01   3.6564999999999999e+00   4.7199999999999998e-01   8.6599999999999996e-02   2.1679999999999999e-01
   6.0461599999999997e+01  -1.0114650000000000e+02   6.9939520000000005e+02   9.8949799999999996e+01   6.0929900000000004e+01  -2.2058000000000000e+00   1.2650999999999999e+00   4.6689999999999998e-01   3.4824000000000002e+00   3.9489999999999997e-01   1.3469999999999999e-01   2.5209999999999999e-01
   6.0064799999999998e+01  -1.0235560000000000e+02   6.9956679999999994e+02   9.9150300000000001e+01   6.0996499999999997e+01  -2.2934999999999999e+00   1.1096999999999999e+00   1.7790000000000000e-01   3.9177000000000000e+00   5.2980000000000005e-01   8.6599999999999996e-02   2.6100000000000001e-01
   5.9139000000000003e+01  -1.0743380000000001e+02   6.9493439999999998e+02   9.9073899999999995e+01   6.0739600000000003e+01  -1.8506000000000000e+00   1.4649000000000001e+00   1.7790000000000000e-01   3.1341999999999999e+00   4.4309999999999999e-01   1.8279999999999999e-01   2.5209999999999999e-01
   5.6890700000000002e+01  -1.1066540000000001e+02   6.9296140000000003e+02   9.8902000000000001e+01   6.0425600000000003e+01  -1.2059000000000000e+00   1.2206999999999999e+00   4.6689999999999998e-01   4.2659000000000002e+00   5.2980000000000005e-01   9.6199999999999994e-02   2.3440000000000000e-01
   5.9646000000000001e+01  -1.0952220000000000e+02   6.8592710000000000e+02   9.8911600000000007e+01   5.9892699999999998e+01  -1.2191000000000001e+00   1.2650999999999999e+00   1.3339999999999999e-01   2.8730000000000002e+00   5.3939999999999999e-01   4.8099999999999997e-02   2.8310000000000002e-01
   5.5766599999999997e+01  -1.1154470000000001e+02   6.8060860000000002e+02   9.8061899999999994e+01   5.9473999999999997e+01  -1.1402000000000001e+00   1.3761000000000001e+00   4.4469999999999998e-01   2.7858999999999998e+00   4.6239999999999998e-01   5.7700000000000001e-02   2.5659999999999999e-01
   5.5083300000000001e+01  -1.1372110000000001e+02   6.7065760000000000e+02   9.7154899999999998e+01   5.9007700000000000e+01  -6.0080000000000000e-01   1.3761000000000001e+00   3.7800000000000000e-01   3.3083000000000000e+00   4.4309999999999999e-01   1.5400000000000000e-01   2.4329999999999999e-01
   5.2724800000000002e+01  -1.1420470000000000e+02   6.6285130000000004e+02   9.6419700000000006e+01   5.8246400000000001e+01  -2.0610000000000001e-01   1.3539000000000001e+00   2.2239999999999999e-01   3.6564999999999999e+00   4.6239999999999998e-01   7.6999999999999999e-02   2.6540000000000002e-01
   5.3033400000000000e+01  -1.1774410000000000e+02   6.5195680000000004e+02   9.5350399999999993e+01   5.7627899999999997e+01  -1.1400000000000000e-01   1.3539000000000001e+00   5.1139999999999997e-01   3.2212000000000001e+00   4.5269999999999999e-01   1.3469999999999999e-01   2.5659999999999999e-01
   5.0101799999999997e+01  -1.1778810000000000e+02   6.4363570000000004e+02   9.4032799999999995e+01   5.6733400000000003e+01   1.3159999999999999e-01   1.2428999999999999e+00  -2.2200000000000001e-02   2.7858999999999998e+00   5.3939999999999999e-01   7.6999999999999999e-02   3.1409999999999999e-01
   4.9131900000000002e+01  -1.1642510000000000e+02   6.2888090000000000e+02   9.2782100000000000e+01   5.5734299999999998e+01   4.9990000000000001e-01   9.9880000000000002e-01   6.4480000000000004e-01   4.2659000000000002e+00   5.3939999999999999e-01   1.1550000000000001e-01   3.0520000000000003e-01
   4.7699199999999998e+01  -1.1710660000000000e+02   6.1669960000000003e+02   9.1034899999999993e+01   5.4601900000000001e+01   8.2440000000000002e-01   2.1307000000000000e+00   6.0040000000000004e-01   4.1788999999999996e+00   4.1420000000000001e-01   6.7400000000000002e-02   2.6540000000000002e-01
   4.7015900000000002e+01  -1.1719450000000001e+02   6.0014340000000004e+02   8.9230500000000006e+01   5.3231600000000000e+01   1.0305000000000000e+00   7.3240000000000005e-01  -2.0010000000000000e-01   3.7435999999999998e+00   6.4539999999999997e-01   8.6599999999999996e-02   3.0520000000000003e-01
   4.5318600000000004e+01  -1.1569960000000000e+02   5.8384439999999995e+02   8.7158699999999996e+01   5.1861300000000000e+01   1.2805000000000000e+00   1.7534000000000001e+00   1.7790000000000000e-01   4.0048000000000004e+00   4.5269999999999999e-01   1.1550000000000001e-01   1.9910000000000000e-01
   4.4040199999999999e+01  -1.1539190000000001e+02   5.6574410000000000e+02   8.4800399999999996e+01   5.0414900000000003e+01   1.4690000000000001e+00   9.3220000000000003e-01   2.8910000000000002e-01   2.9600000000000000e+00   4.1420000000000001e-01   6.7400000000000002e-02   2.7870000000000000e-01
   4.3489100000000001e+01  -1.1400690000000000e+02   5.4807259999999997e+02   8.2575900000000004e+01   4.8730600000000003e+01   1.7278000000000000e+00   1.0653999999999999e+00  -1.5559999999999999e-01   3.3083000000000000e+00   5.4910000000000003e-01   8.6599999999999996e-02   3.0520000000000003e-01
   4.2475200000000001e+01  -1.1257800000000000e+02   5.2894280000000003e+02   7.9998099999999994e+01   4.7065300000000001e+01   1.8593000000000000e+00   1.6646000000000001e+00   6.0040000000000004e-01   3.7435999999999998e+00   5.2980000000000005e-01   1.5400000000000000e-01   1.4599999999999999e-01
   4.0733899999999998e+01  -1.1099509999999999e+02   5.1015620000000001e+02   7.7382099999999994e+01   4.5457099999999997e+01   2.0918000000000001e+00   1.2428999999999999e+00   6.0040000000000004e-01   3.8306000000000000e+00   4.8159999999999997e-01   2.0210000000000000e-01   3.4949999999999998e-01
   3.9213000000000001e+01  -1.0868689999999999e+02   4.9025430000000000e+02   7.4852000000000004e+01   4.3810899999999997e+01   2.2978999999999998e+00   1.2650999999999999e+00   0.0000000000000000e+00   2.9600000000000000e+00   5.2980000000000005e-01   1.0580000000000001e-01   2.4770000000000000e-01
   3.8198999999999998e+01  -1.0629060000000000e+02   4.6975200000000001e+02   7.2150099999999995e+01   4.1955300000000001e+01   2.3856000000000002e+00   1.3095000000000001e+00   5.3369999999999995e-01   3.4824000000000002e+00   4.8159999999999997e-01   6.7400000000000002e-02   2.6979999999999998e-01
   3.6744199999999999e+01  -1.0347669999999999e+02   4.4813450000000000e+02   6.9171300000000002e+01   4.0099699999999999e+01   2.6004000000000000e+00   1.1096999999999999e+00   4.2249999999999999e-01   3.3083000000000000e+00   5.1049999999999995e-01   8.6599999999999996e-02   3.0959999999999999e-01
   3.5135199999999998e+01  -1.0057490000000000e+02   4.2514440000000002e+02   6.6068399999999997e+01   3.8158499999999997e+01   2.6924999999999999e+00   1.1984999999999999e+00   2.2200000000000001e-02   2.6989000000000001e+00   4.2380000000000001e-01   1.0580000000000001e-01   1.9460000000000000e-01
   3.2864800000000002e+01  -9.7233400000000003e+01   4.0206860000000000e+02   6.2755400000000002e+01   3.6236300000000000e+01   2.8460000000000001e+00   1.0209999999999999e+00   3.3350000000000002e-01   2.9600000000000000e+00   4.3350000000000000e-01   3.8500000000000000e-02   2.8749999999999998e-01
   3.0991199999999999e+01  -9.3738000000000000e+01   3.7762020000000001e+02   5.9385100000000001e+01   3.4000100000000003e+01   2.9687999999999999e+00   1.3539000000000001e+00   1.1119999999999999e-01   3.0470999999999999e+00   4.4309999999999999e-01  -9.5999999999999992e-03   2.4770000000000000e-01
   2.8544599999999999e+01  -8.9363299999999995e+01   3.5368650000000002e+02   5.5862099999999998e+01   3.1954200000000000e+01   2.9731999999999998e+00   9.7660000000000002e-01   5.3369999999999995e-01   3.2212000000000001e+00   4.8159999999999997e-01  -3.8500000000000000e-02   2.4770000000000000e-01
   2.6097899999999999e+01  -8.4109200000000001e+01   3.2829450000000003e+02   5.2491900000000001e+01   2.9794100000000000e+01   3.0169999999999999e+00   1.3761000000000001e+00   2.8910000000000002e-01   2.6989000000000001e+00   5.0090000000000001e-01   1.9199999999999998e-02   3.0080000000000001e-01
   2.3959800000000001e+01  -7.8986999999999995e+01   3.0358879999999999e+02   4.8854300000000002e+01   2.7624500000000001e+01   2.9863000000000000e+00   1.2650999999999999e+00   2.6679999999999998e-01   3.1341999999999999e+00   5.3939999999999999e-01   1.8279999999999999e-01   1.9460000000000000e-01
   2.1292700000000000e+01  -7.3842900000000000e+01   2.7854000000000002e+02   4.5293100000000003e+01   2.5397800000000000e+01   2.8548000000000000e+00   1.1318999999999999e+00   5.7809999999999995e-01   3.5695000000000001e+00   4.7199999999999998e-01   4.8099999999999997e-02   2.2120000000000001e-01
   1.8956199999999999e+01  -6.7071899999999999e+01   2.5331950000000001e+02   4.1808300000000003e+01   2.3380400000000002e+01   2.8109000000000002e+00   1.2428999999999999e+00   1.1119999999999999e-01   2.5247000000000002e+00   5.2020000000000000e-01   7.6999999999999999e-02   2.6540000000000002e-01
   1.5980499999999999e+01  -6.0498800000000003e+01   2.3067259999999999e+02   3.8294800000000002e+01   2.1286899999999999e+01   2.6574000000000000e+00   1.2428999999999999e+00   3.7800000000000000e-01   2.8730000000000002e+00   4.6239999999999998e-01   0.0000000000000000e+00   2.0790000000000000e-01
   1.2806500000000000e+01  -5.4365400000000001e+01   2.0656739999999999e+02   3.5106000000000002e+01   1.9412299999999998e+01   2.5566000000000000e+00   1.1318999999999999e+00   3.7800000000000000e-01   3.3083000000000000e+00   4.7199999999999998e-01   1.6360000000000000e-01   2.6100000000000001e-01
   9.9190000000000005e+00  -4.7924199999999999e+01   1.8477830000000000e+02   3.1850300000000001e+01   1.7547200000000000e+01   2.4470000000000001e+00   1.1984999999999999e+00   4.6689999999999998e-01   2.0024000000000002e+00   4.6239999999999998e-01   7.6999999999999999e-02   2.8749999999999998e-01
   7.5605000000000002e+00  -4.1373100000000001e+01   1.6307499999999999e+02   2.8623300000000000e+01   1.5701100000000000e+01   2.3329000000000000e+00   1.1540999999999999e+00   1.3339999999999999e-01   2.9600000000000000e+00   4.8159999999999997e-01   1.2509999999999999e-01   2.5659999999999999e-01
   5.1138000000000003e+00  -3.5943199999999997e+01   1.4463149999999999e+02   2.5739899999999999e+01   1.4188100000000000e+01   2.1970000000000001e+00   1.2206999999999999e+00   2.8910000000000002e-01   3.5695000000000001e+00   4.5269999999999999e-01   1.2509999999999999e-01   2.4770000000000000e-01
   3.5266999999999999e+00  -3.0359300000000001e+01   1.2867570000000001e+02   2.3295800000000000e+01   1.2703600000000000e+01   1.8506000000000000e+00   1.1540999999999999e+00   2.6679999999999998e-01   3.5695000000000001e+00   4.9130000000000001e-01  -7.6999999999999999e-02   2.8310000000000002e-01
   4.0557999999999996e+00  -2.5852699999999999e+01   1.1177630000000001e+02   2.0479299999999999e+01   1.1019299999999999e+01   1.5128999999999999e+00   1.4871000000000001e+00   3.3350000000000002e-01   3.1341999999999999e+00   4.3350000000000000e-01   4.8099999999999997e-02   2.6540000000000002e-01
   3.5266999999999999e+00  -2.1653800000000000e+01   9.6849900000000005e+01   1.7949200000000001e+01   9.4778000000000002e+00   1.1051000000000000e+00   1.3095000000000001e+00   2.6679999999999998e-01   3.2212000000000001e+00   4.9130000000000001e-01   1.0580000000000001e-01   2.5659999999999999e-01
   2.9096000000000002e+00  -1.8268400000000000e+01   8.1666200000000003e+01   1.5638700000000000e+01   8.0693999999999999e+00   9.4279999999999997e-01   1.3095000000000001e+00   2.4460000000000001e-01   2.6989000000000001e+00   4.7199999999999998e-01   9.6199999999999994e-02   2.7429999999999999e-01
   2.2263000000000002e+00  -1.4267300000000001e+01   6.8970200000000006e+01   1.3423700000000000e+01   6.8323999999999998e+00   7.0599999999999996e-01   1.3983000000000001e+00   3.5580000000000001e-01   3.2212000000000001e+00   5.5869999999999997e-01   5.7700000000000001e-02   2.5659999999999999e-01
   1.6091000000000000e+00  -1.0332300000000000e+01   5.7046199999999999e+01   1.1418799999999999e+01   5.8236999999999997e+00   4.4290000000000002e-01   1.1540999999999999e+00   5.3369999999999995e-01   3.3083000000000000e+00   5.1049999999999995e-01   1.0580000000000001e-01   2.3890000000000000e-01
   1.0801000000000001e+00  -6.9687999999999999e+00   4.6237499999999997e+01   9.6237999999999992e+00   4.6532000000000000e+00   2.6310000000000000e-01   1.1540999999999999e+00   5.3369999999999995e-01   3.2212000000000001e+00   5.3939999999999999e-01   1.3469999999999999e-01   2.8749999999999998e-01
   6.3919999999999999e-01  -4.1989000000000001e+00   3.6372300000000003e+01   7.7525000000000004e+00   3.7683000000000000e+00   1.7540000000000000e-01   1.2873000000000001e+00   2.4460000000000001e-01   3.2212000000000001e+00   4.4309999999999999e-01   4.8099999999999997e-02   3.0080000000000001e-01
   8.8200000000000001e-02  -9.4530000000000003e-01   2.7450800000000001e+01   6.1772000000000000e+00   2.7786000000000000e+00  -3.5099999999999999e-02   1.4649000000000001e+00   2.0010000000000000e-01   2.6989000000000001e+00   5.1049999999999995e-01   6.7400000000000002e-02   2.3890000000000000e-01
  -3.3060000000000000e-01   1.7586999999999999e+00   1.8958200000000001e+01   4.7164000000000001e+00   1.9793000000000001e+00  -2.4560000000000001e-01   1.3317000000000001e+00   3.3350000000000002e-01   3.0470999999999999e+00   5.0090000000000001e-01   0.0000000000000000e+00   2.4329999999999999e-01
  -6.1719999999999997e-01   3.8471000000000002e+00   1.4068500000000000e+01   3.4083999999999999e+00   1.4369000000000001e+00  -3.8590000000000002e-01   1.3095000000000001e+00   2.0010000000000000e-01   3.2212000000000001e+00   5.1049999999999995e-01   1.0580000000000001e-01   2.3890000000000000e-01
  -5.7310000000000005e-01   6.0674999999999999e+00   8.2352000000000007e+00   2.5587000000000000e+00   8.6590000000000000e-01  -6.0519999999999996e-01   1.1318999999999999e+00   3.3350000000000002e-01   2.9600000000000000e+00   5.2980000000000005e-01   1.3469999999999999e-01   2.4329999999999999e-01
  -4.4100000000000000e-02   1.9126000000000001e+00   2.5740000000000002e-01   6.3970000000000005e-01  -9.4999999999999998e-03   8.8000000000000005e-03   1.2428999999999999e+00   3.7800000000000000e-01   2.9600000000000000e+00   5.6830000000000003e-01   1.3469999999999999e-01   2.7870000000000000e-01
   4.4100000000000000e-02  -3.2755999999999998e+00  -5.1470000000000005e-01   3.9140000000000003e-01   3.8100000000000002e-02  -2.4560000000000001e-01   1.1540999999999999e+00   3.1130000000000002e-01   3.1341999999999999e+00   5.2980000000000005e-01   1.1550000000000001e-01   2.6979999999999998e-01
  -3.0859999999999999e-01  -6.1550000000000005e-01   6.8630000000000002e-01   4.3919999999999998e-01  -9.4999999999999998e-03  -5.2600000000000001e-02   1.3095000000000001e+00   4.0020000000000000e-01   3.3083000000000000e+00   5.4910000000000003e-01   7.6999999999999999e-02   2.4329999999999999e-01
   5.9509999999999996e-01   2.4401999999999999e+00   5.1470000000000005e-01   8.6880000000000002e-01  -8.5599999999999996e-02  -5.7000000000000002e-02   1.1318999999999999e+00   3.1130000000000002e-01   3.2212000000000001e+00   4.9130000000000001e-01   1.0580000000000001e-01   2.5209999999999999e-01
   1.1020000000000001e-01  -1.0771999999999999e+00   7.7210000000000001e-01   5.7279999999999998e-01   4.7600000000000003e-02  -1.7100000000000001e-01   1.1762999999999999e+00   8.8900000000000007e-02   3.6564999999999999e+00   4.4309999999999999e-01   1.0580000000000001e-01   2.6979999999999998e-01
  -1.3230000000000000e-01  -1.4729000000000001e+00  -2.5740000000000002e-01   4.3919999999999998e-01   7.6100000000000001e-02  -4.3900000000000002e-02   1.3539000000000001e+00   1.1119999999999999e-01   3.4824000000000002e+00   6.4539999999999997e-01   4.8099999999999997e-02   2.5659999999999999e-01
   8.8200000000000001e-02   1.4729000000000001e+00   8.5780000000000001e-01   6.6830000000000001e-01  -4.7600000000000003e-02  -1.4030000000000001e-01   1.3095000000000001e+00   0.0000000000000000e+00   3.3953000000000002e+00   5.3939999999999999e-01   2.2130000000000000e-01   2.6100000000000001e-01
   1.7630000000000001e-01   1.3189999999999999e-01   7.7210000000000001e-01   4.7739999999999999e-01   0.0000000000000000e+00  -8.3299999999999999e-02   1.0875999999999999e+00   2.6679999999999998e-01   2.5247000000000002e+00   6.5500000000000003e-01   3.8500000000000000e-02   2.4770000000000000e-01
   1.3230000000000000e-01  -1.4509000000000001e+00   3.4310000000000002e-01   5.0600000000000001e-01   0.0000000000000000e+00  -2.1899999999999999e-02   1.0875999999999999e+00   1.7790000000000000e-01   3.2212000000000001e+00   5.2020000000000000e-01   7.6999999999999999e-02   2.5209999999999999e-01
  -6.6100000000000006e-02   3.9570000000000000e-01   7.7210000000000001e-01   5.8240000000000003e-01   6.6600000000000006e-02  -1.2280000000000001e-01   1.3983000000000001e+00   2.8910000000000002e-01   3.3083000000000000e+00   5.2020000000000000e-01   1.6360000000000000e-01   2.5209999999999999e-01
  -4.4100000000000000e-02   5.9360000000000002e-01  -1.7160000000000000e-01   5.9189999999999998e-01   0.0000000000000000e+00  -5.7000000000000002e-02   1.2428999999999999e+00   2.0010000000000000e-01   2.6118000000000001e+00   4.8159999999999997e-01   1.1550000000000001e-01   2.4770000000000000e-01
  -2.1999999999999999e-02  -9.2330000000000001e-01   8.5800000000000001e-02   4.3919999999999998e-01   2.8500000000000001e-02  -7.4499999999999997e-02   1.1984999999999999e+00   3.3350000000000002e-01   3.5695000000000001e+00   4.9130000000000001e-01   4.8099999999999997e-02   2.1679999999999999e-01
   1.5429999999999999e-01   1.0990000000000000e-01   5.1470000000000005e-01   5.4420000000000002e-01  -6.6600000000000006e-02  -1.2280000000000001e-01   1.3983000000000001e+00   4.6689999999999998e-01   2.8730000000000002e+00   4.9130000000000001e-01   1.9199999999999998e-02   2.3000000000000001e-01
  -4.4100000000000000e-02   7.9139999999999999e-01   5.1470000000000005e-01   6.2060000000000004e-01   5.7099999999999998e-02  -1.0090000000000000e-01   1.2206999999999999e+00   4.8920000000000002e-01   3.0470999999999999e+00   4.3350000000000000e-01   5.7700000000000001e-02   2.3000000000000001e-01
   1.1020000000000001e-01  -5.2759999999999996e-01   3.4310000000000002e-01   4.8690000000000000e-01   2.8500000000000001e-02  -8.3299999999999999e-02   1.2873000000000001e+00   4.8920000000000002e-01   3.4824000000000002e+00   4.5269999999999999e-01   6.7400000000000002e-02   2.7429999999999999e-01
   1.7630000000000001e-01  -4.3969999999999998e-01   4.2890000000000000e-01   4.9650000000000000e-01  -3.8100000000000002e-02  -1.0090000000000000e-01   1.3761000000000001e+00   3.1130000000000002e-01   2.9600000000000000e+00   4.2380000000000001e-01   1.3469999999999999e-01   2.5659999999999999e-01
   1.5429999999999999e-01   4.3969999999999998e-01  -1.7160000000000000e-01   6.1099999999999999e-01  -9.4999999999999998e-03  -2.1899999999999999e-02   1.2650999999999999e+00   1.5559999999999999e-01   3.0470999999999999e+00   4.2380000000000001e-01   1.1550000000000001e-01   2.9189999999999999e-01
  -1.1020000000000001e-01  -3.7369999999999998e-01   1.7160000000000000e-01   4.6779999999999999e-01  -5.7099999999999998e-02  -4.8200000000000000e-02   1.3317000000000001e+00   3.1130000000000002e-01   2.9600000000000000e+00   4.7199999999999998e-01  -4.8099999999999997e-02   2.6540000000000002e-01
   2.1999999999999999e-02  -3.9570000000000000e-01  -5.1470000000000005e-01   5.4420000000000002e-01   9.4999999999999998e-03  -4.8200000000000000e-02   1.3095000000000001e+00   2.6679999999999998e-01   3.2212000000000001e+00   5.2020000000000000e-01   1.4430000000000001e-01   2.4770000000000000e-01
   1.9839999999999999e-01   2.1980000000000000e-01   1.2010000000000001e+00   5.3469999999999995e-01  -8.5599999999999996e-02  -7.0199999999999999e-02   1.4205000000000001e+00   2.4460000000000001e-01   2.7858999999999998e+00   5.3939999999999999e-01   9.6199999999999994e-02   2.6979999999999998e-01
   1.3230000000000000e-01  -2.1999999999999999e-02   2.5740000000000002e-01   6.2060000000000004e-01   0.0000000000000000e+00  -1.0090000000000000e-01   1.3539000000000001e+00   4.4469999999999998e-01   3.4824000000000002e+00   4.7199999999999998e-01   1.2509999999999999e-01   2.0349999999999999e-01
  -2.1999999999999999e-02  -3.9570000000000000e-01   4.2890000000000000e-01   5.8240000000000003e-01  -1.9000000000000000e-02  -4.3900000000000002e-02   1.2650999999999999e+00   3.1130000000000002e-01   3.4824000000000002e+00   5.0090000000000001e-01   1.2509999999999999e-01   2.8749999999999998e-01
   1.3230000000000000e-01   2.1980000000000000e-01   5.1470000000000005e-01   6.4920000000000000e-01  -2.8500000000000001e-02  -1.0520000000000000e-01   1.3095000000000001e+00   4.6689999999999998e-01   3.3953000000000002e+00   4.4309999999999999e-01   9.6199999999999994e-02   2.4770000000000000e-01
   4.4100000000000000e-02  -2.1999999999999999e-02  -8.5800000000000001e-02   5.0600000000000001e-01  -3.8100000000000002e-02  -1.3200000000000000e-02   1.3095000000000001e+00   8.8900000000000007e-02   3.7435999999999998e+00   4.6239999999999998e-01   6.7400000000000002e-02   2.5659999999999999e-01
   6.6100000000000006e-02  -4.1770000000000002e-01   0.0000000000000000e+00   5.7279999999999998e-01  -4.7600000000000003e-02  -1.2720000000000001e-01   1.2428999999999999e+00   2.2239999999999999e-01   2.8730000000000002e+00   4.5269999999999999e-01   9.6199999999999994e-02   2.2559999999999999e-01
   1.3230000000000000e-01   6.6000000000000003e-02   9.4359999999999999e-01   5.4420000000000002e-01  -6.6600000000000006e-02  -3.0700000000000002e-02   9.7660000000000002e-01   2.4460000000000001e-01   2.9600000000000000e+00   6.0690000000000000e-01   1.0580000000000001e-01   2.2559999999999999e-01
   2.1999999999999999e-02  -6.6000000000000003e-02   8.5800000000000001e-02   5.1559999999999995e-01  -8.5599999999999996e-02  -2.1899999999999999e-02   1.2650999999999999e+00   2.0010000000000000e-01   3.4824000000000002e+00   5.2020000000000000e-01   1.1550000000000001e-01   2.3440000000000000e-01
  -2.1999999999999999e-02  -2.8580000000000000e-01   6.8630000000000002e-01   4.2009999999999997e-01   0.0000000000000000e+00  -1.1840000000000001e-01   1.2650999999999999e+00   3.3350000000000002e-01   3.0470999999999999e+00   5.1049999999999995e-01   9.5999999999999992e-03   2.5659999999999999e-01
   4.4100000000000000e-02   1.3189999999999999e-01   0.0000000000000000e+00   5.7279999999999998e-01  -9.4999999999999998e-03  -7.8899999999999998e-02   1.5536000000000001e+00   2.8910000000000002e-01   4.0918000000000001e+00   4.4309999999999999e-01   1.5400000000000000e-01   2.8310000000000002e-01
   8.8200000000000001e-02  -2.1999999999999999e-02   8.5800000000000001e-02   5.8240000000000003e-01  -9.4999999999999998e-03  -2.6300000000000000e-02   1.3983000000000001e+00   2.4460000000000001e-01   3.3953000000000002e+00   5.2980000000000005e-01   1.1550000000000001e-01   2.1679999999999999e-01
   2.1999999999999999e-02  -1.9789999999999999e-01  -8.5800000000000001e-02   5.3469999999999995e-01  -9.4999999999999998e-03  -1.0960000000000000e-01   1.1096999999999999e+00   2.4460000000000001e-01   3.0470999999999999e+00   5.2980000000000005e-01   1.7319999999999999e-01   2.4770000000000000e-01
   2.1999999999999999e-02   2.1999999999999999e-02   3.4310000000000002e-01   5.7279999999999998e-01  -1.9000000000000000e-02  -9.6500000000000002e-02   1.4649000000000001e+00   2.4460000000000001e-01   4.3529999999999998e+00   5.3939999999999999e-01   1.5400000000000000e-01   2.2559999999999999e-01
   2.1999999999999999e-02   1.3189999999999999e-01   6.8630000000000002e-01   6.3970000000000005e-01  -1.0470000000000000e-01  -1.2720000000000001e-01   1.2206999999999999e+00   1.1119999999999999e-01   2.6989000000000001e+00   5.8760000000000001e-01   1.1550000000000001e-01   2.3440000000000000e-01
   2.1999999999999999e-02  -6.6000000000000003e-02   5.1470000000000005e-01   5.1559999999999995e-01   9.4999999999999998e-03  -7.4499999999999997e-02   1.3317000000000001e+00   3.7800000000000000e-01   3.1341999999999999e+00   5.9719999999999995e-01   3.8500000000000000e-02   2.4770000000000000e-01
   1.7630000000000001e-01   3.0780000000000002e-01   8.5800000000000001e-02   6.0150000000000003e-01  -1.4269999999999999e-01  -7.4499999999999997e-02   1.1984999999999999e+00   4.4469999999999998e-01   3.3953000000000002e+00   5.2020000000000000e-01   7.6999999999999999e-02   2.6979999999999998e-01
   1.9839999999999999e-01   1.0990000000000000e-01   3.4310000000000002e-01   4.6779999999999999e-01   1.9000000000000000e-02  -8.7700000000000000e-02   1.2873000000000001e+00   2.8910000000000002e-01   3.6564999999999999e+00   5.3939999999999999e-01   1.7319999999999999e-01   2.3890000000000000e-01
   0.0000000000000000e+00  -6.6000000000000003e-02   8.5800000000000001e-02   3.9140000000000003e-01   9.4999999999999998e-03  -6.5799999999999997e-02   1.1984999999999999e+00   4.2249999999999999e-01   2.6989000000000001e+00   5.4910000000000003e-01   6.7400000000000002e-02   2.5209999999999999e-01
  -2.1999999999999999e-02  -2.1999999999999999e-02   3.4310000000000002e-01   5.7279999999999998e-01  -9.4999999999999998e-03  -7.0199999999999999e-02   1.4427000000000001e+00   3.3350000000000002e-01   3.5695000000000001e+00   4.3350000000000000e-01   5.7700000000000001e-02   2.4770000000000000e-01
   0.0000000000000000e+00   1.5390000000000001e-01  -3.4310000000000002e-01   5.2510000000000001e-01  -6.6600000000000006e-02  -8.3299999999999999e-02   1.3095000000000001e+00   3.7800000000000000e-01   3.4824000000000002e+00   4.7199999999999998e-01   1.3469999999999999e-01   2.4329999999999999e-01
  -2.1999999999999999e-02  -2.1980000000000000e-01   4.2890000000000000e-01   4.3919999999999998e-01  -7.6100000000000001e-02  -6.1400000000000003e-02   1.3095000000000001e+00   8.8900000000000007e-02   2.9600000000000000e+00   4.5269999999999999e-01   1.5400000000000000e-01   2.4329999999999999e-01
  -1.5429999999999999e-01  -1.3189999999999999e-01   5.1470000000000005e-01   4.0100000000000002e-01  -9.4999999999999998e-03  -4.8200000000000000e-02   1.2428999999999999e+00   4.2249999999999999e-01   2.9600000000000000e+00   5.2020000000000000e-01   1.4430000000000001e-01   2.3000000000000001e-01
   8.8200000000000001e-02  -1.5390000000000001e-01   7.7210000000000001e-01   4.7739999999999999e-01  -1.2370000000000000e-01  -9.2100000000000001e-02   9.5440000000000003e-01   5.7809999999999995e-01   2.9600000000000000e+00   5.1049999999999995e-01   1.2509999999999999e-01   2.4770000000000000e-01
  -2.1999999999999999e-02  -1.7590000000000000e-01   2.5740000000000002e-01   5.6330000000000002e-01  -1.9000000000000000e-02  -8.7700000000000000e-02   1.0431999999999999e+00   2.8910000000000002e-01   3.3083000000000000e+00   4.7199999999999998e-01   9.6199999999999994e-02   2.6100000000000001e-01
  -6.6100000000000006e-02  -2.4179999999999999e-01  -3.4310000000000002e-01   5.1559999999999995e-01   2.8500000000000001e-02  -7.0199999999999999e-02   1.1984999999999999e+00   6.6699999999999995e-02   3.6564999999999999e+00   4.4309999999999999e-01   8.6599999999999996e-02   2.8749999999999998e-01
  -1.1020000000000001e-01  -4.3999999999999997e-02  -8.5800000000000001e-02   5.9189999999999998e-01   0.0000000000000000e+00  -1.6230000000000000e-01   1.2428999999999999e+00   1.5559999999999999e-01   3.1341999999999999e+00   5.0090000000000001e-01   7.6999999999999999e-02   2.8310000000000002e-01
   1.1020000000000001e-01   1.3189999999999999e-01   6.0050000000000003e-01   4.3919999999999998e-01   9.4999999999999998e-03  -1.0520000000000000e-01   1.2206999999999999e+00   2.2200000000000001e-02   2.9600000000000000e+00   5.0090000000000001e-01   6.7400000000000002e-02   2.8310000000000002e-01
   1.1020000000000001e-01  -8.7900000000000006e-02   1.7160000000000000e-01   5.7279999999999998e-01  -8.5599999999999996e-02  -1.7500000000000002e-02   1.2650999999999999e+00   3.5580000000000001e-01   2.7858999999999998e+00   5.2020000000000000e-01   1.8279999999999999e-01   2.6100000000000001e-01
   6.6100000000000006e-02   2.1999999999999999e-02  -1.7160000000000000e-01   4.6779999999999999e-01  -4.7600000000000003e-02  -7.4499999999999997e-02   1.2650999999999999e+00   5.3369999999999995e-01   3.0470999999999999e+00   5.7799999999999996e-01   8.6599999999999996e-02   3.2290000000000002e-01
  -6.6100000000000006e-02  -1.5390000000000001e-01   2.5740000000000002e-01   4.7739999999999999e-01  -6.6600000000000006e-02  -4.8200000000000000e-02   1.0875999999999999e+00   2.4460000000000001e-01   3.5695000000000001e+00   4.8159999999999997e-01   4.8099999999999997e-02   2.9189999999999999e-01
   4.4100000000000000e-02  -1.9789999999999999e-01   3.4310000000000002e-01   5.2510000000000001e-01   0.0000000000000000e+00  -7.4499999999999997e-02   1.3095000000000001e+00   2.0010000000000000e-01   3.2212000000000001e+00   4.5269999999999999e-01   6.7400000000000002e-02   2.3440000000000000e-01
   8.8200000000000001e-02   0.0000000000000000e+00   1.0294000000000001e+00   4.3919999999999998e-01   1.9000000000000000e-02  -9.6500000000000002e-02   1.3539000000000001e+00   1.7790000000000000e-01   3.2212000000000001e+00   4.3350000000000000e-01   1.4430000000000001e-01   2.9640000000000000e-01
  -6.6100000000000006e-02  -1.3189999999999999e-01   2.5740000000000002e-01   6.0150000000000003e-01   3.8100000000000002e-02  -9.6500000000000002e-02   1.2206999999999999e+00   3.5580000000000001e-01   3.4824000000000002e+00   5.4910000000000003e-01   8.6599999999999996e-02   2.8310000000000002e-01
   0.0000000000000000e+00  -8.7900000000000006e-02   1.4582999999999999e+00   5.0600000000000001e-01  -1.9000000000000000e-02  -1.0520000000000000e-01   1.2428999999999999e+00   4.0020000000000000e-01   3.3083000000000000e+00   4.7199999999999998e-01   2.8899999999999999e-02   2.6100000000000001e-01
   2.1999999999999999e-02   2.1999999999999999e-02   8.5780000000000001e-01   5.8240000000000003e-01  -9.4999999999999998e-03  -3.9500000000000000e-02   1.1540999999999999e+00   1.7790000000000000e-01   3.4824000000000002e+00   5.3939999999999999e-01   4.8099999999999997e-02   2.5659999999999999e-01
   2.1999999999999999e-02  -6.6000000000000003e-02   6.0050000000000003e-01   4.7739999999999999e-01   1.1420000000000000e-01  -1.0960000000000000e-01   1.2873000000000001e+00   3.5580000000000001e-01   2.6118000000000001e+00   4.5269999999999999e-01   1.5400000000000000e-01   2.8749999999999998e-01
  -4.4100000000000000e-02  -2.1999999999999999e-02   5.1470000000000005e-01   4.7739999999999999e-01  -5.7099999999999998e-02  -9.2100000000000001e-02   1.2873000000000001e+00   1.3339999999999999e-01   3.3953000000000002e+00   5.0090000000000001e-01   1.2509999999999999e-01   2.4770000000000000e-01
   6.6100000000000006e-02  -1.3189999999999999e-01  -2.5740000000000002e-01   3.8190000000000002e-01  -9.4999999999999998e-03  -6.5799999999999997e-02   1.1762999999999999e+00   2.0010000000000000e-01   3.0470999999999999e+00   5.5869999999999997e-01   2.8899999999999999e-02   2.2559999999999999e-01
   0.0000000000000000e+00  -2.1999999999999999e-02   3.4310000000000002e-01   4.3919999999999998e-01  -3.8100000000000002e-02  -4.8200000000000000e-02   1.2428999999999999e+00   2.8910000000000002e-01   3.3083000000000000e+00   4.2380000000000001e-01   1.4430000000000001e-01   2.8310000000000002e-01
   4.4100000000000000e-02  -2.1999999999999999e-02   0.0000000000000000e+00   5.7279999999999998e-01  -7.6100000000000001e-02  -5.7000000000000002e-02   1.3317000000000001e+00   1.3339999999999999e-01   3.0470999999999999e+00   4.9130000000000001e-01   9.6199999999999994e-02   2.4770000000000000e-01
  -1.3230000000000000e-01   1.0990000000000000e-01   0.0000000000000000e+00   4.8690000000000000e-01  -9.5200000000000007e-02  -7.0199999999999999e-02   1.1096999999999999e+00   4.4469999999999998e-01   2.5247000000000002e+00   5.4910000000000003e-01   5.7700000000000001e-02   2.7429999999999999e-01
  -1.3230000000000000e-01   4.3999999999999997e-02   3.4310000000000002e-01   5.3469999999999995e-01  -4.7600000000000003e-02  -4.3900000000000002e-02   1.3539000000000001e+00   2.8910000000000002e-01   3.3083000000000000e+00   4.7199999999999998e-01   6.7400000000000002e-02   2.3890000000000000e-01
   1.5429999999999999e-01   0.0000000000000000e+00  -8.5800000000000001e-02   5.4420000000000002e-01   1.9000000000000000e-02  -7.4499999999999997e-02   1.5093000000000001e+00   1.7790000000000000e-01   3.1341999999999999e+00   5.4910000000000003e-01   1.2509999999999999e-01   2.4329999999999999e-01
   1.3230000000000000e-01   2.1999999999999999e-02  -8.5800000000000001e-02   5.2510000000000001e-01  -9.4999999999999998e-03  -5.7000000000000002e-02   1.3983000000000001e+00   4.0020000000000000e-01   2.8730000000000002e+00   5.0090000000000001e-01   1.6360000000000000e-01   2.6540000000000002e-01
   8.8200000000000001e-02  -6.6000000000000003e-02  -8.5800000000000001e-02   5.0600000000000001e-01   0.0000000000000000e+00  -9.2100000000000001e-02   1.2650999999999999e+00   3.1130000000000002e-01   3.1341999999999999e+00   4.9130000000000001e-01   9.6199999999999994e-02   2.4770000000000000e-01
   1.1020000000000001e-01   1.7590000000000000e-01   2.5740000000000002e-01   4.9650000000000000e-01  -9.5200000000000007e-02  -6.5799999999999997e-02   1.2650999999999999e+00   3.1130000000000002e-01   3.3083000000000000e+00   4.6239999999999998e-01   1.3469999999999999e-01   2.6540000000000002e-01
   0.0000000000000000e+00  -2.1999999999999999e-02  -6.8630000000000002e-01   5.1559999999999995e-01   1.9000000000000000e-02  -3.5099999999999999e-02   1.2206999999999999e+00   4.2249999999999999e-01   3.1341999999999999e+00   4.8159999999999997e-01   9.6199999999999994e-02   2.6100000000000001e-01
   0.0000000000000000e+00   0.0000000000000000e+00   0.0000000000000000e+00   4.6779999999999999e-01   0.0000000000000000e+00  -5.2600000000000001e-02   1.1096999999999999e+00   2.2239999999999999e-01   2.3506000000000000e+00   5.5869999999999997e-01   1.8279999999999999e-01   2.3890000000000000e-01
  -1.7630000000000001e-01  -2.1999999999999999e-02   2.5740000000000002e-01   5.4420000000000002e-01  -5.7099999999999998e-02  -1.0960000000000000e-01   1.1762999999999999e+00   4.2249999999999999e-01   2.9600000000000000e+00   5.9719999999999995e-01   7.6999999999999999e-02   2.5659999999999999e-01
  -6.6100000000000006e-02  -1.3189999999999999e-01  -1.7160000000000000e-01   4.2009999999999997e-01  -9.5200000000000007e-02  -1.0520000000000000e-01   1.3095000000000001e+00   3.1130000000000002e-01   2.4377000000000000e+00   4.4309999999999999e-01   8.6599999999999996e-02   2.4770000000000000e-01
   8.8200000000000001e-02  -2.1999999999999999e-02   1.7160000000000000e-01   4.2009999999999997e-01  -1.2370000000000000e-01  -1.7500000000000002e-02   1.4205000000000001e+00   4.2249999999999999e-01   2.8730000000000002e+00   5.2020000000000000e-01   1.1550000000000001e-01   2.3440000000000000e-01
   2.1999999999999999e-02  -2.1999999999999999e-02   2.5740000000000002e-01   4.7739999999999999e-01  -9.4999999999999998e-03  -9.2100000000000001e-02   1.1096999999999999e+00   4.2249999999999999e-01   3.4824000000000002e+00   5.5869999999999997e-01   7.6999999999999999e-02   2.5209999999999999e-01
  -4.4100000000000000e-02  -4.3999999999999997e-02  -1.7160000000000000e-01   5.7279999999999998e-01   4.7600000000000003e-02  -8.3299999999999999e-02   1.1096999999999999e+00   4.0020000000000000e-01   2.3506000000000000e+00   5.2980000000000005e-01   6.7400000000000002e-02   2.4329999999999999e-01
  -1.9839999999999999e-01   3.0780000000000002e-01  -4.2890000000000000e-01   6.3009999999999999e-01   4.7600000000000003e-02  -1.0520000000000000e-01   1.2650999999999999e+00   2.6679999999999998e-01   3.5695000000000001e+00   5.5869999999999997e-01   8.6599999999999996e-02   2.6979999999999998e-01
   1.5429999999999999e-01  -6.6000000000000003e-02   0.0000000000000000e+00   5.2510000000000001e-01   4.7600000000000003e-02  -1.3589999999999999e-01   9.7660000000000002e-01   4.6689999999999998e-01   2.8730000000000002e+00   5.2980000000000005e-01   8.6599999999999996e-02   2.6100000000000001e-01
   8.8200000000000001e-02  -3.0780000000000002e-01   6.0050000000000003e-01   4.8690000000000000e-01  -2.8500000000000001e-02  -7.0199999999999999e-02   1.2650999999999999e+00   5.1139999999999997e-01   3.1341999999999999e+00   4.5269999999999999e-01   7.6999999999999999e-02   2.9189999999999999e-01
   6.6100000000000006e-02   6.6000000000000003e-02  -1.7160000000000000e-01   5.4420000000000002e-01  -5.7099999999999998e-02  -6.5799999999999997e-02   1.4205000000000001e+00   2.8910000000000002e-01   2.6118000000000001e+00   3.7569999999999998e-01   1.0580000000000001e-01   2.4770000000000000e-01
  -1.1020000000000001e-01  -1.9789999999999999e-01   3.4310000000000002e-01   5.0600000000000001e-01  -5.7099999999999998e-02  -5.7000000000000002e-02   1.2206999999999999e+00   2.4460000000000001e-01   2.7858999999999998e+00   5.5869999999999997e-01   6.7400000000000002e-02   2.6979999999999998e-01
  -1.7630000000000001e-01   2.1999999999999999e-02  -8.5800000000000001e-02   5.1559999999999995e-01  -1.4269999999999999e-01  -5.7000000000000002e-02   1.1318999999999999e+00   3.3350000000000002e-01   3.1341999999999999e+00   5.1049999999999995e-01   1.2509999999999999e-01   2.6979999999999998e-01
  -1.1020000000000001e-01   3.0780000000000002e-01   4.2890000000000000e-01   4.6779999999999999e-01  -4.7600000000000003e-02  -9.6500000000000002e-02   1.1762999999999999e+00   4.2249999999999999e-01   3.7435999999999998e+00   5.1049999999999995e-01   9.6199999999999994e-02   2.4329999999999999e-01
  -1.1020000000000001e-01   6.8149999999999999e-01  -3.4310000000000002e-01   4.8690000000000000e-01  -1.4269999999999999e-01  -6.1400000000000003e-02   1.2428999999999999e+00   2.2239999999999999e-01   2.9600000000000000e+00   5.2980000000000005e-01   1.2509999999999999e-01   2.5209999999999999e-01
   8.8200000000000001e-02  -4.3999999999999997e-02   3.4310000000000002e-01   4.3919999999999998e-01  -3.8100000000000002e-02  -4.8200000000000000e-02   1.4649000000000001e+00   3.1130000000000002e-01   3.3083000000000000e+00   5.8760000000000001e-01   9.6199999999999994e-02   2.5209999999999999e-01
   0.0000000000000000e+00  -7.4739999999999995e-01   8.5780000000000001e-01   5.4420000000000002e-01  -9.5200000000000007e-02  -1.3200000000000000e-02   1.3761000000000001e+00   2.2239999999999999e-01   2.0024000000000002e+00   5.5869999999999997e-01   1.4430000000000001e-01   2.6979999999999998e-01
  -1.3230000000000000e-01  -3.7369999999999998e-01   0.0000000000000000e+00   5.3469999999999995e-01  -7.6100000000000001e-02  -7.8899999999999998e-02   1.2206999999999999e+00   2.6679999999999998e-01   2.6989000000000001e+00   5.1049999999999995e-01   5.7700000000000001e-02   2.5659999999999999e-01
   4.4080000000000003e-01   2.6379999999999998e-01  -3.4310000000000002e-01   5.6330000000000002e-01  -2.1890000000000001e-01   3.9500000000000000e-02   1.2428999999999999e+00   4.8920000000000002e-01   3.4824000000000002e+00   4.7199999999999998e-01   6.7400000000000002e-02   2.6540000000000002e-01
  -1.7630000000000001e-01  -2.1980000000000000e-01  -5.1470000000000005e-01   4.9650000000000000e-01  -5.7099999999999998e-02  -7.8899999999999998e-02   1.1096999999999999e+00   4.2249999999999999e-01   2.6989000000000001e+00   5.2980000000000005e-01   1.3469999999999999e-01   2.9640000000000000e-01
  -9.4779999999999998e-01  -4.8359999999999997e-01   1.5441000000000000e+00   5.8240000000000003e-01  -5.7099999999999998e-02  -4.3900000000000002e-02   1.2650999999999999e+00   3.5580000000000001e-01   3.5695000000000001e+00   5.3939999999999999e-01   1.1550000000000001e-01   2.8749999999999998e-01
   8.8170000000000004e-01  -1.0990000000000000e-01   8.5780000000000001e-01   3.8190000000000002e-01  -2.0930000000000001e-01  -7.0199999999999999e-02   1.3095000000000001e+00   1.3339999999999999e-01   2.2635999999999998e+00   4.7199999999999998e-01   1.1550000000000001e-01   2.4770000000000000e-01
   4.8490000000000000e-01   4.3999999999999997e-02   6.8630000000000002e-01   3.3420000000000000e-01  -5.7099999999999998e-02  -9.2100000000000001e-02   1.2206999999999999e+00   2.8910000000000002e-01   3.0470999999999999e+00   5.2020000000000000e-01   1.5400000000000000e-01   2.7429999999999999e-01
  -7.2740000000000005e-01  -2.4179999999999999e-01   0.0000000000000000e+00   4.7739999999999999e-01  -2.8500000000000001e-02  -1.3159999999999999e-01   1.3539000000000001e+00   4.2249999999999999e-01   3.0470999999999999e+00   5.2020000000000000e-01   8.6599999999999996e-02   2.1229999999999999e-01
  -7.9349999999999998e-01  -8.7900000000000006e-02   1.7160000000000000e-01   5.1559999999999995e-01  -2.8500000000000001e-02  -2.1899999999999999e-02   1.3095000000000001e+00   4.4469999999999998e-01   4.0048000000000004e+00   5.2020000000000000e-01   1.0580000000000001e-01   2.6540000000000002e-01
   5.0700000000000001e-01  -1.0990000000000000e-01   1.8015000000000001e+00   5.1559999999999995e-01  -1.0470000000000000e-01  -1.7500000000000002e-02   1.1762999999999999e+00   2.8910000000000002e-01   2.6989000000000001e+00   4.9130000000000001e-01   1.1550000000000001e-01   2.4770000000000000e-01
   6.3919999999999999e-01  -2.1999999999999999e-02   1.4582999999999999e+00   4.6779999999999999e-01  -1.4269999999999999e-01  -3.5099999999999999e-02   1.0431999999999999e+00   3.3350000000000002e-01   3.0470999999999999e+00   5.4910000000000003e-01   1.3469999999999999e-01   2.5659999999999999e-01
  -3.9679999999999999e-01  -2.6379999999999998e-01  -6.0050000000000003e-01   4.4869999999999999e-01  -7.6100000000000001e-02  -3.9500000000000000e-02   1.5315000000000001e+00   1.3339999999999999e-01   3.2212000000000001e+00   5.3939999999999999e-01   7.6999999999999999e-02   3.2290000000000002e-01
  -7.9349999999999998e-01  -6.6000000000000003e-02  -5.1470000000000005e-01   3.6280000000000001e-01  -6.6600000000000006e-02   2.1899999999999999e-02   1.1984999999999999e+00   2.0010000000000000e-01   3.1341999999999999e+00   4.4309999999999999e-01   9.5999999999999992e-03   2.6979999999999998e-01
   2.8649999999999998e-01   2.1999999999999999e-02   3.4310000000000002e-01   5.0600000000000001e-01  -1.6180000000000000e-01  -1.7500000000000002e-02   1.3761000000000001e+00  -2.2200000000000001e-02   3.1341999999999999e+00   4.4309999999999999e-01   9.6199999999999994e-02   2.6100000000000001e-01
   6.1719999999999997e-01  -1.9789999999999999e-01   2.5740000000000002e-01   5.2510000000000001e-01  -1.2370000000000000e-01  -6.1400000000000003e-02   1.0653999999999999e+00   6.8930000000000002e-01   3.9177000000000000e+00   5.2020000000000000e-01   4.8099999999999997e-02   2.8749999999999998e-01
  -1.9839999999999999e-01  -4.3999999999999997e-02  -5.1470000000000005e-01   4.9650000000000000e-01  -1.1420000000000000e-01   3.0700000000000002e-02   1.3095000000000001e+00   3.1130000000000002e-01   3.0470999999999999e+00   4.8159999999999997e-01   1.3469999999999999e-01   1.9910000000000000e-01
  -7.9349999999999998e-01   2.1999999999999999e-02  -3.4310000000000002e-01   3.2460000000000000e-01  -4.7600000000000003e-02  -6.5799999999999997e-02   1.2650999999999999e+00   1.3339999999999999e-01   3.0470999999999999e+00   4.6239999999999998e-01  -1.9199999999999998e-02   2.8310000000000002e-01
  -1.3230000000000000e-01  -6.6000000000000003e-02   8.5800000000000001e-02   4.8690000000000000e-01  -2.8500000000000001e-02  -3.0700000000000002e-02   1.1762999999999999e+00   4.4469999999999998e-01   3.6564999999999999e+00   5.3939999999999999e-01   1.7319999999999999e-01   2.2120000000000001e-01
   5.2900000000000003e-01  -5.7160000000000000e-01   1.4582999999999999e+00   3.2460000000000000e-01  -1.2370000000000000e-01  -5.7000000000000002e-02   1.1540999999999999e+00   2.6679999999999998e-01   3.6564999999999999e+00   5.5869999999999997e-01   7.6999999999999999e-02   2.2559999999999999e-01
   0.0000000000000000e+00   8.7900000000000006e-02   3.4310000000000002e-01   4.4869999999999999e-01  -1.0470000000000000e-01  -6.5799999999999997e-02   1.1984999999999999e+00   2.2239999999999999e-01   1.9153000000000000e+00   5.4910000000000003e-01   1.6360000000000000e-01   2.3000000000000001e-01
  -8.1559999999999999e-01   3.2979999999999998e-01  -2.5740000000000002e-01   4.9650000000000000e-01   5.7099999999999998e-02   2.6300000000000000e-02   9.7660000000000002e-01   6.8930000000000002e-01   3.7435999999999998e+00   4.6239999999999998e-01   8.6599999999999996e-02   2.6100000000000001e-01
   0.0000000000000000e+00   2.1999999999999999e-02   8.5780000000000001e-01   4.8690000000000000e-01  -2.8500000000000001e-02  -1.0090000000000000e-01   1.1984999999999999e+00   4.6689999999999998e-01   2.7858999999999998e+00   5.8760000000000001e-01   7.6999999999999999e-02   2.5209999999999999e-01
   5.2900000000000003e-01  -8.7900000000000006e-02   2.5740000000000002e-01   5.9189999999999998e-01  -5.7099999999999998e-02  -8.7700000000000000e-02   1.2873000000000001e+00   2.2200000000000001e-02   2.3506000000000000e+00   4.5269999999999999e-01   3.8500000000000000e-02   2.9640000000000000e-01
   8.8200000000000001e-02   4.3999999999999997e-02  -9.4359999999999999e-01   4.2009999999999997e-01  -3.8100000000000002e-02  -8.3299999999999999e-02   1.1540999999999999e+00   4.8920000000000002e-01   3.7435999999999998e+00   5.0090000000000001e-01   1.0580000000000001e-01   2.8749999999999998e-01
  -3.5270000000000001e-01   3.9570000000000000e-01   4.2890000000000000e-01   4.7739999999999999e-01  -2.8500000000000001e-02  -5.2600000000000001e-02   1.1762999999999999e+00   3.3350000000000002e-01   3.3953000000000002e+00   5.5869999999999997e-01   3.8500000000000000e-02   2.7870000000000000e-01
  -4.4080000000000003e-01  -4.3999999999999997e-02   2.5740000000000002e-01   4.1049999999999998e-01  -9.5200000000000007e-02  -3.5099999999999999e-02   1.2428999999999999e+00   3.1130000000000002e-01   2.2635999999999998e+00   5.0090000000000001e-01   1.3469999999999999e-01   2.4770000000000000e-01
   8.8200000000000001e-02  -3.2979999999999998e-01   6.0050000000000003e-01   4.1049999999999998e-01  -2.1890000000000001e-01  -2.6300000000000000e-02   1.1318999999999999e+00   2.0010000000000000e-01   2.9600000000000000e+00   5.2020000000000000e-01   1.2509999999999999e-01   2.8310000000000002e-01
   3.5270000000000001e-01   1.0990000000000000e-01   6.8630000000000002e-01   4.9650000000000000e-01  -3.8100000000000002e-02  -1.0960000000000000e-01   1.4205000000000001e+00   2.8910000000000002e-01   3.2212000000000001e+00   5.1049999999999995e-01   1.1550000000000001e-01   3.0080000000000001e-01
  -1.9839999999999999e-01   6.6000000000000003e-02  -3.4310000000000002e-01   5.1559999999999995e-01  -2.8500000000000001e-02  -2.6300000000000000e-02   1.2428999999999999e+00   8.8900000000000007e-02   2.6118000000000001e+00   4.8159999999999997e-01   1.3469999999999999e-01   2.5209999999999999e-01
  -4.6289999999999998e-01  -2.6379999999999998e-01  -8.5800000000000001e-02   4.4869999999999999e-01  -1.2370000000000000e-01  -1.0520000000000000e-01   1.4649000000000001e+00   2.2239999999999999e-01   3.0470999999999999e+00   4.9130000000000001e-01   1.1550000000000001e-01   2.2559999999999999e-01
   0.0000000000000000e+00   4.3999999999999997e-02   3.4310000000000002e-01   5.1559999999999995e-01  -1.9000000000000000e-02  -9.6500000000000002e-02   9.9880000000000002e-01   4.4469999999999998e-01   4.2659000000000002e+00   5.2020000000000000e-01   2.8899999999999999e-02   3.1409999999999999e-01
   2.2040000000000001e-01   2.8580000000000000e-01   4.2890000000000000e-01   4.4869999999999999e-01  -7.6100000000000001e-02  -8.3299999999999999e-02   1.1984999999999999e+00   2.2239999999999999e-01   2.6118000000000001e+00   4.9130000000000001e-01   1.1550000000000001e-01   2.4329999999999999e-01
  -2.2040000000000001e-01  -3.0780000000000002e-01   3.4310000000000002e-01   4.8690000000000000e-01  -9.4999999999999998e-03  -3.5099999999999999e-02   1.3095000000000001e+00   2.2239999999999999e-01   3.0470999999999999e+00   4.8159999999999997e-01   2.4060000000000001e-01   2.5659999999999999e-01
  -2.8649999999999998e-01  -1.3189999999999999e-01  -6.0050000000000003e-01   5.0600000000000001e-01   1.9000000000000000e-02  -9.6500000000000002e-02   1.3983000000000001e+00   4.8920000000000002e-01   3.6564999999999999e+00   5.2020000000000000e-01   9.6199999999999994e-02   2.6540000000000002e-01
   1.3230000000000000e-01   2.1999999999999999e-02  -7.7210000000000001e-01   5.8240000000000003e-01  -9.5200000000000007e-02  -8.8000000000000005e-03   1.1762999999999999e+00   4.0020000000000000e-01   2.9600000000000000e+00   5.3939999999999999e-01   6.7400000000000002e-02   2.5659999999999999e-01
   2.1999999999999999e-02   2.1999999999999999e-02   1.0294000000000001e+00   4.2009999999999997e-01  -1.0470000000000000e-01  -1.3200000000000000e-02   1.3317000000000001e+00   3.3350000000000002e-01   3.1341999999999999e+00   5.2020000000000000e-01   7.6999999999999999e-02   2.9189999999999999e-01
  -2.4249999999999999e-01  -1.9789999999999999e-01   3.4310000000000002e-01   4.2009999999999997e-01  -1.1420000000000000e-01  -5.2600000000000001e-02   1.1984999999999999e+00   3.1130000000000002e-01   3.9177000000000000e+00   5.2980000000000005e-01   6.7400000000000002e-02   2.5209999999999999e-01
  -1.7630000000000001e-01  -6.6000000000000003e-02   8.5780000000000001e-01   4.8690000000000000e-01  -4.7600000000000003e-02  -8.7700000000000000e-02   1.2873000000000001e+00   4.6689999999999998e-01   3.6564999999999999e+00   4.7199999999999998e-01   7.6999999999999999e-02   2.5209999999999999e-01
  -8.8200000000000001e-02   8.7900000000000006e-02  -8.5800000000000001e-02   4.5829999999999999e-01  -1.5229999999999999e-01  -4.3900000000000002e-02   1.2650999999999999e+00   2.2239999999999999e-01   2.0024000000000002e+00   4.0460000000000002e-01   9.6199999999999994e-02   2.9189999999999999e-01
  -1.3230000000000000e-01  -6.6000000000000003e-02   5.1470000000000005e-01   5.3469999999999995e-01  -1.5229999999999999e-01  -6.1400000000000003e-02   1.3539000000000001e+00   2.2239999999999999e-01   3.0470999999999999e+00   5.2020000000000000e-01   2.0210000000000000e-01   2.5209999999999999e-01
   4.4100000000000000e-02   1.0990000000000000e-01   1.7160000000000000e-01   5.5379999999999996e-01  -2.8500000000000001e-02  -7.4499999999999997e-02   1.1762999999999999e+00   5.7809999999999995e-01   3.3083000000000000e+00   5.2020000000000000e-01   4.8099999999999997e-02   2.6540000000000002e-01
  -2.6450000000000001e-01   2.4179999999999999e-01  -2.5740000000000002e-01   4.3919999999999998e-01  -7.6100000000000001e-02  -6.5799999999999997e-02   1.2650999999999999e+00   3.7800000000000000e-01   3.0470999999999999e+00   5.0090000000000001e-01   1.3469999999999999e-01   2.6100000000000001e-01
  -1.9839999999999999e-01   6.6000000000000003e-02  -2.5740000000000002e-01   6.1099999999999999e-01   3.8100000000000002e-02  -4.8200000000000000e-02   1.2873000000000001e+00   3.1130000000000002e-01   3.0470999999999999e+00   5.1049999999999995e-01   1.6360000000000000e-01   2.2559999999999999e-01
  -1.1020000000000001e-01  -1.3189999999999999e-01   1.7160000000000000e-01   5.1559999999999995e-01  -1.4269999999999999e-01   8.8000000000000005e-03   1.3095000000000001e+00   6.2260000000000004e-01   4.1788999999999996e+00   5.3939999999999999e-01   1.0580000000000001e-01   2.5659999999999999e-01
   0.0000000000000000e+00   6.6000000000000003e-02   4.2890000000000000e-01   5.4420000000000002e-01  -6.6600000000000006e-02  -3.5099999999999999e-02   1.1984999999999999e+00   2.6679999999999998e-01   2.9600000000000000e+00   5.2020000000000000e-01   1.5400000000000000e-01   2.6979999999999998e-01
  -1.7630000000000001e-01  -8.7900000000000006e-02   5.1470000000000005e-01   5.5379999999999996e-01  -6.6600000000000006e-02  -4.3900000000000002e-02   1.3761000000000001e+00   2.0010000000000000e-01   2.4377000000000000e+00   5.2020000000000000e-01   8.6599999999999996e-02   2.3890000000000000e-01
  -3.5270000000000001e-01   4.3999999999999997e-02   6.8630000000000002e-01   3.7240000000000001e-01  -1.4269999999999999e-01  -5.7000000000000002e-02   1.1318999999999999e+00   5.7809999999999995e-01   3.9177000000000000e+00   5.0090000000000001e-01   1.3469999999999999e-01   2.8310000000000002e-01
  -1.5429999999999999e-01   2.8580000000000000e-01   8.5800000000000001e-02   4.6779999999999999e-01  -1.5229999999999999e-01  -8.3299999999999999e-02   1.0431999999999999e+00   4.4469999999999998e-01   3.3083000000000000e+00   5.0090000000000001e-01   1.7319999999999999e-01   2.5209999999999999e-01
   1.1020000000000001e-01  -6.6000000000000003e-02   9.4359999999999999e-01   3.6280000000000001e-01  -5.7099999999999998e-02  -7.4499999999999997e-02   1.3317000000000001e+00   1.5559999999999999e-01   2.9600000000000000e+00   5.3939999999999999e-01   1.4430000000000001e-01   2.4329999999999999e-01
  -2.4249999999999999e-01  -4.3999999999999997e-02  -4.2890000000000000e-01   5.4420000000000002e-01  -2.2839999999999999e-01  -3.0700000000000002e-02   1.2428999999999999e+00   4.0020000000000000e-01   3.1341999999999999e+00   5.6830000000000003e-01   1.6360000000000000e-01   2.3000000000000001e-01
  -1.9839999999999999e-01  -1.7590000000000000e-01   6.8630000000000002e-01   4.8690000000000000e-01  -2.8500000000000001e-02  -6.1400000000000003e-02   1.3983000000000001e+00   3.7800000000000000e-01   3.1341999999999999e+00   4.4309999999999999e-01   1.9199999999999998e-02   2.3000000000000001e-01
  -8.8200000000000001e-02   2.1980000000000000e-01   3.4310000000000002e-01   5.3469999999999995e-01   6.6600000000000006e-02  -5.2600000000000001e-02   1.1540999999999999e+00   3.1130000000000002e-01   4.0918000000000001e+00   4.6239999999999998e-01   1.3469999999999999e-01   2.1679999999999999e-01
  -4.4100000000000000e-02  -4.3999999999999997e-02   8.5800000000000001e-02   4.5829999999999999e-01  -1.4269999999999999e-01  -3.9500000000000000e-02   1.3095000000000001e+00   1.1119999999999999e-01   2.8730000000000002e+00   5.0090000000000001e-01   7.6999999999999999e-02   2.6100000000000001e-01
   1.1020000000000001e-01  -6.6000000000000003e-02   6.0050000000000003e-01   4.5829999999999999e-01  -3.8100000000000002e-02  -1.0090000000000000e-01   1.4205000000000001e+00   3.1130000000000002e-01   2.6118000000000001e+00   4.7199999999999998e-01   1.5400000000000000e-01   2.6979999999999998e-01
  -2.4249999999999999e-01   6.6000000000000003e-02  -2.5740000000000002e-01   4.9650000000000000e-01  -5.7099999999999998e-02  -3.0700000000000002e-02   1.1984999999999999e+00   4.6689999999999998e-01   3.0470999999999999e+00   5.8760000000000001e-01   6.7400000000000002e-02   2.3890000000000000e-01
  -2.1999999999999999e-02  -2.6379999999999998e-01   8.5800000000000001e-02   3.4370000000000001e-01  -7.6100000000000001e-02  -4.4000000000000003e-03   1.3983000000000001e+00   1.7790000000000000e-01   3.1341999999999999e+00   4.7199999999999998e-01   1.0580000000000001e-01   2.6979999999999998e-01
   8.8200000000000001e-02  -1.3189999999999999e-01   5.1470000000000005e-01   4.0100000000000002e-01   0.0000000000000000e+00  -1.3200000000000000e-02   1.1984999999999999e+00   5.1139999999999997e-01   3.0470999999999999e+00   5.1049999999999995e-01   9.5999999999999992e-03   3.0520000000000003e-01
  -1.3230000000000000e-01   1.3189999999999999e-01  -1.7160000000000000e-01   5.4420000000000002e-01  -4.7600000000000003e-02  -5.7000000000000002e-02   1.2428999999999999e+00   2.8910000000000002e-01   2.6989000000000001e+00   5.0090000000000001e-01   4.8099999999999997e-02   2.7429999999999999e-01
   0.0000000000000000e+00  -1.0990000000000000e-01  -8.5800000000000001e-02   4.3919999999999998e-01   1.9000000000000000e-02  -5.7000000000000002e-02   1.2206999999999999e+00   2.4460000000000001e-01   2.9600000000000000e+00   4.3350000000000000e-01   1.2509999999999999e-01   2.7429999999999999e-01
  -2.1999999999999999e-02   1.3189999999999999e-01  -3.4310000000000002e-01   4.3919999999999998e-01  -4.7600000000000003e-02  -3.9500000000000000e-02   1.1540999999999999e+00   4.6689999999999998e-01   3.4824000000000002e+00   5.0090000000000001e-01   1.9239999999999999e-01   2.4770000000000000e-01
   6.6100000000000006e-02   0.0000000000000000e+00  -3.4310000000000002e-01   5.0600000000000001e-01  -7.6100000000000001e-02  -2.6300000000000000e-02   1.1984999999999999e+00   4.8920000000000002e-01   3.1341999999999999e+00   5.8760000000000001e-01   1.7319999999999999e-01   2.3890000000000000e-01
  -2.6450000000000001e-01   8.7900000000000006e-02   1.7160000000000000e-01   4.3919999999999998e-01   2.8500000000000001e-02  -5.2600000000000001e-02   1.1318999999999999e+00   1.5559999999999999e-01   3.1341999999999999e+00   5.3939999999999999e-01   1.4430000000000001e-01   2.7870000000000000e-01
  -1.1020000000000001e-01   0.0000000000000000e+00  -8.5800000000000001e-02   4.3919999999999998e-01   0.0000000000000000e+00  -8.7700000000000000e-02   1.2428999999999999e+00   4.8920000000000002e-01   2.8730000000000002e+00   4.9130000000000001e-01   5.7700000000000001e-02   2.4770000000000000e-01
  -4.4100000000000000e-02  -1.3189999999999999e-01   8.5800000000000001e-02   5.1559999999999995e-01  -8.5599999999999996e-02  -3.9500000000000000e-02   1.4205000000000001e+00   3.5580000000000001e-01   3.3953000000000002e+00   5.2020000000000000e-01   1.0580000000000001e-01   2.6540000000000002e-01
   0.0000000000000000e+00   6.6000000000000003e-02   0.0000000000000000e+00   4.8690000000000000e-01  -3.8100000000000002e-02  -3.5099999999999999e-02   1.2873000000000001e+00   2.0010000000000000e-01   2.6118000000000001e+00   6.0690000000000000e-01   3.8500000000000000e-02   2.7870000000000000e-01
   4.4100000000000000e-02   1.7590000000000000e-01   5.1470000000000005e-01   4.2009999999999997e-01  -1.8079999999999999e-01  -4.8200000000000000e-02   1.1318999999999999e+00   2.0010000000000000e-01   3.1341999999999999e+00   5.9719999999999995e-01   1.6360000000000000e-01   2.4329999999999999e-01
  -2.8649999999999998e-01   8.7900000000000006e-02  -8.5800000000000001e-02   4.7739999999999999e-01  -1.9000000000000000e-02  -7.8899999999999998e-02   1.1984999999999999e+00   3.3350000000000002e-01   4.0048000000000004e+00   5.2980000000000005e-01   1.9199999999999998e-02   2.6979999999999998e-01
  -1.7630000000000001e-01   2.1999999999999999e-02   3.4310000000000002e-01   6.0150000000000003e-01   0.0000000000000000e+00   0.0000000000000000e+00   1.0653999999999999e+00   3.7800000000000000e-01   3.2212000000000001e+00   4.2380000000000001e-01   7.6999999999999999e-02   2.7429999999999999e-01
   2.1999999999999999e-02  -1.0990000000000000e-01  -3.4310000000000002e-01   5.3469999999999995e-01  -1.4269999999999999e-01  -1.3200000000000000e-02   1.1096999999999999e+00   1.5559999999999999e-01   3.6564999999999999e+00   5.2020000000000000e-01   1.7319999999999999e-01   2.6540000000000002e-01
   4.4100000000000000e-02   0.0000000000000000e+00   0.0000000000000000e+00   4.3919999999999998e-01  -1.0470000000000000e-01  -5.7000000000000002e-02   1.5093000000000001e+00   5.1139999999999997e-01   2.8730000000000002e+00   5.1049999999999995e-01   1.5400000000000000e-01   2.3440000000000000e-01
  -1.3230000000000000e-01  -8.7900000000000006e-02  -3.4310000000000002e-01   5.6330000000000002e-01  -3.8100000000000002e-02  -8.7700000000000000e-02   1.3539000000000001e+00   3.7800000000000000e-01   2.4377000000000000e+00   5.3939999999999999e-01   7.6999999999999999e-02   3.0080000000000001e-01
  -1.5429999999999999e-01   0.0000000000000000e+00  -8.5800000000000001e-02   4.9650000000000000e-01  -5.7099999999999998e-02  -7.4499999999999997e-02   1.2428999999999999e+00   2.2239999999999999e-01   3.0470999999999999e+00   5.8760000000000001e-01   6.7400000000000002e-02   2.3000000000000001e-01
  -6.6100000000000006e-02  -1.7590000000000000e-01   1.7160000000000000e-01   3.5330000000000000e-01  -1.5229999999999999e-01  -8.7700000000000000e-02   1.1318999999999999e+00   4.2249999999999999e-01   2.9600000000000000e+00   5.0090000000000001e-01   1.8279999999999999e-01   2.5209999999999999e-01
  -4.4100000000000000e-02  -6.6000000000000003e-02  -8.5800000000000001e-02   6.5880000000000005e-01  -4.7600000000000003e-02  -3.0700000000000002e-02   1.1540999999999999e+00   2.8910000000000002e-01   3.3083000000000000e+00   4.9130000000000001e-01   3.8500000000000000e-02   2.4329999999999999e-01
  -3.0859999999999999e-01   6.6000000000000003e-02  -8.5800000000000001e-02   4.5829999999999999e-01  -1.3320000000000001e-01  -4.8200000000000000e-02   1.0875999999999999e+00   4.6689999999999998e-01   2.8730000000000002e+00   5.5869999999999997e-01   1.7319999999999999e-01   2.4329999999999999e-01
  -4.4100000000000000e-02   2.1999999999999999e-02   8.5800000000000001e-02   4.2959999999999998e-01  -9.5200000000000007e-02  -4.3900000000000002e-02   1.2650999999999999e+00   3.7800000000000000e-01   3.4824000000000002e+00   4.9130000000000001e-01   8.6599999999999996e-02   2.4329999999999999e-01
  -1.1020000000000001e-01  -1.0990000000000000e-01  -8.5800000000000001e-02   4.2009999999999997e-01  -2.8500000000000001e-02  -3.0700000000000002e-02   1.0653999999999999e+00   5.1139999999999997e-01   2.8730000000000002e+00   5.4910000000000003e-01   1.6360000000000000e-01   3.0959999999999999e-01
   1.9839999999999999e-01   0.0000000000000000e+00  -2.5740000000000002e-01   4.5829999999999999e-01  -8.5599999999999996e-02  -4.3900000000000002e-02   1.2873000000000001e+00   1.3339999999999999e-01   3.2212000000000001e+00   4.9130000000000001e-01   1.0580000000000001e-01   2.9189999999999999e-01
   6.6100000000000006e-02  -1.5390000000000001e-01   8.5800000000000001e-02   4.0100000000000002e-01  -1.2370000000000000e-01  -3.0700000000000002e-02   1.4427000000000001e+00   1.5559999999999999e-01   2.8730000000000002e+00   5.5869999999999997e-01   1.4430000000000001e-01   2.5659999999999999e-01
  -2.1999999999999999e-02   2.1999999999999999e-02   3.4310000000000002e-01   3.7240000000000001e-01  -1.1420000000000000e-01  -2.1899999999999999e-02   1.3539000000000001e+00   3.5580000000000001e-01   3.1341999999999999e+00   5.2980000000000005e-01   1.9239999999999999e-01   2.6540000000000002e-01
  -1.7630000000000001e-01  -1.0990000000000000e-01   6.8630000000000002e-01   3.7240000000000001e-01  -7.6100000000000001e-02  -7.0199999999999999e-02   1.1540999999999999e+00   3.7800000000000000e-01   2.3506000000000000e+00   4.7199999999999998e-01   1.2509999999999999e-01   2.6979999999999998e-01
   1.3230000000000000e-01  -1.7590000000000000e-01   1.0294000000000001e+00   5.1559999999999995e-01  -1.9000000000000000e-02  -7.0199999999999999e-02   1.1762999999999999e+00   1.7790000000000000e-01   3.0470999999999999e+00   4.4309999999999999e-01   8.6599999999999996e-02   2.1229999999999999e-01
  -1.7630000000000001e-01   1.5390000000000001e-01   1.0294000000000001e+00   4.8690000000000000e-01  -3.8100000000000002e-02  -3.0700000000000002e-02   1.3095000000000001e+00   2.2239999999999999e-01   3.0470999999999999e+00   5.2980000000000005e-01   1.4430000000000001e-01   2.5659999999999999e-01
  -4.4100000000000000e-02  -1.0990000000000000e-01   6.0050000000000003e-01   4.8690000000000000e-01  -1.4269999999999999e-01  -5.2600000000000001e-02   1.1762999999999999e+00   2.8910000000000002e-01   3.4824000000000002e+00   5.6830000000000003e-01   9.6199999999999994e-02   3.0520000000000003e-01
   4.4100000000000000e-02   1.7590000000000000e-01   2.5740000000000002e-01   4.8690000000000000e-01  -1.0470000000000000e-01  -4.8200000000000000e-02   9.9880000000000002e-01   1.7790000000000000e-01   3.0470999999999999e+00   5.1049999999999995e-01   7.6999999999999999e-02   2.8310000000000002e-01
  -4.4100000000000000e-02  -2.1980000000000000e-01   6.0050000000000003e-01   4.2959999999999998e-01  -6.6600000000000006e-02  -7.0199999999999999e-02   1.3095000000000001e+00   2.8910000000000002e-01   3.0470999999999999e+00   5.2020000000000000e-01   1.6360000000000000e-01   2.2120000000000001e-01
  -2.4249999999999999e-01   2.1999999999999999e-02   4.2890000000000000e-01   4.5829999999999999e-01  -6.6600000000000006e-02  -3.5099999999999999e-02   1.1762999999999999e+00   5.3369999999999995e-01   2.8730000000000002e+00   4.7199999999999998e-01   2.8899999999999999e-02   3.1850000000000001e-01
  -3.0859999999999999e-01   2.1999999999999999e-02  -5.1470000000000005e-01   5.3469999999999995e-01  -9.5200000000000007e-02  -3.5099999999999999e-02   1.3539000000000001e+00   2.0010000000000000e-01   2.7858999999999998e+00   5.3939999999999999e-01   7.6999999999999999e-02   2.3890000000000000e-01
   0.0000000000000000e+00   2.1999999999999999e-02  -1.7160000000000000e-01   4.9650000000000000e-01  -4.7600000000000003e-02  -4.8200000000000000e-02   1.1762999999999999e+00   3.7800000000000000e-01   3.5695000000000001e+00   5.6830000000000003e-01   1.5400000000000000e-01   2.3440000000000000e-01
   0.0000000000000000e+00  -2.1999999999999999e-02  -1.7160000000000000e-01   4.6779999999999999e-01  -6.6600000000000006e-02  -3.5099999999999999e-02   1.3317000000000001e+00   3.5580000000000001e-01   2.9600000000000000e+00   5.1049999999999995e-01   8.6599999999999996e-02   2.8749999999999998e-01
  -2.1999999999999999e-02   6.6000000000000003e-02  -1.7160000000000000e-01   4.3919999999999998e-01  -1.9000000000000000e-02  -7.4499999999999997e-02   1.1762999999999999e+00   2.8910000000000002e-01   3.6564999999999999e+00   4.7199999999999998e-01   6.7400000000000002e-02   3.0520000000000003e-01
  -1.3230000000000000e-01   4.3999999999999997e-02  -1.7160000000000000e-01   5.7279999999999998e-01  -6.6600000000000006e-02  -5.2600000000000001e-02   1.1762999999999999e+00   2.4460000000000001e-01   2.5247000000000002e+00   4.4309999999999999e-01   1.5400000000000000e-01   2.5209999999999999e-01
  -1.3230000000000000e-01   1.3189999999999999e-01   0.0000000000000000e+00   3.7240000000000001e-01  -1.8079999999999999e-01   2.6300000000000000e-02   1.0875999999999999e+00   6.6699999999999995e-02   3.1341999999999999e+00   5.3939999999999999e-01   1.4430000000000001e-01   2.6100000000000001e-01
   2.1999999999999999e-02  -6.6000000000000003e-02   5.1470000000000005e-01   3.6280000000000001e-01  -1.1420000000000000e-01  -8.7700000000000000e-02   1.2650999999999999e+00   2.4460000000000001e-01   3.3083000000000000e+00   5.5869999999999997e-01   1.5400000000000000e-01   2.6540000000000002e-01
   6.6100000000000006e-02  -2.1999999999999999e-02   6.8630000000000002e-01   4.6779999999999999e-01   9.4999999999999998e-03  -4.8200000000000000e-02   1.2428999999999999e+00   2.2239999999999999e-01   2.9600000000000000e+00   4.8159999999999997e-01   4.8099999999999997e-02   2.7429999999999999e-01
  -2.6450000000000001e-01  -6.6000000000000003e-02   6.0050000000000003e-01   4.1049999999999998e-01  -1.0470000000000000e-01  -6.5799999999999997e-02   1.1540999999999999e+00   3.1130000000000002e-01   3.2212000000000001e+00   4.3350000000000000e-01   6.7400000000000002e-02   2.4329999999999999e-01
  -6.6100000000000006e-02  -1.5390000000000001e-01   8.5800000000000001e-02   4.1049999999999998e-01  -3.8100000000000002e-02  -7.8899999999999998e-02   9.3220000000000003e-01   2.6679999999999998e-01   3.3953000000000002e+00   5.2020000000000000e-01   1.4430000000000001e-01   2.6540000000000002e-01
  -1.3230000000000000e-01   8.7900000000000006e-02   1.1152000000000000e+00   4.4869999999999999e-01  -5.7099999999999998e-02  -4.3900000000000002e-02   1.4205000000000001e+00   3.7800000000000000e-01   2.9600000000000000e+00   4.4309999999999999e-01   7.6999999999999999e-02   2.7870000000000000e-01
   4.4100000000000000e-02   8.7900000000000006e-02   1.7160000000000000e-01   3.9140000000000003e-01  -1.1420000000000000e-01  -6.1400000000000003e-02   1.1540999999999999e+00   2.2239999999999999e-01   2.8730000000000002e+00   5.1049999999999995e-01   9.6199999999999994e-02   2.5659999999999999e-01
   4.4100000000000000e-02   8.7900000000000006e-02  -2.5740000000000002e-01   4.4869999999999999e-01  -1.1420000000000000e-01  -4.3900000000000002e-02   1.2206999999999999e+00   4.2249999999999999e-01   3.1341999999999999e+00   5.0090000000000001e-01   1.2509999999999999e-01   2.3000000000000001e-01
  -4.4100000000000000e-02  -4.3999999999999997e-02  -1.7160000000000000e-01   5.4420000000000002e-01  -6.6600000000000006e-02  -9.2100000000000001e-02   1.1318999999999999e+00   3.5580000000000001e-01   2.6118000000000001e+00   4.8159999999999997e-01   8.6599999999999996e-02   2.6979999999999998e-01
   6.6100000000000006e-02   1.3189999999999999e-01  -2.5740000000000002e-01   5.2510000000000001e-01  -4.7600000000000003e-02  -1.1400000000000000e-01   1.2206999999999999e+00   3.7800000000000000e-01   3.0470999999999999e+00   4.3350000000000000e-01   1.0580000000000001e-01   2.3000000000000001e-01
  -1.5429999999999999e-01   2.6379999999999998e-01  -8.5780000000000001e-01   3.8190000000000002e-01  -1.6180000000000000e-01  -1.0960000000000000e-01   1.2650999999999999e+00   2.8910000000000002e-01   2.9600000000000000e+00   4.4309999999999999e-01   1.5400000000000000e-01   2.3890000000000000e-01
  -8.8200000000000001e-02   2.1980000000000000e-01   1.7160000000000000e-01   5.6330000000000002e-01  -7.6100000000000001e-02  -3.0700000000000002e-02   1.3095000000000001e+00   3.7800000000000000e-01   2.4377000000000000e+00   4.7199999999999998e-01   8.6599999999999996e-02   2.9189999999999999e-01
  -1.1020000000000001e-01   4.3999999999999997e-02   3.4310000000000002e-01   4.7739999999999999e-01  -1.4269999999999999e-01  -5.2600000000000001e-02   1.3761000000000001e+00   5.5589999999999995e-01   3.1341999999999999e+00   4.9130000000000001e-01   9.5999999999999992e-03   2.5659999999999999e-01
  -6.6100000000000006e-02  -1.0990000000000000e-01  -2.5740000000000002e-01   3.6280000000000001e-01  -1.6180000000000000e-01  -3.9500000000000000e-02   1.2650999999999999e+00   3.1130000000000002e-01   3.3083000000000000e+00   5.1049999999999995e-01   1.0580000000000001e-01   2.4329999999999999e-01
  -6.6100000000000006e-02  -1.0990000000000000e-01  -6.0050000000000003e-01   4.0100000000000002e-01  -2.1890000000000001e-01  -8.7700000000000000e-02   1.1540999999999999e+00   5.5589999999999995e-01   3.2212000000000001e+00   4.7199999999999998e-01   7.6999999999999999e-02   2.4770000000000000e-01
  -4.4100000000000000e-02   2.1999999999999999e-02  -8.5800000000000001e-02   4.6779999999999999e-01  -5.7099999999999998e-02  -7.8899999999999998e-02   1.1762999999999999e+00   2.6679999999999998e-01   3.5695000000000001e+00   5.7799999999999996e-01   9.6199999999999994e-02   2.3890000000000000e-01
   1.1020000000000001e-01  -2.1999999999999999e-02   0.0000000000000000e+00   3.9140000000000003e-01  -1.6180000000000000e-01  -5.7000000000000002e-02   1.3095000000000001e+00   3.3350000000000002e-01   3.5695000000000001e+00   4.6239999999999998e-01   1.5400000000000000e-01   2.5659999999999999e-01
  -1.5429999999999999e-01   0.0000000000000000e+00   7.7210000000000001e-01   4.5829999999999999e-01  -5.7099999999999998e-02  -4.8200000000000000e-02   1.3761000000000001e+00   2.4460000000000001e-01   2.9600000000000000e+00   5.1049999999999995e-01   1.0580000000000001e-01   2.4329999999999999e-01
  -1.9839999999999999e-01   1.9789999999999999e-01   1.7160000000000000e-01   4.6779999999999999e-01  -1.9000000000000000e-02  -3.9500000000000000e-02   1.1096999999999999e+00   3.5580000000000001e-01   2.8730000000000002e+00   4.6239999999999998e-01   1.5400000000000000e-01   2.8310000000000002e-01
   2.6450000000000001e-01  -4.3999999999999997e-02   4.2890000000000000e-01   4.4869999999999999e-01  -8.5599999999999996e-02  -7.0199999999999999e-02   1.4427000000000001e+00   4.0020000000000000e-01   2.8730000000000002e+00   5.1049999999999995e-01   1.9239999999999999e-01   2.5209999999999999e-01
  -5.0700000000000001e-01  -6.6000000000000003e-02   7.7210000000000001e-01   4.3919999999999998e-01  -2.8500000000000001e-02  -5.7000000000000002e-02   1.3095000000000001e+00   3.3350000000000002e-01   3.7435999999999998e+00   4.7199999999999998e-01   8.6599999999999996e-02   2.7870000000000000e-01
   6.6100000000000006e-02   0.0000000000000000e+00  -2.5740000000000002e-01   4.5829999999999999e-01  -4.7600000000000003e-02  -7.8899999999999998e-02   1.0653999999999999e+00   2.0010000000000000e-01   2.9600000000000000e+00   5.1049999999999995e-01   7.6999999999999999e-02   2.4770000000000000e-01
  -2.2040000000000001e-01   1.5390000000000001e-01   8.5800000000000001e-02   4.2009999999999997e-01  -4.7600000000000003e-02  -5.2600000000000001e-02   1.1318999999999999e+00   4.6689999999999998e-01   2.8730000000000002e+00   5.2020000000000000e-01   1.0580000000000001e-01   2.6979999999999998e-01
   8.8200000000000001e-02   1.9789999999999999e-01   8.5800000000000001e-02   3.9140000000000003e-01  -1.8079999999999999e-01  -7.4499999999999997e-02   1.0875999999999999e+00   1.1119999999999999e-01   3.6564999999999999e+00   6.2609999999999999e-01   6.7400000000000002e-02   2.4329999999999999e-01
   1.3230000000000000e-01   6.6000000000000003e-02  -6.8630000000000002e-01   5.0600000000000001e-01  -6.6600000000000006e-02  -3.5099999999999999e-02   1.2428999999999999e+00   1.3339999999999999e-01   3.1341999999999999e+00   5.0090000000000001e-01   1.3469999999999999e-01   2.6100000000000001e-01
  -3.9679999999999999e-01  -1.7590000000000000e-01   3.4310000000000002e-01   5.9189999999999998e-01  -1.0470000000000000e-01  -1.7500000000000002e-02   1.3761000000000001e+00   1.5559999999999999e-01   3.3953000000000002e+00   3.9489999999999997e-01   7.6999999999999999e-02   2.3440000000000000e-01
  -4.4100000000000000e-02  -6.6000000000000003e-02   4.2890000000000000e-01   4.0100000000000002e-01  -4.7600000000000003e-02  -5.7000000000000002e-02   9.5440000000000003e-01   7.1150000000000002e-01   2.8730000000000002e+00   5.2980000000000005e-01   9.6199999999999994e-02   2.6540000000000002e-01
  -1.1020000000000001e-01  -8.7900000000000006e-02   8.5780000000000001e-01   3.8190000000000002e-01  -9.5200000000000007e-02  -5.2600000000000001e-02   1.2206999999999999e+00   2.6679999999999998e-01   3.5695000000000001e+00   6.7430000000000001e-01   5.7700000000000001e-02   2.3000000000000001e-01
  -4.4100000000000000e-02  -3.0780000000000002e-01   6.0050000000000003e-01   4.8690000000000000e-01  -3.8100000000000002e-02  -5.7000000000000002e-02   1.3539000000000001e+00   2.4460000000000001e-01   3.1341999999999999e+00   3.6599999999999999e-01   1.0580000000000001e-01   2.2559999999999999e-01
  -4.4100000000000000e-02  -4.3999999999999997e-02   2.5740000000000002e-01   4.6779999999999999e-01  -3.8100000000000002e-02  -4.8200000000000000e-02   9.9880000000000002e-01   1.7790000000000000e-01   3.6564999999999999e+00   4.3350000000000000e-01   1.5400000000000000e-01   2.9189999999999999e-01
  -2.8649999999999998e-01  -1.5390000000000001e-01  -6.0050000000000003e-01   3.9140000000000003e-01  -1.5229999999999999e-01  -3.5099999999999999e-02   1.2206999999999999e+00   4.0020000000000000e-01   3.4824000000000002e+00   5.7799999999999996e-01   1.0580000000000001e-01   2.0790000000000000e-01
   4.4100000000000000e-02  -2.6379999999999998e-01   2.5740000000000002e-01   4.6779999999999999e-01  -1.6180000000000000e-01  -3.0700000000000002e-02   1.1540999999999999e+00   5.5589999999999995e-01   2.8730000000000002e+00   5.1049999999999995e-01   7.6999999999999999e-02   2.6100000000000001e-01
   4.4100000000000000e-02   1.0990000000000000e-01   4.2890000000000000e-01   4.8690000000000000e-01  -5.7099999999999998e-02  -3.9500000000000000e-02   1.3761000000000001e+00   2.6679999999999998e-01   3.0470999999999999e+00   5.0090000000000001e-01   6.7400000000000002e-02   2.9189999999999999e-01
  -4.4100000000000000e-02   4.3999999999999997e-02   5.1470000000000005e-01   4.3919999999999998e-01  -9.5200000000000007e-02   4.4000000000000003e-03   1.2428999999999999e+00   4.4469999999999998e-01   3.0470999999999999e+00   4.5269999999999999e-01   1.4430000000000001e-01   2.5659999999999999e-01
  -2.8649999999999998e-01   0.0000000000000000e+00   3.4310000000000002e-01   4.1049999999999998e-01  -2.2839999999999999e-01  -1.2280000000000001e-01   1.3317000000000001e+00   4.0020000000000000e-01   2.9600000000000000e+00   4.4309999999999999e-01   7.6999999999999999e-02   2.3440000000000000e-01
   4.4100000000000000e-02   1.3189999999999999e-01  -6.8630000000000002e-01   4.5829999999999999e-01  -1.3320000000000001e-01  -7.4499999999999997e-02   1.1540999999999999e+00   3.7800000000000000e-01   2.8730000000000002e+00   5.2020000000000000e-01   5.7700000000000001e-02   2.5659999999999999e-01
  -1.5429999999999999e-01  -1.0990000000000000e-01   8.5800000000000001e-02   3.8190000000000002e-01  -8.5599999999999996e-02  -6.1400000000000003e-02   1.3983000000000001e+00   4.6689999999999998e-01   3.2212000000000001e+00   4.6239999999999998e-01   8.6599999999999996e-02   2.1679999999999999e-01
  -1.3230000000000000e-01   6.6000000000000003e-02  -8.5800000000000001e-02   5.3469999999999995e-01  -1.4269999999999999e-01  -7.8899999999999998e-02   1.1318999999999999e+00   1.7790000000000000e-01   2.6989000000000001e+00   4.7199999999999998e-01   5.7700000000000001e-02   2.5659999999999999e-01
  -1.1020000000000001e-01  -2.1999999999999999e-02   5.1470000000000005e-01   5.6330000000000002e-01  -1.9000000000000000e-02  -6.1400000000000003e-02   1.3095000000000001e+00   3.5580000000000001e-01   2.6118000000000001e+00   6.1650000000000005e-01   1.2509999999999999e-01   2.3440000000000000e-01
  -1.9839999999999999e-01  -2.1999999999999999e-02   3.4310000000000002e-01   4.0100000000000002e-01  -2.8500000000000001e-02  -5.2600000000000001e-02   1.1762999999999999e+00   2.6679999999999998e-01   3.0470999999999999e+00   4.3350000000000000e-01   1.2509999999999999e-01   2.6540000000000002e-01
  -4.4100000000000000e-02   2.1999999999999999e-02   0.0000000000000000e+00   3.9140000000000003e-01  -9.4999999999999998e-03  -1.0520000000000000e-01   1.1318999999999999e+00   4.0020000000000000e-01   3.1341999999999999e+00   5.2020000000000000e-01   9.6199999999999994e-02   2.6540000000000002e-01
   2.1999999999999999e-02  -2.1999999999999999e-02  -1.7160000000000000e-01   4.2959999999999998e-01   0.0000000000000000e+00  -5.2600000000000001e-02   1.1984999999999999e+00   3.5580000000000001e-01   2.7858999999999998e+00   5.5869999999999997e-01   9.6199999999999994e-02   2.6100000000000001e-01
  -2.6450000000000001e-01  -4.3999999999999997e-02  -6.0050000000000003e-01   4.4869999999999999e-01  -8.5599999999999996e-02  -8.7700000000000000e-02   1.1096999999999999e+00   3.5580000000000001e-01   3.6564999999999999e+00   5.1049999999999995e-01   4.8099999999999997e-02   2.7870000000000000e-01
  -2.1999999999999999e-02   6.6000000000000003e-02   5.1470000000000005e-01   5.0600000000000001e-01  -1.3320000000000001e-01  -5.7000000000000002e-02   1.1984999999999999e+00   8.2269999999999999e-01   2.8730000000000002e+00   5.2980000000000005e-01   1.3469999999999999e-01   2.3890000000000000e-01
   1.7630000000000001e-01  -3.0780000000000002e-01   3.4310000000000002e-01   4.2959999999999998e-01  -1.9030000000000000e-01  -3.0700000000000002e-02   1.3317000000000001e+00   1.7790000000000000e-01   3.2212000000000001e+00   5.3939999999999999e-01   2.8899999999999999e-02   2.9640000000000000e-01
  -2.2040000000000001e-01   4.3999999999999997e-02   1.7160000000000000e-01   4.3919999999999998e-01  -2.8500000000000001e-02  -5.2600000000000001e-02   1.2428999999999999e+00   4.2249999999999999e-01   3.4824000000000002e+00   5.4910000000000003e-01   2.8899999999999999e-02   2.3440000000000000e-01
  -6.6100000000000006e-02   1.7590000000000000e-01   3.4310000000000002e-01   5.4420000000000002e-01  -3.8100000000000002e-02   0.0000000000000000e+00   1.2650999999999999e+00   2.6679999999999998e-01   2.9600000000000000e+00   5.9719999999999995e-01   1.1550000000000001e-01   2.6979999999999998e-01
   0.0000000000000000e+00   8.7900000000000006e-02  -4.2890000000000000e-01   4.6779999999999999e-01  -1.9000000000000000e-02  -4.3900000000000002e-02   1.2428999999999999e+00   6.6699999999999995e-02   3.3083000000000000e+00   5.2980000000000005e-01   1.0580000000000001e-01   2.5209999999999999e-01
   2.6450000000000001e-01  -2.1999999999999999e-02   5.1470000000000005e-01   5.1559999999999995e-01   1.9000000000000000e-02  -3.5099999999999999e-02   1.1984999999999999e+00   5.5589999999999995e-01   2.8730000000000002e+00   5.2020000000000000e-01   1.2509999999999999e-01   2.6540000000000002e-01
   4.4100000000000000e-02   4.3999999999999997e-02   0.0000000000000000e+00   3.8190000000000002e-01  -4.7600000000000003e-02  -1.0520000000000000e-01   1.4205000000000001e+00   4.2249999999999999e-01   2.9600000000000000e+00   5.1049999999999995e-01   3.8500000000000000e-02   2.5209999999999999e-01
   0.0000000000000000e+00   6.6000000000000003e-02   6.8630000000000002e-01   5.2510000000000001e-01  -9.5200000000000007e-02  -3.9500000000000000e-02   1.3539000000000001e+00   2.6679999999999998e-01   2.6989000000000001e+00   5.2020000000000000e-01   1.4430000000000001e-01   3.0080000000000001e-01
   2.1999999999999999e-02   6.6000000000000003e-02   6.8630000000000002e-01   5.2510000000000001e-01  -3.8100000000000002e-02  -4.8200000000000000e-02   1.2650999999999999e+00   4.0020000000000000e-01   3.0470999999999999e+00   4.2380000000000001e-01   3.8500000000000000e-02   2.5659999999999999e-01
  -6.6100000000000006e-02   1.0990000000000000e-01   9.4359999999999999e-01   3.5330000000000000e-01  -1.2370000000000000e-01  -6.5799999999999997e-02   1.1984999999999999e+00   3.3350000000000002e-01   2.8730000000000002e+00   5.1049999999999995e-01   8.6599999999999996e-02   2.7870000000000000e-01
   0.0000000000000000e+00   4.3999999999999997e-02   4.2890000000000000e-01   5.0600000000000001e-01  -7.6100000000000001e-02  -3.9500000000000000e-02   1.2873000000000001e+00   4.0020000000000000e-01   2.6989000000000001e+00   5.7799999999999996e-01   7.6999999999999999e-02   2.5659999999999999e-01
  -2.8649999999999998e-01   1.0990000000000000e-01  -6.8630000000000002e-01   4.3919999999999998e-01  -7.6100000000000001e-02  -4.3900000000000002e-02   1.5093000000000001e+00   4.8920000000000002e-01   3.4824000000000002e+00   5.2980000000000005e-01   1.0580000000000001e-01   2.4329999999999999e-01
  -2.4249999999999999e-01  -4.3999999999999997e-02  -1.7160000000000000e-01   4.3919999999999998e-01  -4.7600000000000003e-02  -2.6300000000000000e-02   1.2650999999999999e+00   4.2249999999999999e-01   3.1341999999999999e+00   6.0690000000000000e-01   4.8099999999999997e-02   2.3890000000000000e-01
   1.9839999999999999e-01  -8.7900000000000006e-02   1.1152000000000000e+00   3.6280000000000001e-01  -1.4269999999999999e-01  -7.4499999999999997e-02   1.1318999999999999e+00   3.1130000000000002e-01   3.2212000000000001e+00   4.4309999999999999e-01   1.2509999999999999e-01   2.6540000000000002e-01
   0.0000000000000000e+00   8.7900000000000006e-02   8.5800000000000001e-02   3.7240000000000001e-01  -3.8100000000000002e-02  -3.5099999999999999e-02   1.3095000000000001e+00   2.8910000000000002e-01   2.7858999999999998e+00   4.5269999999999999e-01   1.7319999999999999e-01   2.3890000000000000e-01
  -1.9839999999999999e-01  -4.3999999999999997e-02  -3.4310000000000002e-01   4.6779999999999999e-01  -7.6100000000000001e-02  -5.7000000000000002e-02   1.0653999999999999e+00   3.3350000000000002e-01   3.6564999999999999e+00   4.9130000000000001e-01   1.2509999999999999e-01   2.3890000000000000e-01
  -2.1999999999999999e-02   0.0000000000000000e+00   0.0000000000000000e+00   5.4420000000000002e-01   0.0000000000000000e+00  -2.6300000000000000e-02   1.3761000000000001e+00   1.3339999999999999e-01   4.0918000000000001e+00   6.1650000000000005e-01   8.6599999999999996e-02   3.0520000000000003e-01
   1.3230000000000000e-01   0.0000000000000000e+00   8.5780000000000001e-01   3.7240000000000001e-01  -5.7099999999999998e-02  -8.3299999999999999e-02   1.2428999999999999e+00   3.5580000000000001e-01   2.5247000000000002e+00   5.3939999999999999e-01   1.4430000000000001e-01   2.3440000000000000e-01
   2.1999999999999999e-02   0.0000000000000000e+00   8.5800000000000001e-02   5.3469999999999995e-01  -1.1420000000000000e-01  -7.8899999999999998e-02   1.2650999999999999e+00   4.4469999999999998e-01   2.8730000000000002e+00   4.3350000000000000e-01   1.0580000000000001e-01   2.6540000000000002e-01
  -1.1020000000000001e-01   4.3999999999999997e-02  -1.7160000000000000e-01   5.3469999999999995e-01  -5.7099999999999998e-02  -1.7500000000000002e-02   1.2650999999999999e+00   2.0010000000000000e-01   3.1341999999999999e+00   4.6239999999999998e-01   4.8099999999999997e-02   3.0080000000000001e-01
  -2.2040000000000001e-01   1.3189999999999999e-01   1.7160000000000000e-01   4.8690000000000000e-01  -4.7600000000000003e-02  -7.0199999999999999e-02   1.1096999999999999e+00   2.4460000000000001e-01   2.6989000000000001e+00   5.3939999999999999e-01   8.6599999999999996e-02   3.0520000000000003e-01
  -1.5429999999999999e-01  -1.3189999999999999e-01   2.5740000000000002e-01   3.8190000000000002e-01  -1.9980000000000001e-01  -3.0700000000000002e-02   1.3317000000000001e+00   1.7790000000000000e-01   3.3953000000000002e+00   5.3939999999999999e-01   0.0000000000000000e+00   2.6540000000000002e-01
  -4.4100000000000000e-02  -8.7900000000000006e-02   4.2890000000000000e-01   4.8690000000000000e-01  -4.7600000000000003e-02  -7.8899999999999998e-02   1.2428999999999999e+00   4.8920000000000002e-01   3.3953000000000002e+00   4.3350000000000000e-01   1.9199999999999998e-02   2.6540000000000002e-01
  -1.7630000000000001e-01   4.3999999999999997e-02  -8.5780000000000001e-01   3.9140000000000003e-01  -7.6100000000000001e-02  -8.8000000000000005e-03   1.2428999999999999e+00   2.8910000000000002e-01   3.3953000000000002e+00   4.5269999999999999e-01   1.3469999999999999e-01   2.6979999999999998e-01
  -8.8200000000000001e-02  -1.5390000000000001e-01   2.5740000000000002e-01   4.2009999999999997e-01  -1.7130000000000001e-01  -8.8000000000000005e-03   1.3095000000000001e+00   3.7800000000000000e-01   3.7435999999999998e+00   5.1049999999999995e-01   1.5400000000000000e-01   2.6979999999999998e-01
   1.3230000000000000e-01   1.3189999999999999e-01   8.5780000000000001e-01   4.2959999999999998e-01  -1.1420000000000000e-01  -1.3200000000000000e-02   1.1318999999999999e+00   2.4460000000000001e-01   3.4824000000000002e+00   5.2020000000000000e-01   8.6599999999999996e-02   2.7870000000000000e-01
  -1.1020000000000001e-01   6.6000000000000003e-02   0.0000000000000000e+00   5.3469999999999995e-01  -6.6600000000000006e-02  -6.5799999999999997e-02   1.1762999999999999e+00   2.6679999999999998e-01   3.3953000000000002e+00   5.9719999999999995e-01   0.0000000000000000e+00   2.5659999999999999e-01
  -1.7630000000000001e-01   1.9789999999999999e-01  -3.4310000000000002e-01   5.0600000000000001e-01  -1.5229999999999999e-01   1.3200000000000000e-02   1.0209999999999999e+00   2.2239999999999999e-01   3.6564999999999999e+00   5.1049999999999995e-01   7.6999999999999999e-02   2.6100000000000001e-01
  -4.4100000000000000e-02   4.3999999999999997e-02  -8.5800000000000001e-02   4.8690000000000000e-01  -1.0470000000000000e-01  -3.5099999999999999e-02   1.2650999999999999e+00   3.7800000000000000e-01   3.1341999999999999e+00   5.8760000000000001e-01   0.0000000000000000e+00   2.5659999999999999e-01
   8.8200000000000001e-02   1.5390000000000001e-01  -1.7160000000000000e-01   5.0600000000000001e-01  -1.3320000000000001e-01  -7.4499999999999997e-02   1.1762999999999999e+00   1.3339999999999999e-01   3.3083000000000000e+00   5.7799999999999996e-01   9.6199999999999994e-02   2.3890000000000000e-01
  -1.1020000000000001e-01   0.0000000000000000e+00  -1.7160000000000000e-01   4.1049999999999998e-01  -9.4999999999999998e-03  -4.3900000000000002e-02   1.1762999999999999e+00   3.7800000000000000e-01   3.3953000000000002e+00   5.0090000000000001e-01   8.6599999999999996e-02   2.7870000000000000e-01
  -6.6100000000000006e-02  -8.7900000000000006e-02  -1.7160000000000000e-01   4.0100000000000002e-01  -2.8500000000000001e-02  -2.6300000000000000e-02   1.1762999999999999e+00   4.6689999999999998e-01   4.1788999999999996e+00   5.1049999999999995e-01   4.8099999999999997e-02   2.3000000000000001e-01
  -1.3230000000000000e-01   2.1980000000000000e-01  -6.0050000000000003e-01   5.1559999999999995e-01  -1.6180000000000000e-01  -6.5799999999999997e-02   1.1318999999999999e+00   4.6689999999999998e-01   2.8730000000000002e+00   5.7799999999999996e-01   1.1550000000000001e-01   2.8749999999999998e-01
   2.1999999999999999e-02   2.1999999999999999e-02   3.4310000000000002e-01   3.8190000000000002e-01  -5.7099999999999998e-02  -7.8899999999999998e-02   1.1096999999999999e+00   3.1130000000000002e-01   3.0470999999999999e+00   5.0090000000000001e-01   9.5999999999999992e-03   2.5209999999999999e-01
  -1.5429999999999999e-01   8.7900000000000006e-02  -7.7210000000000001e-01   4.5829999999999999e-01  -4.7600000000000003e-02  -7.4499999999999997e-02   1.2206999999999999e+00   4.2249999999999999e-01   3.0470999999999999e+00   5.0090000000000001e-01   1.1550000000000001e-01   2.6100000000000001e-01
  -2.6450000000000001e-01  -6.6000000000000003e-02  -3.4310000000000002e-01   4.3919999999999998e-01  -1.9000000000000000e-02  -1.0520000000000000e-01   1.0653999999999999e+00   3.5580000000000001e-01   3.2212000000000001e+00   4.6239999999999998e-01   8.6599999999999996e-02   2.4329999999999999e-01
   4.4100000000000000e-02   8.7900000000000006e-02  -1.7160000000000000e-01   5.0600000000000001e-01  -6.6600000000000006e-02  -9.6500000000000002e-02   1.1096999999999999e+00   3.7800000000000000e-01   2.8730000000000002e+00   5.3939999999999999e-01   1.3469999999999999e-01   2.8310000000000002e-01
  -1.5429999999999999e-01  -2.1999999999999999e-02  -6.0050000000000003e-01   4.1049999999999998e-01  -1.5229999999999999e-01  -8.8000000000000005e-03   1.3761000000000001e+00   1.5559999999999999e-01   2.4377000000000000e+00   4.8159999999999997e-01   1.1550000000000001e-01   2.9640000000000000e-01
   6.6100000000000006e-02   6.6000000000000003e-02  -2.5740000000000002e-01   5.0600000000000001e-01  -5.7099999999999998e-02  -5.2600000000000001e-02   1.1540999999999999e+00   5.5589999999999995e-01   3.1341999999999999e+00   5.2980000000000005e-01   1.3469999999999999e-01   2.4329999999999999e-01
   0.0000000000000000e+00   8.7900000000000006e-02  -8.5800000000000001e-02   5.0600000000000001e-01  -9.5200000000000007e-02  -4.3900000000000002e-02   1.2650999999999999e+00   3.3350000000000002e-01   3.3083000000000000e+00   5.2020000000000000e-01   5.7700000000000001e-02   2.6979999999999998e-01
  -2.1999999999999999e-02  -1.3189999999999999e-01   2.5740000000000002e-01   3.5330000000000000e-01  -8.5599999999999996e-02  -7.8899999999999998e-02   1.1540999999999999e+00   1.7790000000000000e-01   2.8730000000000002e+00   4.5269999999999999e-01   5.7700000000000001e-02   2.6540000000000002e-01
   8.8200000000000001e-02  -1.0990000000000000e-01   1.7160000000000000e-01   4.2959999999999998e-01  -9.5200000000000007e-02  -3.9500000000000000e-02   1.1984999999999999e+00   5.1139999999999997e-01   3.1341999999999999e+00   5.4910000000000003e-01   1.0580000000000001e-01   2.7870000000000000e-01
  -1.7630000000000001e-01   1.0990000000000000e-01   1.7160000000000000e-01   5.4420000000000002e-01  -5.7099999999999998e-02  -9.2100000000000001e-02   1.0653999999999999e+00   3.7800000000000000e-01   2.6118000000000001e+00   5.5869999999999997e-01   1.4430000000000001e-01   2.3000000000000001e-01
  -1.9839999999999999e-01   8.7900000000000006e-02  -8.5800000000000001e-02   5.1559999999999995e-01   1.9000000000000000e-02  -4.8200000000000000e-02   1.2206999999999999e+00   2.6679999999999998e-01   2.6118000000000001e+00   4.0460000000000002e-01   8.6599999999999996e-02   2.1679999999999999e-01
   2.1999999999999999e-02   0.0000000000000000e+00   0.0000000000000000e+00   4.2009999999999997e-01  -8.5599999999999996e-02  -1.0090000000000000e-01   1.2650999999999999e+00   4.6689999999999998e-01   3.3953000000000002e+00   4.4309999999999999e-01   4.8099999999999997e-02   2.7870000000000000e-01
   0.0000000000000000e+00  -4.3999999999999997e-02   8.5800000000000001e-02   4.2009999999999997e-01  -8.5599999999999996e-02  -7.8899999999999998e-02   1.2206999999999999e+00   3.5580000000000001e-01   3.0470999999999999e+00   5.1049999999999995e-01   1.7319999999999999e-01   2.1229999999999999e-01
  -4.4100000000000000e-02   0.0000000000000000e+00  -8.5800000000000001e-02   5.3469999999999995e-01   9.4999999999999998e-03  -7.4499999999999997e-02   1.3761000000000001e+00   6.6699999999999995e-02   2.8730000000000002e+00   4.7199999999999998e-01   1.2509999999999999e-01   2.2559999999999999e-01
   4.4100000000000000e-02   2.1999999999999999e-02   0.0000000000000000e+00   4.0100000000000002e-01  -1.4269999999999999e-01  -2.6300000000000000e-02   1.0653999999999999e+00   3.3350000000000002e-01   2.5247000000000002e+00   4.8159999999999997e-01   1.8279999999999999e-01   2.5209999999999999e-01
  -1.7630000000000001e-01   2.1980000000000000e-01  -5.1470000000000005e-01   5.4420000000000002e-01  -7.6100000000000001e-02  -3.5099999999999999e-02   1.2206999999999999e+00   2.0010000000000000e-01   2.6118000000000001e+00   5.2980000000000005e-01   8.6599999999999996e-02   2.6100000000000001e-01
   6.6100000000000006e-02  -4.3999999999999997e-02   2.5740000000000002e-01   3.5330000000000000e-01  -5.7099999999999998e-02  -6.5799999999999997e-02   1.2206999999999999e+00   3.1130000000000002e-01   3.1341999999999999e+00   5.2980000000000005e-01   1.4430000000000001e-01   2.4770000000000000e-01
   1.1020000000000001e-01  -1.9789999999999999e-01  -8.5800000000000001e-02   4.0100000000000002e-01  -8.5599999999999996e-02  -7.0199999999999999e-02   1.3539000000000001e+00   2.2239999999999999e-01   2.7858999999999998e+00   5.1049999999999995e-01   1.2509999999999999e-01   2.7429999999999999e-01
  -8.8200000000000001e-02  -1.7590000000000000e-01   8.5780000000000001e-01   4.1049999999999998e-01  -1.0470000000000000e-01  -4.8200000000000000e-02   1.2873000000000001e+00   3.1130000000000002e-01   3.3953000000000002e+00   5.1049999999999995e-01   9.6199999999999994e-02   2.3000000000000001e-01
  -2.1999999999999999e-02   0.0000000000000000e+00   8.5800000000000001e-02   5.5379999999999996e-01  -9.5200000000000007e-02  -1.0090000000000000e-01   1.2873000000000001e+00   2.4460000000000001e-01   2.8730000000000002e+00   4.6239999999999998e-01   5.7700000000000001e-02   2.8310000000000002e-01
  -1.7630000000000001e-01   4.3999999999999997e-02  -6.8630000000000002e-01   4.8690000000000000e-01  -1.9980000000000001e-01  -1.3200000000000000e-02   1.3095000000000001e+00   4.6689999999999998e-01   3.0470999999999999e+00   5.0090000000000001e-01   1.1550000000000001e-01   2.5209999999999999e-01
   6.6100000000000006e-02  -1.9789999999999999e-01   1.5441000000000000e+00   4.3919999999999998e-01  -1.6180000000000000e-01  -5.2600000000000001e-02   1.2206999999999999e+00   3.3350000000000002e-01   3.0470999999999999e+00   5.2980000000000005e-01   1.7319999999999999e-01   2.4329999999999999e-01
   2.1999999999999999e-02   1.7590000000000000e-01  -7.7210000000000001e-01   4.6779999999999999e-01  -1.3320000000000001e-01  -5.2600000000000001e-02   1.1540999999999999e+00   3.1130000000000002e-01   2.7858999999999998e+00   5.1049999999999995e-01   9.6199999999999994e-02   2.3440000000000000e-01
  -1.1020000000000001e-01  -8.7900000000000006e-02   6.0050000000000003e-01   5.0600000000000001e-01  -2.8500000000000001e-02  -4.8200000000000000e-02   1.1984999999999999e+00   3.7800000000000000e-01   3.8306000000000000e+00   4.6239999999999998e-01   8.6599999999999996e-02   2.2559999999999999e-01
  -1.5429999999999999e-01   1.0990000000000000e-01   7.7210000000000001e-01   3.5330000000000000e-01  -4.7600000000000003e-02  -3.5099999999999999e-02   1.2650999999999999e+00   4.2249999999999999e-01   2.7858999999999998e+00   5.1049999999999995e-01   6.7400000000000002e-02   2.5659999999999999e-01
  -6.6100000000000006e-02   6.6000000000000003e-02   8.5780000000000001e-01   5.6330000000000002e-01  -4.7600000000000003e-02  -3.0700000000000002e-02   9.7660000000000002e-01   1.7790000000000000e-01   3.1341999999999999e+00   4.9130000000000001e-01   5.7700000000000001e-02   3.0520000000000003e-01
  -3.3060000000000000e-01   4.3999999999999997e-02   2.5740000000000002e-01   4.2959999999999998e-01  -9.5200000000000007e-02  -3.5099999999999999e-02   1.2206999999999999e+00   2.2239999999999999e-01   2.6989000000000001e+00   5.2980000000000005e-01   6.7400000000000002e-02   2.6979999999999998e-01
  -6.6100000000000006e-02  -1.7590000000000000e-01  -8.5780000000000001e-01   3.7240000000000001e-01  -1.2370000000000000e-01  -1.7500000000000002e-02   1.2650999999999999e+00   3.3350000000000002e-01   3.2212000000000001e+00   5.5869999999999997e-01   0.0000000000000000e+00   2.4329999999999999e-01
  -6.6100000000000006e-02  -1.0990000000000000e-01   1.7160000000000000e-01   3.8190000000000002e-01  -1.4269999999999999e-01  -4.4000000000000003e-03   9.1000000000000003e-01   4.4469999999999998e-01   2.6118000000000001e+00   4.4309999999999999e-01   1.2509999999999999e-01   2.1229999999999999e-01
   2.1999999999999999e-02  -2.4179999999999999e-01  -2.5740000000000002e-01   4.9650000000000000e-01  -3.8100000000000002e-02  -3.9500000000000000e-02   1.2428999999999999e+00   4.6689999999999998e-01   2.6989000000000001e+00   5.2020000000000000e-01   1.0580000000000001e-01   2.6100000000000001e-01
  -8.8200000000000001e-02  -1.0990000000000000e-01   5.1470000000000005e-01   4.2959999999999998e-01  -2.8500000000000001e-02  -1.4910000000000001e-01   1.1318999999999999e+00   5.3369999999999995e-01   2.9600000000000000e+00   5.2020000000000000e-01   9.6199999999999994e-02   2.2120000000000001e-01
  -1.5429999999999999e-01  -1.5390000000000001e-01   7.7210000000000001e-01   4.0100000000000002e-01  -6.6600000000000006e-02  -4.3900000000000002e-02   1.1318999999999999e+00   4.6689999999999998e-01   2.8730000000000002e+00   5.2980000000000005e-01   1.3469999999999999e-01   2.6540000000000002e-01
  -1.1020000000000001e-01   1.3189999999999999e-01   2.5740000000000002e-01   4.1049999999999998e-01  -1.0470000000000000e-01  -4.3900000000000002e-02   1.3317000000000001e+00   2.0010000000000000e-01   3.7435999999999998e+00   5.0090000000000001e-01   1.5400000000000000e-01   2.4770000000000000e-01
  -1.3230000000000000e-01   0.0000000000000000e+00  -4.2890000000000000e-01   4.4869999999999999e-01  -5.7099999999999998e-02  -4.8200000000000000e-02   1.1984999999999999e+00   2.8910000000000002e-01   2.9600000000000000e+00   5.7799999999999996e-01   1.4430000000000001e-01   2.6100000000000001e-01
  -1.3230000000000000e-01  -8.7900000000000006e-02   8.5800000000000001e-02   3.5330000000000000e-01  -1.6180000000000000e-01  -8.3299999999999999e-02   1.2650999999999999e+00   3.3350000000000002e-01   2.8730000000000002e+00   4.8159999999999997e-01   1.0580000000000001e-01   2.2559999999999999e-01
  -4.4100000000000000e-02  -2.1999999999999999e-02   6.8630000000000002e-01   4.4869999999999999e-01  -9.5200000000000007e-02  -7.0199999999999999e-02   9.9880000000000002e-01   3.5580000000000001e-01   2.3506000000000000e+00   5.2020000000000000e-01   7.6999999999999999e-02   2.8749999999999998e-01
  -8.8200000000000001e-02   0.0000000000000000e+00  -8.5800000000000001e-02   5.2510000000000001e-01  -5.7099999999999998e-02  -7.8899999999999998e-02   1.2650999999999999e+00   4.0020000000000000e-01   2.9600000000000000e+00   5.5869999999999997e-01   9.6199999999999994e-02   2.7429999999999999e-01
  -8.8200000000000001e-02  -6.6000000000000003e-02  -1.7160000000000000e-01   3.9140000000000003e-01  -6.6600000000000006e-02  -4.3900000000000002e-02   1.4427000000000001e+00   2.2239999999999999e-01   2.9600000000000000e+00   5.4910000000000003e-01   1.9199999999999998e-02   2.2559999999999999e-01
  -1.7630000000000001e-01  -1.7590000000000000e-01  -8.5800000000000001e-02   3.7240000000000001e-01  -8.5599999999999996e-02  -5.7000000000000002e-02   1.3317000000000001e+00   1.3339999999999999e-01   2.8730000000000002e+00   5.1049999999999995e-01   1.1550000000000001e-01   3.1850000000000001e-01
  -6.6100000000000006e-02   1.0990000000000000e-01   3.4310000000000002e-01   4.1049999999999998e-01  -8.5599999999999996e-02  -2.6300000000000000e-02   1.0431999999999999e+00   2.4460000000000001e-01   3.3953000000000002e+00   5.3939999999999999e-01   1.3469999999999999e-01   2.6540000000000002e-01
  -8.8200000000000001e-02   4.3999999999999997e-02  -1.7160000000000000e-01   3.8190000000000002e-01  -9.5200000000000007e-02  -3.9500000000000000e-02   1.2206999999999999e+00   3.5580000000000001e-01   2.6118000000000001e+00   5.3939999999999999e-01   1.6360000000000000e-01   2.8310000000000002e-01
  -4.4100000000000000e-02   6.6000000000000003e-02  -8.5800000000000001e-02   5.1559999999999995e-01  -7.6100000000000001e-02  -3.9500000000000000e-02   1.3761000000000001e+00   3.5580000000000001e-01   3.2212000000000001e+00   4.8159999999999997e-01   6.7400000000000002e-02   3.0080000000000001e-01
  -3.0859999999999999e-01   2.6379999999999998e-01   6.0050000000000003e-01   4.3919999999999998e-01  -7.6100000000000001e-02  -4.8200000000000000e-02   1.2428999999999999e+00   3.3350000000000002e-01   2.7858999999999998e+00   5.1049999999999995e-01   3.8500000000000000e-02   2.1679999999999999e-01
   1.7630000000000001e-01  -2.1999999999999999e-02   2.5740000000000002e-01   4.9650000000000000e-01  -8.5599999999999996e-02  -7.4499999999999997e-02   1.1984999999999999e+00   2.8910000000000002e-01   3.3953000000000002e+00   4.6239999999999998e-01   8.6599999999999996e-02   2.3440000000000000e-01
  -3.5270000000000001e-01   4.3999999999999997e-02   1.7160000000000000e-01   2.8639999999999999e-01  -6.6600000000000006e-02  -2.1899999999999999e-02   1.2650999999999999e+00   4.0020000000000000e-01   2.6118000000000001e+00   4.8159999999999997e-01   4.8099999999999997e-02   2.6540000000000002e-01
  -1.9839999999999999e-01   2.4179999999999999e-01   8.5780000000000001e-01   4.9650000000000000e-01  -5.7099999999999998e-02  -5.2600000000000001e-02   1.1984999999999999e+00   2.6679999999999998e-01   3.0470999999999999e+00   4.9130000000000001e-01   1.1550000000000001e-01   2.6100000000000001e-01
   8.1559999999999999e-01  -4.3969999999999998e-01  -8.5800000000000001e-02   3.9140000000000003e-01  -1.7130000000000001e-01  -1.0090000000000000e-01   1.1540999999999999e+00   3.5580000000000001e-01   3.5695000000000001e+00   4.8159999999999997e-01   1.1550000000000001e-01   2.6979999999999998e-01
  -5.7310000000000005e-01  -3.9570000000000000e-01   6.8630000000000002e-01   3.4370000000000001e-01  -6.6600000000000006e-02  -2.1899999999999999e-02   1.2428999999999999e+00   2.6679999999999998e-01   2.8730000000000002e+00   5.4910000000000003e-01   1.4430000000000001e-01   2.1679999999999999e-01
  -8.1559999999999999e-01   1.7590000000000000e-01  -2.5740000000000002e-01   4.2009999999999997e-01  -8.5599999999999996e-02  -5.2600000000000001e-02   1.0875999999999999e+00   1.5559999999999999e-01   3.8306000000000000e+00   4.5269999999999999e-01   8.6599999999999996e-02   2.6979999999999998e-01
   2.8649999999999998e-01   6.6000000000000003e-02   6.8630000000000002e-01   3.8190000000000002e-01  -1.2370000000000000e-01  -1.2280000000000001e-01   1.2873000000000001e+00   5.5589999999999995e-01   3.2212000000000001e+00   5.1049999999999995e-01   5.7700000000000001e-02   2.8310000000000002e-01
   5.9509999999999996e-01  -3.2979999999999998e-01  -4.2890000000000000e-01   3.3420000000000000e-01  -1.9030000000000000e-01  -3.5099999999999999e-02   1.2428999999999999e+00   3.3350000000000002e-01   3.1341999999999999e+00   5.2020000000000000e-01   5.7700000000000001e-02   2.7870000000000000e-01
  -1.0139000000000000e+00   1.9789999999999999e-01   5.1470000000000005e-01   4.1049999999999998e-01  -9.4999999999999998e-03  -1.2280000000000001e-01   1.2206999999999999e+00   3.7800000000000000e-01   3.0470999999999999e+00   4.8159999999999997e-01   9.6199999999999994e-02   2.3890000000000000e-01
  -1.9839999999999999e-01   4.6170000000000000e-01   0.0000000000000000e+00   4.8690000000000000e-01  -3.8100000000000002e-02  -1.2720000000000001e-01   1.3539000000000001e+00   2.6679999999999998e-01   2.5247000000000002e+00   4.7199999999999998e-01   2.0210000000000000e-01   2.6540000000000002e-01
   4.4080000000000003e-01  -3.5170000000000001e-01   2.5740000000000002e-01   4.2009999999999997e-01  -8.5599999999999996e-02  -6.1400000000000003e-02   1.3317000000000001e+00   1.3339999999999999e-01   4.0918000000000001e+00   5.6830000000000003e-01   8.6599999999999996e-02   2.5209999999999999e-01
   2.4249999999999999e-01  -2.1980000000000000e-01   3.4310000000000002e-01   4.3919999999999998e-01  -1.0470000000000000e-01  -1.3200000000000000e-02   1.2206999999999999e+00   6.4480000000000004e-01   3.2212000000000001e+00   5.9719999999999995e-01   1.1550000000000001e-01   2.4329999999999999e-01
  -5.2900000000000003e-01   2.6379999999999998e-01  -7.7210000000000001e-01   5.9189999999999998e-01  -2.8500000000000001e-02  -1.3200000000000000e-02   1.0209999999999999e+00   4.6689999999999998e-01   2.5247000000000002e+00   4.8159999999999997e-01   4.8099999999999997e-02   2.5209999999999999e-01
  -3.0859999999999999e-01  -2.4179999999999999e-01  -6.0050000000000003e-01   3.9140000000000003e-01  -6.6600000000000006e-02  -2.1899999999999999e-02   1.3095000000000001e+00   3.1130000000000002e-01   2.9600000000000000e+00   4.7199999999999998e-01   3.8500000000000000e-02   2.3440000000000000e-01
   8.8200000000000001e-02  -1.9789999999999999e-01   4.2890000000000000e-01   4.1049999999999998e-01  -1.9030000000000000e-01  -9.2100000000000001e-02   9.3220000000000003e-01   6.8930000000000002e-01   2.9600000000000000e+00   5.2020000000000000e-01   1.0580000000000001e-01   2.6540000000000002e-01
   6.6100000000000006e-02   2.6379999999999998e-01  -2.5740000000000002e-01   4.9650000000000000e-01  -1.7130000000000001e-01  -5.7000000000000002e-02   1.5093000000000001e+00  -4.4499999999999998e-02   2.9600000000000000e+00   4.4309999999999999e-01   5.7700000000000001e-02   2.7429999999999999e-01
  -4.8490000000000000e-01   1.3189999999999999e-01  -4.2890000000000000e-01   4.4869999999999999e-01  -1.4269999999999999e-01  -8.8000000000000005e-03   1.1096999999999999e+00  -4.4499999999999998e-02   3.5695000000000001e+00   5.2020000000000000e-01   1.6360000000000000e-01   3.1409999999999999e-01
  -2.4249999999999999e-01  -1.5390000000000001e-01  -8.5800000000000001e-02   3.7240000000000001e-01  -9.5200000000000007e-02  -9.2100000000000001e-02   1.1984999999999999e+00   7.3380000000000001e-01   3.7435999999999998e+00   5.2020000000000000e-01   1.3469999999999999e-01   3.0520000000000003e-01
   2.4249999999999999e-01   2.1980000000000000e-01   9.4359999999999999e-01   3.8190000000000002e-01  -1.2370000000000000e-01  -8.3299999999999999e-02   1.2650999999999999e+00   8.8900000000000007e-02   3.2212000000000001e+00   4.7199999999999998e-01   1.4430000000000001e-01   2.1679999999999999e-01
   3.0859999999999999e-01  -1.7590000000000000e-01   5.1470000000000005e-01   4.3919999999999998e-01  -9.5200000000000007e-02  -3.0700000000000002e-02   1.3317000000000001e+00   2.8910000000000002e-01   2.9600000000000000e+00   4.2380000000000001e-01   1.6360000000000000e-01   1.9020000000000001e-01
  -2.4249999999999999e-01  -1.7590000000000000e-01  -6.8630000000000002e-01   5.0600000000000001e-01  -9.4999999999999998e-03  -3.0700000000000002e-02   1.0209999999999999e+00   7.5600000000000001e-01   3.2212000000000001e+00   5.7799999999999996e-01   9.6199999999999994e-02   2.7429999999999999e-01
  -2.2040000000000001e-01   1.7590000000000000e-01   3.4310000000000002e-01   3.6280000000000001e-01  -5.7099999999999998e-02  -5.2600000000000001e-02   1.1984999999999999e+00   2.0010000000000000e-01   3.3083000000000000e+00   4.7199999999999998e-01   8.6599999999999996e-02   3.0080000000000001e-01
   2.1999999999999999e-02   2.1999999999999999e-02   0.0000000000000000e+00   3.8190000000000002e-01  -8.5599999999999996e-02  -5.7000000000000002e-02   1.1984999999999999e+00   1.7790000000000000e-01   2.5247000000000002e+00   5.7799999999999996e-01  -9.5999999999999992e-03   2.6100000000000001e-01
   3.3060000000000000e-01  -2.1980000000000000e-01   6.0050000000000003e-01   5.0600000000000001e-01  -1.3320000000000001e-01  -6.1400000000000003e-02   1.1984999999999999e+00   5.5589999999999995e-01   2.9600000000000000e+00   4.9130000000000001e-01   9.5999999999999992e-03   2.2120000000000001e-01
  -3.0859999999999999e-01  -2.1999999999999999e-02   8.5800000000000001e-02   3.7240000000000001e-01  -1.0470000000000000e-01  -6.1400000000000003e-02   1.3095000000000001e+00   2.8910000000000002e-01   3.8306000000000000e+00   4.8159999999999997e-01   1.4430000000000001e-01   2.6540000000000002e-01
  -3.7469999999999998e-01   1.0990000000000000e-01  -2.5740000000000002e-01   4.2959999999999998e-01  -9.5200000000000007e-02  -5.2600000000000001e-02   1.1318999999999999e+00   1.1119999999999999e-01   2.5247000000000002e+00   5.5869999999999997e-01   6.7400000000000002e-02   2.1229999999999999e-01
   0.0000000000000000e+00  -1.5390000000000001e-01   5.1470000000000005e-01   4.4869999999999999e-01  -3.8100000000000002e-02  -1.0520000000000000e-01   1.1540999999999999e+00   5.1139999999999997e-01   2.8730000000000002e+00   5.9719999999999995e-01   8.6599999999999996e-02   2.3000000000000001e-01
   2.1999999999999999e-02   3.0780000000000002e-01   8.5800000000000001e-02   4.2959999999999998e-01  -2.2839999999999999e-01  -3.5099999999999999e-02   1.1318999999999999e+00   5.7809999999999995e-01   3.3083000000000000e+00   4.7199999999999998e-01   8.6599999999999996e-02   2.4329999999999999e-01
  -3.3060000000000000e-01   1.9789999999999999e-01   5.1470000000000005e-01   4.8690000000000000e-01  -1.4269999999999999e-01  -7.4499999999999997e-02   1.1984999999999999e+00   2.2200000000000001e-02   2.6989000000000001e+00   5.0090000000000001e-01   1.7319999999999999e-01   2.7870000000000000e-01
  -2.4249999999999999e-01  -1.0990000000000000e-01   1.7160000000000000e-01   4.5829999999999999e-01  -2.8500000000000001e-02  -5.7000000000000002e-02   1.1318999999999999e+00   5.1139999999999997e-01   3.5695000000000001e+00   3.7569999999999998e-01   5.7700000000000001e-02   3.0080000000000001e-01
  -4.4100000000000000e-02  -1.7590000000000000e-01   5.1470000000000005e-01   5.2510000000000001e-01  -6.6600000000000006e-02  -6.5799999999999997e-02   1.0875999999999999e+00   5.1139999999999997e-01   3.1341999999999999e+00   5.2980000000000005e-01   1.6360000000000000e-01   2.3000000000000001e-01
   2.6450000000000001e-01   1.9789999999999999e-01  -4.2890000000000000e-01   5.1559999999999995e-01  -9.5200000000000007e-02  -6.5799999999999997e-02   1.3761000000000001e+00   4.0020000000000000e-01   2.8730000000000002e+00   4.7199999999999998e-01   1.0580000000000001e-01   2.9640000000000000e-01
   8.8200000000000001e-02  -1.7590000000000000e-01   2.5740000000000002e-01   4.7739999999999999e-01  -4.7600000000000003e-02  -4.3900000000000002e-02   1.2650999999999999e+00   5.5589999999999995e-01   2.7858999999999998e+00   5.1049999999999995e-01   3.8500000000000000e-02   2.7870000000000000e-01
  -2.6450000000000001e-01   2.1999999999999999e-02  -5.1470000000000005e-01   4.5829999999999999e-01   0.0000000000000000e+00  -9.2100000000000001e-02   1.0875999999999999e+00   5.5589999999999995e-01   3.2212000000000001e+00   4.4309999999999999e-01   1.5400000000000000e-01   2.8310000000000002e-01
  -6.6100000000000006e-02   4.3999999999999997e-02  -1.7160000000000000e-01   4.5829999999999999e-01  -1.2370000000000000e-01  -8.3299999999999999e-02   1.1762999999999999e+00   2.2239999999999999e-01   2.6118000000000001e+00   5.2020000000000000e-01   1.0580000000000001e-01   2.3890000000000000e-01
  -4.4100000000000000e-02  -6.6000000000000003e-02  -8.5800000000000001e-02   4.2009999999999997e-01  -1.7130000000000001e-01  -3.5099999999999999e-02   1.3095000000000001e+00   1.3339999999999999e-01   3.3083000000000000e+00   5.0090000000000001e-01   1.3469999999999999e-01   1.8140000000000001e-01
  -1.1020000000000001e-01  -1.0990000000000000e-01   8.5800000000000001e-02   3.8190000000000002e-01  -1.4269999999999999e-01  -4.3900000000000002e-02   1.1096999999999999e+00   4.4469999999999998e-01   3.8306000000000000e+00   5.2980000000000005e-01   1.2509999999999999e-01   2.6100000000000001e-01
  -3.5270000000000001e-01   1.5390000000000001e-01   1.7160000000000000e-01   4.7739999999999999e-01  -1.5229999999999999e-01  -3.0700000000000002e-02   9.3220000000000003e-01   4.8920000000000002e-01   3.6564999999999999e+00   4.6239999999999998e-01   7.6999999999999999e-02   2.3000000000000001e-01
  -1.3230000000000000e-01   1.9789999999999999e-01  -1.7160000000000000e-01   4.4869999999999999e-01  -1.1420000000000000e-01  -6.5799999999999997e-02   1.2873000000000001e+00   6.6699999999999995e-02   2.8730000000000002e+00   5.2980000000000005e-01   1.5400000000000000e-01   2.1229999999999999e-01
   1.3230000000000000e-01  -2.1980000000000000e-01  -3.4310000000000002e-01   4.4869999999999999e-01  -1.4269999999999999e-01  -5.7000000000000002e-02   1.3983000000000001e+00   6.0040000000000004e-01   2.2635999999999998e+00   5.2980000000000005e-01   7.6999999999999999e-02   2.6540000000000002e-01
  -2.1999999999999999e-02   1.5390000000000001e-01   4.2890000000000000e-01   4.2959999999999998e-01   9.5200000000000007e-02  -7.4499999999999997e-02   1.1762999999999999e+00   4.6689999999999998e-01   3.4824000000000002e+00   5.0090000000000001e-01   1.5400000000000000e-01   2.3440000000000000e-01
  -2.6450000000000001e-01  -2.1980000000000000e-01   6.8630000000000002e-01   4.0100000000000002e-01  -2.8500000000000001e-02  -5.7000000000000002e-02   1.1318999999999999e+00  -8.8900000000000007e-02   2.2635999999999998e+00   5.3939999999999999e-01   1.6360000000000000e-01   2.5209999999999999e-01
   6.6100000000000006e-02  -8.7900000000000006e-02  -1.7160000000000000e-01   4.5829999999999999e-01  -7.6100000000000001e-02  -5.2600000000000001e-02   1.3095000000000001e+00   1.3339999999999999e-01   2.6118000000000001e+00   4.3350000000000000e-01   5.7700000000000001e-02   2.3000000000000001e-01
   2.1999999999999999e-02   4.3999999999999997e-02  -2.5740000000000002e-01   4.3919999999999998e-01   1.9000000000000000e-02  -6.1400000000000003e-02   1.1318999999999999e+00   4.8920000000000002e-01   3.5695000000000001e+00   4.7199999999999998e-01   0.0000000000000000e+00   2.3440000000000000e-01
  -2.4249999999999999e-01  -1.0990000000000000e-01   5.1470000000000005e-01   3.7240000000000001e-01  -7.6100000000000001e-02  -7.4499999999999997e-02   1.1096999999999999e+00   2.2239999999999999e-01   2.6989000000000001e+00   5.7799999999999996e-01   1.9199999999999998e-02   2.3000000000000001e-01
  -1.1020000000000001e-01   1.9789999999999999e-01  -8.5780000000000001e-01   4.2959999999999998e-01  -1.2370000000000000e-01  -4.3900000000000002e-02   1.2650999999999999e+00   5.7809999999999995e-01   2.7858999999999998e+00   4.6239999999999998e-01   1.4430000000000001e-01   2.4329999999999999e-01
   0.0000000000000000e+00   2.1999999999999999e-02  -1.7160000000000000e-01   4.9650000000000000e-01   9.4999999999999998e-03  -2.1899999999999999e-02   1.1540999999999999e+00   4.8920000000000002e-01   4.0048000000000004e+00   5.9719999999999995e-01   8.6599999999999996e-02   2.6100000000000001e-01
  -1.5429999999999999e-01   1.0990000000000000e-01  -2.5740000000000002e-01   4.2009999999999997e-01  -7.6100000000000001e-02  -5.2600000000000001e-02   1.2206999999999999e+00   3.5580000000000001e-01   3.2212000000000001e+00   5.3939999999999999e-01   7.6999999999999999e-02   2.5209999999999999e-01
  -1.7630000000000001e-01  -2.1999999999999999e-02   5.1470000000000005e-01   4.2959999999999998e-01  -1.0470000000000000e-01  -5.2600000000000001e-02   1.2650999999999999e+00   2.2239999999999999e-01   3.0470999999999999e+00   4.6239999999999998e-01   1.3469999999999999e-01   2.4770000000000000e-01
  -1.3230000000000000e-01   6.6000000000000003e-02   4.2890000000000000e-01   4.5829999999999999e-01   2.8500000000000001e-02  -7.8899999999999998e-02   1.0209999999999999e+00   4.0020000000000000e-01   3.5695000000000001e+00   4.6239999999999998e-01   1.2509999999999999e-01   2.5659999999999999e-01
  -2.8649999999999998e-01   1.9789999999999999e-01  -8.5800000000000001e-02   3.8190000000000002e-01  -1.1420000000000000e-01  -6.5799999999999997e-02   1.3539000000000001e+00   5.1139999999999997e-01   2.5247000000000002e+00   5.3939999999999999e-01   6.7400000000000002e-02   2.5659999999999999e-01
  -1.7630000000000001e-01  -1.3189999999999999e-01   3.4310000000000002e-01   3.4370000000000001e-01  -1.1420000000000000e-01  -9.6500000000000002e-02   1.4205000000000001e+00   1.5559999999999999e-01   2.9600000000000000e+00   4.4309999999999999e-01   2.0210000000000000e-01   2.3000000000000001e-01
  -6.6100000000000006e-02  -2.1999999999999999e-02   8.5800000000000001e-02   5.6330000000000002e-01  -2.1890000000000001e-01   0.0000000000000000e+00   1.3539000000000001e+00   4.0020000000000000e-01   3.1341999999999999e+00   4.5269999999999999e-01   1.3469999999999999e-01   2.3890000000000000e-01
  -1.7630000000000001e-01  -8.7900000000000006e-02   1.0294000000000001e+00   4.2009999999999997e-01  -1.9000000000000000e-02  -2.6300000000000000e-02   1.3095000000000001e+00   3.1130000000000002e-01   2.9600000000000000e+00   4.0460000000000002e-01   5.7700000000000001e-02   2.7429999999999999e-01
  -1.9839999999999999e-01  -4.3999999999999997e-02   3.4310000000000002e-01   3.4370000000000001e-01  -1.1420000000000000e-01  -2.1899999999999999e-02   1.2206999999999999e+00   3.7800000000000000e-01   3.1341999999999999e+00   5.1049999999999995e-01   1.0580000000000001e-01   2.6979999999999998e-01
   2.1999999999999999e-02  -1.7590000000000000e-01   4.2890000000000000e-01   3.3420000000000000e-01  -1.4269999999999999e-01   0.0000000000000000e+00   1.1540999999999999e+00   2.2239999999999999e-01   3.0470999999999999e+00   4.5269999999999999e-01   8.6599999999999996e-02   2.8749999999999998e-01
   2.1999999999999999e-02  -8.7900000000000006e-02   2.5740000000000002e-01   3.5330000000000000e-01  -4.7600000000000003e-02  -6.1400000000000003e-02   1.1318999999999999e+00   1.3339999999999999e-01   3.1341999999999999e+00   4.9130000000000001e-01  -9.5999999999999992e-03   2.3890000000000000e-01
   2.1999999999999999e-02  -1.7590000000000000e-01   1.7160000000000000e-01   4.3919999999999998e-01  -8.5599999999999996e-02  -6.5799999999999997e-02   1.2428999999999999e+00   3.5580000000000001e-01   3.3083000000000000e+00   5.0090000000000001e-01   1.5400000000000000e-01   2.7429999999999999e-01
  -1.1020000000000001e-01  -8.7900000000000006e-02   4.2890000000000000e-01   4.9650000000000000e-01  -9.4999999999999998e-03  -7.4499999999999997e-02   1.2650999999999999e+00   1.1119999999999999e-01   3.6564999999999999e+00   5.3939999999999999e-01   1.5400000000000000e-01   2.3440000000000000e-01
  -6.6100000000000006e-02  -1.3189999999999999e-01   3.4310000000000002e-01   3.5330000000000000e-01   9.4999999999999998e-03  -5.7000000000000002e-02   1.1984999999999999e+00   2.2239999999999999e-01   3.4824000000000002e+00   5.6830000000000003e-01   4.8099999999999997e-02   2.2120000000000001e-01
  -6.6100000000000006e-02   1.0990000000000000e-01  -3.4310000000000002e-01   5.1559999999999995e-01  -1.9000000000000000e-02  -7.0199999999999999e-02   1.4649000000000001e+00   4.0020000000000000e-01   2.0893999999999999e+00   5.3939999999999999e-01   1.7319999999999999e-01   2.6540000000000002e-01
  -4.4100000000000000e-02  -6.6000000000000003e-02  -6.0050000000000003e-01   4.2009999999999997e-01  -7.6100000000000001e-02  -1.0520000000000000e-01   1.3095000000000001e+00   1.1119999999999999e-01   3.6564999999999999e+00   5.0090000000000001e-01   4.8099999999999997e-02   2.3440000000000000e-01
  -1.3230000000000000e-01   2.1999999999999999e-02   8.5800000000000001e-02   5.1559999999999995e-01  -2.8500000000000001e-02  -7.0199999999999999e-02   1.0653999999999999e+00   2.4460000000000001e-01   3.0470999999999999e+00   5.4910000000000003e-01   1.1550000000000001e-01   2.5659999999999999e-01
  -8.8200000000000001e-02  -6.6000000000000003e-02   2.5740000000000002e-01   4.2959999999999998e-01  -1.2370000000000000e-01  -3.5099999999999999e-02   1.2206999999999999e+00   2.4460000000000001e-01   2.8730000000000002e+00   4.3350000000000000e-01   6.7400000000000002e-02   2.3890000000000000e-01
  -1.9839999999999999e-01   1.5390000000000001e-01  -1.0294000000000001e+00   4.6779999999999999e-01  -7.6100000000000001e-02  -4.3900000000000002e-02   1.2650999999999999e+00   3.7800000000000000e-01   3.1341999999999999e+00   5.3939999999999999e-01   1.0580000000000001e-01   2.6100000000000001e-01
   0.0000000000000000e+00  -1.3189999999999999e-01  -6.0050000000000003e-01   4.1049999999999998e-01  -2.0930000000000001e-01  -2.6300000000000000e-02   1.2650999999999999e+00   2.8910000000000002e-01   2.8730000000000002e+00   4.7199999999999998e-01   1.3469999999999999e-01   3.3620000000000000e-01
   0.0000000000000000e+00   1.0990000000000000e-01  -6.0050000000000003e-01   5.6330000000000002e-01  -1.3320000000000001e-01  -3.5099999999999999e-02   1.0653999999999999e+00   2.0010000000000000e-01   2.9600000000000000e+00   5.8760000000000001e-01  -2.8899999999999999e-02   2.4329999999999999e-01
  -1.5429999999999999e-01  -1.7590000000000000e-01   9.4359999999999999e-01   3.4370000000000001e-01  -8.5599999999999996e-02  -7.4499999999999997e-02   1.2206999999999999e+00   3.3350000000000002e-01   3.2212000000000001e+00   5.8760000000000001e-01   1.4430000000000001e-01   2.5209999999999999e-01
  -1.9839999999999999e-01   1.3189999999999999e-01  -1.7160000000000000e-01   4.5829999999999999e-01  -1.0470000000000000e-01  -8.3299999999999999e-02   1.2873000000000001e+00   1.3339999999999999e-01   3.2212000000000001e+00   4.3350000000000000e-01   2.1170000000000000e-01   2.4329999999999999e-01
  -1.3230000000000000e-01   0.0000000000000000e+00   1.7160000000000000e-01   4.4869999999999999e-01  -9.5200000000000007e-02  -7.0199999999999999e-02   1.0653999999999999e+00   3.7800000000000000e-01   2.9600000000000000e+00   5.2980000000000005e-01   1.7319999999999999e-01   2.4329999999999999e-01
   0.0000000000000000e+00   8.7900000000000006e-02  -1.7160000000000000e-01   5.2510000000000001e-01  -1.1420000000000000e-01  -7.4499999999999997e-02   1.2650999999999999e+00   3.1130000000000002e-01   3.2212000000000001e+00   5.4910000000000003e-01   1.2509999999999999e-01   2.3890000000000000e-01
  -2.8649999999999998e-01  -6.6000000000000003e-02   2.5740000000000002e-01   4.9650000000000000e-01  -3.8100000000000002e-02  -5.7000000000000002e-02   1.1540999999999999e+00   3.7800000000000000e-01   3.3953000000000002e+00   4.6239999999999998e-01   2.1170000000000000e-01   2.7429999999999999e-01
  -1.1020000000000001e-01  -1.5390000000000001e-01  -2.5740000000000002e-01   4.9650000000000000e-01  -9.4999999999999998e-03  -6.5799999999999997e-02   1.1762999999999999e+00   1.7790000000000000e-01   3.4824000000000002e+00   4.9130000000000001e-01   4.8099999999999997e-02   2.5209999999999999e-01
   0.0000000000000000e+00  -2.1999999999999999e-02   2.5740000000000002e-01   4.8690000000000000e-01  -7.6100000000000001e-02  -8.3299999999999999e-02   1.1984999999999999e+00   2.8910000000000002e-01   2.4377000000000000e+00   5.0090000000000001e-01  -1.9199999999999998e-02   2.5209999999999999e-01
  -1.1020000000000001e-01  -1.0990000000000000e-01  -1.7160000000000000e-01   4.6779999999999999e-01  -1.1420000000000000e-01  -3.9500000000000000e-02   1.1762999999999999e+00   3.1130000000000002e-01   2.7858999999999998e+00   5.1049999999999995e-01   1.6360000000000000e-01   2.6100000000000001e-01
  -1.7630000000000001e-01   2.1999999999999999e-02   6.0050000000000003e-01   4.7739999999999999e-01  -8.5599999999999996e-02  -3.9500000000000000e-02   1.1318999999999999e+00   2.4460000000000001e-01   3.0470999999999999e+00   5.5869999999999997e-01   1.1550000000000001e-01   2.4329999999999999e-01
  -8.8200000000000001e-02   2.1999999999999999e-02  -1.7160000000000000e-01   5.1559999999999995e-01  -1.2370000000000000e-01  -4.8200000000000000e-02   1.1984999999999999e+00   2.4460000000000001e-01   2.4377000000000000e+00   5.2980000000000005e-01   4.8099999999999997e-02   2.5209999999999999e-01
  -1.3230000000000000e-01  -6.6000000000000003e-02   2.5740000000000002e-01   2.8639999999999999e-01  -1.2370000000000000e-01  -5.7000000000000002e-02   1.3539000000000001e+00   2.2239999999999999e-01   2.9600000000000000e+00   5.2980000000000005e-01   1.1550000000000001e-01   2.9189999999999999e-01
  -2.1999999999999999e-02  -8.7900000000000006e-02  -3.4310000000000002e-01   4.6779999999999999e-01  -1.1420000000000000e-01  -3.0700000000000002e-02   1.2873000000000001e+00   4.8920000000000002e-01   3.3083000000000000e+00   5.2980000000000005e-01   1.1550000000000001e-01   3.0959999999999999e-01
  -8.8200000000000001e-02  -1.5390000000000001e-01  -8.5800000000000001e-02   4.9650000000000000e-01  -7.6100000000000001e-02  -5.7000000000000002e-02   1.2650999999999999e+00   4.6689999999999998e-01   3.4824000000000002e+00   5.0090000000000001e-01   1.1550000000000001e-01   2.2559999999999999e-01
  -6.6100000000000006e-02  -4.3999999999999997e-02   2.5740000000000002e-01   4.6779999999999999e-01  -7.6100000000000001e-02  -1.0520000000000000e-01   1.3095000000000001e+00   3.7800000000000000e-01   3.2212000000000001e+00   6.1650000000000005e-01   1.1550000000000001e-01   2.6540000000000002e-01
  -2.1999999999999999e-02  -2.1999999999999999e-02   1.7160000000000000e-01   4.7739999999999999e-01  -8.5599999999999996e-02  -1.1400000000000000e-01   1.2873000000000001e+00   3.1130000000000002e-01   2.6989000000000001e+00   5.1049999999999995e-01   7.6999999999999999e-02   2.6979999999999998e-01
  -6.6100000000000006e-02   8.7900000000000006e-02  -1.7160000000000000e-01   5.1559999999999995e-01  -6.6600000000000006e-02  -9.6500000000000002e-02   1.2650999999999999e+00   4.6689999999999998e-01   2.8730000000000002e+00   4.9130000000000001e-01   2.8899999999999999e-02   2.3000000000000001e-01
  -8.8200000000000001e-02  -8.7900000000000006e-02  -8.5800000000000001e-02   4.9650000000000000e-01  -1.5229999999999999e-01  -3.5099999999999999e-02   1.1984999999999999e+00   4.0020000000000000e-01   3.3083000000000000e+00   5.2980000000000005e-01   6.7400000000000002e-02   2.5659999999999999e-01
  -2.4249999999999999e-01  -1.0990000000000000e-01   0.0000000000000000e+00   4.9650000000000000e-01  -8.5599999999999996e-02  -6.1400000000000003e-02   1.0431999999999999e+00   1.3339999999999999e-01   2.9600000000000000e+00   4.4309999999999999e-01   1.7319999999999999e-01   2.3440000000000000e-01
   0.0000000000000000e+00  -1.5390000000000001e-01   4.2890000000000000e-01   3.8190000000000002e-01  -2.0930000000000001e-01  -4.3900000000000002e-02   1.1984999999999999e+00   2.8910000000000002e-01   4.0048000000000004e+00   4.6239999999999998e-01   1.6360000000000000e-01   2.5659999999999999e-01
  -1.5429999999999999e-01  -8.7900000000000006e-02   6.0050000000000003e-01   4.2959999999999998e-01  -9.5200000000000007e-02  -2.1899999999999999e-02   1.1984999999999999e+00   7.1150000000000002e-01   2.6989000000000001e+00   4.8159999999999997e-01   8.6599999999999996e-02   3.0520000000000003e-01
   1.3230000000000000e-01  -1.9789999999999999e-01  -3.4310000000000002e-01   3.7240000000000001e-01  -2.8500000000000001e-02  -4.3900000000000002e-02   1.2873000000000001e+00  -2.0010000000000000e-01   2.6118000000000001e+00   4.7199999999999998e-01   1.0580000000000001e-01   2.4329999999999999e-01
  -1.5429999999999999e-01  -4.3999999999999997e-02  -8.5800000000000001e-02   4.2959999999999998e-01  -9.4999999999999998e-03  -7.8899999999999998e-02   1.2873000000000001e+00   4.2249999999999999e-01   2.2635999999999998e+00   4.9130000000000001e-01   1.5400000000000000e-01   2.1229999999999999e-01
  -1.5429999999999999e-01   1.0990000000000000e-01   3.4310000000000002e-01   4.6779999999999999e-01  -5.7099999999999998e-02  -9.2100000000000001e-02   1.1540999999999999e+00   4.2249999999999999e-01   3.4824000000000002e+00   4.5269999999999999e-01   7.6999999999999999e-02   2.6100000000000001e-01
  -2.1999999999999999e-02  -2.1999999999999999e-02   8.5800000000000001e-02   5.0600000000000001e-01  -6.6600000000000006e-02  -4.8200000000000000e-02   1.2428999999999999e+00  -1.1119999999999999e-01   2.9600000000000000e+00   5.0090000000000001e-01   8.6599999999999996e-02   2.3000000000000001e-01
   0.0000000000000000e+00  -1.7590000000000000e-01  -9.4359999999999999e-01   4.6779999999999999e-01  -5.7099999999999998e-02  -4.3900000000000002e-02   1.1318999999999999e+00   5.5589999999999995e-01   2.8730000000000002e+00   5.0090000000000001e-01   7.6999999999999999e-02   2.3890000000000000e-01
  -4.4100000000000000e-02   0.0000000000000000e+00   8.5800000000000001e-02   4.0100000000000002e-01  -4.7600000000000003e-02  -9.2100000000000001e-02   1.1318999999999999e+00   3.3350000000000002e-01   3.2212000000000001e+00   5.5869999999999997e-01   1.5400000000000000e-01   2.4770000000000000e-01
  -2.1999999999999999e-02   2.1999999999999999e-02   8.5800000000000001e-02   4.2009999999999997e-01  -5.7099999999999998e-02  -4.3900000000000002e-02   1.2206999999999999e+00   2.6679999999999998e-01   3.3083000000000000e+00   5.1049999999999995e-01   4.8099999999999997e-02   2.6979999999999998e-01
  -1.5429999999999999e-01   2.1999999999999999e-02  -5.1470000000000005e-01   4.8690000000000000e-01  -9.4999999999999998e-03  -1.7500000000000002e-02   1.3317000000000001e+00   2.8910000000000002e-01   2.7858999999999998e+00   5.4910000000000003e-01   6.7400000000000002e-02   2.0349999999999999e-01
  -2.4249999999999999e-01  -2.6379999999999998e-01  -6.8630000000000002e-01   3.2460000000000000e-01  -5.7099999999999998e-02  -7.4499999999999997e-02   1.2650999999999999e+00   3.5580000000000001e-01   3.3083000000000000e+00   3.9489999999999997e-01   1.2509999999999999e-01   2.4329999999999999e-01
   4.4100000000000000e-02   4.3999999999999997e-02   8.5780000000000001e-01   3.8190000000000002e-01  -1.0470000000000000e-01  -9.6500000000000002e-02   1.2873000000000001e+00   3.1130000000000002e-01   3.1341999999999999e+00   5.5869999999999997e-01   1.5400000000000000e-01   2.5209999999999999e-01
  -2.2040000000000001e-01  -8.7900000000000006e-02   2.5740000000000002e-01   4.1049999999999998e-01  -3.8100000000000002e-02  -3.0700000000000002e-02   1.2428999999999999e+00   3.1130000000000002e-01   2.6989000000000001e+00   5.0090000000000001e-01   8.6599999999999996e-02   2.6540000000000002e-01
  -1.5429999999999999e-01  -4.3999999999999997e-02  -6.0050000000000003e-01   5.1559999999999995e-01  -9.5200000000000007e-02  -7.4499999999999997e-02   1.1984999999999999e+00   4.2249999999999999e-01   3.1341999999999999e+00   5.1049999999999995e-01   1.3469999999999999e-01   2.7429999999999999e-01
  -1.9839999999999999e-01  -6.6000000000000003e-02   1.7160000000000000e-01   5.2510000000000001e-01  -9.5200000000000007e-02  -6.1400000000000003e-02   1.2206999999999999e+00   4.0020000000000000e-01   3.2212000000000001e+00   5.3939999999999999e-01   1.4430000000000001e-01   2.3890000000000000e-01
  -2.1999999999999999e-02  -4.3999999999999997e-02  -7.7210000000000001e-01   4.2959999999999998e-01   7.6100000000000001e-02  -6.1400000000000003e-02   1.4427000000000001e+00   1.7790000000000000e-01   2.5247000000000002e+00   4.7199999999999998e-01   1.6360000000000000e-01   2.0349999999999999e-01
  -1.7630000000000001e-01   2.1999999999999999e-02  -2.5740000000000002e-01   4.3919999999999998e-01  -9.5200000000000007e-02  -4.3900000000000002e-02   1.1540999999999999e+00   4.8920000000000002e-01   2.6989000000000001e+00   5.0090000000000001e-01   6.7400000000000002e-02   2.6540000000000002e-01
  -2.2040000000000001e-01  -2.1980000000000000e-01   7.7210000000000001e-01   4.4869999999999999e-01   1.9000000000000000e-02  -1.0520000000000000e-01   1.2873000000000001e+00   4.2249999999999999e-01   2.8730000000000002e+00   5.6830000000000003e-01   1.3469999999999999e-01   2.8749999999999998e-01
   2.1999999999999999e-02   6.6000000000000003e-02   8.5800000000000001e-02   4.9650000000000000e-01  -7.6100000000000001e-02  -7.0199999999999999e-02   1.1540999999999999e+00   4.2249999999999999e-01   3.8306000000000000e+00   5.2020000000000000e-01   1.1550000000000001e-01   2.5659999999999999e-01
  -2.2040000000000001e-01   0.0000000000000000e+00  -2.5740000000000002e-01   4.7739999999999999e-01   0.0000000000000000e+00  -4.3900000000000002e-02   1.1762999999999999e+00   3.7800000000000000e-01   2.8730000000000002e+00   5.0090000000000001e-01   1.2509999999999999e-01   2.7870000000000000e-01
  -1.9839999999999999e-01   2.1980000000000000e-01  -3.4310000000000002e-01   4.2009999999999997e-01  -2.1890000000000001e-01  -6.5799999999999997e-02   1.0431999999999999e+00   3.3350000000000002e-01   2.7858999999999998e+00   5.0090000000000001e-01   4.8099999999999997e-02   3.0080000000000001e-01
  -2.4249999999999999e-01   2.1999999999999999e-02  -4.2890000000000000e-01   4.4869999999999999e-01  -3.8100000000000002e-02  -9.6500000000000002e-02   1.2428999999999999e+00   6.6699999999999995e-02   2.9600000000000000e+00   4.9130000000000001e-01   1.3469999999999999e-01   2.3440000000000000e-01
  -1.1020000000000001e-01  -1.3189999999999999e-01   3.4310000000000002e-01   3.2460000000000000e-01  -4.7600000000000003e-02  -6.5799999999999997e-02   1.0431999999999999e+00   1.3339999999999999e-01   2.6118000000000001e+00   5.2980000000000005e-01   4.8099999999999997e-02   2.9189999999999999e-01
  -2.1999999999999999e-02   8.7900000000000006e-02  -3.4310000000000002e-01   4.0100000000000002e-01  -1.0470000000000000e-01  -5.2600000000000001e-02   1.1762999999999999e+00   4.0020000000000000e-01   3.2212000000000001e+00   4.6239999999999998e-01   1.7319999999999999e-01   1.9910000000000000e-01
  -2.1999999999999999e-02   1.0990000000000000e-01   6.0050000000000003e-01   4.3919999999999998e-01  -3.8100000000000002e-02  -7.8899999999999998e-02   8.8780000000000003e-01   2.0010000000000000e-01   3.3083000000000000e+00   5.5869999999999997e-01   1.2509999999999999e-01   3.1850000000000001e-01
  -6.6100000000000006e-02  -1.3189999999999999e-01   3.4310000000000002e-01   3.2460000000000000e-01  -1.8079999999999999e-01  -5.7000000000000002e-02   1.2428999999999999e+00   2.6679999999999998e-01   3.5695000000000001e+00   5.2020000000000000e-01   1.2509999999999999e-01   2.5659999999999999e-01
  -1.1020000000000001e-01  -1.3189999999999999e-01   3.4310000000000002e-01   4.1049999999999998e-01  -4.7600000000000003e-02  -5.2600000000000001e-02   1.0431999999999999e+00   5.3369999999999995e-01   2.9600000000000000e+00   5.5869999999999997e-01   3.8500000000000000e-02   2.2120000000000001e-01
  -1.7630000000000001e-01   4.3999999999999997e-02  -1.7160000000000000e-01   4.0100000000000002e-01  -7.6100000000000001e-02  -7.4499999999999997e-02   1.1762999999999999e+00   4.0020000000000000e-01   3.5695000000000001e+00   4.7199999999999998e-01   1.0580000000000001e-01   2.9189999999999999e-01
  -8.8200000000000001e-02   6.6000000000000003e-02   3.4310000000000002e-01   3.9140000000000003e-01  -5.7099999999999998e-02  -7.0199999999999999e-02   1.2206999999999999e+00   3.3350000000000002e-01   3.3083000000000000e+00   4.6239999999999998e-01   7.6999999999999999e-02   2.6979999999999998e-01
   6.6100000000000006e-02  -4.3999999999999997e-02   0.0000000000000000e+00   3.9140000000000003e-01  -5.7099999999999998e-02  -4.3900000000000002e-02   1.1540999999999999e+00   5.5589999999999995e-01   2.6118000000000001e+00   5.3939999999999999e-01   8.6599999999999996e-02   2.7429999999999999e-01
   4.4100000000000000e-02  -2.4179999999999999e-01  -3.4310000000000002e-01   3.3420000000000000e-01  -6.6600000000000006e-02  -7.4499999999999997e-02   1.1762999999999999e+00   2.6679999999999998e-01   3.6564999999999999e+00   4.6239999999999998e-01  -1.9199999999999998e-02   2.1679999999999999e-01
   6.6100000000000006e-02   1.7590000000000000e-01  -8.5800000000000001e-02   4.1049999999999998e-01  -1.9000000000000000e-02  -1.2280000000000001e-01   1.2206999999999999e+00   3.1130000000000002e-01   2.6989000000000001e+00   5.6830000000000003e-01   6.7400000000000002e-02   2.4329999999999999e-01
  -1.9839999999999999e-01   2.8580000000000000e-01   4.2890000000000000e-01   4.5829999999999999e-01  -5.7099999999999998e-02  -5.2600000000000001e-02   1.2206999999999999e+00   2.2239999999999999e-01   3.7435999999999998e+00   4.8159999999999997e-01   6.7400000000000002e-02   2.6979999999999998e-01
   8.8200000000000001e-02  -8.7900000000000006e-02   2.5740000000000002e-01   4.2959999999999998e-01  -8.5599999999999996e-02  -5.7000000000000002e-02   1.1318999999999999e+00   5.3369999999999995e-01   3.1341999999999999e+00   4.3350000000000000e-01   1.0580000000000001e-01   2.4770000000000000e-01
  -1.5429999999999999e-01  -6.6000000000000003e-02  -6.0050000000000003e-01   5.4420000000000002e-01  -9.4999999999999998e-03  -8.3299999999999999e-02   1.1318999999999999e+00   4.4469999999999998e-01   2.6118000000000001e+00   5.4910000000000003e-01   1.2509999999999999e-01   3.0080000000000001e-01
  -1.3230000000000000e-01   1.7590000000000000e-01   0.0000000000000000e+00   4.2959999999999998e-01  -3.8100000000000002e-02  -9.2100000000000001e-02   1.4649000000000001e+00   3.3350000000000002e-01   2.7858999999999998e+00   5.6830000000000003e-01   1.2509999999999999e-01   2.7870000000000000e-01
  -2.8649999999999998e-01  -2.1999999999999999e-02  -1.7160000000000000e-01   4.2959999999999998e-01  -9.5200000000000007e-02  -5.2600000000000001e-02   1.0875999999999999e+00   5.7809999999999995e-01   3.3953000000000002e+00   4.7199999999999998e-01   1.6360000000000000e-01   2.4329999999999999e-01
  -1.3230000000000000e-01   4.3999999999999997e-02  -3.4310000000000002e-01   5.8240000000000003e-01  -1.5229999999999999e-01  -3.9500000000000000e-02   1.2206999999999999e+00   5.7809999999999995e-01   3.7435999999999998e+00   4.5269999999999999e-01   1.7319999999999999e-01   2.7429999999999999e-01
   8.8200000000000001e-02  -4.3999999999999997e-02   8.5800000000000001e-02   3.7240000000000001e-01  -2.8500000000000001e-02  -7.8899999999999998e-02   1.1540999999999999e+00   2.2239999999999999e-01   2.8730000000000002e+00   4.5269999999999999e-01   1.5400000000000000e-01   2.4770000000000000e-01
  -2.2040000000000001e-01  -4.3999999999999997e-02   4.2890000000000000e-01   3.1509999999999999e-01  -8.5599999999999996e-02  -2.1899999999999999e-02   1.1318999999999999e+00   4.4469999999999998e-01   2.5247000000000002e+00   5.2020000000000000e-01   6.7400000000000002e-02   2.7429999999999999e-01
  -2.2040000000000001e-01  -1.0990000000000000e-01  -1.7160000000000000e-01   4.2009999999999997e-01  -1.1420000000000000e-01  -6.1400000000000003e-02   9.9880000000000002e-01   2.8910000000000002e-01   3.3953000000000002e+00   5.0090000000000001e-01   1.2509999999999999e-01   2.6979999999999998e-01
  -1.9839999999999999e-01   6.6000000000000003e-02   2.5740000000000002e-01   4.2009999999999997e-01  -2.8500000000000001e-02  -1.0520000000000000e-01   1.1096999999999999e+00   4.0020000000000000e-01   3.5695000000000001e+00   4.3350000000000000e-01   9.5999999999999992e-03   2.3000000000000001e-01
  -1.1020000000000001e-01   1.3189999999999999e-01   1.7160000000000000e-01   4.4869999999999999e-01  -8.5599999999999996e-02  -3.5099999999999999e-02   1.1540999999999999e+00   3.1130000000000002e-01   3.0470999999999999e+00   4.1420000000000001e-01   5.7700000000000001e-02   2.2120000000000001e-01
  -8.8200000000000001e-02  -8.7900000000000006e-02  -8.5780000000000001e-01   4.3919999999999998e-01  -7.6100000000000001e-02  -9.6500000000000002e-02   1.1984999999999999e+00   4.0020000000000000e-01   2.7858999999999998e+00   5.4910000000000003e-01   1.4430000000000001e-01   2.3440000000000000e-01
  -1.9839999999999999e-01   1.5390000000000001e-01   4.2890000000000000e-01   4.6779999999999999e-01  -1.9000000000000000e-02  -7.0199999999999999e-02   1.1762999999999999e+00   4.4469999999999998e-01   3.9177000000000000e+00   5.3939999999999999e-01   1.3469999999999999e-01   2.6100000000000001e-01
  -2.4249999999999999e-01   2.8580000000000000e-01  -8.5800000000000001e-02   4.3919999999999998e-01  -8.5599999999999996e-02  -5.2600000000000001e-02   1.1762999999999999e+00   4.8920000000000002e-01   3.2212000000000001e+00   5.1049999999999995e-01   1.0580000000000001e-01   2.7870000000000000e-01
  -4.4100000000000000e-02   4.3999999999999997e-02   3.4310000000000002e-01   3.4370000000000001e-01  -9.5200000000000007e-02  -4.3900000000000002e-02   1.1318999999999999e+00   4.6689999999999998e-01   2.5247000000000002e+00   4.8159999999999997e-01   1.4430000000000001e-01   2.6100000000000001e-01
  -1.7630000000000001e-01   6.6000000000000003e-02  -1.7160000000000000e-01   4.4869999999999999e-01  -4.7600000000000003e-02  -2.1899999999999999e-02   1.1540999999999999e+00   1.7790000000000000e-01   2.4377000000000000e+00   5.1049999999999995e-01   1.0580000000000001e-01   2.5209999999999999e-01
  -1.5429999999999999e-01  -2.1980000000000000e-01  -3.4310000000000002e-01   3.9140000000000003e-01  -7.6100000000000001e-02  -3.9500000000000000e-02   9.7660000000000002e-01   3.1130000000000002e-01   3.3083000000000000e+00   5.2980000000000005e-01   1.0580000000000001e-01   2.6979999999999998e-01
  -1.5429999999999999e-01  -2.1980000000000000e-01  -2.5740000000000002e-01   3.1509999999999999e-01  -6.6600000000000006e-02  -5.7000000000000002e-02   1.3983000000000001e+00   3.5580000000000001e-01   3.2212000000000001e+00   4.5269999999999999e-01   9.6199999999999994e-02   2.7870000000000000e-01
  -4.4100000000000000e-02  -2.1999999999999999e-02   1.7160000000000000e-01   4.0100000000000002e-01  -1.2370000000000000e-01  -3.5099999999999999e-02   1.0431999999999999e+00   3.7800000000000000e-01   3.3953000000000002e+00   3.4680000000000000e-01   2.8899999999999999e-02   2.4329999999999999e-01
  -2.1999999999999999e-02   4.3999999999999997e-02  -8.5800000000000001e-02   3.8190000000000002e-01  -4.7600000000000003e-02  -1.0090000000000000e-01   1.0653999999999999e+00   4.6689999999999998e-01   2.9600000000000000e+00   5.0090000000000001e-01   1.1550000000000001e-01   2.5209999999999999e-01
  -1.7630000000000001e-01  -1.5390000000000001e-01   6.8630000000000002e-01   4.1049999999999998e-01  -1.0470000000000000e-01  -2.1899999999999999e-02   1.3317000000000001e+00   5.1139999999999997e-01   2.6989000000000001e+00   4.8159999999999997e-01   1.4430000000000001e-01   2.4329999999999999e-01
   0.0000000000000000e+00  -1.9789999999999999e-01   5.1470000000000005e-01   3.8190000000000002e-01  -1.1420000000000000e-01  -1.7500000000000002e-02   1.0653999999999999e+00   3.1130000000000002e-01   3.2212000000000001e+00   5.3939999999999999e-01   1.4430000000000001e-01   3.1409999999999999e-01
   0.0000000000000000e+00  -2.4179999999999999e-01  -8.5800000000000001e-02   4.0100000000000002e-01  -5.7099999999999998e-02  -7.4499999999999997e-02   1.1984999999999999e+00   4.4469999999999998e-01   3.2212000000000001e+00   5.2020000000000000e-01   1.1550000000000001e-01   2.3000000000000001e-01
   0.0000000000000000e+00   1.9789999999999999e-01   6.0050000000000003e-01   5.5379999999999996e-01  -9.5200000000000007e-02  -7.4499999999999997e-02   1.1318999999999999e+00   3.7800000000000000e-01   2.6989000000000001e+00   5.1049999999999995e-01   1.9239999999999999e-01   2.6100000000000001e-01
  -1.9839999999999999e-01  -4.3999999999999997e-02   1.7160000000000000e-01   5.2510000000000001e-01  -3.8100000000000002e-02  -2.6300000000000000e-02   1.0209999999999999e+00   4.8920000000000002e-01   2.7858999999999998e+00   5.5869999999999997e-01   3.8500000000000000e-02   2.3890000000000000e-01
  -4.4100000000000000e-02  -1.0990000000000000e-01  -3.4310000000000002e-01   4.7739999999999999e-01  -1.8079999999999999e-01  -5.2600000000000001e-02   1.0431999999999999e+00   3.5580000000000001e-01   3.0470999999999999e+00   5.0090000000000001e-01   8.6599999999999996e-02   2.3890000000000000e-01
   0.0000000000000000e+00  -2.8580000000000000e-01   4.2890000000000000e-01   3.3420000000000000e-01  -6.6600000000000006e-02  -3.0700000000000002e-02   1.0653999999999999e+00   5.7809999999999995e-01   2.9600000000000000e+00   5.8760000000000001e-01   1.3469999999999999e-01   2.8749999999999998e-01
  -1.3230000000000000e-01   2.1999999999999999e-02   4.2890000000000000e-01   4.0100000000000002e-01  -1.5229999999999999e-01  -5.2600000000000001e-02   1.1318999999999999e+00   2.0010000000000000e-01   2.8730000000000002e+00   5.2980000000000005e-01   1.3469999999999999e-01   2.6540000000000002e-01
  -3.0859999999999999e-01   1.0990000000000000e-01   6.8630000000000002e-01   4.1049999999999998e-01  -1.4269999999999999e-01  -1.0960000000000000e-01   1.1762999999999999e+00   4.2249999999999999e-01   2.6118000000000001e+00   5.7799999999999996e-01   8.6599999999999996e-02   3.0080000000000001e-01
  -1.3230000000000000e-01   2.4179999999999999e-01  -5.1470000000000005e-01   4.3919999999999998e-01  -7.6100000000000001e-02  -5.2600000000000001e-02   9.9880000000000002e-01   3.5580000000000001e-01   2.6118000000000001e+00   5.8760000000000001e-01   4.8099999999999997e-02   2.5659999999999999e-01
  -1.9839999999999999e-01   2.1999999999999999e-02   8.5800000000000001e-02   4.1049999999999998e-01  -5.7099999999999998e-02  -4.3900000000000002e-02   1.0875999999999999e+00   4.0020000000000000e-01   2.6118000000000001e+00   4.5269999999999999e-01   1.8279999999999999e-01   2.6540000000000002e-01
   8.8200000000000001e-02   4.3999999999999997e-02  -5.1470000000000005e-01   4.4869999999999999e-01  -6.6600000000000006e-02  -8.8000000000000005e-03   1.4427000000000001e+00   1.7790000000000000e-01   3.0470999999999999e+00   4.2380000000000001e-01   8.6599999999999996e-02   2.1679999999999999e-01
  -1.9839999999999999e-01  -2.6379999999999998e-01   0.0000000000000000e+00   4.0100000000000002e-01  -2.8500000000000001e-02  -7.0199999999999999e-02   1.0209999999999999e+00   3.5580000000000001e-01   3.1341999999999999e+00   5.6830000000000003e-01   1.5400000000000000e-01   1.9460000000000000e-01
  -8.8200000000000001e-02  -1.0990000000000000e-01   0.0000000000000000e+00   4.4869999999999999e-01  -1.0470000000000000e-01  -3.9500000000000000e-02   1.0431999999999999e+00   4.2249999999999999e-01   3.0470999999999999e+00   5.2020000000000000e-01   3.8500000000000000e-02   2.7429999999999999e-01
   2.1999999999999999e-02   4.3999999999999997e-02   8.5780000000000001e-01   4.6779999999999999e-01  -5.7099999999999998e-02  -8.7700000000000000e-02   9.7660000000000002e-01   4.8920000000000002e-01   2.6989000000000001e+00   5.1049999999999995e-01   1.9199999999999998e-02   2.7429999999999999e-01
  -1.9839999999999999e-01   2.6379999999999998e-01   0.0000000000000000e+00   5.4420000000000002e-01  -2.8500000000000001e-02  -6.5799999999999997e-02   1.2428999999999999e+00   1.5559999999999999e-01   3.3083000000000000e+00   4.7199999999999998e-01   9.6199999999999994e-02   2.5659999999999999e-01
  -1.3230000000000000e-01  -8.7900000000000006e-02   3.4310000000000002e-01   5.2510000000000001e-01  -6.6600000000000006e-02  -1.0090000000000000e-01   1.1984999999999999e+00   4.4499999999999998e-02   3.4824000000000002e+00   4.9130000000000001e-01   4.8099999999999997e-02   2.5659999999999999e-01
  -1.1020000000000001e-01   0.0000000000000000e+00   0.0000000000000000e+00   3.5330000000000000e-01  -7.6100000000000001e-02  -3.0700000000000002e-02   1.4205000000000001e+00   2.0010000000000000e-01   2.5247000000000002e+00   5.0090000000000001e-01   1.4430000000000001e-01   2.8749999999999998e-01
  -4.4100000000000000e-02   2.1999999999999999e-02   4.2890000000000000e-01   4.2959999999999998e-01  -5.7099999999999998e-02  -7.4499999999999997e-02   1.1096999999999999e+00   4.0020000000000000e-01   3.7435999999999998e+00   5.2020000000000000e-01   3.8500000000000000e-02   2.6100000000000001e-01
  -8.8200000000000001e-02   2.1999999999999999e-02  -5.1470000000000005e-01   4.5829999999999999e-01  -1.3320000000000001e-01  -6.5799999999999997e-02   1.0431999999999999e+00   3.5580000000000001e-01   2.3506000000000000e+00   5.0090000000000001e-01   1.2509999999999999e-01   2.4329999999999999e-01
  -1.7630000000000001e-01  -1.5390000000000001e-01  -3.4310000000000002e-01   4.3919999999999998e-01  -7.6100000000000001e-02  -5.2600000000000001e-02   1.1762999999999999e+00   3.5580000000000001e-01   2.9600000000000000e+00   4.5269999999999999e-01   1.5400000000000000e-01   2.6540000000000002e-01
  -6.6100000000000006e-02  -4.3999999999999997e-02  -2.5740000000000002e-01   4.5829999999999999e-01  -1.1420000000000000e-01  -7.0199999999999999e-02   1.0653999999999999e+00   3.7800000000000000e-01   3.1341999999999999e+00   4.6239999999999998e-01   7.6999999999999999e-02   2.5659999999999999e-01
  -1.7630000000000001e-01  -8.7900000000000006e-02  -8.5800000000000001e-02   4.2009999999999997e-01  -7.6100000000000001e-02  -7.4499999999999997e-02   1.0875999999999999e+00   4.4469999999999998e-01   2.5247000000000002e+00   4.3350000000000000e-01   1.0580000000000001e-01   2.5209999999999999e-01
  -2.4249999999999999e-01  -2.8580000000000000e-01  -7.7210000000000001e-01   5.0600000000000001e-01  -4.7600000000000003e-02  -3.0700000000000002e-02   1.2650999999999999e+00   1.7790000000000000e-01   3.2212000000000001e+00   5.3939999999999999e-01   1.5400000000000000e-01   2.6100000000000001e-01
   1.1020000000000001e-01   2.1999999999999999e-02  -3.4310000000000002e-01   4.6779999999999999e-01  -1.3320000000000001e-01  -5.7000000000000002e-02   1.1762999999999999e+00   4.0020000000000000e-01   3.2212000000000001e+00   5.2020000000000000e-01   4.8099999999999997e-02   2.5209999999999999e-01
  -4.4100000000000000e-02  -4.3999999999999997e-02   8.5800000000000001e-02   5.3469999999999995e-01  -1.0470000000000000e-01  -8.7700000000000000e-02   1.1318999999999999e+00   3.5580000000000001e-01   2.8730000000000002e+00   4.6239999999999998e-01   9.5999999999999992e-03   2.5659999999999999e-01
  -1.1020000000000001e-01   0.0000000000000000e+00  -7.7210000000000001e-01   4.0100000000000002e-01  -5.7099999999999998e-02  -8.7700000000000000e-02   1.1984999999999999e+00   3.5580000000000001e-01   4.0048000000000004e+00   5.1049999999999995e-01   5.7700000000000001e-02   2.6100000000000001e-01
  -8.8200000000000001e-02  -1.5390000000000001e-01   3.4310000000000002e-01   4.5829999999999999e-01  -9.5200000000000007e-02  -4.3900000000000002e-02   1.1540999999999999e+00   2.8910000000000002e-01   2.9600000000000000e+00   5.2020000000000000e-01   1.3469999999999999e-01   2.6100000000000001e-01
  -6.6100000000000006e-02  -2.1980000000000000e-01   5.1470000000000005e-01   3.1509999999999999e-01  -1.1420000000000000e-01  -6.1400000000000003e-02   1.2873000000000001e+00   4.2249999999999999e-01   3.5695000000000001e+00   5.1049999999999995e-01   7.6999999999999999e-02   2.8749999999999998e-01
  -1.3230000000000000e-01  -1.0990000000000000e-01  -2.5740000000000002e-01   4.1049999999999998e-01  -1.2370000000000000e-01  -7.0199999999999999e-02   1.0653999999999999e+00   4.0020000000000000e-01   2.7858999999999998e+00   3.9489999999999997e-01   8.6599999999999996e-02   2.1229999999999999e-01
  -2.6450000000000001e-01   8.7900000000000006e-02  -2.5740000000000002e-01   4.4869999999999999e-01  -1.8079999999999999e-01  -2.1899999999999999e-02   1.2428999999999999e+00   4.2249999999999999e-01   3.2212000000000001e+00   5.5869999999999997e-01   1.0580000000000001e-01   2.5659999999999999e-01
  -6.6100000000000006e-02  -6.6000000000000003e-02  -8.5800000000000001e-02   4.3919999999999998e-01  -1.9980000000000001e-01  -2.6300000000000000e-02   1.1318999999999999e+00   4.4469999999999998e-01   2.8730000000000002e+00   4.9130000000000001e-01   7.6999999999999999e-02   2.6100000000000001e-01
  -8.8200000000000001e-02  -1.0990000000000000e-01  -2.5740000000000002e-01   5.1559999999999995e-01  -8.5599999999999996e-02  -8.3299999999999999e-02   1.0431999999999999e+00   4.6689999999999998e-01   3.0470999999999999e+00   5.0090000000000001e-01   5.7700000000000001e-02   2.3000000000000001e-01
   2.1999999999999999e-02  -6.6000000000000003e-02   9.4359999999999999e-01   4.4869999999999999e-01  -1.9000000000000000e-02  -8.3299999999999999e-02   1.1318999999999999e+00   3.5580000000000001e-01   3.0470999999999999e+00   4.8159999999999997e-01   1.7319999999999999e-01   2.7429999999999999e-01
   2.1999999999999999e-02  -6.6000000000000003e-02   0.0000000000000000e+00   4.9650000000000000e-01  -6.6600000000000006e-02  -5.2600000000000001e-02   1.2650999999999999e+00   3.5580000000000001e-01   2.8730000000000002e+00   5.1049999999999995e-01   5.7700000000000001e-02   2.5659999999999999e-01
  -1.5429999999999999e-01   8.7900000000000006e-02   8.5780000000000001e-01   4.5829999999999999e-01  -6.6600000000000006e-02  -8.7700000000000000e-02   1.0875999999999999e+00   2.8910000000000002e-01   2.2635999999999998e+00   5.1049999999999995e-01   6.7400000000000002e-02   2.4329999999999999e-01
  -1.1020000000000001e-01  -4.3999999999999997e-02   8.5800000000000001e-02   4.6779999999999999e-01  -9.5200000000000007e-02  -7.0199999999999999e-02   1.1762999999999999e+00   5.1139999999999997e-01   2.4377000000000000e+00   5.0090000000000001e-01   7.6999999999999999e-02   2.4770000000000000e-01
   4.4100000000000000e-02   2.1999999999999999e-02   1.2867999999999999e+00   4.1049999999999998e-01  -1.0470000000000000e-01  -6.5799999999999997e-02   1.0875999999999999e+00   2.2239999999999999e-01   3.0470999999999999e+00   5.4910000000000003e-01   9.6199999999999994e-02   2.3890000000000000e-01
  -3.5270000000000001e-01  -3.2979999999999998e-01  -4.2890000000000000e-01   4.2009999999999997e-01  -1.5229999999999999e-01  -8.7700000000000000e-02   9.1000000000000003e-01   2.8910000000000002e-01   3.3083000000000000e+00   5.2980000000000005e-01   7.6999999999999999e-02   2.4770000000000000e-01
  -1.5429999999999999e-01  -1.0990000000000000e-01  -6.0050000000000003e-01   4.2009999999999997e-01  -7.6100000000000001e-02  -9.6500000000000002e-02   1.0653999999999999e+00   1.7790000000000000e-01   3.7435999999999998e+00   4.8159999999999997e-01   1.0580000000000001e-01   2.3890000000000000e-01
   6.6100000000000006e-02   0.0000000000000000e+00   1.7160000000000000e-01   4.5829999999999999e-01  -1.3320000000000001e-01  -7.4499999999999997e-02   1.1984999999999999e+00   1.5559999999999999e-01   2.0024000000000002e+00   5.2020000000000000e-01   1.4430000000000001e-01   2.7870000000000000e-01
  -2.2040000000000001e-01   2.1980000000000000e-01   0.0000000000000000e+00   4.2009999999999997e-01  -8.5599999999999996e-02  -4.3900000000000002e-02   1.2650999999999999e+00   2.4460000000000001e-01   2.7858999999999998e+00   5.4910000000000003e-01   1.9239999999999999e-01   2.4770000000000000e-01
  -1.9839999999999999e-01  -6.6000000000000003e-02   1.7160000000000000e-01   4.2959999999999998e-01  -4.7600000000000003e-02  -9.2100000000000001e-02   1.2650999999999999e+00   4.8920000000000002e-01   2.6989000000000001e+00   4.7199999999999998e-01   9.6199999999999994e-02   2.7429999999999999e-01
  -4.4100000000000000e-02   0.0000000000000000e+00   0.0000000000000000e+00   4.4869999999999999e-01  -3.8100000000000002e-02   8.8000000000000005e-03   1.2650999999999999e+00   2.0010000000000000e-01   3.3083000000000000e+00   4.7199999999999998e-01   1.2509999999999999e-01   2.1229999999999999e-01
  -8.8200000000000001e-02  -8.7900000000000006e-02   6.0050000000000003e-01   3.5330000000000000e-01  -1.2370000000000000e-01  -1.2720000000000001e-01   9.3220000000000003e-01   3.3350000000000002e-01   3.0470999999999999e+00   5.2020000000000000e-01   1.6360000000000000e-01   2.7429999999999999e-01
  -8.8200000000000001e-02   1.3189999999999999e-01   8.5800000000000001e-02   4.5829999999999999e-01  -1.9000000000000000e-02  -1.4030000000000001e-01   1.3317000000000001e+00   3.5580000000000001e-01   3.3953000000000002e+00   5.0090000000000001e-01   5.7700000000000001e-02   2.4329999999999999e-01
  -4.4100000000000000e-02   1.9789999999999999e-01   6.8630000000000002e-01   4.2009999999999997e-01   1.9000000000000000e-02  -8.8000000000000005e-03   1.2428999999999999e+00   2.6679999999999998e-01   2.4377000000000000e+00   4.9130000000000001e-01   2.8899999999999999e-02   2.5209999999999999e-01
   4.4100000000000000e-02   1.7590000000000000e-01  -2.5740000000000002e-01   5.1559999999999995e-01  -1.3320000000000001e-01  -4.8200000000000000e-02   1.1984999999999999e+00   5.3369999999999995e-01   2.6118000000000001e+00   4.6239999999999998e-01   0.0000000000000000e+00   2.6100000000000001e-01
  -2.6450000000000001e-01  -6.6000000000000003e-02   1.7160000000000000e-01   3.6280000000000001e-01  -1.3320000000000001e-01  -6.5799999999999997e-02   9.7660000000000002e-01   3.5580000000000001e-01   3.3953000000000002e+00   4.6239999999999998e-01   1.1550000000000001e-01   2.6979999999999998e-01
  -1.5429999999999999e-01   1.0990000000000000e-01  -2.5740000000000002e-01   5.0600000000000001e-01  -4.7600000000000003e-02  -4.3900000000000002e-02   1.2650999999999999e+00   2.2239999999999999e-01   3.4824000000000002e+00   4.8159999999999997e-01   1.2509999999999999e-01   2.2559999999999999e-01
   8.8200000000000001e-02  -1.0990000000000000e-01   7.7210000000000001e-01   3.6280000000000001e-01  -1.1420000000000000e-01  -5.2600000000000001e-02   1.1096999999999999e+00   2.2239999999999999e-01   2.1764999999999999e+00   4.7199999999999998e-01   2.2130000000000000e-01   2.7870000000000000e-01
  -6.6100000000000006e-02   6.6000000000000003e-02  -2.5740000000000002e-01   3.8190000000000002e-01  -3.8100000000000002e-02   4.4000000000000003e-03   1.4205000000000001e+00   3.5580000000000001e-01   3.6564999999999999e+00   4.9130000000000001e-01   1.1550000000000001e-01   2.0790000000000000e-01
   2.1999999999999999e-02   4.3999999999999997e-02  -8.5800000000000001e-02   5.1559999999999995e-01   0.0000000000000000e+00  -7.8899999999999998e-02   1.1540999999999999e+00   2.4460000000000001e-01   3.0470999999999999e+00   4.6239999999999998e-01   1.4430000000000001e-01   2.1679999999999999e-01
  -1.3230000000000000e-01  -2.1999999999999999e-02   9.4359999999999999e-01   4.2009999999999997e-01   3.8100000000000002e-02  -5.7000000000000002e-02   1.3539000000000001e+00   2.0010000000000000e-01   3.8306000000000000e+00   4.5269999999999999e-01   2.1170000000000000e-01   2.1229999999999999e-01
  -2.6450000000000001e-01  -1.0990000000000000e-01   9.4359999999999999e-01   3.6280000000000001e-01   0.0000000000000000e+00  -5.7000000000000002e-02   1.1762999999999999e+00   3.5580000000000001e-01   2.8730000000000002e+00   5.0090000000000001e-01   4.8099999999999997e-02   2.8310000000000002e-01
  -1.9839999999999999e-01  -2.1999999999999999e-02  -8.5800000000000001e-02   5.3469999999999995e-01  -2.8500000000000001e-02  -4.8200000000000000e-02   1.2650999999999999e+00   2.6679999999999998e-01   2.9600000000000000e+00   5.2020000000000000e-01   4.8099999999999997e-02   2.6100000000000001e-01
   2.1999999999999999e-02  -1.3189999999999999e-01  -8.5800000000000001e-02   4.8690000000000000e-01  -1.7130000000000001e-01   2.1899999999999999e-02   1.2428999999999999e+00   4.4469999999999998e-01   2.9600000000000000e+00   4.9130000000000001e-01   1.5400000000000000e-01   2.8310000000000002e-01
  -1.9839999999999999e-01  -8.7900000000000006e-02  -2.5740000000000002e-01   4.1049999999999998e-01  -7.6100000000000001e-02  -4.4000000000000003e-03   1.2650999999999999e+00   2.2239999999999999e-01   2.6989000000000001e+00   5.2980000000000005e-01   1.6360000000000000e-01   2.5659999999999999e-01
  -6.6100000000000006e-02  -1.0990000000000000e-01   2.5740000000000002e-01   4.8690000000000000e-01  -1.8079999999999999e-01  -2.1899999999999999e-02   1.2206999999999999e+00   4.8920000000000002e-01   3.3953000000000002e+00   5.2980000000000005e-01   7.6999999999999999e-02   2.7429999999999999e-01
  -8.8200000000000001e-02  -8.7900000000000006e-02  -6.0050000000000003e-01   4.7739999999999999e-01  -2.8500000000000001e-02  -8.3299999999999999e-02   1.3095000000000001e+00   2.6679999999999998e-01   2.6118000000000001e+00   4.6239999999999998e-01   5.7700000000000001e-02   2.4770000000000000e-01
  -1.5429999999999999e-01  -4.3999999999999997e-02   9.4359999999999999e-01   4.8690000000000000e-01  -1.6180000000000000e-01  -8.8000000000000005e-03   1.2206999999999999e+00   2.0010000000000000e-01   3.1341999999999999e+00   5.2020000000000000e-01   1.5400000000000000e-01   2.4770000000000000e-01
  -1.1020000000000001e-01   1.0990000000000000e-01  -1.7160000000000000e-01   4.9650000000000000e-01  -1.1420000000000000e-01  -3.9500000000000000e-02   1.1318999999999999e+00   2.8910000000000002e-01   2.8730000000000002e+00   4.3350000000000000e-01   1.0580000000000001e-01   2.4770000000000000e-01
  -6.6100000000000006e-02  -4.3999999999999997e-02  -4.2890000000000000e-01   4.3919999999999998e-01  -1.9000000000000000e-02  -9.2100000000000001e-02   1.3539000000000001e+00   2.8910000000000002e-01   3.6564999999999999e+00   4.7199999999999998e-01   7.6999999999999999e-02   2.8310000000000002e-01
   0.0000000000000000e+00  -4.3999999999999997e-02   3.4310000000000002e-01   4.0100000000000002e-01  -1.0470000000000000e-01  -3.0700000000000002e-02   1.3983000000000001e+00   2.0010000000000000e-01   3.4824000000000002e+00   4.8159999999999997e-01   1.5400000000000000e-01   2.4329999999999999e-01
   3.0859999999999999e-01  -3.2979999999999998e-01  -2.5740000000000002e-01   3.1509999999999999e-01  -5.7099999999999998e-02   4.4000000000000003e-03   1.2873000000000001e+00   1.1119999999999999e-01   3.1341999999999999e+00   4.9130000000000001e-01   1.0580000000000001e-01   2.3890000000000000e-01
  -1.7630000000000001e-01   6.6000000000000003e-02   5.1470000000000005e-01   4.9650000000000000e-01  -8.5599999999999996e-02  -5.7000000000000002e-02   1.2206999999999999e+00   2.6679999999999998e-01   2.7858999999999998e+00   5.0090000000000001e-01   9.6199999999999994e-02   2.4770000000000000e-01
  -1.3230000000000000e-01   8.7900000000000006e-02  -8.5800000000000001e-02   5.2510000000000001e-01  -2.8500000000000001e-02  -6.1400000000000003e-02   1.1096999999999999e+00   2.4460000000000001e-01   2.6118000000000001e+00   5.1049999999999995e-01   7.6999999999999999e-02   3.0080000000000001e-01
  -6.6100000000000006e-02   2.6379999999999998e-01   2.5740000000000002e-01   3.6280000000000001e-01  -7.6100000000000001e-02  -1.7500000000000002e-02   1.2650999999999999e+00   3.5580000000000001e-01   3.1341999999999999e+00   5.6830000000000003e-01   1.6360000000000000e-01   2.4329999999999999e-01
   2.1999999999999999e-02  -8.7900000000000006e-02   2.5740000000000002e-01   4.0100000000000002e-01  -1.5229999999999999e-01  -3.9500000000000000e-02   1.3761000000000001e+00   4.4469999999999998e-01   3.2212000000000001e+00   5.5869999999999997e-01   4.8099999999999997e-02   2.6100000000000001e-01
  -2.6450000000000001e-01  -8.7900000000000006e-02  -1.7160000000000000e-01   4.3919999999999998e-01  -1.5229999999999999e-01  -1.3200000000000000e-02   1.2650999999999999e+00   2.2239999999999999e-01   3.0470999999999999e+00   4.1420000000000001e-01   6.7400000000000002e-02   2.4770000000000000e-01
  -3.0859999999999999e-01  -1.9789999999999999e-01   1.7160000000000000e-01   3.4370000000000001e-01  -9.5200000000000007e-02  -1.2280000000000001e-01   1.0875999999999999e+00   2.2239999999999999e-01   2.8730000000000002e+00   4.0460000000000002e-01   1.8279999999999999e-01   2.5659999999999999e-01
  -2.6450000000000001e-01  -2.1999999999999999e-02   3.4310000000000002e-01   5.0600000000000001e-01  -1.1420000000000000e-01  -3.0700000000000002e-02   1.1318999999999999e+00   5.3369999999999995e-01   3.8306000000000000e+00   4.4309999999999999e-01   1.5400000000000000e-01   2.2559999999999999e-01
   0.0000000000000000e+00  -1.0990000000000000e-01   0.0000000000000000e+00   4.5829999999999999e-01  -4.7600000000000003e-02  -6.1400000000000003e-02   1.1318999999999999e+00   5.3369999999999995e-01   2.9600000000000000e+00   5.1049999999999995e-01   1.7319999999999999e-01   2.4329999999999999e-01
   4.4100000000000000e-02   6.6000000000000003e-02   1.7160000000000000e-01   4.9650000000000000e-01  -1.7130000000000001e-01  -5.7000000000000002e-02   1.1540999999999999e+00   2.8910000000000002e-01   3.4824000000000002e+00   5.0090000000000001e-01   1.0580000000000001e-01   2.6100000000000001e-01
  -1.5429999999999999e-01  -6.6000000000000003e-02   2.5740000000000002e-01   4.3919999999999998e-01  -1.0470000000000000e-01  -7.0199999999999999e-02   1.4649000000000001e+00   3.3350000000000002e-01   2.8730000000000002e+00   4.6239999999999998e-01   7.6999999999999999e-02   2.5659999999999999e-01
   2.1999999999999999e-02   1.3189999999999999e-01   5.1470000000000005e-01   5.1559999999999995e-01   1.9000000000000000e-02  -6.5799999999999997e-02   1.1318999999999999e+00   3.3350000000000002e-01   3.1341999999999999e+00   4.0460000000000002e-01   1.0580000000000001e-01   2.8749999999999998e-01
  -6.6100000000000006e-02  -4.3999999999999997e-02  -3.4310000000000002e-01   4.2009999999999997e-01  -1.3320000000000001e-01  -7.4499999999999997e-02   1.3539000000000001e+00   4.2249999999999999e-01   3.0470999999999999e+00   4.2380000000000001e-01   9.6199999999999994e-02   2.6540000000000002e-01
   4.4100000000000000e-02  -1.3189999999999999e-01   6.0050000000000003e-01   4.9650000000000000e-01  -7.6100000000000001e-02  -1.7500000000000002e-02   1.0431999999999999e+00   4.6689999999999998e-01   2.7858999999999998e+00   5.8760000000000001e-01   4.8099999999999997e-02   2.3440000000000000e-01
   0.0000000000000000e+00  -3.7369999999999998e-01  -1.7160000000000000e-01   4.6779999999999999e-01  -1.9030000000000000e-01  -8.8000000000000005e-03   1.3095000000000001e+00   1.3339999999999999e-01   2.3506000000000000e+00   4.5269999999999999e-01   1.5400000000000000e-01   2.3890000000000000e-01
  -2.4249999999999999e-01  -2.1999999999999999e-02   1.7160000000000000e-01   4.3919999999999998e-01  -5.7099999999999998e-02  -3.0700000000000002e-02   1.2873000000000001e+00   6.0040000000000004e-01   2.8730000000000002e+00   5.3939999999999999e-01   1.2509999999999999e-01   2.6540000000000002e-01
  -1.3230000000000000e-01  -2.1999999999999999e-02   1.7160000000000000e-01   4.6779999999999999e-01  -8.5599999999999996e-02  -6.1400000000000003e-02   1.3539000000000001e+00   1.7790000000000000e-01   2.8730000000000002e+00   5.7799999999999996e-01   1.4430000000000001e-01   2.6540000000000002e-01
   0.0000000000000000e+00   4.3999999999999997e-02  -1.7160000000000000e-01   3.9140000000000003e-01  -5.7099999999999998e-02  -4.3900000000000002e-02   1.1984999999999999e+00   4.0020000000000000e-01   3.2212000000000001e+00   5.3939999999999999e-01   7.6999999999999999e-02   2.6100000000000001e-01
  -1.5429999999999999e-01  -1.7590000000000000e-01  -4.2890000000000000e-01   4.2959999999999998e-01  -4.7600000000000003e-02  -6.5799999999999997e-02   1.1762999999999999e+00   3.1130000000000002e-01   3.3953000000000002e+00   4.3350000000000000e-01   7.6999999999999999e-02   2.8310000000000002e-01
   1.5429999999999999e-01  -8.7900000000000006e-02  -1.7160000000000000e-01   4.7739999999999999e-01  -2.8500000000000001e-02  -5.2600000000000001e-02   1.2206999999999999e+00   2.2239999999999999e-01   2.5247000000000002e+00   4.9130000000000001e-01   6.7400000000000002e-02   2.3440000000000000e-01
  -2.1999999999999999e-02   1.7590000000000000e-01  -5.1470000000000005e-01   4.4869999999999999e-01  -1.9000000000000000e-02  -5.7000000000000002e-02   1.2206999999999999e+00   3.1130000000000002e-01   2.9600000000000000e+00   5.3939999999999999e-01   1.3469999999999999e-01   2.7870000000000000e-01
   1.1020000000000001e-01   4.3999999999999997e-02  -1.7160000000000000e-01   4.6779999999999999e-01  -8.5599999999999996e-02  -5.7000000000000002e-02   1.1318999999999999e+00   3.3350000000000002e-01   3.6564999999999999e+00   5.3939999999999999e-01   1.3469999999999999e-01   3.0520000000000003e-01
  -2.8649999999999998e-01  -4.3999999999999997e-02  -7.7210000000000001e-01   4.8690000000000000e-01  -1.7130000000000001e-01  -3.5099999999999999e-02   1.1984999999999999e+00   5.1139999999999997e-01   3.6564999999999999e+00   4.8159999999999997e-01   1.1550000000000001e-01   2.5659999999999999e-01
   4.4100000000000000e-02  -6.6000000000000003e-02   1.7160000000000000e-01   4.5829999999999999e-01  -1.0470000000000000e-01  -3.5099999999999999e-02   1.0875999999999999e+00   5.3369999999999995e-01   3.0470999999999999e+00   5.0090000000000001e-01   1.0580000000000001e-01   2.7429999999999999e-01
  -1.3230000000000000e-01  -6.6000000000000003e-02   3.4310000000000002e-01   3.7240000000000001e-01  -9.5200000000000007e-02  -4.8200000000000000e-02   1.2428999999999999e+00   3.1130000000000002e-01   3.4824000000000002e+00   5.1049999999999995e-01   1.1550000000000001e-01   2.9640000000000000e-01
  -2.1999999999999999e-02  -4.3999999999999997e-02  -1.0294000000000001e+00   5.0600000000000001e-01  -7.6100000000000001e-02  -9.2100000000000001e-02   9.1000000000000003e-01   4.2249999999999999e-01   3.2212000000000001e+00   4.9130000000000001e-01   1.1550000000000001e-01   2.6540000000000002e-01
   6.6100000000000006e-02  -1.0990000000000000e-01   2.5740000000000002e-01   3.1509999999999999e-01  -1.9030000000000000e-01  -4.8200000000000000e-02   1.1540999999999999e+00   2.2239999999999999e-01   3.1341999999999999e+00   4.9130000000000001e-01   8.6599999999999996e-02   2.1679999999999999e-01
  -6.6100000000000006e-02   1.0990000000000000e-01  -3.4310000000000002e-01   4.0100000000000002e-01  -5.7099999999999998e-02  -6.1400000000000003e-02   1.2428999999999999e+00   3.5580000000000001e-01   2.5247000000000002e+00   5.3939999999999999e-01   4.8099999999999997e-02   2.5209999999999999e-01
  -1.5429999999999999e-01  -2.1999999999999999e-02  -3.4310000000000002e-01   4.2009999999999997e-01  -6.6600000000000006e-02  -6.1400000000000003e-02   1.2650999999999999e+00   3.5580000000000001e-01   2.8730000000000002e+00   4.8159999999999997e-01   1.3469999999999999e-01   2.7870000000000000e-01
   0.0000000000000000e+00  -2.1999999999999999e-02  -1.7160000000000000e-01   4.2009999999999997e-01   1.9000000000000000e-02  -8.7700000000000000e-02   1.3095000000000001e+00   2.0010000000000000e-01   3.3953000000000002e+00   4.9130000000000001e-01   1.2509999999999999e-01   2.0349999999999999e-01
  -2.2040000000000001e-01  -3.5170000000000001e-01   2.5740000000000002e-01   3.9140000000000003e-01  -4.7600000000000003e-02  -8.7700000000000000e-02   1.1762999999999999e+00   2.6679999999999998e-01   3.4824000000000002e+00   5.4910000000000003e-01   1.3469999999999999e-01   2.3890000000000000e-01
   0.0000000000000000e+00  -8.7900000000000006e-02   2.5740000000000002e-01   5.0600000000000001e-01  -1.1420000000000000e-01  -5.7000000000000002e-02   1.1762999999999999e+00   4.2249999999999999e-01   3.6564999999999999e+00   4.5269999999999999e-01   2.1170000000000000e-01   2.3440000000000000e-01
  -6.6100000000000006e-02  -1.0990000000000000e-01  -1.7160000000000000e-01   4.2959999999999998e-01  -8.5599999999999996e-02  -4.3900000000000002e-02   1.0875999999999999e+00   2.4460000000000001e-01   3.0470999999999999e+00   4.6239999999999998e-01   5.7700000000000001e-02   2.5209999999999999e-01
  -1.7630000000000001e-01  -1.3189999999999999e-01   8.5800000000000001e-02   3.3420000000000000e-01  -7.6100000000000001e-02  -5.2600000000000001e-02   1.1318999999999999e+00   2.4460000000000001e-01   3.0470999999999999e+00   5.2980000000000005e-01   1.3469999999999999e-01   2.7870000000000000e-01
  -1.3230000000000000e-01  -8.7900000000000006e-02  -2.5740000000000002e-01   3.0549999999999999e-01  -2.8500000000000001e-02  -7.8899999999999998e-02   1.2206999999999999e+00   4.0020000000000000e-01   2.7858999999999998e+00   5.2980000000000005e-01   1.9199999999999998e-02   2.9640000000000000e-01
  -1.9839999999999999e-01  -8.7900000000000006e-02  -5.1470000000000005e-01   4.6779999999999999e-01  -1.1420000000000000e-01  -4.8200000000000000e-02   1.1762999999999999e+00   4.4469999999999998e-01   3.5695000000000001e+00   4.8159999999999997e-01   2.0210000000000000e-01   2.3440000000000000e-01
  -2.6450000000000001e-01   4.3999999999999997e-02   0.0000000000000000e+00   4.0100000000000002e-01  -1.2370000000000000e-01  -4.4000000000000003e-03   1.1540999999999999e+00   4.8920000000000002e-01   2.3506000000000000e+00   5.4910000000000003e-01   1.8279999999999999e-01   2.6979999999999998e-01
   2.2040000000000001e-01  -1.7590000000000000e-01  -6.0050000000000003e-01   4.2959999999999998e-01  -1.6180000000000000e-01  -4.8200000000000000e-02   1.2206999999999999e+00   2.0010000000000000e-01   2.6989000000000001e+00   5.0090000000000001e-01   2.1170000000000000e-01   2.3440000000000000e-01
  -1.3230000000000000e-01  -2.4179999999999999e-01   6.0050000000000003e-01   4.6779999999999999e-01  -2.8500000000000001e-02  -7.4499999999999997e-02   1.4205000000000001e+00   8.8900000000000007e-02   3.3083000000000000e+00   4.8159999999999997e-01   1.5400000000000000e-01   2.0790000000000000e-01
  -1.3230000000000000e-01   1.5390000000000001e-01  -4.2890000000000000e-01   4.4869999999999999e-01  -7.6100000000000001e-02  -3.9500000000000000e-02   1.2650999999999999e+00   4.2249999999999999e-01   2.6989000000000001e+00   6.0690000000000000e-01   1.4430000000000001e-01   2.4329999999999999e-01
  -2.4249999999999999e-01   2.1980000000000000e-01   2.5740000000000002e-01   3.8190000000000002e-01   0.0000000000000000e+00  -2.1899999999999999e-02   1.0875999999999999e+00   4.0020000000000000e-01   3.3953000000000002e+00   4.2380000000000001e-01   1.1550000000000001e-01   2.6979999999999998e-01
  -1.1020000000000001e-01  -8.7900000000000006e-02   3.4310000000000002e-01   5.0600000000000001e-01   9.4999999999999998e-03  -6.5799999999999997e-02   1.1984999999999999e+00   3.5580000000000001e-01   3.5695000000000001e+00   5.1049999999999995e-01   5.7700000000000001e-02   2.4329999999999999e-01
   2.6450000000000001e-01  -2.1999999999999999e-02   1.7160000000000000e-01   4.3919999999999998e-01  -5.7099999999999998e-02  -8.3299999999999999e-02   1.0875999999999999e+00   2.6679999999999998e-01   3.3083000000000000e+00   5.1049999999999995e-01   3.8500000000000000e-02   2.6979999999999998e-01
  -2.8649999999999998e-01   6.6000000000000003e-02   1.7160000000000000e-01   4.3919999999999998e-01  -1.4269999999999999e-01  -6.5799999999999997e-02   9.9880000000000002e-01   4.6689999999999998e-01   3.1341999999999999e+00   5.0090000000000001e-01   1.0580000000000001e-01   2.5209999999999999e-01
  -8.8200000000000001e-02   1.0990000000000000e-01   1.7160000000000000e-01   4.0100000000000002e-01  -1.7130000000000001e-01  -3.9500000000000000e-02   1.3761000000000001e+00   4.6689999999999998e-01   2.7858999999999998e+00   4.6239999999999998e-01   8.6599999999999996e-02   2.6100000000000001e-01
  -1.7630000000000001e-01   2.6379999999999998e-01  -3.4310000000000002e-01   5.3469999999999995e-01  -1.3320000000000001e-01  -3.5099999999999999e-02   1.0653999999999999e+00   5.1139999999999997e-01   4.0918000000000001e+00   5.3939999999999999e-01   1.4430000000000001e-01   2.2559999999999999e-01
  -6.6100000000000006e-02   0.0000000000000000e+00  -1.7160000000000000e-01   4.0100000000000002e-01  -9.5200000000000007e-02   1.7500000000000002e-02   1.2650999999999999e+00   1.5559999999999999e-01   2.8730000000000002e+00   4.7199999999999998e-01   6.7400000000000002e-02   2.8310000000000002e-01
  -3.5270000000000001e-01  -1.5390000000000001e-01  -3.4310000000000002e-01   3.8190000000000002e-01  -1.3320000000000001e-01  -3.0700000000000002e-02   1.3317000000000001e+00  -4.4499999999999998e-02   3.5695000000000001e+00   4.5269999999999999e-01   8.6599999999999996e-02   2.7429999999999999e-01
  -1.7630000000000001e-01  -1.3189999999999999e-01  -4.2890000000000000e-01   4.4869999999999999e-01  -6.6600000000000006e-02  -7.8899999999999998e-02   1.1762999999999999e+00   3.1130000000000002e-01   3.3953000000000002e+00   4.1420000000000001e-01   7.6999999999999999e-02   2.3890000000000000e-01
  -1.3230000000000000e-01   4.3999999999999997e-02  -5.1470000000000005e-01   3.9140000000000003e-01  -9.4999999999999998e-03  -3.0700000000000002e-02   1.4427000000000001e+00   4.0020000000000000e-01   3.0470999999999999e+00   5.2980000000000005e-01   1.6360000000000000e-01   2.2559999999999999e-01
   6.6100000000000006e-02   8.7900000000000006e-02  -3.4310000000000002e-01   4.1049999999999998e-01  -1.2370000000000000e-01  -6.1400000000000003e-02   1.1318999999999999e+00   2.4460000000000001e-01   3.3083000000000000e+00   4.6239999999999998e-01   7.6999999999999999e-02   2.7429999999999999e-01
  -1.9839999999999999e-01  -2.1999999999999999e-02  -3.4310000000000002e-01   4.6779999999999999e-01  -2.8500000000000001e-02  -5.2600000000000001e-02   1.1762999999999999e+00   4.4469999999999998e-01   2.6118000000000001e+00   4.6239999999999998e-01   1.0580000000000001e-01   2.4770000000000000e-01
  -3.7469999999999998e-01  -1.7590000000000000e-01   3.4310000000000002e-01   4.3919999999999998e-01  -1.2370000000000000e-01  -5.7000000000000002e-02   1.2206999999999999e+00   1.5559999999999999e-01   3.1341999999999999e+00   4.7199999999999998e-01   4.8099999999999997e-02   2.2559999999999999e-01
   4.4100000000000000e-02   0.0000000000000000e+00   8.5780000000000001e-01   4.9650000000000000e-01  -6.6600000000000006e-02  -4.3900000000000002e-02   1.0875999999999999e+00   4.2249999999999999e-01   2.5247000000000002e+00   5.8760000000000001e-01   1.5400000000000000e-01   2.2559999999999999e-01
  -1.9839999999999999e-01   1.9789999999999999e-01  -4.2890000000000000e-01   3.5330000000000000e-01  -1.9030000000000000e-01  -3.5099999999999999e-02   1.2650999999999999e+00   3.7800000000000000e-01   3.0470999999999999e+00   4.2380000000000001e-01   3.8500000000000000e-02   2.6100000000000001e-01
  -1.7630000000000001e-01   1.3189999999999999e-01  -2.5740000000000002e-01   4.9650000000000000e-01  -6.6600000000000006e-02  -7.0199999999999999e-02   1.0653999999999999e+00   2.0010000000000000e-01   2.9600000000000000e+00   4.4309999999999999e-01   6.7400000000000002e-02   2.8749999999999998e-01
   6.6100000000000006e-02  -3.2979999999999998e-01   2.5740000000000002e-01   4.2959999999999998e-01  -8.5599999999999996e-02  -5.2600000000000001e-02   1.1762999999999999e+00   4.2249999999999999e-01   2.7858999999999998e+00   5.2020000000000000e-01   8.6599999999999996e-02   2.1229999999999999e-01
  -4.4100000000000000e-02  -1.5390000000000001e-01   2.5740000000000002e-01   4.6779999999999999e-01  -1.5229999999999999e-01  -2.6300000000000000e-02   1.1540999999999999e+00   2.2239999999999999e-01   3.3083000000000000e+00   5.2980000000000005e-01   1.4430000000000001e-01   2.4329999999999999e-01
   4.4100000000000000e-02   1.0990000000000000e-01   8.5800000000000001e-02   5.0600000000000001e-01  -4.7600000000000003e-02  -1.4470000000000000e-01   1.2428999999999999e+00   5.3369999999999995e-01   2.8730000000000002e+00   5.5869999999999997e-01   1.5400000000000000e-01   2.5659999999999999e-01
  -1.9839999999999999e-01   1.0990000000000000e-01  -8.5800000000000001e-02   4.7739999999999999e-01  -7.6100000000000001e-02  -8.3299999999999999e-02   1.0209999999999999e+00   2.8910000000000002e-01   2.6989000000000001e+00   4.7199999999999998e-01   2.8899999999999999e-02   2.2559999999999999e-01
  -1.5429999999999999e-01   1.5390000000000001e-01  -1.7160000000000000e-01   4.6779999999999999e-01  -4.7600000000000003e-02  -7.0199999999999999e-02   1.1318999999999999e+00   2.8910000000000002e-01   3.2212000000000001e+00   4.9130000000000001e-01   1.2509999999999999e-01   2.6540000000000002e-01
   2.1999999999999999e-02   0.0000000000000000e+00   3.4310000000000002e-01   3.8190000000000002e-01   1.9000000000000000e-02  -1.2280000000000001e-01   1.2206999999999999e+00   5.1139999999999997e-01   2.6989000000000001e+00   4.8159999999999997e-01   7.6999999999999999e-02   2.5209999999999999e-01
  -1.1020000000000001e-01   1.3189999999999999e-01  -8.5800000000000001e-02   4.8690000000000000e-01  -1.9000000000000000e-02  -3.0700000000000002e-02   1.0653999999999999e+00   3.5580000000000001e-01   2.0024000000000002e+00   4.6239999999999998e-01   1.2509999999999999e-01   2.5659999999999999e-01
  -1.5429999999999999e-01   1.9789999999999999e-01  -8.5800000000000001e-02   4.4869999999999999e-01  -1.1420000000000000e-01   8.8000000000000005e-03   1.0875999999999999e+00   4.4469999999999998e-01   3.5695000000000001e+00   4.5269999999999999e-01   9.6199999999999994e-02   2.2120000000000001e-01
  -1.3230000000000000e-01   1.7590000000000000e-01  -4.2890000000000000e-01   4.3919999999999998e-01  -1.3320000000000001e-01  -9.6500000000000002e-02   1.2206999999999999e+00   2.0010000000000000e-01   3.3083000000000000e+00   4.6239999999999998e-01   1.3469999999999999e-01   2.1679999999999999e-01
  -2.8649999999999998e-01  -1.0990000000000000e-01   7.7210000000000001e-01   5.4420000000000002e-01  -1.2370000000000000e-01  -7.0199999999999999e-02   1.1096999999999999e+00   4.4469999999999998e-01   3.0470999999999999e+00   5.5869999999999997e-01   1.5400000000000000e-01   2.6100000000000001e-01
  -4.4100000000000000e-02   8.7900000000000006e-02   5.1470000000000005e-01   3.7240000000000001e-01  -8.5599999999999996e-02  -7.4499999999999997e-02   1.0431999999999999e+00   1.7790000000000000e-01   2.9600000000000000e+00   5.3939999999999999e-01   0.0000000000000000e+00   2.7870000000000000e-01
  -1.5429999999999999e-01  -1.0990000000000000e-01   2.5740000000000002e-01   4.1049999999999998e-01  -1.2370000000000000e-01  -1.2720000000000001e-01   1.0653999999999999e+00   3.5580000000000001e-01   2.0893999999999999e+00   5.3939999999999999e-01   1.4430000000000001e-01   2.5659999999999999e-01
   0.0000000000000000e+00  -1.3189999999999999e-01   1.7160000000000000e-01   5.0600000000000001e-01  -2.8500000000000001e-02  -4.3900000000000002e-02   1.2873000000000001e+00   3.3350000000000002e-01   3.3083000000000000e+00   4.9130000000000001e-01   1.5400000000000000e-01   2.3890000000000000e-01
  -2.4249999999999999e-01  -4.3999999999999997e-02  -5.1470000000000005e-01   4.3919999999999998e-01   2.8500000000000001e-02  -7.0199999999999999e-02   1.2650999999999999e+00   3.1130000000000002e-01   3.4824000000000002e+00   5.2980000000000005e-01   1.3469999999999999e-01   2.0790000000000000e-01
  -8.8200000000000001e-02  -8.7900000000000006e-02  -9.4359999999999999e-01   4.9650000000000000e-01  -7.6100000000000001e-02  -8.3299999999999999e-02   1.2428999999999999e+00   3.3350000000000002e-01   2.9600000000000000e+00   5.6830000000000003e-01   1.4430000000000001e-01   2.6979999999999998e-01
  -2.1999999999999999e-02  -1.5390000000000001e-01  -6.0050000000000003e-01   4.6779999999999999e-01  -1.2370000000000000e-01  -4.3900000000000002e-02   1.3095000000000001e+00   3.7800000000000000e-01   3.2212000000000001e+00   5.9719999999999995e-01   1.6360000000000000e-01   2.3000000000000001e-01
  -6.6100000000000006e-02  -2.1999999999999999e-02   0.0000000000000000e+00   4.9650000000000000e-01  -1.9000000000000000e-02  -6.1400000000000003e-02   1.1984999999999999e+00   1.5559999999999999e-01   2.3506000000000000e+00   4.2380000000000001e-01   1.1550000000000001e-01   2.7870000000000000e-01
  -6.6100000000000006e-02   1.3189999999999999e-01   0.0000000000000000e+00   4.2009999999999997e-01  -1.6180000000000000e-01  -3.5099999999999999e-02   1.3095000000000001e+00   2.2200000000000001e-02   3.3083000000000000e+00   5.3939999999999999e-01   5.7700000000000001e-02   2.7429999999999999e-01
  -1.3230000000000000e-01  -2.1980000000000000e-01  -6.0050000000000003e-01   4.2009999999999997e-01  -1.0470000000000000e-01  -9.2100000000000001e-02   1.1540999999999999e+00   4.0020000000000000e-01   2.9600000000000000e+00   4.7199999999999998e-01   6.7400000000000002e-02   2.4770000000000000e-01
  -1.5429999999999999e-01  -4.3999999999999997e-02  -5.1470000000000005e-01   5.2510000000000001e-01  -1.8079999999999999e-01  -1.0960000000000000e-01   1.1318999999999999e+00   1.3339999999999999e-01   3.1341999999999999e+00   4.2380000000000001e-01   1.3469999999999999e-01   2.8749999999999998e-01
  -1.9839999999999999e-01  -1.0990000000000000e-01   9.4359999999999999e-01   4.2009999999999997e-01  -8.5599999999999996e-02  -5.7000000000000002e-02   1.2428999999999999e+00   6.6699999999999995e-02   3.3953000000000002e+00   5.5869999999999997e-01   1.9199999999999998e-02   2.4329999999999999e-01
  -1.3230000000000000e-01  -2.1999999999999999e-02  -6.0050000000000003e-01   4.6779999999999999e-01  -5.7099999999999998e-02  -1.0520000000000000e-01   1.1762999999999999e+00   3.7800000000000000e-01   3.3083000000000000e+00   5.2980000000000005e-01   1.2509999999999999e-01   2.3890000000000000e-01
  -1.3230000000000000e-01  -2.1999999999999999e-02   3.4310000000000002e-01   4.7739999999999999e-01  -3.8100000000000002e-02  -3.5099999999999999e-02   1.1318999999999999e+00   3.5580000000000001e-01   3.3953000000000002e+00   5.1049999999999995e-01   1.5400000000000000e-01   3.0520000000000003e-01
   4.4100000000000000e-02   1.0990000000000000e-01  -3.4310000000000002e-01   4.1049999999999998e-01   0.0000000000000000e+00  -1.7500000000000002e-02   1.2206999999999999e+00   2.6679999999999998e-01   2.8730000000000002e+00   5.5869999999999997e-01   4.8099999999999997e-02   2.3890000000000000e-01
  -2.8649999999999998e-01  -1.5390000000000001e-01   6.0050000000000003e-01   4.6779999999999999e-01  -9.5200000000000007e-02  -7.8899999999999998e-02   1.0875999999999999e+00   5.1139999999999997e-01   3.2212000000000001e+00   5.5869999999999997e-01   5.7700000000000001e-02   2.3890000000000000e-01
  -8.8200000000000001e-02  -4.3999999999999997e-02  -3.4310000000000002e-01   4.5829999999999999e-01  -6.6600000000000006e-02  -5.7000000000000002e-02   1.0209999999999999e+00   4.4469999999999998e-01   3.6564999999999999e+00   5.1049999999999995e-01   1.3469999999999999e-01   3.0080000000000001e-01
  -1.9839999999999999e-01   8.7900000000000006e-02   8.5800000000000001e-02   4.3919999999999998e-01  -3.8100000000000002e-02  -8.3299999999999999e-02   1.2650999999999999e+00   2.8910000000000002e-01   2.5247000000000002e+00   5.4910000000000003e-01   9.6199999999999994e-02   2.5659999999999999e-01
  -2.8649999999999998e-01   8.7900000000000006e-02   1.7160000000000000e-01   3.9140000000000003e-01  -1.5229999999999999e-01  -4.3900000000000002e-02   9.9880000000000002e-01   2.0010000000000000e-01   2.6989000000000001e+00   4.8159999999999997e-01   3.8500000000000000e-02   3.2290000000000002e-01
  -8.8200000000000001e-02   0.0000000000000000e+00   8.5800000000000001e-02   4.5829999999999999e-01  -3.8100000000000002e-02  -8.8000000000000005e-03   1.2428999999999999e+00   2.4460000000000001e-01   3.4824000000000002e+00   4.3350000000000000e-01   9.6199999999999994e-02   2.6540000000000002e-01
   2.1999999999999999e-02   2.1999999999999999e-02  -1.7160000000000000e-01   3.5330000000000000e-01  -1.3320000000000001e-01  -7.8899999999999998e-02   1.2650999999999999e+00   1.5559999999999999e-01   3.3083000000000000e+00   5.3939999999999999e-01   8.6599999999999996e-02   2.7429999999999999e-01
  -1.7630000000000001e-01  -1.5390000000000001e-01   8.5800000000000001e-02   3.8190000000000002e-01  -1.8079999999999999e-01  -3.5099999999999999e-02   1.1318999999999999e+00   3.1130000000000002e-01   2.6989000000000001e+00   4.9130000000000001e-01   7.6999999999999999e-02   2.4329999999999999e-01
  -1.3230000000000000e-01   2.1980000000000000e-01   0.0000000000000000e+00   4.5829999999999999e-01  -9.4999999999999998e-03  -6.5799999999999997e-02   1.1318999999999999e+00   6.0040000000000004e-01   2.7858999999999998e+00   5.4910000000000003e-01   1.1550000000000001e-01   2.6979999999999998e-01
  -1.9839999999999999e-01   2.1999999999999999e-02   0.0000000000000000e+00   5.1559999999999995e-01  -2.8500000000000001e-02  -8.7700000000000000e-02   1.1096999999999999e+00   2.6679999999999998e-01   3.2212000000000001e+00   4.5269999999999999e-01   0.0000000000000000e+00   2.5209999999999999e-01
  -2.4249999999999999e-01  -2.1999999999999999e-02  -4.2890000000000000e-01   4.5829999999999999e-01  -1.8079999999999999e-01  -4.8200000000000000e-02   1.1762999999999999e+00   2.4460000000000001e-01   2.6118000000000001e+00   4.6239999999999998e-01   1.4430000000000001e-01   2.3890000000000000e-01
  -2.6450000000000001e-01   2.1999999999999999e-02  -4.2890000000000000e-01   5.1559999999999995e-01  -1.3320000000000001e-01  -6.1400000000000003e-02   1.2428999999999999e+00   4.0020000000000000e-01   2.7858999999999998e+00   5.2020000000000000e-01   9.6199999999999994e-02   2.3890000000000000e-01
   6.6100000000000006e-02  -8.7900000000000006e-02  -1.7160000000000000e-01   3.4370000000000001e-01  -1.7130000000000001e-01  -3.5099999999999999e-02   1.0653999999999999e+00   4.6689999999999998e-01   2.8730000000000002e+00   4.6239999999999998e-01   1.0580000000000001e-01   2.5659999999999999e-01
   1.1020000000000001e-01   1.0990000000000000e-01   6.8630000000000002e-01   4.7739999999999999e-01  -9.5200000000000007e-02  -3.5099999999999999e-02   1.1540999999999999e+00   1.5559999999999999e-01   2.7858999999999998e+00   5.3939999999999999e-01   8.6599999999999996e-02   2.4329999999999999e-01
   6.6100000000000006e-02  -6.6000000000000003e-02   6.8630000000000002e-01   4.7739999999999999e-01  -2.8500000000000001e-02  -8.7700000000000000e-02   1.2650999999999999e+00   2.6679999999999998e-01   2.3506000000000000e+00   4.2380000000000001e-01   1.0580000000000001e-01   2.6540000000000002e-01
  -1.5429999999999999e-01   1.5390000000000001e-01  -1.7160000000000000e-01   4.7739999999999999e-01  -1.7130000000000001e-01  -4.3900000000000002e-02   1.1762999999999999e+00   3.1130000000000002e-01   3.3953000000000002e+00   5.2980000000000005e-01   1.3469999999999999e-01   2.5659999999999999e-01
  -1.9839999999999999e-01  -6.6000000000000003e-02  -8.5800000000000001e-02   4.1049999999999998e-01  -4.7600000000000003e-02   0.0000000000000000e+00   1.3095000000000001e+00   2.2239999999999999e-01   2.9600000000000000e+00   5.2020000000000000e-01   4.8099999999999997e-02   2.9640000000000000e-01
  -1.7630000000000001e-01   1.7590000000000000e-01  -2.5740000000000002e-01   4.0100000000000002e-01  -1.5229999999999999e-01  -2.6300000000000000e-02   1.1984999999999999e+00   3.7800000000000000e-01   2.8730000000000002e+00   5.5869999999999997e-01   1.1550000000000001e-01   2.2120000000000001e-01
  -1.9839999999999999e-01   1.9789999999999999e-01  -1.7160000000000000e-01   4.2009999999999997e-01  -1.1420000000000000e-01  -7.0199999999999999e-02   1.2206999999999999e+00   4.6689999999999998e-01   3.4824000000000002e+00   4.6239999999999998e-01   1.2509999999999999e-01   2.3000000000000001e-01
  -1.3230000000000000e-01   1.5390000000000001e-01   2.5740000000000002e-01   4.5829999999999999e-01  -1.9000000000000000e-02  -7.8899999999999998e-02   1.1540999999999999e+00   5.1139999999999997e-01   2.6989000000000001e+00   5.2980000000000005e-01   2.8899999999999999e-02   2.3440000000000000e-01
  -4.4100000000000000e-02   6.6000000000000003e-02  -6.0050000000000003e-01   4.5829999999999999e-01  -8.5599999999999996e-02  -3.9500000000000000e-02   1.1984999999999999e+00   4.0020000000000000e-01   2.5247000000000002e+00   5.0090000000000001e-01   7.6999999999999999e-02   2.6100000000000001e-01
  -8.8200000000000001e-02  -1.5390000000000001e-01  -2.5740000000000002e-01   4.2959999999999998e-01  -1.0470000000000000e-01  -7.8899999999999998e-02   1.1096999999999999e+00   6.2260000000000004e-01   3.4824000000000002e+00   5.0090000000000001e-01   1.5400000000000000e-01   2.4770000000000000e-01
