# Supplementary material for: Footwear and Foam Surface Alter Gait Initiation of Typical Subjects
Source: PLoS One. 2015 Aug 13;10(8):e0135821. doi: 10.1371/journal.pone.0135821 (PMC4536224; doi:10.1371/journal.pone.0135821)
Supplement: S1 Dataset — (ZIP) [file pone.0135821.s001.zip › 4_shod_av1_02.txt]

   2.3496900000000000e+01  -3.9790000000000001e+00   3.2460579999999999e+02   1.8264299999999999e+01   2.7377099999999999e+01  -2.1093000000000002e+00  -2.4503200000000000e+01  -3.2464000000000000e+00   3.0288240000000002e+02   1.0808000000000000e+01  -2.8086700000000000e+01   1.7649999999999999e+00
   2.2438900000000000e+01  -5.0561999999999996e+00   3.2031670000000003e+02   1.7433599999999998e+01   2.7129600000000000e+01  -1.9514000000000000e+00  -2.5013700000000000e+01  -3.8690000000000002e+00   3.0349180000000001e+02   1.0634600000000001e+01  -2.8029000000000000e+01   1.8755999999999999e+00
   2.2306600000000000e+01  -6.3093000000000004e+00   3.1705689999999998e+02   1.6660299999999999e+01   2.6910799999999998e+01  -1.7936000000000001e+00  -2.4858300000000000e+01  -4.2248000000000001e+00   3.0366600000000000e+02   1.0499700000000001e+01  -2.8048200000000001e+01   1.8888000000000000e+00
   2.2747499999999999e+01  -8.0239999999999991e+00   3.1362549999999999e+02   1.5600500000000000e+01   2.6511099999999999e+01  -1.6488000000000000e+00  -2.4347799999999999e+01  -3.4687999999999999e+00   3.0331770000000000e+02   1.0384100000000000e+01  -2.8144500000000001e+01   1.7296000000000000e+00
   2.2659300000000002e+01  -8.8154000000000003e+00   3.0873579999999998e+02   1.4454800000000001e+01   2.6187600000000000e+01  -1.4954000000000001e+00  -2.4481000000000002e+01  -4.4249000000000001e+00   3.0401420000000002e+02   1.0124100000000000e+01  -2.8057900000000000e+01   1.6765000000000001e+00
   2.2615200000000002e+01  -9.7606999999999999e+00   3.0298829999999998e+02   1.3481000000000000e+01   2.5749900000000000e+01  -1.2936000000000001e+00  -2.5146899999999999e+01  -5.6700999999999997e+00   3.0471069999999997e+02   9.6135000000000002e+00  -2.8086700000000000e+01   1.5659000000000001e+00
   2.2460899999999999e+01  -1.1079700000000001e+01   2.9561090000000002e+02   1.2230300000000000e+01   2.5093299999999999e+01  -1.0481000000000000e+00  -2.4791699999999999e+01  -5.5811999999999999e+00   3.0462360000000001e+02   9.1126000000000005e+00  -2.8192599999999999e+01   1.4332000000000000e+00
   2.2306600000000000e+01  -1.2156900000000000e+01   2.8797620000000001e+02   1.0912699999999999e+01   2.4446200000000001e+01  -8.3760000000000001e-01  -2.4614200000000000e+01  -6.7819000000000003e+00   3.0566829999999999e+02   8.4191000000000003e+00  -2.8221399999999999e+01   1.3182000000000000e+00
   2.1667400000000001e+01  -1.2618600000000001e+01   2.7982670000000002e+02   9.7097999999999995e+00   2.3894300000000001e+01  -6.3149999999999995e-01  -2.4991499999999998e+01  -7.7824999999999998e+00   3.0610359999999997e+02   7.7736999999999998e+00  -2.8269600000000001e+01   1.0792999999999999e+00
   2.0763700000000000e+01  -1.2882400000000001e+01   2.7262090000000001e+02   8.5640999999999998e+00   2.3475600000000000e+01  -4.7799999999999998e-01  -2.5723900000000000e+01  -8.9610000000000003e+00   3.0854129999999998e+02   7.0896999999999997e+00  -2.8462000000000000e+01   9.4220000000000004e-01
   1.9639500000000002e+01  -1.2970300000000000e+01   2.6507190000000003e+02   7.5998000000000001e+00   2.3085400000000000e+01  -3.2010000000000000e-01  -2.5679500000000001e+01  -1.0161700000000000e+01   3.1080489999999998e+02   6.1939000000000002e+00  -2.8635200000000001e+01   7.6080000000000003e-01
   1.8493300000000001e+01  -1.2376799999999999e+01   2.5949599999999998e+02   6.6928000000000001e+00   2.2695300000000000e+01  -2.4120000000000000e-01  -2.6256599999999999e+01  -1.1273500000000000e+01   3.1341669999999999e+02   5.5003000000000002e+00  -2.9010500000000000e+01   5.5740000000000001e-01
   1.7060600000000001e+01  -1.0947800000000001e+01   2.5306219999999999e+02   5.8907999999999996e+00   2.2524000000000001e+01  -2.3680000000000001e-01  -2.6989000000000001e+01  -1.2452000000000000e+01   3.1846620000000001e+02   4.5852000000000004e+00  -2.9241399999999999e+01   2.6979999999999998e-01
   1.5319300000000000e+01  -9.3650000000000002e+00   2.4782939999999999e+02   5.1843000000000004e+00   2.2305099999999999e+01  -2.8939999999999999e-01  -2.8476099999999999e+01  -1.3763900000000000e+01   3.2203570000000002e+02   3.8050000000000002e+00  -2.9539700000000000e+01   4.4200000000000003e-02
   1.3952700000000000e+01  -8.0679999999999996e+00   2.4311120000000000e+02   4.6113999999999997e+00   2.2010100000000001e+01  -2.4560000000000001e-01  -2.9585899999999999e+01  -1.5009100000000000e+01   3.2778160000000003e+02   2.9765000000000001e+00  -3.0030400000000000e+01  -5.7500000000000002e-02
   1.3467700000000001e+01  -7.2766000000000002e+00   2.3744950000000000e+02   3.9622000000000002e+00   2.1905500000000000e+01  -2.9380000000000001e-01  -3.0651199999999999e+01  -1.5476000000000001e+01   3.3248289999999997e+02   2.0036000000000000e+00  -3.0530700000000000e+01  -2.5209999999999999e-01
   1.2123200000000001e+01  -5.7816999999999998e+00   2.3281720000000001e+02   3.5038999999999998e+00   2.1648499999999999e+01  -3.5520000000000002e-01  -3.1827500000000001e+01  -1.7343800000000002e+01   3.3822890000000001e+02   1.0691999999999999e+00  -3.1031099999999999e+01  -4.9099999999999999e-01
   1.0624300000000000e+01  -4.9242999999999997e+00   2.2904270000000000e+02   2.9502000000000002e+00   2.1448699999999999e+01  -2.8070000000000001e-01  -3.3314599999999999e+01  -1.9211600000000001e+01   3.4519369999999998e+02   3.8500000000000000e-02  -3.1646899999999999e+01  -8.1389999999999996e-01
   9.3018000000000001e+00  -4.0449999999999999e+00   2.2509670000000000e+02   2.4727999999999999e+00   2.1353500000000000e+01  -4.0780000000000000e-01  -3.5445300000000003e+01  -2.0456800000000001e+01   3.5224549999999999e+02  -7.7059999999999995e-01  -3.2204999999999998e+01  -1.0306999999999999e+00
   8.5963999999999992e+00  -3.4514000000000000e+00   2.2209420000000000e+02   1.9190000000000000e+00   2.1239300000000000e+01  -3.2450000000000001e-01  -3.6732599999999998e+01  -2.1902100000000001e+01   3.6016800000000001e+02  -1.6760999999999999e+00  -3.2917000000000002e+01  -1.2430000000000001e+00
   7.7367999999999997e+00  -2.6379999999999999e+00   2.1857710000000000e+02   1.4702999999999999e+00   2.1163200000000000e+01  -3.5080000000000000e-01  -3.8597000000000001e+01  -2.2858300000000000e+01   3.6852580000000000e+02  -2.4081999999999999e+00  -3.3715600000000002e+01  -1.4067000000000001e+00
   6.8331000000000000e+00  -2.3961999999999999e+00   2.1600360000000001e+02   9.3569999999999998e-01   2.1144200000000001e+01  -3.8590000000000002e-01  -3.9884300000000003e+01  -2.4125699999999998e+01   3.7662240000000003e+02  -3.0729000000000002e+00  -3.4446899999999999e+01  -1.5748000000000000e+00
   5.9733999999999998e+00  -2.3961999999999999e+00   2.1300110000000001e+02   5.8240000000000003e-01   2.0925300000000000e+01  -2.8499999999999998e-01  -4.1571100000000001e+01  -2.4903900000000000e+01   3.8506720000000001e+02  -3.7568000000000001e+00  -3.5283999999999999e+01  -1.8091999999999999e+00
   5.2900999999999998e+00  -2.3083000000000000e+00   2.1085650000000001e+02   7.6399999999999996e-02   2.0839700000000001e+01  -2.4120000000000000e-01  -4.2703099999999999e+01  -2.5793399999999998e+01   3.9185789999999997e+02  -4.5755999999999997e+00  -3.5947899999999997e+01  -1.9286000000000001e+00
   4.8933999999999997e+00  -2.5720999999999998e+00   2.0836879999999999e+02  -2.8639999999999999e-01   2.0792100000000001e+01  -1.4470000000000000e-01  -4.3790599999999998e+01  -2.6704999999999998e+01   3.9890980000000002e+02  -5.1054000000000004e+00  -3.6486800000000002e+01  -2.1410000000000000e+00
   4.4524999999999997e+00  -2.8138999999999998e+00   2.0613839999999999e+02  -6.4920000000000000e-01   2.0734999999999999e+01  -5.7000000000000002e-02  -4.5055700000000002e+01  -2.7683399999999999e+01   4.0613580000000002e+02  -5.8182000000000000e+00  -3.7256500000000003e+01  -2.3443999999999998e+00
   4.4745999999999997e+00  -3.5613000000000001e+00   2.0450850000000000e+02  -1.0598000000000001e+00   2.0592300000000002e+01   1.1400000000000000e-01  -4.5921300000000002e+01  -2.9239899999999999e+01   4.1144650000000001e+02  -6.4154000000000000e+00  -3.7853099999999998e+01  -2.5257999999999998e+00
   4.1439000000000004e+00  -3.8910999999999998e+00   2.0107720000000000e+02  -1.5276000000000001e+00   2.0430499999999999e+01   1.5790000000000001e-01  -4.6498399999999997e+01  -3.0129300000000001e+01   4.1719240000000002e+02  -7.0030000000000001e+00  -3.8565100000000001e+01  -2.6806000000000001e+00
   4.5186000000000002e+00  -4.3528000000000002e+00   1.9901840000000001e+02  -1.8808000000000000e+00   2.0211600000000001e+01   2.2800000000000001e-01  -4.6942300000000003e+01  -3.0640699999999999e+01   4.2276429999999999e+02  -7.4847000000000001e+00  -3.9132800000000003e+01  -2.8841000000000001e+00
   4.1879999999999997e+00  -4.5286000000000000e+00   1.9704540000000000e+02  -2.0909000000000000e+00   1.9983300000000000e+01   3.5520000000000002e-01  -4.7874499999999998e+01  -3.1463500000000000e+01   4.2807499999999999e+02  -7.8506999999999998e+00  -3.9710200000000000e+01  -2.9681000000000002e+00
   4.2321000000000000e+00  -4.7923999999999998e+00   1.9395710000000000e+02  -2.3773000000000000e+00   1.9764399999999998e+01   4.7360000000000002e-01  -4.7963299999999997e+01  -3.2486300000000000e+01   4.3164440000000002e+02  -8.2360000000000007e+00  -4.0104700000000001e+01  -3.1362000000000001e+00
   4.1660000000000004e+00  -5.2980000000000000e+00   1.9129780000000000e+02  -2.6924000000000001e+00   1.9478899999999999e+01   5.1749999999999996e-01  -4.8362800000000000e+01  -3.3375700000000002e+01   4.3660690000000000e+02  -8.6888000000000005e+00  -4.0710900000000002e+01  -3.2955000000000001e+00
   4.5186000000000002e+00  -5.0342000000000002e+00   1.8941059999999999e+02  -2.8546999999999998e+00   1.9336200000000002e+01   5.1749999999999996e-01  -4.9050800000000002e+01  -3.3398000000000003e+01   4.4087279999999998e+02  -8.9680999999999997e+00  -4.1163100000000000e+01  -3.3839999999999999e+00
   4.5627000000000004e+00  -5.3860000000000001e+00   1.8700870000000000e+02  -3.1029000000000000e+00   1.9107800000000001e+01   5.6130000000000002e-01  -4.9494700000000002e+01  -3.4198399999999999e+01   4.4435520000000002e+02  -9.2088999999999999e+00  -4.1480600000000003e+01  -3.4723999999999999e+00
   4.6950000000000003e+00  -5.9576000000000002e+00   1.8512139999999999e+02  -3.2843000000000000e+00   1.8955500000000001e+01   7.1479999999999999e-01  -5.0249299999999998e+01  -3.5577100000000002e+01   4.4783760000000001e+02  -9.4978999999999996e+00  -4.1817399999999999e+01  -3.6316999999999999e+00
   4.3864000000000001e+00  -6.2214000000000000e+00   1.8331989999999999e+02  -3.4371000000000000e+00   1.8793800000000001e+01   7.5429999999999997e-01  -5.0582299999999996e+01  -3.6933399999999999e+01   4.5088470000000001e+02  -9.8062000000000005e+00  -4.2163800000000002e+01  -3.7997999999999998e+00
   4.2541000000000002e+00  -6.4851999999999999e+00   1.8151849999999999e+02  -3.5516999999999999e+00   1.8774699999999999e+01   8.2440000000000002e-01  -5.1137099999999997e+01  -3.7689399999999999e+01   4.5297420000000000e+02  -1.0172200000000000e+01  -4.2414000000000001e+01  -3.9325000000000001e+00
   4.3643000000000001e+00  -6.5951000000000004e+00   1.8074639999999999e+02  -3.6185000000000000e+00   1.8574900000000000e+01   8.6829999999999996e-01  -5.1780799999999999e+01  -3.8645600000000002e+01   4.5454129999999998e+02  -1.0258900000000001e+01  -4.2683399999999999e+01  -4.0342000000000002e+00
   4.5627000000000004e+00  -6.6609999999999996e+00   1.7945970000000000e+02  -3.6566999999999998e+00   1.8394100000000002e+01   8.5950000000000004e-01  -5.2313499999999998e+01  -3.9112499999999997e+01   4.5750130000000001e+02  -1.0519000000000000e+01  -4.2779600000000002e+01  -4.1581000000000001e+00
   4.2541000000000002e+00  -6.8808999999999996e+00   1.7945970000000000e+02  -3.7140000000000000e+00   1.8536799999999999e+01   8.5950000000000004e-01  -5.2979300000000002e+01  -3.9957500000000003e+01   4.5828489999999999e+02  -1.0653900000000000e+01  -4.2933500000000002e+01  -4.2510000000000003e+00
   4.0998000000000001e+00  -7.1447000000000003e+00   1.7782980000000001e+02  -3.7808000000000002e+00   1.8356000000000002e+01   9.8229999999999995e-01  -5.3245699999999999e+01  -4.0713500000000003e+01   4.5932960000000003e+02  -1.0865800000000000e+01  -4.2904699999999998e+01  -4.3216999999999999e+00
   4.0998000000000001e+00  -7.4964000000000004e+00   1.7705770000000001e+02  -3.9144999999999999e+00   1.8213300000000000e+01   1.0042000000000000e+00  -5.4066899999999997e+01  -4.1758600000000001e+01   4.5854599999999999e+02  -1.0942800000000000e+01  -4.2866199999999999e+01  -4.4412000000000003e+00
   4.1660000000000004e+00  -8.0679999999999996e+00   1.7774400000000000e+02  -3.9144999999999999e+00   1.8394100000000002e+01   1.0437000000000001e+00  -5.4421999999999997e+01  -4.1914200000000001e+01   4.5932960000000003e+02  -1.1010300000000001e+01  -4.2885399999999997e+01  -4.5075000000000003e+00
   4.1660000000000004e+00  -7.7161999999999997e+00   1.7825870000000000e+02  -3.9430999999999998e+00   1.8432200000000002e+01   1.0656000000000001e+00  -5.5043500000000002e+01  -4.2625799999999998e+01   4.5854599999999999e+02  -1.1116199999999999e+01  -4.2712200000000003e+01  -4.6269999999999998e+00
   4.6067999999999998e+00  -7.8700999999999999e+00   1.7903080000000000e+02  -3.9813000000000001e+00   1.8641500000000001e+01   1.1533000000000000e+00  -5.5287599999999998e+01  -4.3248399999999997e+01   4.5758839999999998e+02  -1.1125900000000000e+01  -4.2558300000000003e+01  -4.6490999999999998e+00
   4.8712999999999997e+00  -8.3317999999999994e+00   1.8117540000000000e+02  -4.1340000000000003e+00   1.8689100000000000e+01   1.1577000000000000e+00  -5.5953400000000002e+01  -4.3670800000000000e+01   4.5697899999999998e+02  -1.1164400000000001e+01  -4.2490900000000003e+01  -4.7331000000000003e+00
   5.6207000000000003e+00  -8.3757000000000001e+00   1.8314840000000001e+02  -4.2008999999999999e+00   1.8822299999999998e+01   1.2673000000000001e+00  -5.6330800000000004e+01  -4.4404600000000002e+01   4.5645659999999998e+02  -1.1106600000000000e+01  -4.2452399999999997e+01  -4.8216000000000001e+00
   6.1938000000000004e+00  -8.9693000000000005e+00   1.8666550000000001e+02  -4.2773000000000003e+00   1.9088799999999999e+01   1.3200000000000001e+00  -5.6930000000000000e+01  -4.4738100000000003e+01   4.5497660000000002e+02  -1.1058400000000001e+01  -4.2231099999999998e+01  -4.8879000000000001e+00
   7.0313999999999997e+00  -9.9804999999999993e+00   1.8958220000000000e+02  -4.4013999999999998e+00   1.9336200000000002e+01   1.4646999999999999e+00  -5.7684600000000003e+01  -4.4893799999999999e+01   4.5323540000000003e+02  -1.0981400000000001e+01  -4.2029100000000000e+01  -4.8570000000000002e+00
   8.0233000000000008e+00  -1.0859900000000000e+01   1.9309930000000000e+02  -4.4873000000000003e+00   1.9602599999999999e+01   1.5568000000000000e+00  -5.8128500000000003e+01  -4.5005000000000003e+01   4.5149419999999998e+02  -1.0827299999999999e+01  -4.1778900000000000e+01  -4.8879000000000001e+00
   8.7728000000000002e+00  -1.1541399999999999e+01   1.9704540000000000e+02  -4.6878000000000002e+00   1.9869100000000000e+01   1.7015000000000000e+00  -5.8949800000000003e+01  -4.5293999999999997e+01   4.4975299999999999e+02  -1.0779100000000000e+01  -4.1365099999999998e+01  -4.9409999999999998e+00
   9.6545000000000005e+00  -1.2684500000000000e+01   2.0270710000000000e+02  -4.8215000000000003e+00   2.0211600000000001e+01   1.8769000000000000e+00  -5.9304900000000004e+01  -4.5360700000000001e+01   4.4714120000000003e+02  -1.0480499999999999e+01  -4.1047600000000003e+01  -4.9454000000000002e+00
   1.0381800000000000e+01  -1.3585900000000001e+01   2.0845460000000000e+02  -4.9074000000000000e+00   2.0734999999999999e+01   1.9032000000000000e+00  -5.9748800000000003e+01  -4.5494199999999999e+01   4.4348460000000000e+02  -1.0316700000000001e+01  -4.0710900000000002e+01  -4.9145000000000003e+00
   1.0778600000000001e+01  -1.4421200000000001e+01   2.1325850000000000e+02  -5.0888000000000000e+00   2.1372599999999998e+01   2.0304000000000002e+00  -5.9571199999999997e+01  -4.5494199999999999e+01   4.3939280000000002e+02  -1.0047000000000001e+01  -4.0200899999999997e+01  -4.8746999999999998e+00
   1.1528000000000000e+01  -1.5652300000000000e+01   2.2012119999999999e+02  -5.2320000000000002e+00   2.1867400000000000e+01   2.2189000000000001e+00  -5.9415900000000001e+01  -4.5805500000000002e+01   4.3503980000000001e+02  -9.8254000000000001e+00  -3.9777500000000003e+01  -4.9630999999999998e+00
   1.2277500000000000e+01  -1.6773499999999999e+01   2.2689810000000000e+02  -5.3274999999999997e+00   2.2409800000000001e+01   2.3460999999999999e+00  -5.9060699999999997e+01  -4.6783799999999999e+01   4.3042559999999997e+02  -9.4978999999999996e+00  -3.9248300000000000e+01  -4.9630999999999998e+00
   1.3203200000000001e+01  -1.8136500000000002e+01   2.3659170000000000e+02  -5.4611000000000001e+00   2.3190100000000001e+01   2.5566000000000000e+00  -5.8905400000000000e+01  -4.7517600000000002e+01   4.2572430000000003e+02  -9.3630999999999993e+00  -3.8796100000000003e+01  -5.0382999999999996e+00
   1.4173100000000000e+01  -1.9675300000000000e+01   2.4499850000000001e+02  -5.6902999999999997e+00   2.3979900000000001e+01   2.7231999999999998e+00  -5.8328299999999999e+01  -4.8851700000000001e+01   4.2058780000000002e+02  -8.9296000000000006e+00  -3.8238000000000000e+01  -5.0914000000000001e+00
   1.5164999999999999e+01  -2.1126200000000001e+01   2.5520679999999999e+02  -5.7953000000000001e+00   2.4731700000000000e+01   2.8416000000000001e+00  -5.8439300000000003e+01  -4.9363199999999999e+01   4.1823719999999997e+02  -8.0530000000000008e+00  -3.7891599999999997e+01  -5.0206000000000000e+00
   1.5539700000000000e+01  -2.2423300000000001e+01   2.6936110000000002e+02  -5.6997999999999998e+00   2.6082899999999999e+01   3.0609000000000002e+00  -5.7862200000000001e+01  -4.8229100000000003e+01   4.1301360000000000e+02  -7.4558000000000000e+00  -3.7208399999999997e+01  -4.8924000000000003e+00
   1.6862200000000001e+01  -2.2533200000000001e+01   2.8334379999999999e+02  -5.7476000000000003e+00   2.7186699999999998e+01   3.0697000000000001e+00  -5.6796900000000001e+01  -5.0074700000000000e+01   4.0422050000000002e+02  -6.7332999999999998e+00  -3.6708100000000002e+01  -4.9454000000000002e+00
   1.9242799999999999e+01  -2.4071999999999999e+01   2.9689769999999999e+02  -5.7953000000000001e+00   2.8433299999999999e+01   3.2932999999999999e+00  -5.6086599999999997e+01  -5.1875799999999998e+01   3.9760390000000001e+02  -5.8277999999999999e+00  -3.6092300000000002e+01  -4.8834999999999997e+00
   2.1204499999999999e+01  -2.7699300000000001e+01   3.1259609999999998e+02  -5.7953000000000001e+00   2.9632300000000001e+01   3.4906000000000001e+00  -5.6419499999999999e+01  -5.0208100000000002e+01   3.9081319999999999e+02  -4.7586000000000004e+00  -3.5130099999999999e+01  -4.6756000000000002e+00
   2.3629200000000001e+01  -2.9172200000000000e+01   3.2958130000000000e+02  -5.7093999999999996e+00   3.1097799999999999e+01   3.6966999999999999e+00  -5.5620500000000000e+01  -4.9896799999999999e+01   3.8297780000000000e+02  -3.3906999999999998e+00  -3.4312199999999997e+01  -4.4543999999999997e+00
   2.5590900000000001e+01  -3.0359300000000001e+01   3.4939740000000000e+02  -5.7188999999999997e+00   3.2677399999999999e+01   3.8853000000000000e+00  -5.4444200000000002e+01  -4.8784999999999997e+01   3.7296589999999998e+02  -1.9843999999999999e+00  -3.3311500000000002e+01  -4.1935000000000002e+00
   2.7905300000000000e+01  -3.3393099999999997e+01   3.7007119999999998e+02  -5.6234000000000002e+00   3.4437800000000003e+01   4.0914000000000001e+00  -5.3401000000000003e+01  -4.8006799999999998e+01   3.6086450000000002e+02  -5.2980000000000005e-01  -3.2320399999999999e+01  -3.8483999999999998e+00
   3.1057400000000001e+01  -3.5569400000000002e+01   3.9228930000000003e+02  -5.5757000000000003e+00   3.6207799999999999e+01   4.3018999999999998e+00  -5.1958399999999997e+01  -4.6872799999999998e+01   3.4737020000000001e+02   1.1270000000000000e+00  -3.0886700000000001e+01  -3.4238000000000000e+00
   3.3592199999999998e+01  -3.8669100000000000e+01   4.1519349999999997e+02  -5.7571000000000003e+00   3.8149000000000001e+01   4.6176000000000004e+00  -5.0693199999999997e+01  -4.3693100000000001e+01   3.3187349999999998e+02   2.9186999999999999e+00  -2.9385700000000000e+01  -2.8178000000000001e+00
   3.5421700000000001e+01  -4.3505499999999998e+01   4.3998500000000001e+02  -5.8716999999999997e+00   4.0280500000000004e+01   4.9816000000000003e+00  -4.8074199999999998e+01  -3.9846299999999999e+01   3.1489670000000001e+02   5.0282999999999998e+00  -2.7961600000000001e+01  -2.3178999999999998e+00
   3.7758200000000002e+01  -4.6517299999999999e+01   4.6632069999999999e+02  -5.9385000000000003e+00   4.2478700000000003e+01   5.2667000000000002e+00  -4.4989100000000001e+01  -3.5799399999999999e+01   2.9670110000000000e+02   7.0608000000000004e+00  -2.6162299999999998e+01  -1.6720999999999999e+00
   4.0579599999999999e+01  -5.0166499999999999e+01   4.9291359999999997e+02  -6.0913000000000004e+00   4.4505600000000001e+01   5.6875999999999998e+00  -4.2392299999999999e+01  -3.1908200000000001e+01   2.7563260000000002e+02   9.1318999999999999e+00  -2.4324500000000000e+01  -1.0218000000000000e+00
   4.3334800000000001e+01  -5.5112900000000003e+01   5.1796249999999998e+02  -6.2439999999999998e+00   4.6427799999999998e+01   6.0427999999999997e+00  -3.8419400000000003e+01  -2.7149699999999999e+01   2.5430279999999999e+02   1.1097000000000000e+01  -2.2284600000000001e+01  -2.9640000000000000e-01
   4.5517000000000003e+01  -5.8696199999999997e+01   5.4086680000000001e+02  -6.3491000000000000e+00   4.8407100000000000e+01   6.2839999999999998e+00  -3.4668500000000002e+01  -2.2324600000000000e+01   2.3253780000000000e+02   1.2975400000000000e+01  -2.0273599999999998e+01   3.6709999999999998e-01
   4.7655099999999997e+01  -6.2301499999999997e+01   5.6196960000000001e+02  -6.4349999999999996e+00   5.0081800000000001e+01   6.5602999999999998e+00  -3.0318300000000001e+01  -1.8210999999999999e+01   2.1120800000000000e+02   1.4824900000000000e+01  -1.8455100000000002e+01   9.4660000000000000e-01
   4.9550699999999999e+01  -6.6082700000000003e+01   5.7929790000000003e+02  -6.5114000000000001e+00   5.1670999999999999e+01   6.8497000000000003e+00  -2.7299800000000001e+01  -1.3408099999999999e+01   1.9327359999999999e+02   1.6510600000000000e+01  -1.6915500000000002e+01   1.6544000000000001e+00
   5.1225900000000003e+01  -6.8676699999999997e+01   5.9645470000000000e+02  -6.6355000000000004e+00   5.2917600000000000e+01   7.0471000000000004e+00  -2.4569800000000001e+01  -1.0584199999999999e+01   1.7943109999999999e+02   1.7734000000000002e+01  -1.5693500000000000e+01   1.9552000000000000e+00
   5.2724800000000002e+01  -7.1754400000000004e+01   6.0983690000000001e+02  -6.5972999999999997e+00   5.4030900000000003e+01   7.3232999999999997e+00  -2.1284900000000000e+01  -9.4056999999999995e+00   1.7098620000000000e+02   1.8735800000000001e+01  -1.5087400000000001e+01   2.3975000000000000e+00
   5.3893000000000001e+01  -7.4656300000000002e+01   6.2321920000000000e+02  -6.7595999999999998e+00   5.4972999999999999e+01   7.4812000000000003e+00  -2.0352799999999998e+01  -9.3612000000000002e+00   1.7203090000000000e+02   1.9439000000000000e+01  -1.5347200000000001e+01   2.2117000000000000e+00
   5.5237600000000000e+01  -7.7272300000000001e+01   6.3505740000000003e+02  -6.7595999999999998e+00   5.5829400000000000e+01   7.6698000000000004e+00  -1.7467400000000001e+01  -1.1518100000000000e+01   1.6933210000000000e+02   1.9352300000000000e+01  -1.5385600000000000e+01   2.1099999999999999e+00
   5.6075200000000002e+01  -7.9426699999999997e+01   6.4517980000000000e+02  -6.8169000000000004e+00   5.6704900000000002e+01   7.7838000000000003e+00  -1.7334199999999999e+01  -1.3185700000000001e+01   1.6515320000000000e+02   1.9332999999999998e+01  -1.5135500000000000e+01   2.0569000000000002e+00
   5.6780500000000004e+01  -8.2240600000000001e+01   6.5495920000000001e+02  -6.8360000000000003e+00   5.7390000000000001e+01   7.9722999999999997e+00  -1.5159100000000000e+01  -1.3230200000000000e+01   1.5940719999999999e+02   1.8947700000000001e+01  -1.4712100000000000e+01   1.7870999999999999e+00
   5.7530000000000001e+01  -8.4504900000000006e+01   6.6413810000000001e+02  -6.7023000000000001e+00   5.8141800000000003e+01   8.1302000000000003e+00  -1.2806500000000000e+01  -1.2874400000000000e+01   1.5191999999999999e+02   1.8379400000000000e+01  -1.4279100000000000e+01   1.5969000000000000e+00
   5.8279400000000003e+01  -8.6945099999999996e+01   6.7160130000000004e+02  -6.6258999999999997e+00   5.8807899999999997e+01   8.1697000000000006e+00  -1.1319400000000000e+01  -1.3808299999999999e+01   1.4364930000000001e+02   1.7811000000000000e+01  -1.3595900000000000e+01   1.3977999999999999e+00
   5.8940700000000000e+01  -8.8769700000000000e+01   6.8017960000000005e+02  -6.4827000000000004e+00   5.9321700000000000e+01   8.1915999999999993e+00  -1.0009900000000000e+01  -1.3341400000000000e+01   1.3267970000000000e+02   1.6684000000000001e+01  -1.2720300000000000e+01   1.2430000000000001e+00
   5.9469700000000003e+01  -9.0462500000000006e+01   6.8558399999999995e+02  -6.1486000000000001e+00   5.9759500000000003e+01   8.2004000000000001e+00  -8.4563000000000006e+00  -1.1784900000000000e+01   1.2266780000000000e+02   1.5672499999999999e+01  -1.1777400000000000e+01   1.1634000000000000e+00
   5.9866399999999999e+01  -9.1759500000000003e+01   6.8927269999999999e+02  -5.6806999999999999e+00   5.9978299999999997e+01   8.1433999999999997e+00  -7.2134000000000000e+00  -1.1206799999999999e+01   1.1013110000000000e+02   1.4314299999999999e+01  -1.0786300000000001e+01   9.9529999999999996e-01
   6.0108899999999998e+01  -9.2550899999999999e+01   6.9158889999999997e+02  -5.2511000000000001e+00   6.0025900000000000e+01   8.0776000000000003e+00  -6.0814000000000004e+00  -9.5612999999999992e+00   9.6636799999999994e+01   1.2792299999999999e+01  -9.4391999999999996e+00   9.1569999999999996e-01
   6.0593800000000002e+01  -9.3078500000000005e+01   6.9210360000000003e+02  -4.5159000000000002e+00   5.9911700000000003e+01   7.9810999999999996e+00  -4.6830999999999996e+00  -8.5162999999999993e+00   8.4361300000000000e+01   1.1222200000000001e+01  -8.3519000000000005e+00   6.6349999999999998e-01
   6.1012599999999999e+01  -9.2704800000000006e+01   6.9133150000000001e+02  -3.4371000000000000e+00   5.9911700000000003e+01   7.7135999999999996e+00  -3.8618999999999999e+00  -6.7152000000000003e+00   7.2521100000000004e+01   9.8832000000000004e+00  -7.1106999999999996e+00   7.3870000000000002e-01
   6.1277099999999997e+01  -9.2045299999999997e+01   6.8970159999999998e+02  -2.5777999999999999e+00   5.9493000000000002e+01   7.5206999999999997e+00  -3.1739000000000002e+00  -4.0247000000000002e+00   6.1638599999999997e+01   8.5153999999999996e+00  -6.1677000000000000e+00   7.4760000000000004e-01
   6.0968499999999999e+01  -9.1144000000000005e+01   6.8549820000000000e+02  -1.7184999999999999e+00   5.8941099999999999e+01   7.2137000000000002e+00  -2.3304999999999998e+00   1.7790000000000000e-01   5.1713799999999999e+01   7.4268999999999998e+00  -5.1669999999999998e+00   9.5989999999999998e-01
   6.0946500000000000e+01  -9.0616399999999999e+01   6.7932180000000005e+02  -8.4019999999999995e-01   5.8398699999999998e+01   6.9856999999999996e+00  -1.3095000000000001e+00   4.0247000000000002e+00   4.1788899999999998e+01   6.4635999999999996e+00  -4.3010999999999999e+00   1.1899000000000000e+00
   6.1387300000000003e+01  -9.0286600000000007e+01   6.7348850000000004e+02  -2.8600000000000000e-02   5.7694499999999998e+01   6.8715999999999999e+00  -3.1069999999999998e-01   6.5373000000000001e+00   3.3692300000000003e+01   5.4714000000000000e+00  -3.4542999999999999e+00   1.3048999999999999e+00
   6.1762099999999997e+01  -9.0286600000000007e+01   6.6516750000000002e+02   7.7329999999999999e-01   5.6609699999999997e+01   6.7138000000000000e+00   1.7760000000000001e-01   7.9603999999999999e+00   2.6466300000000000e+01   4.4215000000000000e+00  -2.6461000000000001e+00   1.2740000000000000e+00
   6.2313099999999999e+01  -8.9143500000000003e+01   6.5693219999999997e+02   1.6708000000000001e+00   5.5772300000000001e+01   6.4112000000000000e+00   9.1000000000000003e-01   9.2056000000000004e+00   1.9414400000000001e+01   3.4485000000000001e+00  -1.8282000000000000e+00   1.3845000000000001e+00
   6.1519599999999997e+01  -8.8396000000000001e+01   6.4938329999999996e+02   2.6924000000000001e+00   5.4915900000000001e+01   6.2050999999999998e+00   9.9880000000000002e-01   8.5385000000000009e+00   1.3146100000000001e+01   2.4563999999999999e+00  -1.2412000000000001e+00   1.1545000000000001e+00
   6.0726100000000002e+01  -8.7428700000000006e+01   6.3866030000000001e+02   3.6661999999999999e+00   5.3992899999999999e+01   6.0034000000000001e+00   1.1540999999999999e+00   4.0023999999999997e+00   6.3554000000000004e+00   1.3582000000000001e+00  -4.9070000000000003e-01   6.5910000000000002e-01
   6.0064799999999998e+01  -8.5538100000000000e+01   6.2973879999999997e+02   4.4778000000000002e+00   5.3098399999999998e+01   5.7446000000000002e+00   1.5758000000000001e+00   6.6710000000000003e-01   1.7412000000000001e+00   4.4309999999999999e-01   5.7700000000000001e-02   1.3270000000000001e-01
   5.9116999999999997e+01  -8.4504900000000006e+01   6.2038829999999996e+02   5.4611000000000001e+00   5.2175300000000000e+01   5.4596000000000000e+00   2.6634000000000002e+00  -2.9796000000000000e+00   3.7435999999999998e+00   1.7340000000000000e-01   3.7530000000000002e-01  -4.8700000000000000e-02
   5.7199300000000001e+01  -8.3955299999999994e+01   6.0975109999999995e+02   6.1390000000000002e+00   5.1356999999999999e+01   5.2579000000000002e+00  -1.5315000000000001e+00  -1.8232999999999999e+00   3.3083000000000000e+00   2.6970000000000000e-01   3.9450000000000002e-01   4.6000000000000002e-01
   5.5788600000000002e+01  -8.3405699999999996e+01   6.0057230000000004e+02   6.7977999999999996e+00   5.0357799999999997e+01   5.1176000000000004e+00   1.2650999999999999e+00   6.6710000000000003e-01   2.9600000000000000e+00   3.7569999999999998e-01   2.9830000000000001e-01   9.2899999999999996e-02
   5.4179600000000001e+01  -8.2680300000000003e+01   5.9156500000000005e+02   7.6379999999999999e+00   4.9587000000000003e+01   4.9728000000000003e+00   2.1972999999999998e+00   4.4499999999999998e-02   3.6564999999999999e+00   7.8990000000000005e-01  -2.5019999999999998e-01   2.6540000000000002e-01
   5.2724800000000002e+01  -8.2812200000000004e+01   5.8410180000000003e+02   8.3445000000000000e+00   4.9006599999999999e+01   4.8501000000000003e+00   2.9519000000000002e+00   1.9123000000000001e+00   3.3953000000000002e+00   6.6469999999999996e-01  -8.6599999999999996e-02   2.6979999999999998e-01
   5.0917299999999997e+01  -8.2284599999999998e+01   5.7646699999999998e+02   9.0413999999999994e+00   4.8321399999999997e+01   4.7009999999999996e+00   9.7660000000000002e-01   8.4499999999999997e-01   3.8306000000000000e+00   5.3939999999999999e-01   1.6360000000000000e-01   2.6100000000000001e-01
   4.9528700000000001e+01  -8.1471199999999996e+01   5.6960429999999997e+02   9.8529999999999998e+00   4.7817100000000003e+01   4.5212000000000003e+00   9.3220000000000003e-01  -1.4453000000000000e+00   3.0470999999999999e+00   3.8529999999999998e-01   2.4060000000000001e-01   1.8140000000000001e-01
   4.8492699999999999e+01  -8.1053500000000000e+01   5.6265580000000000e+02   1.0826800000000000e+01   4.7341299999999997e+01   4.3632999999999997e+00   3.7730000000000002e-01   1.5559999999999999e-01   2.4377000000000000e+00   2.8899999999999998e-01   2.4060000000000001e-01   3.0520000000000003e-01
   4.7478700000000003e+01  -8.0042199999999994e+01   5.5759460000000001e+02   1.1724299999999999e+01   4.7027299999999997e+01   4.0914000000000001e+00   1.6646000000000001e+00   3.7800000000000000e-01   2.7858999999999998e+00   5.3939999999999999e-01   2.8899999999999999e-02   1.9910000000000000e-01
   4.6112099999999998e+01  -7.8657300000000006e+01   5.5261910000000000e+02   1.2621700000000001e+01   4.6542000000000002e+01   3.8940999999999999e+00   1.7756000000000001e+00   5.5589999999999995e-01   3.0470999999999999e+00   6.6469999999999996e-01  -3.8500000000000000e-02   1.8579999999999999e-01
   4.5230499999999999e+01  -7.7052499999999995e+01   5.4738630000000001e+02   1.3824700000000000e+01   4.6284999999999997e+01   3.6133999999999999e+00   1.4427000000000001e+00   6.8930000000000002e-01   2.3506000000000000e+00   4.4309999999999999e-01   5.7700000000000001e-02   2.9189999999999999e-01
   4.4216500000000003e+01  -7.6107200000000006e+01   5.4283979999999997e+02   1.4655300000000000e+01   4.5951999999999998e+01   3.4117000000000002e+00   1.0431999999999999e+00  -3.7800000000000000e-01   4.0918000000000001e+00   4.4309999999999999e-01   5.7700000000000001e-02   2.6979999999999998e-01
   4.3180500000000002e+01  -7.5205900000000000e+01   5.3949419999999998e+02   1.5686500000000001e+01   4.5714100000000002e+01   3.2450999999999999e+00   7.1020000000000005e-01   6.6699999999999995e-02   2.7858999999999998e+00   5.1049999999999995e-01   2.6939999999999997e-01   2.7429999999999999e-01
   4.2915999999999997e+01  -7.4194599999999994e+01   5.3700649999999996e+02   1.6794000000000000e+01   4.5428600000000003e+01   2.9600000000000000e+00   1.1540999999999999e+00   4.0020000000000000e-01   2.7858999999999998e+00   5.1049999999999995e-01   5.7700000000000001e-02   2.8310000000000002e-01
   4.2342900000000000e+01  -7.3974800000000002e+01   5.3554819999999995e+02   1.7987400000000001e+01   4.5438099999999999e+01   2.7408000000000001e+00   1.7978000000000001e+00   2.2239999999999999e-01   2.6118000000000001e+00   5.9719999999999995e-01   6.7400000000000002e-02   2.1229999999999999e-01
   4.1659599999999998e+01  -7.3139399999999995e+01   5.3494770000000005e+02   1.9114000000000001e+01   4.5343000000000004e+01   2.5697000000000001e+00   1.3317000000000001e+00   8.6719999999999997e-01   3.1341999999999999e+00   5.2020000000000000e-01   4.8099999999999997e-02   2.0790000000000000e-01
   4.1329000000000001e+01  -7.2457899999999995e+01   5.3460450000000003e+02   2.0212000000000000e+01   4.5419100000000000e+01   2.3022000000000000e+00   1.3539000000000001e+00  -1.3339999999999999e-01   3.4824000000000002e+00   6.1650000000000005e-01   2.1170000000000000e-01   2.2559999999999999e-01
   4.1152700000000003e+01  -7.2128200000000007e+01   5.3417560000000003e+02   2.1529499999999999e+01   4.5438099999999999e+01   2.1312000000000002e+00   1.2873000000000001e+00  -4.4499999999999998e-02   3.4824000000000002e+00   4.5269999999999999e-01   1.8279999999999999e-01   2.6540000000000002e-01
   4.1020400000000002e+01  -7.1644499999999994e+01   5.3589130000000000e+02   2.2656099999999999e+01   4.5523800000000001e+01   1.9427000000000001e+00   1.0875999999999999e+00   4.2249999999999999e-01   2.9600000000000000e+00   5.0090000000000001e-01   1.0580000000000001e-01   2.3000000000000001e-01
   4.0844099999999997e+01  -7.1534599999999998e+01   5.3606290000000001e+02   2.3964099999999998e+01   4.5656999999999996e+01   1.7716000000000001e+00   1.4205000000000001e+00   8.8900000000000007e-02   4.0918000000000001e+00   5.8760000000000001e-01   9.6199999999999994e-02   3.1409999999999999e-01
   4.0689799999999998e+01  -7.1402699999999996e+01   5.3889369999999997e+02   2.5224399999999999e+01   4.5856800000000000e+01   1.6269000000000000e+00   1.2650999999999999e+00   3.3350000000000002e-01   2.6989000000000001e+00   4.7199999999999998e-01   3.8500000000000000e-02   2.6979999999999998e-01
   4.0888199999999998e+01  -7.1160899999999998e+01   5.4069520000000000e+02   2.6618300000000001e+01   4.6132800000000003e+01   1.4339999999999999e+00   1.2206999999999999e+00   2.8910000000000002e-01   3.4824000000000002e+00   3.9489999999999997e-01   7.6999999999999999e-02   2.0349999999999999e-01
   4.1020400000000002e+01  -7.0853099999999998e+01   5.4344029999999998e+02   2.7974000000000000e+01   4.6389699999999998e+01   1.2454000000000001e+00   1.3983000000000001e+00  -1.1119999999999999e-01   3.3953000000000002e+00   4.4309999999999999e-01   1.4430000000000001e-01   2.9189999999999999e-01
   4.1307000000000002e+01  -7.0743200000000002e+01   5.4652850000000001e+02   2.9339300000000001e+01   4.6598999999999997e+01   1.0348999999999999e+00   1.1540999999999999e+00   4.6689999999999998e-01   3.3953000000000002e+00   5.3939999999999999e-01   7.6999999999999999e-02   2.9189999999999999e-01
   4.1747799999999998e+01  -7.0391400000000004e+01   5.4935940000000005e+02   3.0866900000000001e+01   4.6970199999999998e+01   8.3760000000000001e-01   1.3983000000000001e+00   2.8910000000000002e-01   2.8730000000000002e+00   5.2020000000000000e-01   1.3469999999999999e-01   2.5659999999999999e-01
   4.1880000000000003e+01  -7.0743200000000002e+01   5.5467800000000000e+02   3.2165399999999998e+01   4.7388900000000000e+01   6.7530000000000001e-01   1.4205000000000001e+00   1.7790000000000000e-01   2.7858999999999998e+00   5.0090000000000001e-01   8.6599999999999996e-02   2.4770000000000000e-01
   4.2100499999999997e+01  -7.0589299999999994e+01   5.5939610000000005e+02   3.3778900000000000e+01   4.7969299999999997e+01   4.9990000000000001e-01   1.3761000000000001e+00   3.5580000000000001e-01   2.2635999999999998e+00   4.9130000000000001e-01   7.6999999999999999e-02   2.3000000000000001e-01
   4.2563400000000001e+01  -7.0413399999999996e+01   5.6480039999999997e+02   3.5363799999999998e+01   4.8435600000000001e+01   2.6310000000000000e-01   1.4427000000000001e+00   8.8900000000000007e-02   3.6564999999999999e+00   5.3939999999999999e-01   1.0580000000000001e-01   2.6540000000000002e-01
   4.2475200000000001e+01  -7.0303500000000000e+01   5.6900379999999996e+02   3.6910400000000003e+01   4.9006599999999999e+01   1.6230000000000000e-01   1.1984999999999999e+00   3.7800000000000000e-01   2.6118000000000001e+00   4.9130000000000001e-01   1.2509999999999999e-01   2.4770000000000000e-01
   4.2695599999999999e+01  -7.0347499999999997e+01   5.7406510000000003e+02   3.8466700000000003e+01   4.9425300000000000e+01   3.0700000000000002e-02   1.2650999999999999e+00   1.1119999999999999e-01   3.0470999999999999e+00   5.1049999999999995e-01   9.6199999999999994e-02   2.5659999999999999e-01
   4.3070300000000003e+01  -7.0501400000000004e+01   5.7861159999999995e+02   4.0013399999999997e+01   4.9891500000000001e+01  -2.2359999999999999e-01   1.2428999999999999e+00   1.1119999999999999e-01   2.3506000000000000e+00   4.5269999999999999e-01   1.9199999999999998e-02   2.7429999999999999e-01
   4.3334800000000001e+01  -7.1358699999999999e+01   5.8427340000000004e+02   4.1579099999999997e+01   5.0329300000000003e+01  -2.6310000000000000e-01   1.2206999999999999e+00   4.2249999999999999e-01   3.6564999999999999e+00   5.1049999999999995e-01   1.0580000000000001e-01   3.0080000000000001e-01
   4.3577300000000001e+01  -7.2172100000000000e+01   5.8864829999999995e+02   4.3183100000000003e+01   5.0747999999999998e+01  -3.9910000000000001e-01   1.2206999999999999e+00  -6.6699999999999995e-02   3.6564999999999999e+00   5.2020000000000000e-01   7.6999999999999999e-02   2.2120000000000001e-01
   4.4106299999999997e+01  -7.2655799999999999e+01   5.9448159999999996e+02   4.4844400000000000e+01   5.1271299999999997e+01  -5.4820000000000002e-01   1.1096999999999999e+00   3.3350000000000002e-01   3.2212000000000001e+00   4.5269999999999999e-01   7.6999999999999999e-02   2.5659999999999999e-01
   4.4326700000000002e+01  -7.2721699999999998e+01   5.9911400000000003e+02   4.6830199999999998e+01   5.1585299999999997e+01  -7.1040000000000003e-01   1.2650999999999999e+00   2.0010000000000000e-01   3.3953000000000002e+00   4.7199999999999998e-01   9.5999999999999992e-03   2.5209999999999999e-01
   4.4855699999999999e+01  -7.3051500000000004e+01   6.0468989999999997e+02   4.8453299999999999e+01   5.2089700000000001e+01  -7.5860000000000005e-01   1.3761000000000001e+00   2.6679999999999998e-01   3.4824000000000002e+00   5.5869999999999997e-01   1.8279999999999999e-01   2.6979999999999998e-01
   4.5561100000000003e+01  -7.3491100000000003e+01   6.0906489999999997e+02   5.0372300000000003e+01   5.2451300000000003e+01  -8.8139999999999996e-01   1.2873000000000001e+00   4.0020000000000000e-01   3.0470999999999999e+00   5.4910000000000003e-01   9.6199999999999994e-02   2.4329999999999999e-01
   4.6376600000000003e+01  -7.3733000000000004e+01   6.1189570000000003e+02   5.2262700000000002e+01   5.2613100000000003e+01  -1.0700000000000001e+00   1.2428999999999999e+00   8.8900000000000007e-02   3.7435999999999998e+00   4.0460000000000002e-01   3.8500000000000000e-02   2.4329999999999999e-01
   4.7082000000000001e+01  -7.4172600000000003e+01   6.1592759999999998e+02   5.4000399999999999e+01   5.2869999999999997e+01  -1.2146999999999999e+00   1.1318999999999999e+00   2.6679999999999998e-01   3.3083000000000000e+00   5.3939999999999999e-01   7.6999999999999999e-02   2.2559999999999999e-01
   4.7809399999999997e+01  -7.4700199999999995e+01   6.2004520000000002e+02   5.5862099999999998e+01   5.3031799999999997e+01  -1.3550000000000000e+00   1.3539000000000001e+00   2.4460000000000001e-01   3.2212000000000001e+00   4.6239999999999998e-01   7.6999999999999999e-02   2.3890000000000000e-01
   4.8624899999999997e+01  -7.4832099999999997e+01   6.2210400000000004e+02   5.7771599999999999e+01   5.3326700000000002e+01  -1.5173000000000001e+00   1.2206999999999999e+00   1.7790000000000000e-01   2.6989000000000001e+00   4.1420000000000001e-01   8.6599999999999996e-02   2.5209999999999999e-01
   4.9726999999999997e+01  -7.5052000000000007e+01   6.2759420000000000e+02   5.9719299999999997e+01   5.3697899999999997e+01  -1.6181000000000001e+00   1.3317000000000001e+00   2.0010000000000000e-01   3.3953000000000002e+00   5.2980000000000005e-01   8.6599999999999996e-02   2.6979999999999998e-01
   5.0718899999999998e+01  -7.5447699999999998e+01   6.3111130000000003e+02   6.1724299999999999e+01   5.3897700000000000e+01  -1.8023000000000000e+00   1.0875999999999999e+00   3.1130000000000002e-01   3.0470999999999999e+00   5.4910000000000003e-01   1.0580000000000001e-01   2.5659999999999999e-01
   5.1380200000000002e+01  -7.6129199999999997e+01   6.3651570000000004e+02   6.3643300000000004e+01   5.4202199999999998e+01  -1.9864999999999999e+00   1.2873000000000001e+00   3.1130000000000002e-01   3.3083000000000000e+00   5.1049999999999995e-01   8.6599999999999996e-02   2.5209999999999999e-01
   5.2085599999999999e+01  -7.6393000000000001e+01   6.4071910000000003e+02   6.5724599999999995e+01   5.4449599999999997e+01  -2.1267999999999998e+00   1.4205000000000001e+00   1.7790000000000000e-01   2.9600000000000000e+00   4.6239999999999998e-01   1.5400000000000000e-01   2.4329999999999999e-01
   5.2680700000000002e+01  -7.7118399999999994e+01   6.4629499999999996e+02   6.7681899999999999e+01   5.4801699999999997e+01  -2.2671999999999999e+00   1.1984999999999999e+00   2.0010000000000000e-01   3.1341999999999999e+00   5.2980000000000005e-01   1.4430000000000001e-01   2.3890000000000000e-01
   5.3518300000000004e+01  -7.8415499999999994e+01   6.5049839999999995e+02   6.9581800000000001e+01   5.5229900000000001e+01  -2.2847000000000000e+00   1.3095000000000001e+00   2.4460000000000001e-01   3.3953000000000002e+00   5.4910000000000003e-01   1.4430000000000001e-01   2.5659999999999999e-01
   5.5457999999999998e+01  -7.9470699999999994e+01   6.5513080000000002e+02   7.1510400000000004e+01   5.5391700000000000e+01  -2.3812000000000002e+00   1.2650999999999999e+00   6.6699999999999995e-02   3.3953000000000002e+00   5.0090000000000001e-01   7.6999999999999999e-02   2.6540000000000002e-01
   5.4355899999999998e+01  -8.0723699999999994e+01   6.6370910000000003e+02   7.3219399999999993e+01   5.6057800000000000e+01  -2.7057000000000002e+00   1.3983000000000001e+00  -1.1119999999999999e-01   2.7858999999999998e+00   4.3350000000000000e-01   1.0580000000000001e-01   2.5209999999999999e-01
   5.3782800000000002e+01  -8.5736000000000004e+01   6.7220169999999996e+02   7.4804299999999998e+01   5.7209200000000003e+01  -1.8769000000000000e+00   1.2650999999999999e+00   2.8910000000000002e-01   3.1341999999999999e+00   4.8159999999999997e-01   7.6999999999999999e-02   2.3440000000000000e-01
   5.4664499999999997e+01  -8.8505899999999997e+01   6.8172370000000001e+02   7.6236400000000003e+01   5.8094200000000001e+01  -1.7190000000000001e+00   1.0653999999999999e+00   2.8910000000000002e-01   3.4824000000000002e+00   5.6830000000000003e-01   9.6199999999999994e-02   2.8749999999999998e-01
   5.5083300000000001e+01  -9.1122000000000000e+01   6.9141729999999995e+02   7.7735299999999995e+01   5.8741300000000003e+01  -1.8549000000000000e+00   1.2206999999999999e+00   2.0010000000000000e-01   3.6564999999999999e+00   4.7199999999999998e-01   1.1550000000000001e-01   2.2559999999999999e-01
   5.4598399999999998e+01  -9.5672600000000003e+01   6.9750800000000004e+02   7.8881000000000000e+01   5.9550100000000000e+01  -1.6225000000000001e+00   1.0875999999999999e+00   1.3339999999999999e-01   2.6118000000000001e+00   5.7799999999999996e-01   9.6199999999999994e-02   2.6979999999999998e-01
   5.4774700000000003e+01  -9.8420500000000004e+01   7.0479960000000005e+02   8.0246300000000005e+01   6.0121099999999998e+01  -1.3856999999999999e+00   1.2206999999999999e+00   3.1130000000000002e-01   3.3083000000000000e+00   4.9130000000000001e-01   4.8099999999999997e-02   2.3890000000000000e-01
   5.6405799999999999e+01  -1.0077280000000000e+02   7.1183389999999997e+02   8.1573400000000007e+01   6.0673000000000002e+01  -1.2673000000000001e+00   1.2428999999999999e+00   2.4460000000000001e-01   3.3083000000000000e+00   4.9130000000000001e-01   1.8279999999999999e-01   2.6100000000000001e-01
   5.6780500000000004e+01  -1.0332290000000000e+02   7.1792449999999997e+02   8.2833699999999993e+01   6.1234400000000001e+01  -1.1533000000000000e+00   1.1984999999999999e+00  -4.4499999999999998e-02   3.2212000000000001e+00   4.5269999999999999e-01   1.3469999999999999e-01   2.5209999999999999e-01
   5.7618099999999998e+01  -1.0571910000000000e+02   7.2221370000000002e+02   8.4065299999999993e+01   6.1700699999999998e+01  -9.3840000000000001e-01   1.2650999999999999e+00   1.1119999999999999e-01   3.2212000000000001e+00   4.6239999999999998e-01   1.0580000000000001e-01   1.9020000000000001e-01
   5.9690100000000001e+01  -1.0868689999999999e+02   7.2899059999999997e+02   8.5086900000000000e+01   6.2062300000000000e+01  -7.5860000000000005e-01   1.4427000000000001e+00   1.3339999999999999e-01   3.0470999999999999e+00   5.2020000000000000e-01   2.8899999999999999e-02   2.8749999999999998e-01
   6.1475499999999997e+01  -1.1145680000000000e+02   7.3225040000000001e+02   8.6156199999999998e+01   6.2128900000000002e+01  -5.1749999999999996e-01   1.3539000000000001e+00   3.7800000000000000e-01   2.8730000000000002e+00   4.9130000000000001e-01   8.6599999999999996e-02   2.4770000000000000e-01
   6.2952300000000001e+01  -1.1433660000000000e+02   7.3345140000000004e+02   8.6824500000000000e+01   6.2290700000000001e+01  -2.6310000000000000e-01   1.2650999999999999e+00   1.1119999999999999e-01   3.4824000000000002e+00   5.1049999999999995e-01   5.7700000000000001e-02   2.5209999999999999e-01
   6.3988300000000002e+01  -1.1754620000000000e+02   7.3636800000000005e+02   8.7578800000000001e+01   6.2395299999999999e+01  -5.2600000000000001e-02   1.1984999999999999e+00   8.8900000000000007e-02   3.3953000000000002e+00   5.0090000000000001e-01   9.6199999999999994e-02   2.6540000000000002e-01
   6.5465100000000007e+01  -1.2025020000000001e+02   7.3894150000000002e+02   8.8103899999999996e+01   6.2338200000000001e+01   2.1049999999999999e-01   1.0875999999999999e+00   2.4460000000000001e-01   3.5695000000000001e+00   4.6239999999999998e-01   2.8899999999999999e-02   2.5659999999999999e-01
   6.6567200000000000e+01  -1.2326200000000000e+02   7.3774059999999997e+02   8.8524000000000001e+01   6.2281100000000002e+01   4.8240000000000000e-01   1.3761000000000001e+00   3.3350000000000002e-01   3.5695000000000001e+00   5.3939999999999999e-01   8.6599999999999996e-02   2.6100000000000001e-01
   6.6853800000000007e+01  -1.2497669999999999e+02   7.3679690000000005e+02   8.8753100000000003e+01   6.2119399999999999e+01   6.1829999999999996e-01   1.1096999999999999e+00   4.4499999999999998e-02   2.7858999999999998e+00   4.6239999999999998e-01   9.5999999999999992e-03   2.7870000000000000e-01
   6.6368899999999996e+01  -1.2765870000000000e+02   7.3551020000000005e+02   8.8676699999999997e+01   6.1967100000000002e+01   1.3463000000000001e+00   1.1540999999999999e+00   1.5559999999999999e-01   3.2212000000000001e+00   4.3350000000000000e-01   9.6199999999999994e-02   2.6540000000000002e-01
   6.8044100000000000e+01  -1.2983510000000001e+02   7.3044889999999998e+02   8.9287800000000004e+01   6.1500799999999998e+01   1.1577000000000000e+00   1.3317000000000001e+00   1.1119999999999999e-01   2.8730000000000002e+00   4.6239999999999998e-01   1.5400000000000000e-01   2.6979999999999998e-01
   6.7603200000000001e+01  -1.3856260000000000e+02   7.2555930000000001e+02   8.8027500000000003e+01   6.1034599999999998e+01   1.3200000000000001e+00   1.2428999999999999e+00   0.0000000000000000e+00   3.2212000000000001e+00   4.6239999999999998e-01   1.8279999999999999e-01   2.3890000000000000e-01
   6.5641499999999994e+01  -1.3304470000000001e+02   7.1603729999999996e+02   8.8056100000000001e+01   6.0415999999999997e+01   1.4734000000000000e+00   9.3220000000000003e-01   4.4499999999999998e-02   2.5247000000000002e+00   5.3939999999999999e-01   8.6599999999999996e-02   2.8749999999999998e-01
   6.5288799999999995e+01  -1.3407790000000000e+02   7.0402750000000003e+02   8.7263700000000000e+01   5.9664299999999997e+01   1.9427000000000001e+00   1.2650999999999999e+00   3.1130000000000002e-01   3.5695000000000001e+00   5.2020000000000000e-01   2.2130000000000000e-01   2.7870000000000000e-01
   6.2952300000000001e+01  -1.3933199999999999e+02   6.9467710000000000e+02   8.5669300000000007e+01   5.8741300000000003e+01   2.3635999999999999e+00   1.2650999999999999e+00   2.2239999999999999e-01   2.7858999999999998e+00   5.1049999999999995e-01   8.6599999999999996e-02   2.7429999999999999e-01
   6.2820099999999996e+01  -1.3504519999999999e+02   6.8000810000000001e+02   8.5058199999999999e+01   5.7637400000000000e+01   2.6486999999999998e+00   1.2206999999999999e+00   2.2200000000000001e-02   3.4824000000000002e+00   4.4309999999999999e-01   9.6199999999999994e-02   2.6979999999999998e-01
   5.8433700000000002e+01  -1.3739740000000000e+02   6.6619690000000003e+02   8.3368300000000005e+01   5.6676299999999998e+01   2.6530999999999998e+00   1.1318999999999999e+00   1.5559999999999999e-01   2.3506000000000000e+00   4.8159999999999997e-01   6.7400000000000002e-02   2.8749999999999998e-01
   5.7596100000000000e+01  -1.3638620000000000e+02   6.4783910000000003e+02   8.1688000000000002e+01   5.5391700000000000e+01   3.0520999999999998e+00   1.4871000000000001e+00   3.7800000000000000e-01   2.0893999999999999e+00   4.8159999999999997e-01   1.4430000000000001e-01   2.7870000000000000e-01
   5.5413899999999998e+01  -1.3423179999999999e+02   6.3059659999999997e+02   7.9912199999999999e+01   5.3878700000000002e+01   3.3239999999999998e+00   8.6560000000000004e-01   1.7790000000000000e-01   2.6989000000000001e+00   4.5269999999999999e-01   1.9199999999999998e-02   2.5209999999999999e-01
   5.3275799999999997e+01  -1.3434170000000000e+02   6.0983690000000001e+02   7.7687600000000003e+01   5.2289499999999997e+01   3.3546999999999998e+00   1.1762999999999999e+00   3.3350000000000002e-01   2.8730000000000002e+00   5.5869999999999997e-01   9.6199999999999994e-02   2.7870000000000000e-01
   5.0586700000000000e+01  -1.3133000000000001e+02   5.8676110000000006e+02   7.5472600000000000e+01   5.0567200000000000e+01   3.5651999999999999e+00   1.8866000000000001e+00  -8.8900000000000007e-02   3.2212000000000001e+00   5.0090000000000001e-01   1.6360000000000000e-01   1.5920000000000001e-01
   4.9043700000000001e+01  -1.2904370000000000e+02   5.6411419999999998e+02   7.2856600000000000e+01   4.8578299999999999e+01   3.7231000000000001e+00   3.9950000000000002e-01   4.6689999999999998e-01   3.4824000000000002e+00   4.7199999999999998e-01   1.0580000000000001e-01   2.9640000000000000e-01
   4.6993800000000000e+01  -1.2673540000000000e+02   5.3975160000000005e+02   7.0097399999999993e+01   4.6456299999999999e+01   3.8371000000000000e+00   1.4205000000000001e+00   4.2249999999999999e-01   2.5247000000000002e+00   5.3939999999999999e-01   1.3469999999999999e-01   2.2559999999999999e-01
   4.4833700000000000e+01  -1.2291020000000000e+02   5.1204340000000002e+02   6.7118600000000001e+01   4.4324800000000003e+01   3.8677999999999999e+00   1.4649000000000001e+00  -8.8900000000000007e-02   2.6118000000000001e+00   5.0090000000000001e-01   1.6360000000000000e-01   2.1679999999999999e-01
   4.2122500000000002e+01  -1.1886530000000000e+02   4.8605090000000001e+02   6.3939300000000003e+01   4.2060000000000002e+01   3.9291999999999998e+00   1.1540999999999999e+00   7.5600000000000001e-01   3.4824000000000002e+00   4.8159999999999997e-01   1.0580000000000001e-01   3.6270000000000002e-01
   4.0381200000000000e+01  -1.1440260000000001e+02   4.5774230000000000e+02   6.0683599999999998e+01   3.9528799999999997e+01   3.9554999999999998e+00   1.4649000000000001e+00   2.4460000000000001e-01   2.9600000000000000e+00   5.2020000000000000e-01   5.7700000000000001e-02   1.4599999999999999e-01
   3.7692000000000000e+01  -1.0921450000000000e+02   4.2874740000000003e+02   5.7313299999999998e+01   3.7092700000000001e+01   3.8940999999999999e+00   1.0875999999999999e+00  -1.3339999999999999e-01   3.3953000000000002e+00   4.7199999999999998e-01   9.5999999999999992e-03   3.0520000000000003e-01
   3.4473900000000000e+01  -1.0356470000000000e+02   3.9872300000000001e+02   5.3694899999999997e+01   3.4618600000000001e+01   3.8590000000000000e+00   1.1096999999999999e+00   6.0040000000000004e-01   3.0470999999999999e+00   4.3350000000000000e-01   1.1550000000000001e-01   3.2729999999999998e-01
   3.1343900000000001e+01  -9.7079499999999996e+01   3.6861290000000002e+02   5.0114600000000003e+01   3.1992200000000000e+01   3.7494000000000001e+00   1.2873000000000001e+00  -1.3339999999999999e-01   3.9177000000000000e+00   5.2980000000000005e-01   1.6360000000000000e-01   1.9910000000000000e-01
   2.8368200000000002e+01  -8.9627099999999999e+01   3.3764499999999998e+02   4.6620199999999997e+01   2.9537199999999999e+01   3.4906000000000001e+00   1.1984999999999999e+00   2.2239999999999999e-01   3.4824000000000002e+00   4.7199999999999998e-01   1.1550000000000001e-01   2.8310000000000002e-01
   2.5613000000000000e+01  -8.2174700000000001e+01   3.0856430000000000e+02   4.2992199999999997e+01   2.7015499999999999e+01   3.3765999999999998e+00   1.2428999999999999e+00   3.3350000000000002e-01   3.5695000000000001e+00   5.2980000000000005e-01   1.6360000000000000e-01   1.9460000000000000e-01
   2.1711500000000001e+01  -7.3447199999999995e+01   2.7811099999999999e+02   3.9602800000000002e+01   2.4531800000000000e+01   3.0916000000000001e+00   1.5315000000000001e+00   6.6699999999999995e-02   3.5695000000000001e+00   5.2980000000000005e-01   1.2509999999999999e-01   2.4329999999999999e-01
   1.8272900000000000e+01  -6.5049400000000006e+01   2.4980240000000001e+02   3.6213500000000003e+01   2.2257500000000000e+01   2.8416000000000001e+00   1.1540999999999999e+00   4.0020000000000000e-01   3.4824000000000002e+00   5.9719999999999995e-01   1.7319999999999999e-01   2.7870000000000000e-01
   1.4878399999999999e+01  -5.6563800000000001e+01   2.2046430000000001e+02   3.2604500000000002e+01   1.9926200000000001e+01   2.6311000000000000e+00   1.3761000000000001e+00   1.5559999999999999e-01   3.8306000000000000e+00   5.0090000000000001e-01   1.6360000000000000e-01   2.1679999999999999e-01
   1.1726400000000000e+01  -4.9529000000000003e+01   1.9498650000000001e+02   2.9234300000000001e+01   1.7699500000000000e+01   2.4119000000000002e+00   1.1984999999999999e+00   2.2239999999999999e-01   2.5247000000000002e+00   4.6239999999999998e-01   1.0580000000000001e-01   2.2120000000000001e-01
   7.9352000000000000e+00  -4.3021900000000002e+01   1.7019499999999999e+02   2.6150500000000001e+01   1.5843900000000000e+01   2.2627999999999999e+00   1.2873000000000001e+00   2.2239999999999999e-01   2.5247000000000002e+00   4.2380000000000001e-01   1.5400000000000000e-01   2.6100000000000001e-01
   5.7971000000000004e+00  -3.4492199999999997e+01   1.4789120000000000e+02   2.3219400000000000e+01   1.3883599999999999e+01   1.8462000000000001e+00   1.3317000000000001e+00   4.4499999999999998e-02   2.9600000000000000e+00   5.5869999999999997e-01   9.6199999999999994e-02   2.6100000000000001e-01
   4.2541000000000002e+00  -2.8556699999999999e+01   1.2635950000000000e+02   2.0422000000000001e+01   1.2066100000000000e+01   1.7541000000000000e+00   1.1318999999999999e+00   2.8910000000000002e-01   3.0470999999999999e+00   4.7199999999999998e-01   5.7700000000000001e-02   2.8310000000000002e-01
   2.9535999999999998e+00  -2.3742300000000000e+01   1.0920280000000000e+02   1.7662800000000001e+01   1.0324700000000000e+01   1.3111999999999999e+00   1.1096999999999999e+00   8.8900000000000007e-02   2.3506000000000000e+00   5.2980000000000005e-01   1.4430000000000001e-01   3.1850000000000001e-01
   2.9756999999999998e+00  -1.9103700000000000e+01   9.0759200000000007e+01   1.5218600000000000e+01   8.6783999999999999e+00   9.8670000000000002e-01   1.2428999999999999e+00   2.0010000000000000e-01   2.4377000000000000e+00   4.2380000000000001e-01   1.2509999999999999e-01   1.8140000000000001e-01
   3.1741000000000001e+00  -1.3937600000000000e+01   7.4889200000000002e+01   1.3022700000000000e+01   7.0987999999999998e+00   5.9199999999999997e-01   1.0653999999999999e+00   2.8910000000000002e-01   3.0470999999999999e+00   5.2980000000000005e-01   1.9239999999999999e-01   2.7429999999999999e-01
   2.6450999999999998e+00  -9.8925999999999998e+00   6.2021700000000003e+01   1.0950900000000001e+01   5.8712999999999997e+00   3.8590000000000002e-01   1.3095000000000001e+00   8.8900000000000007e-02   3.9177000000000000e+00   5.5869999999999997e-01   8.6599999999999996e-02   2.6979999999999998e-01
   1.9177000000000000e+00  -6.3312999999999997e+00   4.7953099999999999e+01   8.9364000000000008e+00   4.7103000000000002e+00   1.3159999999999999e-01   1.1096999999999999e+00   1.5559999999999999e-01   3.3953000000000002e+00   3.5639999999999999e-01   1.0580000000000001e-01   2.1679999999999999e-01
   1.3225000000000000e+00  -2.2423000000000002e+00   3.7315899999999999e+01   7.1318999999999999e+00   3.5874999999999999e+00  -1.0090000000000000e-01   1.5093000000000001e+00   3.3350000000000002e-01   3.0470999999999999e+00   4.8159999999999997e-01   1.0580000000000001e-01   2.4329999999999999e-01
   1.5429999999999999e-01   2.0445000000000002e+00   2.7279199999999999e+01   5.5088999999999997e+00   2.6644000000000001e+00  -3.4639999999999999e-01   1.2873000000000001e+00   4.4499999999999998e-02   2.9600000000000000e+00   5.7799999999999996e-01   1.0580000000000001e-01   2.5209999999999999e-01
  -4.6289999999999998e-01   5.0561999999999996e+00   1.8357700000000001e+01   4.1245000000000003e+00   1.7699000000000000e+00  -6.5339999999999998e-01   9.7660000000000002e-01   3.7800000000000000e-01   3.3953000000000002e+00   4.7199999999999998e-01   6.7400000000000002e-02   3.0080000000000001e-01
  -9.0369999999999995e-01   6.3752000000000004e+00   1.1323499999999999e+01   2.9215000000000000e+00   1.2561000000000000e+00  -6.5339999999999998e-01   1.1318999999999999e+00   3.1130000000000002e-01   3.3083000000000000e+00   5.6830000000000003e-01   5.7700000000000001e-02   3.0959999999999999e-01
  -3.3060000000000000e-01   3.0777000000000001e+00   3.0882000000000001e+00   1.1266000000000000e+00   2.4740000000000001e-01  -1.2280000000000001e-01   1.2650999999999999e+00   3.5580000000000001e-01   3.8306000000000000e+00   5.3939999999999999e-01   4.8099999999999997e-02   3.0080000000000001e-01
   2.6450000000000001e-01  -1.8906000000000001e+00  -1.5441000000000000e+00   2.3870000000000000e-01   4.7600000000000003e-02  -1.0960000000000000e-01   9.7660000000000002e-01   5.1139999999999997e-01   2.2635999999999998e+00   5.0090000000000001e-01   6.7400000000000002e-02   2.6540000000000002e-01
  -2.4249999999999999e-01  -1.8246000000000000e+00   5.1470000000000005e-01   4.8690000000000000e-01   9.5200000000000007e-02   0.0000000000000000e+00   1.3761000000000001e+00   2.4460000000000001e-01   2.9600000000000000e+00   5.0090000000000001e-01   7.6999999999999999e-02   3.0080000000000001e-01
   7.9349999999999998e-01   1.7806999999999999e+00   6.8630000000000002e-01   8.1150000000000000e-01   5.7099999999999998e-02  -1.9289999999999999e-01   1.3761000000000001e+00   5.7809999999999995e-01   3.0470999999999999e+00   4.9130000000000001e-01   1.1550000000000001e-01   2.6540000000000002e-01
   2.4249999999999999e-01   1.9789999999999999e-01   6.8630000000000002e-01   5.7279999999999998e-01   1.2370000000000000e-01  -3.5099999999999999e-02   1.3095000000000001e+00   2.4460000000000001e-01   3.3953000000000002e+00   5.1049999999999995e-01   1.0580000000000001e-01   2.4329999999999999e-01
  -2.2040000000000001e-01  -1.5608000000000000e+00  -2.5740000000000002e-01   4.8690000000000000e-01  -1.9000000000000000e-02  -1.0520000000000000e-01   1.2428999999999999e+00   1.3339999999999999e-01   3.8306000000000000e+00   5.1049999999999995e-01   8.6599999999999996e-02   2.7870000000000000e-01
   1.5429999999999999e-01   7.4739999999999995e-01   6.8630000000000002e-01   6.0150000000000003e-01   4.7600000000000003e-02  -1.4910000000000001e-01   1.2428999999999999e+00   3.1130000000000002e-01   3.4824000000000002e+00   5.1049999999999995e-01   7.6999999999999999e-02   2.6100000000000001e-01
   1.1020000000000001e-01   7.9139999999999999e-01   1.3725000000000001e+00   5.8240000000000003e-01   2.8500000000000001e-02  -5.2600000000000001e-02   1.3539000000000001e+00   3.5580000000000001e-01   3.4824000000000002e+00   4.8159999999999997e-01   7.6999999999999999e-02   2.4329999999999999e-01
   4.4080000000000003e-01  -1.1871000000000000e+00   6.0050000000000003e-01   5.1559999999999995e-01   1.4269999999999999e-01  -1.3589999999999999e-01   1.0875999999999999e+00   2.6679999999999998e-01   3.3953000000000002e+00   5.3939999999999999e-01   6.7400000000000002e-02   2.4329999999999999e-01
  -6.6100000000000006e-02  -4.3999999999999997e-02   2.5740000000000002e-01   4.6779999999999999e-01   0.0000000000000000e+00  -1.4030000000000001e-01   1.1984999999999999e+00   4.4469999999999998e-01   3.0470999999999999e+00   4.7199999999999998e-01   2.8899999999999999e-02   2.6540000000000002e-01
  -4.4100000000000000e-02   8.3540000000000003e-01   3.4310000000000002e-01   6.4920000000000000e-01   4.7600000000000003e-02  -7.8899999999999998e-02   1.4427000000000001e+00   6.6699999999999995e-02   3.0470999999999999e+00   5.4910000000000003e-01   9.6199999999999994e-02   2.8310000000000002e-01
   2.4249999999999999e-01  -5.9360000000000002e-01   0.0000000000000000e+00   4.5829999999999999e-01  -2.8500000000000001e-02  -9.2100000000000001e-02   1.2873000000000001e+00   3.1130000000000002e-01   3.3953000000000002e+00   4.4309999999999999e-01   4.8099999999999997e-02   2.8310000000000002e-01
   3.5270000000000001e-01  -3.0780000000000002e-01   4.2890000000000000e-01   5.8240000000000003e-01   2.8500000000000001e-02  -6.1400000000000003e-02   1.3095000000000001e+00   2.2239999999999999e-01   3.3953000000000002e+00   4.9130000000000001e-01   1.9199999999999998e-02   2.6100000000000001e-01
   1.5429999999999999e-01   4.3969999999999998e-01   8.5800000000000001e-02   6.2060000000000004e-01  -4.7600000000000003e-02  -3.9500000000000000e-02   1.3095000000000001e+00   0.0000000000000000e+00   3.4824000000000002e+00   6.5500000000000003e-01   1.6360000000000000e-01   2.5659999999999999e-01
  -6.6100000000000006e-02  -1.9789999999999999e-01   8.5800000000000001e-02   5.0600000000000001e-01  -7.6100000000000001e-02  -6.5799999999999997e-02   1.1984999999999999e+00   3.3350000000000002e-01   3.3083000000000000e+00   5.5869999999999997e-01   9.6199999999999994e-02   3.0080000000000001e-01
   4.8490000000000000e-01  -4.1770000000000002e-01   9.4359999999999999e-01   5.0600000000000001e-01  -1.9000000000000000e-02  -1.0960000000000000e-01   1.3095000000000001e+00   1.3339999999999999e-01   2.7858999999999998e+00   4.1420000000000001e-01   3.8500000000000000e-02   2.5209999999999999e-01
   1.9839999999999999e-01   2.1980000000000000e-01   2.5740000000000002e-01   5.7279999999999998e-01   2.8500000000000001e-02  -1.0960000000000000e-01   1.3095000000000001e+00   4.4499999999999998e-02   2.2635999999999998e+00   6.1650000000000005e-01   9.6199999999999994e-02   2.6979999999999998e-01
   0.0000000000000000e+00  -6.6000000000000003e-02  -4.2890000000000000e-01   4.8690000000000000e-01  -1.9000000000000000e-02  -7.4499999999999997e-02   1.1318999999999999e+00   2.2239999999999999e-01   3.2212000000000001e+00   3.9489999999999997e-01   1.8279999999999999e-01   2.2559999999999999e-01
   0.0000000000000000e+00  -2.1980000000000000e-01   7.7210000000000001e-01   5.9189999999999998e-01   5.7099999999999998e-02  -1.0520000000000000e-01   1.1318999999999999e+00   2.0010000000000000e-01   2.9600000000000000e+00   4.9130000000000001e-01   1.0580000000000001e-01   2.7870000000000000e-01
   1.9839999999999999e-01   2.4179999999999999e-01   1.1152000000000000e+00   5.6330000000000002e-01  -9.4999999999999998e-03  -8.3299999999999999e-02   1.2206999999999999e+00   1.5559999999999999e-01   2.8730000000000002e+00   4.5269999999999999e-01   1.1550000000000001e-01   2.5659999999999999e-01
   1.5429999999999999e-01  -1.0990000000000000e-01   6.8630000000000002e-01   4.2959999999999998e-01  -1.9000000000000000e-02  -1.0520000000000000e-01   1.1984999999999999e+00   3.3350000000000002e-01   3.6564999999999999e+00   4.1420000000000001e-01   1.0580000000000001e-01   2.5209999999999999e-01
   6.6100000000000006e-02  -1.0990000000000000e-01   2.5740000000000002e-01   4.3919999999999998e-01  -9.4999999999999998e-03  -7.8899999999999998e-02   1.2650999999999999e+00   3.5580000000000001e-01   3.5695000000000001e+00   4.8159999999999997e-01   7.6999999999999999e-02   2.7429999999999999e-01
   1.1020000000000001e-01   1.7590000000000000e-01  -9.4359999999999999e-01   4.3919999999999998e-01   9.4999999999999998e-03  -6.1400000000000003e-02   1.2650999999999999e+00   1.5559999999999999e-01   2.7858999999999998e+00   4.9130000000000001e-01   1.5400000000000000e-01   2.3000000000000001e-01
   8.8200000000000001e-02   2.6379999999999998e-01   1.4582999999999999e+00   5.2510000000000001e-01   9.4999999999999998e-03  -1.1400000000000000e-01   1.2428999999999999e+00   3.1130000000000002e-01   3.5695000000000001e+00   4.6239999999999998e-01   1.5400000000000000e-01   1.9460000000000000e-01
   1.3230000000000000e-01  -4.3999999999999997e-02   4.2890000000000000e-01   4.4869999999999999e-01  -7.6100000000000001e-02  -9.2100000000000001e-02   1.0875999999999999e+00   2.8910000000000002e-01   2.7858999999999998e+00   5.1049999999999995e-01   7.6999999999999999e-02   2.2120000000000001e-01
   1.5429999999999999e-01   2.1999999999999999e-02  -2.5740000000000002e-01   6.5880000000000005e-01  -4.7600000000000003e-02  -3.9500000000000000e-02   1.2206999999999999e+00   2.0010000000000000e-01   3.3083000000000000e+00   4.3350000000000000e-01   1.0580000000000001e-01   2.3440000000000000e-01
   4.4100000000000000e-02   1.5390000000000001e-01   8.5800000000000001e-02   6.1099999999999999e-01   3.8100000000000002e-02  -1.4910000000000001e-01   1.2428999999999999e+00   1.7790000000000000e-01   2.9600000000000000e+00   4.9130000000000001e-01   9.5999999999999992e-03   2.6100000000000001e-01
  -6.6100000000000006e-02  -1.7590000000000000e-01   9.4359999999999999e-01   5.0600000000000001e-01  -9.4999999999999998e-03  -8.7700000000000000e-02   1.1984999999999999e+00   3.5580000000000001e-01   3.1341999999999999e+00   5.0090000000000001e-01   9.6199999999999994e-02   2.2120000000000001e-01
   2.2040000000000001e-01  -1.3189999999999999e-01   1.0294000000000001e+00   4.9650000000000000e-01  -1.9000000000000000e-02  -1.0960000000000000e-01   1.3539000000000001e+00   1.7790000000000000e-01   3.4824000000000002e+00   4.8159999999999997e-01   1.0580000000000001e-01   3.0520000000000003e-01
   1.7630000000000001e-01   2.6379999999999998e-01   6.8630000000000002e-01   5.4420000000000002e-01   0.0000000000000000e+00  -1.3159999999999999e-01   1.2206999999999999e+00   8.8900000000000007e-02   3.3953000000000002e+00   4.6239999999999998e-01   5.7700000000000001e-02   2.5209999999999999e-01
   1.3230000000000000e-01  -1.9789999999999999e-01   8.5780000000000001e-01   4.6779999999999999e-01  -4.7600000000000003e-02  -6.5799999999999997e-02   1.0431999999999999e+00   3.1130000000000002e-01   2.6989000000000001e+00   4.9130000000000001e-01   1.3469999999999999e-01   2.5209999999999999e-01
   1.5429999999999999e-01  -2.1980000000000000e-01  -1.7160000000000000e-01   4.3919999999999998e-01  -1.9000000000000000e-02  -1.0090000000000000e-01   1.1318999999999999e+00   2.8910000000000002e-01   3.3953000000000002e+00   4.0460000000000002e-01   8.6599999999999996e-02   2.9640000000000000e-01
   8.8200000000000001e-02   1.7590000000000000e-01  -3.4310000000000002e-01   5.4420000000000002e-01  -4.7600000000000003e-02  -7.8899999999999998e-02   1.2873000000000001e+00   1.5559999999999999e-01   2.4377000000000000e+00   5.4910000000000003e-01   8.6599999999999996e-02   2.7429999999999999e-01
   8.8200000000000001e-02  -8.7900000000000006e-02   1.0294000000000001e+00   5.4420000000000002e-01  -6.6600000000000006e-02  -1.0960000000000000e-01   1.2206999999999999e+00   2.0010000000000000e-01   2.1764999999999999e+00   4.4309999999999999e-01   6.7400000000000002e-02   2.8310000000000002e-01
   1.1020000000000001e-01   8.7900000000000006e-02   2.5740000000000002e-01   4.8690000000000000e-01  -9.5200000000000007e-02  -8.3299999999999999e-02   9.3220000000000003e-01   2.4460000000000001e-01   3.0470999999999999e+00   4.9130000000000001e-01   1.3469999999999999e-01   2.5209999999999999e-01
   1.3230000000000000e-01  -2.1999999999999999e-02  -8.5780000000000001e-01   5.3469999999999995e-01  -2.8500000000000001e-02  -8.7700000000000000e-02   1.3317000000000001e+00   8.8900000000000007e-02   2.4377000000000000e+00   4.4309999999999999e-01   1.2509999999999999e-01   2.5209999999999999e-01
   1.9839999999999999e-01  -2.1999999999999999e-02   8.5800000000000001e-02   6.1099999999999999e-01   7.6100000000000001e-02  -1.0520000000000000e-01   1.0209999999999999e+00   2.8910000000000002e-01   3.4824000000000002e+00   5.6830000000000003e-01   1.2509999999999999e-01   2.1229999999999999e-01
   1.3230000000000000e-01  -8.7900000000000006e-02   2.5740000000000002e-01   4.6779999999999999e-01  -1.9000000000000000e-02  -6.1400000000000003e-02   1.1762999999999999e+00   4.0020000000000000e-01   3.3083000000000000e+00   5.0090000000000001e-01   1.6360000000000000e-01   2.0790000000000000e-01
   1.3230000000000000e-01   0.0000000000000000e+00  -8.5800000000000001e-02   5.8240000000000003e-01  -9.4999999999999998e-03  -7.8899999999999998e-02   1.1096999999999999e+00   4.0020000000000000e-01   3.3953000000000002e+00   5.2980000000000005e-01   3.8500000000000000e-02   2.6100000000000001e-01
   1.1020000000000001e-01   1.5390000000000001e-01   4.2890000000000000e-01   6.3970000000000005e-01   3.8100000000000002e-02  -3.9500000000000000e-02   1.2428999999999999e+00   5.5589999999999995e-01   2.5247000000000002e+00   5.4910000000000003e-01   8.6599999999999996e-02   2.5659999999999999e-01
   1.5429999999999999e-01  -1.3189999999999999e-01  -1.7160000000000000e-01   4.9650000000000000e-01  -3.8100000000000002e-02  -6.5799999999999997e-02   9.7660000000000002e-01   3.3350000000000002e-01   3.0470999999999999e+00   4.9130000000000001e-01   1.5400000000000000e-01   2.7429999999999999e-01
   2.4249999999999999e-01  -1.0990000000000000e-01   5.1470000000000005e-01   4.1049999999999998e-01  -3.8100000000000002e-02  -1.2280000000000001e-01   1.3095000000000001e+00   2.2239999999999999e-01   3.8306000000000000e+00   4.8159999999999997e-01   1.1550000000000001e-01   2.6540000000000002e-01
   1.3230000000000000e-01  -8.7900000000000006e-02  -1.7160000000000000e-01   5.5379999999999996e-01   1.9000000000000000e-02  -1.1400000000000000e-01   1.0875999999999999e+00   1.5559999999999999e-01   3.3083000000000000e+00   4.6239999999999998e-01   1.1550000000000001e-01   2.5659999999999999e-01
   2.8649999999999998e-01   2.1999999999999999e-02   6.0050000000000003e-01   4.4869999999999999e-01   1.9000000000000000e-02  -7.4499999999999997e-02   1.2428999999999999e+00   3.7800000000000000e-01   3.7435999999999998e+00   5.5869999999999997e-01   8.6599999999999996e-02   2.4770000000000000e-01
   2.4249999999999999e-01   4.3999999999999997e-02   8.5800000000000001e-02   6.1099999999999999e-01  -5.7099999999999998e-02  -6.5799999999999997e-02   1.2650999999999999e+00   4.4469999999999998e-01   3.1341999999999999e+00   4.1420000000000001e-01   1.6360000000000000e-01   2.2120000000000001e-01
   1.7630000000000001e-01  -2.1999999999999999e-02   6.0050000000000003e-01   5.2510000000000001e-01   0.0000000000000000e+00  -5.7000000000000002e-02   9.9880000000000002e-01   6.6699999999999995e-02   2.4377000000000000e+00   5.1049999999999995e-01  -1.9199999999999998e-02   2.6540000000000002e-01
   1.7630000000000001e-01  -1.3189999999999999e-01   1.1152000000000000e+00   5.3469999999999995e-01   0.0000000000000000e+00  -1.3589999999999999e-01   1.3539000000000001e+00   4.0020000000000000e-01   3.3083000000000000e+00   4.7199999999999998e-01   1.8279999999999999e-01   2.5659999999999999e-01
   8.8200000000000001e-02  -8.7900000000000006e-02   7.7210000000000001e-01   4.6779999999999999e-01  -8.5599999999999996e-02  -7.4499999999999997e-02   1.2873000000000001e+00   2.4460000000000001e-01   2.8730000000000002e+00   4.9130000000000001e-01   1.4430000000000001e-01   2.6979999999999998e-01
   1.3230000000000000e-01   2.1980000000000000e-01   1.7160000000000000e-01   5.7279999999999998e-01  -2.8500000000000001e-02  -9.2100000000000001e-02   1.1318999999999999e+00   2.6679999999999998e-01   2.7858999999999998e+00   5.6830000000000003e-01   6.7400000000000002e-02   2.1679999999999999e-01
   6.6100000000000006e-02   1.5390000000000001e-01   4.2890000000000000e-01   4.2959999999999998e-01  -4.7600000000000003e-02  -9.6500000000000002e-02   1.1096999999999999e+00   1.5559999999999999e-01   3.0470999999999999e+00   4.9130000000000001e-01   7.6999999999999999e-02   2.8749999999999998e-01
   6.6100000000000006e-02   1.0990000000000000e-01   3.4310000000000002e-01   3.9140000000000003e-01   2.8500000000000001e-02  -5.7000000000000002e-02   1.0653999999999999e+00   2.2239999999999999e-01   2.8730000000000002e+00   4.9130000000000001e-01  -9.5999999999999992e-03   2.9189999999999999e-01
   4.4100000000000000e-02   2.8580000000000000e-01  -8.5800000000000001e-02   4.9650000000000000e-01  -1.0470000000000000e-01  -7.4499999999999997e-02   1.1762999999999999e+00   2.4460000000000001e-01   3.4824000000000002e+00   4.8159999999999997e-01   1.0580000000000001e-01   2.6540000000000002e-01
  -1.3230000000000000e-01   6.6000000000000003e-02   6.0050000000000003e-01   4.7739999999999999e-01  -1.9000000000000000e-02  -9.2100000000000001e-02   1.1096999999999999e+00   1.5559999999999999e-01   3.7435999999999998e+00   4.2380000000000001e-01   1.5400000000000000e-01   2.7870000000000000e-01
   1.9839999999999999e-01   4.3999999999999997e-02   6.8630000000000002e-01   3.6280000000000001e-01  -3.8100000000000002e-02  -6.5799999999999997e-02   1.2650999999999999e+00   6.6699999999999995e-02   3.4824000000000002e+00   5.7799999999999996e-01   1.4430000000000001e-01   2.6100000000000001e-01
   1.1020000000000001e-01  -2.1999999999999999e-02   1.7160000000000000e-01   5.3469999999999995e-01  -6.6600000000000006e-02  -8.7700000000000000e-02   1.2428999999999999e+00   3.5580000000000001e-01   3.3953000000000002e+00   5.2020000000000000e-01   1.0580000000000001e-01   2.5659999999999999e-01
  -1.7630000000000001e-01   2.1999999999999999e-02   1.0294000000000001e+00   4.7739999999999999e-01  -5.7099999999999998e-02  -7.8899999999999998e-02   9.3220000000000003e-01   4.0020000000000000e-01   3.2212000000000001e+00   4.8159999999999997e-01   1.2509999999999999e-01   2.8310000000000002e-01
   3.5270000000000001e-01   3.2979999999999998e-01   1.0294000000000001e+00   5.4420000000000002e-01   5.7099999999999998e-02  -8.7700000000000000e-02   1.2428999999999999e+00   3.5580000000000001e-01   3.3083000000000000e+00   4.5269999999999999e-01   1.7319999999999999e-01   2.1229999999999999e-01
   2.1999999999999999e-02   8.7900000000000006e-02   6.0050000000000003e-01   4.3919999999999998e-01   1.9000000000000000e-02  -7.0199999999999999e-02   1.1540999999999999e+00   3.5580000000000001e-01   3.3953000000000002e+00   5.0090000000000001e-01   5.7700000000000001e-02   3.0520000000000003e-01
   4.4100000000000000e-02   2.1999999999999999e-02   8.5800000000000001e-02   5.1559999999999995e-01  -3.8100000000000002e-02  -7.8899999999999998e-02   1.2650999999999999e+00   2.8910000000000002e-01   3.7435999999999998e+00   5.2020000000000000e-01   1.0580000000000001e-01   2.6100000000000001e-01
   6.6100000000000006e-02   1.0990000000000000e-01  -2.5740000000000002e-01   5.3469999999999995e-01  -1.9000000000000000e-02  -8.3299999999999999e-02   9.5440000000000003e-01   3.5580000000000001e-01   2.6118000000000001e+00   4.6239999999999998e-01   7.6999999999999999e-02   2.2120000000000001e-01
   8.8200000000000001e-02  -8.7900000000000006e-02   6.8630000000000002e-01   4.8690000000000000e-01  -1.9000000000000000e-02  -7.8899999999999998e-02   1.3095000000000001e+00   1.7790000000000000e-01   2.5247000000000002e+00   4.6239999999999998e-01   1.1550000000000001e-01   2.3890000000000000e-01
   0.0000000000000000e+00  -4.3999999999999997e-02   4.2890000000000000e-01   4.3919999999999998e-01  -7.6100000000000001e-02  -4.3900000000000002e-02   1.2206999999999999e+00   8.8900000000000007e-02   3.1341999999999999e+00   4.8159999999999997e-01   7.6999999999999999e-02   2.8310000000000002e-01
  -8.8200000000000001e-02   6.6000000000000003e-02   1.7160000000000000e-01   4.7739999999999999e-01  -2.8500000000000001e-02  -9.2100000000000001e-02   1.2650999999999999e+00   4.4469999999999998e-01   3.0470999999999999e+00   5.1049999999999995e-01   1.2509999999999999e-01   2.7870000000000000e-01
   4.4100000000000000e-02  -8.7900000000000006e-02  -4.2890000000000000e-01   5.7279999999999998e-01  -1.0470000000000000e-01  -7.8899999999999998e-02   1.1984999999999999e+00   2.6679999999999998e-01   3.1341999999999999e+00   5.0090000000000001e-01   9.6199999999999994e-02   2.3890000000000000e-01
   2.1999999999999999e-02  -8.7900000000000006e-02   4.2890000000000000e-01   4.3919999999999998e-01  -5.7099999999999998e-02  -1.0090000000000000e-01   1.1984999999999999e+00   3.5580000000000001e-01   2.4377000000000000e+00   5.6830000000000003e-01   1.3469999999999999e-01   2.7870000000000000e-01
   1.3230000000000000e-01  -6.6000000000000003e-02   3.4310000000000002e-01   5.4420000000000002e-01  -7.6100000000000001e-02  -7.8899999999999998e-02   1.3539000000000001e+00   2.6679999999999998e-01   3.3083000000000000e+00   5.1049999999999995e-01   6.7400000000000002e-02   2.7870000000000000e-01
   0.0000000000000000e+00   1.5390000000000001e-01  -5.1470000000000005e-01   5.7279999999999998e-01   9.4999999999999998e-03  -7.8899999999999998e-02   1.2206999999999999e+00   2.2239999999999999e-01   2.5247000000000002e+00   4.4309999999999999e-01   1.2509999999999999e-01   2.7429999999999999e-01
   1.7630000000000001e-01  -2.1999999999999999e-02   6.0050000000000003e-01   4.4869999999999999e-01   0.0000000000000000e+00  -1.1400000000000000e-01   1.2206999999999999e+00   3.5580000000000001e-01   2.6118000000000001e+00   5.9719999999999995e-01   4.8099999999999997e-02   2.3890000000000000e-01
  -6.6100000000000006e-02  -2.1999999999999999e-02  -8.5800000000000001e-02   5.6330000000000002e-01   1.9000000000000000e-02  -7.0199999999999999e-02   1.0875999999999999e+00   4.4469999999999998e-01   3.6564999999999999e+00   5.3939999999999999e-01   1.1550000000000001e-01   2.7429999999999999e-01
   8.8200000000000001e-02   2.1999999999999999e-02   4.2890000000000000e-01   5.0600000000000001e-01  -7.6100000000000001e-02  -9.6500000000000002e-02   1.1762999999999999e+00   1.7790000000000000e-01   3.1341999999999999e+00   5.3939999999999999e-01   6.7400000000000002e-02   2.3440000000000000e-01
  -8.8200000000000001e-02   1.7590000000000000e-01   6.0050000000000003e-01   4.5829999999999999e-01  -6.6600000000000006e-02  -6.5799999999999997e-02   1.2650999999999999e+00   1.5559999999999999e-01   3.0470999999999999e+00   5.2020000000000000e-01   1.2509999999999999e-01   2.5209999999999999e-01
  -1.1020000000000001e-01  -3.2979999999999998e-01  -8.5800000000000001e-02   5.4420000000000002e-01  -5.7099999999999998e-02  -5.7000000000000002e-02   1.3095000000000001e+00   3.3350000000000002e-01   2.9600000000000000e+00   4.5269999999999999e-01   1.6360000000000000e-01   2.5659999999999999e-01
  -8.8200000000000001e-02  -1.0990000000000000e-01   7.7210000000000001e-01   4.4869999999999999e-01  -1.1420000000000000e-01  -7.8899999999999998e-02   1.1762999999999999e+00   3.7800000000000000e-01   3.5695000000000001e+00   5.2980000000000005e-01   1.6360000000000000e-01   2.6100000000000001e-01
   4.4100000000000000e-02   2.8580000000000000e-01   4.2890000000000000e-01   4.3919999999999998e-01  -3.8100000000000002e-02  -3.0700000000000002e-02   1.1540999999999999e+00   2.6679999999999998e-01   2.7858999999999998e+00   5.1049999999999995e-01   1.5400000000000000e-01   2.9640000000000000e-01
   6.6100000000000006e-02  -2.1999999999999999e-02   2.5740000000000002e-01   4.3919999999999998e-01  -9.5200000000000007e-02  -1.2280000000000001e-01   1.1540999999999999e+00   2.6679999999999998e-01   3.3083000000000000e+00   5.0090000000000001e-01   2.1170000000000000e-01   2.5659999999999999e-01
   1.9839999999999999e-01   1.0990000000000000e-01   7.7210000000000001e-01   5.6330000000000002e-01  -1.9000000000000000e-02  -7.4499999999999997e-02   1.2650999999999999e+00   3.3350000000000002e-01   3.3953000000000002e+00   5.4910000000000003e-01   7.6999999999999999e-02   2.7870000000000000e-01
   4.4100000000000000e-02   0.0000000000000000e+00   0.0000000000000000e+00   5.8240000000000003e-01  -1.0470000000000000e-01  -9.6500000000000002e-02   1.3983000000000001e+00   3.7800000000000000e-01   3.2212000000000001e+00   5.3939999999999999e-01   1.3469999999999999e-01   2.6540000000000002e-01
   4.4100000000000000e-02   2.8580000000000000e-01   5.1470000000000005e-01   4.4869999999999999e-01  -2.8500000000000001e-02  -4.8200000000000000e-02   1.1096999999999999e+00   2.0010000000000000e-01   2.7858999999999998e+00   5.5869999999999997e-01   7.6999999999999999e-02   2.7429999999999999e-01
   8.8200000000000001e-02   0.0000000000000000e+00   6.8630000000000002e-01   4.6779999999999999e-01  -1.9000000000000000e-02  -1.0960000000000000e-01   1.1540999999999999e+00   2.0010000000000000e-01   3.3083000000000000e+00   4.9130000000000001e-01  -1.9199999999999998e-02   2.8310000000000002e-01
   1.3230000000000000e-01   6.6000000000000003e-02  -5.1470000000000005e-01   4.5829999999999999e-01  -6.6600000000000006e-02  -7.8899999999999998e-02   1.0209999999999999e+00   3.1130000000000002e-01   2.9600000000000000e+00   5.1049999999999995e-01   6.7400000000000002e-02   2.6540000000000002e-01
   0.0000000000000000e+00   2.6379999999999998e-01   3.4310000000000002e-01   4.5829999999999999e-01  -6.6600000000000006e-02  -4.3900000000000002e-02   1.2206999999999999e+00   2.6679999999999998e-01   3.8306000000000000e+00   4.9130000000000001e-01   1.1550000000000001e-01   2.3890000000000000e-01
  -1.1020000000000001e-01   1.5390000000000001e-01   0.0000000000000000e+00   4.5829999999999999e-01  -1.7130000000000001e-01  -7.4499999999999997e-02   1.1540999999999999e+00   2.0010000000000000e-01   3.2212000000000001e+00   5.2020000000000000e-01   1.4430000000000001e-01   2.8749999999999998e-01
  -8.8200000000000001e-02   1.3189999999999999e-01   3.4310000000000002e-01   5.0600000000000001e-01  -1.9000000000000000e-02  -6.5799999999999997e-02   1.2206999999999999e+00   2.8910000000000002e-01   3.9177000000000000e+00   5.2020000000000000e-01   3.8500000000000000e-02   2.6100000000000001e-01
   1.3230000000000000e-01  -2.1999999999999999e-02   0.0000000000000000e+00   4.7739999999999999e-01  -1.3320000000000001e-01  -1.0960000000000000e-01   1.3761000000000001e+00   3.1130000000000002e-01   3.0470999999999999e+00   5.9719999999999995e-01   9.6199999999999994e-02   2.6540000000000002e-01
  -2.1999999999999999e-02  -8.7900000000000006e-02   8.5800000000000001e-02   4.5829999999999999e-01  -8.5599999999999996e-02  -2.6300000000000000e-02   9.7660000000000002e-01   3.1130000000000002e-01   3.3953000000000002e+00   5.4910000000000003e-01   9.6199999999999994e-02   2.5659999999999999e-01
  -6.6100000000000006e-02   4.3999999999999997e-02   9.4359999999999999e-01   5.2510000000000001e-01  -7.6100000000000001e-02  -8.3299999999999999e-02   1.1318999999999999e+00   4.0020000000000000e-01   3.3953000000000002e+00   5.4910000000000003e-01   9.5999999999999992e-03   2.9189999999999999e-01
   3.5270000000000001e-01   3.2979999999999998e-01   6.8630000000000002e-01   4.3919999999999998e-01  -3.8100000000000002e-02  -9.6500000000000002e-02   1.3539000000000001e+00   1.1119999999999999e-01   2.8730000000000002e+00   5.7799999999999996e-01   4.8099999999999997e-02   2.3890000000000000e-01
  -2.1999999999999999e-02   3.7369999999999998e-01  -1.0294000000000001e+00   4.2009999999999997e-01   1.9000000000000000e-02  -4.4000000000000003e-03   8.4340000000000004e-01   2.2239999999999999e-01   2.6118000000000001e+00   4.9130000000000001e-01   8.6599999999999996e-02   2.9640000000000000e-01
  -7.0530000000000004e-01  -5.0560000000000005e-01   3.4310000000000002e-01   4.4869999999999999e-01  -6.6600000000000006e-02  -1.1840000000000001e-01   1.0875999999999999e+00   2.0010000000000000e-01   3.4824000000000002e+00   5.6830000000000003e-01   7.6999999999999999e-02   2.9189999999999999e-01
   8.3760000000000001e-01  -3.2979999999999998e-01   8.5780000000000001e-01   4.6779999999999999e-01  -1.9030000000000000e-01   5.2600000000000001e-02   1.1540999999999999e+00  -4.4499999999999998e-02   3.0470999999999999e+00   5.3939999999999999e-01   1.7319999999999999e-01   2.7429999999999999e-01
   1.5429999999999999e-01   4.3999999999999997e-02   3.4310000000000002e-01   4.4869999999999999e-01  -1.9030000000000000e-01  -4.4000000000000003e-03   1.0875999999999999e+00   1.7790000000000000e-01   3.5695000000000001e+00   4.9130000000000001e-01   1.6360000000000000e-01   2.8310000000000002e-01
  -6.6130000000000000e-01  -6.6000000000000003e-02   1.7160000000000000e-01   3.3420000000000000e-01  -9.4999999999999998e-03  -1.3200000000000000e-02   1.2873000000000001e+00   2.0010000000000000e-01   3.3083000000000000e+00   5.7799999999999996e-01   8.6599999999999996e-02   2.8310000000000002e-01
  -2.2040000000000001e-01  -2.1980000000000000e-01  -1.7160000000000000e-01   5.3469999999999995e-01  -1.0470000000000000e-01  -6.1400000000000003e-02   1.0653999999999999e+00   3.5580000000000001e-01   2.3506000000000000e+00   4.4309999999999999e-01   8.6599999999999996e-02   2.9640000000000000e-01
   4.4080000000000003e-01  -8.7900000000000006e-02  -2.5740000000000002e-01   4.2959999999999998e-01  -5.7099999999999998e-02  -7.8899999999999998e-02   1.3317000000000001e+00   2.0010000000000000e-01   2.6118000000000001e+00   4.6239999999999998e-01   6.7400000000000002e-02   2.6100000000000001e-01
   4.4080000000000003e-01   4.3999999999999997e-02   4.2890000000000000e-01   5.6330000000000002e-01  -1.4269999999999999e-01  -4.3900000000000002e-02   1.1984999999999999e+00   3.1130000000000002e-01   2.9600000000000000e+00   5.6830000000000003e-01   1.8279999999999999e-01   2.4329999999999999e-01
  -1.3230000000000000e-01  -4.3999999999999997e-02   2.5740000000000002e-01   5.5379999999999996e-01  -3.8100000000000002e-02  -7.0199999999999999e-02   1.1762999999999999e+00   5.3369999999999995e-01   2.5247000000000002e+00   5.8760000000000001e-01   9.5999999999999992e-03   2.1679999999999999e-01
  -3.9679999999999999e-01   1.0990000000000000e-01  -3.4310000000000002e-01   4.8690000000000000e-01  -1.9000000000000000e-02  -5.2600000000000001e-02   9.3220000000000003e-01   2.2239999999999999e-01   2.8730000000000002e+00   5.0090000000000001e-01   1.0580000000000001e-01   2.6100000000000001e-01
   2.4249999999999999e-01  -1.5390000000000001e-01   0.0000000000000000e+00   4.6779999999999999e-01  -7.6100000000000001e-02   0.0000000000000000e+00   1.3539000000000001e+00   3.3350000000000002e-01   2.8730000000000002e+00   4.4309999999999999e-01   1.2509999999999999e-01   2.2559999999999999e-01
   5.5110000000000003e-01  -2.1999999999999999e-02   1.0294000000000001e+00   5.1559999999999995e-01  -1.2370000000000000e-01  -3.5099999999999999e-02   7.9900000000000004e-01   4.0020000000000000e-01   3.1341999999999999e+00   5.2020000000000000e-01   8.6599999999999996e-02   2.7429999999999999e-01
  -1.5429999999999999e-01  -1.0990000000000000e-01   8.5800000000000001e-02   4.0100000000000002e-01  -1.1420000000000000e-01  -6.1400000000000003e-02   1.2428999999999999e+00   2.2239999999999999e-01   3.1341999999999999e+00   5.2020000000000000e-01   1.2509999999999999e-01   2.4329999999999999e-01
  -5.7310000000000005e-01  -1.7590000000000000e-01  -8.5800000000000001e-02   4.4869999999999999e-01  -9.5200000000000007e-02  -6.5799999999999997e-02   1.2873000000000001e+00   3.5580000000000001e-01   2.6118000000000001e+00   5.0090000000000001e-01   1.2509999999999999e-01   2.3440000000000000e-01
   1.3230000000000000e-01   2.1980000000000000e-01   6.8630000000000002e-01   4.5829999999999999e-01  -1.5229999999999999e-01  -6.5799999999999997e-02   9.5440000000000003e-01   4.0020000000000000e-01   2.7858999999999998e+00   4.2380000000000001e-01   6.7400000000000002e-02   3.4060000000000001e-01
   5.2900000000000003e-01  -2.1980000000000000e-01   1.2010000000000001e+00   4.7739999999999999e-01  -1.6180000000000000e-01  -5.2600000000000001e-02   1.2873000000000001e+00   3.3350000000000002e-01   3.6564999999999999e+00   4.7199999999999998e-01   1.4430000000000001e-01   2.6540000000000002e-01
  -8.8200000000000001e-02  -3.0780000000000002e-01   4.2890000000000000e-01   4.7739999999999999e-01  -5.7099999999999998e-02  -3.9500000000000000e-02   1.2650999999999999e+00   4.4469999999999998e-01   3.2212000000000001e+00   5.4910000000000003e-01   9.6199999999999994e-02   2.6979999999999998e-01
   3.0859999999999999e-01  -6.8149999999999999e-01   2.5740000000000002e-01   3.7240000000000001e-01  -9.4999999999999998e-03  -5.7000000000000002e-02   1.3983000000000001e+00   2.8910000000000002e-01   2.9600000000000000e+00   4.6239999999999998e-01   4.8099999999999997e-02   3.0080000000000001e-01
  -2.4249999999999999e-01   6.1550000000000005e-01  -8.5800000000000001e-02   6.3009999999999999e-01   0.0000000000000000e+00  -1.7100000000000001e-01   1.2873000000000001e+00   2.2239999999999999e-01   3.2212000000000001e+00   5.3939999999999999e-01   5.7700000000000001e-02   2.4770000000000000e-01
  -4.4100000000000000e-02   1.5828000000000000e+00   2.5740000000000002e-01   6.9699999999999995e-01  -3.8100000000000002e-02  -4.3900000000000002e-02   1.0431999999999999e+00   3.3350000000000002e-01   3.8306000000000000e+00   5.1049999999999995e-01   1.8279999999999999e-01   2.2120000000000001e-01
  -8.8200000000000001e-02  -1.0771999999999999e+00   1.7160000000000000e-01   3.6280000000000001e-01  -1.3320000000000001e-01  -6.1400000000000003e-02   1.5093000000000001e+00   2.0010000000000000e-01   3.2212000000000001e+00   5.2020000000000000e-01   1.4430000000000001e-01   2.9189999999999999e-01
   2.2040000000000001e-01  -5.7160000000000000e-01   3.4310000000000002e-01   4.1049999999999998e-01  -8.5599999999999996e-02  -9.6500000000000002e-02   1.2873000000000001e+00   2.2239999999999999e-01   3.1341999999999999e+00   4.0460000000000002e-01   8.6599999999999996e-02   3.0959999999999999e-01
   8.8200000000000001e-02   1.3190000000000000e+00   1.0294000000000001e+00   6.3009999999999999e-01  -8.5599999999999996e-02  -3.5099999999999999e-02   8.4340000000000004e-01   4.2249999999999999e-01   2.1764999999999999e+00   5.1049999999999995e-01   1.1550000000000001e-01   2.4770000000000000e-01
  -2.4249999999999999e-01  -3.7369999999999998e-01   1.2867999999999999e+00   4.0100000000000002e-01  -1.6180000000000000e-01  -3.9500000000000000e-02   1.2206999999999999e+00   2.4460000000000001e-01   2.6989000000000001e+00   5.3939999999999999e-01  -4.8099999999999997e-02   2.8749999999999998e-01
   2.8649999999999998e-01  -9.8929999999999996e-01   3.4310000000000002e-01   3.9140000000000003e-01  -4.7600000000000003e-02  -1.0960000000000000e-01   1.1318999999999999e+00   3.3350000000000002e-01   3.5695000000000001e+00   5.2980000000000005e-01   9.6199999999999994e-02   2.9189999999999999e-01
  -2.2040000000000001e-01   5.9360000000000002e-01  -2.5740000000000002e-01   6.2060000000000004e-01  -5.7099999999999998e-02  -1.0090000000000000e-01   1.2873000000000001e+00   3.1130000000000002e-01   2.9600000000000000e+00   5.4910000000000003e-01   1.3469999999999999e-01   2.4329999999999999e-01
   0.0000000000000000e+00   1.5390000000000001e-01   6.8630000000000002e-01   4.4869999999999999e-01  -2.8500000000000001e-02  -1.2720000000000001e-01   1.0209999999999999e+00   2.8910000000000002e-01   3.0470999999999999e+00   6.0690000000000000e-01   1.1550000000000001e-01   2.4329999999999999e-01
  -4.4100000000000000e-02  -4.6170000000000000e-01  -8.5800000000000001e-02   4.2009999999999997e-01  -1.1420000000000000e-01  -4.3900000000000002e-02   1.1540999999999999e+00   4.0020000000000000e-01   3.0470999999999999e+00   6.0690000000000000e-01   9.6199999999999994e-02   2.6100000000000001e-01
   4.6289999999999998e-01   3.0780000000000002e-01   8.5800000000000001e-02   5.1559999999999995e-01   2.8500000000000001e-02  -6.5799999999999997e-02   1.2650999999999999e+00  -1.5559999999999999e-01   4.2659000000000002e+00   5.1049999999999995e-01   6.7400000000000002e-02   2.6100000000000001e-01
  -1.7630000000000001e-01   2.6379999999999998e-01   1.7160000000000000e-01   4.2959999999999998e-01  -1.0470000000000000e-01  -8.3299999999999999e-02   1.3095000000000001e+00   3.1130000000000002e-01   2.8730000000000002e+00   5.0090000000000001e-01   1.3469999999999999e-01   2.3000000000000001e-01
   4.4100000000000000e-02  -5.2759999999999996e-01  -6.8630000000000002e-01   3.7240000000000001e-01  -1.3320000000000001e-01  -6.5799999999999997e-02   1.1540999999999999e+00   4.6689999999999998e-01   3.1341999999999999e+00   5.4910000000000003e-01   1.0580000000000001e-01   2.9640000000000000e-01
   4.4080000000000003e-01  -1.7590000000000000e-01   5.1470000000000005e-01   5.3469999999999995e-01  -6.6600000000000006e-02  -2.6300000000000000e-02   1.4649000000000001e+00   2.6679999999999998e-01   3.2212000000000001e+00   4.8159999999999997e-01   8.6599999999999996e-02   2.8749999999999998e-01
   1.7630000000000001e-01   5.0560000000000005e-01   2.5740000000000002e-01   5.9189999999999998e-01  -6.6600000000000006e-02  -1.0520000000000000e-01   1.0875999999999999e+00   8.8900000000000007e-02   2.5247000000000002e+00   5.7799999999999996e-01   7.6999999999999999e-02   3.0080000000000001e-01
  -1.5429999999999999e-01  -3.5170000000000001e-01  -1.7160000000000000e-01   3.7240000000000001e-01  -6.6600000000000006e-02  -1.7500000000000002e-02   1.1096999999999999e+00  -2.2239999999999999e-01   4.1788999999999996e+00   4.3350000000000000e-01   1.0580000000000001e-01   2.6540000000000002e-01
  -1.1020000000000001e-01   4.3999999999999997e-02   4.2890000000000000e-01   4.9650000000000000e-01  -6.6600000000000006e-02  -6.1400000000000003e-02   9.3220000000000003e-01   4.8920000000000002e-01   3.4824000000000002e+00   5.1049999999999995e-01   1.4430000000000001e-01   2.9189999999999999e-01
   1.5429999999999999e-01   4.6170000000000000e-01   8.5800000000000001e-02   5.3469999999999995e-01  -1.2370000000000000e-01  -4.3900000000000002e-02   1.5093000000000001e+00   2.2200000000000001e-02   2.3506000000000000e+00   4.6239999999999998e-01   1.9199999999999998e-02   2.2120000000000001e-01
  -1.7630000000000001e-01  -1.5390000000000001e-01  -3.4310000000000002e-01   4.2959999999999998e-01  -1.1420000000000000e-01   2.1899999999999999e-02   1.1318999999999999e+00   8.8900000000000007e-02   2.4377000000000000e+00   5.6830000000000003e-01  -1.9199999999999998e-02   2.8310000000000002e-01
  -3.7469999999999998e-01  -2.6379999999999998e-01   8.5800000000000001e-02   4.9650000000000000e-01  -9.5200000000000007e-02  -1.7500000000000002e-02   1.0653999999999999e+00   9.5609999999999995e-01   4.1788999999999996e+00   5.2020000000000000e-01   1.6360000000000000e-01   2.0790000000000000e-01
  -2.1999999999999999e-02   3.7369999999999998e-01   3.4310000000000002e-01   4.9650000000000000e-01  -5.7099999999999998e-02  -1.0520000000000000e-01   1.2650999999999999e+00   1.1119999999999999e-01   3.6564999999999999e+00   5.2020000000000000e-01   1.2509999999999999e-01   2.1679999999999999e-01
   3.7469999999999998e-01  -4.3999999999999997e-02  -4.2890000000000000e-01   4.5829999999999999e-01  -6.6600000000000006e-02  -1.2280000000000001e-01   1.2650999999999999e+00  -2.2200000000000001e-02   3.0470999999999999e+00   4.4309999999999999e-01   9.6199999999999994e-02   2.7870000000000000e-01
   1.3230000000000000e-01  -1.0990000000000000e-01  -1.7160000000000000e-01   4.2959999999999998e-01  -1.0470000000000000e-01  -2.6300000000000000e-02   9.9880000000000002e-01   4.8920000000000002e-01   3.6564999999999999e+00   4.9130000000000001e-01   1.3469999999999999e-01   2.1679999999999999e-01
  -1.9839999999999999e-01   2.8580000000000000e-01   2.5740000000000002e-01   4.6779999999999999e-01  -2.8500000000000001e-02  -8.7700000000000000e-02   1.1318999999999999e+00   2.8910000000000002e-01   3.7435999999999998e+00   5.1049999999999995e-01   1.3469999999999999e-01   2.6979999999999998e-01
   8.8200000000000001e-02   3.0780000000000002e-01   7.7210000000000001e-01   4.4869999999999999e-01  -2.8500000000000001e-02  -7.4499999999999997e-02   1.2873000000000001e+00   1.3339999999999999e-01   2.5247000000000002e+00   4.7199999999999998e-01   1.2509999999999999e-01   2.6979999999999998e-01
   4.4100000000000000e-02  -6.6000000000000003e-02   8.5800000000000001e-02   3.5330000000000000e-01  -6.6600000000000006e-02  -3.0700000000000002e-02   1.1318999999999999e+00   3.7800000000000000e-01   2.9600000000000000e+00   3.9489999999999997e-01   1.5400000000000000e-01   2.9640000000000000e-01
   1.3230000000000000e-01   1.5390000000000001e-01   1.7160000000000000e-01   4.2009999999999997e-01  -1.3320000000000001e-01  -7.8899999999999998e-02   9.1000000000000003e-01   4.8920000000000002e-01   3.9177000000000000e+00   4.8159999999999997e-01   9.6199999999999994e-02   2.7429999999999999e-01
  -1.7630000000000001e-01   2.1980000000000000e-01  -3.4310000000000002e-01   4.2009999999999997e-01  -9.5200000000000007e-02  -8.3299999999999999e-02   1.3539000000000001e+00   0.0000000000000000e+00   2.7858999999999998e+00   4.6239999999999998e-01   7.6999999999999999e-02   2.6100000000000001e-01
  -2.1999999999999999e-02  -4.3999999999999997e-02  -2.5740000000000002e-01   4.3919999999999998e-01  -7.6100000000000001e-02  -4.3900000000000002e-02   1.2206999999999999e+00   2.8910000000000002e-01   2.6118000000000001e+00   5.2980000000000005e-01   1.2509999999999999e-01   2.2559999999999999e-01
   2.2040000000000001e-01   2.1999999999999999e-02   8.5800000000000001e-02   4.4869999999999999e-01  -4.7600000000000003e-02  -4.8200000000000000e-02   1.1984999999999999e+00   7.1150000000000002e-01   3.6564999999999999e+00   5.8760000000000001e-01   1.6360000000000000e-01   2.2559999999999999e-01
  -1.1020000000000001e-01  -4.3999999999999997e-02   4.2890000000000000e-01   4.6779999999999999e-01  -7.6100000000000001e-02  -1.7500000000000002e-02   1.1096999999999999e+00   2.0010000000000000e-01   2.6118000000000001e+00   4.2380000000000001e-01   1.1550000000000001e-01   3.1409999999999999e-01
   0.0000000000000000e+00  -2.8580000000000000e-01   4.2890000000000000e-01   5.1559999999999995e-01   3.8100000000000002e-02  -1.0520000000000000e-01   1.0875999999999999e+00   1.7790000000000000e-01   3.1341999999999999e+00   5.8760000000000001e-01   1.0580000000000001e-01   2.5209999999999999e-01
  -1.5429999999999999e-01  -1.3189999999999999e-01   7.7210000000000001e-01   5.2510000000000001e-01  -3.8100000000000002e-02  -1.4030000000000001e-01   1.3317000000000001e+00   4.4469999999999998e-01   3.3083000000000000e+00   5.0090000000000001e-01   1.5400000000000000e-01   2.9189999999999999e-01
   2.2040000000000001e-01  -1.3189999999999999e-01   0.0000000000000000e+00   4.2959999999999998e-01   4.7600000000000003e-02  -5.7000000000000002e-02   1.0653999999999999e+00   3.7800000000000000e-01   3.4824000000000002e+00   5.5869999999999997e-01   1.9199999999999998e-02   2.6540000000000002e-01
   1.3230000000000000e-01   6.6000000000000003e-02   8.5800000000000001e-02   5.2510000000000001e-01  -7.6100000000000001e-02  -5.7000000000000002e-02   1.1540999999999999e+00   2.6679999999999998e-01   2.7858999999999998e+00   4.8159999999999997e-01   1.2509999999999999e-01   2.6540000000000002e-01
  -1.7630000000000001e-01  -6.6000000000000003e-02   8.5800000000000001e-02   3.5330000000000000e-01  -1.5229999999999999e-01  -4.8200000000000000e-02   1.1096999999999999e+00   4.4469999999999998e-01   3.8306000000000000e+00   5.2980000000000005e-01   1.3469999999999999e-01   3.0959999999999999e-01
  -4.4100000000000000e-02  -8.7900000000000006e-02   1.7160000000000000e-01   4.8690000000000000e-01  -1.9030000000000000e-01  -1.3200000000000000e-02   1.1318999999999999e+00   4.4469999999999998e-01   3.2212000000000001e+00   5.4910000000000003e-01   3.8500000000000000e-02   3.0959999999999999e-01
   0.0000000000000000e+00  -2.1999999999999999e-02   5.1470000000000005e-01   4.5829999999999999e-01  -7.6100000000000001e-02  -7.0199999999999999e-02   1.2428999999999999e+00   4.4499999999999998e-02   2.8730000000000002e+00   4.6239999999999998e-01   1.1550000000000001e-01   1.9460000000000000e-01
   1.3230000000000000e-01  -4.3999999999999997e-02   5.1470000000000005e-01   3.9140000000000003e-01  -1.5229999999999999e-01  -2.1899999999999999e-02   1.2206999999999999e+00   4.2249999999999999e-01   3.5695000000000001e+00   5.3939999999999999e-01   8.6599999999999996e-02   2.6540000000000002e-01
  -1.3230000000000000e-01  -6.6000000000000003e-02  -8.5800000000000001e-02   5.0600000000000001e-01  -1.1420000000000000e-01  -6.1400000000000003e-02   1.2650999999999999e+00   5.5589999999999995e-01   3.6564999999999999e+00   5.4910000000000003e-01   1.5400000000000000e-01   2.7429999999999999e-01
  -1.1020000000000001e-01  -2.1999999999999999e-02   5.1470000000000005e-01   4.5829999999999999e-01   0.0000000000000000e+00  -3.5099999999999999e-02   1.1540999999999999e+00   2.2239999999999999e-01   3.5695000000000001e+00   4.8159999999999997e-01   7.6999999999999999e-02   2.3890000000000000e-01
   1.3230000000000000e-01  -6.6000000000000003e-02   0.0000000000000000e+00   5.6330000000000002e-01   1.9000000000000000e-02  -1.0960000000000000e-01   1.0209999999999999e+00   2.0010000000000000e-01   1.3930000000000000e+00   5.1049999999999995e-01   1.6360000000000000e-01   2.6540000000000002e-01
   8.8200000000000001e-02  -1.5390000000000001e-01   5.1470000000000005e-01   3.7240000000000001e-01  -1.9000000000000000e-02  -3.0700000000000002e-02   1.0875999999999999e+00   6.4480000000000004e-01   3.9177000000000000e+00   5.5869999999999997e-01   5.7700000000000001e-02   2.4329999999999999e-01
   4.4100000000000000e-02  -2.1999999999999999e-02   8.5800000000000001e-02   4.4869999999999999e-01   1.9000000000000000e-02  -9.6500000000000002e-02   1.3317000000000001e+00   1.3339999999999999e-01   3.3953000000000002e+00   4.3350000000000000e-01   0.0000000000000000e+00   2.6100000000000001e-01
   0.0000000000000000e+00   1.3189999999999999e-01   3.4310000000000002e-01   5.5379999999999996e-01  -1.3320000000000001e-01  -6.1400000000000003e-02   1.1762999999999999e+00   1.7790000000000000e-01   2.4377000000000000e+00   4.9130000000000001e-01   8.6599999999999996e-02   2.3440000000000000e-01
   0.0000000000000000e+00  -1.3189999999999999e-01  -8.5800000000000001e-02   4.1049999999999998e-01  -9.5200000000000007e-02  -3.9500000000000000e-02   1.3095000000000001e+00   4.0020000000000000e-01   3.1341999999999999e+00   5.0090000000000001e-01   7.6999999999999999e-02   2.6100000000000001e-01
  -2.1999999999999999e-02  -8.7900000000000006e-02  -1.7160000000000000e-01   3.8190000000000002e-01  -2.2839999999999999e-01  -7.0199999999999999e-02   1.1762999999999999e+00   5.1139999999999997e-01   3.2212000000000001e+00   5.6830000000000003e-01   1.5400000000000000e-01   2.4770000000000000e-01
   1.1020000000000001e-01   0.0000000000000000e+00  -8.5800000000000001e-02   4.0100000000000002e-01  -1.0470000000000000e-01  -2.1899999999999999e-02   1.1762999999999999e+00   3.5580000000000001e-01   2.8730000000000002e+00   4.9130000000000001e-01   1.5400000000000000e-01   2.6979999999999998e-01
  -1.3230000000000000e-01  -1.5390000000000001e-01   2.5740000000000002e-01   5.1559999999999995e-01  -7.6100000000000001e-02  -6.5799999999999997e-02   1.1984999999999999e+00   3.3350000000000002e-01   3.8306000000000000e+00   5.4910000000000003e-01   1.7319999999999999e-01   2.6100000000000001e-01
  -1.7630000000000001e-01  -8.7900000000000006e-02   3.4310000000000002e-01   4.1049999999999998e-01  -1.4269999999999999e-01  -6.1400000000000003e-02   1.3095000000000001e+00   3.7800000000000000e-01   2.2635999999999998e+00   4.4309999999999999e-01   8.6599999999999996e-02   2.6979999999999998e-01
   2.4249999999999999e-01   1.0990000000000000e-01   4.2890000000000000e-01   5.4420000000000002e-01   2.8500000000000001e-02  -1.2280000000000001e-01   1.1540999999999999e+00   4.6689999999999998e-01   2.8730000000000002e+00   4.8159999999999997e-01   9.6199999999999994e-02   2.6540000000000002e-01
   2.4249999999999999e-01  -2.1999999999999999e-02   4.2890000000000000e-01   5.3469999999999995e-01  -2.8500000000000001e-02  -5.7000000000000002e-02   1.2873000000000001e+00   2.8910000000000002e-01   2.9600000000000000e+00   5.3939999999999999e-01   7.6999999999999999e-02   2.6540000000000002e-01
   6.6100000000000006e-02   2.1999999999999999e-02   2.5740000000000002e-01   4.1049999999999998e-01  -1.3320000000000001e-01  -9.2100000000000001e-02   1.0431999999999999e+00   2.0010000000000000e-01   2.7858999999999998e+00   4.5269999999999999e-01   6.7400000000000002e-02   2.5209999999999999e-01
   6.6100000000000006e-02   2.1999999999999999e-02   6.8630000000000002e-01   4.8690000000000000e-01   9.4999999999999998e-03  -9.6500000000000002e-02   1.3317000000000001e+00   3.7800000000000000e-01   3.4824000000000002e+00   4.2380000000000001e-01   1.0580000000000001e-01   2.5659999999999999e-01
   6.6100000000000006e-02  -4.3999999999999997e-02   6.0050000000000003e-01   3.6280000000000001e-01  -1.0470000000000000e-01  -9.2100000000000001e-02   1.2206999999999999e+00   3.3350000000000002e-01   3.3953000000000002e+00   3.8529999999999998e-01   1.4430000000000001e-01   2.6979999999999998e-01
   4.4100000000000000e-02   8.7900000000000006e-02   8.5800000000000001e-02   3.7240000000000001e-01  -9.5200000000000007e-02  -3.5099999999999999e-02   1.2650999999999999e+00   2.6679999999999998e-01   3.0470999999999999e+00   4.9130000000000001e-01   1.4430000000000001e-01   2.5659999999999999e-01
  -4.4100000000000000e-02  -8.7900000000000006e-02   2.5740000000000002e-01   5.5379999999999996e-01  -1.7130000000000001e-01  -7.8899999999999998e-02   1.2206999999999999e+00   1.5559999999999999e-01   3.3083000000000000e+00   4.9130000000000001e-01   1.2509999999999999e-01   2.4770000000000000e-01
   4.4100000000000000e-02  -8.7900000000000006e-02   8.5800000000000001e-02   4.5829999999999999e-01  -1.4269999999999999e-01  -7.8899999999999998e-02   1.1984999999999999e+00   3.7800000000000000e-01   2.0024000000000002e+00   6.0690000000000000e-01   1.6360000000000000e-01   2.4329999999999999e-01
  -2.4249999999999999e-01  -1.0990000000000000e-01   5.1470000000000005e-01   3.4370000000000001e-01  -9.4999999999999998e-03  -6.1400000000000003e-02   1.0653999999999999e+00   1.1119999999999999e-01   2.6989000000000001e+00   4.4309999999999999e-01   1.3469999999999999e-01   2.6540000000000002e-01
  -8.8200000000000001e-02   0.0000000000000000e+00   4.2890000000000000e-01   5.0600000000000001e-01  -1.1420000000000000e-01  -5.7000000000000002e-02   1.3095000000000001e+00   2.6679999999999998e-01   3.2212000000000001e+00   4.8159999999999997e-01   1.5400000000000000e-01   2.4770000000000000e-01
   1.1020000000000001e-01  -8.7900000000000006e-02   9.4359999999999999e-01   5.4420000000000002e-01  -4.7600000000000003e-02  -1.0520000000000000e-01   1.0875999999999999e+00   4.0020000000000000e-01   3.2212000000000001e+00   4.3350000000000000e-01   4.8099999999999997e-02   2.7429999999999999e-01
  -6.6100000000000006e-02   1.9789999999999999e-01  -1.7160000000000000e-01   5.2510000000000001e-01   3.8100000000000002e-02  -4.3900000000000002e-02   1.1984999999999999e+00   2.0010000000000000e-01   2.7858999999999998e+00   5.1049999999999995e-01   1.1550000000000001e-01   2.3890000000000000e-01
   1.1020000000000001e-01  -1.0990000000000000e-01   3.4310000000000002e-01   4.2009999999999997e-01  -3.8100000000000002e-02  -5.2600000000000001e-02   1.1540999999999999e+00   2.4460000000000001e-01   3.3953000000000002e+00   5.0090000000000001e-01   1.1550000000000001e-01   2.4770000000000000e-01
  -8.8200000000000001e-02   8.7900000000000006e-02  -2.5740000000000002e-01   4.2009999999999997e-01  -6.6600000000000006e-02  -5.7000000000000002e-02   9.9880000000000002e-01   2.0010000000000000e-01   3.2212000000000001e+00   4.8159999999999997e-01   1.2509999999999999e-01   2.6100000000000001e-01
   0.0000000000000000e+00   6.6000000000000003e-02   3.4310000000000002e-01   4.0100000000000002e-01  -1.0470000000000000e-01  -4.3900000000000002e-02   1.0209999999999999e+00   3.1130000000000002e-01   2.7858999999999998e+00   5.4910000000000003e-01   1.0580000000000001e-01   2.4770000000000000e-01
   6.6100000000000006e-02   1.0990000000000000e-01  -4.2890000000000000e-01   4.8690000000000000e-01  -9.5200000000000007e-02  -3.5099999999999999e-02   1.1984999999999999e+00   2.4460000000000001e-01   3.5695000000000001e+00   5.0090000000000001e-01   1.3469999999999999e-01   2.5659999999999999e-01
  -4.4100000000000000e-02  -2.1999999999999999e-02   6.0050000000000003e-01   3.2460000000000000e-01  -8.5599999999999996e-02  -6.5799999999999997e-02   1.1762999999999999e+00   2.6679999999999998e-01   2.7858999999999998e+00   5.4910000000000003e-01   2.8899999999999999e-02   2.6979999999999998e-01
  -2.1999999999999999e-02   1.5390000000000001e-01   8.5800000000000001e-02   4.0100000000000002e-01  -8.5599999999999996e-02  -5.2600000000000001e-02   1.3095000000000001e+00   2.8910000000000002e-01   2.5247000000000002e+00   4.6239999999999998e-01   9.6199999999999994e-02   2.3890000000000000e-01
   1.1020000000000001e-01  -8.7900000000000006e-02  -1.7160000000000000e-01   3.3420000000000000e-01  -1.9030000000000000e-01  -5.2600000000000001e-02   1.2428999999999999e+00   4.0020000000000000e-01   3.1341999999999999e+00   4.8159999999999997e-01   1.8279999999999999e-01   2.9189999999999999e-01
   1.1020000000000001e-01   0.0000000000000000e+00   1.7160000000000000e-01   4.4869999999999999e-01  -2.0930000000000001e-01  -3.0700000000000002e-02   1.1318999999999999e+00   2.4460000000000001e-01   3.2212000000000001e+00   4.5269999999999999e-01   1.0580000000000001e-01   2.6100000000000001e-01
   6.6100000000000006e-02   1.0990000000000000e-01   1.7160000000000000e-01   4.5829999999999999e-01  -3.8100000000000002e-02  -3.9500000000000000e-02   1.1096999999999999e+00   2.4460000000000001e-01   3.2212000000000001e+00   5.2980000000000005e-01   8.6599999999999996e-02   2.6540000000000002e-01
   1.1020000000000001e-01   1.0990000000000000e-01   7.7210000000000001e-01   4.3919999999999998e-01   8.5599999999999996e-02  -3.9500000000000000e-02   1.1540999999999999e+00   2.2239999999999999e-01   2.6989000000000001e+00   5.0090000000000001e-01   2.0210000000000000e-01   2.4770000000000000e-01
   2.1999999999999999e-02  -1.7590000000000000e-01   3.4310000000000002e-01   4.7739999999999999e-01  -7.6100000000000001e-02  -1.5350000000000000e-01   1.0431999999999999e+00   2.6679999999999998e-01   2.7858999999999998e+00   4.7199999999999998e-01   7.6999999999999999e-02   2.6979999999999998e-01
   1.7630000000000001e-01   1.0990000000000000e-01  -4.2890000000000000e-01   5.4420000000000002e-01   1.9000000000000000e-02  -4.3900000000000002e-02   1.0431999999999999e+00   3.1130000000000002e-01   3.3953000000000002e+00   4.4309999999999999e-01  -1.9199999999999998e-02   3.0080000000000001e-01
   0.0000000000000000e+00   2.1999999999999999e-02  -8.5800000000000001e-02   5.1559999999999995e-01  -1.7130000000000001e-01  -5.2600000000000001e-02   9.9880000000000002e-01   3.1130000000000002e-01   3.2212000000000001e+00   4.5269999999999999e-01   7.6999999999999999e-02   3.0080000000000001e-01
  -1.5429999999999999e-01  -6.6000000000000003e-02  -1.7160000000000000e-01   3.3420000000000000e-01  -8.5599999999999996e-02  -8.7700000000000000e-02   1.0653999999999999e+00   5.5589999999999995e-01   3.1341999999999999e+00   5.6830000000000003e-01   9.6199999999999994e-02   2.5659999999999999e-01
   2.4249999999999999e-01  -1.5390000000000001e-01   2.5740000000000002e-01   4.3919999999999998e-01  -1.1420000000000000e-01  -4.3900000000000002e-02   1.1096999999999999e+00   4.2249999999999999e-01   2.6989000000000001e+00   5.6830000000000003e-01   4.8099999999999997e-02   2.9640000000000000e-01
  -1.1020000000000001e-01   1.3189999999999999e-01   6.0050000000000003e-01   5.2510000000000001e-01  -1.9000000000000000e-02  -6.1400000000000003e-02   1.1318999999999999e+00   2.6679999999999998e-01   4.0048000000000004e+00   5.0090000000000001e-01   1.7319999999999999e-01   2.6540000000000002e-01
  -1.1020000000000001e-01  -8.7900000000000006e-02  -8.5800000000000001e-02   4.0100000000000002e-01  -1.7130000000000001e-01  -8.7700000000000000e-02   1.1762999999999999e+00   2.0010000000000000e-01   3.2212000000000001e+00   4.9130000000000001e-01   1.7319999999999999e-01   2.6100000000000001e-01
  -2.1999999999999999e-02   1.0990000000000000e-01  -7.7210000000000001e-01   4.3919999999999998e-01  -6.6600000000000006e-02  -7.0199999999999999e-02   1.1096999999999999e+00   8.8900000000000007e-02   3.4824000000000002e+00   5.1049999999999995e-01   8.6599999999999996e-02   2.6979999999999998e-01
   8.8200000000000001e-02   4.3999999999999997e-02  -1.7160000000000000e-01   5.2510000000000001e-01  -9.4999999999999998e-03  -1.0090000000000000e-01   1.0431999999999999e+00   5.1139999999999997e-01   2.4377000000000000e+00   5.3939999999999999e-01   3.8500000000000000e-02   2.7429999999999999e-01
   0.0000000000000000e+00   1.3189999999999999e-01   8.5800000000000001e-02   5.0600000000000001e-01  -2.8500000000000001e-02  -7.4499999999999997e-02   1.0653999999999999e+00   1.1119999999999999e-01   3.7435999999999998e+00   3.6599999999999999e-01   1.7319999999999999e-01   2.3000000000000001e-01
  -2.1999999999999999e-02   1.3189999999999999e-01   8.5800000000000001e-02   4.3919999999999998e-01  -1.9000000000000000e-02  -8.3299999999999999e-02   1.3095000000000001e+00   4.6689999999999998e-01   2.7858999999999998e+00   5.6830000000000003e-01   1.4430000000000001e-01   2.9189999999999999e-01
   1.9839999999999999e-01   1.3189999999999999e-01   1.1152000000000000e+00   5.7279999999999998e-01  -4.7600000000000003e-02  -5.7000000000000002e-02   1.1318999999999999e+00   2.4460000000000001e-01   3.3953000000000002e+00   5.4910000000000003e-01   1.2509999999999999e-01   2.9189999999999999e-01
  -2.4249999999999999e-01  -1.3189999999999999e-01  -5.1470000000000005e-01   5.0600000000000001e-01  -4.7600000000000003e-02  -6.5799999999999997e-02   1.1984999999999999e+00   4.4469999999999998e-01   3.4824000000000002e+00   4.8159999999999997e-01   1.2509999999999999e-01   2.6540000000000002e-01
   1.5429999999999999e-01  -1.0990000000000000e-01   8.5780000000000001e-01   4.1049999999999998e-01  -1.0470000000000000e-01  -7.4499999999999997e-02   1.2206999999999999e+00   3.1130000000000002e-01   2.7858999999999998e+00   5.1049999999999995e-01   1.2509999999999999e-01   2.4329999999999999e-01
  -1.7630000000000001e-01   4.3999999999999997e-02  -5.1470000000000005e-01   4.1049999999999998e-01  -1.7130000000000001e-01  -5.2600000000000001e-02   1.0875999999999999e+00   4.8920000000000002e-01   2.9600000000000000e+00   5.4910000000000003e-01   5.7700000000000001e-02   2.2559999999999999e-01
  -2.1999999999999999e-02  -1.7590000000000000e-01   5.1470000000000005e-01   4.3919999999999998e-01  -6.6600000000000006e-02  -8.7700000000000000e-02   1.2873000000000001e+00   2.8910000000000002e-01   3.2212000000000001e+00   5.2020000000000000e-01   9.6199999999999994e-02   2.7429999999999999e-01
   2.4249999999999999e-01   1.9789999999999999e-01  -1.2010000000000001e+00   4.8690000000000000e-01  -1.3320000000000001e-01   8.8000000000000005e-03   1.3983000000000001e+00   5.3369999999999995e-01   2.8730000000000002e+00   5.0090000000000001e-01   1.6360000000000000e-01   2.5659999999999999e-01
   6.6100000000000006e-02   1.5390000000000001e-01  -8.5800000000000001e-02   5.0600000000000001e-01  -5.7099999999999998e-02  -5.2600000000000001e-02   1.0875999999999999e+00   3.7800000000000000e-01   3.3953000000000002e+00   5.2980000000000005e-01   1.4430000000000001e-01   2.6979999999999998e-01
  -2.2040000000000001e-01   6.6000000000000003e-02   0.0000000000000000e+00   5.2510000000000001e-01   1.9000000000000000e-02  -8.3299999999999999e-02   1.3317000000000001e+00   3.5580000000000001e-01   3.3953000000000002e+00   6.3580000000000003e-01   1.3469999999999999e-01   2.6979999999999998e-01
   8.8200000000000001e-02  -2.4179999999999999e-01   1.7160000000000000e-01   4.9650000000000000e-01  -2.8500000000000001e-02  -3.5099999999999999e-02   9.1000000000000003e-01   5.1139999999999997e-01   3.0470999999999999e+00   5.1049999999999995e-01   1.0580000000000001e-01   3.0959999999999999e-01
  -1.3230000000000000e-01   2.1999999999999999e-02  -1.7160000000000000e-01   4.9650000000000000e-01  -1.1420000000000000e-01  -4.4000000000000003e-03   1.0431999999999999e+00   2.8910000000000002e-01   2.6118000000000001e+00   5.0090000000000001e-01   8.6599999999999996e-02   2.4770000000000000e-01
   8.8200000000000001e-02  -1.5390000000000001e-01   8.5800000000000001e-02   4.2959999999999998e-01  -5.7099999999999998e-02  -7.0199999999999999e-02   1.1096999999999999e+00   8.8900000000000007e-02   2.3506000000000000e+00   4.9130000000000001e-01   9.6199999999999994e-02   2.6979999999999998e-01
  -6.6100000000000006e-02   1.7590000000000000e-01   8.5800000000000001e-02   5.5379999999999996e-01  -2.8500000000000001e-02   1.3200000000000000e-02   1.0431999999999999e+00  -1.7790000000000000e-01   4.1788999999999996e+00   5.2020000000000000e-01   1.1550000000000001e-01   2.8310000000000002e-01
  -1.9839999999999999e-01   2.1999999999999999e-02  -7.7210000000000001e-01   4.4869999999999999e-01  -1.1420000000000000e-01  -1.0520000000000000e-01   1.0875999999999999e+00   6.4480000000000004e-01   3.1341999999999999e+00   5.4910000000000003e-01   6.7400000000000002e-02   2.6979999999999998e-01
   2.2040000000000001e-01   1.3189999999999999e-01   9.4359999999999999e-01   4.1049999999999998e-01  -1.7130000000000001e-01  -5.2600000000000001e-02   1.2650999999999999e+00   3.1130000000000002e-01   2.2635999999999998e+00   2.7939999999999998e-01   4.8099999999999997e-02   2.4770000000000000e-01
   2.4249999999999999e-01  -2.1999999999999999e-02   3.4310000000000002e-01   3.9140000000000003e-01  -2.8500000000000001e-02  -4.8200000000000000e-02   1.5758000000000001e+00  -3.5580000000000001e-01   3.9177000000000000e+00   5.8760000000000001e-01   9.5999999999999992e-03   2.9640000000000000e-01
   2.1999999999999999e-02   1.9789999999999999e-01  -4.2890000000000000e-01   3.8190000000000002e-01  -1.4269999999999999e-01  -1.0090000000000000e-01   6.8799999999999994e-01   1.2007000000000001e+00   4.0918000000000001e+00   5.5869999999999997e-01   2.4060000000000001e-01   2.2120000000000001e-01
  -1.9839999999999999e-01  -6.6000000000000003e-02   4.2890000000000000e-01   4.7739999999999999e-01  -1.3320000000000001e-01  -3.9500000000000000e-02   1.1984999999999999e+00   1.7790000000000000e-01   2.3506000000000000e+00   4.3350000000000000e-01   1.4430000000000001e-01   2.6540000000000002e-01
  -2.1999999999999999e-02  -2.1999999999999999e-02   3.4310000000000002e-01   5.3469999999999995e-01  -6.6600000000000006e-02  -2.6300000000000000e-02   1.7090000000000001e+00  -4.2249999999999999e-01   3.9177000000000000e+00   4.2380000000000001e-01   5.7700000000000001e-02   2.4329999999999999e-01
  -2.1999999999999999e-02   1.3189999999999999e-01   6.8630000000000002e-01   5.1559999999999995e-01  -8.5599999999999996e-02  -6.5799999999999997e-02   6.6579999999999995e-01   1.1785000000000001e+00   3.2212000000000001e+00   5.2020000000000000e-01   1.6360000000000000e-01   2.6100000000000001e-01
  -2.2040000000000001e-01   1.5390000000000001e-01   0.0000000000000000e+00   4.1049999999999998e-01  -7.6100000000000001e-02  -2.6300000000000000e-02   1.1762999999999999e+00   4.4499999999999998e-02   3.7435999999999998e+00   5.3939999999999999e-01   1.3469999999999999e-01   1.8579999999999999e-01
  -8.8200000000000001e-02  -1.0990000000000000e-01   3.4310000000000002e-01   4.1049999999999998e-01  -8.5599999999999996e-02  -6.5799999999999997e-02   1.4427000000000001e+00  -5.3369999999999995e-01   2.2635999999999998e+00   4.0460000000000002e-01   9.5999999999999992e-03   3.1850000000000001e-01
   2.1999999999999999e-02   1.3189999999999999e-01   1.0294000000000001e+00   4.5829999999999999e-01  -5.7099999999999998e-02  -7.8899999999999998e-02   1.2650999999999999e+00   9.1169999999999995e-01   3.4824000000000002e+00   5.3939999999999999e-01   7.6999999999999999e-02   2.8310000000000002e-01
   5.0700000000000001e-01   0.0000000000000000e+00   6.8630000000000002e-01   4.5829999999999999e-01  -9.5200000000000007e-02  -6.5799999999999997e-02   1.0431999999999999e+00   2.4460000000000001e-01   3.3953000000000002e+00   5.9719999999999995e-01  -2.8899999999999999e-02   2.6979999999999998e-01
  -1.7630000000000001e-01  -2.1980000000000000e-01  -4.2890000000000000e-01   4.8690000000000000e-01  -1.7130000000000001e-01  -4.8200000000000000e-02   1.3317000000000001e+00  -1.1119999999999999e-01   2.3506000000000000e+00   4.1420000000000001e-01   6.7400000000000002e-02   3.0520000000000003e-01
  -1.3230000000000000e-01   8.7900000000000006e-02   7.7210000000000001e-01   5.1559999999999995e-01  -7.6100000000000001e-02  -7.4499999999999997e-02   1.2873000000000001e+00   6.6710000000000003e-01   3.0470999999999999e+00   4.8159999999999997e-01   0.0000000000000000e+00   2.6979999999999998e-01
   8.8200000000000001e-02  -1.5390000000000001e-01   9.4359999999999999e-01   4.2009999999999997e-01  -4.7600000000000003e-02  -1.0090000000000000e-01   1.1984999999999999e+00   4.0020000000000000e-01   3.4824000000000002e+00   4.9130000000000001e-01   1.8279999999999999e-01   2.8310000000000002e-01
   1.7630000000000001e-01  -1.9789999999999999e-01   1.2867999999999999e+00   4.9650000000000000e-01  -1.3320000000000001e-01  -8.7700000000000000e-02   1.1540999999999999e+00   2.2200000000000001e-02   2.4377000000000000e+00   4.7199999999999998e-01   1.1550000000000001e-01   2.5659999999999999e-01
   0.0000000000000000e+00   8.7900000000000006e-02   2.5740000000000002e-01   4.2959999999999998e-01  -8.5599999999999996e-02  -4.3900000000000002e-02   1.3761000000000001e+00   8.8900000000000007e-02   2.3506000000000000e+00   5.4910000000000003e-01   1.9199999999999998e-02   3.2729999999999998e-01
  -1.1020000000000001e-01  -1.5390000000000001e-01   9.4359999999999999e-01   4.8690000000000000e-01   4.7600000000000003e-02  -7.4499999999999997e-02   7.7680000000000005e-01   4.2249999999999999e-01   3.7435999999999998e+00   5.8760000000000001e-01   1.4430000000000001e-01   2.4770000000000000e-01
   4.4100000000000000e-02  -6.6000000000000003e-02   4.2890000000000000e-01   3.9140000000000003e-01  -1.3320000000000001e-01  -8.3299999999999999e-02   1.2206999999999999e+00   4.0020000000000000e-01   2.6989000000000001e+00   5.3939999999999999e-01   1.7319999999999999e-01   2.0349999999999999e-01
   8.8200000000000001e-02  -2.6379999999999998e-01  -1.7160000000000000e-01   4.6779999999999999e-01  -1.3320000000000001e-01  -1.0090000000000000e-01   1.1762999999999999e+00  -3.3350000000000002e-01   2.4377000000000000e+00   5.4910000000000003e-01   9.6199999999999994e-02   2.7429999999999999e-01
   1.5429999999999999e-01   1.3189999999999999e-01   8.5800000000000001e-02   5.1559999999999995e-01  -7.6100000000000001e-02  -8.7700000000000000e-02   1.3095000000000001e+00   8.6719999999999997e-01   2.6989000000000001e+00   5.7799999999999996e-01   1.2509999999999999e-01   2.6540000000000002e-01
  -1.5429999999999999e-01   1.0990000000000000e-01  -3.4310000000000002e-01   3.9140000000000003e-01  -1.4269999999999999e-01  -2.6300000000000000e-02   8.2120000000000004e-01   1.7790000000000000e-01   4.2659000000000002e+00   5.7799999999999996e-01   9.6199999999999994e-02   2.4770000000000000e-01
  -4.4100000000000000e-02   1.3189999999999999e-01  -4.2890000000000000e-01   6.1099999999999999e-01  -9.5200000000000007e-02  -8.7700000000000000e-02   1.4649000000000001e+00  -1.3339999999999999e-01   2.2635999999999998e+00   4.0460000000000002e-01   0.0000000000000000e+00   3.0080000000000001e-01
   2.6450000000000001e-01  -8.7900000000000006e-02  -8.5800000000000001e-02   4.3919999999999998e-01  -1.2370000000000000e-01  -3.9500000000000000e-02   1.1540999999999999e+00   3.5580000000000001e-01   3.3953000000000002e+00   6.3580000000000003e-01   1.2509999999999999e-01   2.8310000000000002e-01
  -2.1999999999999999e-02   8.7900000000000006e-02   3.4310000000000002e-01   4.2009999999999997e-01  -1.3320000000000001e-01  -6.1400000000000003e-02   1.1762999999999999e+00   5.3369999999999995e-01   4.3529999999999998e+00   6.1650000000000005e-01   5.7700000000000001e-02   2.7870000000000000e-01
  -3.5270000000000001e-01  -1.0990000000000000e-01  -1.7160000000000000e-01   4.2009999999999997e-01  -1.0470000000000000e-01  -1.1400000000000000e-01   1.1318999999999999e+00   1.1119999999999999e-01   1.8283000000000000e+00   5.2020000000000000e-01   1.7319999999999999e-01   2.3440000000000000e-01
  -1.7630000000000001e-01  -1.5390000000000001e-01  -1.7160000000000000e-01   4.6779999999999999e-01   9.4999999999999998e-03  -8.3299999999999999e-02   1.3539000000000001e+00   4.4469999999999998e-01   2.5247000000000002e+00   4.8159999999999997e-01   1.0580000000000001e-01   2.5659999999999999e-01
   1.9839999999999999e-01   1.5390000000000001e-01   6.8630000000000002e-01   4.6779999999999999e-01   0.0000000000000000e+00  -6.5799999999999997e-02   1.0875999999999999e+00   5.1139999999999997e-01   3.0470999999999999e+00   5.1049999999999995e-01   1.2509999999999999e-01   2.4329999999999999e-01
   1.1020000000000001e-01   1.3189999999999999e-01  -8.5800000000000001e-02   3.8190000000000002e-01  -1.1420000000000000e-01  -2.1899999999999999e-02   1.0875999999999999e+00   3.1130000000000002e-01   2.6989000000000001e+00   4.7199999999999998e-01   1.2509999999999999e-01   2.3000000000000001e-01
  -1.3230000000000000e-01  -6.6000000000000003e-02   5.1470000000000005e-01   4.5829999999999999e-01  -1.9000000000000000e-02  -8.7700000000000000e-02   1.1984999999999999e+00   2.0010000000000000e-01   2.5247000000000002e+00   4.6239999999999998e-01   8.6599999999999996e-02   2.8749999999999998e-01
  -2.2040000000000001e-01  -2.8580000000000000e-01   3.4310000000000002e-01   4.8690000000000000e-01  -1.0470000000000000e-01  -3.9500000000000000e-02   1.4205000000000001e+00   2.6679999999999998e-01   3.1341999999999999e+00   4.2380000000000001e-01   8.6599999999999996e-02   2.4329999999999999e-01
   0.0000000000000000e+00   4.3999999999999997e-02  -8.5800000000000001e-02   4.0100000000000002e-01  -1.0470000000000000e-01  -5.2600000000000001e-02   1.3095000000000001e+00   3.3350000000000002e-01   3.5695000000000001e+00   4.8159999999999997e-01   1.2509999999999999e-01   2.8749999999999998e-01
   1.9839999999999999e-01  -6.6000000000000003e-02   5.1470000000000005e-01   4.8690000000000000e-01  -7.6100000000000001e-02  -7.4499999999999997e-02   1.3317000000000001e+00   2.2200000000000001e-02   2.8730000000000002e+00   4.9130000000000001e-01   9.6199999999999994e-02   2.5659999999999999e-01
  -4.4100000000000000e-02  -8.7900000000000006e-02  -7.7210000000000001e-01   4.4869999999999999e-01  -1.0470000000000000e-01   1.7500000000000002e-02   1.2428999999999999e+00   2.2239999999999999e-01   3.7435999999999998e+00   4.5269999999999999e-01   1.2509999999999999e-01   2.5209999999999999e-01
  -1.5429999999999999e-01   2.1999999999999999e-02  -3.4310000000000002e-01   4.2009999999999997e-01  -3.8100000000000002e-02  -7.0199999999999999e-02   1.1984999999999999e+00   5.1139999999999997e-01   3.8306000000000000e+00   5.2980000000000005e-01   8.6599999999999996e-02   2.5659999999999999e-01
   8.8200000000000001e-02  -1.5390000000000001e-01  -8.5800000000000001e-02   5.2510000000000001e-01  -1.3320000000000001e-01  -3.5099999999999999e-02   1.1984999999999999e+00   2.0010000000000000e-01   2.6989000000000001e+00   4.7199999999999998e-01   8.6599999999999996e-02   2.3000000000000001e-01
   1.7630000000000001e-01  -1.0990000000000000e-01  -8.5800000000000001e-02   5.2510000000000001e-01  -6.6600000000000006e-02  -7.0199999999999999e-02   1.1540999999999999e+00   2.0010000000000000e-01   4.0918000000000001e+00   4.4309999999999999e-01   1.6360000000000000e-01   2.3000000000000001e-01
  -1.1020000000000001e-01   2.1999999999999999e-02  -1.7160000000000000e-01   4.2959999999999998e-01  -8.5599999999999996e-02  -6.5799999999999997e-02   9.5440000000000003e-01   5.3369999999999995e-01   3.1341999999999999e+00   5.2020000000000000e-01   3.8500000000000000e-02   2.7870000000000000e-01
  -1.7630000000000001e-01  -4.3999999999999997e-02   8.5800000000000001e-02   4.2009999999999997e-01  -7.6100000000000001e-02  -1.1840000000000001e-01   1.0209999999999999e+00   2.0010000000000000e-01   3.3083000000000000e+00   5.1049999999999995e-01   2.8899999999999999e-02   2.2559999999999999e-01
   0.0000000000000000e+00  -8.7900000000000006e-02   2.5740000000000002e-01   4.1049999999999998e-01  -3.8100000000000002e-02  -4.8200000000000000e-02   1.1984999999999999e+00   3.3350000000000002e-01   3.3083000000000000e+00   5.0090000000000001e-01   1.0580000000000001e-01   2.7870000000000000e-01
   1.1020000000000001e-01   6.6000000000000003e-02   6.0050000000000003e-01   4.5829999999999999e-01  -1.2370000000000000e-01  -3.5099999999999999e-02   1.0653999999999999e+00   2.8910000000000002e-01   3.2212000000000001e+00   4.8159999999999997e-01   1.4430000000000001e-01   2.5659999999999999e-01
   8.8200000000000001e-02  -6.6000000000000003e-02  -4.2890000000000000e-01   3.8190000000000002e-01  -7.6100000000000001e-02  -9.6500000000000002e-02   1.1318999999999999e+00   2.0010000000000000e-01   3.6564999999999999e+00   4.8159999999999997e-01   9.6199999999999994e-02   2.4329999999999999e-01
  -2.8649999999999998e-01  -2.1999999999999999e-02   2.5740000000000002e-01   3.7240000000000001e-01  -7.6100000000000001e-02  -7.0199999999999999e-02   1.0653999999999999e+00   3.7800000000000000e-01   2.4377000000000000e+00   4.9130000000000001e-01   5.7700000000000001e-02   2.5659999999999999e-01
   0.0000000000000000e+00   8.7900000000000006e-02  -3.4310000000000002e-01   4.7739999999999999e-01  -1.5229999999999999e-01  -9.2100000000000001e-02   1.0431999999999999e+00   3.7800000000000000e-01   2.5247000000000002e+00   5.7799999999999996e-01   1.1550000000000001e-01   2.6540000000000002e-01
   1.1020000000000001e-01   3.0780000000000002e-01  -8.5800000000000001e-02   4.7739999999999999e-01  -8.5599999999999996e-02  -5.2600000000000001e-02   1.1318999999999999e+00   4.2249999999999999e-01   3.1341999999999999e+00   5.8760000000000001e-01   9.6199999999999994e-02   2.7870000000000000e-01
  -8.8200000000000001e-02   0.0000000000000000e+00   4.2890000000000000e-01   3.8190000000000002e-01  -1.1420000000000000e-01  -7.0199999999999999e-02   9.3220000000000003e-01   5.1139999999999997e-01   2.6118000000000001e+00   5.6830000000000003e-01   1.8279999999999999e-01   2.6540000000000002e-01
   2.1999999999999999e-02  -1.0990000000000000e-01  -4.2890000000000000e-01   4.3919999999999998e-01  -3.8100000000000002e-02  -5.2600000000000001e-02   1.3539000000000001e+00   3.7800000000000000e-01   2.7858999999999998e+00   4.9130000000000001e-01   1.4430000000000001e-01   2.3890000000000000e-01
  -2.1999999999999999e-02   6.6000000000000003e-02   6.0050000000000003e-01   5.2510000000000001e-01  -5.7099999999999998e-02  -7.0199999999999999e-02   1.1096999999999999e+00   1.7790000000000000e-01   3.6564999999999999e+00   5.4910000000000003e-01   1.3469999999999999e-01   3.1409999999999999e-01
   6.6100000000000006e-02   0.0000000000000000e+00   5.1470000000000005e-01   4.3919999999999998e-01  -9.4999999999999998e-03  -7.0199999999999999e-02   1.1096999999999999e+00   2.4460000000000001e-01   2.9600000000000000e+00   5.2980000000000005e-01   1.1550000000000001e-01   2.5659999999999999e-01
   1.3230000000000000e-01  -2.1999999999999999e-02   1.1152000000000000e+00   4.5829999999999999e-01   3.8100000000000002e-02  -8.3299999999999999e-02   1.3317000000000001e+00   3.5580000000000001e-01   2.9600000000000000e+00   5.6830000000000003e-01   6.7400000000000002e-02   2.4770000000000000e-01
  -2.4249999999999999e-01   2.4179999999999999e-01  -2.5740000000000002e-01   4.4869999999999999e-01  -9.4999999999999998e-03  -7.4499999999999997e-02   1.1540999999999999e+00   2.6679999999999998e-01   3.2212000000000001e+00   5.0090000000000001e-01   5.7700000000000001e-02   2.9189999999999999e-01
  -1.3230000000000000e-01   2.1999999999999999e-02   8.5800000000000001e-02   4.6779999999999999e-01  -8.5599999999999996e-02  -7.0199999999999999e-02   1.1540999999999999e+00   2.4460000000000001e-01   3.0470999999999999e+00   5.2020000000000000e-01   5.7700000000000001e-02   2.7429999999999999e-01
   1.3230000000000000e-01  -1.0990000000000000e-01   1.7160000000000000e-01   4.2009999999999997e-01  -1.0470000000000000e-01   8.8000000000000005e-03   6.8799999999999994e-01   2.2239999999999999e-01   3.4824000000000002e+00   5.0090000000000001e-01   8.6599999999999996e-02   3.1409999999999999e-01
   1.5429999999999999e-01  -2.1999999999999999e-02   2.5740000000000002e-01   3.6280000000000001e-01  -3.8100000000000002e-02  -5.2600000000000001e-02   1.0209999999999999e+00   2.2239999999999999e-01   3.3083000000000000e+00   5.2980000000000005e-01   2.0210000000000000e-01   2.5659999999999999e-01
  -8.8200000000000001e-02  -1.5390000000000001e-01   7.7210000000000001e-01   3.9140000000000003e-01  -1.1420000000000000e-01  -7.0199999999999999e-02   1.3095000000000001e+00   2.8910000000000002e-01   3.2212000000000001e+00   5.9719999999999995e-01   1.6360000000000000e-01   2.6540000000000002e-01
  -1.1020000000000001e-01   4.3999999999999997e-02  -7.7210000000000001e-01   4.6779999999999999e-01  -3.8100000000000002e-02  -2.6300000000000000e-02   9.7660000000000002e-01   8.8900000000000007e-02   2.0024000000000002e+00   4.8159999999999997e-01   6.7400000000000002e-02   2.9640000000000000e-01
   1.7630000000000001e-01   2.1999999999999999e-02   1.7160000000000000e-01   4.3919999999999998e-01  -1.0470000000000000e-01  -3.0700000000000002e-02   1.1540999999999999e+00   6.0040000000000004e-01   2.8730000000000002e+00   5.3939999999999999e-01   1.5400000000000000e-01   2.3000000000000001e-01
   2.4249999999999999e-01  -2.1999999999999999e-02   4.2890000000000000e-01   5.0600000000000001e-01   2.8500000000000001e-02  -7.8899999999999998e-02   1.3095000000000001e+00   1.3339999999999999e-01   3.1341999999999999e+00   5.2980000000000005e-01   1.3469999999999999e-01   2.1679999999999999e-01
   0.0000000000000000e+00   8.7900000000000006e-02   2.5740000000000002e-01   3.7240000000000001e-01   3.8100000000000002e-02  -3.0700000000000002e-02   1.3983000000000001e+00   2.8910000000000002e-01   2.6118000000000001e+00   4.7199999999999998e-01   5.7700000000000001e-02   2.3890000000000000e-01
   4.4100000000000000e-02   1.5390000000000001e-01   3.4310000000000002e-01   5.0600000000000001e-01  -1.9000000000000000e-02  -6.5799999999999997e-02   1.0653999999999999e+00   2.2239999999999999e-01   3.6564999999999999e+00   5.1049999999999995e-01   2.1170000000000000e-01   2.4329999999999999e-01
  -1.3230000000000000e-01   2.1999999999999999e-02  -4.2890000000000000e-01   4.9650000000000000e-01  -1.5229999999999999e-01  -3.0700000000000002e-02   1.1318999999999999e+00   8.8900000000000007e-02   3.2212000000000001e+00   5.0090000000000001e-01   9.6199999999999994e-02   3.0080000000000001e-01
  -4.4100000000000000e-02  -2.1999999999999999e-02   3.4310000000000002e-01   3.9140000000000003e-01  -4.7600000000000003e-02  -3.9500000000000000e-02   1.2428999999999999e+00   2.2239999999999999e-01   2.4377000000000000e+00   5.3939999999999999e-01   1.4430000000000001e-01   2.7429999999999999e-01
  -4.4100000000000000e-02  -1.9789999999999999e-01  -8.5800000000000001e-02   3.9140000000000003e-01  -1.2370000000000000e-01  -4.3900000000000002e-02   1.0209999999999999e+00   3.1130000000000002e-01   3.2212000000000001e+00   4.9130000000000001e-01   5.7700000000000001e-02   2.9189999999999999e-01
   8.8200000000000001e-02   6.6000000000000003e-02   8.5780000000000001e-01   4.2009999999999997e-01  -1.3320000000000001e-01  -7.4499999999999997e-02   1.2873000000000001e+00   2.2239999999999999e-01   2.7858999999999998e+00   4.7199999999999998e-01   1.1550000000000001e-01   2.5659999999999999e-01
   6.6100000000000006e-02  -1.5390000000000001e-01  -1.7160000000000000e-01   4.5829999999999999e-01  -6.6600000000000006e-02  -9.2100000000000001e-02   1.1096999999999999e+00   2.2239999999999999e-01   3.1341999999999999e+00   5.1049999999999995e-01   9.6199999999999994e-02   2.9189999999999999e-01
   6.6100000000000006e-02   2.1999999999999999e-02  -8.5800000000000001e-02   4.5829999999999999e-01  -7.6100000000000001e-02  -2.1899999999999999e-02   1.1540999999999999e+00   2.4460000000000001e-01   2.8730000000000002e+00   4.6239999999999998e-01   1.2509999999999999e-01   2.8310000000000002e-01
  -6.6100000000000006e-02  -2.1999999999999999e-02  -3.4310000000000002e-01   5.1559999999999995e-01  -1.0470000000000000e-01  -9.2100000000000001e-02   1.3095000000000001e+00   3.7800000000000000e-01   3.2212000000000001e+00   4.4309999999999999e-01   1.4430000000000001e-01   2.6979999999999998e-01
  -2.1999999999999999e-02   4.3999999999999997e-02   1.6298999999999999e+00   5.0600000000000001e-01  -9.4999999999999998e-03  -4.3900000000000002e-02   1.3317000000000001e+00   2.6679999999999998e-01   2.9600000000000000e+00   5.4910000000000003e-01   1.2509999999999999e-01   2.6100000000000001e-01
   0.0000000000000000e+00   8.7900000000000006e-02   0.0000000000000000e+00   4.2009999999999997e-01  -4.7600000000000003e-02  -5.7000000000000002e-02   1.2206999999999999e+00   3.5580000000000001e-01   2.4377000000000000e+00   5.2020000000000000e-01   1.2509999999999999e-01   2.4770000000000000e-01
  -1.3230000000000000e-01   1.7590000000000000e-01   6.0050000000000003e-01   4.2959999999999998e-01  -1.9000000000000000e-02  -4.8200000000000000e-02   9.3220000000000003e-01   2.8910000000000002e-01   2.8730000000000002e+00   6.6469999999999996e-01   8.6599999999999996e-02   2.9640000000000000e-01
   6.6100000000000006e-02  -8.7900000000000006e-02   4.2890000000000000e-01   5.0600000000000001e-01  -1.2370000000000000e-01  -2.1899999999999999e-02   1.2206999999999999e+00   4.0020000000000000e-01   2.6118000000000001e+00   4.9130000000000001e-01   1.9239999999999999e-01   2.2120000000000001e-01
  -2.6450000000000001e-01   6.6000000000000003e-02  -1.7160000000000000e-01   4.0100000000000002e-01  -1.0470000000000000e-01   4.4000000000000003e-03   1.1762999999999999e+00   2.2239999999999999e-01   3.1341999999999999e+00   5.0090000000000001e-01   1.4430000000000001e-01   2.7870000000000000e-01
  -1.1020000000000001e-01  -8.7900000000000006e-02   9.4359999999999999e-01   4.3919999999999998e-01  -9.5200000000000007e-02  -7.0199999999999999e-02   1.1318999999999999e+00   1.3339999999999999e-01   3.3083000000000000e+00   4.3350000000000000e-01   1.4430000000000001e-01   2.4770000000000000e-01
   4.4100000000000000e-02   4.3999999999999997e-02   1.7160000000000000e-01   5.0600000000000001e-01  -1.3320000000000001e-01  -4.8200000000000000e-02   1.1984999999999999e+00   2.0010000000000000e-01   3.3083000000000000e+00   5.2020000000000000e-01   7.6999999999999999e-02   3.0959999999999999e-01
  -2.1999999999999999e-02   0.0000000000000000e+00  -2.5740000000000002e-01   4.2959999999999998e-01  -1.3320000000000001e-01  -3.0700000000000002e-02   1.2650999999999999e+00   2.8910000000000002e-01   2.6118000000000001e+00   5.1049999999999995e-01   1.1550000000000001e-01   2.5209999999999999e-01
   4.4100000000000000e-02  -4.3999999999999997e-02   7.7210000000000001e-01   4.0100000000000002e-01  -1.1420000000000000e-01  -1.5350000000000000e-01   1.0209999999999999e+00   3.7800000000000000e-01   2.8730000000000002e+00   5.8760000000000001e-01   1.6360000000000000e-01   2.5209999999999999e-01
   6.6100000000000006e-02  -8.7900000000000006e-02   6.0050000000000003e-01   5.1559999999999995e-01  -8.5599999999999996e-02  -6.1400000000000003e-02   1.2650999999999999e+00   5.1139999999999997e-01   2.5247000000000002e+00   5.4910000000000003e-01   1.0580000000000001e-01   2.8310000000000002e-01
   1.1020000000000001e-01   0.0000000000000000e+00   8.5800000000000001e-02   4.3919999999999998e-01  -9.5200000000000007e-02  -6.5799999999999997e-02   1.0875999999999999e+00   5.3369999999999995e-01   2.9600000000000000e+00   5.6830000000000003e-01   1.3469999999999999e-01   2.3000000000000001e-01
   4.4100000000000000e-02   1.3189999999999999e-01   1.7160000000000000e-01   4.5829999999999999e-01  -7.6100000000000001e-02  -1.7500000000000002e-02   1.0875999999999999e+00   2.6679999999999998e-01   3.0470999999999999e+00   5.3939999999999999e-01   8.6599999999999996e-02   2.8749999999999998e-01
  -4.4100000000000000e-02  -1.3189999999999999e-01  -8.5780000000000001e-01   4.3919999999999998e-01   0.0000000000000000e+00  -6.5799999999999997e-02   1.0431999999999999e+00   2.8910000000000002e-01   3.1341999999999999e+00   5.2980000000000005e-01   5.7700000000000001e-02   2.7429999999999999e-01
   2.1999999999999999e-02   2.6379999999999998e-01   4.2890000000000000e-01   4.1049999999999998e-01  -2.8500000000000001e-02  -4.8200000000000000e-02   1.1318999999999999e+00   3.3350000000000002e-01   3.3953000000000002e+00   5.2980000000000005e-01   5.7700000000000001e-02   2.9189999999999999e-01
  -8.8200000000000001e-02  -8.7900000000000006e-02  -2.5740000000000002e-01   4.7739999999999999e-01  -1.9030000000000000e-01  -6.1400000000000003e-02   1.2650999999999999e+00   3.1130000000000002e-01   2.8730000000000002e+00   5.2980000000000005e-01   8.6599999999999996e-02   2.7870000000000000e-01
  -8.8200000000000001e-02   2.1999999999999999e-02   7.7210000000000001e-01   4.1049999999999998e-01  -9.5200000000000007e-02  -1.0960000000000000e-01   1.2206999999999999e+00   2.2239999999999999e-01   3.3953000000000002e+00   5.2980000000000005e-01   1.2509999999999999e-01   2.6979999999999998e-01
  -2.1999999999999999e-02   2.4179999999999999e-01  -8.5800000000000001e-02   4.5829999999999999e-01   1.9000000000000000e-02  -6.1400000000000003e-02   1.0209999999999999e+00   2.6679999999999998e-01   2.9600000000000000e+00   4.9130000000000001e-01   0.0000000000000000e+00   3.0520000000000003e-01
  -8.8200000000000001e-02  -2.1999999999999999e-02   3.4310000000000002e-01   4.2959999999999998e-01  -1.6180000000000000e-01  -7.0199999999999999e-02   1.1318999999999999e+00   5.1139999999999997e-01   3.2212000000000001e+00   5.1049999999999995e-01   6.7400000000000002e-02   1.9020000000000001e-01
  -1.5429999999999999e-01   2.1999999999999999e-02   8.5800000000000001e-02   4.6779999999999999e-01  -1.9000000000000000e-02  -2.1899999999999999e-02   1.1318999999999999e+00   3.1130000000000002e-01   3.0470999999999999e+00   5.4910000000000003e-01   1.3469999999999999e-01   2.3890000000000000e-01
   6.6100000000000006e-02  -6.6000000000000003e-02  -5.1470000000000005e-01   4.7739999999999999e-01  -6.6600000000000006e-02  -8.3299999999999999e-02   1.1762999999999999e+00   2.2239999999999999e-01   3.5695000000000001e+00   5.5869999999999997e-01   1.5400000000000000e-01   2.6100000000000001e-01
  -1.1020000000000001e-01   1.7590000000000000e-01   2.5740000000000002e-01   4.5829999999999999e-01  -9.4999999999999998e-03  -4.3900000000000002e-02   1.3539000000000001e+00   2.6679999999999998e-01   2.5247000000000002e+00   6.1650000000000005e-01   9.6199999999999994e-02   2.5659999999999999e-01
   1.9839999999999999e-01  -2.1999999999999999e-02   0.0000000000000000e+00   4.5829999999999999e-01  -5.7099999999999998e-02  -1.0520000000000000e-01   1.0875999999999999e+00   4.0020000000000000e-01   3.3953000000000002e+00   5.3939999999999999e-01   1.8279999999999999e-01   2.3890000000000000e-01
  -2.1999999999999999e-02  -4.3999999999999997e-02   0.0000000000000000e+00   5.1559999999999995e-01  -4.7600000000000003e-02  -4.8200000000000000e-02   1.1762999999999999e+00   2.8910000000000002e-01   3.6564999999999999e+00   5.2980000000000005e-01   6.7400000000000002e-02   2.8749999999999998e-01
  -2.1999999999999999e-02   3.7369999999999998e-01   8.5800000000000001e-02   5.1559999999999995e-01  -1.1420000000000000e-01  -1.1840000000000001e-01   1.0875999999999999e+00   2.6679999999999998e-01   3.3083000000000000e+00   5.2980000000000005e-01   7.6999999999999999e-02   2.5659999999999999e-01
   0.0000000000000000e+00  -1.7590000000000000e-01  -6.0050000000000003e-01   4.6779999999999999e-01  -1.0470000000000000e-01  -6.5799999999999997e-02   1.1318999999999999e+00   3.1130000000000002e-01   2.4377000000000000e+00   4.7199999999999998e-01   5.7700000000000001e-02   2.6540000000000002e-01
  -6.3919999999999999e-01   1.7590000000000000e-01   0.0000000000000000e+00   4.3919999999999998e-01  -1.2370000000000000e-01  -2.6300000000000000e-02   1.1762999999999999e+00   3.7800000000000000e-01   3.0470999999999999e+00   5.7799999999999996e-01   1.1550000000000001e-01   2.6979999999999998e-01
   1.2122999999999999e+00   8.7900000000000006e-02  -1.7160000000000000e-01   5.4420000000000002e-01  -1.3320000000000001e-01  -1.3159999999999999e-01   9.7660000000000002e-01   3.1130000000000002e-01   2.9600000000000000e+00   5.6830000000000003e-01   5.7700000000000001e-02   2.3890000000000000e-01
  -5.7310000000000005e-01  -4.3969999999999998e-01  -2.5740000000000002e-01   3.9140000000000003e-01  -4.7600000000000003e-02  -5.7000000000000002e-02   1.0875999999999999e+00   4.6689999999999998e-01   2.8730000000000002e+00   5.6830000000000003e-01   9.6199999999999994e-02   2.3890000000000000e-01
  -5.0700000000000001e-01   3.2979999999999998e-01   3.4310000000000002e-01   6.0150000000000003e-01  -1.0470000000000000e-01  -4.4000000000000003e-03   1.3095000000000001e+00   2.8910000000000002e-01   2.9600000000000000e+00   5.5869999999999997e-01   2.2130000000000000e-01   2.8749999999999998e-01
   5.9509999999999996e-01   4.6170000000000000e-01   7.7210000000000001e-01   5.0600000000000001e-01  -8.5599999999999996e-02  -1.3589999999999999e-01   1.2206999999999999e+00   2.4460000000000001e-01   3.3953000000000002e+00   5.2980000000000005e-01   1.2509999999999999e-01   2.6979999999999998e-01
   7.7149999999999996e-01  -2.4179999999999999e-01  -8.5800000000000001e-02   4.0100000000000002e-01  -8.5599999999999996e-02  -7.4499999999999997e-02   1.2873000000000001e+00   4.6689999999999998e-01   3.6564999999999999e+00   5.0090000000000001e-01   2.0210000000000000e-01   2.6100000000000001e-01
  -7.7149999999999996e-01   2.6379999999999998e-01  -2.5740000000000002e-01   4.4869999999999999e-01  -1.9000000000000000e-02  -5.7000000000000002e-02   1.1540999999999999e+00   1.7790000000000000e-01   2.2635999999999998e+00   5.1049999999999995e-01   8.6599999999999996e-02   2.6979999999999998e-01
  -3.0859999999999999e-01   5.7160000000000000e-01  -4.2890000000000000e-01   5.3469999999999995e-01  -5.7099999999999998e-02  -1.2720000000000001e-01   1.0875999999999999e+00   1.7790000000000000e-01   2.6118000000000001e+00   4.8159999999999997e-01   1.3469999999999999e-01   2.4770000000000000e-01
   6.3919999999999999e-01  -1.9789999999999999e-01   5.1470000000000005e-01   3.7240000000000001e-01  -1.4269999999999999e-01  -4.8200000000000000e-02   1.0431999999999999e+00   2.6679999999999998e-01   2.4377000000000000e+00   4.4309999999999999e-01   9.6199999999999994e-02   3.0080000000000001e-01
   1.5429999999999999e-01  -2.1999999999999999e-02   5.1470000000000005e-01   3.4370000000000001e-01  -2.0930000000000001e-01  -4.4000000000000003e-03   1.1318999999999999e+00   6.6699999999999995e-02   3.3953000000000002e+00   6.0690000000000000e-01   8.6599999999999996e-02   2.8310000000000002e-01
  -6.6130000000000000e-01   3.7369999999999998e-01  -6.8630000000000002e-01   5.5379999999999996e-01  -3.8100000000000002e-02  -9.2100000000000001e-02   1.0431999999999999e+00   6.2260000000000004e-01   2.8730000000000002e+00   5.2020000000000000e-01   9.6199999999999994e-02   2.2559999999999999e-01
  -4.8490000000000000e-01   4.3999999999999997e-02   2.5740000000000002e-01   4.5829999999999999e-01  -1.9000000000000000e-02  -3.5099999999999999e-02   1.2428999999999999e+00   0.0000000000000000e+00   3.0470999999999999e+00   4.7199999999999998e-01   1.9199999999999998e-02   3.0520000000000003e-01
   8.1559999999999999e-01  -3.2979999999999998e-01   1.7160000000000000e-01   4.2959999999999998e-01  -1.8079999999999999e-01  -8.8000000000000005e-03   1.2206999999999999e+00   5.3369999999999995e-01   3.2212000000000001e+00   5.7799999999999996e-01   1.2509999999999999e-01   2.4770000000000000e-01
   6.6100000000000006e-02   2.4179999999999999e-01   2.5740000000000002e-01   4.8690000000000000e-01  -1.0470000000000000e-01  -1.2280000000000001e-01   9.1000000000000003e-01   8.0049999999999999e-01   1.9153000000000000e+00   5.3939999999999999e-01   6.7400000000000002e-02   1.9460000000000000e-01
  -4.8490000000000000e-01   0.0000000000000000e+00  -1.1152000000000000e+00   5.0600000000000001e-01  -1.1420000000000000e-01  -8.3299999999999999e-02   1.3983000000000001e+00  -2.0010000000000000e-01   2.6989000000000001e+00   5.9719999999999995e-01   5.7700000000000001e-02   2.9640000000000000e-01
  -4.1880000000000001e-01  -3.0780000000000002e-01  -8.5800000000000001e-02   4.6779999999999999e-01   1.9000000000000000e-02  -6.5799999999999997e-02   9.9880000000000002e-01   6.0040000000000004e-01   3.1341999999999999e+00   5.2980000000000005e-01   1.7319999999999999e-01   2.5209999999999999e-01
   3.0859999999999999e-01   4.3999999999999997e-02   1.2867999999999999e+00   4.9650000000000000e-01  -2.8500000000000001e-02  -1.1400000000000000e-01   1.3761000000000001e+00   5.3369999999999995e-01   3.5695000000000001e+00   4.9130000000000001e-01   1.8279999999999999e-01   2.6540000000000002e-01
   2.4249999999999999e-01   0.0000000000000000e+00   0.0000000000000000e+00   4.5829999999999999e-01  -3.8100000000000002e-02  -4.8200000000000000e-02   1.1096999999999999e+00  -1.7790000000000000e-01   2.8730000000000002e+00   5.1049999999999995e-01   5.7700000000000001e-02   2.7870000000000000e-01
  -2.4249999999999999e-01  -3.2979999999999998e-01  -2.5740000000000002e-01   5.3469999999999995e-01  -2.2839999999999999e-01  -3.0700000000000002e-02   1.1540999999999999e+00   7.1150000000000002e-01   3.2212000000000001e+00   4.9130000000000001e-01   7.6999999999999999e-02   2.9189999999999999e-01
  -8.8200000000000001e-02   0.0000000000000000e+00  -3.4310000000000002e-01   3.7240000000000001e-01  -1.1420000000000000e-01  -6.5799999999999997e-02   1.1318999999999999e+00   4.2249999999999999e-01   3.8306000000000000e+00   5.5869999999999997e-01   8.6599999999999996e-02   2.8310000000000002e-01
   1.1020000000000001e-01   1.7590000000000000e-01  -8.5800000000000001e-02   3.6280000000000001e-01  -8.5599999999999996e-02  -3.9500000000000000e-02   1.3317000000000001e+00   2.2200000000000001e-02   2.4377000000000000e+00   5.0090000000000001e-01   1.2509999999999999e-01   2.5659999999999999e-01
   4.4080000000000003e-01  -6.6000000000000003e-02   0.0000000000000000e+00   4.3919999999999998e-01  -1.6180000000000000e-01  -6.5799999999999997e-02   1.0653999999999999e+00   5.1139999999999997e-01   3.1341999999999999e+00   5.3939999999999999e-01   1.0580000000000001e-01   2.3890000000000000e-01
  -1.1020000000000001e-01  -1.7590000000000000e-01   1.7160000000000000e-01   3.6280000000000001e-01  -9.5200000000000007e-02  -1.6660000000000000e-01   1.1762999999999999e+00   2.4460000000000001e-01   2.9600000000000000e+00   5.5869999999999997e-01   7.6999999999999999e-02   2.4770000000000000e-01
   0.0000000000000000e+00   0.0000000000000000e+00   8.5800000000000001e-02   4.4869999999999999e-01  -9.4999999999999998e-03  -6.1400000000000003e-02   1.1318999999999999e+00   4.4499999999999998e-02   2.9600000000000000e+00   4.4309999999999999e-01   9.6199999999999994e-02   2.9189999999999999e-01
   3.3060000000000000e-01  -6.6000000000000003e-02  -1.7160000000000000e-01   4.8690000000000000e-01  -8.5599999999999996e-02  -7.4499999999999997e-02   1.0875999999999999e+00   1.7790000000000000e-01   3.1341999999999999e+00   5.7799999999999996e-01   1.0580000000000001e-01   2.5659999999999999e-01
   3.0859999999999999e-01  -1.5390000000000001e-01   8.5780000000000001e-01   4.8690000000000000e-01  -7.6100000000000001e-02  -1.1840000000000001e-01   1.0875999999999999e+00   2.4460000000000001e-01   3.9177000000000000e+00   5.1049999999999995e-01   1.3469999999999999e-01   2.4329999999999999e-01
  -2.1999999999999999e-02   1.7590000000000000e-01   8.5800000000000001e-02   5.1559999999999995e-01  -1.9980000000000001e-01   8.8000000000000005e-03   1.0209999999999999e+00   3.3350000000000002e-01   2.8730000000000002e+00   4.1420000000000001e-01   6.7400000000000002e-02   2.3000000000000001e-01
  -4.4100000000000000e-02  -1.9789999999999999e-01   8.5800000000000001e-02   5.6330000000000002e-01  -7.6100000000000001e-02  -4.8200000000000000e-02   1.1762999999999999e+00   2.8910000000000002e-01   2.7858999999999998e+00   5.1049999999999995e-01   1.0580000000000001e-01   2.4329999999999999e-01
  -4.4100000000000000e-02   4.3999999999999997e-02   6.0050000000000003e-01   4.2959999999999998e-01  -1.2370000000000000e-01  -8.7700000000000000e-02   1.0431999999999999e+00   3.1130000000000002e-01   3.6564999999999999e+00   5.2020000000000000e-01   1.0580000000000001e-01   2.4329999999999999e-01
  -6.6100000000000006e-02  -2.1999999999999999e-02  -1.7160000000000000e-01   4.2959999999999998e-01  -8.5599999999999996e-02  -2.1899999999999999e-02   9.5440000000000003e-01   4.6689999999999998e-01   3.1341999999999999e+00   6.1650000000000005e-01   1.9199999999999998e-02   2.5659999999999999e-01
   4.4100000000000000e-02  -1.5390000000000001e-01  -2.5740000000000002e-01   3.1509999999999999e-01  -1.2370000000000000e-01  -7.4499999999999997e-02   1.4205000000000001e+00  -6.6699999999999995e-02   3.7435999999999998e+00   4.4309999999999999e-01   5.7700000000000001e-02   3.1850000000000001e-01
  -2.4249999999999999e-01   1.3189999999999999e-01   3.4310000000000002e-01   4.2009999999999997e-01  -1.1420000000000000e-01  -8.3299999999999999e-02   1.0431999999999999e+00   5.1139999999999997e-01   3.0470999999999999e+00   5.7799999999999996e-01   1.3469999999999999e-01   2.6100000000000001e-01
   2.1999999999999999e-02   2.8580000000000000e-01  -1.7160000000000000e-01   4.4869999999999999e-01  -1.1420000000000000e-01  -1.7500000000000002e-02   9.3220000000000003e-01   5.3369999999999995e-01   2.9600000000000000e+00   5.2980000000000005e-01   1.9239999999999999e-01   2.6979999999999998e-01
   1.3230000000000000e-01  -1.3189999999999999e-01   5.1470000000000005e-01   3.8190000000000002e-01  -8.5599999999999996e-02  -7.0199999999999999e-02   1.2650999999999999e+00   1.1119999999999999e-01   2.8730000000000002e+00   5.5869999999999997e-01   1.5400000000000000e-01   2.6540000000000002e-01
   1.5429999999999999e-01  -2.1999999999999999e-02   3.4310000000000002e-01   4.9650000000000000e-01  -9.5200000000000007e-02  -5.2600000000000001e-02   1.2206999999999999e+00   3.5580000000000001e-01   2.3506000000000000e+00   5.6830000000000003e-01   1.2509999999999999e-01   2.7429999999999999e-01
   1.1020000000000001e-01   1.5390000000000001e-01   0.0000000000000000e+00   4.8690000000000000e-01  -9.5200000000000007e-02  -2.1899999999999999e-02   1.0875999999999999e+00   2.8910000000000002e-01   2.6989000000000001e+00   5.7799999999999996e-01   9.6199999999999994e-02   2.7429999999999999e-01
  -6.6100000000000006e-02  -4.3999999999999997e-02  -5.1470000000000005e-01   4.2959999999999998e-01  -1.0470000000000000e-01  -1.3589999999999999e-01   1.3317000000000001e+00   1.3339999999999999e-01   3.1341999999999999e+00   4.8159999999999997e-01   1.4430000000000001e-01   2.4329999999999999e-01
   1.5429999999999999e-01   6.6000000000000003e-02   1.7160000000000000e-01   4.4869999999999999e-01  -4.7600000000000003e-02  -1.0520000000000000e-01   1.1984999999999999e+00   3.3350000000000002e-01   2.8730000000000002e+00   4.9130000000000001e-01   1.0580000000000001e-01   2.4770000000000000e-01
  -1.5429999999999999e-01  -1.0990000000000000e-01   2.5740000000000002e-01   4.8690000000000000e-01  -9.5200000000000007e-02  -7.8899999999999998e-02   1.0875999999999999e+00   3.3350000000000002e-01   3.2212000000000001e+00   5.0090000000000001e-01   1.1550000000000001e-01   2.5659999999999999e-01
  -4.4100000000000000e-02  -2.1999999999999999e-02  -3.4310000000000002e-01   3.8190000000000002e-01  -6.6600000000000006e-02  -1.0960000000000000e-01   1.1762999999999999e+00   3.5580000000000001e-01   2.7858999999999998e+00   5.2020000000000000e-01   1.2509999999999999e-01   2.3440000000000000e-01
   1.3230000000000000e-01  -1.3189999999999999e-01   7.7210000000000001e-01   3.8190000000000002e-01  -1.4269999999999999e-01  -5.7000000000000002e-02   1.2873000000000001e+00   3.7800000000000000e-01   2.8730000000000002e+00   4.9130000000000001e-01   9.6199999999999994e-02   2.6100000000000001e-01
   1.9839999999999999e-01  -1.0990000000000000e-01   1.7160000000000000e-01   5.1559999999999995e-01  -8.5599999999999996e-02  -2.6300000000000000e-02   1.0431999999999999e+00   1.5559999999999999e-01   3.8306000000000000e+00   4.9130000000000001e-01   6.7400000000000002e-02   2.9189999999999999e-01
   0.0000000000000000e+00   4.3999999999999997e-02   4.2890000000000000e-01   4.2959999999999998e-01  -1.9000000000000000e-02  -7.0199999999999999e-02   1.2873000000000001e+00   4.2249999999999999e-01   2.0024000000000002e+00   5.7799999999999996e-01   1.5400000000000000e-01   2.4770000000000000e-01
  -1.9839999999999999e-01  -6.6000000000000003e-02  -3.4310000000000002e-01   4.1049999999999998e-01  -1.2370000000000000e-01  -3.9500000000000000e-02   1.2206999999999999e+00   2.2200000000000001e-02   3.3083000000000000e+00   5.5869999999999997e-01   9.5999999999999992e-03   2.5209999999999999e-01
  -2.1999999999999999e-02  -2.1999999999999999e-02   3.4310000000000002e-01   4.3919999999999998e-01   1.9000000000000000e-02  -6.1400000000000003e-02   1.2428999999999999e+00   2.2239999999999999e-01   3.3953000000000002e+00   5.5869999999999997e-01   8.6599999999999996e-02   2.6540000000000002e-01
   4.4100000000000000e-02   2.1980000000000000e-01   4.2890000000000000e-01   5.3469999999999995e-01  -6.6600000000000006e-02  -4.3900000000000002e-02   1.0431999999999999e+00   3.3350000000000002e-01   3.1341999999999999e+00   5.4910000000000003e-01   8.6599999999999996e-02   2.8310000000000002e-01
   1.9839999999999999e-01  -3.0780000000000002e-01  -3.4310000000000002e-01   4.8690000000000000e-01  -9.5200000000000007e-02  -7.8899999999999998e-02   1.1540999999999999e+00   2.2239999999999999e-01   3.0470999999999999e+00   4.7199999999999998e-01   5.7700000000000001e-02   2.7429999999999999e-01
  -1.1020000000000001e-01  -2.6379999999999998e-01  -5.1470000000000005e-01   4.9650000000000000e-01  -2.8500000000000001e-02  -6.5799999999999997e-02   1.2428999999999999e+00   2.0010000000000000e-01   2.9600000000000000e+00   4.6239999999999998e-01   7.6999999999999999e-02   2.6100000000000001e-01
  -1.5429999999999999e-01  -1.0990000000000000e-01   4.2890000000000000e-01   4.7739999999999999e-01  -2.1890000000000001e-01  -3.0700000000000002e-02   1.1984999999999999e+00   2.2239999999999999e-01   2.5247000000000002e+00   4.6239999999999998e-01   1.0580000000000001e-01   2.8310000000000002e-01
  -2.1999999999999999e-02  -2.1999999999999999e-02   3.4310000000000002e-01   3.9140000000000003e-01  -9.5200000000000007e-02  -6.5799999999999997e-02   1.1540999999999999e+00   2.8910000000000002e-01   2.6989000000000001e+00   5.0090000000000001e-01   3.8500000000000000e-02   2.3890000000000000e-01
   1.1020000000000001e-01  -8.7900000000000006e-02   6.0050000000000003e-01   4.5829999999999999e-01  -1.1420000000000000e-01   8.8000000000000005e-03   1.2206999999999999e+00   3.3350000000000002e-01   3.0470999999999999e+00   4.4309999999999999e-01   4.8099999999999997e-02   2.4770000000000000e-01
   8.8200000000000001e-02   1.0990000000000000e-01   1.2867999999999999e+00   4.1049999999999998e-01  -1.9000000000000000e-02  -8.3299999999999999e-02   1.0209999999999999e+00   4.6689999999999998e-01   2.9600000000000000e+00   5.8760000000000001e-01   2.8899999999999999e-02   2.7870000000000000e-01
   1.3230000000000000e-01   0.0000000000000000e+00   4.2890000000000000e-01   4.3919999999999998e-01  -5.7099999999999998e-02  -3.9500000000000000e-02   1.1318999999999999e+00   3.3350000000000002e-01   3.0470999999999999e+00   5.0090000000000001e-01   3.8500000000000000e-02   2.3440000000000000e-01
   1.1020000000000001e-01  -2.1980000000000000e-01   5.1470000000000005e-01   4.1049999999999998e-01  -1.6180000000000000e-01   4.4000000000000003e-03   1.1540999999999999e+00   3.7800000000000000e-01   2.7858999999999998e+00   5.7799999999999996e-01   1.3469999999999999e-01   2.8749999999999998e-01
   1.1020000000000001e-01   1.5390000000000001e-01  -5.1470000000000005e-01   4.8690000000000000e-01  -9.5200000000000007e-02  -9.6500000000000002e-02   1.1540999999999999e+00   3.7800000000000000e-01   2.8730000000000002e+00   5.5869999999999997e-01   5.7700000000000001e-02   2.7429999999999999e-01
   4.4100000000000000e-02  -8.7900000000000006e-02  -3.4310000000000002e-01   5.8240000000000003e-01  -9.4999999999999998e-03  -8.7700000000000000e-02   1.1762999999999999e+00   2.6679999999999998e-01   3.0470999999999999e+00   5.2980000000000005e-01   8.6599999999999996e-02   2.4770000000000000e-01
  -4.4100000000000000e-02  -1.0990000000000000e-01   8.5800000000000001e-02   4.8690000000000000e-01  -1.0470000000000000e-01  -2.1899999999999999e-02   1.0653999999999999e+00   2.6679999999999998e-01   2.4377000000000000e+00   5.2020000000000000e-01   1.1550000000000001e-01   2.6100000000000001e-01
  -1.5429999999999999e-01   2.1980000000000000e-01   0.0000000000000000e+00   5.0600000000000001e-01  -4.7600000000000003e-02  -9.2100000000000001e-02   1.1096999999999999e+00   2.2239999999999999e-01   2.5247000000000002e+00   4.7199999999999998e-01   1.2509999999999999e-01   2.7870000000000000e-01
  -4.4100000000000000e-02  -1.0990000000000000e-01   0.0000000000000000e+00   4.3919999999999998e-01  -1.0470000000000000e-01  -8.8000000000000005e-03   1.0875999999999999e+00   4.2249999999999999e-01   2.5247000000000002e+00   4.8159999999999997e-01   4.8099999999999997e-02   2.5209999999999999e-01
   0.0000000000000000e+00   8.7900000000000006e-02  -6.0050000000000003e-01   4.0100000000000002e-01  -5.7099999999999998e-02  -4.8200000000000000e-02   9.3220000000000003e-01   4.0020000000000000e-01   3.0470999999999999e+00   4.7199999999999998e-01   4.8099999999999997e-02   2.7870000000000000e-01
   4.4100000000000000e-02   6.6000000000000003e-02  -4.2890000000000000e-01   3.8190000000000002e-01  -1.2370000000000000e-01  -5.7000000000000002e-02   1.3317000000000001e+00   3.7800000000000000e-01   2.5247000000000002e+00   4.9130000000000001e-01   1.5400000000000000e-01   2.5209999999999999e-01
   2.2040000000000001e-01   1.9789999999999999e-01  -1.7160000000000000e-01   4.6779999999999999e-01  -1.2370000000000000e-01  -9.6500000000000002e-02   1.1540999999999999e+00   3.1130000000000002e-01   2.7858999999999998e+00   4.4309999999999999e-01   1.3469999999999999e-01   2.5209999999999999e-01
  -2.1999999999999999e-02   2.1999999999999999e-02  -5.1470000000000005e-01   5.2510000000000001e-01  -1.8079999999999999e-01  -5.7000000000000002e-02   1.0209999999999999e+00   4.6689999999999998e-01   2.3506000000000000e+00   4.6239999999999998e-01   1.1550000000000001e-01   2.8310000000000002e-01
  -1.1020000000000001e-01   8.7900000000000006e-02  -5.1470000000000005e-01   4.6779999999999999e-01  -8.5599999999999996e-02  -4.3900000000000002e-02   1.2650999999999999e+00   2.0010000000000000e-01   3.2212000000000001e+00   5.0090000000000001e-01   1.9239999999999999e-01   2.3890000000000000e-01
   0.0000000000000000e+00  -6.6000000000000003e-02   6.0050000000000003e-01   4.4869999999999999e-01  -1.5229999999999999e-01  -8.7700000000000000e-02   1.2428999999999999e+00   2.6679999999999998e-01   3.4824000000000002e+00   4.3350000000000000e-01   1.8279999999999999e-01   2.4770000000000000e-01
  -8.8200000000000001e-02   1.3189999999999999e-01   1.7160000000000000e-01   4.6779999999999999e-01  -5.7099999999999998e-02  -7.8899999999999998e-02   1.2873000000000001e+00   2.2239999999999999e-01   2.7858999999999998e+00   5.2020000000000000e-01   1.2509999999999999e-01   2.5209999999999999e-01
   0.0000000000000000e+00  -8.7900000000000006e-02   5.1470000000000005e-01   4.5829999999999999e-01  -7.6100000000000001e-02   2.6300000000000000e-02   1.2206999999999999e+00   3.7800000000000000e-01   2.3506000000000000e+00   5.1049999999999995e-01   1.4430000000000001e-01   2.3890000000000000e-01
  -1.7630000000000001e-01   0.0000000000000000e+00  -3.4310000000000002e-01   4.2009999999999997e-01  -1.4269999999999999e-01  -7.8899999999999998e-02   1.2206999999999999e+00   4.4469999999999998e-01   2.6989000000000001e+00   4.6239999999999998e-01   9.6199999999999994e-02   2.7870000000000000e-01
  -1.5429999999999999e-01   4.3999999999999997e-02  -2.5740000000000002e-01   4.5829999999999999e-01  -9.5200000000000007e-02  -5.7000000000000002e-02   1.0431999999999999e+00   2.8910000000000002e-01   3.5695000000000001e+00   5.9719999999999995e-01   7.6999999999999999e-02   2.5659999999999999e-01
   2.1999999999999999e-02   2.1999999999999999e-02   8.5800000000000001e-02   3.2460000000000000e-01  -1.6180000000000000e-01  -7.0199999999999999e-02   1.0653999999999999e+00   6.0040000000000004e-01   2.6118000000000001e+00   5.0090000000000001e-01   1.2509999999999999e-01   2.5659999999999999e-01
  -2.6450000000000001e-01  -2.4179999999999999e-01  -6.0050000000000003e-01   5.0600000000000001e-01  -8.5599999999999996e-02  -8.3299999999999999e-02   1.1096999999999999e+00   1.5559999999999999e-01   2.1764999999999999e+00   6.0690000000000000e-01   7.6999999999999999e-02   2.9640000000000000e-01
  -1.9839999999999999e-01  -6.6000000000000003e-02  -2.5740000000000002e-01   4.1049999999999998e-01   3.8100000000000002e-02  -8.7700000000000000e-02   1.0875999999999999e+00   2.4460000000000001e-01   3.6564999999999999e+00   4.7199999999999998e-01   1.2509999999999999e-01   3.0520000000000003e-01
  -4.4100000000000000e-02  -2.4179999999999999e-01   2.5740000000000002e-01   3.5330000000000000e-01  -1.3320000000000001e-01  -7.8899999999999998e-02   1.0431999999999999e+00   8.8900000000000007e-02   3.3083000000000000e+00   5.4910000000000003e-01   8.6599999999999996e-02   2.5659999999999999e-01
  -2.1999999999999999e-02  -1.5390000000000001e-01  -6.0050000000000003e-01   4.5829999999999999e-01  -1.1420000000000000e-01  -5.7000000000000002e-02   1.2428999999999999e+00   4.0020000000000000e-01   3.3953000000000002e+00   5.4910000000000003e-01   2.0210000000000000e-01   3.0520000000000003e-01
   0.0000000000000000e+00  -1.5390000000000001e-01  -8.5800000000000001e-02   4.6779999999999999e-01  -9.5200000000000007e-02  -5.2600000000000001e-02   1.0209999999999999e+00   4.0020000000000000e-01   3.0470999999999999e+00   5.2980000000000005e-01   1.4430000000000001e-01   2.1679999999999999e-01
   2.1999999999999999e-02  -1.7590000000000000e-01   2.5740000000000002e-01   4.6779999999999999e-01  -1.1420000000000000e-01  -1.0090000000000000e-01   1.2206999999999999e+00   2.4460000000000001e-01   2.6989000000000001e+00   5.8760000000000001e-01   1.1550000000000001e-01   2.9189999999999999e-01
  -3.3060000000000000e-01   6.6000000000000003e-02  -8.5800000000000001e-02   4.7739999999999999e-01  -3.8100000000000002e-02  -1.0090000000000000e-01   1.1762999999999999e+00   4.2249999999999999e-01   2.7858999999999998e+00   4.9130000000000001e-01   2.8899999999999999e-02   2.4329999999999999e-01
  -1.1020000000000001e-01  -6.6000000000000003e-02  -8.5800000000000001e-02   4.3919999999999998e-01  -1.0470000000000000e-01  -8.3299999999999999e-02   1.0653999999999999e+00   2.8910000000000002e-01   2.6989000000000001e+00   4.1420000000000001e-01   1.3469999999999999e-01   2.6100000000000001e-01
   8.8200000000000001e-02  -1.9789999999999999e-01   2.5740000000000002e-01   4.8690000000000000e-01  -8.5599999999999996e-02  -8.7700000000000000e-02   1.0653999999999999e+00   2.8910000000000002e-01   3.3083000000000000e+00   6.0690000000000000e-01   6.7400000000000002e-02   2.8310000000000002e-01
   3.0859999999999999e-01   6.6000000000000003e-02   0.0000000000000000e+00   3.6280000000000001e-01  -1.5229999999999999e-01  -7.4499999999999997e-02   1.1096999999999999e+00   3.5580000000000001e-01   3.2212000000000001e+00   5.1049999999999995e-01   1.9199999999999998e-02   2.7429999999999999e-01
   1.7630000000000001e-01  -8.7900000000000006e-02  -3.4310000000000002e-01   4.4869999999999999e-01  -9.5200000000000007e-02  -5.2600000000000001e-02   1.0431999999999999e+00   3.5580000000000001e-01   2.8730000000000002e+00   5.0090000000000001e-01   1.3469999999999999e-01   2.7429999999999999e-01
   1.1020000000000001e-01   0.0000000000000000e+00  -8.5800000000000001e-02   4.4869999999999999e-01  -4.7600000000000003e-02  -2.1899999999999999e-02   9.7660000000000002e-01   4.8920000000000002e-01   3.9177000000000000e+00   5.0090000000000001e-01   4.8099999999999997e-02   2.4329999999999999e-01
  -6.6100000000000006e-02  -1.0990000000000000e-01  -8.5780000000000001e-01   4.2009999999999997e-01  -8.5599999999999996e-02  -5.2600000000000001e-02   1.1540999999999999e+00   3.1130000000000002e-01   2.9600000000000000e+00   4.6239999999999998e-01   1.0580000000000001e-01   2.6100000000000001e-01
  -1.5429999999999999e-01  -6.6000000000000003e-02   0.0000000000000000e+00   5.2510000000000001e-01  -1.5229999999999999e-01  -3.5099999999999999e-02   1.0875999999999999e+00   2.8910000000000002e-01   2.9600000000000000e+00   5.0090000000000001e-01   1.5400000000000000e-01   2.7870000000000000e-01
   1.3230000000000000e-01  -2.1999999999999999e-02  -1.7160000000000000e-01   3.7240000000000001e-01  -2.8500000000000001e-02  -7.4499999999999997e-02   1.1984999999999999e+00   3.1130000000000002e-01   3.8306000000000000e+00   4.1420000000000001e-01   5.7700000000000001e-02   2.5659999999999999e-01
  -8.8200000000000001e-02   1.0990000000000000e-01  -8.5800000000000001e-02   5.8240000000000003e-01  -6.6600000000000006e-02  -7.4499999999999997e-02   1.0209999999999999e+00   2.0010000000000000e-01   2.9600000000000000e+00   5.2980000000000005e-01   1.1550000000000001e-01   2.3440000000000000e-01
  -2.1999999999999999e-02  -4.3999999999999997e-02  -6.8630000000000002e-01   4.2009999999999997e-01  -1.2370000000000000e-01  -4.3900000000000002e-02   1.0875999999999999e+00   4.2249999999999999e-01   2.7858999999999998e+00   4.7199999999999998e-01   9.5999999999999992e-03   2.5659999999999999e-01
  -2.1999999999999999e-02   1.3189999999999999e-01   5.1470000000000005e-01   4.3919999999999998e-01  -9.5200000000000007e-02  -6.5799999999999997e-02   1.0875999999999999e+00   2.2200000000000001e-02   2.6989000000000001e+00   4.4309999999999999e-01   4.8099999999999997e-02   2.5209999999999999e-01
  -6.6100000000000006e-02   1.7590000000000000e-01   3.4310000000000002e-01   4.0100000000000002e-01  -6.6600000000000006e-02  -8.3299999999999999e-02   1.0875999999999999e+00   2.0010000000000000e-01   3.2212000000000001e+00   4.9130000000000001e-01   1.2509999999999999e-01   2.4770000000000000e-01
   1.1020000000000001e-01   2.8580000000000000e-01   5.1470000000000005e-01   3.8190000000000002e-01  -9.4999999999999998e-03  -7.0199999999999999e-02   1.0653999999999999e+00   2.0010000000000000e-01   3.3953000000000002e+00   5.0090000000000001e-01   3.8500000000000000e-02   3.0080000000000001e-01
  -2.1999999999999999e-02  -2.1999999999999999e-02   0.0000000000000000e+00   4.2959999999999998e-01  -1.6180000000000000e-01  -3.0700000000000002e-02   1.0653999999999999e+00   1.5559999999999999e-01   2.7858999999999998e+00   4.9130000000000001e-01   1.0580000000000001e-01   2.6540000000000002e-01
   1.5429999999999999e-01  -2.1980000000000000e-01  -4.2890000000000000e-01   4.2959999999999998e-01  -1.3320000000000001e-01  -4.8200000000000000e-02   9.1000000000000003e-01   3.7800000000000000e-01   3.1341999999999999e+00   5.5869999999999997e-01   7.6999999999999999e-02   2.7870000000000000e-01
  -1.1020000000000001e-01   1.5390000000000001e-01   1.7160000000000000e-01   4.2959999999999998e-01  -9.5200000000000007e-02  -2.6300000000000000e-02   1.1318999999999999e+00   3.3350000000000002e-01   3.4824000000000002e+00   3.9489999999999997e-01   9.6199999999999994e-02   2.3000000000000001e-01
   4.4100000000000000e-02   1.9789999999999999e-01  -6.8630000000000002e-01   3.8190000000000002e-01  -1.0470000000000000e-01  -4.8200000000000000e-02   1.1540999999999999e+00   1.1119999999999999e-01   2.8730000000000002e+00   5.1049999999999995e-01   1.6360000000000000e-01   2.4770000000000000e-01
   2.1999999999999999e-02  -4.1770000000000002e-01   2.5740000000000002e-01   4.2959999999999998e-01  -5.7099999999999998e-02  -6.1400000000000003e-02   9.5440000000000003e-01   1.1119999999999999e-01   2.9600000000000000e+00   4.5269999999999999e-01   9.6199999999999994e-02   3.0080000000000001e-01
  -2.1999999999999999e-02   2.1980000000000000e-01   1.7160000000000000e-01   3.3420000000000000e-01  -6.6600000000000006e-02  -9.2100000000000001e-02   1.0431999999999999e+00   3.7800000000000000e-01   3.2212000000000001e+00   4.8159999999999997e-01   7.6999999999999999e-02   2.5209999999999999e-01
  -1.1020000000000001e-01   0.0000000000000000e+00   5.1470000000000005e-01   4.6779999999999999e-01  -2.8500000000000001e-02  -9.2100000000000001e-02   1.2428999999999999e+00   3.7800000000000000e-01   2.7858999999999998e+00   5.4910000000000003e-01   6.7400000000000002e-02   2.8749999999999998e-01
   0.0000000000000000e+00  -4.3999999999999997e-02   1.2867999999999999e+00   4.9650000000000000e-01  -1.4269999999999999e-01  -6.1400000000000003e-02   8.6560000000000004e-01   1.3339999999999999e-01   3.0470999999999999e+00   5.8760000000000001e-01   1.0580000000000001e-01   2.4770000000000000e-01
   6.6100000000000006e-02  -1.5390000000000001e-01   6.0050000000000003e-01   3.4370000000000001e-01  -2.8500000000000001e-02  -7.0199999999999999e-02   9.5440000000000003e-01   3.7800000000000000e-01   2.6118000000000001e+00   5.6830000000000003e-01   1.2509999999999999e-01   2.6979999999999998e-01
   0.0000000000000000e+00   8.7900000000000006e-02   1.2867999999999999e+00   3.8190000000000002e-01  -1.9030000000000000e-01   1.3200000000000000e-02   1.1096999999999999e+00   1.7790000000000000e-01   3.4824000000000002e+00   5.7799999999999996e-01   2.2130000000000000e-01   2.6540000000000002e-01
   2.2040000000000001e-01  -1.3189999999999999e-01   8.5800000000000001e-02   2.9599999999999999e-01  -1.3320000000000001e-01  -4.4000000000000003e-03   9.9880000000000002e-01   4.0020000000000000e-01   3.4824000000000002e+00   5.5869999999999997e-01   1.3469999999999999e-01   2.7429999999999999e-01
   2.1999999999999999e-02  -6.6000000000000003e-02   2.5740000000000002e-01   3.1509999999999999e-01  -1.9000000000000000e-02  -3.0700000000000002e-02   9.9880000000000002e-01   2.8910000000000002e-01   3.2212000000000001e+00   4.6239999999999998e-01   4.8099999999999997e-02   2.4770000000000000e-01
  -1.3230000000000000e-01  -1.0990000000000000e-01  -3.4310000000000002e-01   4.1049999999999998e-01  -7.6100000000000001e-02  -1.1400000000000000e-01   1.3539000000000001e+00   3.1130000000000002e-01   2.7858999999999998e+00   4.9130000000000001e-01   1.6360000000000000e-01   2.3890000000000000e-01
  -4.4100000000000000e-02  -1.5390000000000001e-01   0.0000000000000000e+00   4.2009999999999997e-01  -3.8100000000000002e-02  -4.8200000000000000e-02   1.1984999999999999e+00   2.8910000000000002e-01   2.9600000000000000e+00   5.3939999999999999e-01   1.7319999999999999e-01   2.8310000000000002e-01
   1.3230000000000000e-01  -8.7900000000000006e-02   6.0050000000000003e-01   5.5379999999999996e-01  -8.5599999999999996e-02  -8.7700000000000000e-02   1.3095000000000001e+00   3.7800000000000000e-01   1.3930000000000000e+00   4.1420000000000001e-01   1.5400000000000000e-01   2.6979999999999998e-01
   8.8200000000000001e-02   1.0990000000000000e-01   4.2890000000000000e-01   4.2959999999999998e-01  -7.6100000000000001e-02  -3.0700000000000002e-02   8.8780000000000003e-01   1.5559999999999999e-01   2.9600000000000000e+00   5.1049999999999995e-01   1.1550000000000001e-01   2.4770000000000000e-01
  -1.7630000000000001e-01   2.1999999999999999e-02  -2.5740000000000002e-01   4.8690000000000000e-01  -8.5599999999999996e-02  -3.9500000000000000e-02   1.2650999999999999e+00   3.1130000000000002e-01   3.3953000000000002e+00   5.2980000000000005e-01   7.6999999999999999e-02   2.5659999999999999e-01
   0.0000000000000000e+00  -3.5170000000000001e-01   1.1152000000000000e+00   4.3919999999999998e-01  -1.9000000000000000e-02  -5.2600000000000001e-02   1.0431999999999999e+00   3.7800000000000000e-01   3.1341999999999999e+00   4.8159999999999997e-01   1.6360000000000000e-01   2.6979999999999998e-01
  -2.2040000000000001e-01  -2.1999999999999999e-02  -2.5740000000000002e-01   4.1049999999999998e-01  -6.6600000000000006e-02  -4.4000000000000003e-03   1.4205000000000001e+00   1.5559999999999999e-01   2.7858999999999998e+00   5.7799999999999996e-01   2.8899999999999999e-02   2.6540000000000002e-01
  -2.1999999999999999e-02  -4.3999999999999997e-02   0.0000000000000000e+00   3.4370000000000001e-01  -8.5599999999999996e-02  -8.8000000000000005e-03   9.9880000000000002e-01   4.8920000000000002e-01   3.2212000000000001e+00   5.2020000000000000e-01   1.5400000000000000e-01   2.6100000000000001e-01
   4.4100000000000000e-02  -2.4179999999999999e-01   8.5780000000000001e-01   4.5829999999999999e-01  -4.7600000000000003e-02  -6.5799999999999997e-02   1.1762999999999999e+00   2.0010000000000000e-01   3.0470999999999999e+00   4.5269999999999999e-01   1.3469999999999999e-01   2.9640000000000000e-01
   2.4249999999999999e-01  -1.3189999999999999e-01   8.5800000000000001e-02   4.4869999999999999e-01  -1.6180000000000000e-01  -6.5799999999999997e-02   1.3095000000000001e+00   6.6699999999999995e-02   2.8730000000000002e+00   5.7799999999999996e-01   1.4430000000000001e-01   2.8310000000000002e-01
   1.1020000000000001e-01   8.7900000000000006e-02   8.5800000000000001e-02   4.9650000000000000e-01   9.4999999999999998e-03  -5.7000000000000002e-02   1.1096999999999999e+00   6.6710000000000003e-01   2.5247000000000002e+00   4.9130000000000001e-01   4.8099999999999997e-02   2.4770000000000000e-01
   6.6100000000000006e-02  -4.3999999999999997e-02   0.0000000000000000e+00   4.1049999999999998e-01  -1.2370000000000000e-01  -6.1400000000000003e-02   8.8780000000000003e-01   3.5580000000000001e-01   3.5695000000000001e+00   5.4910000000000003e-01   1.5400000000000000e-01   2.4329999999999999e-01
   0.0000000000000000e+00  -4.3999999999999997e-02  -1.7160000000000000e-01   4.8690000000000000e-01  -9.4999999999999998e-03  -8.8000000000000005e-03   1.0875999999999999e+00   4.4469999999999998e-01   2.0024000000000002e+00   6.4539999999999997e-01   8.6599999999999996e-02   2.6979999999999998e-01
   1.9839999999999999e-01  -1.7590000000000000e-01  -3.4310000000000002e-01   5.0600000000000001e-01  -1.3320000000000001e-01  -9.2100000000000001e-02   1.1762999999999999e+00   2.2239999999999999e-01   2.6989000000000001e+00   5.4910000000000003e-01   6.7400000000000002e-02   2.8310000000000002e-01
   6.6100000000000006e-02  -8.7900000000000006e-02   5.1470000000000005e-01   4.5829999999999999e-01  -1.2370000000000000e-01  -7.0199999999999999e-02   1.2206999999999999e+00   4.4499999999999998e-02   3.3953000000000002e+00   4.6239999999999998e-01   1.7319999999999999e-01   2.2120000000000001e-01
   2.1999999999999999e-02  -6.6000000000000003e-02  -2.5740000000000002e-01   5.0600000000000001e-01  -8.5599999999999996e-02  -1.0090000000000000e-01   1.1318999999999999e+00   4.0020000000000000e-01   2.6118000000000001e+00   4.6239999999999998e-01   1.6360000000000000e-01   2.6100000000000001e-01
  -1.3230000000000000e-01   6.6000000000000003e-02  -4.2890000000000000e-01   4.7739999999999999e-01  -1.1420000000000000e-01  -3.5099999999999999e-02   1.1540999999999999e+00  -2.2200000000000001e-02   2.8730000000000002e+00   4.3350000000000000e-01   1.1550000000000001e-01   2.6100000000000001e-01
   2.1999999999999999e-02   1.0990000000000000e-01   0.0000000000000000e+00   4.7739999999999999e-01  -1.2370000000000000e-01  -5.2600000000000001e-02   1.2206999999999999e+00   2.0010000000000000e-01   3.3953000000000002e+00   4.5269999999999999e-01   0.0000000000000000e+00   2.5209999999999999e-01
   0.0000000000000000e+00   1.5390000000000001e-01  -2.5740000000000002e-01   4.1049999999999998e-01  -9.5200000000000007e-02  -9.2100000000000001e-02   1.0875999999999999e+00   3.5580000000000001e-01   2.4377000000000000e+00   5.0090000000000001e-01   4.8099999999999997e-02   3.0520000000000003e-01
   1.9839999999999999e-01   0.0000000000000000e+00  -2.5740000000000002e-01   5.4420000000000002e-01  -1.2370000000000000e-01  -6.1400000000000003e-02   1.3095000000000001e+00  -4.4499999999999998e-02   3.3083000000000000e+00   5.0090000000000001e-01   6.7400000000000002e-02   2.5209999999999999e-01
   0.0000000000000000e+00   1.3189999999999999e-01   1.1152000000000000e+00   3.6280000000000001e-01  -6.6600000000000006e-02  -8.7700000000000000e-02   1.0431999999999999e+00   3.7800000000000000e-01   2.6118000000000001e+00   3.8529999999999998e-01   8.6599999999999996e-02   2.5209999999999999e-01
   4.4100000000000000e-02   8.7900000000000006e-02  -1.7160000000000000e-01   4.2959999999999998e-01  -4.7600000000000003e-02  -7.0199999999999999e-02   1.0653999999999999e+00   3.1130000000000002e-01   2.7858999999999998e+00   5.2020000000000000e-01   1.0580000000000001e-01   2.6979999999999998e-01
   0.0000000000000000e+00   1.7590000000000000e-01  -1.7160000000000000e-01   4.2959999999999998e-01  -6.6600000000000006e-02  -5.7000000000000002e-02   1.1540999999999999e+00   3.5580000000000001e-01   2.3506000000000000e+00   5.2980000000000005e-01   1.9199999999999998e-02   2.7429999999999999e-01
  -6.6100000000000006e-02   6.6000000000000003e-02  -5.1470000000000005e-01   5.3469999999999995e-01  -7.6100000000000001e-02  -1.4470000000000000e-01   1.2206999999999999e+00   2.4460000000000001e-01   2.0024000000000002e+00   5.5869999999999997e-01   1.9199999999999998e-02   3.0080000000000001e-01
  -1.1020000000000001e-01  -1.3189999999999999e-01   4.2890000000000000e-01   3.5330000000000000e-01  -1.1420000000000000e-01  -5.7000000000000002e-02   1.1762999999999999e+00   2.0010000000000000e-01   3.3953000000000002e+00   5.3939999999999999e-01   8.6599999999999996e-02   2.6100000000000001e-01
   8.8200000000000001e-02  -2.1999999999999999e-02   0.0000000000000000e+00   4.1049999999999998e-01  -1.0470000000000000e-01  -7.8899999999999998e-02   1.0875999999999999e+00   4.6689999999999998e-01   2.6118000000000001e+00   5.6830000000000003e-01   2.8899999999999999e-02   2.6540000000000002e-01
  -6.6100000000000006e-02   1.9789999999999999e-01   2.5740000000000002e-01   4.1049999999999998e-01  -1.0470000000000000e-01  -5.7000000000000002e-02   1.2650999999999999e+00   3.3350000000000002e-01   3.1341999999999999e+00   4.1420000000000001e-01   1.9199999999999998e-02   2.4329999999999999e-01
  -3.0859999999999999e-01  -2.4179999999999999e-01   6.0050000000000003e-01   3.4370000000000001e-01  -8.5599999999999996e-02  -6.1400000000000003e-02   1.1984999999999999e+00   3.1130000000000002e-01   3.0470999999999999e+00   5.5869999999999997e-01   6.7400000000000002e-02   2.4770000000000000e-01
  -1.5429999999999999e-01   2.1999999999999999e-02  -2.5740000000000002e-01   4.2009999999999997e-01  -1.0470000000000000e-01  -1.3200000000000000e-02   1.1096999999999999e+00   2.4460000000000001e-01   3.5695000000000001e+00   5.5869999999999997e-01   8.6599999999999996e-02   2.4770000000000000e-01
   0.0000000000000000e+00   1.0990000000000000e-01   8.5800000000000001e-02   5.4420000000000002e-01  -6.6600000000000006e-02  -7.0199999999999999e-02   1.1762999999999999e+00   3.7800000000000000e-01   3.3083000000000000e+00   5.4910000000000003e-01   5.7700000000000001e-02   3.0080000000000001e-01
   2.1999999999999999e-02   2.1980000000000000e-01  -8.5800000000000001e-02   4.6779999999999999e-01  -8.5599999999999996e-02  -5.2600000000000001e-02   1.1984999999999999e+00   4.2249999999999999e-01   2.6118000000000001e+00   4.7199999999999998e-01   1.7319999999999999e-01   2.6100000000000001e-01
   2.1999999999999999e-02  -2.6379999999999998e-01   5.1470000000000005e-01   3.9140000000000003e-01   9.4999999999999998e-03  -1.0960000000000000e-01   1.1318999999999999e+00   1.5559999999999999e-01   3.3083000000000000e+00   5.5869999999999997e-01   1.7319999999999999e-01   2.1679999999999999e-01
  -8.8200000000000001e-02   8.7900000000000006e-02   1.2010000000000001e+00   5.4420000000000002e-01  -1.0470000000000000e-01  -8.3299999999999999e-02   1.0431999999999999e+00   4.0020000000000000e-01   2.0893999999999999e+00   4.9130000000000001e-01   6.7400000000000002e-02   2.3000000000000001e-01
   1.1020000000000001e-01   1.3189999999999999e-01   3.4310000000000002e-01   5.3469999999999995e-01  -9.4999999999999998e-03  -1.3159999999999999e-01   1.2206999999999999e+00   3.3350000000000002e-01   3.3083000000000000e+00   5.9719999999999995e-01   1.4430000000000001e-01   2.9189999999999999e-01
  -2.1999999999999999e-02  -2.8580000000000000e-01   0.0000000000000000e+00   3.5330000000000000e-01  -9.5200000000000007e-02  -4.3900000000000002e-02   9.9880000000000002e-01   2.4460000000000001e-01   2.6989000000000001e+00   4.9130000000000001e-01   1.2509999999999999e-01   2.4770000000000000e-01
   1.3230000000000000e-01   6.6000000000000003e-02  -8.5800000000000001e-02   4.4869999999999999e-01  -1.0470000000000000e-01  -4.3900000000000002e-02   1.1762999999999999e+00   2.6679999999999998e-01   3.6564999999999999e+00   4.2380000000000001e-01   9.6199999999999994e-02   2.0349999999999999e-01
  -2.1999999999999999e-02  -4.3999999999999997e-02   0.0000000000000000e+00   4.7739999999999999e-01  -5.7099999999999998e-02  -4.8200000000000000e-02   1.0431999999999999e+00   4.2249999999999999e-01   2.5247000000000002e+00   4.6239999999999998e-01   3.8500000000000000e-02   2.8749999999999998e-01
  -1.3230000000000000e-01   1.3189999999999999e-01   0.0000000000000000e+00   4.4869999999999999e-01  -2.8500000000000001e-02  -8.8000000000000005e-03   1.3317000000000001e+00   2.8910000000000002e-01   3.3953000000000002e+00   4.9130000000000001e-01   3.8500000000000000e-02   2.6100000000000001e-01
   1.3230000000000000e-01   1.9789999999999999e-01   4.2890000000000000e-01   4.2959999999999998e-01  -1.4269999999999999e-01  -5.2600000000000001e-02   1.2650999999999999e+00   3.5580000000000001e-01   2.7858999999999998e+00   4.5269999999999999e-01   1.7319999999999999e-01   2.5209999999999999e-01
  -2.1999999999999999e-02   1.3189999999999999e-01  -2.5740000000000002e-01   3.0549999999999999e-01  -5.7099999999999998e-02  -1.1840000000000001e-01   1.1096999999999999e+00   3.1130000000000002e-01   2.8730000000000002e+00   4.5269999999999999e-01   7.6999999999999999e-02   2.9189999999999999e-01
  -1.5429999999999999e-01   1.0990000000000000e-01  -5.1470000000000005e-01   5.2510000000000001e-01  -1.8079999999999999e-01  -4.8200000000000000e-02   1.1540999999999999e+00   1.3339999999999999e-01   3.1341999999999999e+00   4.8159999999999997e-01   8.6599999999999996e-02   2.6540000000000002e-01
  -8.8200000000000001e-02   0.0000000000000000e+00   4.2890000000000000e-01   2.8639999999999999e-01  -7.6100000000000001e-02  -7.8899999999999998e-02   1.2206999999999999e+00   3.1130000000000002e-01   3.0470999999999999e+00   4.8159999999999997e-01   1.8279999999999999e-01   2.5209999999999999e-01
   4.4100000000000000e-02   1.7590000000000000e-01   2.5740000000000002e-01   4.4869999999999999e-01  -2.8500000000000001e-02  -7.0199999999999999e-02   1.3317000000000001e+00   2.0010000000000000e-01   2.4377000000000000e+00   5.8760000000000001e-01   7.6999999999999999e-02   2.6540000000000002e-01
   1.3230000000000000e-01   4.3999999999999997e-02   3.4310000000000002e-01   4.1049999999999998e-01  -6.6600000000000006e-02  -7.4499999999999997e-02   1.1540999999999999e+00   3.7800000000000000e-01   2.7858999999999998e+00   5.5869999999999997e-01   6.7400000000000002e-02   2.2120000000000001e-01
   4.4100000000000000e-02  -4.3999999999999997e-02  -8.5800000000000001e-02   4.1049999999999998e-01   0.0000000000000000e+00  -3.0700000000000002e-02   1.2206999999999999e+00   2.8910000000000002e-01   2.0893999999999999e+00   4.8159999999999997e-01   8.6599999999999996e-02   2.5659999999999999e-01
  -2.1999999999999999e-02   0.0000000000000000e+00   8.5780000000000001e-01   4.5829999999999999e-01  -8.5599999999999996e-02  -7.4499999999999997e-02   1.1096999999999999e+00   3.5580000000000001e-01   2.3506000000000000e+00   5.2020000000000000e-01   1.2509999999999999e-01   2.6540000000000002e-01
   0.0000000000000000e+00  -1.5390000000000001e-01   0.0000000000000000e+00   4.2009999999999997e-01  -1.9000000000000000e-02  -7.8899999999999998e-02   1.2873000000000001e+00   2.2239999999999999e-01   2.7858999999999998e+00   5.1049999999999995e-01   4.8099999999999997e-02   2.7870000000000000e-01
  -1.3230000000000000e-01  -1.5390000000000001e-01   5.1470000000000005e-01   4.1049999999999998e-01  -1.1420000000000000e-01  -2.6300000000000000e-02   1.3317000000000001e+00   2.6679999999999998e-01   4.2659000000000002e+00   4.1420000000000001e-01   7.6999999999999999e-02   2.6100000000000001e-01
  -1.5429999999999999e-01  -2.6379999999999998e-01   9.4359999999999999e-01   4.0100000000000002e-01  -9.5200000000000007e-02  -6.1400000000000003e-02   1.0875999999999999e+00   4.4469999999999998e-01   3.4824000000000002e+00   5.1049999999999995e-01   1.2509999999999999e-01   2.7429999999999999e-01
  -1.3230000000000000e-01  -2.4179999999999999e-01  -8.5800000000000001e-02   5.4420000000000002e-01  -9.5200000000000007e-02  -7.8899999999999998e-02   1.1096999999999999e+00   2.6679999999999998e-01   2.7858999999999998e+00   5.0090000000000001e-01   8.6599999999999996e-02   2.6979999999999998e-01
   2.1999999999999999e-02   2.4179999999999999e-01  -4.2890000000000000e-01   4.1049999999999998e-01  -1.0470000000000000e-01  -3.5099999999999999e-02   1.2873000000000001e+00   3.7800000000000000e-01   3.3083000000000000e+00   5.7799999999999996e-01   1.2509999999999999e-01   2.9189999999999999e-01
  -1.5429999999999999e-01  -6.6000000000000003e-02  -3.4310000000000002e-01   5.1559999999999995e-01  -1.3320000000000001e-01  -6.5799999999999997e-02   1.4205000000000001e+00   2.4460000000000001e-01   2.5247000000000002e+00   4.9130000000000001e-01   7.6999999999999999e-02   2.6100000000000001e-01
   1.5429999999999999e-01  -1.3189999999999999e-01   2.5740000000000002e-01   4.6779999999999999e-01  -9.5200000000000007e-02  -8.3299999999999999e-02   1.1984999999999999e+00   3.1130000000000002e-01   2.6989000000000001e+00   4.9130000000000001e-01   7.6999999999999999e-02   2.6540000000000002e-01
   0.0000000000000000e+00  -4.3999999999999997e-02  -4.2890000000000000e-01   5.0600000000000001e-01  -1.1420000000000000e-01  -5.2600000000000001e-02   9.3220000000000003e-01   2.8910000000000002e-01   3.3083000000000000e+00   5.2020000000000000e-01   1.1550000000000001e-01   2.6979999999999998e-01
   1.3230000000000000e-01   4.3999999999999997e-02   1.7160000000000000e-01   4.6779999999999999e-01  -5.7099999999999998e-02  -1.5350000000000000e-01   1.2206999999999999e+00   2.8910000000000002e-01   2.6118000000000001e+00   4.8159999999999997e-01   6.7400000000000002e-02   2.3000000000000001e-01
  -1.1020000000000001e-01  -8.7900000000000006e-02   8.5800000000000001e-02   4.2009999999999997e-01  -1.9000000000000000e-02  -6.5799999999999997e-02   1.0875999999999999e+00   4.0020000000000000e-01   2.6989000000000001e+00   4.9130000000000001e-01   1.0580000000000001e-01   3.1409999999999999e-01
   0.0000000000000000e+00  -1.7590000000000000e-01  -3.4310000000000002e-01   5.4420000000000002e-01  -1.6180000000000000e-01  -1.7500000000000002e-02   9.3220000000000003e-01   2.4460000000000001e-01   3.0470999999999999e+00   5.5869999999999997e-01   5.7700000000000001e-02   2.6540000000000002e-01
  -8.8200000000000001e-02   1.0990000000000000e-01   3.4310000000000002e-01   3.6280000000000001e-01  -7.6100000000000001e-02  -4.3900000000000002e-02   1.0209999999999999e+00   3.3350000000000002e-01   3.8306000000000000e+00   4.9130000000000001e-01   9.5999999999999992e-03   2.3000000000000001e-01
  -1.5429999999999999e-01   1.9789999999999999e-01  -3.4310000000000002e-01   3.3420000000000000e-01  -1.5229999999999999e-01  -6.5799999999999997e-02   1.0431999999999999e+00   3.1130000000000002e-01   3.4824000000000002e+00   4.9130000000000001e-01   1.5400000000000000e-01   2.4329999999999999e-01
  -1.3230000000000000e-01  -1.7590000000000000e-01   3.4310000000000002e-01   4.0100000000000002e-01  -1.0470000000000000e-01  -7.8899999999999998e-02   1.1762999999999999e+00   3.1130000000000002e-01   2.9600000000000000e+00   5.0090000000000001e-01   5.7700000000000001e-02   2.6540000000000002e-01
   4.4100000000000000e-02  -4.3999999999999997e-02   1.7160000000000000e-01   2.9599999999999999e-01  -3.8100000000000002e-02  -6.5799999999999997e-02   1.1096999999999999e+00   3.5580000000000001e-01   3.0470999999999999e+00   5.0090000000000001e-01   1.1550000000000001e-01   2.4329999999999999e-01
   6.6100000000000006e-02  -2.1999999999999999e-02   1.7160000000000000e-01   4.0100000000000002e-01  -1.3320000000000001e-01  -7.0199999999999999e-02   1.3095000000000001e+00   4.6689999999999998e-01   2.8730000000000002e+00   5.4910000000000003e-01   1.6360000000000000e-01   2.6100000000000001e-01
  -6.6100000000000006e-02   1.0990000000000000e-01  -3.4310000000000002e-01   4.2959999999999998e-01  -7.6100000000000001e-02  -1.0090000000000000e-01   9.5440000000000003e-01   1.3339999999999999e-01   3.3083000000000000e+00   5.1049999999999995e-01   9.6199999999999994e-02   2.1679999999999999e-01
   4.4100000000000000e-02   4.3999999999999997e-02  -8.5800000000000001e-02   6.2060000000000004e-01  -7.6100000000000001e-02  -2.6300000000000000e-02   1.1540999999999999e+00   1.1119999999999999e-01   4.0918000000000001e+00   3.6599999999999999e-01   1.2509999999999999e-01   2.3440000000000000e-01
  -2.1999999999999999e-02  -4.3999999999999997e-02   0.0000000000000000e+00   3.7240000000000001e-01  -7.6100000000000001e-02  -6.5799999999999997e-02   1.2206999999999999e+00   3.5580000000000001e-01   2.9600000000000000e+00   5.6830000000000003e-01   9.6199999999999994e-02   2.3000000000000001e-01
  -8.8200000000000001e-02  -1.5390000000000001e-01  -1.7160000000000000e-01   4.8690000000000000e-01  -4.7600000000000003e-02  -5.7000000000000002e-02   1.1318999999999999e+00   4.0020000000000000e-01   2.4377000000000000e+00   4.2380000000000001e-01   6.7400000000000002e-02   2.3000000000000001e-01
  -8.8200000000000001e-02   6.6000000000000003e-02  -6.0050000000000003e-01   4.4869999999999999e-01  -8.5599999999999996e-02  -7.0199999999999999e-02   1.0431999999999999e+00   2.8910000000000002e-01   3.5695000000000001e+00   5.6830000000000003e-01   1.2509999999999999e-01   2.5209999999999999e-01
   2.1999999999999999e-02  -2.1999999999999999e-02   4.2890000000000000e-01   3.8190000000000002e-01  -1.2370000000000000e-01  -8.7700000000000000e-02   1.0875999999999999e+00   2.6679999999999998e-01   2.5247000000000002e+00   5.4910000000000003e-01   1.3469999999999999e-01   3.1850000000000001e-01
   2.1999999999999999e-02  -1.0990000000000000e-01   0.0000000000000000e+00   3.0549999999999999e-01  -1.0470000000000000e-01  -4.8200000000000000e-02   1.2206999999999999e+00   2.4460000000000001e-01   3.1341999999999999e+00   4.9130000000000001e-01  -1.9199999999999998e-02   2.9640000000000000e-01
  -1.7630000000000001e-01   2.1999999999999999e-02  -8.5800000000000001e-02   4.6779999999999999e-01  -7.6100000000000001e-02  -4.8200000000000000e-02   9.3220000000000003e-01   3.3350000000000002e-01   2.8730000000000002e+00   4.9130000000000001e-01   4.8099999999999997e-02   2.5659999999999999e-01
  -2.1999999999999999e-02  -1.0990000000000000e-01   0.0000000000000000e+00   3.8190000000000002e-01  -7.6100000000000001e-02  -7.8899999999999998e-02   1.2428999999999999e+00   3.7800000000000000e-01   2.7858999999999998e+00   4.8159999999999997e-01   1.0580000000000001e-01   2.4770000000000000e-01
   0.0000000000000000e+00  -4.3999999999999997e-02   4.2890000000000000e-01   4.0100000000000002e-01  -6.6600000000000006e-02  -4.8200000000000000e-02   1.2206999999999999e+00   3.5580000000000001e-01   3.3083000000000000e+00   4.8159999999999997e-01   1.4430000000000001e-01   2.3000000000000001e-01
   8.8200000000000001e-02   0.0000000000000000e+00  -1.7160000000000000e-01   4.1049999999999998e-01  -9.5200000000000007e-02  -6.1400000000000003e-02   1.0875999999999999e+00   4.0020000000000000e-01   3.0470999999999999e+00   4.7199999999999998e-01   1.8279999999999999e-01   2.9640000000000000e-01
   0.0000000000000000e+00   4.3999999999999997e-02   8.5780000000000001e-01   4.7739999999999999e-01  -7.6100000000000001e-02  -4.8200000000000000e-02   1.0875999999999999e+00   2.8910000000000002e-01   2.6989000000000001e+00   4.3350000000000000e-01   1.1550000000000001e-01   2.3890000000000000e-01
  -8.8200000000000001e-02   0.0000000000000000e+00  -1.7160000000000000e-01   4.3919999999999998e-01  -1.3320000000000001e-01  -3.0700000000000002e-02   1.0875999999999999e+00   2.8910000000000002e-01   2.8730000000000002e+00   6.2609999999999999e-01   1.3469999999999999e-01   2.3440000000000000e-01
  -2.1999999999999999e-02   8.7900000000000006e-02   1.7160000000000000e-01   3.9140000000000003e-01  -1.2370000000000000e-01  -4.8200000000000000e-02   1.0653999999999999e+00   3.5580000000000001e-01   3.5695000000000001e+00   5.0090000000000001e-01   8.6599999999999996e-02   2.5659999999999999e-01
  -1.3230000000000000e-01  -1.3189999999999999e-01  -2.5740000000000002e-01   4.8690000000000000e-01  -2.8500000000000001e-02  -8.3299999999999999e-02   1.1318999999999999e+00   2.6679999999999998e-01   4.0048000000000004e+00   4.7199999999999998e-01   8.6599999999999996e-02   2.3890000000000000e-01
   0.0000000000000000e+00  -6.6000000000000003e-02   0.0000000000000000e+00   4.6779999999999999e-01  -9.5200000000000007e-02  -5.7000000000000002e-02   1.0653999999999999e+00   1.3339999999999999e-01   3.9177000000000000e+00   4.9130000000000001e-01   1.2509999999999999e-01   2.3890000000000000e-01
  -1.5429999999999999e-01   1.0990000000000000e-01  -2.5740000000000002e-01   4.1049999999999998e-01  -9.5200000000000007e-02  -3.9500000000000000e-02   1.0875999999999999e+00   3.3350000000000002e-01   2.7858999999999998e+00   4.5269999999999999e-01   1.6360000000000000e-01   2.8310000000000002e-01
  -8.8200000000000001e-02   6.6000000000000003e-02  -1.7160000000000000e-01   4.8690000000000000e-01  -9.5200000000000007e-02  -4.8200000000000000e-02   1.0209999999999999e+00   4.2249999999999999e-01   2.7858999999999998e+00   5.2980000000000005e-01   9.6199999999999994e-02   2.7870000000000000e-01
  -1.3230000000000000e-01   0.0000000000000000e+00  -2.5740000000000002e-01   3.8190000000000002e-01  -2.4740000000000001e-01  -4.8200000000000000e-02   1.3095000000000001e+00   1.7790000000000000e-01   2.8730000000000002e+00   4.0460000000000002e-01   3.8500000000000000e-02   2.6979999999999998e-01
   8.8200000000000001e-02  -1.5390000000000001e-01   1.7160000000000000e-01   5.3469999999999995e-01  -1.5229999999999999e-01  -4.3900000000000002e-02   1.1096999999999999e+00   6.6699999999999995e-02   3.1341999999999999e+00   4.9130000000000001e-01   1.5400000000000000e-01   2.6100000000000001e-01
  -6.6100000000000006e-02  -1.7590000000000000e-01   0.0000000000000000e+00   3.5330000000000000e-01  -4.7600000000000003e-02  -1.0090000000000000e-01   1.1096999999999999e+00   3.7800000000000000e-01   3.2212000000000001e+00   5.5869999999999997e-01   1.4430000000000001e-01   2.4770000000000000e-01
  -1.3230000000000000e-01   2.4179999999999999e-01   6.8630000000000002e-01   5.1559999999999995e-01  -1.9000000000000000e-02  -8.3299999999999999e-02   1.2206999999999999e+00   4.0020000000000000e-01   2.4377000000000000e+00   4.2380000000000001e-01   1.2509999999999999e-01   2.9640000000000000e-01
  -2.4249999999999999e-01   4.3999999999999997e-02   7.7210000000000001e-01   3.2460000000000000e-01  -6.6600000000000006e-02  -5.2600000000000001e-02   1.2206999999999999e+00   3.1130000000000002e-01   2.8730000000000002e+00   5.1049999999999995e-01   9.6199999999999994e-02   2.4770000000000000e-01
  -1.3230000000000000e-01  -1.0990000000000000e-01   4.2890000000000000e-01   4.2009999999999997e-01  -9.5200000000000007e-02  -1.7100000000000001e-01   8.8780000000000003e-01   3.3350000000000002e-01   2.6989000000000001e+00   5.2020000000000000e-01   1.4430000000000001e-01   3.0080000000000001e-01
  -2.1999999999999999e-02  -6.6000000000000003e-02   8.5800000000000001e-02   4.6779999999999999e-01   9.4999999999999998e-03  -6.5799999999999997e-02   1.1762999999999999e+00   3.7800000000000000e-01   3.2212000000000001e+00   4.3350000000000000e-01   9.5999999999999992e-03   2.8749999999999998e-01
  -2.1999999999999999e-02   2.1999999999999999e-02   8.5800000000000001e-02   4.0100000000000002e-01  -3.8100000000000002e-02  -5.2600000000000001e-02   1.1318999999999999e+00   2.6679999999999998e-01   2.4377000000000000e+00   5.2020000000000000e-01   1.0580000000000001e-01   2.1679999999999999e-01
   8.8200000000000001e-02   1.9789999999999999e-01  -7.7210000000000001e-01   3.8190000000000002e-01  -1.0470000000000000e-01  -3.9500000000000000e-02   1.2650999999999999e+00   2.6679999999999998e-01   3.0470999999999999e+00   4.6239999999999998e-01   1.3469999999999999e-01   2.6540000000000002e-01
  -2.4249999999999999e-01   0.0000000000000000e+00  -6.0050000000000003e-01   4.1049999999999998e-01  -7.6100000000000001e-02  -6.1400000000000003e-02   1.1318999999999999e+00   1.7790000000000000e-01   3.3953000000000002e+00   5.2980000000000005e-01   5.7700000000000001e-02   2.6100000000000001e-01
  -2.2040000000000001e-01  -6.6000000000000003e-02   8.5800000000000001e-02   4.8690000000000000e-01  -1.6180000000000000e-01  -2.1899999999999999e-02   1.3095000000000001e+00   4.0020000000000000e-01   3.3953000000000002e+00   4.6239999999999998e-01   2.3089999999999999e-01   2.9189999999999999e-01
   8.8200000000000001e-02  -8.7900000000000006e-02  -7.7210000000000001e-01   4.1049999999999998e-01  -1.9030000000000000e-01  -7.4499999999999997e-02   1.2650999999999999e+00   4.0020000000000000e-01   3.0470999999999999e+00   5.2980000000000005e-01   1.9239999999999999e-01   1.9910000000000000e-01
  -6.6100000000000006e-02   1.0990000000000000e-01  -1.7160000000000000e-01   5.0600000000000001e-01  -2.8500000000000001e-02  -1.0960000000000000e-01   1.1984999999999999e+00   6.2260000000000004e-01   2.6989000000000001e+00   5.1049999999999995e-01   8.6599999999999996e-02   2.8749999999999998e-01
  -4.4100000000000000e-02   8.7900000000000006e-02   1.7160000000000000e-01   5.0600000000000001e-01  -2.8500000000000001e-02  -1.0090000000000000e-01   1.0653999999999999e+00   1.7790000000000000e-01   3.4824000000000002e+00   4.5269999999999999e-01   8.6599999999999996e-02   2.6100000000000001e-01
  -2.2040000000000001e-01  -1.5390000000000001e-01   6.0050000000000003e-01   4.0100000000000002e-01  -1.6180000000000000e-01  -3.9500000000000000e-02   1.2206999999999999e+00   2.4460000000000001e-01   2.0893999999999999e+00   5.1049999999999995e-01   9.6199999999999994e-02   2.6979999999999998e-01
  -4.4100000000000000e-02  -1.0990000000000000e-01  -2.5740000000000002e-01   4.7739999999999999e-01  -3.8100000000000002e-02  -6.1400000000000003e-02   1.0875999999999999e+00   4.4499999999999998e-02   3.9177000000000000e+00   5.4910000000000003e-01   1.0580000000000001e-01   2.5209999999999999e-01
  -4.4100000000000000e-02   1.0990000000000000e-01  -1.0294000000000001e+00   5.6330000000000002e-01  -4.7600000000000003e-02  -7.0199999999999999e-02   1.2428999999999999e+00   3.3350000000000002e-01   2.6989000000000001e+00   5.6830000000000003e-01   3.8500000000000000e-02   2.3440000000000000e-01
  -8.8200000000000001e-02  -1.0990000000000000e-01  -2.5740000000000002e-01   4.6779999999999999e-01  -1.2370000000000000e-01  -6.5799999999999997e-02   1.2428999999999999e+00   2.6679999999999998e-01   3.0470999999999999e+00   5.3939999999999999e-01   1.2509999999999999e-01   2.7870000000000000e-01
   0.0000000000000000e+00   6.6000000000000003e-02  -6.0050000000000003e-01   4.2959999999999998e-01  -1.2370000000000000e-01  -2.1899999999999999e-02   1.1762999999999999e+00   2.2200000000000001e-02   3.3083000000000000e+00   4.7199999999999998e-01   1.6360000000000000e-01   2.7429999999999999e-01
   2.1999999999999999e-02   2.1999999999999999e-02   3.4310000000000002e-01   5.0600000000000001e-01  -6.6600000000000006e-02  -7.0199999999999999e-02   1.0653999999999999e+00   3.5580000000000001e-01   3.3953000000000002e+00   5.0090000000000001e-01   1.0580000000000001e-01   2.6979999999999998e-01
  -4.4100000000000000e-02   2.1999999999999999e-02   1.2010000000000001e+00   4.2009999999999997e-01  -1.0470000000000000e-01  -5.7000000000000002e-02   1.2428999999999999e+00   3.1130000000000002e-01   2.5247000000000002e+00   4.9130000000000001e-01   1.3469999999999999e-01   2.7870000000000000e-01
  -1.7630000000000001e-01  -1.0990000000000000e-01  -8.5800000000000001e-02   4.3919999999999998e-01  -1.7130000000000001e-01  -4.3900000000000002e-02   1.2206999999999999e+00   3.5580000000000001e-01   3.2212000000000001e+00   4.5269999999999999e-01   2.4060000000000001e-01   2.3000000000000001e-01
   1.5429999999999999e-01   6.6000000000000003e-02   2.5740000000000002e-01   5.4420000000000002e-01  -5.7099999999999998e-02  -8.7700000000000000e-02   7.9900000000000004e-01   2.8910000000000002e-01   2.6989000000000001e+00   5.1049999999999995e-01   1.2509999999999999e-01   2.6979999999999998e-01
  -8.8200000000000001e-02   0.0000000000000000e+00   5.1470000000000005e-01   4.2009999999999997e-01  -1.9000000000000000e-02  -8.3299999999999999e-02   1.1540999999999999e+00   2.8910000000000002e-01   3.0470999999999999e+00   5.1049999999999995e-01   8.6599999999999996e-02   2.8310000000000002e-01
   4.4100000000000000e-02  -1.5390000000000001e-01  -2.5740000000000002e-01   4.0100000000000002e-01  -1.6180000000000000e-01  -2.1899999999999999e-02   9.7660000000000002e-01   1.7790000000000000e-01   3.2212000000000001e+00   4.8159999999999997e-01   9.6199999999999994e-02   2.3890000000000000e-01
   1.7630000000000001e-01   6.6000000000000003e-02   5.1470000000000005e-01   4.2009999999999997e-01  -1.3320000000000001e-01  -5.2600000000000001e-02   9.5440000000000003e-01   2.6679999999999998e-01   2.4377000000000000e+00   4.5269999999999999e-01   7.6999999999999999e-02   2.6979999999999998e-01
  -6.6100000000000006e-02  -2.1999999999999999e-02   8.5800000000000001e-02   3.9140000000000003e-01  -1.3320000000000001e-01  -2.1899999999999999e-02   1.0875999999999999e+00   1.5559999999999999e-01   2.6989000000000001e+00   4.6239999999999998e-01   6.7400000000000002e-02   2.7429999999999999e-01
   2.1999999999999999e-02   1.3189999999999999e-01   2.5740000000000002e-01   3.5330000000000000e-01  -1.6180000000000000e-01  -4.8200000000000000e-02   1.1540999999999999e+00   3.1130000000000002e-01   2.8730000000000002e+00   5.2020000000000000e-01   1.3469999999999999e-01   2.6540000000000002e-01
   0.0000000000000000e+00   2.1999999999999999e-02   1.7160000000000000e-01   3.8190000000000002e-01  -1.4269999999999999e-01  -3.0700000000000002e-02   1.0209999999999999e+00   1.5559999999999999e-01   2.6989000000000001e+00   4.3350000000000000e-01   1.9199999999999998e-02   2.6979999999999998e-01
  -4.4100000000000000e-02   0.0000000000000000e+00  -7.7210000000000001e-01   3.8190000000000002e-01  -3.8100000000000002e-02  -5.2600000000000001e-02   1.1984999999999999e+00   1.3339999999999999e-01   3.2212000000000001e+00   5.2980000000000005e-01   8.6599999999999996e-02   2.2559999999999999e-01
  -3.3060000000000000e-01   6.6000000000000003e-02  -3.4310000000000002e-01   4.3919999999999998e-01  -1.5229999999999999e-01  -8.3299999999999999e-02   1.2650999999999999e+00   3.3350000000000002e-01   3.1341999999999999e+00   5.1049999999999995e-01   1.2509999999999999e-01   2.7870000000000000e-01
  -1.3230000000000000e-01   1.9789999999999999e-01  -8.5800000000000001e-02   4.1049999999999998e-01  -1.3320000000000001e-01  -6.1400000000000003e-02   9.9880000000000002e-01   3.7800000000000000e-01   3.3953000000000002e+00   5.4910000000000003e-01   5.7700000000000001e-02   2.3890000000000000e-01
  -8.8200000000000001e-02  -1.7590000000000000e-01   7.7210000000000001e-01   4.0100000000000002e-01  -8.5599999999999996e-02  -1.1840000000000001e-01   9.9880000000000002e-01   4.2249999999999999e-01   2.0893999999999999e+00   5.0090000000000001e-01   0.0000000000000000e+00   2.6540000000000002e-01
  -4.4100000000000000e-02   0.0000000000000000e+00  -4.2890000000000000e-01   5.1559999999999995e-01  -1.4269999999999999e-01  -5.2600000000000001e-02   9.3220000000000003e-01   2.8910000000000002e-01   3.0470999999999999e+00   4.4309999999999999e-01   1.2509999999999999e-01   2.3890000000000000e-01
  -6.6100000000000006e-02   2.1980000000000000e-01  -3.4310000000000002e-01   5.0600000000000001e-01  -1.9000000000000000e-02  -8.7700000000000000e-02   1.1984999999999999e+00   1.7790000000000000e-01   3.3083000000000000e+00   4.5269999999999999e-01   1.1550000000000001e-01   2.5659999999999999e-01
   8.8200000000000001e-02   0.0000000000000000e+00  -2.5740000000000002e-01   4.1049999999999998e-01  -7.6100000000000001e-02  -1.0090000000000000e-01   1.0875999999999999e+00   3.3350000000000002e-01   3.3953000000000002e+00   5.3939999999999999e-01   2.8899999999999999e-02   2.6100000000000001e-01
   4.4100000000000000e-02  -2.1980000000000000e-01  -4.2890000000000000e-01   4.5829999999999999e-01  -1.0470000000000000e-01  -8.7700000000000000e-02   1.2206999999999999e+00   2.8910000000000002e-01   3.1341999999999999e+00   5.3939999999999999e-01   5.7700000000000001e-02   2.9640000000000000e-01
   0.0000000000000000e+00   6.6000000000000003e-02  -3.4310000000000002e-01   3.9140000000000003e-01  -9.4999999999999998e-03  -4.4000000000000003e-03   9.9880000000000002e-01   4.4469999999999998e-01   2.8730000000000002e+00   5.0090000000000001e-01   1.0580000000000001e-01   2.9189999999999999e-01
   8.8200000000000001e-02   4.3999999999999997e-02   8.5800000000000001e-02   3.6280000000000001e-01  -1.9030000000000000e-01  -7.0199999999999999e-02   1.0431999999999999e+00   3.5580000000000001e-01   3.2212000000000001e+00   4.8159999999999997e-01   1.1550000000000001e-01   2.7870000000000000e-01
   6.6100000000000006e-02  -1.5390000000000001e-01   3.4310000000000002e-01   5.2510000000000001e-01  -6.6600000000000006e-02  -8.7700000000000000e-02   1.2206999999999999e+00   5.7809999999999995e-01   2.5247000000000002e+00   4.7199999999999998e-01   2.8899999999999999e-02   2.5659999999999999e-01
  -4.4100000000000000e-02   2.1999999999999999e-02  -6.8630000000000002e-01   4.4869999999999999e-01  -9.5200000000000007e-02  -3.9500000000000000e-02   1.1096999999999999e+00   4.0020000000000000e-01   1.6540999999999999e+00   4.5269999999999999e-01   6.7400000000000002e-02   2.7429999999999999e-01
  -1.1020000000000001e-01   0.0000000000000000e+00  -5.1470000000000005e-01   4.4869999999999999e-01  -1.0470000000000000e-01  -4.3900000000000002e-02   1.0875999999999999e+00   1.7790000000000000e-01   3.8306000000000000e+00   5.1049999999999995e-01   1.1550000000000001e-01   2.4329999999999999e-01
   1.1020000000000001e-01   0.0000000000000000e+00   6.0050000000000003e-01   4.2009999999999997e-01  -1.9000000000000000e-02  -1.0090000000000000e-01   1.2873000000000001e+00   3.1130000000000002e-01   2.8730000000000002e+00   5.1049999999999995e-01   7.6999999999999999e-02   2.6540000000000002e-01
  -4.4100000000000000e-02  -1.7590000000000000e-01  -7.7210000000000001e-01   4.3919999999999998e-01  -8.5599999999999996e-02  -4.3900000000000002e-02   1.0653999999999999e+00   4.0020000000000000e-01   2.7858999999999998e+00   5.7799999999999996e-01   1.6360000000000000e-01   2.9189999999999999e-01
  -2.4249999999999999e-01   2.1999999999999999e-02   7.7210000000000001e-01   4.4869999999999999e-01  -9.5200000000000007e-02  -7.8899999999999998e-02   1.0431999999999999e+00   2.0010000000000000e-01   3.3083000000000000e+00   5.2980000000000005e-01   0.0000000000000000e+00   2.3000000000000001e-01
   0.0000000000000000e+00   1.0990000000000000e-01   1.4582999999999999e+00   4.2959999999999998e-01  -1.9000000000000000e-02  -8.7700000000000000e-02   1.1762999999999999e+00   4.8920000000000002e-01   2.4377000000000000e+00   4.6239999999999998e-01   1.9199999999999998e-02   2.5209999999999999e-01
   2.4249999999999999e-01   2.4179999999999999e-01  -2.5740000000000002e-01   4.2009999999999997e-01  -1.2370000000000000e-01  -7.0199999999999999e-02   1.1540999999999999e+00   3.3350000000000002e-01   3.1341999999999999e+00   5.3939999999999999e-01   9.5999999999999992e-03   3.0080000000000001e-01
  -8.8200000000000001e-02  -2.1999999999999999e-02   6.8630000000000002e-01   4.3919999999999998e-01  -9.5200000000000007e-02  -2.6300000000000000e-02   1.1318999999999999e+00   3.1130000000000002e-01   2.8730000000000002e+00   6.2609999999999999e-01   1.3469999999999999e-01   2.5659999999999999e-01
  -6.6100000000000006e-02   4.3999999999999997e-02  -4.2890000000000000e-01   3.9140000000000003e-01  -1.1420000000000000e-01  -9.6500000000000002e-02   1.0653999999999999e+00   3.1130000000000002e-01   3.3953000000000002e+00   4.7199999999999998e-01   1.2509999999999999e-01   2.3890000000000000e-01
   0.0000000000000000e+00  -2.1999999999999999e-02  -8.5800000000000001e-02   3.6280000000000001e-01  -7.6100000000000001e-02  -1.3200000000000000e-02   1.1984999999999999e+00   3.1130000000000002e-01   3.3083000000000000e+00   5.8760000000000001e-01   9.6199999999999994e-02   2.7870000000000000e-01
   4.4100000000000000e-02  -8.7900000000000006e-02  -2.5740000000000002e-01   4.2959999999999998e-01  -1.1420000000000000e-01  -4.4000000000000003e-03   1.2873000000000001e+00   3.5580000000000001e-01   2.6989000000000001e+00   4.9130000000000001e-01   1.1550000000000001e-01   2.5209999999999999e-01
   0.0000000000000000e+00   8.7900000000000006e-02  -6.0050000000000003e-01   4.9650000000000000e-01  -1.4269999999999999e-01  -5.7000000000000002e-02   1.1318999999999999e+00   3.5580000000000001e-01   2.5247000000000002e+00   4.6239999999999998e-01   6.7400000000000002e-02   2.2120000000000001e-01
  -1.3230000000000000e-01  -6.6000000000000003e-02  -2.5740000000000002e-01   4.8690000000000000e-01  -1.3320000000000001e-01  -3.5099999999999999e-02   1.2428999999999999e+00   4.0020000000000000e-01   3.6564999999999999e+00   4.5269999999999999e-01   1.2509999999999999e-01   2.7870000000000000e-01
   4.4100000000000000e-02   4.3999999999999997e-02   6.0050000000000003e-01   4.2009999999999997e-01  -9.4999999999999998e-03  -6.5799999999999997e-02   1.1984999999999999e+00   1.5559999999999999e-01   2.1764999999999999e+00   5.1049999999999995e-01   0.0000000000000000e+00   2.3000000000000001e-01
  -6.6100000000000006e-02  -1.3189999999999999e-01   1.1152000000000000e+00   4.1049999999999998e-01  -1.4269999999999999e-01  -1.2720000000000001e-01   1.1984999999999999e+00   2.4460000000000001e-01   2.7858999999999998e+00   4.9130000000000001e-01   1.6360000000000000e-01   2.3000000000000001e-01
  -2.4249999999999999e-01   4.3999999999999997e-02   0.0000000000000000e+00   4.8690000000000000e-01  -1.2370000000000000e-01  -6.1400000000000003e-02   1.0209999999999999e+00   5.3369999999999995e-01   2.5247000000000002e+00   4.4309999999999999e-01   4.8099999999999997e-02   2.4770000000000000e-01
  -1.9839999999999999e-01   8.7900000000000006e-02   8.5800000000000001e-02   4.3919999999999998e-01  -1.1420000000000000e-01  -4.4000000000000003e-03   1.1762999999999999e+00   1.3339999999999999e-01   2.5247000000000002e+00   4.7199999999999998e-01   9.6199999999999994e-02   2.8749999999999998e-01
   1.7630000000000001e-01   8.7900000000000006e-02   1.7160000000000000e-01   4.2959999999999998e-01  -1.2370000000000000e-01  -7.0199999999999999e-02   1.0431999999999999e+00   3.3350000000000002e-01   2.6118000000000001e+00   4.7199999999999998e-01   8.6599999999999996e-02   3.1409999999999999e-01
  -1.1020000000000001e-01  -6.6000000000000003e-02  -6.0050000000000003e-01   3.7240000000000001e-01  -9.5200000000000007e-02  -3.5099999999999999e-02   1.0653999999999999e+00   2.8910000000000002e-01   2.9600000000000000e+00   5.6830000000000003e-01   5.7700000000000001e-02   2.3000000000000001e-01
  -2.1999999999999999e-02   1.9789999999999999e-01  -6.8630000000000002e-01   5.1559999999999995e-01  -7.6100000000000001e-02  -1.2280000000000001e-01   1.0875999999999999e+00   4.6689999999999998e-01   3.6564999999999999e+00   4.9130000000000001e-01   1.1550000000000001e-01   2.5659999999999999e-01
   4.4100000000000000e-02   1.3189999999999999e-01   4.2890000000000000e-01   4.9650000000000000e-01  -5.7099999999999998e-02  -3.9500000000000000e-02   1.1984999999999999e+00   6.2260000000000004e-01   2.6118000000000001e+00   5.1049999999999995e-01   1.2509999999999999e-01   2.2559999999999999e-01
   1.5429999999999999e-01  -4.3999999999999997e-02  -1.7160000000000000e-01   4.9650000000000000e-01  -1.5229999999999999e-01  -3.9500000000000000e-02   1.0209999999999999e+00   5.1139999999999997e-01   2.6989000000000001e+00   5.0090000000000001e-01   1.1550000000000001e-01   2.4329999999999999e-01
   0.0000000000000000e+00   0.0000000000000000e+00  -6.8630000000000002e-01   4.2009999999999997e-01  -7.6100000000000001e-02  -7.0199999999999999e-02   1.0209999999999999e+00   1.7790000000000000e-01   2.7858999999999998e+00   5.0090000000000001e-01   1.0580000000000001e-01   2.3440000000000000e-01
  -1.7630000000000001e-01   1.5390000000000001e-01   6.0050000000000003e-01   4.7739999999999999e-01  -4.7600000000000003e-02  -3.0700000000000002e-02   1.1540999999999999e+00   1.7790000000000000e-01   2.6989000000000001e+00   5.3939999999999999e-01   8.6599999999999996e-02   2.2559999999999999e-01
   2.1999999999999999e-02   6.6000000000000003e-02  -3.4310000000000002e-01   4.0100000000000002e-01  -4.7600000000000003e-02  -8.7700000000000000e-02   1.1096999999999999e+00   2.6679999999999998e-01   3.1341999999999999e+00   5.4910000000000003e-01   9.6199999999999994e-02   2.4770000000000000e-01
   6.6100000000000006e-02   1.3189999999999999e-01   2.5740000000000002e-01   4.2959999999999998e-01  -8.5599999999999996e-02  -1.7500000000000002e-02   9.9880000000000002e-01   2.0010000000000000e-01   2.6118000000000001e+00   5.0090000000000001e-01   1.1550000000000001e-01   3.0959999999999999e-01
   1.7630000000000001e-01  -6.6000000000000003e-02   6.0050000000000003e-01   4.5829999999999999e-01   9.4999999999999998e-03  -1.2280000000000001e-01   1.1096999999999999e+00   2.6679999999999998e-01   3.0470999999999999e+00   4.7199999999999998e-01   9.6199999999999994e-02   2.8749999999999998e-01
  -2.8649999999999998e-01  -8.7900000000000006e-02  -1.7160000000000000e-01   3.6280000000000001e-01  -4.7600000000000003e-02  -3.0700000000000002e-02   1.1096999999999999e+00   3.5580000000000001e-01   2.9600000000000000e+00   5.7799999999999996e-01   1.1550000000000001e-01   2.5659999999999999e-01
  -2.1999999999999999e-02  -1.3189999999999999e-01   2.5740000000000002e-01   4.2009999999999997e-01  -1.8079999999999999e-01  -7.0199999999999999e-02   1.1984999999999999e+00   2.8910000000000002e-01   2.6989000000000001e+00   5.4910000000000003e-01   1.9239999999999999e-01   2.4329999999999999e-01
   2.6450000000000001e-01  -1.3189999999999999e-01   6.0050000000000003e-01   4.2959999999999998e-01  -1.6180000000000000e-01  -6.1400000000000003e-02   1.1540999999999999e+00   2.6679999999999998e-01   2.6989000000000001e+00   5.3939999999999999e-01   9.6199999999999994e-02   2.9189999999999999e-01
  -1.3230000000000000e-01   0.0000000000000000e+00   2.5740000000000002e-01   4.7739999999999999e-01  -1.8079999999999999e-01  -7.8899999999999998e-02   1.0431999999999999e+00   4.0020000000000000e-01   2.6989000000000001e+00   4.5269999999999999e-01   1.0580000000000001e-01   2.2559999999999999e-01
  -2.2040000000000001e-01   4.3999999999999997e-02  -8.5800000000000001e-02   3.3420000000000000e-01  -5.7099999999999998e-02  -6.1400000000000003e-02   1.1318999999999999e+00   2.6679999999999998e-01   3.3953000000000002e+00   5.1049999999999995e-01   7.6999999999999999e-02   2.6979999999999998e-01
  -8.8200000000000001e-02   2.1999999999999999e-02   0.0000000000000000e+00   4.2959999999999998e-01  -3.8100000000000002e-02  -9.2100000000000001e-02   1.1096999999999999e+00   4.2249999999999999e-01   3.6564999999999999e+00   5.2020000000000000e-01   1.4430000000000001e-01   2.5659999999999999e-01
   2.4249999999999999e-01  -1.0990000000000000e-01   2.5740000000000002e-01   4.5829999999999999e-01   1.9000000000000000e-02  -8.3299999999999999e-02   8.8780000000000003e-01   2.8910000000000002e-01   3.2212000000000001e+00   5.4910000000000003e-01   4.8099999999999997e-02   2.2120000000000001e-01
  -1.1020000000000001e-01  -8.7900000000000006e-02   1.0294000000000001e+00   5.0600000000000001e-01  -5.7099999999999998e-02  -1.0520000000000000e-01   1.1318999999999999e+00   4.8920000000000002e-01   2.8730000000000002e+00   5.7799999999999996e-01   9.6199999999999994e-02   2.6979999999999998e-01
  -1.9839999999999999e-01  -1.0990000000000000e-01  -1.7160000000000000e-01   4.7739999999999999e-01  -1.0470000000000000e-01  -1.1400000000000000e-01   1.0875999999999999e+00   4.0020000000000000e-01   2.5247000000000002e+00   5.4910000000000003e-01   1.9199999999999998e-02   2.5659999999999999e-01
   2.1999999999999999e-02   0.0000000000000000e+00   6.0050000000000003e-01   4.6779999999999999e-01  -1.1420000000000000e-01  -4.3900000000000002e-02   1.1984999999999999e+00   3.3350000000000002e-01   2.6989000000000001e+00   5.5869999999999997e-01   5.7700000000000001e-02   2.8749999999999998e-01
   8.8200000000000001e-02  -2.1980000000000000e-01  -4.2890000000000000e-01   4.5829999999999999e-01  -1.2370000000000000e-01  -4.3900000000000002e-02   8.6560000000000004e-01   4.0020000000000000e-01   2.4377000000000000e+00   5.0090000000000001e-01   1.5400000000000000e-01   2.9189999999999999e-01
  -8.8200000000000001e-02   2.1999999999999999e-02  -8.5800000000000001e-02   4.0100000000000002e-01  -7.6100000000000001e-02  -4.3900000000000002e-02   1.1540999999999999e+00   3.5580000000000001e-01   2.9600000000000000e+00   4.8159999999999997e-01   1.0580000000000001e-01   2.7429999999999999e-01
  -2.1999999999999999e-02  -1.0990000000000000e-01   1.7160000000000000e-01   3.7240000000000001e-01  -1.9000000000000000e-02  -7.4499999999999997e-02   1.1096999999999999e+00   4.2249999999999999e-01   3.7435999999999998e+00   4.5269999999999999e-01   1.3469999999999999e-01   2.7870000000000000e-01
   1.7630000000000001e-01   2.1999999999999999e-02   0.0000000000000000e+00   4.3919999999999998e-01  -5.7099999999999998e-02  -3.5099999999999999e-02   1.1096999999999999e+00   3.1130000000000002e-01   3.1341999999999999e+00   4.5269999999999999e-01   9.6199999999999994e-02   2.4329999999999999e-01
   0.0000000000000000e+00   2.6379999999999998e-01   0.0000000000000000e+00   4.2009999999999997e-01  -3.8100000000000002e-02  -3.5099999999999999e-02   1.1096999999999999e+00   2.0010000000000000e-01   3.0470999999999999e+00   6.0690000000000000e-01   2.2130000000000000e-01   2.3890000000000000e-01
   0.0000000000000000e+00   0.0000000000000000e+00   8.5800000000000001e-02   4.7739999999999999e-01  -1.0470000000000000e-01  -7.0199999999999999e-02   1.1540999999999999e+00   2.6679999999999998e-01   2.9600000000000000e+00   4.9130000000000001e-01   1.5400000000000000e-01   2.7870000000000000e-01
   1.9839999999999999e-01   2.1999999999999999e-02  -5.1470000000000005e-01   4.7739999999999999e-01   0.0000000000000000e+00  -6.5799999999999997e-02   1.2206999999999999e+00   4.2249999999999999e-01   3.0470999999999999e+00   6.4539999999999997e-01   1.3469999999999999e-01   2.6979999999999998e-01
  -1.1020000000000001e-01  -1.3189999999999999e-01   8.5780000000000001e-01   4.6779999999999999e-01  -1.5229999999999999e-01  -6.5799999999999997e-02   9.9880000000000002e-01   2.8910000000000002e-01   2.6118000000000001e+00   5.3939999999999999e-01   6.7400000000000002e-02   2.3440000000000000e-01
   1.3230000000000000e-01  -6.6000000000000003e-02  -8.5800000000000001e-02   5.0600000000000001e-01  -1.5229999999999999e-01  -6.1400000000000003e-02   1.1096999999999999e+00   3.1130000000000002e-01   2.6118000000000001e+00   4.7199999999999998e-01   5.7700000000000001e-02   2.7429999999999999e-01
   6.6100000000000006e-02  -6.6000000000000003e-02   6.0050000000000003e-01   3.5330000000000000e-01  -7.6100000000000001e-02  -9.6500000000000002e-02   1.0653999999999999e+00   3.5580000000000001e-01   3.1341999999999999e+00   4.9130000000000001e-01   1.6360000000000000e-01   2.3890000000000000e-01
  -1.1020000000000001e-01   2.1999999999999999e-02   8.5800000000000001e-02   4.0100000000000002e-01  -1.0470000000000000e-01  -3.0700000000000002e-02   1.0431999999999999e+00   3.7800000000000000e-01   3.4824000000000002e+00   4.4309999999999999e-01   1.1550000000000001e-01   2.2559999999999999e-01
  -2.1999999999999999e-02   1.3189999999999999e-01   6.0050000000000003e-01   4.7739999999999999e-01  -9.5200000000000007e-02  -9.6500000000000002e-02   1.1762999999999999e+00   3.1130000000000002e-01   2.7858999999999998e+00   5.2020000000000000e-01   1.4430000000000001e-01   3.1850000000000001e-01
   1.1020000000000001e-01  -1.9789999999999999e-01  -3.4310000000000002e-01   4.6779999999999999e-01  -1.4269999999999999e-01  -8.7700000000000000e-02   1.2428999999999999e+00   2.2239999999999999e-01   3.5695000000000001e+00   4.7199999999999998e-01   1.1550000000000001e-01   2.7429999999999999e-01
   1.9839999999999999e-01  -8.7900000000000006e-02  -8.5800000000000001e-02   4.0100000000000002e-01  -5.7099999999999998e-02  -4.8200000000000000e-02   1.2650999999999999e+00   4.4469999999999998e-01   2.7858999999999998e+00   5.2020000000000000e-01   1.2509999999999999e-01   2.4770000000000000e-01
  -1.7630000000000001e-01  -3.2979999999999998e-01   2.5740000000000002e-01   3.9140000000000003e-01  -8.5599999999999996e-02  -7.0199999999999999e-02   1.1762999999999999e+00   2.8910000000000002e-01   2.9600000000000000e+00   4.9130000000000001e-01   6.7400000000000002e-02   2.1679999999999999e-01
   4.4100000000000000e-02   1.0990000000000000e-01  -2.5740000000000002e-01   4.9650000000000000e-01  -3.8100000000000002e-02  -4.8200000000000000e-02   8.4340000000000004e-01   3.3350000000000002e-01   2.7858999999999998e+00   5.7799999999999996e-01   9.6199999999999994e-02   2.8749999999999998e-01
  -1.5429999999999999e-01   2.1980000000000000e-01   1.7160000000000000e-01   4.1049999999999998e-01   4.7600000000000003e-02  -8.7700000000000000e-02   9.9880000000000002e-01   3.1130000000000002e-01   2.6118000000000001e+00   5.0090000000000001e-01   1.3469999999999999e-01   2.4770000000000000e-01
   1.3230000000000000e-01   2.1980000000000000e-01  -6.8630000000000002e-01   4.9650000000000000e-01  -1.8079999999999999e-01  -3.9500000000000000e-02   9.9880000000000002e-01   2.0010000000000000e-01   2.5247000000000002e+00   5.3939999999999999e-01   1.0580000000000001e-01   2.6979999999999998e-01
  -4.4100000000000000e-02  -8.7900000000000006e-02  -4.2890000000000000e-01   4.9650000000000000e-01  -1.3320000000000001e-01  -5.2600000000000001e-02   1.2873000000000001e+00   2.0010000000000000e-01   3.7435999999999998e+00   4.6239999999999998e-01   1.9199999999999998e-02   2.8749999999999998e-01
   4.4100000000000000e-02   0.0000000000000000e+00   8.5800000000000001e-02   4.2959999999999998e-01  -4.7600000000000003e-02  -7.4499999999999997e-02   1.1096999999999999e+00   3.7800000000000000e-01   3.0470999999999999e+00   4.2380000000000001e-01   1.9199999999999998e-02   2.3440000000000000e-01
   2.1999999999999999e-02   4.3999999999999997e-02   8.5800000000000001e-02   3.8190000000000002e-01  -6.6600000000000006e-02  -4.3900000000000002e-02   1.1540999999999999e+00   2.2239999999999999e-01   2.9600000000000000e+00   4.4309999999999999e-01   1.3469999999999999e-01   2.5209999999999999e-01
  -1.1020000000000001e-01   1.5390000000000001e-01  -3.4310000000000002e-01   4.2009999999999997e-01  -1.1420000000000000e-01  -6.1400000000000003e-02   1.2428999999999999e+00   2.2239999999999999e-01   3.3083000000000000e+00   5.1049999999999995e-01   9.6199999999999994e-02   2.7870000000000000e-01
   1.7630000000000001e-01   2.6379999999999998e-01   2.5740000000000002e-01   6.2060000000000004e-01  -1.2370000000000000e-01  -3.9500000000000000e-02   1.2650999999999999e+00   3.1130000000000002e-01   3.4824000000000002e+00   4.9130000000000001e-01   6.7400000000000002e-02   2.7870000000000000e-01
  -2.4249999999999999e-01   1.7590000000000000e-01  -8.5780000000000001e-01   4.7739999999999999e-01  -1.2370000000000000e-01  -3.0700000000000002e-02   9.9880000000000002e-01   4.8920000000000002e-01   2.5247000000000002e+00   5.0090000000000001e-01   8.6599999999999996e-02   2.0790000000000000e-01
   4.4100000000000000e-02   4.3999999999999997e-02  -1.0294000000000001e+00   3.9140000000000003e-01  -6.6600000000000006e-02  -4.4000000000000003e-03   9.9880000000000002e-01   4.0020000000000000e-01   3.3083000000000000e+00   5.4910000000000003e-01   7.6999999999999999e-02   2.1679999999999999e-01
   1.1020000000000001e-01  -1.9789999999999999e-01  -8.5800000000000001e-02   4.7739999999999999e-01  -8.5599999999999996e-02  -3.5099999999999999e-02   1.2650999999999999e+00   2.2239999999999999e-01   2.8730000000000002e+00   4.5269999999999999e-01   1.2509999999999999e-01   2.1679999999999999e-01
  -8.8200000000000001e-02   8.7900000000000006e-02  -6.8630000000000002e-01   4.4869999999999999e-01  -1.4269999999999999e-01  -7.0199999999999999e-02   1.0431999999999999e+00   4.4469999999999998e-01   2.8730000000000002e+00   4.9130000000000001e-01   8.6599999999999996e-02   2.5659999999999999e-01
  -1.9839999999999999e-01  -4.3999999999999997e-02  -1.0294000000000001e+00   4.4869999999999999e-01  -1.2370000000000000e-01  -1.1400000000000000e-01   1.1762999999999999e+00   3.3350000000000002e-01   2.7858999999999998e+00   5.7799999999999996e-01   9.6199999999999994e-02   2.7870000000000000e-01
  -4.4100000000000000e-02   1.0990000000000000e-01   6.0050000000000003e-01   4.8690000000000000e-01   1.9000000000000000e-02  -7.0199999999999999e-02   1.1096999999999999e+00   2.6679999999999998e-01   3.3083000000000000e+00   5.2020000000000000e-01   1.0580000000000001e-01   3.0959999999999999e-01
  -4.4100000000000000e-02   2.1980000000000000e-01   0.0000000000000000e+00   4.6779999999999999e-01  -8.5599999999999996e-02  -7.0199999999999999e-02   9.1000000000000003e-01   2.8910000000000002e-01   3.1341999999999999e+00   5.3939999999999999e-01   4.8099999999999997e-02   2.9640000000000000e-01
  -2.1999999999999999e-02  -2.8580000000000000e-01   7.7210000000000001e-01   3.2460000000000000e-01  -9.5200000000000007e-02  -3.0700000000000002e-02   9.5440000000000003e-01   2.4460000000000001e-01   3.3083000000000000e+00   5.2020000000000000e-01   9.6199999999999994e-02   2.7429999999999999e-01
   0.0000000000000000e+00   8.7900000000000006e-02  -2.5740000000000002e-01   3.6280000000000001e-01  -1.0470000000000000e-01  -5.7000000000000002e-02   1.1540999999999999e+00   4.4469999999999998e-01   3.1341999999999999e+00   5.1049999999999995e-01  -9.5999999999999992e-03   2.4770000000000000e-01
  -6.6100000000000006e-02   1.0990000000000000e-01  -4.2890000000000000e-01   4.2009999999999997e-01  -4.7600000000000003e-02  -7.4499999999999997e-02   8.4340000000000004e-01   2.0010000000000000e-01   2.9600000000000000e+00   5.1049999999999995e-01   7.6999999999999999e-02   2.4770000000000000e-01
  -2.1999999999999999e-02   4.3999999999999997e-02   1.0294000000000001e+00   3.8190000000000002e-01  -7.6100000000000001e-02  -1.1400000000000000e-01   1.1984999999999999e+00   6.0040000000000004e-01   2.8730000000000002e+00   5.0090000000000001e-01   1.4430000000000001e-01   2.5659999999999999e-01
   1.3230000000000000e-01   2.4179999999999999e-01  -4.2890000000000000e-01   4.4869999999999999e-01  -1.3320000000000001e-01  -8.8000000000000005e-03   1.3761000000000001e+00   4.0020000000000000e-01   3.1341999999999999e+00   3.7569999999999998e-01   8.6599999999999996e-02   2.6540000000000002e-01
  -1.1020000000000001e-01   1.0990000000000000e-01  -7.7210000000000001e-01   5.8240000000000003e-01  -1.4269999999999999e-01  -3.9500000000000000e-02   1.0875999999999999e+00   2.8910000000000002e-01   3.4824000000000002e+00   5.4910000000000003e-01   1.0580000000000001e-01   3.2290000000000002e-01
   0.0000000000000000e+00   3.0780000000000002e-01  -1.7160000000000000e-01   4.4869999999999999e-01  -5.7099999999999998e-02  -6.5799999999999997e-02   1.1762999999999999e+00   1.1119999999999999e-01   3.1341999999999999e+00   4.5269999999999999e-01   4.8099999999999997e-02   2.8310000000000002e-01
  -8.8200000000000001e-02   2.1999999999999999e-02   3.4310000000000002e-01   4.8690000000000000e-01  -5.7099999999999998e-02  -8.7700000000000000e-02   1.0653999999999999e+00   1.3339999999999999e-01   2.9600000000000000e+00   4.9130000000000001e-01   3.8500000000000000e-02   2.4770000000000000e-01
  -6.6100000000000006e-02   8.7900000000000006e-02  -8.5800000000000001e-02   3.7240000000000001e-01  -5.7099999999999998e-02  -7.0199999999999999e-02   9.9880000000000002e-01   4.6689999999999998e-01   2.6989000000000001e+00   5.9719999999999995e-01   6.7400000000000002e-02   2.8749999999999998e-01
  -1.3230000000000000e-01  -2.6379999999999998e-01   2.5740000000000002e-01   4.1049999999999998e-01  -6.6600000000000006e-02  -7.4499999999999997e-02   1.0209999999999999e+00   3.3350000000000002e-01   3.2212000000000001e+00   4.3350000000000000e-01   8.6599999999999996e-02   2.8749999999999998e-01
   0.0000000000000000e+00  -1.3189999999999999e-01   8.5800000000000001e-02   3.6280000000000001e-01  -8.5599999999999996e-02  -7.0199999999999999e-02   1.1540999999999999e+00   3.7800000000000000e-01   2.3506000000000000e+00   4.8159999999999997e-01   8.6599999999999996e-02   2.3890000000000000e-01
   1.7630000000000001e-01   1.0990000000000000e-01  -8.5800000000000001e-02   4.1049999999999998e-01  -2.0930000000000001e-01  -4.8200000000000000e-02   1.1540999999999999e+00   2.0010000000000000e-01   3.5695000000000001e+00   4.6239999999999998e-01   1.1550000000000001e-01   2.2559999999999999e-01
   0.0000000000000000e+00   6.6000000000000003e-02   6.0050000000000003e-01   4.2959999999999998e-01  -1.1420000000000000e-01  -2.1899999999999999e-02   1.1540999999999999e+00   4.0020000000000000e-01   3.0470999999999999e+00   5.1049999999999995e-01   1.5400000000000000e-01   2.6100000000000001e-01
   1.1020000000000001e-01  -6.6000000000000003e-02  -2.5740000000000002e-01   3.5330000000000000e-01  -8.5599999999999996e-02  -9.6500000000000002e-02   1.0431999999999999e+00   4.6689999999999998e-01   2.4377000000000000e+00   5.4910000000000003e-01   9.6199999999999994e-02   2.8749999999999998e-01
   2.1999999999999999e-02  -1.3189999999999999e-01  -8.5800000000000001e-02   3.8190000000000002e-01  -8.5599999999999996e-02  -7.4499999999999997e-02   1.2428999999999999e+00   5.1139999999999997e-01   2.8730000000000002e+00   5.2980000000000005e-01   1.4430000000000001e-01   2.6540000000000002e-01
   6.6100000000000006e-02   1.7590000000000000e-01   8.5800000000000001e-02   4.2009999999999997e-01  -1.3320000000000001e-01  -4.3900000000000002e-02   1.1984999999999999e+00   4.4469999999999998e-01   3.0470999999999999e+00   5.1049999999999995e-01   7.6999999999999999e-02   2.5659999999999999e-01
  -1.3230000000000000e-01  -1.9789999999999999e-01   1.7160000000000000e-01   4.7739999999999999e-01  -4.7600000000000003e-02  -9.6500000000000002e-02   1.1762999999999999e+00   2.4460000000000001e-01   3.8306000000000000e+00   5.1049999999999995e-01   1.4430000000000001e-01   2.4770000000000000e-01
   4.4100000000000000e-02   1.5390000000000001e-01  -1.7160000000000000e-01   5.0600000000000001e-01  -1.1420000000000000e-01  -9.2100000000000001e-02   9.9880000000000002e-01   6.0040000000000004e-01   2.7858999999999998e+00   4.7199999999999998e-01   8.6599999999999996e-02   2.7429999999999999e-01
   0.0000000000000000e+00  -1.7590000000000000e-01  -6.8630000000000002e-01   3.9140000000000003e-01  -1.2370000000000000e-01  -2.6300000000000000e-02   1.0653999999999999e+00   2.4460000000000001e-01   2.7858999999999998e+00   4.7199999999999998e-01   8.6599999999999996e-02   2.7870000000000000e-01
   1.1020000000000001e-01   8.7900000000000006e-02   3.4310000000000002e-01   5.0600000000000001e-01  -1.1420000000000000e-01  -1.0960000000000000e-01   1.0209999999999999e+00   2.2239999999999999e-01   3.3953000000000002e+00   5.0090000000000001e-01   5.7700000000000001e-02   2.8749999999999998e-01
   4.4100000000000000e-02  -8.7900000000000006e-02   1.2010000000000001e+00   3.9140000000000003e-01  -1.0470000000000000e-01  -2.6300000000000000e-02   1.3095000000000001e+00   4.2249999999999999e-01   2.0893999999999999e+00   5.2020000000000000e-01   8.6599999999999996e-02   2.4329999999999999e-01
  -1.1020000000000001e-01   1.7590000000000000e-01  -2.5740000000000002e-01   3.3420000000000000e-01  -1.4269999999999999e-01  -7.0199999999999999e-02   9.9880000000000002e-01   2.0010000000000000e-01   2.6989000000000001e+00   5.3939999999999999e-01   3.8500000000000000e-02   2.6100000000000001e-01
  -1.1020000000000001e-01   8.7900000000000006e-02  -8.5800000000000001e-02   4.0100000000000002e-01  -1.1420000000000000e-01  -7.0199999999999999e-02   1.1318999999999999e+00   4.8920000000000002e-01   2.2635999999999998e+00   5.0090000000000001e-01   7.6999999999999999e-02   2.3440000000000000e-01
  -4.4100000000000000e-02  -2.1999999999999999e-02  -7.7210000000000001e-01   3.7240000000000001e-01  -1.3320000000000001e-01  -4.8200000000000000e-02   1.0875999999999999e+00   1.5559999999999999e-01   2.6118000000000001e+00   4.6239999999999998e-01   8.6599999999999996e-02   2.5209999999999999e-01
   1.1020000000000001e-01   8.7900000000000006e-02   7.7210000000000001e-01   4.3919999999999998e-01  -7.6100000000000001e-02  -7.8899999999999998e-02   1.0875999999999999e+00   2.2239999999999999e-01   2.7858999999999998e+00   5.7799999999999996e-01   1.7319999999999999e-01   2.7429999999999999e-01
   2.1999999999999999e-02   2.1999999999999999e-02  -1.7160000000000000e-01   4.6779999999999999e-01  -1.0470000000000000e-01  -6.1400000000000003e-02   1.0653999999999999e+00   3.7800000000000000e-01   3.0470999999999999e+00   4.0460000000000002e-01   1.2509999999999999e-01   2.8749999999999998e-01
  -4.4100000000000000e-02   0.0000000000000000e+00   1.7160000000000000e-01   5.4420000000000002e-01  -4.7600000000000003e-02  -1.0090000000000000e-01   7.7680000000000005e-01   2.8910000000000002e-01   2.9600000000000000e+00   5.7799999999999996e-01   1.1550000000000001e-01   2.3440000000000000e-01
   1.5429999999999999e-01  -6.6000000000000003e-02   5.1470000000000005e-01   4.2959999999999998e-01  -3.8100000000000002e-02  -3.5099999999999999e-02   1.1762999999999999e+00   2.2239999999999999e-01   2.5247000000000002e+00   6.2609999999999999e-01   1.0580000000000001e-01   2.4770000000000000e-01
  -1.1020000000000001e-01   6.6000000000000003e-02  -5.1470000000000005e-01   4.9650000000000000e-01  -1.9030000000000000e-01   0.0000000000000000e+00   1.0653999999999999e+00   4.6689999999999998e-01   2.8730000000000002e+00   5.9719999999999995e-01   7.6999999999999999e-02   2.8749999999999998e-01
  -4.4100000000000000e-02  -2.6379999999999998e-01   6.0050000000000003e-01   3.7240000000000001e-01  -1.2370000000000000e-01  -2.6300000000000000e-02   1.2428999999999999e+00   2.2239999999999999e-01   2.4377000000000000e+00   5.2980000000000005e-01   9.6199999999999994e-02   2.5209999999999999e-01
   1.3230000000000000e-01   8.7900000000000006e-02  -8.5780000000000001e-01   3.9140000000000003e-01  -1.2370000000000000e-01  -4.8200000000000000e-02   1.2206999999999999e+00   1.7790000000000000e-01   3.2212000000000001e+00   4.9130000000000001e-01   6.7400000000000002e-02   2.9640000000000000e-01
   0.0000000000000000e+00  -1.0990000000000000e-01   5.1470000000000005e-01   4.1049999999999998e-01  -3.8100000000000002e-02  -7.8899999999999998e-02   1.1984999999999999e+00   4.0020000000000000e-01   3.3083000000000000e+00   3.9489999999999997e-01   1.6360000000000000e-01   2.7870000000000000e-01
   2.8649999999999998e-01  -1.5390000000000001e-01   0.0000000000000000e+00   4.2009999999999997e-01  -4.7600000000000003e-02  -4.3900000000000002e-02   1.0653999999999999e+00   3.3350000000000002e-01   3.0470999999999999e+00   5.0090000000000001e-01   1.0580000000000001e-01   2.5209999999999999e-01
  -2.1999999999999999e-02   1.9789999999999999e-01  -8.5800000000000001e-02   4.1049999999999998e-01  -1.4269999999999999e-01  -7.8899999999999998e-02   1.0875999999999999e+00   3.1130000000000002e-01   3.0470999999999999e+00   4.8159999999999997e-01   1.1550000000000001e-01   2.6100000000000001e-01
   2.1999999999999999e-02  -2.1999999999999999e-02   0.0000000000000000e+00   4.4869999999999999e-01  -9.4999999999999998e-03  -6.1400000000000003e-02   1.0875999999999999e+00   2.4460000000000001e-01   3.4824000000000002e+00   5.3939999999999999e-01   1.3469999999999999e-01   2.2120000000000001e-01
  -2.1999999999999999e-02  -2.1999999999999999e-02   8.5800000000000001e-02   4.4869999999999999e-01  -3.8100000000000002e-02  -3.5099999999999999e-02   1.0209999999999999e+00   3.5580000000000001e-01   3.0470999999999999e+00   5.3939999999999999e-01   5.7700000000000001e-02   2.5659999999999999e-01
  -6.6100000000000006e-02   8.7900000000000006e-02  -7.7210000000000001e-01   5.4420000000000002e-01  -5.7099999999999998e-02   4.4000000000000003e-03   1.0431999999999999e+00   3.1130000000000002e-01   3.4824000000000002e+00   5.2980000000000005e-01   9.6199999999999994e-02   2.2559999999999999e-01
   1.5429999999999999e-01   2.1999999999999999e-02   4.2890000000000000e-01   4.7739999999999999e-01  -1.0470000000000000e-01  -3.9500000000000000e-02   1.1762999999999999e+00   2.4460000000000001e-01   2.4377000000000000e+00   4.6239999999999998e-01   1.1550000000000001e-01   2.7429999999999999e-01
   4.4100000000000000e-02   1.3189999999999999e-01  -7.7210000000000001e-01   5.0600000000000001e-01  -1.1420000000000000e-01  -4.8200000000000000e-02   9.7660000000000002e-01   2.6679999999999998e-01   2.9600000000000000e+00   4.4309999999999999e-01   6.7400000000000002e-02   3.0520000000000003e-01
   0.0000000000000000e+00   1.7590000000000000e-01   0.0000000000000000e+00   4.2009999999999997e-01  -8.5599999999999996e-02  -6.5799999999999997e-02   1.3095000000000001e+00   3.7800000000000000e-01   3.7435999999999998e+00   4.5269999999999999e-01   9.6199999999999994e-02   2.1229999999999999e-01
  -1.7630000000000001e-01  -1.5390000000000001e-01   8.5800000000000001e-02   3.5330000000000000e-01  -1.0470000000000000e-01  -8.3299999999999999e-02   9.7660000000000002e-01   2.2239999999999999e-01   2.7858999999999998e+00   5.0090000000000001e-01   1.9239999999999999e-01   3.0520000000000003e-01
   0.0000000000000000e+00  -1.5390000000000001e-01  -3.4310000000000002e-01   4.0100000000000002e-01  -1.2370000000000000e-01  -4.4000000000000003e-03   9.9880000000000002e-01   3.7800000000000000e-01   3.1341999999999999e+00   5.0090000000000001e-01   4.8099999999999997e-02   2.6979999999999998e-01
   8.8200000000000001e-02  -4.3999999999999997e-02  -7.7210000000000001e-01   4.8690000000000000e-01  -1.1420000000000000e-01  -5.2600000000000001e-02   8.8780000000000003e-01   3.3350000000000002e-01   3.3083000000000000e+00   5.3939999999999999e-01   7.6999999999999999e-02   2.6979999999999998e-01
  -1.7630000000000001e-01   8.7900000000000006e-02  -1.7160000000000000e-01   4.4869999999999999e-01  -1.3320000000000001e-01  -4.8200000000000000e-02   1.1318999999999999e+00   3.3350000000000002e-01   2.1764999999999999e+00   5.2980000000000005e-01   1.7319999999999999e-01   2.5659999999999999e-01
  -2.1999999999999999e-02   2.1999999999999999e-02   8.5800000000000001e-02   4.1049999999999998e-01  -7.6100000000000001e-02  -4.8200000000000000e-02   1.0653999999999999e+00   3.7800000000000000e-01   2.0024000000000002e+00   4.7199999999999998e-01   1.4430000000000001e-01   2.4329999999999999e-01
   0.0000000000000000e+00   6.6000000000000003e-02  -8.5800000000000001e-02   4.2009999999999997e-01   0.0000000000000000e+00  -1.0090000000000000e-01   1.1984999999999999e+00   4.0020000000000000e-01   3.0470999999999999e+00   5.2020000000000000e-01   9.6199999999999994e-02   3.2290000000000002e-01
   1.1020000000000001e-01  -8.7900000000000006e-02  -7.7210000000000001e-01   4.8690000000000000e-01   9.4999999999999998e-03  -7.8899999999999998e-02   1.0875999999999999e+00   3.1130000000000002e-01   4.0918000000000001e+00   5.0090000000000001e-01   1.0580000000000001e-01   2.6100000000000001e-01
  -2.1999999999999999e-02  -2.1999999999999999e-02   1.7160000000000000e-01   4.1049999999999998e-01  -1.4269999999999999e-01  -7.4499999999999997e-02   1.0209999999999999e+00   3.7800000000000000e-01   3.3083000000000000e+00   5.9719999999999995e-01   1.1550000000000001e-01   2.2559999999999999e-01
   2.1999999999999999e-02  -2.1999999999999999e-02  -6.8630000000000002e-01   4.2009999999999997e-01  -1.1420000000000000e-01  -8.3299999999999999e-02   1.0653999999999999e+00   3.1130000000000002e-01   3.0470999999999999e+00   5.2980000000000005e-01   9.6199999999999994e-02   2.6100000000000001e-01
   0.0000000000000000e+00  -2.1999999999999999e-02  -6.0050000000000003e-01   4.7739999999999999e-01  -9.5200000000000007e-02  -9.2100000000000001e-02   1.0875999999999999e+00   2.8910000000000002e-01   2.7858999999999998e+00   4.9130000000000001e-01   8.6599999999999996e-02   3.0520000000000003e-01
   6.6100000000000006e-02   4.3999999999999997e-02  -2.5740000000000002e-01   4.2959999999999998e-01  -1.7130000000000001e-01  -3.9500000000000000e-02   1.2873000000000001e+00   2.0010000000000000e-01   2.6118000000000001e+00   4.9130000000000001e-01   1.3469999999999999e-01   2.6100000000000001e-01
  -1.7630000000000001e-01  -6.6000000000000003e-02  -1.3725000000000001e+00   5.1559999999999995e-01  -1.3320000000000001e-01  -4.8200000000000000e-02   1.0653999999999999e+00   5.5589999999999995e-01   2.6118000000000001e+00   5.7799999999999996e-01   4.8099999999999997e-02   3.1409999999999999e-01
   4.4100000000000000e-02   1.5390000000000001e-01  -1.7160000000000000e-01   4.2009999999999997e-01  -1.6180000000000000e-01  -3.5099999999999999e-02   9.3220000000000003e-01   2.2239999999999999e-01   2.6989000000000001e+00   4.3350000000000000e-01   4.8099999999999997e-02   2.2120000000000001e-01
  -6.6100000000000006e-02   1.0990000000000000e-01  -8.5800000000000001e-02   4.7739999999999999e-01  -1.6180000000000000e-01   4.4000000000000003e-03   1.1762999999999999e+00   2.2239999999999999e-01   3.3083000000000000e+00   5.2020000000000000e-01   1.5400000000000000e-01   2.4329999999999999e-01
  -2.2040000000000001e-01   1.7590000000000000e-01  -8.5800000000000001e-02   4.3919999999999998e-01  -1.8079999999999999e-01  -3.5099999999999999e-02   1.2650999999999999e+00   2.2200000000000001e-02   3.5695000000000001e+00   5.3939999999999999e-01   1.6360000000000000e-01   2.6540000000000002e-01
  -1.5429999999999999e-01   2.4179999999999999e-01  -5.1470000000000005e-01   4.4869999999999999e-01  -7.6100000000000001e-02  -1.1840000000000001e-01   1.2428999999999999e+00   2.4460000000000001e-01   2.9600000000000000e+00   5.2020000000000000e-01   1.1550000000000001e-01   3.1409999999999999e-01
   1.5429999999999999e-01  -2.1999999999999999e-02   8.5800000000000001e-02   5.4420000000000002e-01  -9.5200000000000007e-02  -5.2600000000000001e-02   1.1540999999999999e+00   2.2239999999999999e-01   2.6118000000000001e+00   6.1650000000000005e-01   1.9199999999999998e-02   2.3000000000000001e-01
  -1.3230000000000000e-01  -3.0780000000000002e-01   8.5800000000000001e-02   3.9140000000000003e-01  -1.9000000000000000e-02  -8.7700000000000000e-02   9.9880000000000002e-01   4.4469999999999998e-01   3.7435999999999998e+00   5.2020000000000000e-01   6.7400000000000002e-02   2.3440000000000000e-01
  -4.4100000000000000e-02   6.6000000000000003e-02   8.5780000000000001e-01   4.9650000000000000e-01  -7.6100000000000001e-02  -6.1400000000000003e-02   1.2428999999999999e+00   2.8910000000000002e-01   3.5695000000000001e+00   5.2020000000000000e-01   1.9199999999999998e-02   2.0349999999999999e-01
   6.6100000000000006e-02  -2.1999999999999999e-02   8.5800000000000001e-02   4.2959999999999998e-01  -6.6600000000000006e-02  -7.0199999999999999e-02   1.1540999999999999e+00   2.0010000000000000e-01   3.0470999999999999e+00   4.2380000000000001e-01   9.5999999999999992e-03   2.6100000000000001e-01
   2.1999999999999999e-02   0.0000000000000000e+00   9.4359999999999999e-01   4.0100000000000002e-01  -1.0470000000000000e-01  -7.4499999999999997e-02   9.5440000000000003e-01   3.5580000000000001e-01   2.2635999999999998e+00   4.9130000000000001e-01  -3.8500000000000000e-02   2.8310000000000002e-01
  -1.1020000000000001e-01   8.7900000000000006e-02  -1.7160000000000000e-01   4.1049999999999998e-01  -1.0470000000000000e-01  -7.4499999999999997e-02   1.0431999999999999e+00   3.7800000000000000e-01   3.2212000000000001e+00   5.5869999999999997e-01   8.6599999999999996e-02   2.8310000000000002e-01
   4.4100000000000000e-02   1.5390000000000001e-01  -6.8630000000000002e-01   4.4869999999999999e-01  -4.7600000000000003e-02  -9.6500000000000002e-02   1.0431999999999999e+00   3.1130000000000002e-01   3.1341999999999999e+00   5.5869999999999997e-01   1.3469999999999999e-01   2.5209999999999999e-01
  -4.4100000000000000e-02   2.1999999999999999e-02   0.0000000000000000e+00   4.5829999999999999e-01  -2.8500000000000001e-02  -4.8200000000000000e-02   1.0653999999999999e+00   3.3350000000000002e-01   2.6989000000000001e+00   4.8159999999999997e-01   9.6199999999999994e-02   1.9460000000000000e-01
   2.2040000000000001e-01  -8.7900000000000006e-02   1.7160000000000000e-01   3.6280000000000001e-01  -1.1420000000000000e-01  -4.3900000000000002e-02   1.0209999999999999e+00   3.1130000000000002e-01   2.6118000000000001e+00   4.7199999999999998e-01   1.3469999999999999e-01   2.5209999999999999e-01
   1.3230000000000000e-01  -6.6000000000000003e-02  -3.4310000000000002e-01   4.6779999999999999e-01  -2.3790000000000000e-01  -3.0700000000000002e-02   1.1096999999999999e+00   5.3369999999999995e-01   3.0470999999999999e+00   4.4309999999999999e-01   8.6599999999999996e-02   2.3440000000000000e-01
  -6.6100000000000006e-02   1.3189999999999999e-01  -5.1470000000000005e-01   4.2009999999999997e-01  -5.7099999999999998e-02  -8.3299999999999999e-02   1.1540999999999999e+00   3.7800000000000000e-01   3.1341999999999999e+00   5.2020000000000000e-01   6.7400000000000002e-02   2.2120000000000001e-01
   8.8200000000000001e-02   0.0000000000000000e+00  -6.0050000000000003e-01   4.2009999999999997e-01  -1.9980000000000001e-01  -7.8899999999999998e-02   9.9880000000000002e-01   4.2249999999999999e-01   2.5247000000000002e+00   5.5869999999999997e-01   1.5400000000000000e-01   2.2120000000000001e-01
  -1.1020000000000001e-01   2.1999999999999999e-02   0.0000000000000000e+00   4.6779999999999999e-01  -3.8100000000000002e-02  -4.3900000000000002e-02   8.8780000000000003e-01   4.0020000000000000e-01   3.0470999999999999e+00   5.3939999999999999e-01   7.6999999999999999e-02   2.6540000000000002e-01
  -2.4249999999999999e-01  -1.0990000000000000e-01  -4.2890000000000000e-01   5.8240000000000003e-01  -3.8100000000000002e-02  -3.0700000000000002e-02   1.0875999999999999e+00   2.2239999999999999e-01   3.4824000000000002e+00   5.2020000000000000e-01   1.2509999999999999e-01   2.3890000000000000e-01
   3.3060000000000000e-01   2.1999999999999999e-02   3.4310000000000002e-01   4.2959999999999998e-01  -1.2370000000000000e-01  -7.8899999999999998e-02   1.1096999999999999e+00   3.3350000000000002e-01   2.5247000000000002e+00   5.1049999999999995e-01   1.1550000000000001e-01   2.8749999999999998e-01
  -3.5270000000000001e-01  -1.5390000000000001e-01   2.5740000000000002e-01   3.7240000000000001e-01  -1.5229999999999999e-01  -8.8000000000000005e-03   1.1540999999999999e+00   3.5580000000000001e-01   2.6989000000000001e+00   5.0090000000000001e-01   9.6199999999999994e-02   2.5659999999999999e-01
   1.3230000000000000e-01   1.3189999999999999e-01   6.8630000000000002e-01   4.2959999999999998e-01  -1.9000000000000000e-02  -6.1400000000000003e-02   1.1540999999999999e+00   2.4460000000000001e-01   3.3953000000000002e+00   5.7799999999999996e-01   1.4430000000000001e-01   2.4329999999999999e-01
   2.1999999999999999e-02   2.6379999999999998e-01   4.2890000000000000e-01   3.8190000000000002e-01  -1.2370000000000000e-01  -4.8200000000000000e-02   1.0209999999999999e+00   3.1130000000000002e-01   2.9600000000000000e+00   5.6830000000000003e-01   1.1550000000000001e-01   2.3890000000000000e-01
   8.8200000000000001e-02  -2.4179999999999999e-01  -6.8630000000000002e-01   4.1049999999999998e-01  -1.6180000000000000e-01  -2.1899999999999999e-02   1.2428999999999999e+00   3.1130000000000002e-01   3.3083000000000000e+00   4.8159999999999997e-01   1.2509999999999999e-01   2.4770000000000000e-01
  -7.9349999999999998e-01   2.4179999999999999e-01  -1.2867999999999999e+00   6.1099999999999999e-01  -1.9000000000000000e-02  -3.0700000000000002e-02   1.0209999999999999e+00   1.7790000000000000e-01   2.2635999999999998e+00   4.4309999999999999e-01   1.2509999999999999e-01   2.6979999999999998e-01
  -1.7630000000000001e-01   1.7590000000000000e-01   1.5441000000000000e+00   4.9650000000000000e-01  -1.4269999999999999e-01  -2.0610000000000001e-01   1.0431999999999999e+00   3.5580000000000001e-01   3.7435999999999998e+00   4.6239999999999998e-01   9.6199999999999994e-02   2.9189999999999999e-01
   1.4107000000000001e+00  -6.8149999999999999e-01  -4.2890000000000000e-01   4.1049999999999998e-01  -1.5229999999999999e-01  -9.2100000000000001e-02   1.0431999999999999e+00   3.7800000000000000e-01   2.3506000000000000e+00   4.5269999999999999e-01   1.2509999999999999e-01   2.3440000000000000e-01
  -1.9617000000000000e+00   4.3969999999999998e-01   3.4310000000000002e-01   4.6779999999999999e-01  -3.8100000000000002e-02  -7.4499999999999997e-02   1.0653999999999999e+00   4.8920000000000002e-01   3.6564999999999999e+00   4.6239999999999998e-01   1.3469999999999999e-01   2.5659999999999999e-01
  -1.3230000000000000e-01   1.5390000000000001e-01  -6.0050000000000003e-01   4.2959999999999998e-01   1.9000000000000000e-02  -8.3299999999999999e-02   1.1762999999999999e+00   1.3339999999999999e-01   2.2635999999999998e+00   4.9130000000000001e-01   9.6199999999999994e-02   3.4060000000000001e-01
   6.3919999999999999e-01   2.4179999999999999e-01   1.7157000000000000e+00   3.2460000000000000e-01  -1.9980000000000001e-01   3.5099999999999999e-02   1.2650999999999999e+00   4.0020000000000000e-01   3.3083000000000000e+00   4.8159999999999997e-01   1.3469999999999999e-01   2.6979999999999998e-01
   3.3060000000000000e-01  -1.7590000000000000e-01   5.1470000000000005e-01   4.6779999999999999e-01  -1.3320000000000001e-01  -1.2720000000000001e-01   1.1318999999999999e+00   3.1130000000000002e-01   3.2212000000000001e+00   5.9719999999999995e-01   8.6599999999999996e-02   2.7870000000000000e-01
  -5.5110000000000003e-01   2.4179999999999999e-01  -8.5800000000000001e-02   4.7739999999999999e-01  -5.7099999999999998e-02  -2.1899999999999999e-02   1.1762999999999999e+00   5.1139999999999997e-01   3.0470999999999999e+00   5.0090000000000001e-01   1.1550000000000001e-01   2.3440000000000000e-01
  -8.1559999999999999e-01   4.3999999999999997e-02  -9.4359999999999999e-01   4.7739999999999999e-01  -6.6600000000000006e-02   6.5799999999999997e-02   1.1540999999999999e+00   3.1130000000000002e-01   2.0024000000000002e+00   5.3939999999999999e-01   1.7319999999999999e-01   2.4329999999999999e-01
   3.7469999999999998e-01  -1.5390000000000001e-01   5.1470000000000005e-01   3.2460000000000000e-01  -1.1420000000000000e-01  -5.2600000000000001e-02   1.0653999999999999e+00   4.2249999999999999e-01   3.3083000000000000e+00   5.2020000000000000e-01   1.1550000000000001e-01   2.5209999999999999e-01
   1.0139000000000000e+00   1.5390000000000001e-01   6.8630000000000002e-01   4.5829999999999999e-01  -1.2370000000000000e-01  -6.1400000000000003e-02   1.1984999999999999e+00   3.5580000000000001e-01   2.6989000000000001e+00   5.3939999999999999e-01   1.3469999999999999e-01   2.7429999999999999e-01
  -3.9679999999999999e-01  -3.2979999999999998e-01  -1.7160000000000000e-01   4.5829999999999999e-01  -2.8500000000000001e-02  -9.2100000000000001e-02   9.5440000000000003e-01   4.4499999999999998e-02   2.0024000000000002e+00   4.8159999999999997e-01   1.0580000000000001e-01   2.2559999999999999e-01
  -5.9509999999999996e-01   1.9789999999999999e-01  -1.5441000000000000e+00   4.4869999999999999e-01   6.6600000000000006e-02  -1.7500000000000002e-02   1.3095000000000001e+00   2.0010000000000000e-01   3.1341999999999999e+00   5.3939999999999999e-01   2.0210000000000000e-01   2.0790000000000000e-01
   1.1020000000000001e-01  -6.6000000000000003e-02   4.2890000000000000e-01   5.3469999999999995e-01  -1.9030000000000000e-01  -3.5099999999999999e-02   8.2120000000000004e-01   5.5589999999999995e-01   3.3083000000000000e+00   4.7199999999999998e-01   4.8099999999999997e-02   3.1850000000000001e-01
   1.0360000000000000e+00  -3.0780000000000002e-01   3.4310000000000002e-01   4.2009999999999997e-01  -1.1420000000000000e-01  -8.7700000000000000e-02   9.3220000000000003e-01   1.3339999999999999e-01   3.4824000000000002e+00   4.7199999999999998e-01   4.8099999999999997e-02   2.3000000000000001e-01
  -2.4249999999999999e-01  -2.1999999999999999e-02  -6.0050000000000003e-01   3.5330000000000000e-01  -8.5599999999999996e-02  -7.8899999999999998e-02   1.2428999999999999e+00   1.3339999999999999e-01   3.3953000000000002e+00   4.2380000000000001e-01   7.6999999999999999e-02   1.8579999999999999e-01
  -8.1559999999999999e-01  -1.7590000000000000e-01  -9.4359999999999999e-01   4.0100000000000002e-01  -1.9000000000000000e-02  -3.5099999999999999e-02   1.0209999999999999e+00   6.6710000000000003e-01   4.4401000000000002e+00   5.1049999999999995e-01   4.8099999999999997e-02   3.1409999999999999e-01
   1.7630000000000001e-01   8.7900000000000006e-02  -3.4310000000000002e-01   4.6779999999999999e-01  -1.9980000000000001e-01  -3.5099999999999999e-02   1.1984999999999999e+00   8.8900000000000007e-02   3.0470999999999999e+00   4.5269999999999999e-01   2.8899999999999999e-02   2.1229999999999999e-01
   6.1719999999999997e-01  -3.2979999999999998e-01   6.0050000000000003e-01   3.8190000000000002e-01  -1.7130000000000001e-01  -9.6500000000000002e-02   1.0653999999999999e+00   4.6689999999999998e-01   3.2212000000000001e+00   5.4910000000000003e-01   1.2509999999999999e-01   2.6540000000000002e-01
   1.1020000000000001e-01   6.6000000000000003e-02  -1.7160000000000000e-01   4.2009999999999997e-01  -2.0930000000000001e-01  -5.7000000000000002e-02   1.0431999999999999e+00   2.8910000000000002e-01   2.5247000000000002e+00   6.1650000000000005e-01   9.6199999999999994e-02   2.8310000000000002e-01
  -6.6130000000000000e-01  -1.0990000000000000e-01  -9.4359999999999999e-01   5.5379999999999996e-01  -1.9000000000000000e-02  -5.7000000000000002e-02   1.1762999999999999e+00   2.4460000000000001e-01   2.6118000000000001e+00   4.6239999999999998e-01   8.6599999999999996e-02   2.6979999999999998e-01
   0.0000000000000000e+00  -1.5390000000000001e-01  -2.5740000000000002e-01   4.8690000000000000e-01  -9.4999999999999998e-03  -1.1840000000000001e-01   9.1000000000000003e-01   3.5580000000000001e-01   2.3506000000000000e+00   4.8159999999999997e-01   7.6999999999999999e-02   2.6979999999999998e-01
   4.6289999999999998e-01  -2.1999999999999999e-02   8.5780000000000001e-01   4.7739999999999999e-01  -1.8079999999999999e-01  -7.0199999999999999e-02   9.9880000000000002e-01   2.4460000000000001e-01   3.3083000000000000e+00   5.0090000000000001e-01   4.8099999999999997e-02   2.6100000000000001e-01
   3.9679999999999999e-01  -6.6000000000000003e-02   6.0050000000000003e-01   5.0600000000000001e-01  -8.5599999999999996e-02  -6.5799999999999997e-02   1.3539000000000001e+00   2.6679999999999998e-01   3.1341999999999999e+00   4.9130000000000001e-01   9.6199999999999994e-02   2.1679999999999999e-01
  -3.0859999999999999e-01   8.7900000000000006e-02   8.5800000000000001e-02   4.9650000000000000e-01  -5.7099999999999998e-02  -8.3299999999999999e-02   9.5440000000000003e-01   6.6699999999999995e-02   3.0470999999999999e+00   5.2020000000000000e-01  -4.8099999999999997e-02   2.7870000000000000e-01
  -8.8200000000000001e-02   1.9789999999999999e-01  -5.1470000000000005e-01   4.2009999999999997e-01  -1.0470000000000000e-01  -4.3900000000000002e-02   1.1984999999999999e+00   5.1139999999999997e-01   3.3083000000000000e+00   4.5269999999999999e-01   8.6599999999999996e-02   2.3000000000000001e-01
   5.5110000000000003e-01  -1.0990000000000000e-01   2.5740000000000002e-01   3.7240000000000001e-01  -1.7130000000000001e-01  -7.4499999999999997e-02   9.9880000000000002e-01   3.7800000000000000e-01   3.2212000000000001e+00   5.1049999999999995e-01   3.8500000000000000e-02   2.6540000000000002e-01
   2.6450000000000001e-01  -2.8580000000000000e-01   8.5780000000000001e-01   4.4869999999999999e-01  -1.2370000000000000e-01  -1.3159999999999999e-01   1.4205000000000001e+00   2.2239999999999999e-01   3.6564999999999999e+00   4.6239999999999998e-01   1.7319999999999999e-01   2.3440000000000000e-01
  -2.2040000000000001e-01  -2.1999999999999999e-02   4.2890000000000000e-01   3.8190000000000002e-01  -1.3320000000000001e-01  -5.7000000000000002e-02   1.2206999999999999e+00   5.3369999999999995e-01   3.3953000000000002e+00   5.1049999999999995e-01   1.2509999999999999e-01   2.3890000000000000e-01
  -3.3060000000000000e-01   1.0990000000000000e-01   8.5800000000000001e-02   4.6779999999999999e-01  -1.2370000000000000e-01  -5.7000000000000002e-02   1.1762999999999999e+00   3.3350000000000002e-01   2.9600000000000000e+00   4.2380000000000001e-01   1.3469999999999999e-01   2.4329999999999999e-01
   2.4249999999999999e-01  -1.3189999999999999e-01  -7.7210000000000001e-01   4.2959999999999998e-01  -1.3320000000000001e-01  -4.8200000000000000e-02   9.3220000000000003e-01   3.7800000000000000e-01   2.6118000000000001e+00   4.7199999999999998e-01   1.3469999999999999e-01   3.0080000000000001e-01
   2.8649999999999998e-01   1.5390000000000001e-01  -1.7160000000000000e-01   3.9140000000000003e-01  -5.7099999999999998e-02  -7.4499999999999997e-02   1.2650999999999999e+00   3.7800000000000000e-01   3.2212000000000001e+00   4.8159999999999997e-01   5.7700000000000001e-02   2.0790000000000000e-01
  -3.5270000000000001e-01   2.1999999999999999e-02   4.2890000000000000e-01   4.6779999999999999e-01  -9.4999999999999998e-03  -8.7700000000000000e-02   1.0653999999999999e+00   2.2239999999999999e-01   2.7858999999999998e+00   3.9489999999999997e-01   8.6599999999999996e-02   2.2559999999999999e-01
  -1.9839999999999999e-01   1.3189999999999999e-01  -2.5740000000000002e-01   4.9650000000000000e-01  -1.1420000000000000e-01  -5.7000000000000002e-02   1.2873000000000001e+00   2.6679999999999998e-01   4.1788999999999996e+00   4.6239999999999998e-01   7.6999999999999999e-02   2.3890000000000000e-01
   2.6450000000000001e-01  -8.7900000000000006e-02   1.7160000000000000e-01   4.3919999999999998e-01  -1.1420000000000000e-01  -6.1400000000000003e-02   9.9880000000000002e-01   3.7800000000000000e-01   3.2212000000000001e+00   5.4910000000000003e-01   1.5400000000000000e-01   2.8310000000000002e-01
   3.5270000000000001e-01  -4.3999999999999997e-02   4.2890000000000000e-01   3.7240000000000001e-01  -9.5200000000000007e-02  -1.0090000000000000e-01   1.2428999999999999e+00   2.0010000000000000e-01   3.3083000000000000e+00   4.3350000000000000e-01   7.6999999999999999e-02   2.6100000000000001e-01
  -3.0859999999999999e-01  -1.3189999999999999e-01   3.4310000000000002e-01   3.9140000000000003e-01  -7.6100000000000001e-02  -6.5799999999999997e-02   1.0875999999999999e+00   4.2249999999999999e-01   2.7858999999999998e+00   6.1650000000000005e-01   5.7700000000000001e-02   2.9640000000000000e-01
  -1.9839999999999999e-01   6.6000000000000003e-02  -1.1152000000000000e+00   4.4869999999999999e-01  -1.3320000000000001e-01   8.8000000000000005e-03   8.4340000000000004e-01   6.6710000000000003e-01   3.2212000000000001e+00   5.2980000000000005e-01   1.7319999999999999e-01   2.6979999999999998e-01
   8.8200000000000001e-02   4.3999999999999997e-02   0.0000000000000000e+00   3.3420000000000000e-01  -1.5229999999999999e-01  -4.3900000000000002e-02   1.1318999999999999e+00   3.1130000000000002e-01   3.3953000000000002e+00   5.3939999999999999e-01   1.7319999999999999e-01   1.9910000000000000e-01
   1.3230000000000000e-01  -1.5390000000000001e-01   3.4310000000000002e-01   4.4869999999999999e-01  -1.4269999999999999e-01  -7.8899999999999998e-02   1.0209999999999999e+00   5.5589999999999995e-01   3.3083000000000000e+00   5.1049999999999995e-01   1.1550000000000001e-01   2.6540000000000002e-01
  -4.4100000000000000e-02  -3.9570000000000000e-01  -3.4310000000000002e-01   4.0100000000000002e-01  -4.7600000000000003e-02  -1.1400000000000000e-01   1.1096999999999999e+00   2.2239999999999999e-01   2.1764999999999999e+00   4.6239999999999998e-01   2.8899999999999999e-02   2.6979999999999998e-01
  -1.3230000000000000e-01   8.7900000000000006e-02  -2.5740000000000002e-01   4.5829999999999999e-01  -1.8079999999999999e-01  -1.1840000000000001e-01   1.0653999999999999e+00   2.4460000000000001e-01   3.2212000000000001e+00   5.5869999999999997e-01   1.0580000000000001e-01   2.5659999999999999e-01
  -4.4100000000000000e-02   2.8580000000000000e-01   0.0000000000000000e+00   3.6280000000000001e-01  -7.6100000000000001e-02  -3.5099999999999999e-02   1.0653999999999999e+00   2.0010000000000000e-01   3.2212000000000001e+00   5.2020000000000000e-01   1.5400000000000000e-01   2.5659999999999999e-01
   1.3230000000000000e-01  -1.7590000000000000e-01   7.7210000000000001e-01   4.1049999999999998e-01  -8.5599999999999996e-02  -1.2280000000000001e-01   1.1540999999999999e+00   3.5580000000000001e-01   3.1341999999999999e+00   5.9719999999999995e-01   2.8899999999999999e-02   3.0959999999999999e-01
  -2.2040000000000001e-01   3.2979999999999998e-01  -8.5800000000000001e-02   4.7739999999999999e-01   9.4999999999999998e-03  -9.2100000000000001e-02   1.1540999999999999e+00   2.0010000000000000e-01   2.7858999999999998e+00   5.1049999999999995e-01   6.7400000000000002e-02   2.6100000000000001e-01
   0.0000000000000000e+00  -2.1999999999999999e-02   0.0000000000000000e+00   2.9599999999999999e-01  -2.3790000000000000e-01  -3.0700000000000002e-02   1.0431999999999999e+00   2.8910000000000002e-01   3.3083000000000000e+00   5.2020000000000000e-01   6.7400000000000002e-02   2.3440000000000000e-01
  -1.7630000000000001e-01   4.3999999999999997e-02  -7.7210000000000001e-01   4.6779999999999999e-01  -1.2370000000000000e-01  -1.7500000000000002e-02   1.1762999999999999e+00   3.7800000000000000e-01   2.9600000000000000e+00   5.3939999999999999e-01   6.7400000000000002e-02   2.6979999999999998e-01
   1.5429999999999999e-01  -8.7900000000000006e-02  -8.5800000000000001e-02   3.9140000000000003e-01  -1.2370000000000000e-01  -9.2100000000000001e-02   1.1984999999999999e+00   2.8910000000000002e-01   3.5695000000000001e+00   5.0090000000000001e-01   1.8279999999999999e-01   2.1679999999999999e-01
   1.3230000000000000e-01  -4.3999999999999997e-02   0.0000000000000000e+00   4.8690000000000000e-01  -8.5599999999999996e-02  -3.9500000000000000e-02   1.2428999999999999e+00   2.6679999999999998e-01   2.2635999999999998e+00   5.4910000000000003e-01   1.8279999999999999e-01   2.4329999999999999e-01
  -1.5429999999999999e-01   8.7900000000000006e-02  -3.4310000000000002e-01   4.7739999999999999e-01  -6.6600000000000006e-02  -2.6300000000000000e-02   1.1096999999999999e+00   2.0010000000000000e-01   2.5247000000000002e+00   5.6830000000000003e-01   1.6360000000000000e-01   2.7429999999999999e-01
   2.1999999999999999e-02   4.3999999999999997e-02  -2.5740000000000002e-01   4.2959999999999998e-01  -8.5599999999999996e-02  -7.8899999999999998e-02   1.1318999999999999e+00   3.7800000000000000e-01   3.8306000000000000e+00   5.1049999999999995e-01   1.5400000000000000e-01   2.1679999999999999e-01
   3.5270000000000001e-01  -2.1999999999999999e-02   0.0000000000000000e+00   4.0100000000000002e-01  -1.2370000000000000e-01  -3.0700000000000002e-02   9.7660000000000002e-01   2.8910000000000002e-01   2.9600000000000000e+00   6.4539999999999997e-01   1.1550000000000001e-01   2.7870000000000000e-01
   2.1999999999999999e-02  -1.0990000000000000e-01   1.3725000000000001e+00   3.7240000000000001e-01  -9.5200000000000007e-02  -1.7500000000000002e-02   1.0875999999999999e+00   3.3350000000000002e-01   2.8730000000000002e+00   4.8159999999999997e-01   1.3469999999999999e-01   2.3000000000000001e-01
  -6.6100000000000006e-02   0.0000000000000000e+00  -6.8630000000000002e-01   4.5829999999999999e-01  -5.7099999999999998e-02  -4.8200000000000000e-02   1.1984999999999999e+00   2.4460000000000001e-01   2.5247000000000002e+00   4.4309999999999999e-01   8.6599999999999996e-02   2.5209999999999999e-01
  -2.2040000000000001e-01   6.6000000000000003e-02  -3.4310000000000002e-01   4.1049999999999998e-01  -7.6100000000000001e-02  -6.1400000000000003e-02   9.3220000000000003e-01   3.1130000000000002e-01   2.5247000000000002e+00   4.4309999999999999e-01   1.2509999999999999e-01   2.3890000000000000e-01
  -4.4100000000000000e-02  -8.7900000000000006e-02  -1.7160000000000000e-01   3.9140000000000003e-01  -1.5229999999999999e-01  -4.8200000000000000e-02   1.1984999999999999e+00   3.5580000000000001e-01   3.0470999999999999e+00   5.1049999999999995e-01   6.7400000000000002e-02   2.7870000000000000e-01
   2.1999999999999999e-02  -1.0990000000000000e-01   1.7160000000000000e-01   4.0100000000000002e-01  -1.1420000000000000e-01  -3.5099999999999999e-02   1.1096999999999999e+00   3.3350000000000002e-01   3.2212000000000001e+00   4.6239999999999998e-01   4.8099999999999997e-02   2.4770000000000000e-01
  -2.4249999999999999e-01  -1.5390000000000001e-01   3.4310000000000002e-01   3.2460000000000000e-01  -1.2370000000000000e-01  -3.0700000000000002e-02   1.2428999999999999e+00   4.6689999999999998e-01   2.7858999999999998e+00   5.5869999999999997e-01   1.6360000000000000e-01   2.6979999999999998e-01
  -1.3230000000000000e-01   4.3999999999999997e-02  -1.0294000000000001e+00   4.2959999999999998e-01  -1.6180000000000000e-01  -4.4000000000000003e-03   1.1762999999999999e+00   4.2249999999999999e-01   2.9600000000000000e+00   4.8159999999999997e-01   7.6999999999999999e-02   2.3000000000000001e-01
   8.8200000000000001e-02  -2.1999999999999999e-02  -1.7160000000000000e-01   4.3919999999999998e-01  -9.5200000000000007e-02  -4.8200000000000000e-02   1.0431999999999999e+00   4.4469999999999998e-01   3.1341999999999999e+00   5.5869999999999997e-01   1.4430000000000001e-01   2.3440000000000000e-01
   0.0000000000000000e+00   2.1999999999999999e-02   2.5740000000000002e-01   4.1049999999999998e-01  -7.6100000000000001e-02  -6.1400000000000003e-02   1.0431999999999999e+00   3.3350000000000002e-01   3.1341999999999999e+00   5.3939999999999999e-01   7.6999999999999999e-02   2.6100000000000001e-01
  -2.2040000000000001e-01   0.0000000000000000e+00   4.2890000000000000e-01   5.4420000000000002e-01   0.0000000000000000e+00  -1.7500000000000002e-02   1.0875999999999999e+00   2.4460000000000001e-01   3.4824000000000002e+00   4.7199999999999998e-01   6.7400000000000002e-02   2.6540000000000002e-01
  -2.1999999999999999e-02   6.6000000000000003e-02   2.5740000000000002e-01   4.3919999999999998e-01  -1.2370000000000000e-01  -7.4499999999999997e-02   8.6560000000000004e-01   3.3350000000000002e-01   2.6989000000000001e+00   4.9130000000000001e-01   7.6999999999999999e-02   2.3440000000000000e-01
   1.1020000000000001e-01  -8.7900000000000006e-02   5.1470000000000005e-01   5.2510000000000001e-01  -7.6100000000000001e-02  -4.4000000000000003e-03   1.0875999999999999e+00   2.6679999999999998e-01   3.2212000000000001e+00   5.5869999999999997e-01   7.6999999999999999e-02   2.4329999999999999e-01
   2.1999999999999999e-02  -1.7590000000000000e-01   4.2890000000000000e-01   5.1559999999999995e-01  -5.7099999999999998e-02  -7.4499999999999997e-02   1.2206999999999999e+00   3.1130000000000002e-01   2.8730000000000002e+00   5.2020000000000000e-01   7.6999999999999999e-02   2.6540000000000002e-01
   1.3230000000000000e-01  -4.3999999999999997e-02   2.5740000000000002e-01   4.0100000000000002e-01  -1.4269999999999999e-01  -3.9500000000000000e-02   1.1540999999999999e+00   4.8920000000000002e-01   2.9600000000000000e+00   5.5869999999999997e-01   1.3469999999999999e-01   3.1409999999999999e-01
   0.0000000000000000e+00  -2.4179999999999999e-01  -6.0050000000000003e-01   3.8190000000000002e-01  -1.0470000000000000e-01  -1.3200000000000000e-02   9.7660000000000002e-01   4.2249999999999999e-01   3.3953000000000002e+00   3.9489999999999997e-01   1.0580000000000001e-01   2.6540000000000002e-01
   6.6100000000000006e-02   1.9789999999999999e-01  -4.2890000000000000e-01   3.4370000000000001e-01  -2.8500000000000001e-02  -9.2100000000000001e-02   1.0653999999999999e+00   1.5559999999999999e-01   2.2635999999999998e+00   4.9130000000000001e-01   1.3469999999999999e-01   2.6979999999999998e-01
   1.1020000000000001e-01  -8.7900000000000006e-02  -3.4310000000000002e-01   4.2959999999999998e-01  -8.5599999999999996e-02  -3.5099999999999999e-02   1.1762999999999999e+00   4.6689999999999998e-01   2.8730000000000002e+00   5.8760000000000001e-01   2.8899999999999999e-02   2.6100000000000001e-01
  -1.1020000000000001e-01   0.0000000000000000e+00  -8.5800000000000001e-02   3.9140000000000003e-01  -8.5599999999999996e-02  -4.3900000000000002e-02   1.0875999999999999e+00   5.5589999999999995e-01   2.9600000000000000e+00   5.7799999999999996e-01   4.8099999999999997e-02   2.5209999999999999e-01
   0.0000000000000000e+00  -8.7900000000000006e-02   3.4310000000000002e-01   5.1559999999999995e-01   9.4999999999999998e-03  -9.2100000000000001e-02   9.5440000000000003e-01   3.3350000000000002e-01   2.7858999999999998e+00   5.2980000000000005e-01   1.3469999999999999e-01   2.8310000000000002e-01
  -2.2040000000000001e-01   8.7900000000000006e-02  -3.4310000000000002e-01   4.2959999999999998e-01  -1.8079999999999999e-01  -7.4499999999999997e-02   1.2428999999999999e+00   2.0010000000000000e-01   3.7435999999999998e+00   5.0090000000000001e-01   1.4430000000000001e-01   2.6100000000000001e-01
   6.6100000000000006e-02   6.6000000000000003e-02   1.7160000000000000e-01   5.0600000000000001e-01  -1.1420000000000000e-01   4.4000000000000003e-03   1.1984999999999999e+00   4.8920000000000002e-01   3.1341999999999999e+00   5.2020000000000000e-01   9.6199999999999994e-02   2.6100000000000001e-01
  -2.1999999999999999e-02  -1.3189999999999999e-01   1.7160000000000000e-01   5.0600000000000001e-01  -9.4999999999999998e-03  -1.0090000000000000e-01   8.6560000000000004e-01   3.3350000000000002e-01   2.6989000000000001e+00   4.8159999999999997e-01   7.6999999999999999e-02   2.7429999999999999e-01
  -1.3230000000000000e-01   1.7590000000000000e-01  -7.7210000000000001e-01   5.1559999999999995e-01   9.4999999999999998e-03  -7.4499999999999997e-02   8.8780000000000003e-01   2.6679999999999998e-01   4.1788999999999996e+00   4.7199999999999998e-01   2.1170000000000000e-01   2.7429999999999999e-01
   2.2040000000000001e-01  -4.3999999999999997e-02   0.0000000000000000e+00   4.5829999999999999e-01  -6.6600000000000006e-02  -9.2100000000000001e-02   1.1762999999999999e+00   3.7800000000000000e-01   2.7858999999999998e+00   4.7199999999999998e-01   1.5400000000000000e-01   2.6100000000000001e-01
  -1.1020000000000001e-01   1.5390000000000001e-01   5.1470000000000005e-01   2.9599999999999999e-01  -1.7130000000000001e-01  -1.3200000000000000e-02   1.2873000000000001e+00   2.0010000000000000e-01   2.8730000000000002e+00   5.2020000000000000e-01   8.6599999999999996e-02   2.5659999999999999e-01
  -1.1020000000000001e-01   3.0780000000000002e-01  -3.4310000000000002e-01   4.2009999999999997e-01  -7.6100000000000001e-02  -1.0960000000000000e-01   1.1318999999999999e+00   4.6689999999999998e-01   3.5695000000000001e+00   4.9130000000000001e-01   4.8099999999999997e-02   2.7870000000000000e-01
  -4.4100000000000000e-02   1.5390000000000001e-01  -9.4359999999999999e-01   4.6779999999999999e-01  -1.2370000000000000e-01  -5.2600000000000001e-02   1.1762999999999999e+00   3.1130000000000002e-01   3.1341999999999999e+00   6.0690000000000000e-01   1.3469999999999999e-01   2.7870000000000000e-01
  -6.6100000000000006e-02   1.3189999999999999e-01  -1.7160000000000000e-01   5.1559999999999995e-01  -5.7099999999999998e-02  -3.5099999999999999e-02   1.2206999999999999e+00   2.8910000000000002e-01   2.9600000000000000e+00   5.2980000000000005e-01   1.6360000000000000e-01   2.3000000000000001e-01
  -4.4100000000000000e-02   1.0990000000000000e-01  -8.5800000000000001e-02   5.3469999999999995e-01  -1.0470000000000000e-01  -5.2600000000000001e-02   9.3220000000000003e-01   3.3350000000000002e-01   3.6564999999999999e+00   4.5269999999999999e-01   1.1550000000000001e-01   2.3440000000000000e-01
   4.4100000000000000e-02  -4.3999999999999997e-02  -4.2890000000000000e-01   5.3469999999999995e-01   9.4999999999999998e-03  -2.6300000000000000e-02   1.0875999999999999e+00   4.0020000000000000e-01   2.9600000000000000e+00   5.1049999999999995e-01   6.7400000000000002e-02   2.6100000000000001e-01
  -1.5429999999999999e-01  -8.7900000000000006e-02  -8.5800000000000001e-02   4.8690000000000000e-01  -6.6600000000000006e-02  -6.1400000000000003e-02   1.0209999999999999e+00   4.0020000000000000e-01   3.0470999999999999e+00   4.7199999999999998e-01   1.6360000000000000e-01   2.5209999999999999e-01
   1.5429999999999999e-01  -8.7900000000000006e-02   3.4310000000000002e-01   4.5829999999999999e-01  -9.5200000000000007e-02  -1.0960000000000000e-01   1.0653999999999999e+00   3.3350000000000002e-01   3.2212000000000001e+00   5.1049999999999995e-01   7.6999999999999999e-02   2.5209999999999999e-01
   0.0000000000000000e+00   2.1999999999999999e-02   0.0000000000000000e+00   5.1559999999999995e-01  -9.5200000000000007e-02  -5.2600000000000001e-02   1.1540999999999999e+00   5.7809999999999995e-01   3.7435999999999998e+00   4.8159999999999997e-01   1.1550000000000001e-01   2.4329999999999999e-01
  -2.2040000000000001e-01  -1.0990000000000000e-01  -4.2890000000000000e-01   4.1049999999999998e-01  -1.0470000000000000e-01  -5.2600000000000001e-02   1.1096999999999999e+00   2.0010000000000000e-01   2.4377000000000000e+00   5.9719999999999995e-01   8.6599999999999996e-02   2.4329999999999999e-01
   2.1999999999999999e-02  -1.9789999999999999e-01  -8.5800000000000001e-02   4.5829999999999999e-01  -8.5599999999999996e-02  -3.5099999999999999e-02   1.1540999999999999e+00   2.4460000000000001e-01   3.3953000000000002e+00   5.4910000000000003e-01   6.7400000000000002e-02   2.2120000000000001e-01
  -1.3230000000000000e-01   6.6000000000000003e-02  -3.4310000000000002e-01   3.0549999999999999e-01  -8.5599999999999996e-02  -6.1400000000000003e-02   1.1096999999999999e+00   5.3369999999999995e-01   2.6118000000000001e+00   4.7199999999999998e-01   1.4430000000000001e-01   2.3000000000000001e-01
  -1.1020000000000001e-01   1.7590000000000000e-01   8.5800000000000001e-02   4.0100000000000002e-01  -8.5599999999999996e-02  -5.2600000000000001e-02   1.1984999999999999e+00   2.6679999999999998e-01   3.3953000000000002e+00   5.2020000000000000e-01   3.8500000000000000e-02   2.5209999999999999e-01
   2.1999999999999999e-02   2.1980000000000000e-01  -4.2890000000000000e-01   4.1049999999999998e-01  -1.2370000000000000e-01  -6.5799999999999997e-02   1.2428999999999999e+00   3.5580000000000001e-01   3.5695000000000001e+00   5.2980000000000005e-01   1.0580000000000001e-01   2.3000000000000001e-01
   2.4249999999999999e-01   1.7590000000000000e-01  -6.8630000000000002e-01   4.2959999999999998e-01  -6.6600000000000006e-02  -6.1400000000000003e-02   1.1318999999999999e+00   4.2249999999999999e-01   3.4824000000000002e+00   5.2020000000000000e-01   8.6599999999999996e-02   2.7870000000000000e-01
   0.0000000000000000e+00   0.0000000000000000e+00  -6.0050000000000003e-01   5.3469999999999995e-01  -8.5599999999999996e-02  -6.5799999999999997e-02   9.9880000000000002e-01   4.2249999999999999e-01   2.6118000000000001e+00   5.8760000000000001e-01   6.7400000000000002e-02   2.7870000000000000e-01
  -1.1020000000000001e-01  -2.1999999999999999e-02   1.7160000000000000e-01   4.7739999999999999e-01  -6.6600000000000006e-02  -3.5099999999999999e-02   9.7660000000000002e-01   5.1139999999999997e-01   3.3083000000000000e+00   4.9130000000000001e-01   1.2509999999999999e-01   2.6979999999999998e-01
