# Supplementary material for: Footwear and Foam Surface Alter Gait Initiation of Typical Subjects
Source: PLoS One. 2015 Aug 13;10(8):e0135821. doi: 10.1371/journal.pone.0135821 (PMC4536224; doi:10.1371/journal.pone.0135821)
Supplement: S1 Dataset — (ZIP) [file pone.0135821.s001.zip › 4_shod_av1_03.txt]

   2.1314699999999998e+01  -4.7045000000000003e+00   3.4099050000000000e+02   1.4550300000000000e+01   2.8176400000000001e+01  -1.6006000000000000e+00  -2.1640100000000000e+01  -2.4237000000000002e+00   2.8825630000000001e+02   7.8795999999999999e+00  -3.0155500000000000e+01   1.5835999999999999e+00
   2.0234700000000000e+01  -5.7377000000000002e+00   3.3841699999999997e+02   1.3882000000000000e+01   2.8033700000000000e+01  -1.4515000000000000e+00  -2.1151800000000001e+01  -2.7349999999999999e+00   2.8729860000000002e+02   7.8121999999999998e+00  -3.0290199999999999e+01   1.5703000000000000e+00
   1.9904000000000000e+01  -7.2325999999999997e+00   3.3498570000000001e+02   1.2927199999999999e+01   2.7957500000000000e+01  -1.2628999999999999e+00  -2.1928599999999999e+01  -2.6905000000000001e+00   2.8851749999999998e+02   7.6483999999999996e+00  -3.0174700000000001e+01   1.5040000000000000e+00
   1.9639500000000002e+01  -8.3537999999999997e+00   3.3146850000000001e+02   1.2115700000000000e+01   2.7538799999999998e+01  -1.0919000000000001e+00  -2.2372499999999999e+01  -3.6911000000000000e+00   2.8947510000000000e+02   7.4268999999999998e+00  -3.0155500000000000e+01   1.4863000000000000e+00
   1.9992200000000000e+01  -9.5629000000000008e+00   3.2717939999999999e+02   1.1256399999999999e+01   2.7262899999999998e+01  -9.8670000000000002e-01  -2.1684500000000000e+01  -3.7801000000000000e+00   2.8912689999999998e+02   7.2439000000000000e+00  -3.0222799999999999e+01   1.3756999999999999e+00
   1.9176700000000000e+01  -1.0420199999999999e+01   3.2186079999999998e+02   1.0435400000000000e+01   2.6891800000000000e+01  -8.5070000000000001e-01  -2.1351500000000001e+01  -3.8245000000000000e+00   2.8895280000000002e+02   6.9162999999999997e+00  -3.0290199999999999e+01   1.3226000000000000e+00
   1.9220700000000001e+01  -1.1277600000000000e+01   3.1645639999999997e+02   9.5855999999999995e+00   2.6492100000000001e+01  -7.1919999999999995e-01  -2.1418099999999999e+01  -4.7362000000000002e+00   2.8999750000000000e+02   6.3673000000000002e+00  -3.0242100000000001e+01   1.1811000000000000e+00
   1.9595500000000001e+01  -1.2574600000000000e+01   3.1105200000000002e+02   8.5545000000000009e+00   2.5921099999999999e+01  -5.7450000000000001e-01  -2.1773199999999999e+01  -5.5811999999999999e+00   2.9086810000000003e+02   5.8182000000000000e+00  -3.0338300000000000e+01   9.9090000000000000e-01
   1.9529299999999999e+01  -1.2838400000000000e+01   3.0255939999999998e+02   7.8003000000000000e+00   2.5226500000000001e+01  -3.6399999999999999e-01  -2.2194900000000001e+01  -6.5149999999999997e+00   2.9173869999999999e+02   5.2595000000000001e+00  -3.0530700000000000e+01   8.0510000000000004e-01
   1.8691700000000001e+01  -1.3300100000000000e+01   2.9252269999999999e+02   6.7977999999999996e+00   2.4617500000000000e+01  -2.0169999999999999e-01  -2.2550100000000000e+01  -7.2710999999999997e+00   2.9391520000000003e+02   4.6140999999999996e+00  -3.0646200000000000e+01   7.3870000000000002e-01
   1.7214900000000000e+01  -1.3849700000000000e+01   2.8222870000000000e+02   5.7380000000000004e+00   2.4008500000000002e+01  -4.3900000000000002e-02  -2.2994000000000000e+01  -8.1159999999999997e+00   2.9626580000000001e+02   3.9013000000000000e+00  -3.0954100000000000e+01   5.9270000000000000e-01
   1.5980499999999999e+01  -1.4223400000000000e+01   2.7399340000000001e+02   4.8215000000000003e+00   2.3418500000000002e+01   1.1400000000000000e-01  -2.3349100000000000e+01  -8.8719999999999999e+00   2.9922590000000002e+02   3.0825000000000000e+00  -3.1204300000000000e+01   3.8929999999999998e-01
   1.4613899999999999e+01  -1.4267300000000001e+01   2.6687340000000000e+02   3.9430999999999998e+00   2.2999800000000000e+01   2.1490000000000001e-01  -2.3948300000000000e+01  -1.0250600000000000e+01   3.0209890000000001e+02   2.3119000000000001e+00  -3.1666100000000000e+01   8.4000000000000005e-02
   1.3137100000000000e+01  -1.3168200000000001e+01   2.6035379999999998e+02   3.3224999999999998e+00   2.2676200000000001e+01   2.2359999999999999e-01  -2.5146899999999999e+01  -1.0962199999999999e+01   3.0645190000000002e+02   1.4449000000000001e+00  -3.1877800000000001e+01  -6.6400000000000001e-02
   1.1285600000000001e+01  -1.1365500000000001e+01   2.5434889999999999e+02   2.7688000000000001e+00   2.2476400000000002e+01   8.3299999999999999e-02  -2.6323200000000000e+01  -1.2229600000000000e+01   3.1237200000000001e+02   5.6830000000000003e-01  -3.2522500000000001e+01  -2.6540000000000002e-01
   1.0007099999999999e+01  -9.3870000000000005e+00   2.5005969999999999e+02   2.3199999999999998e+00   2.2457400000000000e+01   4.8200000000000000e-02  -2.7566099999999999e+01  -1.3830600000000000e+01   3.1698620000000000e+02  -4.8159999999999997e-01  -3.3070999999999998e+01  -5.3520000000000001e-01
   9.4560999999999993e+00  -7.7821999999999996e+00   2.4542740000000001e+02   1.8045000000000000e+00   2.2200399999999998e+01  -7.4499999999999997e-02  -2.8453900000000001e+01  -1.5098000000000001e+01   3.2212270000000001e+02  -1.5893999999999999e+00  -3.3638700000000000e+01  -8.5370000000000001e-01
   8.8829999999999991e+00  -6.3093000000000004e+00   2.4216759999999999e+02   1.4035000000000000e+00   2.2057700000000001e+01  -1.2280000000000001e-01  -2.9829999999999998e+01  -1.6676700000000000e+01   3.2917460000000000e+02  -2.5142000000000002e+00  -3.4369900000000001e+01  -1.1811000000000000e+00
   8.8609000000000009e+00  -4.9683000000000002e+00   2.3925100000000000e+02   1.0884000000000000e+00   2.1848400000000002e+01  -2.1049999999999999e-01  -3.1516800000000000e+01  -1.8388900000000000e+01   3.3439819999999997e+02  -3.6412000000000000e+00  -3.5072299999999998e+01  -1.4376000000000000e+00
   8.0894999999999992e+00  -3.7372000000000001e+00   2.3633430000000001e+02   6.7789999999999995e-01   2.1905500000000000e+01  -2.4560000000000001e-01  -3.2937300000000000e+01  -2.0056600000000000e+01   3.4197239999999999e+02  -4.5369999999999999e+00  -3.5861300000000000e+01  -1.7075000000000000e+00
   7.6486000000000001e+00  -2.9678000000000000e+00   2.3410400000000001e+02   3.1509999999999999e-01   2.1800799999999999e+01  -2.6750000000000002e-01  -3.4712899999999998e+01  -2.1457400000000000e+01   3.5033019999999999e+02  -5.4618000000000002e+00  -3.6794699999999999e+01  -1.9508000000000001e+00
   7.4943000000000000e+00  -2.4622000000000002e+00   2.3255980000000000e+02  -9.5500000000000002e-02   2.1753200000000000e+01  -2.5869999999999999e-01  -3.5844799999999999e+01  -2.2547000000000001e+01   3.5825270000000000e+02  -6.3287000000000004e+00  -3.7487499999999997e+01  -2.2383000000000002e+00
   7.4062000000000001e+00  -2.5280999999999998e+00   2.3015790000000001e+02  -5.7279999999999998e-01   2.1715100000000000e+01  -2.1929999999999999e-01  -3.7376300000000001e+01  -2.3480899999999998e+01   3.6443400000000003e+02  -7.2439000000000000e+00  -3.8276499999999999e+01  -2.4196000000000000e+00
   7.1417000000000002e+00  -2.9678000000000000e+00   2.2809909999999999e+02  -1.0692999999999999e+00   2.1458200000000001e+01  -1.3159999999999999e-01  -3.8707999999999998e+01  -2.4614899999999999e+01   3.7157290000000000e+02  -7.8604000000000003e+00  -3.9142499999999998e+01  -2.6231000000000000e+00
   6.8992000000000004e+00  -3.7812000000000001e+00   2.2561140000000000e+02  -1.6231000000000000e+00   2.1467700000000001e+01  -2.6300000000000000e-02  -3.9684600000000003e+01  -2.5548800000000000e+01   3.7845069999999998e+02  -8.7080000000000002e+00  -3.9873699999999999e+01  -2.8178000000000001e+00
   6.8109999999999999e+00  -4.0888999999999998e+00   2.2586869999999999e+02  -2.2149999999999999e+00   2.1467700000000001e+01   8.3299999999999999e-02  -4.1060600000000001e+01  -2.6349299999999999e+01   3.8541550000000001e+02  -9.3245000000000005e+00  -4.0518400000000000e+01  -3.0034999999999998e+00
   6.6566999999999998e+00  -4.9462999999999999e+00   2.2398150000000001e+02  -2.5587000000000000e+00   2.1382100000000001e+01   2.0610000000000001e-01  -4.1948399999999999e+01  -2.7238700000000001e+01   3.9029079999999999e+02  -9.8640000000000008e+00  -4.1182299999999998e+01  -3.1627999999999998e+00
   6.6566999999999998e+00  -5.9794999999999998e+00   2.2175110000000001e+02  -3.0743000000000000e+00   2.1286899999999999e+01   3.6399999999999999e-01  -4.3280099999999997e+01  -2.8150300000000001e+01   3.9664620000000002e+02  -1.0480499999999999e+01  -4.1865499999999997e+01  -3.3839999999999999e+00
   6.4804000000000004e+00  -6.5731000000000002e+00   2.2020699999999999e+02  -3.4657000000000000e+00   2.1153700000000001e+01   4.5610000000000001e-01  -4.4079200000000000e+01  -2.8861899999999999e+01   4.0186989999999997e+02  -1.1048800000000000e+01  -4.2539000000000001e+01  -3.5388000000000002e+00
   6.7449000000000003e+00  -7.7161999999999997e+00   2.1883439999999999e+02  -3.9239999999999999e+00   2.1201300000000000e+01   6.0950000000000004e-01  -4.5344299999999997e+01  -2.9840299999999999e+01   4.0761579999999998e+02  -1.1511200000000001e+01  -4.3125999999999998e+01  -3.6715000000000000e+00
   6.5023999999999997e+00  -8.6615000000000002e+00   2.1737610000000001e+02  -4.2773000000000003e+00   2.1030000000000001e+01   7.8500000000000003e-01  -4.6121099999999998e+01  -3.0351700000000001e+01   4.1153350000000000e+02  -1.1935000000000000e+01  -4.3655200000000001e+01  -3.7820999999999998e+00
   6.8331000000000000e+00  -9.4090000000000007e+00   2.1591780000000000e+02  -4.6592000000000002e+00   2.0896799999999999e+01   8.7700000000000000e-01  -4.6986699999999999e+01  -3.1085500000000000e+01   4.1614769999999999e+02  -1.2349200000000000e+01  -4.4145899999999997e+01  -3.9811000000000001e+00
   7.0094000000000003e+00  -9.9586000000000006e+00   2.1548890000000000e+02  -4.9074000000000000e+00   2.0782599999999999e+01   9.4720000000000004e-01  -4.7585999999999999e+01  -3.1708100000000002e+01   4.1910780000000000e+02  -1.2647900000000000e+01  -4.4463400000000000e+01  -4.1093999999999999e+00
   7.1637000000000004e+00  -1.0354300000000000e+01   2.1445949999999999e+02  -5.3083999999999998e+00   2.0725500000000000e+01   1.0174000000000001e+00  -4.8140799999999999e+01  -3.2375100000000003e+01   4.2267720000000003e+02  -1.2927199999999999e+01  -4.4886800000000001e+01  -4.2465000000000002e+00
   7.5164000000000000e+00  -1.0969799999999999e+01   2.1368740000000000e+02  -5.5757000000000003e+00   2.0639800000000001e+01   1.1445000000000001e+00  -4.8584699999999998e+01  -3.2953200000000002e+01   4.2467959999999999e+02  -1.3158400000000000e+01  -4.5088900000000002e+01  -4.3350000000000000e+00
   7.7587999999999999e+00  -1.1453400000000000e+01   2.1308690000000001e+02  -5.6520999999999999e+00   2.0544699999999999e+01   1.2542000000000000e+00  -4.8917600000000000e+01  -3.3686999999999998e+01   4.2650790000000001e+02  -1.3457000000000001e+01  -4.5377499999999998e+01  -4.4676999999999998e+00
   7.9352000000000000e+00  -1.1739200000000000e+01   2.1231489999999999e+02  -5.9002999999999997e+00   2.0525700000000001e+01   1.2542000000000000e+00  -4.9361499999999999e+01  -3.4420800000000000e+01   4.2903260000000000e+02  -1.3572600000000000e+01  -4.5560400000000001e+01  -4.5340999999999996e+00
   8.1997000000000000e+00  -1.2420700000000000e+01   2.1162860000000001e+02  -6.0721999999999996e+00   2.0468599999999999e+01   1.3856999999999999e+00  -4.9672300000000000e+01  -3.4643200000000000e+01   4.2972910000000002e+02  -1.3861599999999999e+01  -4.5723900000000000e+01  -4.6048000000000000e+00
   8.8169000000000004e+00  -1.2244899999999999e+01   2.1231489999999999e+02  -6.1486000000000001e+00   2.0506599999999999e+01   1.3550000000000000e+00  -4.9960799999999999e+01  -3.5443600000000004e+01   4.3077379999999999e+02  -1.4006100000000000e+01  -4.5848999999999997e+01  -4.6578999999999997e+00
   8.7286999999999999e+00  -1.2222899999999999e+01   2.1274379999999999e+02  -6.2630999999999997e+00   2.0601800000000001e+01   1.3682000000000001e+00  -5.0626700000000000e+01  -3.5621499999999997e+01   4.3077379999999999e+02  -1.4102399999999999e+01  -4.5897100000000002e+01  -4.7728999999999999e+00
   9.1915999999999993e+00  -1.2310800000000000e+01   2.1291540000000001e+02  -6.3491000000000000e+00   2.0601800000000001e+01   1.3856999999999999e+00  -5.0693199999999997e+01  -3.6244100000000003e+01   4.3155739999999997e+02  -1.4121700000000001e+01  -4.5926000000000002e+01  -4.7728999999999999e+00
   9.7205999999999992e+00  -1.2134900000000000e+01   2.1420210000000000e+02  -6.3967999999999998e+00   2.0630299999999998e+01   1.4208000000000001e+00  -5.1048400000000001e+01  -3.6399799999999999e+01   4.3033850000000001e+02  -1.4150600000000001e+01  -4.5810499999999998e+01  -4.8259999999999996e+00
   1.0051200000000000e+01  -1.2706500000000000e+01   2.1626089999999999e+02  -6.5781999999999998e+00   2.0696899999999999e+01   1.4778000000000000e+00  -5.1225900000000003e+01  -3.6488700000000001e+01   4.3007740000000001e+02  -1.4140900000000000e+01  -4.5646999999999998e+01  -4.8437000000000001e+00
   9.9850999999999992e+00  -1.3168200000000001e+01   2.1789080000000001e+02  -6.7214000000000000e+00   2.0944400000000002e+01   1.5304000000000000e+00  -5.1314700000000002e+01  -3.6488700000000001e+01   4.2816199999999998e+02  -1.4092800000000000e+01  -4.5435299999999998e+01  -4.9145000000000003e+00
   1.0249599999999999e+01  -1.2948300000000000e+01   2.1934909999999999e+02  -6.8455000000000004e+00   2.1182300000000001e+01   1.5217000000000001e+00  -5.1581000000000003e+01  -3.6911200000000001e+01   4.2633380000000000e+02  -1.4025300000000000e+01  -4.5281300000000002e+01  -4.9630999999999998e+00
   1.0492100000000001e+01  -1.3475899999999999e+01   2.2243740000000000e+02  -6.8933000000000000e+00   2.1306000000000001e+01   1.6664000000000001e+00  -5.1847400000000000e+01  -3.7244700000000002e+01   4.2598550000000000e+02  -1.4131300000000000e+01  -4.5098500000000001e+01  -5.0339000000000000e+00
   1.0977000000000000e+01  -1.4245400000000000e+01   2.2501089999999999e+02  -7.1032999999999999e+00   2.1458200000000001e+01   1.6752000000000000e+00  -5.2069299999999998e+01  -3.7422600000000003e+01   4.2372199999999998e+02  -1.3929000000000000e+01  -4.4790599999999998e+01  -5.1135000000000002e+00
   1.1660299999999999e+01  -1.4421200000000001e+01   2.2767019999999999e+02  -7.1988000000000003e+00   2.1838799999999999e+01   1.7804000000000000e+00  -5.2624200000000002e+01  -3.7978499999999997e+01   4.2198079999999999e+02  -1.3746000000000000e+01  -4.4549999999999997e+01  -5.1268000000000002e+00
   1.2035000000000000e+01  -1.4816900000000000e+01   2.3135890000000001e+02  -7.2656000000000001e+00   2.2076699999999999e+01   1.9295000000000000e+00  -5.2868299999999998e+01  -3.8267600000000002e+01   4.1936900000000003e+02  -1.3620799999999999e+01  -4.4309500000000000e+01  -5.1002999999999998e+00
   1.2630100000000001e+01  -1.5344500000000000e+01   2.3530490000000000e+02  -7.4184000000000001e+00   2.2286100000000001e+01   1.8944000000000001e+00  -5.3312199999999997e+01  -3.8756799999999998e+01   4.1710539999999997e+02  -1.3322100000000001e+01  -4.3886099999999999e+01  -5.1755000000000004e+00
   1.3137100000000000e+01  -1.5718299999999999e+01   2.3933680000000001e+02  -7.6665999999999999e+00   2.2723800000000001e+01   1.9864999999999999e+00  -5.3245699999999999e+01  -3.9623899999999999e+01   4.1353590000000003e+02  -1.2956099999999999e+01  -4.3462800000000001e+01  -5.2595000000000001e+00
   1.3842499999999999e+01  -1.6421700000000001e+01   2.4551320000000001e+02  -7.8098000000000001e+00   2.3228200000000001e+01   2.0567000000000002e+00  -5.3423200000000001e+01  -3.9957500000000003e+01   4.1118529999999998e+02  -1.2570800000000000e+01  -4.2962400000000002e+01  -5.2550999999999997e+00
   1.4525800000000000e+01  -1.7411000000000001e+01   2.5186120000000000e+02  -7.9912000000000001e+00   2.3570699999999999e+01   2.2189000000000001e+00  -5.3312199999999997e+01  -4.0335500000000003e+01   4.0622289999999998e+02  -1.2175800000000001e+01  -4.2452399999999997e+01  -5.2949000000000002e+00
   1.5451499999999999e+01  -1.8070499999999999e+01   2.5923860000000002e+02  -8.1725999999999992e+00   2.4341500000000000e+01   2.3592000000000000e+00  -5.2624200000000002e+01  -4.0557800000000000e+01   4.0221809999999999e+02  -1.1530400000000000e+01  -4.1923200000000001e+01  -5.2992999999999997e+00
   1.6421399999999998e+01  -1.9323599999999999e+01   2.6730230000000000e+02  -8.5162999999999993e+00   2.4998100000000001e+01   2.5390000000000001e+00  -5.2402299999999997e+01  -4.3070500000000003e+01   3.9760390000000001e+02  -1.0991000000000000e+01  -4.1432499999999997e+01  -5.2904999999999998e+00
   1.7391200000000001e+01  -2.0466699999999999e+01   2.7699579999999997e+02  -8.5927000000000007e+00   2.5816500000000001e+01   2.6223999999999998e+00  -5.2246899999999997e+01  -4.4026600000000002e+01   3.9298970000000003e+02  -1.0364900000000000e+01  -4.0739699999999999e+01  -5.2329999999999997e+00
   1.8272900000000000e+01  -2.1631900000000002e+01   2.8763299999999998e+02  -8.8599999999999994e+00   2.6701400000000000e+01   2.8416000000000001e+00  -5.0826400000000000e+01  -4.3515200000000000e+01   3.8767899999999997e+02  -9.2859999999999996e+00  -4.0220100000000002e+01  -5.2064000000000004e+00
   1.9308900000000001e+01  -2.3082799999999999e+01   3.0007170000000002e+02  -9.0795999999999992e+00   2.7757700000000000e+01   3.0739999999999998e+00  -4.9805399999999999e+01  -4.3492899999999999e+01   3.7940830000000000e+02  -8.3709000000000007e+00  -3.9440700000000000e+01  -5.1665999999999999e+00
   1.9771799999999999e+01  -2.3918099999999999e+01   3.1611320000000001e+02  -9.1082999999999998e+00   2.9289700000000000e+01   3.2100000000000000e+00  -4.9472499999999997e+01  -4.4849299999999999e+01   3.7226940000000002e+02  -7.3498000000000001e+00  -3.8507399999999997e+01  -5.0029000000000003e+00
   2.1072299999999998e+01  -2.3940100000000001e+01   3.3026760000000002e+02  -9.2800999999999991e+00   3.0441199999999998e+01   3.2669999999999999e+00  -4.9583500000000001e+01  -4.5049399999999999e+01   3.6452100000000002e+02  -6.0109000000000004e+00  -3.7391199999999998e+01  -4.8658000000000001e+00
   2.2681400000000000e+01  -2.6138500000000001e+01   3.4510820000000001e+02  -9.6334000000000000e+00   3.1640200000000000e+01   3.5169000000000001e+00  -4.8695700000000002e+01  -4.4026600000000002e+01   3.5546679999999998e+02  -4.6140999999999996e+00  -3.6332799999999999e+01  -4.5561999999999996e+00
   2.4091999999999999e+01  -2.9589900000000000e+01   3.6157870000000003e+02  -9.9483999999999995e+00   3.2962899999999998e+01   3.7757000000000001e+00  -4.7430599999999998e+01  -4.2470100000000002e+01   3.4423599999999999e+02  -2.8995000000000002e+00  -3.5187800000000003e+01  -4.1315000000000000e+00
   2.6274200000000000e+01  -3.0886900000000001e+01   3.8002220000000000e+02  -1.0225300000000001e+01   3.4447299999999998e+01   3.9554999999999998e+00  -4.6587200000000003e+01  -3.9601700000000001e+01   3.3169929999999999e+02  -1.1848000000000001e+00  -3.3744500000000002e+01  -3.6758999999999999e+00
   2.7773099999999999e+01  -3.2623600000000003e+01   3.9777940000000001e+02  -1.0502200000000000e+01   3.5979399999999998e+01   4.2098000000000004e+00  -4.5188899999999997e+01  -3.7889600000000002e+01   3.1907560000000001e+02   8.5729999999999995e-01  -3.2176099999999998e+01  -3.1495000000000002e+00
   2.8875200000000000e+01  -3.5877200000000002e+01   4.1562240000000003e+02  -1.0760000000000000e+01   3.7654200000000003e+01   4.4729000000000001e+00  -4.3546500000000002e+01  -3.4354100000000003e+01   3.0610359999999997e+02   3.0150999999999999e+00  -3.0626999999999999e+01  -2.4992999999999999e+00
   3.0219799999999999e+01  -3.8317399999999999e+01   4.3415170000000001e+02  -1.1046400000000000e+01   3.9271900000000002e+01   4.7930000000000001e+00  -4.1304800000000000e+01  -2.9751300000000001e+01   2.9060690000000000e+02   5.4135999999999997e+00  -2.9068200000000001e+01  -1.7296000000000000e+00
   3.2534199999999998e+01  -4.0076099999999997e+01   4.5250950000000000e+02  -1.1380599999999999e+01   4.0756300000000003e+01   4.9420999999999999e+00  -3.8752400000000002e+01  -2.6104700000000001e+01   2.7693849999999998e+02   7.8795999999999999e+00  -2.7538300000000000e+01  -9.7319999999999995e-01
   3.4870699999999999e+01  -4.2823999999999998e+01   4.7138189999999997e+02  -1.1476000000000001e+01   4.2126600000000003e+01   5.2271999999999998e+00  -3.6710400000000000e+01  -2.1279499999999999e+01   2.6387939999999998e+02   1.0364900000000000e+01  -2.5902500000000000e+01  -6.1899999999999997e-02
   3.6545900000000003e+01  -4.4846499999999999e+01   4.8939650000000000e+02  -1.1714700000000001e+01   4.3582500000000003e+01   5.4114000000000004e+00  -3.4113599999999998e+01  -1.5342599999999999e+01   2.4907919999999999e+02   1.3100600000000000e+01  -2.4363000000000000e+01   8.7580000000000002e-01
   3.7383499999999998e+01  -4.6627200000000002e+01   5.0518070000000000e+02  -1.1772000000000000e+01   4.4933799999999998e+01   5.6043000000000003e+00  -3.0961900000000000e+01  -9.8948999999999998e+00   2.3575899999999999e+02   1.5614800000000001e+01  -2.3035200000000000e+01   1.7206999999999999e+00
   3.9455399999999997e+01  -4.8979399999999998e+01   5.2002130000000000e+02  -1.2134800000000000e+01   4.6123300000000000e+01   5.8192000000000004e+00  -2.8631499999999999e+01  -6.6261999999999999e+00   2.2566000000000000e+02   1.7782100000000000e+01  -2.1967099999999999e+01   2.3178999999999998e+00
   4.1020400000000002e+01  -5.0979900000000001e+01   5.3374670000000003e+02  -1.2287599999999999e+01   4.7189000000000000e+01   5.9726999999999997e+00  -2.7077800000000000e+01  -5.3810000000000002e+00   2.1669280000000001e+02   1.9477499999999999e+01  -2.1197399999999998e+01   2.7824000000000000e+00
   4.1946199999999997e+01  -5.2914499999999997e+01   5.4464130000000000e+02  -1.2488099999999999e+01   4.8188200000000002e+01   6.1393000000000004e+00  -2.6234400000000001e+01  -3.9579000000000000e+00   2.1268809999999999e+02   2.1086200000000002e+01  -2.0562300000000000e+01   3.1053000000000002e+00
   4.2475200000000001e+01  -5.5376700000000000e+01   5.5665099999999995e+02  -1.2698100000000000e+01   4.9044600000000003e+01   6.2972000000000001e+00  -2.6012499999999999e+01  -4.0914000000000001e+00   2.1677990000000000e+02   2.2222799999999999e+01  -2.1226199999999999e+01   3.2734000000000001e+00
   4.3621400000000001e+01  -5.6915500000000002e+01   5.6668769999999995e+02  -1.2936800000000000e+01   4.9881999999999998e+01   6.5121000000000002e+00  -2.1906400000000001e+01  -6.6040000000000001e+00   2.1991409999999999e+02   2.2714099999999998e+01  -2.1572600000000001e+01   3.0478000000000001e+00
   4.4150399999999998e+01  -5.8915999999999997e+01   5.7663860000000000e+02  -1.3108599999999999e+01   5.0767000000000003e+01   6.6742999999999997e+00  -2.2572299999999998e+01  -9.3390000000000004e+00   2.1799870000000001e+02   2.3012699999999999e+01  -2.1620699999999999e+01   2.8443000000000001e+00
   4.4481000000000002e+01  -6.1202300000000001e+01   5.8504539999999997e+02  -1.3347300000000001e+01   5.1528300000000002e+01   6.8146000000000004e+00  -2.0663499999999999e+01  -9.8282000000000007e+00   2.1730220000000000e+02   2.3552199999999999e+01  -2.1486000000000001e+01   2.7425999999999999e+00
   4.4833700000000000e+01  -6.3312700000000000e+01   5.9439580000000001e+02  -1.3595599999999999e+01   5.2356099999999998e+01   6.9550000000000001e+00  -1.9420600000000000e+01  -9.5836000000000006e+00   2.1251390000000001e+02   2.3426900000000000e+01  -2.1264700000000001e+01   2.7160000000000002e+00
   4.5494999999999997e+01  -6.5423199999999994e+01   6.0357470000000001e+02  -1.3691000000000001e+01   5.3117400000000004e+01   7.1260000000000003e+00  -1.8155500000000000e+01  -1.1295700000000000e+01   2.0633269999999999e+02   2.3186100000000000e+01  -2.0831700000000001e+01   2.5655999999999999e+00
   4.5825600000000001e+01  -6.7225800000000007e+01   6.1146680000000003e+02  -1.3967900000000000e+01   5.3755000000000003e+01   7.2531999999999996e+00  -1.6202300000000001e+01  -1.1540300000000000e+01   1.9945490000000001e+02   2.2637100000000000e+01  -2.0062000000000001e+01   2.3222999999999998e+00
   4.5891700000000000e+01  -6.9094399999999993e+01   6.1867269999999996e+02  -1.4120699999999999e+01   5.4459099999999999e+01   7.3978999999999999e+00  -1.4914999999999999e+01  -1.2140700000000001e+01   1.8918180000000001e+02   2.1770099999999999e+01  -1.9167100000000001e+01   2.1099999999999999e+00
   4.6156199999999998e+01  -7.0984999999999999e+01   6.2587850000000003e+02  -1.4397600000000001e+01   5.5087200000000003e+01   7.4900000000000002e+00  -1.3339200000000000e+01  -1.3319200000000000e+01   1.7734160000000000e+02   2.0883900000000001e+01  -1.8079799999999999e+01   1.8844000000000001e+00
   4.6707299999999996e+01  -7.2699700000000007e+01   6.3239810000000000e+02  -1.4397600000000001e+01   5.5534399999999998e+01   7.6609999999999996e+00  -1.1852100000000000e+01  -1.2985600000000000e+01   1.6524019999999999e+02   1.9583500000000001e+01  -1.6934799999999999e+01   1.7162999999999999e+00
   4.7368499999999997e+01  -7.4194599999999994e+01   6.3763090000000000e+02  -1.4607600000000000e+01   5.5867500000000000e+01   7.7180000000000000e+00  -1.0298500000000001e+01  -1.2029500000000001e+01   1.5218119999999999e+02   1.8244499999999999e+01  -1.5491500000000000e+01   1.4996000000000000e+00
   4.7809399999999997e+01  -7.5337800000000001e+01   6.4200580000000002e+02  -1.4645799999999999e+01   5.6305199999999999e+01   7.7793999999999999e+00  -9.1442999999999994e+00  -1.1095599999999999e+01   1.3738100000000000e+02   1.6934400000000000e+01  -1.4067399999999999e+01   1.4021999999999999e+00
   4.8514699999999998e+01  -7.6568799999999996e+01   6.4466510000000005e+02  -1.4550300000000000e+01   5.6466999999999999e+01   7.8319999999999999e+00  -7.8125999999999998e+00  -9.3390000000000004e+00   1.2197130000000000e+02   1.5316100000000000e+01  -1.2556800000000001e+01   1.2430000000000001e+00
   4.9131900000000002e+01  -7.7843900000000005e+01   6.4517980000000000e+02  -1.4550300000000000e+01   5.6457500000000003e+01   7.8319999999999999e+00  -6.8582000000000001e+00  -7.7602000000000002e+00   1.0804170000000001e+02   1.3774900000000001e+01  -1.1123100000000001e+01   1.1500999999999999e+00
   4.9374400000000001e+01  -7.8481399999999994e+01   6.4612350000000004e+02  -1.4416600000000001e+01   5.6371800000000000e+01   7.8715000000000002e+00  -6.0369999999999999e+00  -5.7590000000000003e+00   9.4547399999999996e+01   1.2262499999999999e+01  -9.7664000000000009e+00   1.1279999999999999e+00
   5.0035600000000002e+01  -7.9294799999999995e+01   6.4552300000000002e+02  -1.4340299999999999e+01   5.6276699999999998e+01   7.8364000000000003e+00  -5.3490000000000002e+00  -3.1130000000000000e+00   8.1401300000000006e+01   1.0875400000000001e+01  -8.4192999999999998e+00   1.1721999999999999e+00
   5.0498500000000000e+01  -7.9800399999999996e+01   6.4466510000000005e+02  -1.4082500000000000e+01   5.6029200000000003e+01   7.7838000000000003e+00  -4.7496999999999998e+00  -2.6679999999999998e-01   6.9735200000000006e+01   9.7579999999999991e+00  -7.1973000000000003e+00   1.2917000000000001e+00
   5.1027500000000003e+01  -7.9888400000000004e+01   6.4200580000000002e+02  -1.3843800000000000e+01   5.5724699999999999e+01   7.8144999999999998e+00  -3.7065999999999999e+00   2.6238000000000001e+00   5.8765599999999999e+01   8.4672000000000001e+00  -6.0330000000000004e+00   1.3934000000000000e+00
   5.1093699999999998e+01  -8.0196100000000001e+01   6.3900340000000006e+02  -1.3566900000000000e+01   5.5296500000000002e+01   7.7047999999999996e+00  -3.6400000000000001e+00   5.1809000000000003e+00   4.7621899999999997e+01   7.1957000000000004e+00  -5.0227000000000004e+00   1.5924000000000000e+00
   5.1512500000000003e+01  -8.0503900000000002e+01   6.3505740000000003e+02  -1.3318700000000000e+01   5.5020600000000002e+01   7.6127000000000002e+00  -3.0629000000000000e+00   8.2939000000000007e+00   3.9177100000000003e+01   6.0975999999999999e+00  -4.0316000000000001e+00   1.7162999999999999e+00
   5.1270000000000003e+01  -8.0833699999999993e+01   6.3042499999999995e+02  -1.3175500000000000e+01   5.4411600000000000e+01   7.5819999999999999e+00  -1.1318999999999999e+00   8.3384000000000000e+00   3.2299300000000002e+01   5.0765000000000002e+00  -3.0598000000000001e+00   1.7517000000000000e+00
   5.1270000000000003e+01  -8.1998800000000003e+01   6.2536379999999997e+02  -1.2965400000000001e+01   5.4126100000000001e+01   7.5732999999999997e+00  -2.8631000000000002e+00   9.4056999999999995e+00   2.5073300000000000e+01   4.0168999999999997e+00  -2.2515999999999998e+00   2.0304000000000002e+00
   5.0961399999999998e+01  -8.1976799999999997e+01   6.2098879999999997e+02  -1.2593100000000000e+01   5.3650300000000001e+01   7.5732999999999997e+00  -1.7090000000000001e+00   1.2318600000000000e+01   1.9675599999999999e+01   3.2654999999999998e+00  -1.6646000000000001e+00   1.8533999999999999e+00
   5.0630800000000001e+01  -8.2306600000000003e+01   6.1404030000000000e+02  -1.2297100000000000e+01   5.3031799999999997e+01   7.4767999999999999e+00   1.2873000000000001e+00   7.0487000000000002e+00   1.1404900000000000e+01   2.0228999999999999e+00  -8.9480000000000004e-01   1.0174000000000001e+00
   4.9903399999999998e+01  -8.2482399999999998e+01   6.0794970000000001e+02  -1.2020200000000001e+01   5.2451300000000003e+01   7.3935000000000004e+00   2.0419000000000000e+00   1.5565000000000000e+00   1.2188000000000001e+00   7.3209999999999997e-01  -1.1550000000000001e-01   3.0080000000000001e-01
   4.8933500000000002e+01  -8.2570400000000006e+01   6.0185900000000004e+02  -1.1724299999999999e+01   5.1984999999999999e+01   7.3495999999999997e+00   2.0863000000000000e+00  -2.4015000000000000e+00   2.6989000000000001e+00   2.3119999999999999e-01   2.3089999999999999e-01   5.3100000000000001e-02
   4.7897500000000001e+01  -8.3075999999999993e+01   5.9559680000000003e+02  -1.1447400000000000e+01   5.1509200000000000e+01   7.2575000000000003e+00  -1.1984999999999999e+00  -2.4459000000000000e+00   6.1813000000000002e+00   5.7799999999999997e-02   5.0029999999999997e-01   2.3000000000000001e-01
   4.6993800000000000e+01  -8.3449700000000007e+01   5.8821939999999995e+02  -1.1094099999999999e+01   5.1033400000000000e+01   7.1917999999999997e+00  -5.7709999999999995e-01   4.2249999999999999e-01   3.2212000000000001e+00   2.8899999999999998e-01   3.5599999999999998e-01   2.4770000000000000e-01
   4.5671300000000002e+01  -8.3537599999999998e+01   5.8375869999999998e+02  -1.0712199999999999e+01   5.0500500000000002e+01   7.1611000000000002e+00   3.1739000000000002e+00  -6.2260000000000004e-01   2.6118000000000001e+00   5.6830000000000003e-01  -2.0210000000000000e-01   1.7690000000000000e-01
   4.4613300000000002e+01  -8.3867400000000004e+01   5.7792539999999997e+02  -1.0483100000000000e+01   5.0167499999999997e+01   7.0427000000000000e+00   2.6856000000000000e+00   2.3792000000000000e+00   3.9177000000000000e+00   7.1279999999999999e-01  -9.6199999999999994e-02   2.6979999999999998e-01
   4.3555300000000003e+01  -8.3647599999999997e+01   5.7157740000000001e+02  -1.0034400000000000e+01   4.9786900000000003e+01   6.9725000000000001e+00   1.0653999999999999e+00   1.0450999999999999e+00   4.6142000000000003e+00   5.3939999999999999e-01   9.6199999999999994e-02   2.8310000000000002e-01
   4.2761699999999998e+01  -8.4131200000000007e+01   5.6703080000000000e+02  -9.7384000000000004e+00   4.9339599999999997e+01   6.9329999999999998e+00   7.3240000000000005e-01  -2.1345999999999998e+00   2.7858999999999998e+00   2.3119999999999999e-01   1.8279999999999999e-01   2.1229999999999999e-01
   4.1791899999999998e+01  -8.4065200000000004e+01   5.6196960000000001e+02  -9.2706000000000000e+00   4.8987499999999997e+01   6.7882999999999996e+00   6.6579999999999995e-01   4.2249999999999999e-01   3.2212000000000001e+00   3.5639999999999999e-01   2.6939999999999997e-01   2.4329999999999999e-01
   4.1196700000000000e+01  -8.4043300000000002e+01   5.5870979999999997e+02  -8.8887000000000000e+00   4.8721100000000000e+01   6.7313000000000001e+00   1.6868000000000001e+00   4.4469999999999998e-01   3.6564999999999999e+00   5.1049999999999995e-01   3.8500000000000000e-02   2.0790000000000000e-01
   4.0447299999999998e+01  -8.3999300000000005e+01   5.5459220000000005e+02  -8.2872000000000003e+00   4.8302399999999999e+01   6.6304999999999996e+00   1.8866000000000001e+00   8.4499999999999997e-01   1.9153000000000000e+00   7.4170000000000003e-01   2.8899999999999999e-02   2.2559999999999999e-01
   3.9852200000000003e+01  -8.4087199999999996e+01   5.5047460000000001e+02  -7.8861999999999997e+00   4.8197699999999998e+01   6.5559000000000003e+00   1.5093000000000001e+00   4.4469999999999998e-01   3.1341999999999999e+00   5.5869999999999997e-01   4.8099999999999997e-02   2.4329999999999999e-01
   3.9609699999999997e+01  -8.4307100000000005e+01   5.4790099999999995e+02  -7.3611000000000004e+00   4.8016900000000000e+01   6.4287000000000001e+00   8.6560000000000004e-01  -2.4460000000000001e-01   4.0048000000000004e+00   3.3710000000000001e-01   2.0210000000000000e-01   2.6540000000000002e-01
   3.9014600000000002e+01  -8.4460899999999995e+01   5.4601379999999995e+02  -6.9123999999999999e+00   4.7664800000000000e+01   6.4156000000000004e+00   5.5489999999999995e-01   2.2239999999999999e-01   2.7858999999999998e+00   5.2020000000000000e-01   1.2509999999999999e-01   3.0959999999999999e-01
   3.8375300000000003e+01  -8.4438999999999993e+01   5.4378340000000003e+02  -6.5400000000000000e+00   4.7598199999999999e+01   6.2972000000000001e+00   1.6646000000000001e+00  -4.0020000000000000e-01   2.7858999999999998e+00   4.7199999999999998e-01  -2.8899999999999999e-02   1.9460000000000000e-01
   3.8132899999999999e+01  -8.5208399999999997e+01   5.4292560000000003e+02  -5.9767000000000001e+00   4.7445999999999998e+01   6.2709000000000001e+00   1.4205000000000001e+00   1.0450999999999999e+00   3.3083000000000000e+00   5.3939999999999999e-01   0.0000000000000000e+00   2.5659999999999999e-01
   3.7956499999999998e+01  -8.6373500000000007e+01   5.4283979999999997e+02  -5.6234000000000002e+00   4.7531599999999997e+01   6.3278999999999996e+00   1.1762999999999999e+00   4.4469999999999998e-01   3.3953000000000002e+00   4.9130000000000001e-01   2.8899999999999999e-02   2.9189999999999999e-01
   3.7846299999999999e+01  -8.7318799999999996e+01   5.4395500000000004e+02  -5.2892999999999999e+00   4.7664800000000000e+01   6.2839999999999998e+00   9.5440000000000003e-01  -4.0020000000000000e-01   3.3953000000000002e+00   4.1420000000000001e-01   8.6599999999999996e-02   2.5659999999999999e-01
   3.7736100000000000e+01  -8.8439999999999998e+01   5.4515599999999995e+02  -4.8692000000000002e+00   4.7779000000000003e+01   6.3453999999999997e+00   9.9880000000000002e-01   6.2260000000000004e-01   3.0470999999999999e+00   3.9489999999999997e-01   1.5400000000000000e-01   2.2120000000000001e-01
   3.7956499999999998e+01  -8.9759000000000000e+01   5.4661429999999996e+02  -4.5446000000000000e+00   4.7921799999999998e+01   6.3147000000000002e+00   1.5980000000000001e+00  -2.0010000000000000e-01   3.2212000000000001e+00   4.6239999999999998e-01   6.7400000000000002e-02   1.9460000000000000e-01
   3.7912500000000001e+01  -9.0968100000000007e+01   5.4978830000000005e+02  -4.0862999999999996e+00   4.8064500000000002e+01   6.3365999999999998e+00   1.3317000000000001e+00   3.5580000000000001e-01   2.9600000000000000e+00   6.0690000000000000e-01  -5.7700000000000001e-02   2.4770000000000000e-01
   3.8000599999999999e+01  -9.1759500000000003e+01   5.4995979999999997e+02  -3.5230000000000001e+00   4.8321399999999997e+01   6.3190999999999997e+00   1.2873000000000001e+00   2.6679999999999998e-01   3.4824000000000002e+00   4.6239999999999998e-01   7.6999999999999999e-02   1.9460000000000000e-01
   3.8617800000000003e+01  -9.3298299999999998e+01   5.5296230000000003e+02  -2.9979000000000000e+00   4.8616399999999999e+01   6.3015999999999996e+00   1.1540999999999999e+00   8.8900000000000007e-02   3.7435999999999998e+00   4.9130000000000001e-01   1.5400000000000000e-01   2.8310000000000002e-01
   3.8860300000000002e+01  -9.4023799999999994e+01   5.5545000000000005e+02  -2.5110000000000001e+00   4.8701999999999998e+01   6.3453999999999997e+00   1.0875999999999999e+00   2.4460000000000001e-01   2.3506000000000000e+00   4.4309999999999999e-01   1.4430000000000001e-01   2.3890000000000000e-01
   3.9323200000000000e+01  -9.4947100000000006e+01   5.5793769999999995e+02  -1.7472000000000001e+00   4.9063699999999997e+01   6.3102999999999998e+00   1.4427000000000001e+00   1.5559999999999999e-01   3.5695000000000001e+00   5.1049999999999995e-01   2.8899999999999999e-02   2.0790000000000000e-01
   3.9213000000000001e+01  -9.6420000000000002e+01   5.6033969999999999e+02  -8.0200000000000005e-01   4.9301499999999997e+01   6.2401999999999997e+00   1.2428999999999999e+00   4.2249999999999999e-01   3.5695000000000001e+00   5.0090000000000001e-01   7.6999999999999999e-02   2.3890000000000000e-01
   3.9477499999999999e+01  -9.6595900000000000e+01   5.6334209999999996e+02   1.9089999999999999e-01   4.9425300000000000e+01   6.1656000000000004e+00   1.2206999999999999e+00   1.7790000000000000e-01   3.4824000000000002e+00   4.7199999999999998e-01   8.6599999999999996e-02   2.3890000000000000e-01
   3.9984400000000001e+01  -9.7101500000000001e+01   5.6814599999999996e+02   1.4035000000000000e+00   4.9881999999999998e+01   6.0603999999999996e+00   1.1540999999999999e+00  -8.8900000000000007e-02   3.3953000000000002e+00   4.9130000000000001e-01   1.4430000000000001e-01   2.3890000000000000e-01
   4.0226900000000001e+01  -9.7497200000000007e+01   5.7200630000000001e+02   2.5682999999999998e+00   5.0215100000000000e+01   5.8936999999999999e+00   1.0875999999999999e+00   2.0010000000000000e-01   3.3953000000000002e+00   4.5269999999999999e-01   1.9199999999999998e-02   2.3000000000000001e-01
   4.0755899999999997e+01  -9.8398499999999999e+01   5.7620970000000000e+02   4.0004000000000000e+00   5.0576700000000002e+01   5.8543000000000003e+00   1.3317000000000001e+00   2.4460000000000001e-01   3.4824000000000002e+00   4.6239999999999998e-01   1.9199999999999998e-02   1.9910000000000000e-01
   4.1615499999999997e+01  -9.8992099999999994e+01   5.8092780000000005e+02   5.4992999999999999e+00   5.1023899999999998e+01   5.6349999999999998e+00   1.1318999999999999e+00   3.5580000000000001e-01   2.8730000000000002e+00   4.4309999999999999e-01   8.6599999999999996e-02   2.6979999999999998e-01
   4.2254800000000003e+01  -9.8310599999999994e+01   5.8753309999999999e+02   7.4946999999999999e+00   5.1356999999999999e+01   5.4157000000000002e+00   1.0875999999999999e+00   4.6689999999999998e-01   3.2212000000000001e+00   4.7199999999999998e-01   1.3469999999999999e-01   2.8310000000000002e-01
   4.2409100000000002e+01  -9.8420500000000004e+01   5.9302329999999995e+02   9.6715999999999998e+00   5.1927900000000001e+01   5.1877000000000004e+00   1.2206999999999999e+00   6.6699999999999995e-02   3.3083000000000000e+00   5.0090000000000001e-01   1.9239999999999999e-01   2.4329999999999999e-01
   4.3180500000000002e+01  -9.8068799999999996e+01   5.9894240000000002e+02   1.1800599999999999e+01   5.2375200000000000e+01   4.9904000000000002e+00   9.9880000000000002e-01   3.5580000000000001e-01   3.4824000000000002e+00   5.2020000000000000e-01   6.7400000000000002e-02   2.7870000000000000e-01
   4.4040199999999999e+01  -9.7387299999999996e+01   6.0529039999999998e+02   1.4216200000000001e+01   5.2841400000000000e+01   4.7096999999999998e+00   1.0875999999999999e+00   2.0010000000000000e-01   3.6564999999999999e+00   4.0460000000000002e-01   3.8500000000000000e-02   2.3440000000000000e-01
   4.4723500000000001e+01  -9.6617900000000006e+01   6.1035159999999996e+02   1.6918099999999999e+01   5.3126899999999999e+01   4.2975000000000003e+00   1.1540999999999999e+00   2.8910000000000002e-01   2.2635999999999998e+00   4.5269999999999999e-01   8.6599999999999996e-02   2.5209999999999999e-01
   4.5627200000000002e+01  -9.5408799999999999e+01   6.1669960000000003e+02   1.9505400000000002e+01   5.3536099999999998e+01   4.0168999999999997e+00   1.3095000000000001e+00   8.8900000000000007e-02   3.8306000000000000e+00   4.8159999999999997e-01   7.6999999999999999e-02   2.2559999999999999e-01
   4.6376600000000003e+01  -9.4639300000000006e+01   6.2047410000000002e+02   2.2331499999999998e+01   5.3831099999999999e+01   3.7669000000000001e+00   1.4205000000000001e+00   2.4460000000000001e-01   3.5695000000000001e+00   4.6239999999999998e-01   9.5999999999999992e-03   2.3440000000000000e-01
   4.7258299999999998e+01  -9.3276399999999995e+01   6.2510640000000001e+02   2.5281600000000001e+01   5.4069000000000003e+01   3.3721999999999999e+00   1.2873000000000001e+00   2.0010000000000000e-01   3.5695000000000001e+00   4.9130000000000001e-01   1.0580000000000001e-01   2.4329999999999999e-01
   4.7919600000000003e+01  -9.2001300000000001e+01   6.2819470000000001e+02   2.8327300000000001e+01   5.4135599999999997e+01   3.0169999999999999e+00   1.4871000000000001e+00   2.8910000000000002e-01   3.0470999999999999e+00   4.7199999999999998e-01   1.0580000000000001e-01   2.6100000000000001e-01
   4.8646999999999998e+01  -9.0704300000000003e+01   6.3222649999999999e+02   3.1258400000000002e+01   5.4240299999999998e+01   2.6530999999999998e+00   1.2650999999999999e+00   3.5580000000000001e-01   3.2212000000000001e+00   4.9130000000000001e-01   6.7400000000000002e-02   2.5659999999999999e-01
   4.9374400000000001e+01  -8.8703800000000001e+01   6.3788819999999998e+02   3.4619100000000003e+01   5.4392499999999998e+01   2.2496000000000000e+00   1.2650999999999999e+00   4.4499999999999998e-02   2.1764999999999999e+00   3.9489999999999997e-01   1.3469999999999999e-01   2.1229999999999999e-01
   5.0454400000000000e+01  -8.7099000000000004e+01   6.4131960000000004e+02   3.7960700000000003e+01   5.4582799999999999e+01   1.8286000000000000e+00   1.1762999999999999e+00   2.6679999999999998e-01   3.8306000000000000e+00   5.5869999999999997e-01   2.8899999999999999e-02   2.3000000000000001e-01
   5.1292000000000002e+01  -8.5670000000000002e+01   6.4397889999999995e+02   4.1216299999999997e+01   5.4573300000000003e+01   1.3989000000000000e+00   1.2428999999999999e+00   8.8900000000000007e-02   3.8306000000000000e+00   4.3350000000000000e-01   7.6999999999999999e-02   2.4329999999999999e-01
   5.1798999999999999e+01  -8.4021299999999997e+01   6.4689549999999997e+02   4.4500700000000002e+01   5.4649400000000000e+01   1.0085999999999999e+00   1.0875999999999999e+00   2.6679999999999998e-01   3.3953000000000002e+00   4.0460000000000002e-01   5.7700000000000001e-02   2.6540000000000002e-01
   5.2901100000000000e+01  -8.2482399999999998e+01   6.5075580000000002e+02   4.7689500000000002e+01   5.4716099999999997e+01   6.5339999999999998e-01   1.3317000000000001e+00   1.5559999999999999e-01   3.3083000000000000e+00   4.7199999999999998e-01   1.9199999999999998e-02   2.5209999999999999e-01
   5.3782800000000002e+01  -8.1361300000000000e+01   6.5384400000000005e+02   5.0735100000000003e+01   5.4677999999999997e+01   2.8499999999999998e-01   1.1984999999999999e+00   1.7790000000000000e-01   3.9177000000000000e+00   4.8159999999999997e-01   7.6999999999999999e-02   2.4770000000000000e-01
   5.4421999999999997e+01  -8.0635800000000003e+01   6.5718960000000004e+02   5.3790300000000002e+01   5.4887300000000003e+01   0.0000000000000000e+00   1.0653999999999999e+00   1.5559999999999999e-01   3.3083000000000000e+00   4.9130000000000001e-01   1.0580000000000001e-01   2.6100000000000001e-01
   5.4686500000000002e+01  -7.9976299999999995e+01   6.6104980000000000e+02   5.6702300000000001e+01   5.4915900000000001e+01  -3.6840000000000001e-01   1.2428999999999999e+00   3.1130000000000002e-01   2.8730000000000002e+00   4.7199999999999998e-01   4.8099999999999997e-02   2.2559999999999999e-01
   5.4973100000000002e+01  -7.9316800000000001e+01   6.6456700000000001e+02   5.9385100000000001e+01   5.5153799999999997e+01  -6.8850000000000000e-01   1.1984999999999999e+00   3.7800000000000000e-01   3.7435999999999998e+00   5.2020000000000000e-01   9.6199999999999994e-02   2.3890000000000000e-01
   5.8125100000000003e+01  -7.9712500000000006e+01   6.6877040000000000e+02   6.2220700000000001e+01   5.5268000000000001e+01  -7.5860000000000005e-01   1.0653999999999999e+00   2.2200000000000001e-02   3.8306000000000000e+00   5.5869999999999997e-01   1.8279999999999999e-01   2.7870000000000000e-01
   5.8058999999999997e+01  -7.8591300000000004e+01   6.7443209999999999e+02   6.4827200000000005e+01   5.5382199999999997e+01  -9.9109999999999998e-01   1.2206999999999999e+00   2.2239999999999999e-01   2.9600000000000000e+00   4.4309999999999999e-01   3.8500000000000000e-02   2.8310000000000002e-01
   5.7530000000000001e+01  -7.9426699999999997e+01   6.7726300000000003e+02   6.7223600000000005e+01   5.5838900000000002e+01  -1.1577000000000000e+00   1.2428999999999999e+00   2.4460000000000001e-01   3.2212000000000001e+00   4.7199999999999998e-01   1.5400000000000000e-01   2.5209999999999999e-01
   5.7772399999999998e+01  -8.1405199999999994e+01   6.8043700000000001e+02   6.9228600000000000e+01   5.6162500000000001e+01  -1.1533000000000000e+00   1.2650999999999999e+00   3.1130000000000002e-01   3.9177000000000000e+00   4.8159999999999997e-01   9.6199999999999994e-02   2.3000000000000001e-01
   5.7662199999999999e+01  -8.5230400000000003e+01   6.9210360000000003e+02   7.0937600000000003e+01   5.7009399999999999e+01  -8.4199999999999997e-01   1.0653999999999999e+00   2.0010000000000000e-01   3.6564999999999999e+00   5.2020000000000000e-01   1.5400000000000000e-01   2.2120000000000001e-01
   5.6956899999999997e+01  -9.0352500000000006e+01   7.0351279999999997e+02   7.2474699999999999e+01   5.8227400000000003e+01  -7.5860000000000005e-01   1.0431999999999999e+00   2.6679999999999998e-01   3.3083000000000000e+00   4.4309999999999999e-01   3.8500000000000000e-02   2.5659999999999999e-01
   5.5479999999999997e+01  -9.1935400000000001e+01   7.1157650000000001e+02   7.4059600000000003e+01   5.9264600000000002e+01  -5.7879999999999998e-01   1.0653999999999999e+00   4.4499999999999998e-02   3.5695000000000001e+00   5.6830000000000003e-01   5.7700000000000001e-02   2.4329999999999999e-01
   5.6361699999999999e+01  -9.6068299999999994e+01   7.1938279999999997e+02   7.5424899999999994e+01   5.9807000000000002e+01  -4.0780000000000000e-01   1.2428999999999999e+00   4.4499999999999998e-02   3.9177000000000000e+00   5.1049999999999995e-01   8.6599999999999996e-02   2.3440000000000000e-01
   5.7728299999999997e+01  -1.0061890000000000e+02   7.2641710000000000e+02   7.6694699999999997e+01   6.0178100000000001e+01  -1.1400000000000000e-01   1.2650999999999999e+00   3.3350000000000002e-01   3.3953000000000002e+00   5.2020000000000000e-01   4.8099999999999997e-02   2.5659999999999999e-01
   5.7948799999999999e+01  -1.0250950000000000e+02   7.2950530000000003e+02   7.7744900000000001e+01   6.0682499999999997e+01  -4.4000000000000003e-03   1.2428999999999999e+00   3.3350000000000002e-01   2.7858999999999998e+00   4.9130000000000001e-01   9.5999999999999992e-03   2.6100000000000001e-01
   5.7882599999999996e+01  -1.0560920000000000e+02   7.3250770000000000e+02   7.8642300000000006e+01   6.0939399999999999e+01   2.2359999999999999e-01   1.2206999999999999e+00   2.8910000000000002e-01   2.9600000000000000e+00   5.0090000000000001e-01   8.6599999999999996e-02   2.2120000000000001e-01
   5.9888500000000001e+01  -1.0930240000000001e+02   7.3465229999999997e+02   7.9425200000000004e+01   6.1044100000000000e+01   3.9470000000000000e-01   1.1096999999999999e+00   4.4469999999999998e-01   2.9600000000000000e+00   4.8159999999999997e-01   1.6360000000000000e-01   2.9189999999999999e-01
   6.1387300000000003e+01  -1.1172060000000000e+02   7.3422339999999997e+02   7.9969399999999993e+01   6.0768099999999997e+01   7.5860000000000005e-01   1.2428999999999999e+00   2.0010000000000000e-01   3.7435999999999998e+00   5.4910000000000003e-01   1.1550000000000001e-01   2.3440000000000000e-01
   6.2776000000000003e+01  -1.1402889999999999e+02   7.3259349999999995e+02   8.0275000000000006e+01   6.0587299999999999e+01   8.9900000000000002e-01   1.3539000000000001e+00   2.2239999999999999e-01   4.0918000000000001e+00   5.5869999999999997e-01   1.3469999999999999e-01   2.7429999999999999e-01
   6.2996400000000001e+01  -1.1721650000000000e+02   7.2847590000000002e+02   8.0427700000000002e+01   6.0140099999999997e+01   1.1665000000000001e+00   9.9880000000000002e-01   1.7790000000000000e-01   3.8306000000000000e+00   4.4309999999999999e-01   1.6360000000000000e-01   2.2559999999999999e-01
   6.3613599999999998e+01  -1.1822770000000000e+02   7.2495880000000000e+02   8.0475499999999997e+01   5.9759500000000003e+01   1.4383999999999999e+00   1.2873000000000001e+00   1.5559999999999999e-01   2.7858999999999998e+00   4.4309999999999999e-01   4.8099999999999997e-02   2.5659999999999999e-01
   6.2996400000000001e+01  -1.2095370000000000e+02   7.1826760000000002e+02   8.0064899999999994e+01   5.9264600000000002e+01   1.6356999999999999e+00   1.1762999999999999e+00   2.2239999999999999e-01   3.4824000000000002e+00   5.2980000000000005e-01   1.1550000000000001e-01   2.6100000000000001e-01
   6.2247000000000000e+01  -1.2330589999999999e+02   7.1020399999999995e+02   7.9606600000000000e+01   5.8636600000000001e+01   1.9908999999999999e+00   1.2206999999999999e+00   2.0010000000000000e-01   3.1341999999999999e+00   5.2980000000000005e-01   1.5400000000000000e-01   2.5209999999999999e-01
   6.1409399999999998e+01  -1.2420730000000000e+02   7.0025300000000004e+02   7.9100600000000000e+01   5.8037100000000002e+01   2.2321000000000000e+00   1.2873000000000001e+00   3.1130000000000002e-01   3.0470999999999999e+00   5.0090000000000001e-01   1.1550000000000001e-01   2.3890000000000000e-01
   5.9976599999999998e+01  -1.2517460000000000e+02   6.8987320000000000e+02   7.8346400000000003e+01   5.7104500000000002e+01   2.4382000000000001e+00   1.1096999999999999e+00   4.2249999999999999e-01   3.6564999999999999e+00   4.9130000000000001e-01   5.7700000000000001e-02   1.7690000000000000e-01
   5.8720199999999998e+01  -1.2572410000000001e+02   6.7743460000000005e+02   7.7372500000000002e+01   5.6371800000000000e+01   2.6135999999999999e+00   1.1096999999999999e+00   2.8910000000000002e-01   3.4824000000000002e+00   5.1049999999999995e-01   8.6599999999999996e-02   2.1679999999999999e-01
   5.6494000000000000e+01  -1.2622980000000000e+02   6.6250819999999999e+02   7.6150499999999994e+01   5.5296500000000002e+01   2.8855000000000000e+00   1.0431999999999999e+00   2.0010000000000000e-01   3.3953000000000002e+00   4.3350000000000000e-01   1.2509999999999999e-01   2.0790000000000000e-01
   5.5039200000000001e+01  -1.2633969999999999e+02   6.4723869999999999e+02   7.4985699999999994e+01   5.4088000000000001e+01   3.1091000000000002e+00   1.2428999999999999e+00   3.1130000000000002e-01   2.9600000000000000e+00   5.0090000000000001e-01   5.7700000000000001e-02   2.9189999999999999e-01
   5.3474200000000003e+01  -1.2585599999999999e+02   6.3136869999999999e+02   7.3543999999999997e+01   5.2869999999999997e+01   3.3372000000000002e+00   1.1096999999999999e+00   2.6679999999999998e-01   2.5247000000000002e+00   4.2380000000000001e-01   9.6199999999999994e-02   2.2120000000000001e-01
   5.1666800000000002e+01  -1.2537240000000000e+02   6.1584180000000003e+02   7.2197800000000001e+01   5.1785200000000003e+01   3.4906000000000001e+00   1.1984999999999999e+00  -6.6699999999999995e-02   2.9600000000000000e+00   4.1420000000000001e-01   2.8899999999999999e-02   2.2120000000000001e-01
   5.0057699999999997e+01  -1.2495470000000000e+02   5.9962869999999998e+02   7.0708399999999997e+01   5.0386400000000002e+01   3.6836000000000002e+00   1.0209999999999999e+00   2.6679999999999998e-01   2.8730000000000002e+00   4.5269999999999999e-01   9.5999999999999992e-03   3.2729999999999998e-01
   4.8338400000000000e+01  -1.2405340000000000e+02   5.8212879999999996e+02   6.9114000000000004e+01   4.9063699999999997e+01   3.8896999999999999e+00   1.2206999999999999e+00   2.0010000000000000e-01   3.1341999999999999e+00   4.5269999999999999e-01   8.6599999999999996e-02   2.5209999999999999e-01
   4.6619100000000003e+01  -1.2297620000000001e+02   5.6368529999999998e+02   6.7299999999999997e+01   4.7569699999999997e+01   4.0606999999999998e+00   1.0209999999999999e+00  -2.2200000000000001e-02   2.7858999999999998e+00   5.2020000000000000e-01   1.1550000000000001e-01   2.3000000000000001e-01
   4.4613300000000002e+01  -1.2165720000000000e+02   5.4421230000000003e+02   6.5428700000000006e+01   4.6104199999999999e+01   4.1791000000000000e+00   1.0431999999999999e+00   3.1130000000000002e-01   3.9177000000000000e+00   5.3939999999999999e-01   1.0580000000000001e-01   2.4329999999999999e-01
   4.2695599999999999e+01  -1.1937090000000001e+02   5.2250900000000001e+02   6.3261400000000002e+01   4.4362800000000000e+01   4.2887000000000004e+00   1.2206999999999999e+00   2.2239999999999999e-01   2.4377000000000000e+00   4.7199999999999998e-01   1.5400000000000000e-01   2.1229999999999999e-01
   4.0711799999999997e+01  -1.1710660000000000e+02   4.9986210000000000e+02   6.0950899999999997e+01   4.2535800000000002e+01   4.4115000000000002e+00   1.0875999999999999e+00   2.6679999999999998e-01   2.9600000000000000e+00   5.6830000000000003e-01   1.0580000000000001e-01   2.2559999999999999e-01
   3.8463500000000003e+01  -1.1402889999999999e+02   4.7618579999999997e+02   5.8363599999999998e+01   4.0594600000000000e+01   4.4509999999999996e+00   1.2428999999999999e+00   8.8900000000000007e-02   3.3953000000000002e+00   4.7199999999999998e-01   1.3469999999999999e-01   2.3890000000000000e-01
   3.6104999999999997e+01  -1.1064340000000000e+02   4.4950700000000001e+02   5.5671199999999999e+01   3.8415399999999998e+01   4.5035999999999996e+00   1.1096999999999999e+00   1.7790000000000000e-01   2.8730000000000002e+00   5.2980000000000005e-01   1.1550000000000001e-01   2.2120000000000001e-01
   3.3834699999999998e+01  -1.0653250000000000e+02   4.2111259999999999e+02   5.2654200000000003e+01   3.6122100000000003e+01   4.4817000000000000e+00   1.0431999999999999e+00   3.3350000000000002e-01   3.0470999999999999e+00   5.9719999999999995e-01   9.6199999999999994e-02   2.3890000000000000e-01
   3.1277799999999999e+01  -1.0158620000000001e+02   3.9306130000000002e+02   4.9579900000000002e+01   3.3743200000000002e+01   4.4158999999999997e+00   1.1762999999999999e+00   8.8900000000000007e-02   3.7435999999999998e+00   5.3939999999999999e-01   8.6599999999999996e-02   2.4329999999999999e-01
   2.8368200000000002e+01  -9.5628600000000006e+01   3.6458109999999999e+02   4.6486499999999999e+01   3.1440300000000001e+01   4.2274000000000003e+00   9.7660000000000002e-01   2.0010000000000000e-01   3.6564999999999999e+00   4.7199999999999998e-01   9.6199999999999994e-02   2.4329999999999999e-01
   2.4929600000000001e+01  -8.8549899999999994e+01   3.3515719999999999e+02   4.3393200000000000e+01   2.8880600000000001e+01   4.0914000000000001e+00   1.2206999999999999e+00   1.7790000000000000e-01   2.9600000000000000e+00   5.3939999999999999e-01  -1.9199999999999998e-02   2.9189999999999999e-01
   2.2130299999999998e+01  -8.1625100000000003e+01   3.0556180000000001e+02   4.0099299999999999e+01   2.6558700000000002e+01   3.8458000000000001e+00   1.1318999999999999e+00   1.5559999999999999e-01   3.0470999999999999e+00   5.1049999999999995e-01   9.6199999999999994e-02   3.0520000000000003e-01
   1.9022400000000001e+01  -7.3820899999999995e+01   2.7682429999999999e+02   3.6996400000000001e+01   2.4332000000000001e+01   3.5345000000000000e+00   1.0431999999999999e+00   3.3350000000000002e-01   2.6989000000000001e+00   4.7199999999999998e-01   4.8099999999999997e-02   2.7429999999999999e-01
   1.6112800000000000e+01  -6.5774900000000002e+01   2.4885880000000000e+02   3.3817100000000003e+01   2.1991099999999999e+01   3.2757999999999998e+00   1.4205000000000001e+00   3.5580000000000001e-01   2.3506000000000000e+00   5.7799999999999996e-01   1.3469999999999999e-01   2.3440000000000000e-01
   1.2519900000000000e+01  -5.7619000000000000e+01   2.2278049999999999e+02   3.0828700000000001e+01   1.9850000000000001e+01   3.0697000000000001e+00   9.7660000000000002e-01   3.5580000000000001e-01   3.3083000000000000e+00   5.2020000000000000e-01   6.7400000000000002e-02   2.6540000000000002e-01
   9.3459000000000003e+00  -5.0408400000000000e+01   1.9567280000000000e+02   2.7658999999999999e+01   1.7613800000000001e+01   2.7671000000000001e+00   1.2650999999999999e+00   2.4460000000000001e-01   3.6564999999999999e+00   3.9489999999999997e-01   7.6999999999999999e-02   2.3440000000000000e-01
   6.8109999999999999e+00  -4.2955900000000000e+01   1.7139599999999999e+02   2.4785200000000000e+01   1.5805800000000000e+01   2.5653999999999999e+00   1.1984999999999999e+00   1.5559999999999999e-01   2.8730000000000002e+00   5.4910000000000003e-01   2.8899999999999999e-02   2.2120000000000001e-01
   4.2981999999999996e+00  -3.5151800000000001e+01   1.4874910000000000e+02   2.2216899999999999e+01   1.3836000000000000e+01   2.1882000000000001e+00   1.2650999999999999e+00   2.4460000000000001e-01   3.9177000000000000e+00   5.2980000000000005e-01   7.6999999999999999e-02   2.3890000000000000e-01
   3.7471999999999999e+00  -2.9018300000000000e+01   1.2773210000000000e+02   1.9476800000000001e+01   1.2009000000000000e+01   1.7101999999999999e+00   9.9880000000000002e-01   3.3350000000000002e-01   4.0048000000000004e+00   4.8159999999999997e-01   8.6599999999999996e-02   2.3000000000000001e-01
   3.8794000000000000e+00  -2.5105300000000000e+01   1.0714390000000000e+02   1.6641200000000001e+01   1.0124800000000000e+01   1.2892999999999999e+00   1.2428999999999999e+00   2.0010000000000000e-01   3.0470999999999999e+00   5.1049999999999995e-01   8.6599999999999996e-02   2.6979999999999998e-01
   3.8794000000000000e+00  -2.0796500000000002e+01   8.9215100000000007e+01   1.4168400000000000e+01   8.2692999999999994e+00   1.0261000000000000e+00   1.2428999999999999e+00   1.5559999999999999e-01   2.7858999999999998e+00   4.3350000000000000e-01   1.1550000000000001e-01   2.3440000000000000e-01
   3.1741000000000001e+00  -1.5608300000000000e+01   7.3259399999999999e+01   1.1981999999999999e+01   6.7942999999999998e+00   8.1569999999999998e-01   1.1762999999999999e+00   1.5559999999999999e-01   3.5695000000000001e+00   4.3350000000000000e-01   7.6999999999999999e-02   3.0520000000000003e-01
   2.4026000000000001e+00  -1.0859900000000000e+01   5.8676099999999998e+01   9.8529999999999998e+00   5.5476999999999999e+00   4.1660000000000003e-01   1.2650999999999999e+00   2.6679999999999998e-01   3.4824000000000002e+00   5.2020000000000000e-01   2.8899999999999999e-02   2.2559999999999999e-01
   1.2343999999999999e+00  -6.7050000000000001e+00   4.5122300000000003e+01   7.8479999999999999e+00   4.3582999999999998e+00   1.7540000000000000e-01   1.1762999999999999e+00   1.5559999999999999e-01   3.3953000000000002e+00   4.4309999999999999e-01   1.1550000000000001e-01   2.3890000000000000e-01
   6.3919999999999999e-01  -2.8799000000000001e+00   3.3713000000000001e+01   6.1867000000000001e+00   3.1688000000000001e+00   1.0520000000000000e-01   1.0875999999999999e+00   2.8910000000000002e-01   3.2212000000000001e+00   5.9719999999999995e-01   1.4430000000000001e-01   2.6100000000000001e-01
   2.8649999999999998e-01   9.6730000000000005e-01   2.2475400000000000e+01   4.5922999999999998e+00   2.2837999999999998e+00  -1.5350000000000000e-01   1.3095000000000001e+00   2.8910000000000002e-01   3.1341999999999999e+00   5.6830000000000003e-01   1.2509999999999999e-01   2.2559999999999999e-01
  -2.8649999999999998e-01   4.1768999999999998e+00   1.4325900000000001e+01   3.3130000000000002e+00   1.4654000000000000e+00  -3.9910000000000001e-01   9.7660000000000002e-01   2.8910000000000002e-01   3.5695000000000001e+00   5.3939999999999999e-01   1.0580000000000001e-01   2.7870000000000000e-01
  -1.3887000000000000e+00   6.3312999999999997e+00   9.6936000000000000e+00   2.4537000000000000e+00   1.0848000000000000e+00  -5.3500000000000003e-01   1.3761000000000001e+00   1.5559999999999999e-01   3.3953000000000002e+00   5.6830000000000003e-01   5.7700000000000001e-02   3.0520000000000003e-01
  -2.8649999999999998e-01   1.7586999999999999e+00   8.5780000000000001e-01   5.1559999999999995e-01   2.8500000000000001e-02  -2.1899999999999999e-02   1.2206999999999999e+00   3.7800000000000000e-01   3.4824000000000002e+00   5.1049999999999995e-01   3.8500000000000000e-02   2.7870000000000000e-01
  -1.3230000000000000e-01  -2.9678000000000000e+00  -1.7160000000000000e-01   4.3919999999999998e-01   7.6100000000000001e-02  -1.8420000000000000e-01   1.2873000000000001e+00   3.3350000000000002e-01   4.0048000000000004e+00   6.0690000000000000e-01   1.6360000000000000e-01   1.8140000000000001e-01
  -6.6100000000000006e-02  -5.0560000000000005e-01   4.2890000000000000e-01   3.5330000000000000e-01  -6.6600000000000006e-02   4.4000000000000003e-03   1.1318999999999999e+00   6.6699999999999995e-02   3.5695000000000001e+00   4.7199999999999998e-01   1.0580000000000001e-01   2.3440000000000000e-01
   1.0360000000000000e+00   2.6600000000000001e+00   9.4359999999999999e-01   8.2110000000000005e-01   1.9000000000000000e-02  -3.0700000000000002e-02   1.2428999999999999e+00   3.3350000000000002e-01   2.5247000000000002e+00   4.6239999999999998e-01   8.6599999999999996e-02   2.9640000000000000e-01
  -2.6450000000000001e-01  -8.3540000000000003e-01   9.4359999999999999e-01   4.6779999999999999e-01   3.8100000000000002e-02  -1.3589999999999999e-01   1.1540999999999999e+00   5.1139999999999997e-01   3.1341999999999999e+00   3.7569999999999998e-01   6.7400000000000002e-02   2.6979999999999998e-01
   8.8200000000000001e-02  -1.3190000000000000e+00   0.0000000000000000e+00   3.9140000000000003e-01   9.4999999999999998e-03  -8.7700000000000000e-02   1.1096999999999999e+00   2.6679999999999998e-01   3.1341999999999999e+00   4.4309999999999999e-01   9.6199999999999994e-02   2.1229999999999999e-01
   2.8649999999999998e-01   1.3190000000000000e+00   1.2010000000000001e+00   6.3009999999999999e-01   8.5599999999999996e-02  -8.7700000000000000e-02   1.1984999999999999e+00   3.3350000000000002e-01   3.9177000000000000e+00   4.9130000000000001e-01   2.3089999999999999e-01   2.5659999999999999e-01
   2.8649999999999998e-01   3.0780000000000002e-01   1.1152000000000000e+00   5.9189999999999998e-01   0.0000000000000000e+00  -1.3589999999999999e-01   1.2650999999999999e+00   4.0020000000000000e-01   2.4377000000000000e+00   5.2020000000000000e-01   6.7400000000000002e-02   2.3890000000000000e-01
   3.0859999999999999e-01  -1.4069000000000000e+00   2.5740000000000002e-01   4.9650000000000000e-01  -3.8100000000000002e-02  -1.2720000000000001e-01   1.1318999999999999e+00   1.3339999999999999e-01   3.6564999999999999e+00   4.7199999999999998e-01   3.8500000000000000e-02   2.7870000000000000e-01
  -1.5429999999999999e-01   5.2759999999999996e-01   6.0050000000000003e-01   5.6330000000000002e-01   7.6100000000000001e-02  -9.2100000000000001e-02   1.1984999999999999e+00   4.8920000000000002e-01   3.4824000000000002e+00   4.5269999999999999e-01   1.4430000000000001e-01   2.6979999999999998e-01
   3.3060000000000000e-01   8.5740000000000005e-01  -8.5800000000000001e-02   5.5379999999999996e-01  -8.5599999999999996e-02  -7.8899999999999998e-02   9.9880000000000002e-01   4.2249999999999999e-01   2.9600000000000000e+00   4.9130000000000001e-01   3.8500000000000000e-02   2.5659999999999999e-01
   2.6450000000000001e-01  -8.1340000000000001e-01   3.4310000000000002e-01   5.8240000000000003e-01   1.9000000000000000e-02  -4.8200000000000000e-02   1.1318999999999999e+00   4.2249999999999999e-01   3.3953000000000002e+00   4.8159999999999997e-01   4.8099999999999997e-02   2.3890000000000000e-01
   4.1880000000000001e-01  -2.1999999999999999e-02   2.5740000000000002e-01   5.1559999999999995e-01   9.4999999999999998e-03  -1.0520000000000000e-01   1.0875999999999999e+00   2.6679999999999998e-01   3.2212000000000001e+00   4.3350000000000000e-01   9.6199999999999994e-02   2.8749999999999998e-01
   6.6100000000000006e-02   7.0350000000000001e-01  -6.8630000000000002e-01   6.4920000000000000e-01   1.9000000000000000e-02  -5.2600000000000001e-02   1.2428999999999999e+00   2.0010000000000000e-01   2.7858999999999998e+00   4.5269999999999999e-01   9.5999999999999992e-03   2.6979999999999998e-01
  -4.4100000000000000e-02  -3.2979999999999998e-01   3.4310000000000002e-01   5.3469999999999995e-01   9.5200000000000007e-02  -6.1400000000000003e-02   9.7660000000000002e-01   3.1130000000000002e-01   3.0470999999999999e+00   4.9130000000000001e-01   1.0580000000000001e-01   2.4770000000000000e-01
   3.5270000000000001e-01  -6.6000000000000003e-02  -1.7160000000000000e-01   4.2009999999999997e-01   3.8100000000000002e-02  -1.3159999999999999e-01   1.1762999999999999e+00  -6.6699999999999995e-02   2.8730000000000002e+00   4.6239999999999998e-01   1.0580000000000001e-01   2.5209999999999999e-01
   2.8649999999999998e-01   3.7369999999999998e-01   1.2867999999999999e+00   5.0600000000000001e-01   3.8100000000000002e-02  -8.3299999999999999e-02   1.2650999999999999e+00   8.8900000000000007e-02   3.2212000000000001e+00   5.5869999999999997e-01   1.6360000000000000e-01   2.6100000000000001e-01
   1.1020000000000001e-01  -3.7369999999999998e-01   7.7210000000000001e-01   5.1559999999999995e-01   1.9000000000000000e-02  -1.0520000000000000e-01   1.1318999999999999e+00   2.0010000000000000e-01   3.3953000000000002e+00   4.8159999999999997e-01   1.9239999999999999e-01   2.6100000000000001e-01
   1.9839999999999999e-01  -6.6000000000000003e-02   2.5740000000000002e-01   5.4420000000000002e-01   0.0000000000000000e+00  -6.5799999999999997e-02   1.4871000000000001e+00   4.2249999999999999e-01   3.3953000000000002e+00   4.1420000000000001e-01   9.6199999999999994e-02   2.7429999999999999e-01
   2.8649999999999998e-01   1.3189999999999999e-01   4.2890000000000000e-01   4.7739999999999999e-01  -1.3320000000000001e-01  -7.4499999999999997e-02   1.3317000000000001e+00   3.5580000000000001e-01   2.6118000000000001e+00   5.3939999999999999e-01   8.6599999999999996e-02   2.5209999999999999e-01
   4.1880000000000001e-01  -2.8580000000000000e-01   0.0000000000000000e+00   4.1049999999999998e-01  -5.7099999999999998e-02  -1.0090000000000000e-01   1.2206999999999999e+00   1.5559999999999999e-01   3.3083000000000000e+00   5.1049999999999995e-01   8.6599999999999996e-02   2.5209999999999999e-01
  -4.4100000000000000e-02   6.6000000000000003e-02   8.5800000000000001e-02   5.8240000000000003e-01   1.9000000000000000e-02  -7.4499999999999997e-02   1.1984999999999999e+00   3.3350000000000002e-01   2.9600000000000000e+00   3.7569999999999998e-01   1.6360000000000000e-01   3.0080000000000001e-01
   2.4249999999999999e-01   6.6000000000000003e-02   5.1470000000000005e-01   5.1559999999999995e-01  -2.8500000000000001e-02  -6.5799999999999997e-02   1.1318999999999999e+00   2.8910000000000002e-01   3.4824000000000002e+00   5.3939999999999999e-01   2.1170000000000000e-01   2.7870000000000000e-01
   1.9839999999999999e-01   1.7590000000000000e-01   6.8630000000000002e-01   4.1049999999999998e-01  -8.5599999999999996e-02  -7.8899999999999998e-02   1.0875999999999999e+00   3.3350000000000002e-01   3.1341999999999999e+00   4.6239999999999998e-01   1.2509999999999999e-01   2.4770000000000000e-01
   6.6100000000000006e-02  -1.7590000000000000e-01   3.4310000000000002e-01   4.9650000000000000e-01   2.8500000000000001e-02  -9.6500000000000002e-02   1.1096999999999999e+00   2.2239999999999999e-01   3.4824000000000002e+00   4.9130000000000001e-01   1.6360000000000000e-01   2.3890000000000000e-01
  -6.6100000000000006e-02   0.0000000000000000e+00   7.7210000000000001e-01   5.5379999999999996e-01  -9.5200000000000007e-02  -6.1400000000000003e-02   1.1096999999999999e+00   3.1130000000000002e-01   3.5695000000000001e+00   6.5500000000000003e-01   5.7700000000000001e-02   2.6100000000000001e-01
   2.6450000000000001e-01   6.6000000000000003e-02   4.2890000000000000e-01   3.4370000000000001e-01   9.4999999999999998e-03  -1.0520000000000000e-01   1.2206999999999999e+00   4.4469999999999998e-01   3.1341999999999999e+00   4.6239999999999998e-01   9.6199999999999994e-02   1.9910000000000000e-01
   8.8200000000000001e-02  -2.1999999999999999e-02   6.8630000000000002e-01   4.7739999999999999e-01   4.7600000000000003e-02  -3.0700000000000002e-02   1.2206999999999999e+00   2.4460000000000001e-01   3.2212000000000001e+00   5.5869999999999997e-01   6.7400000000000002e-02   2.3890000000000000e-01
   2.4249999999999999e-01   2.1999999999999999e-02   6.8630000000000002e-01   4.9650000000000000e-01  -1.9000000000000000e-02  -5.2600000000000001e-02   1.0875999999999999e+00   4.0020000000000000e-01   2.6118000000000001e+00   4.7199999999999998e-01   1.9199999999999998e-02   2.4329999999999999e-01
   2.6450000000000001e-01   1.7590000000000000e-01   8.5780000000000001e-01   5.0600000000000001e-01  -5.7099999999999998e-02  -7.0199999999999999e-02   1.0875999999999999e+00   3.5580000000000001e-01   3.6564999999999999e+00   4.5269999999999999e-01   8.6599999999999996e-02   2.2120000000000001e-01
   1.5429999999999999e-01  -1.5390000000000001e-01   6.0050000000000003e-01   4.6779999999999999e-01  -4.7600000000000003e-02  -3.9500000000000000e-02   1.0209999999999999e+00   4.6689999999999998e-01   2.9600000000000000e+00   5.6830000000000003e-01   9.6199999999999994e-02   2.5659999999999999e-01
   6.6100000000000006e-02   1.3189999999999999e-01   6.0050000000000003e-01   4.4869999999999999e-01  -5.7099999999999998e-02  -6.1400000000000003e-02   9.3220000000000003e-01   8.8900000000000007e-02   2.7858999999999998e+00   4.9130000000000001e-01   2.8899999999999999e-02   2.3890000000000000e-01
   2.6450000000000001e-01   1.0990000000000000e-01   6.8630000000000002e-01   4.4869999999999999e-01  -9.4999999999999998e-03  -3.5099999999999999e-02   1.2428999999999999e+00   1.3339999999999999e-01   3.4824000000000002e+00   5.3939999999999999e-01   1.9239999999999999e-01   2.1679999999999999e-01
   8.8200000000000001e-02  -4.3999999999999997e-02   1.3725000000000001e+00   3.8190000000000002e-01  -3.8100000000000002e-02   0.0000000000000000e+00   1.0875999999999999e+00   3.7800000000000000e-01   2.2635999999999998e+00   5.0090000000000001e-01   1.2509999999999999e-01   2.6979999999999998e-01
  -4.4100000000000000e-02  -1.3189999999999999e-01   2.5740000000000002e-01   4.7739999999999999e-01   6.6600000000000006e-02  -5.7000000000000002e-02   9.7660000000000002e-01   2.8910000000000002e-01   3.3953000000000002e+00   4.2380000000000001e-01   6.7400000000000002e-02   2.9189999999999999e-01
   1.1020000000000001e-01   1.9789999999999999e-01   5.1470000000000005e-01   5.3469999999999995e-01   5.7099999999999998e-02  -5.2600000000000001e-02   1.2428999999999999e+00   4.4469999999999998e-01   2.9600000000000000e+00   5.7799999999999996e-01   6.7400000000000002e-02   2.5659999999999999e-01
   6.6100000000000006e-02   8.7900000000000006e-02   8.5800000000000001e-02   4.3919999999999998e-01   9.4999999999999998e-03  -5.7000000000000002e-02   1.2206999999999999e+00   3.1130000000000002e-01   2.8730000000000002e+00   4.8159999999999997e-01   1.5400000000000000e-01   2.6540000000000002e-01
   2.1999999999999999e-02   6.6000000000000003e-02   0.0000000000000000e+00   5.2510000000000001e-01  -1.0470000000000000e-01  -2.1899999999999999e-02   1.1096999999999999e+00   4.0020000000000000e-01   3.3083000000000000e+00   5.5869999999999997e-01   2.8899999999999999e-02   2.2559999999999999e-01
   6.6100000000000006e-02   1.9789999999999999e-01   7.7210000000000001e-01   5.3469999999999995e-01   3.8100000000000002e-02  -7.4499999999999997e-02   8.8780000000000003e-01   1.5559999999999999e-01   2.3506000000000000e+00   4.6239999999999998e-01   2.8899999999999999e-02   2.3890000000000000e-01
   2.2040000000000001e-01  -2.1999999999999999e-02   6.0050000000000003e-01   5.3469999999999995e-01  -1.1420000000000000e-01  -1.0520000000000000e-01   1.2206999999999999e+00   1.1119999999999999e-01   2.8730000000000002e+00   4.7199999999999998e-01   4.8099999999999997e-02   2.3890000000000000e-01
   2.8649999999999998e-01   2.1999999999999999e-02   5.1470000000000005e-01   5.1559999999999995e-01  -9.5200000000000007e-02  -6.1400000000000003e-02   1.2206999999999999e+00   2.0010000000000000e-01   3.2212000000000001e+00   4.7199999999999998e-01   9.6199999999999994e-02   2.3440000000000000e-01
   8.8200000000000001e-02   8.7900000000000006e-02   5.1470000000000005e-01   4.3919999999999998e-01   9.4999999999999998e-03  -1.0520000000000000e-01   1.1318999999999999e+00   2.4460000000000001e-01   2.6989000000000001e+00   5.3939999999999999e-01   1.1550000000000001e-01   2.4329999999999999e-01
   3.5270000000000001e-01   8.7900000000000006e-02   6.0050000000000003e-01   3.8190000000000002e-01   9.4999999999999998e-03  -8.7700000000000000e-02   9.9880000000000002e-01   3.1130000000000002e-01   2.6989000000000001e+00   5.5869999999999997e-01   9.6199999999999994e-02   2.5209999999999999e-01
   2.4249999999999999e-01  -1.9789999999999999e-01   1.4582999999999999e+00   3.8190000000000002e-01  -6.6600000000000006e-02  -7.0199999999999999e-02   1.3539000000000001e+00   4.8920000000000002e-01   3.0470999999999999e+00   5.1049999999999995e-01   1.7319999999999999e-01   2.4329999999999999e-01
   2.4249999999999999e-01   3.2979999999999998e-01   6.8630000000000002e-01   4.5829999999999999e-01  -4.7600000000000003e-02  -9.2100000000000001e-02   1.0209999999999999e+00   3.7800000000000000e-01   3.2212000000000001e+00   5.3939999999999999e-01   3.8500000000000000e-02   2.6979999999999998e-01
   1.3230000000000000e-01   4.3999999999999997e-02   8.5780000000000001e-01   5.1559999999999995e-01  -4.7600000000000003e-02  -4.3900000000000002e-02   1.1762999999999999e+00   2.4460000000000001e-01   3.1341999999999999e+00   5.3939999999999999e-01   7.6999999999999999e-02   2.5209999999999999e-01
   4.1880000000000001e-01  -1.0990000000000000e-01   1.2867999999999999e+00   4.7739999999999999e-01  -2.8500000000000001e-02  -5.2600000000000001e-02   1.3983000000000001e+00   2.6679999999999998e-01   3.1341999999999999e+00   5.1049999999999995e-01   8.6599999999999996e-02   2.6979999999999998e-01
   6.6100000000000006e-02   2.4179999999999999e-01   6.8630000000000002e-01   5.2510000000000001e-01  -3.8100000000000002e-02  -7.4499999999999997e-02   1.0875999999999999e+00   3.7800000000000000e-01   3.9177000000000000e+00   5.2980000000000005e-01   1.4430000000000001e-01   2.7870000000000000e-01
   1.5429999999999999e-01   3.7369999999999998e-01  -8.5800000000000001e-02   6.0150000000000003e-01  -6.6600000000000006e-02  -1.2280000000000001e-01   1.0653999999999999e+00   4.4469999999999998e-01   2.9600000000000000e+00   5.1049999999999995e-01   1.0580000000000001e-01   2.3890000000000000e-01
   4.4100000000000000e-02   0.0000000000000000e+00   9.4359999999999999e-01   4.1049999999999998e-01  -4.7600000000000003e-02  -9.6500000000000002e-02   1.4649000000000001e+00   3.1130000000000002e-01   3.4824000000000002e+00   4.6239999999999998e-01   1.0580000000000001e-01   2.2120000000000001e-01
   0.0000000000000000e+00  -2.1999999999999999e-02   5.1470000000000005e-01   4.9650000000000000e-01   2.8500000000000001e-02  -6.1400000000000003e-02   1.1318999999999999e+00   1.5559999999999999e-01   3.3953000000000002e+00   5.6830000000000003e-01   1.1550000000000001e-01   2.6100000000000001e-01
   3.0859999999999999e-01  -2.1999999999999999e-02  -4.2890000000000000e-01   5.2510000000000001e-01  -1.0470000000000000e-01  -3.9500000000000000e-02   1.1984999999999999e+00   2.4460000000000001e-01   2.8730000000000002e+00   4.6239999999999998e-01   5.7700000000000001e-02   2.5209999999999999e-01
  -8.8200000000000001e-02   8.7900000000000006e-02   4.2890000000000000e-01   4.3919999999999998e-01  -8.5599999999999996e-02  -7.8899999999999998e-02   1.0875999999999999e+00   4.0020000000000000e-01   3.3083000000000000e+00   5.2020000000000000e-01   1.2509999999999999e-01   2.2559999999999999e-01
   2.2040000000000001e-01   6.6000000000000003e-02  -7.7210000000000001e-01   4.2959999999999998e-01  -6.6600000000000006e-02  -7.8899999999999998e-02   1.1318999999999999e+00   4.6689999999999998e-01   3.2212000000000001e+00   4.8159999999999997e-01   2.1170000000000000e-01   2.3000000000000001e-01
   1.3230000000000000e-01   6.6000000000000003e-02  -2.5740000000000002e-01   4.7739999999999999e-01  -2.8500000000000001e-02  -7.0199999999999999e-02   1.1984999999999999e+00   4.0020000000000000e-01   3.1341999999999999e+00   5.7799999999999996e-01   5.7700000000000001e-02   2.6540000000000002e-01
   2.8649999999999998e-01   2.1999999999999999e-02   7.7210000000000001e-01   5.0600000000000001e-01  -5.7099999999999998e-02  -1.0520000000000000e-01   1.2428999999999999e+00   3.3350000000000002e-01   2.5247000000000002e+00   4.6239999999999998e-01   1.3469999999999999e-01   2.1679999999999999e-01
  -2.1999999999999999e-02   2.1999999999999999e-02   8.5780000000000001e-01   4.3919999999999998e-01  -4.7600000000000003e-02  -5.7000000000000002e-02   1.1540999999999999e+00   4.6689999999999998e-01   3.1341999999999999e+00   4.3350000000000000e-01   1.4430000000000001e-01   2.7870000000000000e-01
  -2.1999999999999999e-02   2.4179999999999999e-01   1.0294000000000001e+00   5.0600000000000001e-01   4.7600000000000003e-02  -3.0700000000000002e-02   1.1318999999999999e+00   4.8920000000000002e-01   3.3953000000000002e+00   5.4910000000000003e-01   1.0580000000000001e-01   2.5659999999999999e-01
   2.2040000000000001e-01   1.0990000000000000e-01   5.1470000000000005e-01   4.6779999999999999e-01  -7.6100000000000001e-02  -1.0090000000000000e-01   1.1540999999999999e+00   3.3350000000000002e-01   3.3083000000000000e+00   5.5869999999999997e-01   1.2509999999999999e-01   2.7429999999999999e-01
   2.2040000000000001e-01   1.7590000000000000e-01   7.7210000000000001e-01   4.4869999999999999e-01   0.0000000000000000e+00  -1.1840000000000001e-01   1.0431999999999999e+00   4.2249999999999999e-01   3.3083000000000000e+00   5.2020000000000000e-01   2.8899999999999999e-02   2.6100000000000001e-01
   1.1020000000000001e-01   3.5170000000000001e-01   4.2890000000000000e-01   5.2510000000000001e-01   3.8100000000000002e-02  -1.1840000000000001e-01   1.3317000000000001e+00   4.4469999999999998e-01   4.6142000000000003e+00   4.5269999999999999e-01   3.8500000000000000e-02   2.6540000000000002e-01
   1.1020000000000001e-01  -4.3999999999999997e-02   8.5800000000000001e-02   4.6779999999999999e-01  -4.7600000000000003e-02  -6.5799999999999997e-02   7.9900000000000004e-01   3.7800000000000000e-01   2.6118000000000001e+00   5.0090000000000001e-01   6.7400000000000002e-02   2.9189999999999999e-01
   8.8200000000000001e-02  -4.3999999999999997e-02   5.1470000000000005e-01   4.0100000000000002e-01  -4.7600000000000003e-02  -8.3299999999999999e-02   1.1762999999999999e+00   3.7800000000000000e-01   3.1341999999999999e+00   4.9130000000000001e-01   1.8279999999999999e-01   2.5659999999999999e-01
   6.6100000000000006e-02   1.9789999999999999e-01   1.1152000000000000e+00   4.4869999999999999e-01  -9.5200000000000007e-02  -7.4499999999999997e-02   1.0875999999999999e+00   4.8920000000000002e-01   3.3953000000000002e+00   5.0090000000000001e-01   9.6199999999999994e-02   2.6979999999999998e-01
   1.9839999999999999e-01   1.5390000000000001e-01   6.8630000000000002e-01   4.0100000000000002e-01   4.7600000000000003e-02  -7.8899999999999998e-02   1.2873000000000001e+00   4.8920000000000002e-01   2.9600000000000000e+00   4.5269999999999999e-01   5.7700000000000001e-02   2.5659999999999999e-01
   4.4100000000000000e-02   1.5390000000000001e-01   2.5740000000000002e-01   4.9650000000000000e-01   9.4999999999999998e-03  -1.0520000000000000e-01   1.0431999999999999e+00   3.3350000000000002e-01   2.6989000000000001e+00   5.0090000000000001e-01   1.9199999999999998e-02   2.5659999999999999e-01
   2.4249999999999999e-01   6.6000000000000003e-02   1.7160000000000000e-01   4.4869999999999999e-01  -3.8100000000000002e-02  -1.1840000000000001e-01   1.0875999999999999e+00   3.5580000000000001e-01   4.0048000000000004e+00   4.8159999999999997e-01   1.1550000000000001e-01   2.3440000000000000e-01
   2.2040000000000001e-01  -1.5390000000000001e-01   6.0050000000000003e-01   4.8690000000000000e-01  -1.9000000000000000e-02  -6.5799999999999997e-02   1.2206999999999999e+00   3.1130000000000002e-01   3.8306000000000000e+00   4.8159999999999997e-01   2.8899999999999999e-02   2.3000000000000001e-01
   6.6100000000000006e-02   1.7590000000000000e-01   4.2890000000000000e-01   5.2510000000000001e-01  -3.8100000000000002e-02  -1.0520000000000000e-01   1.2428999999999999e+00   2.2239999999999999e-01   4.0048000000000004e+00   5.0090000000000001e-01   1.5400000000000000e-01   2.0349999999999999e-01
   2.2040000000000001e-01   1.0990000000000000e-01   2.5740000000000002e-01   4.4869999999999999e-01   0.0000000000000000e+00  -8.3299999999999999e-02   1.0653999999999999e+00   2.2239999999999999e-01   3.2212000000000001e+00   4.9130000000000001e-01   2.8899999999999999e-02   2.4770000000000000e-01
  -8.8200000000000001e-02  -8.7900000000000006e-02   1.1152000000000000e+00   5.8240000000000003e-01  -4.7600000000000003e-02  -2.6300000000000000e-02   1.0653999999999999e+00   3.3350000000000002e-01   2.9600000000000000e+00   4.2380000000000001e-01   0.0000000000000000e+00   2.5209999999999999e-01
   6.6100000000000006e-02   1.9789999999999999e-01  -6.0050000000000003e-01   4.9650000000000000e-01  -4.7600000000000003e-02  -3.9500000000000000e-02   1.1540999999999999e+00   3.5580000000000001e-01   3.7435999999999998e+00   5.3939999999999999e-01  -3.8500000000000000e-02   2.4329999999999999e-01
   1.5429999999999999e-01   2.8580000000000000e-01   1.3725000000000001e+00   3.6280000000000001e-01  -1.0470000000000000e-01  -4.3900000000000002e-02   1.0431999999999999e+00   2.4460000000000001e-01   2.6118000000000001e+00   5.2020000000000000e-01   6.7400000000000002e-02   2.4329999999999999e-01
   1.9839999999999999e-01   1.0990000000000000e-01   7.7210000000000001e-01   4.3919999999999998e-01   1.9000000000000000e-02  -9.6500000000000002e-02   1.1318999999999999e+00   3.3350000000000002e-01   3.1341999999999999e+00   4.9130000000000001e-01   8.6599999999999996e-02   2.6540000000000002e-01
  -6.6100000000000006e-02   2.1980000000000000e-01   0.0000000000000000e+00   4.9650000000000000e-01  -5.7099999999999998e-02  -7.0199999999999999e-02   1.1096999999999999e+00   2.8910000000000002e-01   3.4824000000000002e+00   5.2020000000000000e-01   8.6599999999999996e-02   2.7870000000000000e-01
   1.1020000000000001e-01   2.1980000000000000e-01   0.0000000000000000e+00   4.4869999999999999e-01  -1.6180000000000000e-01  -4.4000000000000003e-03   1.1540999999999999e+00   1.1119999999999999e-01   2.9600000000000000e+00   4.2380000000000001e-01   8.6599999999999996e-02   1.9910000000000000e-01
  -4.4100000000000000e-02   1.9789999999999999e-01   0.0000000000000000e+00   3.7240000000000001e-01  -6.6600000000000006e-02  -8.3299999999999999e-02   1.3317000000000001e+00   2.6679999999999998e-01   3.5695000000000001e+00   4.8159999999999997e-01   1.7319999999999999e-01   2.4329999999999999e-01
   2.1999999999999999e-02   1.9789999999999999e-01   2.5740000000000002e-01   4.1049999999999998e-01   9.4999999999999998e-03  -2.1899999999999999e-02   1.2650999999999999e+00   2.4460000000000001e-01   3.0470999999999999e+00   5.2980000000000005e-01   9.6199999999999994e-02   2.3000000000000001e-01
  -3.9679999999999999e-01  -2.1980000000000000e-01   1.1152000000000000e+00   3.4370000000000001e-01  -2.8500000000000001e-02  -9.2100000000000001e-02   1.0653999999999999e+00   2.8910000000000002e-01   2.6118000000000001e+00   5.2980000000000005e-01   1.9239999999999999e-01   2.4329999999999999e-01
   4.8490000000000000e-01   2.6379999999999998e-01   0.0000000000000000e+00   6.3009999999999999e-01  -1.6180000000000000e-01   2.1899999999999999e-02   1.1540999999999999e+00   3.7800000000000000e-01   2.4377000000000000e+00   5.0090000000000001e-01   4.8099999999999997e-02   2.5209999999999999e-01
  -5.2900000000000003e-01   1.3189999999999999e-01  -8.5800000000000001e-02   5.1559999999999995e-01   2.8500000000000001e-02  -7.0199999999999999e-02   1.2650999999999999e+00   2.8910000000000002e-01   4.1788999999999996e+00   5.1049999999999995e-01   4.8099999999999997e-02   2.6100000000000001e-01
  -3.7469999999999998e-01   2.1999999999999999e-02   6.0050000000000003e-01   4.5829999999999999e-01  -9.5200000000000007e-02  -5.2600000000000001e-02   1.2650999999999999e+00   3.7800000000000000e-01   4.0048000000000004e+00   5.2020000000000000e-01   4.8099999999999997e-02   2.5659999999999999e-01
   8.3760000000000001e-01   1.0990000000000000e-01   9.4359999999999999e-01   2.8639999999999999e-01  -1.5229999999999999e-01   8.8000000000000005e-03   1.0875999999999999e+00   2.6679999999999998e-01   2.7858999999999998e+00   5.0090000000000001e-01  -2.8899999999999999e-02   2.6100000000000001e-01
   1.7630000000000001e-01   3.5170000000000001e-01   3.4310000000000002e-01   4.0100000000000002e-01  -1.1420000000000000e-01  -2.1899999999999999e-02   9.7660000000000002e-01   2.8910000000000002e-01   2.6118000000000001e+00   5.9719999999999995e-01   1.1550000000000001e-01   2.4770000000000000e-01
  -2.6450000000000001e-01   2.6379999999999998e-01  -3.4310000000000002e-01   4.5829999999999999e-01  -1.0470000000000000e-01  -1.7500000000000002e-02   1.1762999999999999e+00   1.5559999999999999e-01   2.8730000000000002e+00   4.6239999999999998e-01   2.2130000000000000e-01   2.2559999999999999e-01
  -4.4080000000000003e-01   6.6000000000000003e-02  -8.5800000000000001e-02   3.9140000000000003e-01  -2.8500000000000001e-02  -2.6300000000000000e-02   1.4205000000000001e+00   3.5580000000000001e-01   3.7435999999999998e+00   5.3939999999999999e-01   1.1550000000000001e-01   2.6540000000000002e-01
   8.8200000000000001e-02  -1.3189999999999999e-01   1.3725000000000001e+00   3.4370000000000001e-01  -1.0470000000000000e-01  -8.8000000000000005e-03   1.1984999999999999e+00   3.7800000000000000e-01   4.0048000000000004e+00   4.6239999999999998e-01   8.6599999999999996e-02   3.0959999999999999e-01
   6.8330000000000002e-01  -3.7369999999999998e-01   3.4310000000000002e-01   3.9140000000000003e-01  -1.5229999999999999e-01  -2.6300000000000000e-02   1.1540999999999999e+00   2.2239999999999999e-01   2.2635999999999998e+00   6.0690000000000000e-01   1.2509999999999999e-01   2.7870000000000000e-01
  -2.6450000000000001e-01  -4.6170000000000000e-01   1.1152000000000000e+00   6.0150000000000003e-01   1.9000000000000000e-02  -3.5099999999999999e-02   1.3983000000000001e+00   5.5589999999999995e-01   2.8730000000000002e+00   4.9130000000000001e-01   1.0580000000000001e-01   2.6100000000000001e-01
  -5.0700000000000001e-01   2.1999999999999999e-02   9.4359999999999999e-01   3.4370000000000001e-01  -1.3320000000000001e-01   4.4000000000000003e-03   1.3095000000000001e+00   2.4460000000000001e-01   2.8730000000000002e+00   5.1049999999999995e-01   1.1550000000000001e-01   2.8749999999999998e-01
   2.2040000000000001e-01   8.7900000000000006e-02   6.8630000000000002e-01   4.2009999999999997e-01  -1.5229999999999999e-01   1.7500000000000002e-02   1.1984999999999999e+00   5.1139999999999997e-01   3.5695000000000001e+00   4.4309999999999999e-01   1.0580000000000001e-01   2.1229999999999999e-01
   2.6450000000000001e-01  -1.3189999999999999e-01   6.8630000000000002e-01   4.4869999999999999e-01  -2.3790000000000000e-01  -4.4000000000000003e-03   9.9880000000000002e-01   1.1119999999999999e-01   2.7858999999999998e+00   5.1049999999999995e-01  -3.8500000000000000e-02   2.7870000000000000e-01
  -1.1020000000000001e-01  -1.3189999999999999e-01   1.2010000000000001e+00   3.5330000000000000e-01  -1.3320000000000001e-01  -1.3200000000000000e-02   1.3539000000000001e+00   3.3350000000000002e-01   2.7858999999999998e+00   5.7799999999999996e-01   1.0580000000000001e-01   2.5209999999999999e-01
  -5.0700000000000001e-01  -8.7900000000000006e-02  -6.0050000000000003e-01   4.0100000000000002e-01   2.8500000000000001e-02  -4.8200000000000000e-02   1.1762999999999999e+00   4.6689999999999998e-01   2.9600000000000000e+00   5.2020000000000000e-01   1.6360000000000000e-01   2.3440000000000000e-01
   1.1020000000000001e-01  -1.0990000000000000e-01   3.4310000000000002e-01   3.6280000000000001e-01  -9.5200000000000007e-02  -1.7500000000000002e-02   1.1762999999999999e+00  -4.4499999999999998e-02   3.0470999999999999e+00   3.9489999999999997e-01   1.1550000000000001e-01   2.4329999999999999e-01
   3.9679999999999999e-01   8.7900000000000006e-02   5.1470000000000005e-01   4.3919999999999998e-01  -1.9030000000000000e-01  -8.7700000000000000e-02   1.4205000000000001e+00   5.3369999999999995e-01   3.5695000000000001e+00   5.2020000000000000e-01   1.0580000000000001e-01   2.4329999999999999e-01
  -2.2040000000000001e-01  -6.6000000000000003e-02   3.4310000000000002e-01   4.7739999999999999e-01  -1.9980000000000001e-01   6.1400000000000003e-02   1.1984999999999999e+00   1.5559999999999999e-01   2.9600000000000000e+00   4.7199999999999998e-01   8.6599999999999996e-02   2.5659999999999999e-01
  -6.6100000000000006e-02  -4.6170000000000000e-01  -1.0294000000000001e+00   4.7739999999999999e-01  -2.8500000000000001e-02  -7.8899999999999998e-02   8.8780000000000003e-01   3.1130000000000002e-01   3.2212000000000001e+00   5.3939999999999999e-01   4.8099999999999997e-02   2.3890000000000000e-01
  -8.8200000000000001e-02   3.0780000000000002e-01  -8.5800000000000001e-02   4.7739999999999999e-01  -6.6600000000000006e-02   4.4000000000000003e-03   1.0209999999999999e+00   6.4480000000000004e-01   2.7858999999999998e+00   4.8159999999999997e-01   9.6199999999999994e-02   2.4770000000000000e-01
   2.1999999999999999e-02   8.3540000000000003e-01   0.0000000000000000e+00   4.8690000000000000e-01  -4.7600000000000003e-02  -1.0520000000000000e-01   1.1540999999999999e+00   1.7790000000000000e-01   2.6989000000000001e+00   5.5869999999999997e-01   9.6199999999999994e-02   2.6979999999999998e-01
   8.8200000000000001e-02  -4.3999999999999997e-02   1.7160000000000000e-01   4.7739999999999999e-01  -5.7099999999999998e-02  -4.3900000000000002e-02   1.1318999999999999e+00   5.3369999999999995e-01   3.3083000000000000e+00   4.5269999999999999e-01   9.5999999999999992e-03   2.6979999999999998e-01
  -2.2040000000000001e-01   4.3999999999999997e-02   1.7160000000000000e-01   4.3919999999999998e-01  -3.8100000000000002e-02  -6.1400000000000003e-02   1.1984999999999999e+00   8.8900000000000007e-02   3.2212000000000001e+00   4.1420000000000001e-01   1.1550000000000001e-01   2.6540000000000002e-01
   4.4100000000000000e-02   4.1770000000000002e-01  -8.5800000000000001e-02   4.9650000000000000e-01  -7.6100000000000001e-02  -3.5099999999999999e-02   1.3317000000000001e+00   2.6679999999999998e-01   3.6564999999999999e+00   5.9719999999999995e-01   1.5400000000000000e-01   2.9640000000000000e-01
   0.0000000000000000e+00   2.1999999999999999e-02   7.7210000000000001e-01   3.9140000000000003e-01  -1.2370000000000000e-01   1.3200000000000000e-02   1.1318999999999999e+00   2.6679999999999998e-01   3.2212000000000001e+00   4.9130000000000001e-01   1.0580000000000001e-01   2.4770000000000000e-01
   1.3230000000000000e-01  -2.1999999999999999e-02   7.7210000000000001e-01   5.3469999999999995e-01  -1.1420000000000000e-01  -5.2600000000000001e-02   1.0875999999999999e+00   2.4460000000000001e-01   3.5695000000000001e+00   5.2980000000000005e-01  -2.8899999999999999e-02   2.6979999999999998e-01
   6.6100000000000006e-02   2.1999999999999999e-02   8.5800000000000001e-02   4.8690000000000000e-01  -7.6100000000000001e-02  -6.5799999999999997e-02   1.0875999999999999e+00   3.3350000000000002e-01   3.0470999999999999e+00   5.1049999999999995e-01   1.2509999999999999e-01   2.4770000000000000e-01
  -3.0859999999999999e-01   6.6000000000000003e-02   3.4310000000000002e-01   4.6779999999999999e-01  -1.9000000000000000e-02  -2.1899999999999999e-02   1.1096999999999999e+00   2.6679999999999998e-01   3.5695000000000001e+00   4.8159999999999997e-01   1.8279999999999999e-01   2.5659999999999999e-01
   4.4100000000000000e-02   1.5390000000000001e-01   5.1470000000000005e-01   5.3469999999999995e-01  -9.4999999999999998e-03  -2.1899999999999999e-02   1.3539000000000001e+00   3.7800000000000000e-01   2.3506000000000000e+00   5.0090000000000001e-01   1.2509999999999999e-01   2.2120000000000001e-01
   2.8649999999999998e-01   6.6000000000000003e-02   6.0050000000000003e-01   4.9650000000000000e-01  -3.8100000000000002e-02  -3.9500000000000000e-02   1.0653999999999999e+00   4.2249999999999999e-01   3.6564999999999999e+00   5.8760000000000001e-01   8.6599999999999996e-02   2.3890000000000000e-01
  -4.4100000000000000e-02   6.6000000000000003e-02   6.0050000000000003e-01   3.5330000000000000e-01  -1.1420000000000000e-01   1.3200000000000000e-02   1.2428999999999999e+00   2.4460000000000001e-01   3.0470999999999999e+00   5.5869999999999997e-01   9.6199999999999994e-02   2.2559999999999999e-01
  -1.3230000000000000e-01   2.1980000000000000e-01   2.5740000000000002e-01   5.0600000000000001e-01  -9.5200000000000007e-02  -6.5799999999999997e-02   1.1318999999999999e+00   8.8900000000000007e-02   2.9600000000000000e+00   4.6239999999999998e-01   7.6999999999999999e-02   2.3440000000000000e-01
  -1.3230000000000000e-01   2.8580000000000000e-01   5.1470000000000005e-01   4.9650000000000000e-01  -5.7099999999999998e-02  -1.1400000000000000e-01   1.2650999999999999e+00   2.6679999999999998e-01   3.8306000000000000e+00   4.6239999999999998e-01   1.9199999999999998e-02   2.6540000000000002e-01
   2.2040000000000001e-01   1.5390000000000001e-01   1.7160000000000000e-01   3.1509999999999999e-01  -9.5200000000000007e-02  -1.3200000000000000e-02   9.3220000000000003e-01   1.1119999999999999e-01   2.9600000000000000e+00   5.2980000000000005e-01   5.7700000000000001e-02   2.5209999999999999e-01
   1.9839999999999999e-01   8.7900000000000006e-02   1.2867999999999999e+00   3.1509999999999999e-01  -1.4269999999999999e-01  -7.4499999999999997e-02   1.1318999999999999e+00   4.8920000000000002e-01   3.0470999999999999e+00   4.9130000000000001e-01   5.7700000000000001e-02   2.4770000000000000e-01
  -1.7630000000000001e-01   6.6000000000000003e-02   4.2890000000000000e-01   5.0600000000000001e-01  -1.6180000000000000e-01  -1.1400000000000000e-01   1.3095000000000001e+00   3.7800000000000000e-01   3.0470999999999999e+00   4.9130000000000001e-01   1.4430000000000001e-01   2.4770000000000000e-01
  -2.2040000000000001e-01   1.7590000000000000e-01   8.5800000000000001e-02   4.0100000000000002e-01  -7.6100000000000001e-02  -3.5099999999999999e-02   1.0431999999999999e+00   2.8910000000000002e-01   3.5695000000000001e+00   5.7799999999999996e-01   5.7700000000000001e-02   2.4770000000000000e-01
   1.1020000000000001e-01   1.3189999999999999e-01   8.5800000000000001e-02   4.3919999999999998e-01  -7.6100000000000001e-02  -4.8200000000000000e-02   1.1984999999999999e+00   4.4469999999999998e-01   3.2212000000000001e+00   5.0090000000000001e-01   6.7400000000000002e-02   2.3890000000000000e-01
   0.0000000000000000e+00  -1.9789999999999999e-01   6.0050000000000003e-01   4.6779999999999999e-01  -1.4269999999999999e-01  -2.1899999999999999e-02   9.1000000000000003e-01   3.3350000000000002e-01   3.3083000000000000e+00   4.4309999999999999e-01   1.4430000000000001e-01   2.0790000000000000e-01
   2.1999999999999999e-02   1.3189999999999999e-01   4.2890000000000000e-01   4.7739999999999999e-01   2.8500000000000001e-02  -4.8200000000000000e-02   1.1540999999999999e+00   3.7800000000000000e-01   3.0470999999999999e+00   4.9130000000000001e-01   9.6199999999999994e-02   2.7870000000000000e-01
   4.4100000000000000e-02  -8.7900000000000006e-02   3.4310000000000002e-01   4.2959999999999998e-01  -7.6100000000000001e-02  -4.3900000000000002e-02   1.2206999999999999e+00   4.4469999999999998e-01   3.3953000000000002e+00   4.7199999999999998e-01   1.7319999999999999e-01   2.9189999999999999e-01
   1.3230000000000000e-01  -1.3189999999999999e-01   8.5780000000000001e-01   3.9140000000000003e-01  -5.7099999999999998e-02  -7.0199999999999999e-02   1.1984999999999999e+00   2.6679999999999998e-01   2.9600000000000000e+00   5.0090000000000001e-01   8.6599999999999996e-02   2.2120000000000001e-01
   1.1020000000000001e-01  -2.1999999999999999e-02   3.4310000000000002e-01   4.5829999999999999e-01  -1.4269999999999999e-01  -7.4499999999999997e-02   1.2650999999999999e+00   4.2249999999999999e-01   3.1341999999999999e+00   4.3350000000000000e-01   4.8099999999999997e-02   2.7429999999999999e-01
  -2.4249999999999999e-01   8.7900000000000006e-02   2.5740000000000002e-01   4.2959999999999998e-01  -8.5599999999999996e-02  -9.2100000000000001e-02   1.2873000000000001e+00   4.6689999999999998e-01   3.8306000000000000e+00   5.7799999999999996e-01   1.2509999999999999e-01   2.3890000000000000e-01
   8.8200000000000001e-02   8.7900000000000006e-02   8.5800000000000001e-02   4.2009999999999997e-01  -1.0470000000000000e-01  -6.5799999999999997e-02   9.5440000000000003e-01   2.0010000000000000e-01   3.6564999999999999e+00   3.7569999999999998e-01   5.7700000000000001e-02   2.6540000000000002e-01
   1.1020000000000001e-01   4.3999999999999997e-02   7.7210000000000001e-01   4.0100000000000002e-01  -1.4269999999999999e-01  -8.7700000000000000e-02   1.2206999999999999e+00   2.4460000000000001e-01   3.1341999999999999e+00   5.6830000000000003e-01   2.8899999999999999e-02   2.7870000000000000e-01
   1.9839999999999999e-01   1.0990000000000000e-01   7.7210000000000001e-01   4.3919999999999998e-01  -1.2370000000000000e-01  -6.1400000000000003e-02   1.1762999999999999e+00   1.3339999999999999e-01   3.5695000000000001e+00   5.2020000000000000e-01   1.5400000000000000e-01   2.1679999999999999e-01
   0.0000000000000000e+00   1.7590000000000000e-01   3.4310000000000002e-01   3.9140000000000003e-01   0.0000000000000000e+00  -6.1400000000000003e-02   1.2650999999999999e+00   3.3350000000000002e-01   3.1341999999999999e+00   4.8159999999999997e-01   5.7700000000000001e-02   2.6979999999999998e-01
  -1.1020000000000001e-01   6.6000000000000003e-02   3.4310000000000002e-01   5.1559999999999995e-01  -1.1420000000000000e-01  -8.7700000000000000e-02   1.0875999999999999e+00   3.1130000000000002e-01   3.0470999999999999e+00   5.3939999999999999e-01   9.5999999999999992e-03   2.4329999999999999e-01
   1.1020000000000001e-01   8.7900000000000006e-02   0.0000000000000000e+00   5.1559999999999995e-01   0.0000000000000000e+00  -7.8899999999999998e-02   1.2650999999999999e+00   4.0020000000000000e-01   3.3083000000000000e+00   4.8159999999999997e-01   7.6999999999999999e-02   2.4329999999999999e-01
   1.7630000000000001e-01  -1.9789999999999999e-01   6.0050000000000003e-01   4.2009999999999997e-01  -1.1420000000000000e-01  -4.4000000000000003e-03   9.7660000000000002e-01   3.1130000000000002e-01   3.4824000000000002e+00   5.3939999999999999e-01   1.6360000000000000e-01   2.4770000000000000e-01
   0.0000000000000000e+00  -8.7900000000000006e-02   4.2890000000000000e-01   5.5379999999999996e-01  -1.6180000000000000e-01  -7.0199999999999999e-02   1.1762999999999999e+00   8.8900000000000007e-02   3.1341999999999999e+00   4.9130000000000001e-01   9.5999999999999992e-03   2.9189999999999999e-01
  -4.4100000000000000e-02   1.0990000000000000e-01   0.0000000000000000e+00   4.5829999999999999e-01  -9.5200000000000007e-02   4.4000000000000003e-03   1.1318999999999999e+00   1.3339999999999999e-01   2.7858999999999998e+00   5.2020000000000000e-01   1.4430000000000001e-01   2.3440000000000000e-01
   1.3230000000000000e-01   8.7900000000000006e-02   5.1470000000000005e-01   4.3919999999999998e-01  -9.5200000000000007e-02  -7.0199999999999999e-02   9.9880000000000002e-01   2.6679999999999998e-01   2.6118000000000001e+00   5.2980000000000005e-01   7.6999999999999999e-02   2.3890000000000000e-01
   0.0000000000000000e+00   1.0990000000000000e-01   6.0050000000000003e-01   4.4869999999999999e-01  -1.1420000000000000e-01  -7.4499999999999997e-02   1.0209999999999999e+00   4.0020000000000000e-01   2.6118000000000001e+00   4.7199999999999998e-01   6.7400000000000002e-02   2.2559999999999999e-01
  -1.5429999999999999e-01   1.3189999999999999e-01   3.4310000000000002e-01   4.2959999999999998e-01  -1.2370000000000000e-01  -8.7700000000000000e-02   9.9880000000000002e-01   4.8920000000000002e-01   3.0470999999999999e+00   5.2980000000000005e-01   7.6999999999999999e-02   2.4770000000000000e-01
   1.1020000000000001e-01   6.6000000000000003e-02   2.5740000000000002e-01   4.4869999999999999e-01  -1.2370000000000000e-01  -8.3299999999999999e-02   1.1096999999999999e+00   1.7790000000000000e-01   2.9600000000000000e+00   4.5269999999999999e-01   1.8279999999999999e-01   2.5659999999999999e-01
   1.1020000000000001e-01   6.6000000000000003e-02   6.0050000000000003e-01   3.4370000000000001e-01  -8.5599999999999996e-02  -4.3900000000000002e-02   1.1540999999999999e+00   3.3350000000000002e-01   3.2212000000000001e+00   5.3939999999999999e-01   1.4430000000000001e-01   2.9189999999999999e-01
   2.1999999999999999e-02   4.3999999999999997e-02   2.5740000000000002e-01   4.7739999999999999e-01  -1.0470000000000000e-01  -5.7000000000000002e-02   1.1984999999999999e+00   4.0020000000000000e-01   3.5695000000000001e+00   3.9489999999999997e-01   1.9239999999999999e-01   2.8749999999999998e-01
   4.4100000000000000e-02  -6.6000000000000003e-02   3.4310000000000002e-01   4.7739999999999999e-01   3.8100000000000002e-02  -7.0199999999999999e-02   1.1318999999999999e+00   8.8900000000000007e-02   3.3083000000000000e+00   4.4309999999999999e-01   1.1550000000000001e-01   2.8310000000000002e-01
  -2.1999999999999999e-02   6.6000000000000003e-02   3.4310000000000002e-01   4.2009999999999997e-01  -1.4269999999999999e-01  -3.5099999999999999e-02   8.8780000000000003e-01   3.7800000000000000e-01   2.7858999999999998e+00   4.2380000000000001e-01   6.7400000000000002e-02   2.4770000000000000e-01
  -1.1020000000000001e-01  -4.3999999999999997e-02   1.2010000000000001e+00   5.0600000000000001e-01  -1.4269999999999999e-01  -4.8200000000000000e-02   1.0653999999999999e+00   4.2249999999999999e-01   2.7858999999999998e+00   5.7799999999999996e-01   8.6599999999999996e-02   2.7429999999999999e-01
   1.1020000000000001e-01   2.1999999999999999e-02   1.7160000000000000e-01   3.8190000000000002e-01   9.4999999999999998e-03  -1.2720000000000001e-01   1.1984999999999999e+00   4.2249999999999999e-01   2.8730000000000002e+00   5.2980000000000005e-01   1.0580000000000001e-01   2.8749999999999998e-01
   1.1020000000000001e-01   8.7900000000000006e-02   7.7210000000000001e-01   4.0100000000000002e-01  -1.5229999999999999e-01  -4.3900000000000002e-02   1.0653999999999999e+00   3.3350000000000002e-01   2.8730000000000002e+00   4.7199999999999998e-01   7.6999999999999999e-02   3.0080000000000001e-01
  -4.4100000000000000e-02   0.0000000000000000e+00  -4.2890000000000000e-01   3.5330000000000000e-01  -1.5229999999999999e-01  -8.7700000000000000e-02   1.1318999999999999e+00   4.2249999999999999e-01   3.0470999999999999e+00   4.7199999999999998e-01   3.8500000000000000e-02   2.3890000000000000e-01
  -1.1020000000000001e-01  -8.7900000000000006e-02  -5.1470000000000005e-01   5.4420000000000002e-01  -6.6600000000000006e-02  -1.3200000000000000e-02   9.9880000000000002e-01   2.8910000000000002e-01   2.2635999999999998e+00   5.3939999999999999e-01   1.4430000000000001e-01   2.1679999999999999e-01
   6.6100000000000006e-02   6.6000000000000003e-02   2.5740000000000002e-01   4.8690000000000000e-01  -1.2370000000000000e-01  -1.7500000000000002e-02   1.2206999999999999e+00   1.7790000000000000e-01   3.1341999999999999e+00   5.1049999999999995e-01   1.3469999999999999e-01   2.0349999999999999e-01
   4.4100000000000000e-02   4.3999999999999997e-02   1.0294000000000001e+00   4.6779999999999999e-01  -1.3320000000000001e-01  -4.3900000000000002e-02   1.1318999999999999e+00   2.8910000000000002e-01   2.8730000000000002e+00   4.4309999999999999e-01   1.4430000000000001e-01   2.5659999999999999e-01
   1.7630000000000001e-01   1.5390000000000001e-01   4.2890000000000000e-01   4.7739999999999999e-01  -9.4999999999999998e-03  -7.4499999999999997e-02   1.1096999999999999e+00   2.2239999999999999e-01   3.0470999999999999e+00   5.6830000000000003e-01   2.1170000000000000e-01   2.5659999999999999e-01
   4.4100000000000000e-02   1.5390000000000001e-01   5.1470000000000005e-01   5.1559999999999995e-01  -6.6600000000000006e-02  -6.1400000000000003e-02   1.1762999999999999e+00   2.4460000000000001e-01   3.1341999999999999e+00   5.3939999999999999e-01   9.6199999999999994e-02   1.9460000000000000e-01
  -2.2040000000000001e-01  -8.7900000000000006e-02  -8.5800000000000001e-02   4.5829999999999999e-01  -1.4269999999999999e-01  -1.7500000000000002e-02   1.2428999999999999e+00   1.7790000000000000e-01   3.6564999999999999e+00   5.3939999999999999e-01   7.6999999999999999e-02   2.4329999999999999e-01
  -2.8649999999999998e-01  -2.1999999999999999e-02   0.0000000000000000e+00   5.0600000000000001e-01  -1.3320000000000001e-01  -2.1899999999999999e-02   1.1540999999999999e+00   4.6689999999999998e-01   3.3083000000000000e+00   5.0090000000000001e-01   8.6599999999999996e-02   2.8749999999999998e-01
  -1.1020000000000001e-01   1.0990000000000000e-01   6.8630000000000002e-01   5.4420000000000002e-01  -2.8500000000000001e-02  -9.2100000000000001e-02   8.6560000000000004e-01   1.3339999999999999e-01   3.1341999999999999e+00   5.2980000000000005e-01   2.8899999999999999e-02   2.5209999999999999e-01
  -1.7630000000000001e-01   1.9789999999999999e-01   7.7210000000000001e-01   3.6280000000000001e-01  -7.6100000000000001e-02  -2.1899999999999999e-02   1.1096999999999999e+00   2.6679999999999998e-01   2.6118000000000001e+00   5.1049999999999995e-01   4.8099999999999997e-02   2.5209999999999999e-01
  -2.1999999999999999e-02   1.0990000000000000e-01   5.1470000000000005e-01   3.8190000000000002e-01  -1.4269999999999999e-01  -3.5099999999999999e-02   1.2206999999999999e+00   3.5580000000000001e-01   3.1341999999999999e+00   5.2980000000000005e-01   5.7700000000000001e-02   2.6540000000000002e-01
   8.8200000000000001e-02  -1.0990000000000000e-01   5.1470000000000005e-01   4.2959999999999998e-01  -3.8100000000000002e-02  -3.9500000000000000e-02   9.3220000000000003e-01   4.6689999999999998e-01   3.5695000000000001e+00   4.9130000000000001e-01   3.8500000000000000e-02   2.5209999999999999e-01
  -1.5429999999999999e-01  -2.1999999999999999e-02   3.4310000000000002e-01   4.6779999999999999e-01  -2.4740000000000001e-01  -4.4000000000000003e-03   1.1762999999999999e+00   1.5559999999999999e-01   2.6118000000000001e+00   5.4910000000000003e-01   1.4430000000000001e-01   2.4329999999999999e-01
  -2.1999999999999999e-02   1.3189999999999999e-01   6.8630000000000002e-01   4.4869999999999999e-01  -1.8079999999999999e-01  -7.0199999999999999e-02   1.2873000000000001e+00   3.3350000000000002e-01   3.0470999999999999e+00   5.5869999999999997e-01   1.2509999999999999e-01   1.9910000000000000e-01
   4.4100000000000000e-02   2.1999999999999999e-02   8.5780000000000001e-01   5.4420000000000002e-01   1.9000000000000000e-02  -9.6500000000000002e-02   1.3317000000000001e+00   4.2249999999999999e-01   3.0470999999999999e+00   6.1650000000000005e-01   8.6599999999999996e-02   2.6100000000000001e-01
   4.4100000000000000e-02   3.0780000000000002e-01   3.4310000000000002e-01   4.8690000000000000e-01  -2.8500000000000001e-02  -6.1400000000000003e-02   1.0653999999999999e+00   4.4469999999999998e-01   3.3083000000000000e+00   4.5269999999999999e-01   4.8099999999999997e-02   2.3000000000000001e-01
   2.1999999999999999e-02  -4.3999999999999997e-02   1.7160000000000000e-01   4.4869999999999999e-01  -1.3320000000000001e-01  -8.7700000000000000e-02   1.1984999999999999e+00   2.4460000000000001e-01   3.6564999999999999e+00   5.0090000000000001e-01   1.2509999999999999e-01   1.7690000000000000e-01
   8.8200000000000001e-02  -1.3189999999999999e-01  -5.1470000000000005e-01   4.2959999999999998e-01  -6.6600000000000006e-02  -4.3900000000000002e-02   1.0209999999999999e+00   4.0020000000000000e-01   3.3083000000000000e+00   4.6239999999999998e-01   7.6999999999999999e-02   2.4329999999999999e-01
   1.9839999999999999e-01  -3.0780000000000002e-01   1.4582999999999999e+00   3.9140000000000003e-01  -5.7099999999999998e-02  -1.0090000000000000e-01   9.7660000000000002e-01   4.2249999999999999e-01   3.6564999999999999e+00   4.9130000000000001e-01   5.7700000000000001e-02   2.6979999999999998e-01
   0.0000000000000000e+00  -8.7900000000000006e-02   5.1470000000000005e-01   3.9140000000000003e-01  -5.7099999999999998e-02  -6.5799999999999997e-02   1.0875999999999999e+00   4.4469999999999998e-01   2.6989000000000001e+00   4.7199999999999998e-01   6.7400000000000002e-02   2.6979999999999998e-01
   8.8200000000000001e-02  -1.0990000000000000e-01  -1.7160000000000000e-01   3.6280000000000001e-01  -1.5229999999999999e-01  -1.7500000000000002e-02   8.8780000000000003e-01   4.2249999999999999e-01   2.9600000000000000e+00   5.3939999999999999e-01   9.6199999999999994e-02   2.5209999999999999e-01
   4.4100000000000000e-02   8.7900000000000006e-02   5.1470000000000005e-01   4.2009999999999997e-01  -6.6600000000000006e-02  -2.6300000000000000e-02   1.1096999999999999e+00   3.7800000000000000e-01   2.5247000000000002e+00   5.2020000000000000e-01   4.8099999999999997e-02   2.7429999999999999e-01
  -2.4249999999999999e-01   1.9789999999999999e-01  -2.5740000000000002e-01   4.2959999999999998e-01  -1.0470000000000000e-01  -6.5799999999999997e-02   1.1096999999999999e+00   1.7790000000000000e-01   3.3953000000000002e+00   4.9130000000000001e-01   6.7400000000000002e-02   2.6100000000000001e-01
  -1.9839999999999999e-01   1.0990000000000000e-01   8.5800000000000001e-02   4.0100000000000002e-01  -8.5599999999999996e-02  -7.0199999999999999e-02   1.2206999999999999e+00   4.8920000000000002e-01   3.0470999999999999e+00   5.8760000000000001e-01   1.9239999999999999e-01   2.0790000000000000e-01
  -2.1999999999999999e-02   6.6000000000000003e-02  -8.5800000000000001e-02   4.5829999999999999e-01  -1.9000000000000000e-02  -7.0199999999999999e-02   1.1540999999999999e+00   2.2239999999999999e-01   3.2212000000000001e+00   4.7199999999999998e-01   1.4430000000000001e-01   2.6100000000000001e-01
   1.9839999999999999e-01   1.5390000000000001e-01  -1.7160000000000000e-01   5.5379999999999996e-01  -3.8100000000000002e-02  -5.2600000000000001e-02   1.2873000000000001e+00   2.2239999999999999e-01   2.7858999999999998e+00   5.2980000000000005e-01   8.6599999999999996e-02   2.7870000000000000e-01
  -1.3230000000000000e-01   1.3189999999999999e-01  -1.7160000000000000e-01   3.4370000000000001e-01  -1.9000000000000000e-02  -4.8200000000000000e-02   1.1984999999999999e+00   3.3350000000000002e-01   2.8730000000000002e+00   5.5869999999999997e-01   7.6999999999999999e-02   2.6540000000000002e-01
  -2.1999999999999999e-02  -2.1999999999999999e-02   5.1470000000000005e-01   5.1559999999999995e-01   0.0000000000000000e+00  -5.7000000000000002e-02   1.2873000000000001e+00   2.6679999999999998e-01   3.8306000000000000e+00   5.2980000000000005e-01   9.6199999999999994e-02   2.8310000000000002e-01
  -8.8200000000000001e-02   2.8580000000000000e-01   6.8630000000000002e-01   4.4869999999999999e-01  -9.5200000000000007e-02  -6.1400000000000003e-02   9.7660000000000002e-01   1.7790000000000000e-01   2.8730000000000002e+00   5.2980000000000005e-01   6.7400000000000002e-02   2.4770000000000000e-01
   8.8200000000000001e-02   0.0000000000000000e+00   4.2890000000000000e-01   4.2009999999999997e-01  -1.1420000000000000e-01  -2.1899999999999999e-02   1.2650999999999999e+00   2.2239999999999999e-01   2.8730000000000002e+00   4.9130000000000001e-01   1.0580000000000001e-01   2.2120000000000001e-01
   1.5429999999999999e-01   0.0000000000000000e+00   1.7160000000000000e-01   4.5829999999999999e-01  -1.3320000000000001e-01  -3.0700000000000002e-02   1.3317000000000001e+00   2.4460000000000001e-01   3.2212000000000001e+00   4.6239999999999998e-01   1.2509999999999999e-01   2.1679999999999999e-01
   1.3230000000000000e-01   1.5390000000000001e-01   2.5740000000000002e-01   5.4420000000000002e-01  -1.3320000000000001e-01  -1.7500000000000002e-02   1.3095000000000001e+00   2.0010000000000000e-01   2.8730000000000002e+00   4.2380000000000001e-01   9.6199999999999994e-02   2.3890000000000000e-01
   1.3230000000000000e-01   6.6000000000000003e-02  -1.3725000000000001e+00   4.1049999999999998e-01  -2.1890000000000001e-01   1.7500000000000002e-02   1.3317000000000001e+00   1.7790000000000000e-01   3.3953000000000002e+00   4.7199999999999998e-01   1.5400000000000000e-01   2.3000000000000001e-01
   6.6100000000000006e-02  -8.7900000000000006e-02  -5.1470000000000005e-01   4.9650000000000000e-01  -2.0930000000000001e-01  -4.4000000000000003e-03   9.3220000000000003e-01   4.0020000000000000e-01   2.9600000000000000e+00   5.4910000000000003e-01   8.6599999999999996e-02   2.3440000000000000e-01
   2.1999999999999999e-02   1.5390000000000001e-01   6.8630000000000002e-01   5.4420000000000002e-01  -2.8500000000000001e-02  -5.7000000000000002e-02   1.2428999999999999e+00   2.8910000000000002e-01   2.8730000000000002e+00   5.0090000000000001e-01   5.7700000000000001e-02   2.0349999999999999e-01
  -8.8200000000000001e-02  -1.9789999999999999e-01   7.7210000000000001e-01   3.5330000000000000e-01  -2.8500000000000001e-02  -2.1899999999999999e-02   8.8780000000000003e-01   4.0020000000000000e-01   3.3953000000000002e+00   4.7199999999999998e-01   1.8279999999999999e-01   2.3890000000000000e-01
  -4.4100000000000000e-02   6.6000000000000003e-02   8.5800000000000001e-02   3.9140000000000003e-01  -2.8500000000000001e-02  -4.3900000000000002e-02   1.1762999999999999e+00   2.8910000000000002e-01   3.8306000000000000e+00   6.0690000000000000e-01   1.4430000000000001e-01   2.4329999999999999e-01
  -6.6100000000000006e-02  -6.6000000000000003e-02   6.8630000000000002e-01   4.2959999999999998e-01  -1.7130000000000001e-01  -1.0090000000000000e-01   1.2206999999999999e+00   3.7800000000000000e-01   2.6989000000000001e+00   4.8159999999999997e-01   4.8099999999999997e-02   2.7429999999999999e-01
   1.1020000000000001e-01  -6.6000000000000003e-02   6.8630000000000002e-01   5.1559999999999995e-01  -9.4999999999999998e-03  -9.2100000000000001e-02   9.7660000000000002e-01   1.7790000000000000e-01   3.2212000000000001e+00   4.4309999999999999e-01   1.1550000000000001e-01   2.3000000000000001e-01
  -8.8200000000000001e-02   6.6000000000000003e-02   8.5780000000000001e-01   3.7240000000000001e-01  -1.7130000000000001e-01  -4.8200000000000000e-02   1.0875999999999999e+00   1.5559999999999999e-01   3.1341999999999999e+00   5.4910000000000003e-01   1.1550000000000001e-01   2.4770000000000000e-01
  -1.5429999999999999e-01   8.7900000000000006e-02   3.4310000000000002e-01   3.5330000000000000e-01  -1.6180000000000000e-01  -5.2600000000000001e-02   1.1984999999999999e+00   4.8920000000000002e-01   2.4377000000000000e+00   5.0090000000000001e-01   8.6599999999999996e-02   2.7870000000000000e-01
   0.0000000000000000e+00   2.1999999999999999e-02  -8.5800000000000001e-02   4.6779999999999999e-01  -1.2370000000000000e-01  -5.7000000000000002e-02   1.0875999999999999e+00   4.2249999999999999e-01   3.3953000000000002e+00   5.0090000000000001e-01   4.8099999999999997e-02   2.3440000000000000e-01
   2.8649999999999998e-01  -4.3999999999999997e-02   8.5800000000000001e-02   4.2009999999999997e-01  -9.4999999999999998e-03  -7.0199999999999999e-02   1.0431999999999999e+00   4.8920000000000002e-01   2.8730000000000002e+00   5.3939999999999999e-01   8.6599999999999996e-02   2.4329999999999999e-01
  -1.3230000000000000e-01  -2.1999999999999999e-02   3.4310000000000002e-01   5.0600000000000001e-01   2.8500000000000001e-02  -5.2600000000000001e-02   1.1318999999999999e+00   5.1139999999999997e-01   3.1341999999999999e+00   5.2980000000000005e-01   4.8099999999999997e-02   2.4770000000000000e-01
  -4.4100000000000000e-02   1.3189999999999999e-01  -6.0050000000000003e-01   4.3919999999999998e-01  -9.5200000000000007e-02  -5.7000000000000002e-02   1.2206999999999999e+00   3.7800000000000000e-01   2.5247000000000002e+00   4.7199999999999998e-01   7.6999999999999999e-02   3.0959999999999999e-01
   4.6289999999999998e-01   1.3189999999999999e-01   6.8630000000000002e-01   4.4869999999999999e-01  -1.4269999999999999e-01  -3.5099999999999999e-02   1.1096999999999999e+00   3.7800000000000000e-01   3.2212000000000001e+00   4.8159999999999997e-01   2.2130000000000000e-01   2.7429999999999999e-01
   1.5429999999999999e-01  -1.0990000000000000e-01   1.1152000000000000e+00   3.6280000000000001e-01  -1.1420000000000000e-01  -6.1400000000000003e-02   1.2206999999999999e+00   1.7790000000000000e-01   2.6989000000000001e+00   5.5869999999999997e-01   1.9199999999999998e-02   2.1679999999999999e-01
  -4.1880000000000001e-01   4.3999999999999997e-02   1.7160000000000000e-01   4.8690000000000000e-01  -2.0930000000000001e-01   3.0700000000000002e-02   1.0875999999999999e+00   4.4469999999999998e-01   3.3083000000000000e+00   4.7199999999999998e-01   1.6360000000000000e-01   2.2120000000000001e-01
   0.0000000000000000e+00   1.5390000000000001e-01   5.1470000000000005e-01   4.2009999999999997e-01  -9.5200000000000007e-02  -3.5099999999999999e-02   1.2650999999999999e+00   4.2249999999999999e-01   3.2212000000000001e+00   4.9130000000000001e-01   8.6599999999999996e-02   3.1409999999999999e-01
   1.3230000000000000e-01   0.0000000000000000e+00   3.4310000000000002e-01   4.0100000000000002e-01  -1.2370000000000000e-01   4.4000000000000003e-03   1.0431999999999999e+00   3.3350000000000002e-01   2.4377000000000000e+00   5.2020000000000000e-01   2.8899999999999999e-02   2.9640000000000000e-01
  -4.4100000000000000e-02  -2.6379999999999998e-01   6.0050000000000003e-01   4.7739999999999999e-01  -9.5200000000000007e-02  -8.3299999999999999e-02   1.2206999999999999e+00   4.4499999999999998e-02   2.9600000000000000e+00   4.7199999999999998e-01   4.8099999999999997e-02   2.0349999999999999e-01
  -3.7469999999999998e-01   4.3999999999999997e-02   1.7160000000000000e-01   5.2510000000000001e-01  -7.6100000000000001e-02  -4.4000000000000003e-03   9.7660000000000002e-01   4.8920000000000002e-01   4.0048000000000004e+00   4.9130000000000001e-01   9.6199999999999994e-02   2.7870000000000000e-01
  -1.5429999999999999e-01   1.0990000000000000e-01   6.8630000000000002e-01   4.2959999999999998e-01  -1.1420000000000000e-01  -3.9500000000000000e-02   1.1540999999999999e+00   3.1130000000000002e-01   3.0470999999999999e+00   4.7199999999999998e-01   6.7400000000000002e-02   3.8040000000000002e-01
   4.1880000000000001e-01  -1.5390000000000001e-01   1.7160000000000000e-01   4.9650000000000000e-01  -1.0470000000000000e-01  -3.9500000000000000e-02   1.3983000000000001e+00  -1.3339999999999999e-01   1.9153000000000000e+00   5.0090000000000001e-01   6.7400000000000002e-02   1.6810000000000000e-01
   4.4100000000000000e-02  -4.3999999999999997e-02   4.2890000000000000e-01   4.7739999999999999e-01  -4.7600000000000003e-02  -7.4499999999999997e-02   9.1000000000000003e-01   7.5600000000000001e-01   3.9177000000000000e+00   3.9489999999999997e-01   1.3469999999999999e-01   2.5209999999999999e-01
  -2.2040000000000001e-01   1.9789999999999999e-01   8.5800000000000001e-02   5.3469999999999995e-01  -7.6100000000000001e-02  -5.2600000000000001e-02   9.7660000000000002e-01   1.5559999999999999e-01   3.7435999999999998e+00   4.7199999999999998e-01   1.5400000000000000e-01   3.1409999999999999e-01
  -4.4100000000000000e-02   6.6000000000000003e-02  -2.5740000000000002e-01   4.1049999999999998e-01  -1.4269999999999999e-01  -3.5099999999999999e-02   1.3983000000000001e+00  -3.3350000000000002e-01   2.6989000000000001e+00   4.6239999999999998e-01   8.6599999999999996e-02   1.8579999999999999e-01
   3.9679999999999999e-01   1.5390000000000001e-01   5.1470000000000005e-01   4.2959999999999998e-01  -2.1890000000000001e-01  -5.2600000000000001e-02   9.5440000000000003e-01   8.4499999999999997e-01   2.9600000000000000e+00   5.1049999999999995e-01   1.3469999999999999e-01   2.4770000000000000e-01
   1.9839999999999999e-01   0.0000000000000000e+00   8.5800000000000001e-02   4.6779999999999999e-01  -1.5229999999999999e-01  -4.8200000000000000e-02   1.1096999999999999e+00   3.5580000000000001e-01   4.1788999999999996e+00   4.6239999999999998e-01   1.2509999999999999e-01   2.2559999999999999e-01
  -1.5429999999999999e-01   1.0990000000000000e-01  -3.4310000000000002e-01   3.8190000000000002e-01  -2.8500000000000001e-02  -2.6300000000000000e-02   1.1096999999999999e+00   2.2200000000000001e-02   2.4377000000000000e+00   4.6239999999999998e-01   1.1550000000000001e-01   3.1850000000000001e-01
   1.1020000000000001e-01  -8.7900000000000006e-02  -8.5800000000000001e-02   3.6280000000000001e-01  -1.5229999999999999e-01  -2.6300000000000000e-02   1.0209999999999999e+00   5.7809999999999995e-01   3.4824000000000002e+00   6.0690000000000000e-01   5.7700000000000001e-02   2.7429999999999999e-01
   0.0000000000000000e+00   2.1980000000000000e-01   9.4359999999999999e-01   3.2460000000000000e-01  -1.0470000000000000e-01  -9.2100000000000001e-02   9.7660000000000002e-01   3.5580000000000001e-01   3.1341999999999999e+00   4.6239999999999998e-01   1.4430000000000001e-01   2.1679999999999999e-01
   1.7630000000000001e-01  -2.1999999999999999e-02   6.0050000000000003e-01   3.8190000000000002e-01  -1.7130000000000001e-01  -3.9500000000000000e-02   1.2650999999999999e+00   0.0000000000000000e+00   2.7858999999999998e+00   4.3350000000000000e-01   1.3469999999999999e-01   2.7429999999999999e-01
   0.0000000000000000e+00  -1.3189999999999999e-01   6.0050000000000003e-01   4.4869999999999999e-01  -9.5200000000000007e-02  -8.7700000000000000e-02   1.3539000000000001e+00   4.0020000000000000e-01   3.2212000000000001e+00   4.8159999999999997e-01   1.1550000000000001e-01   2.8749999999999998e-01
  -6.6100000000000006e-02   2.8580000000000000e-01  -8.5800000000000001e-02   5.2510000000000001e-01  -4.7600000000000003e-02  -5.7000000000000002e-02   9.3220000000000003e-01   7.1150000000000002e-01   3.2212000000000001e+00   5.4910000000000003e-01   6.7400000000000002e-02   2.5659999999999999e-01
   6.6100000000000006e-02  -2.4179999999999999e-01   2.5740000000000002e-01   4.4869999999999999e-01  -3.8100000000000002e-02  -7.0199999999999999e-02   1.0209999999999999e+00   3.3350000000000002e-01   2.7858999999999998e+00   5.6830000000000003e-01   1.9239999999999999e-01   2.4770000000000000e-01
   1.7630000000000001e-01  -8.7900000000000006e-02   3.4310000000000002e-01   3.9140000000000003e-01  -1.3320000000000001e-01  -6.1400000000000003e-02   1.2428999999999999e+00   1.3339999999999999e-01   2.9600000000000000e+00   5.2980000000000005e-01   1.0580000000000001e-01   3.0080000000000001e-01
   6.6100000000000006e-02  -8.7900000000000006e-02  -8.5800000000000001e-02   4.2959999999999998e-01  -8.5599999999999996e-02  -1.3200000000000000e-02   9.7660000000000002e-01   5.7809999999999995e-01   3.3953000000000002e+00   4.8159999999999997e-01   5.7700000000000001e-02   2.3890000000000000e-01
  -1.5429999999999999e-01   4.3999999999999997e-02   1.7160000000000000e-01   5.2510000000000001e-01  -1.1420000000000000e-01  -2.1899999999999999e-02   1.1096999999999999e+00   4.0020000000000000e-01   2.6989000000000001e+00   4.7199999999999998e-01   6.7400000000000002e-02   2.3890000000000000e-01
   1.7630000000000001e-01   6.6000000000000003e-02   2.5740000000000002e-01   3.6280000000000001e-01  -1.5229999999999999e-01  -4.3900000000000002e-02   1.2650999999999999e+00   1.3339999999999999e-01   1.9153000000000000e+00   5.5869999999999997e-01   1.3469999999999999e-01   2.1229999999999999e-01
   3.5270000000000001e-01   2.1999999999999999e-02   1.7160000000000000e-01   4.9650000000000000e-01  -1.9980000000000001e-01  -8.8000000000000005e-03   1.1318999999999999e+00   3.5580000000000001e-01   3.9177000000000000e+00   5.8760000000000001e-01   1.2509999999999999e-01   3.0959999999999999e-01
  -3.3060000000000000e-01   1.0990000000000000e-01  -2.5740000000000002e-01   4.7739999999999999e-01  -1.5229999999999999e-01  -3.9500000000000000e-02   1.0431999999999999e+00   6.6699999999999995e-02   2.8730000000000002e+00   4.2380000000000001e-01   7.6999999999999999e-02   2.3890000000000000e-01
  -4.1880000000000001e-01   0.0000000000000000e+00   5.1470000000000005e-01   4.2959999999999998e-01  -6.6600000000000006e-02  -1.7500000000000002e-02   1.1762999999999999e+00   2.2239999999999999e-01   3.4824000000000002e+00   5.1049999999999995e-01   2.0210000000000000e-01   1.9910000000000000e-01
   2.8649999999999998e-01   1.0990000000000000e-01   0.0000000000000000e+00   4.5829999999999999e-01  -3.8100000000000002e-02  -6.5799999999999997e-02   1.2428999999999999e+00   1.7790000000000000e-01   3.0470999999999999e+00   5.1049999999999995e-01   1.3469999999999999e-01   2.9189999999999999e-01
   2.6450000000000001e-01  -1.3189999999999999e-01   8.5800000000000001e-02   5.3469999999999995e-01  -1.0470000000000000e-01  -7.0199999999999999e-02   9.3220000000000003e-01   6.0040000000000004e-01   2.5247000000000002e+00   4.6239999999999998e-01   8.6599999999999996e-02   2.6540000000000002e-01
   1.3230000000000000e-01   2.4179999999999999e-01  -1.7160000000000000e-01   5.2510000000000001e-01  -6.6600000000000006e-02  -2.6300000000000000e-02   1.1984999999999999e+00  -1.1119999999999999e-01   2.9600000000000000e+00   5.0090000000000001e-01   1.0580000000000001e-01   2.3000000000000001e-01
  -1.9839999999999999e-01   6.6000000000000003e-02   6.8630000000000002e-01   4.6779999999999999e-01  -1.2370000000000000e-01  -2.6300000000000000e-02   1.2650999999999999e+00   4.2249999999999999e-01   2.3506000000000000e+00   4.9130000000000001e-01   5.7700000000000001e-02   2.3440000000000000e-01
   1.1020000000000001e-01   1.0990000000000000e-01   2.5740000000000002e-01   4.9650000000000000e-01  -1.7130000000000001e-01  -5.7000000000000002e-02   1.1762999999999999e+00   4.2249999999999999e-01   3.1341999999999999e+00   4.4309999999999999e-01   5.7700000000000001e-02   2.3890000000000000e-01
   1.5429999999999999e-01  -1.9789999999999999e-01   1.0294000000000001e+00   4.9650000000000000e-01  -9.5200000000000007e-02  -8.8000000000000005e-03   8.8780000000000003e-01   1.3339999999999999e-01   3.3953000000000002e+00   4.6239999999999998e-01   7.6999999999999999e-02   2.6540000000000002e-01
  -1.1020000000000001e-01   4.3999999999999997e-02   2.5740000000000002e-01   4.7739999999999999e-01  -9.5200000000000007e-02  -4.8200000000000000e-02   1.0653999999999999e+00   3.1130000000000002e-01   3.1341999999999999e+00   5.2020000000000000e-01   8.6599999999999996e-02   2.0790000000000000e-01
  -6.6100000000000006e-02   1.3189999999999999e-01   6.0050000000000003e-01   5.3469999999999995e-01  -8.5599999999999996e-02  -1.1840000000000001e-01   9.9880000000000002e-01   1.1119999999999999e-01   3.5695000000000001e+00   4.5269999999999999e-01   6.7400000000000002e-02   1.8140000000000001e-01
   1.1020000000000001e-01  -1.0990000000000000e-01   1.7160000000000000e-01   5.5379999999999996e-01  -1.1420000000000000e-01  -3.0700000000000002e-02   9.3220000000000003e-01   3.7800000000000000e-01   2.7858999999999998e+00   4.5269999999999999e-01   5.7700000000000001e-02   2.5209999999999999e-01
   8.8200000000000001e-02   2.1999999999999999e-02   6.0050000000000003e-01   3.2460000000000000e-01  -1.0470000000000000e-01  -1.0520000000000000e-01   1.1540999999999999e+00   4.4499999999999998e-02   2.0024000000000002e+00   4.3350000000000000e-01   1.1550000000000001e-01   2.1229999999999999e-01
   2.1999999999999999e-02   2.1999999999999999e-02   1.7160000000000000e-01   4.5829999999999999e-01  -1.5229999999999999e-01  -3.0700000000000002e-02   1.1762999999999999e+00   3.3350000000000002e-01   3.0470999999999999e+00   5.7799999999999996e-01   8.6599999999999996e-02   2.6540000000000002e-01
  -1.3230000000000000e-01   2.1999999999999999e-02   2.5740000000000002e-01   4.6779999999999999e-01  -1.2370000000000000e-01  -2.6300000000000000e-02   8.6560000000000004e-01   4.8920000000000002e-01   3.6564999999999999e+00   5.0090000000000001e-01   1.3469999999999999e-01   2.6979999999999998e-01
  -1.3230000000000000e-01   1.5390000000000001e-01   8.5780000000000001e-01   4.5829999999999999e-01  -9.5200000000000007e-02  -1.0090000000000000e-01   1.3983000000000001e+00   8.8900000000000007e-02   3.2212000000000001e+00   5.6830000000000003e-01   7.6999999999999999e-02   1.7690000000000000e-01
   4.4100000000000000e-02  -4.3999999999999997e-02   1.5441000000000000e+00   4.2009999999999997e-01  -6.6600000000000006e-02  -1.2720000000000001e-01   1.1318999999999999e+00   3.1130000000000002e-01   3.4824000000000002e+00   5.3939999999999999e-01   7.6999999999999999e-02   2.9640000000000000e-01
  -8.8200000000000001e-02  -4.3999999999999997e-02   0.0000000000000000e+00   4.7739999999999999e-01  -5.7099999999999998e-02  -1.1840000000000001e-01   1.0431999999999999e+00   6.2260000000000004e-01   2.8730000000000002e+00   5.2980000000000005e-01   1.4430000000000001e-01   2.4770000000000000e-01
  -8.8200000000000001e-02  -2.1999999999999999e-02   5.1470000000000005e-01   4.5829999999999999e-01   4.7600000000000003e-02  -6.5799999999999997e-02   1.1096999999999999e+00   2.2200000000000001e-02   2.8730000000000002e+00   5.4910000000000003e-01   0.0000000000000000e+00   2.6100000000000001e-01
   1.3230000000000000e-01  -2.1999999999999999e-02   2.5740000000000002e-01   3.4370000000000001e-01  -1.7130000000000001e-01  -3.9500000000000000e-02   1.0209999999999999e+00   4.6689999999999998e-01   2.6989000000000001e+00   5.6830000000000003e-01   8.6599999999999996e-02   2.5659999999999999e-01
   1.9839999999999999e-01  -1.0990000000000000e-01   2.5740000000000002e-01   4.9650000000000000e-01  -1.2370000000000000e-01  -7.4499999999999997e-02   1.0209999999999999e+00   2.8910000000000002e-01   3.8306000000000000e+00   4.5269999999999999e-01   5.7700000000000001e-02   3.0080000000000001e-01
  -6.6100000000000006e-02   2.1999999999999999e-02   3.4310000000000002e-01   3.3420000000000000e-01  -6.6600000000000006e-02  -4.3900000000000002e-02   9.1000000000000003e-01   6.2260000000000004e-01   4.1788999999999996e+00   5.6830000000000003e-01   1.3469999999999999e-01   2.7429999999999999e-01
   6.6100000000000006e-02   2.1999999999999999e-02   2.5740000000000002e-01   3.2460000000000000e-01  -6.6600000000000006e-02  -6.5799999999999997e-02   9.7660000000000002e-01   2.8910000000000002e-01   3.1341999999999999e+00   5.0090000000000001e-01   1.8279999999999999e-01   2.5209999999999999e-01
   1.3230000000000000e-01   1.0990000000000000e-01   8.5800000000000001e-02   3.8190000000000002e-01  -5.7099999999999998e-02  -7.0199999999999999e-02   1.2428999999999999e+00   3.3350000000000002e-01   3.4824000000000002e+00   5.6830000000000003e-01   7.6999999999999999e-02   2.4329999999999999e-01
   1.9839999999999999e-01  -2.1999999999999999e-02   7.7210000000000001e-01   4.7739999999999999e-01  -1.2370000000000000e-01  -9.2100000000000001e-02   1.0875999999999999e+00   4.2249999999999999e-01   3.0470999999999999e+00   4.5269999999999999e-01   8.6599999999999996e-02   2.2120000000000001e-01
  -8.8200000000000001e-02   6.6000000000000003e-02   1.7160000000000000e-01   4.5829999999999999e-01  -2.8500000000000001e-02  -4.4000000000000003e-03   1.2428999999999999e+00   3.3350000000000002e-01   4.1788999999999996e+00   5.1049999999999995e-01   8.6599999999999996e-02   2.2559999999999999e-01
  -4.4100000000000000e-02   6.6000000000000003e-02  -1.7160000000000000e-01   4.1049999999999998e-01  -1.0470000000000000e-01  -1.0520000000000000e-01   9.9880000000000002e-01   3.7800000000000000e-01   3.2212000000000001e+00   5.0090000000000001e-01   9.6199999999999994e-02   2.7870000000000000e-01
  -1.7630000000000001e-01   1.3189999999999999e-01   2.5740000000000002e-01   4.6779999999999999e-01  -2.8500000000000001e-02  -7.4499999999999997e-02   1.1318999999999999e+00   2.0010000000000000e-01   2.5247000000000002e+00   4.9130000000000001e-01   1.3469999999999999e-01   2.5209999999999999e-01
  -1.1020000000000001e-01   2.6379999999999998e-01   1.7160000000000000e-01   4.2009999999999997e-01  -7.6100000000000001e-02  -1.3200000000000000e-02   9.7660000000000002e-01   4.0020000000000000e-01   2.9600000000000000e+00   4.6239999999999998e-01   4.8099999999999997e-02   2.6979999999999998e-01
   4.4100000000000000e-02  -8.7900000000000006e-02  -4.2890000000000000e-01   3.7240000000000001e-01  -1.1420000000000000e-01  -4.8200000000000000e-02   1.1096999999999999e+00   2.8910000000000002e-01   3.5695000000000001e+00   4.9130000000000001e-01   1.3469999999999999e-01   2.3440000000000000e-01
   2.1999999999999999e-02   4.3999999999999997e-02   1.7160000000000000e-01   3.4370000000000001e-01  -9.5200000000000007e-02  -3.0700000000000002e-02   7.7680000000000005e-01   2.8910000000000002e-01   3.2212000000000001e+00   4.3350000000000000e-01   9.6199999999999994e-02   2.1229999999999999e-01
  -6.6100000000000006e-02  -1.0990000000000000e-01   1.7160000000000000e-01   4.9650000000000000e-01  -6.6600000000000006e-02  -2.1899999999999999e-02   1.1984999999999999e+00   2.4460000000000001e-01   3.3953000000000002e+00   4.7199999999999998e-01   1.0580000000000001e-01   2.3000000000000001e-01
   8.8200000000000001e-02   0.0000000000000000e+00   4.2890000000000000e-01   4.7739999999999999e-01  -2.8500000000000001e-02   0.0000000000000000e+00   1.3983000000000001e+00   2.2239999999999999e-01   3.7435999999999998e+00   5.0090000000000001e-01   2.8899999999999999e-02   2.8310000000000002e-01
   1.5429999999999999e-01   4.3999999999999997e-02  -1.7160000000000000e-01   4.2009999999999997e-01  -7.6100000000000001e-02  -7.8899999999999998e-02   1.2206999999999999e+00   3.5580000000000001e-01   3.2212000000000001e+00   5.0090000000000001e-01   1.0580000000000001e-01   2.2559999999999999e-01
  -6.6100000000000006e-02   1.0990000000000000e-01  -8.5800000000000001e-02   4.5829999999999999e-01  -9.5200000000000007e-02  -3.0700000000000002e-02   1.1762999999999999e+00   2.6679999999999998e-01   3.4824000000000002e+00   4.9130000000000001e-01   9.6199999999999994e-02   2.6100000000000001e-01
   1.1020000000000001e-01   3.0780000000000002e-01   2.5740000000000002e-01   5.3469999999999995e-01  -5.7099999999999998e-02  -1.3200000000000000e-02   1.0209999999999999e+00   3.7800000000000000e-01   2.7858999999999998e+00   5.6830000000000003e-01   1.3469999999999999e-01   2.2559999999999999e-01
  -1.3230000000000000e-01  -1.3189999999999999e-01  -6.0050000000000003e-01   4.9650000000000000e-01  -1.3320000000000001e-01  -1.0520000000000000e-01   1.2650999999999999e+00   3.3350000000000002e-01   2.9600000000000000e+00   4.8159999999999997e-01   1.5400000000000000e-01   2.4770000000000000e-01
   8.8200000000000001e-02  -2.1980000000000000e-01   8.5800000000000001e-02   4.3919999999999998e-01  -4.7600000000000003e-02  -7.4499999999999997e-02   1.1096999999999999e+00   2.2239999999999999e-01   3.0470999999999999e+00   5.3939999999999999e-01   9.6199999999999994e-02   3.0080000000000001e-01
   2.1999999999999999e-02   0.0000000000000000e+00   6.0050000000000003e-01   4.0100000000000002e-01  -7.6100000000000001e-02  -7.4499999999999997e-02   8.6560000000000004e-01   4.6689999999999998e-01   2.5247000000000002e+00   5.1049999999999995e-01   9.6199999999999994e-02   2.6100000000000001e-01
  -4.4100000000000000e-02   4.3999999999999997e-02   2.5740000000000002e-01   4.2009999999999997e-01  -9.5200000000000007e-02  -9.6500000000000002e-02   1.1318999999999999e+00   1.7790000000000000e-01   3.3953000000000002e+00   4.8159999999999997e-01   8.6599999999999996e-02   2.6979999999999998e-01
  -6.6100000000000006e-02   2.1999999999999999e-02  -2.5740000000000002e-01   3.9140000000000003e-01  -1.9030000000000000e-01  -6.1400000000000003e-02   1.0875999999999999e+00   4.4469999999999998e-01   2.6989000000000001e+00   5.5869999999999997e-01   5.7700000000000001e-02   2.6979999999999998e-01
  -6.6100000000000006e-02  -6.6000000000000003e-02   6.0050000000000003e-01   4.1049999999999998e-01  -1.5229999999999999e-01  -3.9500000000000000e-02   1.1762999999999999e+00   3.3350000000000002e-01   2.8730000000000002e+00   5.4910000000000003e-01   6.7400000000000002e-02   2.3440000000000000e-01
   0.0000000000000000e+00   8.7900000000000006e-02  -8.5800000000000001e-02   4.5829999999999999e-01  -1.2370000000000000e-01  -7.0199999999999999e-02   1.2873000000000001e+00   4.0020000000000000e-01   2.6989000000000001e+00   5.9719999999999995e-01   1.4430000000000001e-01   2.4770000000000000e-01
   8.8200000000000001e-02  -8.7900000000000006e-02   7.7210000000000001e-01   4.1049999999999998e-01  -8.5599999999999996e-02  -1.3200000000000000e-02   1.2428999999999999e+00   3.1130000000000002e-01   2.5247000000000002e+00   5.5869999999999997e-01   7.6999999999999999e-02   2.3000000000000001e-01
   8.8200000000000001e-02   1.5390000000000001e-01  -2.5740000000000002e-01   4.5829999999999999e-01  -1.9000000000000000e-02  -2.6300000000000000e-02   1.0209999999999999e+00   2.6679999999999998e-01   4.0048000000000004e+00   5.2020000000000000e-01   1.3469999999999999e-01   2.4770000000000000e-01
   8.8200000000000001e-02  -8.7900000000000006e-02   5.1470000000000005e-01   4.2959999999999998e-01  -5.7099999999999998e-02  -5.2600000000000001e-02   8.4340000000000004e-01   3.7800000000000000e-01   3.6564999999999999e+00   5.7799999999999996e-01   1.2509999999999999e-01   2.6540000000000002e-01
  -1.3230000000000000e-01   4.3999999999999997e-02   2.5740000000000002e-01   4.8690000000000000e-01  -7.6100000000000001e-02  -7.4499999999999997e-02   1.3317000000000001e+00   4.0020000000000000e-01   3.1341999999999999e+00   4.9130000000000001e-01   8.6599999999999996e-02   2.6979999999999998e-01
  -4.4100000000000000e-02  -4.3999999999999997e-02  -8.5800000000000001e-02   5.2510000000000001e-01  -6.6600000000000006e-02  -9.6500000000000002e-02   9.9880000000000002e-01   3.7800000000000000e-01   3.2212000000000001e+00   4.6239999999999998e-01   1.2509999999999999e-01   2.7870000000000000e-01
  -8.8200000000000001e-02   6.6000000000000003e-02   8.5800000000000001e-02   4.7739999999999999e-01  -1.9000000000000000e-02  -4.3900000000000002e-02   1.2206999999999999e+00   1.7790000000000000e-01   3.0470999999999999e+00   4.5269999999999999e-01   9.6199999999999994e-02   2.3890000000000000e-01
   1.1020000000000001e-01  -1.0990000000000000e-01   4.2890000000000000e-01   3.6280000000000001e-01  -1.4269999999999999e-01   4.4000000000000003e-03   9.9880000000000002e-01   2.4460000000000001e-01   2.9600000000000000e+00   5.6830000000000003e-01   1.9239999999999999e-01   3.1409999999999999e-01
  -1.1020000000000001e-01  -1.7590000000000000e-01   1.7160000000000000e-01   3.8190000000000002e-01  -1.5229999999999999e-01  -2.1899999999999999e-02   9.9880000000000002e-01   2.4460000000000001e-01   3.2212000000000001e+00   4.3350000000000000e-01   1.0580000000000001e-01   2.5209999999999999e-01
  -6.6100000000000006e-02  -1.5390000000000001e-01   5.1470000000000005e-01   3.8190000000000002e-01  -1.3320000000000001e-01  -5.2600000000000001e-02   1.1762999999999999e+00   4.2249999999999999e-01   3.8306000000000000e+00   4.7199999999999998e-01   8.6599999999999996e-02   2.6540000000000002e-01
  -1.1020000000000001e-01   1.9789999999999999e-01   3.4310000000000002e-01   2.9599999999999999e-01  -7.6100000000000001e-02  -7.0199999999999999e-02   9.5440000000000003e-01   2.2239999999999999e-01   3.6564999999999999e+00   5.6830000000000003e-01   7.6999999999999999e-02   2.4770000000000000e-01
  -1.1020000000000001e-01  -2.1999999999999999e-02   5.1470000000000005e-01   3.2460000000000000e-01  -4.7600000000000003e-02  -4.8200000000000000e-02   1.0875999999999999e+00   3.7800000000000000e-01   3.5695000000000001e+00   5.2020000000000000e-01   1.7319999999999999e-01   2.3000000000000001e-01
  -4.4100000000000000e-02   6.6000000000000003e-02  -3.4310000000000002e-01   3.7240000000000001e-01  -3.8100000000000002e-02  -7.4499999999999997e-02   1.3761000000000001e+00   3.5580000000000001e-01   3.3083000000000000e+00   6.0690000000000000e-01   1.2509999999999999e-01   2.2120000000000001e-01
   2.2040000000000001e-01   1.0990000000000000e-01   8.5800000000000001e-02   4.7739999999999999e-01  -1.9000000000000000e-02  -6.5799999999999997e-02   1.1540999999999999e+00   2.8910000000000002e-01   3.3953000000000002e+00   5.0090000000000001e-01   1.0580000000000001e-01   1.9910000000000000e-01
   0.0000000000000000e+00  -2.1999999999999999e-02   5.1470000000000005e-01   4.4869999999999999e-01  -2.0930000000000001e-01   1.3200000000000000e-02   1.1096999999999999e+00   5.1139999999999997e-01   2.9600000000000000e+00   3.9489999999999997e-01   1.0580000000000001e-01   2.5659999999999999e-01
   2.2040000000000001e-01   0.0000000000000000e+00   4.2890000000000000e-01   3.8190000000000002e-01  -1.2370000000000000e-01  -3.5099999999999999e-02   1.0653999999999999e+00   0.0000000000000000e+00   2.6989000000000001e+00   4.6239999999999998e-01   1.9199999999999998e-02   2.5209999999999999e-01
   6.6100000000000006e-02  -4.3999999999999997e-02   2.5740000000000002e-01   4.6779999999999999e-01  -2.3790000000000000e-01   1.7500000000000002e-02   1.1540999999999999e+00   2.4460000000000001e-01   3.6564999999999999e+00   4.8159999999999997e-01   0.0000000000000000e+00   2.5659999999999999e-01
   0.0000000000000000e+00   1.0990000000000000e-01  -8.5800000000000001e-02   3.8190000000000002e-01  -8.5599999999999996e-02  -3.9500000000000000e-02   1.1762999999999999e+00   2.2239999999999999e-01   3.2212000000000001e+00   5.2980000000000005e-01   1.0580000000000001e-01   2.4329999999999999e-01
  -4.4100000000000000e-02  -1.7590000000000000e-01   3.4310000000000002e-01   4.1049999999999998e-01  -1.0470000000000000e-01  -1.7500000000000002e-02   1.0653999999999999e+00   2.2239999999999999e-01   3.2212000000000001e+00   3.9489999999999997e-01   5.7700000000000001e-02   2.6100000000000001e-01
  -6.6100000000000006e-02   2.1999999999999999e-02   8.5800000000000001e-02   3.8190000000000002e-01  -9.4999999999999998e-03  -9.6500000000000002e-02   1.0209999999999999e+00   3.5580000000000001e-01   3.7435999999999998e+00   5.7799999999999996e-01   1.3469999999999999e-01   2.4329999999999999e-01
  -8.8200000000000001e-02  -8.7900000000000006e-02  -1.7160000000000000e-01   3.8190000000000002e-01  -1.6180000000000000e-01  -4.3900000000000002e-02   1.0875999999999999e+00   4.6689999999999998e-01   2.5247000000000002e+00   5.0090000000000001e-01   7.6999999999999999e-02   2.1229999999999999e-01
   1.1020000000000001e-01  -8.7900000000000006e-02   3.4310000000000002e-01   4.2959999999999998e-01  -9.5200000000000007e-02  -2.6300000000000000e-02   9.9880000000000002e-01   3.7800000000000000e-01   2.0024000000000002e+00   4.6239999999999998e-01   8.6599999999999996e-02   2.4329999999999999e-01
  -6.6100000000000006e-02   2.1999999999999999e-02  -6.0050000000000003e-01   4.0100000000000002e-01  -9.5200000000000007e-02  -6.5799999999999997e-02   9.9880000000000002e-01   5.1139999999999997e-01   3.2212000000000001e+00   5.6830000000000003e-01   1.6360000000000000e-01   2.5659999999999999e-01
   2.2040000000000001e-01   1.0990000000000000e-01   6.8630000000000002e-01   4.0100000000000002e-01  -9.5200000000000007e-02  -4.8200000000000000e-02   1.1762999999999999e+00   4.0020000000000000e-01   3.4824000000000002e+00   5.5869999999999997e-01   1.0580000000000001e-01   2.3000000000000001e-01
  -8.8200000000000001e-02  -4.3999999999999997e-02   6.8630000000000002e-01   4.1049999999999998e-01  -6.6600000000000006e-02  -7.4499999999999997e-02   7.7680000000000005e-01   4.6689999999999998e-01   2.5247000000000002e+00   5.5869999999999997e-01   1.6360000000000000e-01   2.9189999999999999e-01
   1.3230000000000000e-01  -6.6000000000000003e-02   6.0050000000000003e-01   4.2009999999999997e-01  -9.4999999999999998e-03  -3.0700000000000002e-02   1.0875999999999999e+00   4.8920000000000002e-01   3.3953000000000002e+00   5.1049999999999995e-01   5.7700000000000001e-02   2.5209999999999999e-01
  -2.2040000000000001e-01   4.3999999999999997e-02   5.1470000000000005e-01   4.9650000000000000e-01  -7.6100000000000001e-02  -5.2600000000000001e-02   1.1540999999999999e+00   4.0020000000000000e-01   2.7858999999999998e+00   5.6830000000000003e-01   2.8899999999999999e-02   2.7870000000000000e-01
   2.4249999999999999e-01   1.0990000000000000e-01   8.5800000000000001e-02   2.9599999999999999e-01  -4.7600000000000003e-02  -4.8200000000000000e-02   1.1318999999999999e+00   2.0010000000000000e-01   2.0893999999999999e+00   4.5269999999999999e-01   1.1550000000000001e-01   2.3000000000000001e-01
  -6.6100000000000006e-02   1.0990000000000000e-01  -4.2890000000000000e-01   4.4869999999999999e-01  -1.1420000000000000e-01  -6.1400000000000003e-02   1.1540999999999999e+00   4.0020000000000000e-01   2.6118000000000001e+00   5.2020000000000000e-01   7.6999999999999999e-02   2.4329999999999999e-01
  -5.9509999999999996e-01   1.9789999999999999e-01  -8.5780000000000001e-01   4.5829999999999999e-01   9.4999999999999998e-03  -3.9500000000000000e-02   1.0653999999999999e+00   4.2249999999999999e-01   3.1341999999999999e+00   4.5269999999999999e-01   6.7400000000000002e-02   2.4770000000000000e-01
   1.9839999999999999e-01   1.3189999999999999e-01   1.2867999999999999e+00   4.7739999999999999e-01  -1.2370000000000000e-01  -3.0700000000000002e-02   1.2873000000000001e+00   3.1130000000000002e-01   2.9600000000000000e+00   5.4910000000000003e-01   1.2509999999999999e-01   2.2559999999999999e-01
   7.2740000000000005e-01   2.4179999999999999e-01   9.4359999999999999e-01   4.3919999999999998e-01  -2.2839999999999999e-01  -8.3299999999999999e-02   9.3220000000000003e-01   2.2239999999999999e-01   3.1341999999999999e+00   5.1049999999999995e-01   1.4430000000000001e-01   2.3440000000000000e-01
  -4.6289999999999998e-01  -4.3999999999999997e-02  -1.7160000000000000e-01   4.5829999999999999e-01  -6.6600000000000006e-02  -2.1899999999999999e-02   9.3220000000000003e-01   2.4460000000000001e-01   2.8730000000000002e+00   4.6239999999999998e-01   1.3469999999999999e-01   2.5209999999999999e-01
  -3.5270000000000001e-01   8.7900000000000006e-02  -1.5441000000000000e+00   5.1559999999999995e-01  -3.8100000000000002e-02   0.0000000000000000e+00   1.1762999999999999e+00   3.5580000000000001e-01   2.6989000000000001e+00   4.1420000000000001e-01   1.2509999999999999e-01   2.4329999999999999e-01
   8.8200000000000001e-02   3.7369999999999998e-01   1.0294000000000001e+00   4.4869999999999999e-01  -1.3320000000000001e-01  -3.0700000000000002e-02   1.3095000000000001e+00   2.8910000000000002e-01   3.1341999999999999e+00   4.2380000000000001e-01   1.4430000000000001e-01   2.6540000000000002e-01
   6.3919999999999999e-01  -1.7590000000000000e-01  -1.0294000000000001e+00   4.6779999999999999e-01  -1.7130000000000001e-01  -5.7000000000000002e-02   1.2650999999999999e+00   4.2249999999999999e-01   3.1341999999999999e+00   5.1049999999999995e-01   9.6199999999999994e-02   2.5209999999999999e-01
  -8.1559999999999999e-01   4.3999999999999997e-02  -3.4310000000000002e-01   4.4869999999999999e-01  -6.6600000000000006e-02  -4.4000000000000003e-03   1.0209999999999999e+00   4.4469999999999998e-01   2.7858999999999998e+00   4.7199999999999998e-01   7.6999999999999999e-02   2.5209999999999999e-01
  -1.9839999999999999e-01   3.5170000000000001e-01  -8.5800000000000001e-02   5.2510000000000001e-01  -9.5200000000000007e-02  -5.2600000000000001e-02   1.1984999999999999e+00   2.4460000000000001e-01   2.6989000000000001e+00   5.4910000000000003e-01   7.6999999999999999e-02   2.4329999999999999e-01
   4.6289999999999998e-01  -2.6379999999999998e-01   6.8630000000000002e-01   3.1509999999999999e-01  -1.8079999999999999e-01  -4.3900000000000002e-02   1.0431999999999999e+00   5.3369999999999995e-01   3.4824000000000002e+00   4.1420000000000001e-01   3.8500000000000000e-02   2.6100000000000001e-01
   1.5429999999999999e-01  -8.7900000000000006e-02  -1.7160000000000000e-01   4.6779999999999999e-01  -1.6180000000000000e-01  -1.7500000000000002e-02   9.9880000000000002e-01   3.7800000000000000e-01   3.3083000000000000e+00   4.2380000000000001e-01   3.8500000000000000e-02   2.2559999999999999e-01
  -2.6450000000000001e-01   3.2979999999999998e-01  -8.5780000000000001e-01   4.8690000000000000e-01  -1.9000000000000000e-02  -3.9500000000000000e-02   1.0431999999999999e+00   2.0010000000000000e-01   2.7858999999999998e+00   3.9489999999999997e-01   1.0580000000000001e-01   2.2120000000000001e-01
  -2.4249999999999999e-01   1.0990000000000000e-01  -2.5740000000000002e-01   4.6779999999999999e-01  -7.6100000000000001e-02  -6.5799999999999997e-02   1.2873000000000001e+00   3.1130000000000002e-01   3.4824000000000002e+00   4.7199999999999998e-01   1.3469999999999999e-01   2.3000000000000001e-01
   2.1999999999999999e-02  -1.3189999999999999e-01   8.5800000000000001e-02   5.3469999999999995e-01  -4.7600000000000003e-02  -5.7000000000000002e-02   9.1000000000000003e-01   4.2249999999999999e-01   4.0918000000000001e+00   5.0090000000000001e-01   1.1550000000000001e-01   2.7870000000000000e-01
   2.2040000000000001e-01   2.1980000000000000e-01   6.8630000000000002e-01   4.9650000000000000e-01  -7.6100000000000001e-02  -7.0199999999999999e-02   1.1540999999999999e+00   4.2249999999999999e-01   3.1341999999999999e+00   5.3939999999999999e-01   1.6360000000000000e-01   2.3000000000000001e-01
  -8.8200000000000001e-02  -1.0990000000000000e-01   2.5740000000000002e-01   4.5829999999999999e-01  -9.5200000000000007e-02  -3.9500000000000000e-02   1.1096999999999999e+00   4.8920000000000002e-01   2.6989000000000001e+00   5.0090000000000001e-01   1.0580000000000001e-01   2.9640000000000000e-01
  -6.3919999999999999e-01  -8.7900000000000006e-02  -1.7160000000000000e-01   4.7739999999999999e-01  -6.6600000000000006e-02  -4.8200000000000000e-02   9.9880000000000002e-01   3.3350000000000002e-01   3.5695000000000001e+00   5.1049999999999995e-01   1.0580000000000001e-01   2.8310000000000002e-01
   5.0700000000000001e-01  -4.3999999999999997e-02   3.4310000000000002e-01   3.8190000000000002e-01  -9.5200000000000007e-02  -4.8200000000000000e-02   1.0875999999999999e+00   3.5580000000000001e-01   2.5247000000000002e+00   4.1420000000000001e-01   6.7400000000000002e-02   2.2120000000000001e-01
   1.3230000000000000e-01   1.3189999999999999e-01   1.1152000000000000e+00   4.2009999999999997e-01  -1.3320000000000001e-01  -5.7000000000000002e-02   1.1762999999999999e+00   4.0020000000000000e-01   3.0470999999999999e+00   5.2980000000000005e-01   1.3469999999999999e-01   2.3440000000000000e-01
  -2.6450000000000001e-01   2.1999999999999999e-02  -1.7160000000000000e-01   3.9140000000000003e-01  -1.1420000000000000e-01  -2.6300000000000000e-02   1.1984999999999999e+00   2.8910000000000002e-01   3.7435999999999998e+00   5.0090000000000001e-01   1.5400000000000000e-01   2.3000000000000001e-01
  -2.8649999999999998e-01   2.1999999999999999e-02  -2.5740000000000002e-01   4.1049999999999998e-01  -8.5599999999999996e-02  -9.2100000000000001e-02   1.0431999999999999e+00   4.4469999999999998e-01   3.0470999999999999e+00   5.9719999999999995e-01   6.7400000000000002e-02   2.5659999999999999e-01
  -6.6100000000000006e-02  -2.1999999999999999e-02   4.2890000000000000e-01   4.7739999999999999e-01  -7.6100000000000001e-02  -3.5099999999999999e-02   1.3317000000000001e+00   1.3339999999999999e-01   2.6118000000000001e+00   4.7199999999999998e-01   1.0580000000000001e-01   2.3440000000000000e-01
   4.4080000000000003e-01  -8.7900000000000006e-02   4.2890000000000000e-01   4.0100000000000002e-01  -1.2370000000000000e-01  -6.1400000000000003e-02   9.7660000000000002e-01   5.3369999999999995e-01   2.6989000000000001e+00   5.7799999999999996e-01   1.4430000000000001e-01   2.7429999999999999e-01
  -1.7630000000000001e-01   0.0000000000000000e+00  -3.4310000000000002e-01   4.3919999999999998e-01  -1.1420000000000000e-01  -6.1400000000000003e-02   1.0875999999999999e+00   3.7800000000000000e-01   2.4377000000000000e+00   5.1049999999999995e-01   8.6599999999999996e-02   2.9189999999999999e-01
  -1.9839999999999999e-01   3.2979999999999998e-01  -3.4310000000000002e-01   5.0600000000000001e-01  -1.9000000000000000e-02  -5.7000000000000002e-02   9.9880000000000002e-01   2.8910000000000002e-01   2.4377000000000000e+00   5.2020000000000000e-01   1.5400000000000000e-01   2.3890000000000000e-01
  -1.3230000000000000e-01   4.3999999999999997e-02   1.7160000000000000e-01   5.4420000000000002e-01  -7.6100000000000001e-02   3.0700000000000002e-02   1.1096999999999999e+00   4.6689999999999998e-01   2.7858999999999998e+00   5.7799999999999996e-01   1.0580000000000001e-01   2.3440000000000000e-01
   2.4249999999999999e-01  -6.6000000000000003e-02   1.7160000000000000e-01   4.2009999999999997e-01  -1.1420000000000000e-01  -2.6300000000000000e-02   1.0431999999999999e+00   4.8920000000000002e-01   3.1341999999999999e+00   6.0690000000000000e-01   1.3469999999999999e-01   2.9640000000000000e-01
   1.1020000000000001e-01   1.0990000000000000e-01   4.2890000000000000e-01   4.1049999999999998e-01  -1.2370000000000000e-01  -5.7000000000000002e-02   1.0209999999999999e+00   2.8910000000000002e-01   2.6989000000000001e+00   4.6239999999999998e-01   5.7700000000000001e-02   2.6100000000000001e-01
  -3.7469999999999998e-01   2.1980000000000000e-01   4.2890000000000000e-01   3.8190000000000002e-01  -5.7099999999999998e-02  -9.6500000000000002e-02   1.1984999999999999e+00   1.5559999999999999e-01   3.0470999999999999e+00   3.9489999999999997e-01   1.1550000000000001e-01   2.5659999999999999e-01
  -1.3230000000000000e-01   2.8580000000000000e-01  -8.5800000000000001e-02   4.2959999999999998e-01  -4.7600000000000003e-02  -3.9500000000000000e-02   1.3095000000000001e+00   2.8910000000000002e-01   2.9600000000000000e+00   4.9130000000000001e-01   9.6199999999999994e-02   2.6100000000000001e-01
   1.5429999999999999e-01   2.6379999999999998e-01   8.5780000000000001e-01   4.1049999999999998e-01  -1.9980000000000001e-01   8.8000000000000005e-03   1.1096999999999999e+00   2.8910000000000002e-01   3.8306000000000000e+00   4.5269999999999999e-01   4.8099999999999997e-02   2.7429999999999999e-01
   1.3230000000000000e-01   2.1999999999999999e-02   8.5800000000000001e-02   4.2959999999999998e-01  -1.1420000000000000e-01  -1.7500000000000002e-02   9.9880000000000002e-01   2.8910000000000002e-01   3.1341999999999999e+00   5.2020000000000000e-01   8.6599999999999996e-02   2.1679999999999999e-01
  -2.6450000000000001e-01  -8.7900000000000006e-02   1.7160000000000000e-01   4.0100000000000002e-01  -1.4269999999999999e-01  -3.5099999999999999e-02   1.1318999999999999e+00   2.0010000000000000e-01   3.8306000000000000e+00   5.1049999999999995e-01   1.1550000000000001e-01   2.3440000000000000e-01
  -6.6100000000000006e-02   1.0990000000000000e-01   0.0000000000000000e+00   5.0600000000000001e-01  -1.2370000000000000e-01  -5.2600000000000001e-02   1.0875999999999999e+00   3.3350000000000002e-01   2.9600000000000000e+00   5.7799999999999996e-01   5.7700000000000001e-02   2.4770000000000000e-01
   1.3230000000000000e-01   1.9789999999999999e-01   4.2890000000000000e-01   4.0100000000000002e-01  -1.4269999999999999e-01  -3.0700000000000002e-02   1.1096999999999999e+00   4.2249999999999999e-01   2.9600000000000000e+00   4.9130000000000001e-01   1.3469999999999999e-01   2.6979999999999998e-01
   1.1020000000000001e-01  -6.6000000000000003e-02   5.1470000000000005e-01   5.3469999999999995e-01  -1.3320000000000001e-01  -4.3900000000000002e-02   1.1984999999999999e+00   3.5580000000000001e-01   3.2212000000000001e+00   5.0090000000000001e-01   7.6999999999999999e-02   2.5209999999999999e-01
   2.1999999999999999e-02   1.3189999999999999e-01   3.4310000000000002e-01   4.4869999999999999e-01   6.6600000000000006e-02  -1.0090000000000000e-01   1.1984999999999999e+00   5.1139999999999997e-01   3.1341999999999999e+00   4.8159999999999997e-01   1.3469999999999999e-01   2.3000000000000001e-01
  -1.5429999999999999e-01   1.9789999999999999e-01   6.0050000000000003e-01   4.2959999999999998e-01  -1.1420000000000000e-01  -6.5799999999999997e-02   1.1762999999999999e+00   5.7809999999999995e-01   3.2212000000000001e+00   4.7199999999999998e-01   9.6199999999999994e-02   2.4770000000000000e-01
   1.3230000000000000e-01  -8.7900000000000006e-02   4.2890000000000000e-01   4.7739999999999999e-01  -1.3320000000000001e-01  -3.0700000000000002e-02   1.0875999999999999e+00   6.0040000000000004e-01   3.1341999999999999e+00   5.8760000000000001e-01   8.6599999999999996e-02   3.0520000000000003e-01
   8.8200000000000001e-02  -8.7900000000000006e-02   1.0294000000000001e+00   4.9650000000000000e-01  -1.2370000000000000e-01  -2.6300000000000000e-02   1.0875999999999999e+00   6.0040000000000004e-01   2.9600000000000000e+00   4.0460000000000002e-01   1.1550000000000001e-01   2.6540000000000002e-01
  -1.7630000000000001e-01  -2.1999999999999999e-02  -6.0050000000000003e-01   4.1049999999999998e-01  -7.6100000000000001e-02  -7.8899999999999998e-02   1.1984999999999999e+00   4.2249999999999999e-01   2.7858999999999998e+00   5.2980000000000005e-01   1.6360000000000000e-01   2.0790000000000000e-01
  -2.8649999999999998e-01  -1.3189999999999999e-01  -1.7160000000000000e-01   3.8190000000000002e-01  -8.5599999999999996e-02  -2.6300000000000000e-02   1.2650999999999999e+00   4.0020000000000000e-01   2.4377000000000000e+00   4.4309999999999999e-01   1.1550000000000001e-01   2.8310000000000002e-01
  -6.6100000000000006e-02  -1.3189999999999999e-01   0.0000000000000000e+00   3.9140000000000003e-01  -1.0470000000000000e-01  -5.7000000000000002e-02   1.0431999999999999e+00   5.1139999999999997e-01   2.9600000000000000e+00   4.6239999999999998e-01   1.4430000000000001e-01   2.9189999999999999e-01
  -1.1020000000000001e-01   1.5390000000000001e-01  -1.7160000000000000e-01   4.2009999999999997e-01  -9.5200000000000007e-02  -5.2600000000000001e-02   1.2206999999999999e+00   2.6679999999999998e-01   3.2212000000000001e+00   3.8529999999999998e-01   0.0000000000000000e+00   2.4329999999999999e-01
   0.0000000000000000e+00  -6.6000000000000003e-02  -2.5740000000000002e-01   5.9189999999999998e-01  -2.8500000000000001e-02  -6.5799999999999997e-02   1.0875999999999999e+00   3.7800000000000000e-01   3.2212000000000001e+00   4.2380000000000001e-01   1.4430000000000001e-01   3.3620000000000000e-01
  -1.7630000000000001e-01   1.5390000000000001e-01   8.5780000000000001e-01   4.3919999999999998e-01  -8.5599999999999996e-02  -7.0199999999999999e-02   1.2206999999999999e+00   2.4460000000000001e-01   2.7858999999999998e+00   5.0090000000000001e-01   1.0580000000000001e-01   2.5209999999999999e-01
   2.1999999999999999e-02  -4.3999999999999997e-02   0.0000000000000000e+00   5.2510000000000001e-01  -9.5200000000000007e-02  -2.1899999999999999e-02   9.5440000000000003e-01   5.1139999999999997e-01   3.4824000000000002e+00   4.9130000000000001e-01   1.1550000000000001e-01   2.3000000000000001e-01
   0.0000000000000000e+00   2.1999999999999999e-02   4.2890000000000000e-01   4.5829999999999999e-01  -1.1420000000000000e-01  -4.3900000000000002e-02   1.1540999999999999e+00   1.5559999999999999e-01   2.5247000000000002e+00   5.0090000000000001e-01   3.8500000000000000e-02   2.6100000000000001e-01
   4.4100000000000000e-02  -1.0990000000000000e-01   3.4310000000000002e-01   3.7240000000000001e-01  -5.7099999999999998e-02  -8.7700000000000000e-02   1.1984999999999999e+00   3.7800000000000000e-01   3.8306000000000000e+00   5.2980000000000005e-01   1.3469999999999999e-01   2.4770000000000000e-01
  -4.4100000000000000e-02   4.3999999999999997e-02  -9.4359999999999999e-01   5.3469999999999995e-01  -1.2370000000000000e-01  -1.3200000000000000e-02   1.0875999999999999e+00   4.6689999999999998e-01   2.0893999999999999e+00   4.1420000000000001e-01   9.6199999999999994e-02   2.4770000000000000e-01
   8.8200000000000001e-02   3.0780000000000002e-01   1.0294000000000001e+00   4.4869999999999999e-01  -1.3320000000000001e-01  -7.0199999999999999e-02   1.3317000000000001e+00   3.1130000000000002e-01   3.1341999999999999e+00   4.9130000000000001e-01   1.1550000000000001e-01   2.3000000000000001e-01
   1.1020000000000001e-01  -1.9789999999999999e-01   0.0000000000000000e+00   4.9650000000000000e-01  -1.7130000000000001e-01  -3.9500000000000000e-02   1.2428999999999999e+00   4.2249999999999999e-01   2.5247000000000002e+00   4.8159999999999997e-01   6.7400000000000002e-02   2.7870000000000000e-01
   6.6100000000000006e-02  -2.1999999999999999e-02   2.5740000000000002e-01   4.3919999999999998e-01  -1.7130000000000001e-01  -3.5099999999999999e-02   1.1762999999999999e+00   3.1130000000000002e-01   3.8306000000000000e+00   5.0090000000000001e-01   9.6199999999999994e-02   2.4770000000000000e-01
   4.4100000000000000e-02   4.3999999999999997e-02   1.7160000000000000e-01   5.3469999999999995e-01  -1.3320000000000001e-01  -8.3299999999999999e-02   1.1540999999999999e+00   4.4469999999999998e-01   2.5247000000000002e+00   4.9130000000000001e-01   1.2509999999999999e-01   2.2559999999999999e-01
  -1.7630000000000001e-01   2.1999999999999999e-02   0.0000000000000000e+00   4.4869999999999999e-01  -1.1420000000000000e-01  -6.5799999999999997e-02   1.0653999999999999e+00   3.1130000000000002e-01   2.8730000000000002e+00   5.0090000000000001e-01   1.2509999999999999e-01   2.3890000000000000e-01
  -6.6100000000000006e-02  -1.5390000000000001e-01   2.5740000000000002e-01   3.6280000000000001e-01  -9.5200000000000007e-02  -1.7500000000000002e-02   1.0653999999999999e+00   2.0010000000000000e-01   3.9177000000000000e+00   5.4910000000000003e-01   7.6999999999999999e-02   2.6100000000000001e-01
  -1.7630000000000001e-01   0.0000000000000000e+00  -1.7160000000000000e-01   4.0100000000000002e-01  -2.8500000000000001e-02  -5.2600000000000001e-02   1.0209999999999999e+00   4.8920000000000002e-01   3.4824000000000002e+00   4.7199999999999998e-01   6.7400000000000002e-02   2.6979999999999998e-01
   1.9839999999999999e-01  -6.6000000000000003e-02   1.3725000000000001e+00   4.1049999999999998e-01  -1.2370000000000000e-01  -8.3299999999999999e-02   1.1096999999999999e+00   3.3350000000000002e-01   2.7858999999999998e+00   5.2020000000000000e-01   5.7700000000000001e-02   2.3890000000000000e-01
   4.4100000000000000e-02  -1.5390000000000001e-01  -8.5800000000000001e-02   4.7739999999999999e-01  -1.0470000000000000e-01  -3.0700000000000002e-02   1.0875999999999999e+00   3.1130000000000002e-01   2.6118000000000001e+00   5.1049999999999995e-01   1.7319999999999999e-01   2.1679999999999999e-01
  -6.6100000000000006e-02  -1.7590000000000000e-01   2.5740000000000002e-01   3.0549999999999999e-01  -1.7130000000000001e-01  -5.7000000000000002e-02   9.9880000000000002e-01   3.5580000000000001e-01   3.2212000000000001e+00   4.5269999999999999e-01   1.3469999999999999e-01   2.6540000000000002e-01
  -2.4249999999999999e-01  -8.7900000000000006e-02   5.1470000000000005e-01   4.6779999999999999e-01  -2.8500000000000001e-02  -7.4499999999999997e-02   1.1096999999999999e+00   2.2239999999999999e-01   3.3953000000000002e+00   5.4910000000000003e-01   4.8099999999999997e-02   3.0520000000000003e-01
   2.1999999999999999e-02  -1.5390000000000001e-01   8.5780000000000001e-01   5.0600000000000001e-01  -1.8079999999999999e-01   4.4000000000000003e-03   1.2873000000000001e+00   3.3350000000000002e-01   3.4824000000000002e+00   5.0090000000000001e-01   6.7400000000000002e-02   2.9189999999999999e-01
  -4.4100000000000000e-02  -1.7590000000000000e-01   1.1152000000000000e+00   3.9140000000000003e-01  -1.1420000000000000e-01  -1.7500000000000002e-02   1.2206999999999999e+00   5.5589999999999995e-01   3.3083000000000000e+00   4.5269999999999999e-01   1.7319999999999999e-01   2.7429999999999999e-01
  -1.1020000000000001e-01   2.1999999999999999e-02  -8.5800000000000001e-02   5.0600000000000001e-01  -5.7099999999999998e-02  -4.8200000000000000e-02   7.9900000000000004e-01   3.5580000000000001e-01   3.6564999999999999e+00   4.6239999999999998e-01   3.8500000000000000e-02   2.2559999999999999e-01
  -6.6100000000000006e-02   6.6000000000000003e-02   2.5740000000000002e-01   4.2959999999999998e-01  -1.1420000000000000e-01  -7.0199999999999999e-02   9.5440000000000003e-01   3.3350000000000002e-01   2.6989000000000001e+00   4.4309999999999999e-01   1.0580000000000001e-01   2.4770000000000000e-01
   0.0000000000000000e+00   8.7900000000000006e-02   1.0294000000000001e+00   3.3420000000000000e-01  -1.0470000000000000e-01  -4.3900000000000002e-02   1.0875999999999999e+00   4.0020000000000000e-01   3.7435999999999998e+00   4.6239999999999998e-01   1.4430000000000001e-01   2.3890000000000000e-01
  -2.1999999999999999e-02  -1.3189999999999999e-01   4.2890000000000000e-01   4.3919999999999998e-01  -5.7099999999999998e-02  -4.8200000000000000e-02   9.5440000000000003e-01   2.6679999999999998e-01   3.4824000000000002e+00   5.2980000000000005e-01   1.4430000000000001e-01   2.7429999999999999e-01
  -8.8200000000000001e-02  -4.3999999999999997e-02  -3.4310000000000002e-01   3.3420000000000000e-01  -8.5599999999999996e-02  -3.0700000000000002e-02   1.1540999999999999e+00   3.1130000000000002e-01   3.2212000000000001e+00   5.0090000000000001e-01   4.8099999999999997e-02   2.5659999999999999e-01
  -6.6100000000000006e-02  -4.3999999999999997e-02   3.4310000000000002e-01   3.4370000000000001e-01  -1.6180000000000000e-01  -4.4000000000000003e-03   1.1762999999999999e+00   3.3350000000000002e-01   2.0893999999999999e+00   5.0090000000000001e-01   7.6999999999999999e-02   2.1679999999999999e-01
   6.6100000000000006e-02  -2.4179999999999999e-01   8.5800000000000001e-02   3.3420000000000000e-01  -6.6600000000000006e-02  -5.7000000000000002e-02   1.1762999999999999e+00   6.0040000000000004e-01   3.3083000000000000e+00   4.1420000000000001e-01   1.3469999999999999e-01   2.5659999999999999e-01
   6.6100000000000006e-02   2.1999999999999999e-02  -1.7160000000000000e-01   3.9140000000000003e-01  -7.6100000000000001e-02  -8.7700000000000000e-02   1.1762999999999999e+00   3.1130000000000002e-01   2.9600000000000000e+00   5.9719999999999995e-01  -2.8899999999999999e-02   2.3890000000000000e-01
   4.4100000000000000e-02  -8.7900000000000006e-02   2.5740000000000002e-01   4.1049999999999998e-01  -1.9030000000000000e-01  -7.0199999999999999e-02   1.0653999999999999e+00   2.2239999999999999e-01   3.3953000000000002e+00   4.5269999999999999e-01   1.3469999999999999e-01   2.0349999999999999e-01
  -8.8200000000000001e-02   1.0990000000000000e-01   3.4310000000000002e-01   4.6779999999999999e-01  -2.0930000000000001e-01  -7.0199999999999999e-02   1.3983000000000001e+00   4.4469999999999998e-01   3.5695000000000001e+00   3.8529999999999998e-01   4.8099999999999997e-02   2.5209999999999999e-01
  -6.6100000000000006e-02   2.8580000000000000e-01  -1.7160000000000000e-01   3.6280000000000001e-01  -1.0470000000000000e-01  -1.3200000000000000e-02   1.1984999999999999e+00   2.4460000000000001e-01   3.2212000000000001e+00   4.7199999999999998e-01   1.1550000000000001e-01   2.4770000000000000e-01
  -1.9839999999999999e-01   1.7590000000000000e-01   1.7160000000000000e-01   3.3420000000000000e-01  -1.0470000000000000e-01  -8.8000000000000005e-03   1.1762999999999999e+00   2.0010000000000000e-01   2.6989000000000001e+00   4.8159999999999997e-01   1.6360000000000000e-01   2.4329999999999999e-01
  -4.4100000000000000e-02   6.6000000000000003e-02   2.5740000000000002e-01   4.2959999999999998e-01  -5.7099999999999998e-02   3.5099999999999999e-02   1.3317000000000001e+00   2.0010000000000000e-01   3.7435999999999998e+00   5.0090000000000001e-01   1.6360000000000000e-01   2.5209999999999999e-01
   1.5429999999999999e-01  -2.1999999999999999e-02  -5.1470000000000005e-01   4.7739999999999999e-01  -4.7600000000000003e-02  -4.3900000000000002e-02   1.0209999999999999e+00   3.1130000000000002e-01   3.0470999999999999e+00   4.4309999999999999e-01   5.7700000000000001e-02   2.4770000000000000e-01
  -4.4100000000000000e-02  -4.3999999999999997e-02   9.4359999999999999e-01   3.8190000000000002e-01  -1.1420000000000000e-01  -1.7500000000000002e-02   1.1984999999999999e+00   3.1130000000000002e-01   2.8730000000000002e+00   4.9130000000000001e-01   9.6199999999999994e-02   2.6540000000000002e-01
  -4.4100000000000000e-02   1.9789999999999999e-01   8.5800000000000001e-02   3.6280000000000001e-01  -1.3320000000000001e-01  -4.8200000000000000e-02   1.0653999999999999e+00   2.2239999999999999e-01   3.3953000000000002e+00   4.1420000000000001e-01   1.2509999999999999e-01   2.4770000000000000e-01
   2.1999999999999999e-02  -2.4179999999999999e-01   2.5740000000000002e-01   4.2959999999999998e-01  -1.4269999999999999e-01  -1.3200000000000000e-02   1.0875999999999999e+00   2.8910000000000002e-01   3.0470999999999999e+00   4.7199999999999998e-01   9.5999999999999992e-03   2.9189999999999999e-01
  -6.6100000000000006e-02  -4.3999999999999997e-02  -8.5800000000000001e-02   4.0100000000000002e-01  -1.3320000000000001e-01  -4.8200000000000000e-02   1.0653999999999999e+00   2.2239999999999999e-01   3.1341999999999999e+00   4.3350000000000000e-01   5.7700000000000001e-02   2.6100000000000001e-01
  -2.2040000000000001e-01  -1.3189999999999999e-01  -5.1470000000000005e-01   4.5829999999999999e-01  -1.5229999999999999e-01  -1.3200000000000000e-02   1.2206999999999999e+00   1.7790000000000000e-01   3.4824000000000002e+00   5.1049999999999995e-01   1.3469999999999999e-01   2.8749999999999998e-01
  -2.2040000000000001e-01  -8.7900000000000006e-02   8.5800000000000001e-02   4.6779999999999999e-01  -5.7099999999999998e-02  -4.8200000000000000e-02   1.3317000000000001e+00   3.5580000000000001e-01   2.1764999999999999e+00   4.6239999999999998e-01   1.4430000000000001e-01   2.3890000000000000e-01
  -4.4100000000000000e-02   0.0000000000000000e+00  -2.5740000000000002e-01   4.5829999999999999e-01  -8.5599999999999996e-02  -3.5099999999999999e-02   8.8780000000000003e-01   2.4460000000000001e-01   3.0470999999999999e+00   4.1420000000000001e-01   1.2509999999999999e-01   2.5659999999999999e-01
  -6.6100000000000006e-02  -1.5390000000000001e-01   5.1470000000000005e-01   4.8690000000000000e-01  -4.7600000000000003e-02  -5.2600000000000001e-02   1.1540999999999999e+00   4.4469999999999998e-01   2.4377000000000000e+00   5.1049999999999995e-01   5.7700000000000001e-02   2.2559999999999999e-01
  -4.4100000000000000e-02  -4.3999999999999997e-02   6.0050000000000003e-01   4.3919999999999998e-01  -4.7600000000000003e-02  -6.1400000000000003e-02   1.0875999999999999e+00   5.1139999999999997e-01   3.1341999999999999e+00   4.8159999999999997e-01   9.6199999999999994e-02   2.3440000000000000e-01
   4.4100000000000000e-02   8.7900000000000006e-02   3.4310000000000002e-01   4.2009999999999997e-01  -1.9000000000000000e-02  -7.8899999999999998e-02   1.1096999999999999e+00   4.6689999999999998e-01   3.9177000000000000e+00   4.5269999999999999e-01   1.0580000000000001e-01   2.2559999999999999e-01
   4.4100000000000000e-02   1.0990000000000000e-01  -8.5800000000000001e-02   4.2009999999999997e-01  -8.5599999999999996e-02  -4.4000000000000003e-03   1.2428999999999999e+00   4.4499999999999998e-02   3.7435999999999998e+00   4.8159999999999997e-01   1.6360000000000000e-01   2.7429999999999999e-01
   0.0000000000000000e+00  -8.7900000000000006e-02  -8.5800000000000001e-02   4.2959999999999998e-01  -7.6100000000000001e-02  -3.5099999999999999e-02   1.1318999999999999e+00   5.1139999999999997e-01   2.4377000000000000e+00   4.9130000000000001e-01   4.8099999999999997e-02   2.6100000000000001e-01
  -1.5429999999999999e-01  -1.7590000000000000e-01   4.2890000000000000e-01   4.8690000000000000e-01  -1.2370000000000000e-01  -3.0700000000000002e-02   1.2428999999999999e+00   2.8910000000000002e-01   2.7858999999999998e+00   5.9719999999999995e-01   1.8279999999999999e-01   3.2290000000000002e-01
   1.1020000000000001e-01   1.5390000000000001e-01   4.2890000000000000e-01   4.0100000000000002e-01  -1.0470000000000000e-01  -4.3900000000000002e-02   1.2873000000000001e+00   3.7800000000000000e-01   3.0470999999999999e+00   5.1049999999999995e-01   9.6199999999999994e-02   2.3890000000000000e-01
   0.0000000000000000e+00   1.0990000000000000e-01   6.8630000000000002e-01   4.5829999999999999e-01  -1.5229999999999999e-01  -1.7500000000000002e-02   1.1540999999999999e+00   2.8910000000000002e-01   3.0470999999999999e+00   5.3939999999999999e-01   1.2509999999999999e-01   2.5209999999999999e-01
   1.1020000000000001e-01   6.6000000000000003e-02   8.5800000000000001e-02   4.1049999999999998e-01  -1.4269999999999999e-01  -5.2600000000000001e-02   1.2206999999999999e+00   2.6679999999999998e-01   3.4824000000000002e+00   5.0090000000000001e-01   1.6360000000000000e-01   2.1679999999999999e-01
  -1.7630000000000001e-01   1.5390000000000001e-01   5.1470000000000005e-01   4.3919999999999998e-01  -1.9000000000000000e-02  -5.7000000000000002e-02   1.1762999999999999e+00   3.5580000000000001e-01   3.2212000000000001e+00   5.1049999999999995e-01   6.7400000000000002e-02   2.1679999999999999e-01
   1.1020000000000001e-01  -1.3189999999999999e-01   4.2890000000000000e-01   5.1559999999999995e-01   0.0000000000000000e+00  -9.2100000000000001e-02   1.1984999999999999e+00   1.7790000000000000e-01   2.8730000000000002e+00   4.9130000000000001e-01   2.8899999999999999e-02   2.3890000000000000e-01
  -2.1999999999999999e-02   2.6379999999999998e-01  -6.0050000000000003e-01   4.9650000000000000e-01  -1.1420000000000000e-01  -3.9500000000000000e-02   1.0653999999999999e+00   3.7800000000000000e-01   3.3083000000000000e+00   5.2020000000000000e-01   5.7700000000000001e-02   2.6979999999999998e-01
   1.5429999999999999e-01   1.5390000000000001e-01  -2.5740000000000002e-01   3.9140000000000003e-01  -1.2370000000000000e-01  -4.8200000000000000e-02   9.1000000000000003e-01   2.4460000000000001e-01   2.3506000000000000e+00   4.2380000000000001e-01   5.7700000000000001e-02   2.1229999999999999e-01
  -1.3230000000000000e-01  -1.0990000000000000e-01   6.0050000000000003e-01   3.5330000000000000e-01  -1.7130000000000001e-01  -2.6300000000000000e-02   1.1984999999999999e+00   0.0000000000000000e+00   3.3083000000000000e+00   4.3350000000000000e-01   1.2509999999999999e-01   1.9910000000000000e-01
   6.6100000000000006e-02   8.7900000000000006e-02   4.2890000000000000e-01   4.2959999999999998e-01  -5.7099999999999998e-02  -4.3900000000000002e-02   1.0209999999999999e+00   5.7809999999999995e-01   2.9600000000000000e+00   5.2020000000000000e-01   6.7400000000000002e-02   3.4060000000000001e-01
   2.1999999999999999e-02  -4.3999999999999997e-02  -8.5800000000000001e-02   3.9140000000000003e-01  -1.2370000000000000e-01  -5.7000000000000002e-02   1.2206999999999999e+00   2.2239999999999999e-01   2.4377000000000000e+00   4.2380000000000001e-01   8.6599999999999996e-02   2.6540000000000002e-01
   0.0000000000000000e+00   4.3999999999999997e-02   1.7160000000000000e-01   6.0150000000000003e-01  -4.7600000000000003e-02   2.6300000000000000e-02   1.1984999999999999e+00   2.0010000000000000e-01   3.4824000000000002e+00   4.8159999999999997e-01   4.8099999999999997e-02   2.0790000000000000e-01
   1.9839999999999999e-01  -2.1999999999999999e-02   1.7160000000000000e-01   2.9599999999999999e-01  -1.4269999999999999e-01  -2.1899999999999999e-02   8.2120000000000004e-01   7.5600000000000001e-01   3.2212000000000001e+00   5.0090000000000001e-01   1.1550000000000001e-01   3.2290000000000002e-01
  -2.6450000000000001e-01  -4.3999999999999997e-02   0.0000000000000000e+00   4.0100000000000002e-01  -1.6180000000000000e-01  -3.9500000000000000e-02   1.4427000000000001e+00  -1.1119999999999999e-01   2.6989000000000001e+00   5.2980000000000005e-01   1.7319999999999999e-01   1.8579999999999999e-01
   1.9839999999999999e-01   1.3189999999999999e-01   3.4310000000000002e-01   3.5330000000000000e-01  -1.2370000000000000e-01  -3.9500000000000000e-02   6.8799999999999994e-01   5.3369999999999995e-01   3.0470999999999999e+00   4.7199999999999998e-01   1.6360000000000000e-01   2.4329999999999999e-01
   0.0000000000000000e+00   2.1999999999999999e-02  -8.5800000000000001e-02   4.5829999999999999e-01  -5.7099999999999998e-02  -7.4499999999999997e-02   1.1762999999999999e+00   4.0020000000000000e-01   3.2212000000000001e+00   5.1049999999999995e-01   5.7700000000000001e-02   2.6540000000000002e-01
   4.4100000000000000e-02  -2.4179999999999999e-01   8.5780000000000001e-01   4.2009999999999997e-01  -6.6600000000000006e-02  -2.6300000000000000e-02   1.1540999999999999e+00   1.7790000000000000e-01   2.9600000000000000e+00   4.6239999999999998e-01   2.0210000000000000e-01   1.7249999999999999e-01
   4.4100000000000000e-02   4.3999999999999997e-02   2.5740000000000002e-01   5.1559999999999995e-01   2.8500000000000001e-02  -3.9500000000000000e-02   1.0875999999999999e+00   5.3369999999999995e-01   3.3083000000000000e+00   4.6239999999999998e-01  -9.5999999999999992e-03   3.1850000000000001e-01
  -4.4100000000000000e-02   0.0000000000000000e+00   3.4310000000000002e-01   3.8190000000000002e-01  -1.0470000000000000e-01  -2.6300000000000000e-02   9.9880000000000002e-01   2.8910000000000002e-01   3.0470999999999999e+00   4.3350000000000000e-01   8.6599999999999996e-02   1.9910000000000000e-01
   1.7630000000000001e-01   4.3999999999999997e-02   6.8630000000000002e-01   3.7240000000000001e-01  -1.0470000000000000e-01  -4.3900000000000002e-02   1.1762999999999999e+00   2.6679999999999998e-01   2.8730000000000002e+00   3.8529999999999998e-01   1.5400000000000000e-01   2.4770000000000000e-01
   1.3230000000000000e-01  -1.0990000000000000e-01   8.5800000000000001e-02   3.4370000000000001e-01  -1.8079999999999999e-01  -3.0700000000000002e-02   1.1762999999999999e+00   8.8900000000000007e-02   3.7435999999999998e+00   5.1049999999999995e-01   7.6999999999999999e-02   2.4770000000000000e-01
   0.0000000000000000e+00  -1.7590000000000000e-01  -6.8630000000000002e-01   3.9140000000000003e-01  -9.5200000000000007e-02   1.7500000000000002e-02   1.0653999999999999e+00   4.2249999999999999e-01   3.4824000000000002e+00   4.9130000000000001e-01   1.0580000000000001e-01   2.3440000000000000e-01
  -2.2040000000000001e-01  -2.1999999999999999e-02   9.4359999999999999e-01   4.2009999999999997e-01  -2.0930000000000001e-01  -7.4499999999999997e-02   1.0209999999999999e+00   3.7800000000000000e-01   3.3953000000000002e+00   4.5269999999999999e-01   1.1550000000000001e-01   2.3000000000000001e-01
  -4.4100000000000000e-02   1.0990000000000000e-01  -6.0050000000000003e-01   4.3919999999999998e-01  -1.3320000000000001e-01  -4.3900000000000002e-02   1.2873000000000001e+00   2.6679999999999998e-01   3.2212000000000001e+00   5.2980000000000005e-01   5.7700000000000001e-02   2.6979999999999998e-01
   2.1999999999999999e-02  -2.1999999999999999e-02   7.7210000000000001e-01   5.4420000000000002e-01  -2.8500000000000001e-02  -2.1899999999999999e-02   9.1000000000000003e-01   4.8920000000000002e-01   3.4824000000000002e+00   5.9719999999999995e-01   5.7700000000000001e-02   2.3000000000000001e-01
  -6.6100000000000006e-02   1.0990000000000000e-01  -2.5740000000000002e-01   3.8190000000000002e-01  -8.5599999999999996e-02  -2.1899999999999999e-02   1.1540999999999999e+00   3.3350000000000002e-01   3.4824000000000002e+00   4.9130000000000001e-01   1.3469999999999999e-01   1.9910000000000000e-01
  -8.8200000000000001e-02  -6.6000000000000003e-02   6.0050000000000003e-01   3.6280000000000001e-01  -1.2370000000000000e-01  -9.2100000000000001e-02   1.1096999999999999e+00   5.5589999999999995e-01   3.6564999999999999e+00   5.1049999999999995e-01   1.2509999999999999e-01   3.0080000000000001e-01
   8.8200000000000001e-02   6.6000000000000003e-02  -2.5740000000000002e-01   4.5829999999999999e-01   0.0000000000000000e+00  -8.7700000000000000e-02   1.1318999999999999e+00   3.5580000000000001e-01   2.9600000000000000e+00   5.2020000000000000e-01   7.6999999999999999e-02   2.4329999999999999e-01
   0.0000000000000000e+00   2.1999999999999999e-02   1.7160000000000000e-01   4.6779999999999999e-01  -1.0470000000000000e-01  -5.2600000000000001e-02   9.7660000000000002e-01   4.6689999999999998e-01   4.2659000000000002e+00   5.5869999999999997e-01   6.7400000000000002e-02   2.5209999999999999e-01
  -1.9839999999999999e-01  -6.6000000000000003e-02  -1.7160000000000000e-01   3.6280000000000001e-01  -1.0470000000000000e-01  -4.4000000000000003e-03   9.5440000000000003e-01   3.3350000000000002e-01   3.3083000000000000e+00   4.4309999999999999e-01  -1.9199999999999998e-02   2.4329999999999999e-01
  -1.1020000000000001e-01   2.1999999999999999e-02  -2.5740000000000002e-01   4.2009999999999997e-01  -1.4269999999999999e-01  -5.7000000000000002e-02   1.1318999999999999e+00   5.1139999999999997e-01   4.0918000000000001e+00   5.0090000000000001e-01   9.6199999999999994e-02   3.0080000000000001e-01
  -1.5429999999999999e-01  -2.1980000000000000e-01   8.5800000000000001e-02   3.7240000000000001e-01  -3.8100000000000002e-02  -1.7500000000000002e-02   1.1762999999999999e+00   3.5580000000000001e-01   3.3953000000000002e+00   5.4910000000000003e-01   1.1550000000000001e-01   2.6979999999999998e-01
   1.9839999999999999e-01  -4.3999999999999997e-02   1.7160000000000000e-01   4.2009999999999997e-01  -1.2370000000000000e-01  -3.0700000000000002e-02   1.0653999999999999e+00   1.3339999999999999e-01   2.6989000000000001e+00   4.8159999999999997e-01   1.2509999999999999e-01   2.3440000000000000e-01
   6.6100000000000006e-02  -1.5390000000000001e-01   4.2890000000000000e-01   4.3919999999999998e-01  -9.5200000000000007e-02  -5.7000000000000002e-02   1.0431999999999999e+00   3.5580000000000001e-01   2.5247000000000002e+00   4.6239999999999998e-01   1.0580000000000001e-01   2.3440000000000000e-01
   2.1999999999999999e-02  -6.6000000000000003e-02   8.5800000000000001e-02   4.6779999999999999e-01  -7.6100000000000001e-02  -7.0199999999999999e-02   1.0653999999999999e+00   4.8920000000000002e-01   3.5695000000000001e+00   5.6830000000000003e-01   1.8279999999999999e-01   2.1229999999999999e-01
  -8.8200000000000001e-02   2.1999999999999999e-02   5.1470000000000005e-01   3.9140000000000003e-01  -8.5599999999999996e-02  -8.8000000000000005e-03   8.8780000000000003e-01   3.1130000000000002e-01   2.9600000000000000e+00   4.8159999999999997e-01   1.2509999999999999e-01   2.3000000000000001e-01
  -1.1020000000000001e-01   2.1999999999999999e-02   2.5740000000000002e-01   4.5829999999999999e-01  -1.3320000000000001e-01  -2.6300000000000000e-02   1.2428999999999999e+00   2.2239999999999999e-01   2.7858999999999998e+00   5.0090000000000001e-01   1.2509999999999999e-01   2.6100000000000001e-01
   6.6100000000000006e-02  -4.3999999999999997e-02  -6.0050000000000003e-01   5.0600000000000001e-01  -1.2370000000000000e-01  -4.8200000000000000e-02   9.7660000000000002e-01   3.5580000000000001e-01   3.6564999999999999e+00   5.0090000000000001e-01   1.1550000000000001e-01   2.6100000000000001e-01
   2.1999999999999999e-02  -4.3999999999999997e-02  -8.5800000000000001e-02   4.8690000000000000e-01  -2.8500000000000001e-02  -1.3200000000000000e-02   1.1984999999999999e+00   2.8910000000000002e-01   2.8730000000000002e+00   5.1049999999999995e-01   3.8500000000000000e-02   2.8310000000000002e-01
   1.9839999999999999e-01   6.6000000000000003e-02  -3.4310000000000002e-01   4.9650000000000000e-01  -1.6180000000000000e-01  -1.7500000000000002e-02   1.1984999999999999e+00   4.2249999999999999e-01   3.3083000000000000e+00   4.9130000000000001e-01   1.1550000000000001e-01   2.5209999999999999e-01
   2.1999999999999999e-02   4.3999999999999997e-02   0.0000000000000000e+00   3.8190000000000002e-01  -1.2370000000000000e-01  -3.9500000000000000e-02   1.0653999999999999e+00   4.4469999999999998e-01   3.0470999999999999e+00   4.7199999999999998e-01   5.7700000000000001e-02   2.3440000000000000e-01
   0.0000000000000000e+00   4.3999999999999997e-02   1.7160000000000000e-01   5.3469999999999995e-01  -1.0470000000000000e-01  -2.1899999999999999e-02   1.0209999999999999e+00   2.2239999999999999e-01   3.5695000000000001e+00   5.4910000000000003e-01   9.6199999999999994e-02   2.5209999999999999e-01
  -4.4100000000000000e-02   8.7900000000000006e-02  -8.5800000000000001e-02   4.2009999999999997e-01  -5.7099999999999998e-02  -5.2600000000000001e-02   1.1984999999999999e+00   3.3350000000000002e-01   3.0470999999999999e+00   4.9130000000000001e-01   5.7700000000000001e-02   2.5659999999999999e-01
   8.8200000000000001e-02  -2.1999999999999999e-02  -2.5740000000000002e-01   2.9599999999999999e-01  -1.1420000000000000e-01  -6.1400000000000003e-02   1.1318999999999999e+00   2.0010000000000000e-01   2.8730000000000002e+00   4.8159999999999997e-01   1.4430000000000001e-01   2.3890000000000000e-01
   0.0000000000000000e+00  -8.7900000000000006e-02   4.2890000000000000e-01   4.6779999999999999e-01  -9.5200000000000007e-02  -5.7000000000000002e-02   1.0653999999999999e+00   6.2260000000000004e-01   3.3083000000000000e+00   5.1049999999999995e-01   1.0580000000000001e-01   2.7429999999999999e-01
  -8.8200000000000001e-02   1.0990000000000000e-01  -5.1470000000000005e-01   4.8690000000000000e-01  -1.9000000000000000e-02  -8.7700000000000000e-02   1.1318999999999999e+00   3.3350000000000002e-01   2.4377000000000000e+00   4.8159999999999997e-01   1.9239999999999999e-01   2.3890000000000000e-01
  -1.3230000000000000e-01   6.6000000000000003e-02  -3.4310000000000002e-01   4.7739999999999999e-01  -2.0930000000000001e-01   1.3200000000000000e-02   1.1762999999999999e+00   3.7800000000000000e-01   2.4377000000000000e+00   4.9130000000000001e-01   1.2509999999999999e-01   2.6979999999999998e-01
  -1.5429999999999999e-01   1.0990000000000000e-01   6.0050000000000003e-01   5.7279999999999998e-01  -2.8500000000000001e-02  -6.5799999999999997e-02   1.1984999999999999e+00   4.4469999999999998e-01   2.7858999999999998e+00   5.0090000000000001e-01   1.1550000000000001e-01   2.3890000000000000e-01
  -1.3230000000000000e-01  -1.5390000000000001e-01  -8.5800000000000001e-02   4.6779999999999999e-01  -1.8079999999999999e-01  -6.1400000000000003e-02   8.6560000000000004e-01   2.4460000000000001e-01   3.2212000000000001e+00   5.2020000000000000e-01   1.1550000000000001e-01   2.3000000000000001e-01
  -2.1999999999999999e-02   0.0000000000000000e+00  -1.7160000000000000e-01   4.4869999999999999e-01  -5.7099999999999998e-02  -6.1400000000000003e-02   1.0431999999999999e+00   4.4469999999999998e-01   3.7435999999999998e+00   4.2380000000000001e-01   6.7400000000000002e-02   2.5209999999999999e-01
  -1.1020000000000001e-01  -1.9789999999999999e-01   0.0000000000000000e+00   4.7739999999999999e-01  -2.0930000000000001e-01  -3.9500000000000000e-02   1.2873000000000001e+00   3.7800000000000000e-01   4.0048000000000004e+00   3.6599999999999999e-01   9.6199999999999994e-02   2.2559999999999999e-01
  -8.8200000000000001e-02   4.3999999999999997e-02   8.5800000000000001e-02   4.2959999999999998e-01  -5.7099999999999998e-02  -9.6500000000000002e-02   9.3220000000000003e-01   5.5589999999999995e-01   3.5695000000000001e+00   4.4309999999999999e-01   1.3469999999999999e-01   2.6100000000000001e-01
  -2.8649999999999998e-01  -1.7590000000000000e-01   3.4310000000000002e-01   4.1049999999999998e-01  -1.8079999999999999e-01  -3.0700000000000002e-02   1.1318999999999999e+00   3.1130000000000002e-01   2.9600000000000000e+00   4.7199999999999998e-01   1.3469999999999999e-01   2.4770000000000000e-01
   6.6100000000000006e-02   1.0990000000000000e-01  -3.4310000000000002e-01   4.3919999999999998e-01  -1.9000000000000000e-02  -5.2600000000000001e-02   1.0209999999999999e+00   2.4460000000000001e-01   3.5695000000000001e+00   5.8760000000000001e-01   9.6199999999999994e-02   2.7870000000000000e-01
  -4.4100000000000000e-02   6.6000000000000003e-02  -1.7160000000000000e-01   4.2959999999999998e-01  -1.1420000000000000e-01  -9.2100000000000001e-02   1.1318999999999999e+00   2.2239999999999999e-01   2.6989000000000001e+00   4.6239999999999998e-01   1.2509999999999999e-01   2.4329999999999999e-01
   4.4100000000000000e-02  -4.3999999999999997e-02  -2.5740000000000002e-01   5.0600000000000001e-01  -9.4999999999999998e-03  -3.0700000000000002e-02   1.2650999999999999e+00   3.5580000000000001e-01   3.3083000000000000e+00   5.1049999999999995e-01   1.6360000000000000e-01   2.4329999999999999e-01
  -1.7630000000000001e-01   1.7590000000000000e-01   1.7160000000000000e-01   3.5330000000000000e-01  -6.6600000000000006e-02  -6.1400000000000003e-02   1.1984999999999999e+00   3.7800000000000000e-01   2.9600000000000000e+00   4.8159999999999997e-01   1.3469999999999999e-01   2.4770000000000000e-01
   2.1999999999999999e-02  -6.6000000000000003e-02  -8.5800000000000001e-02   4.3919999999999998e-01   3.8100000000000002e-02  -1.1840000000000001e-01   1.1096999999999999e+00   4.8920000000000002e-01   2.5247000000000002e+00   4.9130000000000001e-01   1.4430000000000001e-01   2.3890000000000000e-01
  -2.1999999999999999e-02  -4.3999999999999997e-02  -8.5780000000000001e-01   4.1049999999999998e-01  -1.1420000000000000e-01  -5.7000000000000002e-02   1.0431999999999999e+00   3.7800000000000000e-01   2.7858999999999998e+00   5.6830000000000003e-01   3.8500000000000000e-02   2.8310000000000002e-01
   2.1999999999999999e-02   1.0990000000000000e-01  -8.5800000000000001e-02   3.8190000000000002e-01  -1.6180000000000000e-01  -3.9500000000000000e-02   1.0209999999999999e+00   3.7800000000000000e-01   3.4824000000000002e+00   5.0090000000000001e-01   9.6199999999999994e-02   2.4770000000000000e-01
  -8.8200000000000001e-02  -1.9789999999999999e-01   8.5800000000000001e-02   3.7240000000000001e-01  -1.6180000000000000e-01  -4.8200000000000000e-02   1.0875999999999999e+00   4.0020000000000000e-01   2.6118000000000001e+00   4.6239999999999998e-01   9.5999999999999992e-03   2.2120000000000001e-01
  -2.1999999999999999e-02  -2.1980000000000000e-01  -1.7160000000000000e-01   4.5829999999999999e-01  -1.9000000000000000e-02  -1.0520000000000000e-01   1.0875999999999999e+00   3.1130000000000002e-01   4.0918000000000001e+00   5.1049999999999995e-01   1.0580000000000001e-01   2.4329999999999999e-01
   1.5429999999999999e-01  -1.0990000000000000e-01   2.5740000000000002e-01   3.9140000000000003e-01  -1.6180000000000000e-01  -3.5099999999999999e-02   1.1318999999999999e+00   3.7800000000000000e-01   2.6989000000000001e+00   4.8159999999999997e-01   7.6999999999999999e-02   2.5209999999999999e-01
   8.8200000000000001e-02  -1.7590000000000000e-01   1.2010000000000001e+00   3.9140000000000003e-01  -3.8100000000000002e-02  -6.5799999999999997e-02   1.0209999999999999e+00   4.8920000000000002e-01   3.6564999999999999e+00   3.9489999999999997e-01   1.3469999999999999e-01   2.6100000000000001e-01
  -8.8200000000000001e-02   4.3999999999999997e-02  -2.5740000000000002e-01   5.5379999999999996e-01  -7.6100000000000001e-02  -3.9500000000000000e-02   1.1984999999999999e+00   1.5559999999999999e-01   3.1341999999999999e+00   4.1420000000000001e-01   1.1550000000000001e-01   2.1679999999999999e-01
  -6.6100000000000006e-02  -1.0990000000000000e-01   4.2890000000000000e-01   4.8690000000000000e-01  -1.1420000000000000e-01  -2.1899999999999999e-02   1.1762999999999999e+00   1.1119999999999999e-01   2.7858999999999998e+00   5.1049999999999995e-01   1.1550000000000001e-01   2.6979999999999998e-01
   2.1999999999999999e-02   2.6379999999999998e-01   9.4359999999999999e-01   2.8639999999999999e-01  -4.7600000000000003e-02  -9.6500000000000002e-02   1.2206999999999999e+00   4.2249999999999999e-01   3.2212000000000001e+00   5.1049999999999995e-01   4.8099999999999997e-02   2.3890000000000000e-01
   1.1020000000000001e-01   2.1980000000000000e-01   8.5800000000000001e-02   5.1559999999999995e-01  -1.0470000000000000e-01  -5.7000000000000002e-02   1.0209999999999999e+00   2.4460000000000001e-01   2.9600000000000000e+00   4.8159999999999997e-01   3.8500000000000000e-02   2.4770000000000000e-01
   8.8200000000000001e-02  -2.1980000000000000e-01   8.5780000000000001e-01   5.1559999999999995e-01  -9.4999999999999998e-03  -7.0199999999999999e-02   9.5440000000000003e-01   5.1139999999999997e-01   3.9177000000000000e+00   5.3939999999999999e-01   1.2509999999999999e-01   3.0080000000000001e-01
  -2.1999999999999999e-02   1.0990000000000000e-01   2.5740000000000002e-01   3.4370000000000001e-01  -9.5200000000000007e-02  -2.1899999999999999e-02   1.1540999999999999e+00   1.1119999999999999e-01   3.5695000000000001e+00   4.5269999999999999e-01   1.3469999999999999e-01   2.6979999999999998e-01
  -4.4100000000000000e-02   1.9789999999999999e-01   5.1470000000000005e-01   3.8190000000000002e-01  -1.1420000000000000e-01  -3.5099999999999999e-02   1.0209999999999999e+00   2.6679999999999998e-01   3.1341999999999999e+00   5.0090000000000001e-01   9.6199999999999994e-02   2.7429999999999999e-01
  -1.5429999999999999e-01   3.0780000000000002e-01   6.0050000000000003e-01   4.5829999999999999e-01  -5.7099999999999998e-02  -3.9500000000000000e-02   8.8780000000000003e-01   3.1130000000000002e-01   2.6118000000000001e+00   4.9130000000000001e-01   8.6599999999999996e-02   2.6540000000000002e-01
   1.9839999999999999e-01   6.6000000000000003e-02   8.5800000000000001e-02   3.9140000000000003e-01  -7.6100000000000001e-02  -4.4000000000000003e-03   1.0653999999999999e+00   1.7790000000000000e-01   3.6564999999999999e+00   4.9130000000000001e-01   1.1550000000000001e-01   2.6540000000000002e-01
   0.0000000000000000e+00  -1.3189999999999999e-01  -3.4310000000000002e-01   4.2959999999999998e-01  -6.6600000000000006e-02  -3.0700000000000002e-02   1.1096999999999999e+00   4.6689999999999998e-01   3.2212000000000001e+00   5.1049999999999995e-01   6.7400000000000002e-02   2.1679999999999999e-01
   2.1999999999999999e-02  -8.7900000000000006e-02   3.4310000000000002e-01   3.9140000000000003e-01  -3.8100000000000002e-02  -3.0700000000000002e-02   9.9880000000000002e-01   2.4460000000000001e-01   3.5695000000000001e+00   4.3350000000000000e-01   1.6360000000000000e-01   2.4770000000000000e-01
  -2.4249999999999999e-01  -1.5390000000000001e-01   8.5800000000000001e-02   4.2959999999999998e-01  -1.0470000000000000e-01  -6.5799999999999997e-02   1.0653999999999999e+00   3.7800000000000000e-01   3.2212000000000001e+00   5.2020000000000000e-01   1.1550000000000001e-01   2.3440000000000000e-01
  -8.8200000000000001e-02  -4.3999999999999997e-02   5.1470000000000005e-01   4.1049999999999998e-01  -2.8500000000000001e-02  -5.2600000000000001e-02   1.2206999999999999e+00   2.2239999999999999e-01   2.1764999999999999e+00   3.8529999999999998e-01   1.0580000000000001e-01   2.2120000000000001e-01
   2.1999999999999999e-02  -1.0990000000000000e-01   7.7210000000000001e-01   5.4420000000000002e-01  -1.2370000000000000e-01  -5.7000000000000002e-02   1.3539000000000001e+00   2.4460000000000001e-01   3.5695000000000001e+00   5.4910000000000003e-01   1.1550000000000001e-01   2.2120000000000001e-01
   6.6100000000000006e-02  -2.1999999999999999e-02   6.0050000000000003e-01   4.5829999999999999e-01  -1.3320000000000001e-01  -7.0199999999999999e-02   1.1096999999999999e+00   4.4469999999999998e-01   2.8730000000000002e+00   5.6830000000000003e-01   4.8099999999999997e-02   2.3440000000000000e-01
   2.1999999999999999e-02   1.9789999999999999e-01   2.5740000000000002e-01   4.5829999999999999e-01  -1.2370000000000000e-01  -5.7000000000000002e-02   1.1318999999999999e+00   1.5559999999999999e-01   3.3953000000000002e+00   4.1420000000000001e-01   8.6599999999999996e-02   2.6100000000000001e-01
  -8.8200000000000001e-02  -4.3999999999999997e-02   2.5740000000000002e-01   3.5330000000000000e-01  -9.5200000000000007e-02  -4.4000000000000003e-03   1.1096999999999999e+00   3.3350000000000002e-01   3.0470999999999999e+00   5.2980000000000005e-01   5.7700000000000001e-02   2.3440000000000000e-01
   1.1020000000000001e-01  -1.9789999999999999e-01   7.7210000000000001e-01   5.6330000000000002e-01  -1.1420000000000000e-01  -6.1400000000000003e-02   1.0875999999999999e+00   1.7790000000000000e-01   3.1341999999999999e+00   3.5639999999999999e-01   1.6360000000000000e-01   2.5659999999999999e-01
  -8.8200000000000001e-02   0.0000000000000000e+00   1.7160000000000000e-01   4.2009999999999997e-01  -1.6180000000000000e-01  -5.7000000000000002e-02   9.7660000000000002e-01   1.7790000000000000e-01   2.6118000000000001e+00   6.0690000000000000e-01   1.9199999999999998e-02   2.3440000000000000e-01
  -1.5429999999999999e-01   2.1999999999999999e-02   4.2890000000000000e-01   3.1509999999999999e-01  -1.7130000000000001e-01  -4.8200000000000000e-02   9.9880000000000002e-01   2.6679999999999998e-01   3.3083000000000000e+00   4.7199999999999998e-01   2.0210000000000000e-01   1.9910000000000000e-01
  -2.2040000000000001e-01   0.0000000000000000e+00   2.5740000000000002e-01   4.1049999999999998e-01  -1.2370000000000000e-01  -5.2600000000000001e-02   1.2428999999999999e+00   4.2249999999999999e-01   3.2212000000000001e+00   4.2380000000000001e-01   1.5400000000000000e-01   2.3000000000000001e-01
  -6.6100000000000006e-02   1.9789999999999999e-01   4.2890000000000000e-01   4.7739999999999999e-01  -1.3320000000000001e-01   4.4000000000000003e-03   1.1096999999999999e+00   3.3350000000000002e-01   3.4824000000000002e+00   5.1049999999999995e-01   2.8899999999999999e-02   2.7870000000000000e-01
  -2.1999999999999999e-02  -1.7590000000000000e-01  -8.5800000000000001e-02   4.8690000000000000e-01  -1.5229999999999999e-01  -2.1899999999999999e-02   1.1762999999999999e+00   4.6689999999999998e-01   2.4377000000000000e+00   6.0690000000000000e-01   6.7400000000000002e-02   2.7870000000000000e-01
   4.4100000000000000e-02   2.1999999999999999e-02   1.0294000000000001e+00   5.0600000000000001e-01  -8.5599999999999996e-02  -1.0090000000000000e-01   1.0209999999999999e+00   2.0010000000000000e-01   2.6989000000000001e+00   5.1049999999999995e-01   2.8899999999999999e-02   2.6100000000000001e-01
  -1.9839999999999999e-01  -4.3999999999999997e-02  -8.5800000000000001e-02   4.2959999999999998e-01  -1.0470000000000000e-01  -7.0199999999999999e-02   9.9880000000000002e-01   3.3350000000000002e-01   3.5695000000000001e+00   4.3350000000000000e-01   8.6599999999999996e-02   2.3440000000000000e-01
  -4.4100000000000000e-02   1.7590000000000000e-01   7.7210000000000001e-01   4.1049999999999998e-01  -1.3320000000000001e-01  -4.4000000000000003e-03   1.1096999999999999e+00   4.8920000000000002e-01   3.2212000000000001e+00   5.2020000000000000e-01   4.8099999999999997e-02   3.0959999999999999e-01
   6.6100000000000006e-02  -1.3189999999999999e-01   1.7160000000000000e-01   4.2959999999999998e-01  -1.4269999999999999e-01  -3.0700000000000002e-02   1.1096999999999999e+00   2.4460000000000001e-01   3.7435999999999998e+00   4.2380000000000001e-01   5.7700000000000001e-02   2.7429999999999999e-01
   8.8200000000000001e-02   6.6000000000000003e-02   6.8630000000000002e-01   4.4869999999999999e-01  -3.8100000000000002e-02  -3.9500000000000000e-02   1.0653999999999999e+00   1.3339999999999999e-01   3.5695000000000001e+00   5.6830000000000003e-01   9.6199999999999994e-02   2.9189999999999999e-01
   6.6100000000000006e-02  -2.8580000000000000e-01   2.5740000000000002e-01   3.8190000000000002e-01  -7.6100000000000001e-02  -4.8200000000000000e-02   1.1540999999999999e+00   4.4469999999999998e-01   2.4377000000000000e+00   5.2980000000000005e-01   7.6999999999999999e-02   2.3000000000000001e-01
  -1.1020000000000001e-01   2.1999999999999999e-02  -1.7160000000000000e-01   4.7739999999999999e-01  -6.6600000000000006e-02  -7.0199999999999999e-02   1.0209999999999999e+00   3.3350000000000002e-01   3.0470999999999999e+00   4.4309999999999999e-01   1.5400000000000000e-01   2.4329999999999999e-01
   0.0000000000000000e+00  -6.6000000000000003e-02   1.7160000000000000e-01   4.9650000000000000e-01  -9.4999999999999998e-03  -8.8000000000000005e-03   1.1540999999999999e+00   2.0010000000000000e-01   3.1341999999999999e+00   4.8159999999999997e-01   7.6999999999999999e-02   2.4770000000000000e-01
  -8.8200000000000001e-02   6.6000000000000003e-02  -6.8630000000000002e-01   4.8690000000000000e-01  -1.4269999999999999e-01  -3.9500000000000000e-02   1.0653999999999999e+00   4.8920000000000002e-01   3.2212000000000001e+00   4.9130000000000001e-01   8.6599999999999996e-02   1.8140000000000001e-01
  -4.4100000000000000e-02  -2.1999999999999999e-02   4.2890000000000000e-01   4.2009999999999997e-01  -6.6600000000000006e-02  -7.8899999999999998e-02   1.1540999999999999e+00   5.3369999999999995e-01   2.2635999999999998e+00   4.8159999999999997e-01   3.8500000000000000e-02   2.5659999999999999e-01
  -4.4100000000000000e-02  -2.1980000000000000e-01   1.0294000000000001e+00   4.1049999999999998e-01  -1.5229999999999999e-01  -3.5099999999999999e-02   1.0653999999999999e+00   2.8910000000000002e-01   3.4824000000000002e+00   5.3939999999999999e-01   1.0580000000000001e-01   2.6979999999999998e-01
  -1.1020000000000001e-01   1.5390000000000001e-01  -3.4310000000000002e-01   4.5829999999999999e-01  -4.7600000000000003e-02  -6.1400000000000003e-02   9.5440000000000003e-01   2.6679999999999998e-01   2.8730000000000002e+00   4.7199999999999998e-01   1.2509999999999999e-01   2.9189999999999999e-01
  -6.6100000000000006e-02  -2.1999999999999999e-02  -2.5740000000000002e-01   3.8190000000000002e-01  -1.3320000000000001e-01  -6.1400000000000003e-02   1.0209999999999999e+00   4.2249999999999999e-01   2.6118000000000001e+00   5.2980000000000005e-01   8.6599999999999996e-02   2.3890000000000000e-01
  -4.4100000000000000e-02   1.5390000000000001e-01   3.4310000000000002e-01   4.8690000000000000e-01  -9.5200000000000007e-02  -3.5099999999999999e-02   1.1096999999999999e+00   4.0020000000000000e-01   3.2212000000000001e+00   4.2380000000000001e-01   1.1550000000000001e-01   2.8310000000000002e-01
  -1.3230000000000000e-01   6.6000000000000003e-02  -2.5740000000000002e-01   5.5379999999999996e-01  -1.4269999999999999e-01  -8.8000000000000005e-03   1.1762999999999999e+00   2.8910000000000002e-01   3.1341999999999999e+00   5.3939999999999999e-01   9.6199999999999994e-02   2.3890000000000000e-01
  -1.5429999999999999e-01   6.6000000000000003e-02   0.0000000000000000e+00   3.3420000000000000e-01  -2.0930000000000001e-01  -2.6300000000000000e-02   1.2428999999999999e+00   3.5580000000000001e-01   2.5247000000000002e+00   5.7799999999999996e-01   1.2509999999999999e-01   2.3000000000000001e-01
   1.1020000000000001e-01  -1.0990000000000000e-01   4.2890000000000000e-01   3.0549999999999999e-01  -8.5599999999999996e-02  -2.6300000000000000e-02   9.7660000000000002e-01   4.6689999999999998e-01   2.5247000000000002e+00   5.3939999999999999e-01   1.3469999999999999e-01   2.4770000000000000e-01
   0.0000000000000000e+00  -8.7900000000000006e-02   2.5740000000000002e-01   4.4869999999999999e-01  -7.6100000000000001e-02  -5.2600000000000001e-02   9.7660000000000002e-01   3.3350000000000002e-01   3.0470999999999999e+00   5.1049999999999995e-01   9.6199999999999994e-02   3.1850000000000001e-01
   1.1020000000000001e-01  -2.1999999999999999e-02  -8.5800000000000001e-02   4.5829999999999999e-01  -5.7099999999999998e-02  -4.8200000000000000e-02   1.0875999999999999e+00   1.7790000000000000e-01   2.4377000000000000e+00   4.4309999999999999e-01   1.3469999999999999e-01   2.0790000000000000e-01
   6.6100000000000006e-02  -8.7900000000000006e-02   2.5740000000000002e-01   3.7240000000000001e-01  -7.6100000000000001e-02  -4.4000000000000003e-03   1.0209999999999999e+00   3.7800000000000000e-01   3.0470999999999999e+00   5.2020000000000000e-01   1.5400000000000000e-01   2.6540000000000002e-01
   6.6100000000000006e-02  -4.3999999999999997e-02   1.7160000000000000e-01   3.8190000000000002e-01  -1.7130000000000001e-01   2.1899999999999999e-02   1.0209999999999999e+00   4.0020000000000000e-01   3.1341999999999999e+00   4.8159999999999997e-01   6.7400000000000002e-02   2.6979999999999998e-01
   6.6100000000000006e-02   8.7900000000000006e-02   0.0000000000000000e+00   4.6779999999999999e-01  -1.1420000000000000e-01  -2.1899999999999999e-02   1.1762999999999999e+00   2.6679999999999998e-01   3.1341999999999999e+00   5.0090000000000001e-01   1.4430000000000001e-01   2.6540000000000002e-01
  -4.4100000000000000e-02   2.1999999999999999e-02   4.2890000000000000e-01   4.6779999999999999e-01  -9.5200000000000007e-02  -4.4000000000000003e-03   1.1096999999999999e+00   3.5580000000000001e-01   2.6989000000000001e+00   6.1650000000000005e-01   1.3469999999999999e-01   1.9910000000000000e-01
  -8.8200000000000001e-02   6.6000000000000003e-02  -3.4310000000000002e-01   3.6280000000000001e-01  -1.9030000000000000e-01  -7.4499999999999997e-02   9.1000000000000003e-01   4.2249999999999999e-01   3.0470999999999999e+00   5.1049999999999995e-01   8.6599999999999996e-02   2.9640000000000000e-01
   4.4100000000000000e-02  -8.7900000000000006e-02   1.1152000000000000e+00   3.8190000000000002e-01  -1.3320000000000001e-01  -6.1400000000000003e-02   1.3095000000000001e+00   3.7800000000000000e-01   2.9600000000000000e+00   5.3939999999999999e-01   1.3469999999999999e-01   2.8310000000000002e-01
  -1.3230000000000000e-01  -1.5390000000000001e-01  -1.7160000000000000e-01   4.5829999999999999e-01  -1.6180000000000000e-01   4.8200000000000000e-02   1.1318999999999999e+00   5.7809999999999995e-01   3.1341999999999999e+00   5.0090000000000001e-01   1.5400000000000000e-01   2.3890000000000000e-01
   6.6100000000000006e-02  -2.1999999999999999e-02   2.5740000000000002e-01   3.8190000000000002e-01  -1.0470000000000000e-01  -8.3299999999999999e-02   1.0653999999999999e+00   3.7800000000000000e-01   3.1341999999999999e+00   5.1049999999999995e-01   1.1550000000000001e-01   2.2120000000000001e-01
  -6.6100000000000006e-02   0.0000000000000000e+00  -8.5800000000000001e-02   4.7739999999999999e-01   9.4999999999999998e-03  -6.1400000000000003e-02   1.0209999999999999e+00   1.7790000000000000e-01   2.6989000000000001e+00   5.5869999999999997e-01   7.6999999999999999e-02   2.5659999999999999e-01
   8.8200000000000001e-02  -8.7900000000000006e-02   1.7160000000000000e-01   4.9650000000000000e-01  -1.1420000000000000e-01  -3.0700000000000002e-02   1.0653999999999999e+00   4.6689999999999998e-01   2.5247000000000002e+00   5.2980000000000005e-01   7.6999999999999999e-02   2.6540000000000002e-01
  -2.1999999999999999e-02  -6.6000000000000003e-02   3.4310000000000002e-01   4.2009999999999997e-01  -8.5599999999999996e-02   1.7500000000000002e-02   1.1318999999999999e+00   4.2249999999999999e-01   2.9600000000000000e+00   4.6239999999999998e-01   9.6199999999999994e-02   1.9460000000000000e-01
  -4.4100000000000000e-02   6.6000000000000003e-02   1.7160000000000000e-01   4.2009999999999997e-01  -9.5200000000000007e-02  -3.9500000000000000e-02   1.0653999999999999e+00   3.5580000000000001e-01   3.1341999999999999e+00   4.7199999999999998e-01   1.7319999999999999e-01   2.0790000000000000e-01
   2.1999999999999999e-02   2.1999999999999999e-02   1.7160000000000000e-01   4.4869999999999999e-01  -1.3320000000000001e-01  -3.0700000000000002e-02   1.2650999999999999e+00   2.2239999999999999e-01   3.0470999999999999e+00   4.6239999999999998e-01   1.0580000000000001e-01   2.6540000000000002e-01
   2.1999999999999999e-02   1.7590000000000000e-01  -4.2890000000000000e-01   4.7739999999999999e-01  -9.5200000000000007e-02  -6.5799999999999997e-02   1.0431999999999999e+00   4.0020000000000000e-01   3.0470999999999999e+00   5.2980000000000005e-01   4.8099999999999997e-02   2.7429999999999999e-01
  -6.6100000000000006e-02  -1.5390000000000001e-01   0.0000000000000000e+00   4.4869999999999999e-01  -1.6180000000000000e-01  -1.3200000000000000e-02   1.0431999999999999e+00   2.0010000000000000e-01   2.5247000000000002e+00   4.9130000000000001e-01   7.6999999999999999e-02   2.9189999999999999e-01
  -6.6100000000000006e-02   4.3999999999999997e-02   4.2890000000000000e-01   4.2959999999999998e-01  -1.3320000000000001e-01  -5.7000000000000002e-02   9.7660000000000002e-01   2.8910000000000002e-01   2.7858999999999998e+00   4.9130000000000001e-01   1.1550000000000001e-01   2.4770000000000000e-01
  -2.8649999999999998e-01   2.1999999999999999e-02  -1.7160000000000000e-01   4.1049999999999998e-01  -1.8079999999999999e-01   0.0000000000000000e+00   1.1318999999999999e+00   4.6689999999999998e-01   2.6118000000000001e+00   3.5639999999999999e-01   1.1550000000000001e-01   2.3440000000000000e-01
  -1.1020000000000001e-01   1.7590000000000000e-01   8.5800000000000001e-02   3.4370000000000001e-01  -1.8079999999999999e-01  -7.8899999999999998e-02   1.0875999999999999e+00   4.4469999999999998e-01   2.9600000000000000e+00   6.0690000000000000e-01   8.6599999999999996e-02   2.6979999999999998e-01
   4.4100000000000000e-02  -1.0990000000000000e-01   6.8630000000000002e-01   3.8190000000000002e-01  -1.9000000000000000e-02  -2.1899999999999999e-02   8.6560000000000004e-01   3.1130000000000002e-01   3.1341999999999999e+00   5.7799999999999996e-01   1.0580000000000001e-01   2.3890000000000000e-01
   2.1999999999999999e-02   8.7900000000000006e-02  -2.5740000000000002e-01   4.7739999999999999e-01  -6.6600000000000006e-02  -4.8200000000000000e-02   1.2428999999999999e+00   4.2249999999999999e-01   2.8730000000000002e+00   5.5869999999999997e-01   1.8279999999999999e-01   2.5209999999999999e-01
   2.1999999999999999e-02   2.1999999999999999e-02  -2.5740000000000002e-01   4.2959999999999998e-01  -1.1420000000000000e-01  -6.5799999999999997e-02   1.1318999999999999e+00   5.3369999999999995e-01   2.0024000000000002e+00   5.0090000000000001e-01   8.6599999999999996e-02   2.3890000000000000e-01
  -1.5429999999999999e-01   1.3189999999999999e-01  -1.7160000000000000e-01   5.0600000000000001e-01  -1.3320000000000001e-01  -3.0700000000000002e-02   1.0653999999999999e+00   2.0010000000000000e-01   2.8730000000000002e+00   5.2020000000000000e-01   1.0580000000000001e-01   2.5209999999999999e-01
  -4.4100000000000000e-02  -2.1999999999999999e-02   5.1470000000000005e-01   2.9599999999999999e-01  -6.6600000000000006e-02  -3.5099999999999999e-02   9.9880000000000002e-01   3.3350000000000002e-01   3.1341999999999999e+00   5.3939999999999999e-01   7.6999999999999999e-02   2.7429999999999999e-01
  -1.9839999999999999e-01   2.1999999999999999e-02   7.7210000000000001e-01   4.4869999999999999e-01  -7.6100000000000001e-02  -1.3200000000000000e-02   1.1318999999999999e+00   2.6679999999999998e-01   3.0470999999999999e+00   4.7199999999999998e-01   9.6199999999999994e-02   2.2559999999999999e-01
   6.6100000000000006e-02   1.0990000000000000e-01  -6.0050000000000003e-01   4.4869999999999999e-01  -9.5200000000000007e-02  -2.6300000000000000e-02   1.0653999999999999e+00   3.7800000000000000e-01   3.3953000000000002e+00   4.9130000000000001e-01   1.0580000000000001e-01   2.3440000000000000e-01
  -2.1999999999999999e-02  -2.1999999999999999e-02  -8.5800000000000001e-02   3.6280000000000001e-01  -1.2370000000000000e-01  -3.5099999999999999e-02   1.1984999999999999e+00   4.2249999999999999e-01   2.8730000000000002e+00   4.9130000000000001e-01   1.3469999999999999e-01   2.4329999999999999e-01
  -1.3230000000000000e-01   2.1999999999999999e-02   0.0000000000000000e+00   5.6330000000000002e-01  -1.4269999999999999e-01  -4.3900000000000002e-02   1.0209999999999999e+00   4.0020000000000000e-01   3.3953000000000002e+00   5.1049999999999995e-01   6.7400000000000002e-02   2.6100000000000001e-01
  -4.4100000000000000e-02  -2.1999999999999999e-02  -3.4310000000000002e-01   3.6280000000000001e-01  -1.8079999999999999e-01  -7.0199999999999999e-02   1.3095000000000001e+00   1.1119999999999999e-01   2.7858999999999998e+00   4.5269999999999999e-01   7.6999999999999999e-02   2.6540000000000002e-01
   8.8200000000000001e-02  -2.1980000000000000e-01   2.5740000000000002e-01   3.8190000000000002e-01  -7.6100000000000001e-02  -4.3900000000000002e-02   9.5440000000000003e-01   5.5589999999999995e-01   3.0470999999999999e+00   5.2980000000000005e-01   1.3469999999999999e-01   2.3890000000000000e-01
  -8.8200000000000001e-02  -2.1999999999999999e-02   7.7210000000000001e-01   3.3420000000000000e-01  -2.8500000000000001e-02  -4.3900000000000002e-02   1.1762999999999999e+00   2.4460000000000001e-01   3.1341999999999999e+00   4.6239999999999998e-01   8.6599999999999996e-02   2.4770000000000000e-01
  -6.6100000000000006e-02   4.3999999999999997e-02   2.5740000000000002e-01   5.2510000000000001e-01  -1.3320000000000001e-01  -4.4000000000000003e-03   1.0875999999999999e+00   4.4469999999999998e-01   2.7858999999999998e+00   4.2380000000000001e-01   1.0580000000000001e-01   2.3440000000000000e-01
   6.6100000000000006e-02  -2.1999999999999999e-02   2.5740000000000002e-01   4.3919999999999998e-01  -3.8100000000000002e-02  -7.4499999999999997e-02   1.1762999999999999e+00   4.8920000000000002e-01   3.4824000000000002e+00   4.6239999999999998e-01   1.1550000000000001e-01   2.3890000000000000e-01
   1.1020000000000001e-01   1.5390000000000001e-01   6.0050000000000003e-01   5.0600000000000001e-01  -5.7099999999999998e-02  -4.4000000000000003e-03   7.9900000000000004e-01   4.4469999999999998e-01   2.6118000000000001e+00   4.4309999999999999e-01   4.8099999999999997e-02   2.6100000000000001e-01
  -4.4100000000000000e-02  -8.7900000000000006e-02  -8.5800000000000001e-02   3.5330000000000000e-01  -1.3320000000000001e-01  -3.5099999999999999e-02   1.3761000000000001e+00   4.4469999999999998e-01   3.1341999999999999e+00   4.4309999999999999e-01   1.2509999999999999e-01   1.9460000000000000e-01
   1.3230000000000000e-01  -1.7590000000000000e-01  -6.0050000000000003e-01   4.0100000000000002e-01  -1.4269999999999999e-01  -4.8200000000000000e-02   1.0875999999999999e+00   4.4469999999999998e-01   3.4824000000000002e+00   5.0090000000000001e-01   1.0580000000000001e-01   2.9189999999999999e-01
  -8.8200000000000001e-02  -1.3189999999999999e-01   4.2890000000000000e-01   4.1049999999999998e-01  -6.6600000000000006e-02  -3.9500000000000000e-02   1.1540999999999999e+00   3.5580000000000001e-01   2.8730000000000002e+00   5.4910000000000003e-01   6.7400000000000002e-02   2.2120000000000001e-01
   8.8200000000000001e-02  -4.3999999999999997e-02  -4.2890000000000000e-01   4.2009999999999997e-01  -2.1890000000000001e-01   0.0000000000000000e+00   9.9880000000000002e-01   4.6689999999999998e-01   2.0893999999999999e+00   4.6239999999999998e-01   1.2509999999999999e-01   2.5659999999999999e-01
   1.1020000000000001e-01  -4.3999999999999997e-02   0.0000000000000000e+00   4.2959999999999998e-01  -7.6100000000000001e-02   0.0000000000000000e+00   1.0875999999999999e+00   3.5580000000000001e-01   3.2212000000000001e+00   4.5269999999999999e-01   1.6360000000000000e-01   2.3000000000000001e-01
   0.0000000000000000e+00   1.5390000000000001e-01   6.8630000000000002e-01   4.3919999999999998e-01  -5.7099999999999998e-02  -6.1400000000000003e-02   1.1096999999999999e+00   2.0010000000000000e-01   3.3083000000000000e+00   3.6599999999999999e-01   2.3089999999999999e-01   1.9910000000000000e-01
  -4.4100000000000000e-02   2.1999999999999999e-02   8.5780000000000001e-01   4.1049999999999998e-01  -9.5200000000000007e-02  -5.2600000000000001e-02   1.0209999999999999e+00   2.6679999999999998e-01   2.9600000000000000e+00   5.2980000000000005e-01   1.4430000000000001e-01   2.7870000000000000e-01
  -1.7630000000000001e-01  -1.0990000000000000e-01  -3.4310000000000002e-01   4.1049999999999998e-01  -3.8100000000000002e-02  -8.3299999999999999e-02   1.0875999999999999e+00   5.7809999999999995e-01   3.2212000000000001e+00   5.2980000000000005e-01   9.6199999999999994e-02   2.3440000000000000e-01
  -4.4100000000000000e-02  -4.3999999999999997e-02   8.5800000000000001e-02   5.3469999999999995e-01  -1.0470000000000000e-01  -3.5099999999999999e-02   1.1984999999999999e+00   4.8920000000000002e-01   3.1341999999999999e+00   4.8159999999999997e-01   9.6199999999999994e-02   2.6100000000000001e-01
   0.0000000000000000e+00   1.0990000000000000e-01  -2.5740000000000002e-01   4.2009999999999997e-01  -7.6100000000000001e-02  -5.7000000000000002e-02   1.1318999999999999e+00   3.1130000000000002e-01   3.3083000000000000e+00   5.2980000000000005e-01   1.6360000000000000e-01   2.6100000000000001e-01
   6.6100000000000006e-02   2.1999999999999999e-02   4.2890000000000000e-01   4.2959999999999998e-01  -1.0470000000000000e-01  -3.9500000000000000e-02   1.1318999999999999e+00   4.2249999999999999e-01   3.0470999999999999e+00   5.4910000000000003e-01   1.2509999999999999e-01   2.7429999999999999e-01
   1.1020000000000001e-01  -3.5170000000000001e-01   8.5800000000000001e-02   4.1049999999999998e-01  -1.0470000000000000e-01  -8.7700000000000000e-02   1.0431999999999999e+00   4.2249999999999999e-01   3.5695000000000001e+00   5.0090000000000001e-01   9.6199999999999994e-02   2.2559999999999999e-01
   4.4100000000000000e-02  -2.1999999999999999e-02   2.5740000000000002e-01   3.7240000000000001e-01  -4.7600000000000003e-02  -3.9500000000000000e-02   1.0209999999999999e+00   6.0040000000000004e-01   2.6118000000000001e+00   5.0090000000000001e-01   8.6599999999999996e-02   2.4329999999999999e-01
   6.6100000000000006e-02  -6.6000000000000003e-02  -1.7160000000000000e-01   4.2959999999999998e-01  -1.3320000000000001e-01  -3.5099999999999999e-02   1.1540999999999999e+00   3.3350000000000002e-01   3.3083000000000000e+00   5.0090000000000001e-01   1.1550000000000001e-01   2.7429999999999999e-01
   0.0000000000000000e+00   1.7590000000000000e-01  -5.1470000000000005e-01   4.0100000000000002e-01  -9.4999999999999998e-03  -2.1899999999999999e-02   9.7660000000000002e-01   4.2249999999999999e-01   3.1341999999999999e+00   5.2020000000000000e-01   1.5400000000000000e-01   2.0349999999999999e-01
  -6.6100000000000006e-02   6.6000000000000003e-02  -8.5800000000000001e-02   4.2959999999999998e-01  -1.0470000000000000e-01  -7.0199999999999999e-02   1.1540999999999999e+00   2.8910000000000002e-01   3.0470999999999999e+00   3.6599999999999999e-01   1.6360000000000000e-01   2.3890000000000000e-01
   0.0000000000000000e+00  -8.7900000000000006e-02   9.4359999999999999e-01   3.9140000000000003e-01  -6.6600000000000006e-02  -3.0700000000000002e-02   9.7660000000000002e-01   4.2249999999999999e-01   3.1341999999999999e+00   4.3350000000000000e-01   1.1550000000000001e-01   2.3000000000000001e-01
  -1.5429999999999999e-01  -6.6000000000000003e-02   0.0000000000000000e+00   3.1509999999999999e-01  -1.1420000000000000e-01  -7.4499999999999997e-02   1.0653999999999999e+00   4.0020000000000000e-01   2.6118000000000001e+00   4.7199999999999998e-01   6.7400000000000002e-02   2.9189999999999999e-01
  -2.1999999999999999e-02  -4.3999999999999997e-02  -1.7160000000000000e-01   5.0600000000000001e-01  -1.0470000000000000e-01  -2.1899999999999999e-02   1.0875999999999999e+00   4.4469999999999998e-01   3.3083000000000000e+00   5.0090000000000001e-01   1.1550000000000001e-01   2.6979999999999998e-01
  -1.9839999999999999e-01  -1.5390000000000001e-01  -1.7160000000000000e-01   4.6779999999999999e-01  -8.5599999999999996e-02  -1.3200000000000000e-02   9.7660000000000002e-01   3.1130000000000002e-01   3.3083000000000000e+00   4.0460000000000002e-01   7.6999999999999999e-02   2.2559999999999999e-01
  -1.1020000000000001e-01   1.7590000000000000e-01   3.4310000000000002e-01   4.2959999999999998e-01  -1.0470000000000000e-01   1.7500000000000002e-02   1.1984999999999999e+00   2.6679999999999998e-01   3.0470999999999999e+00   5.1049999999999995e-01   9.6199999999999994e-02   2.6100000000000001e-01
   6.6100000000000006e-02  -1.0990000000000000e-01  -4.2890000000000000e-01   3.6280000000000001e-01  -1.4269999999999999e-01  -1.0090000000000000e-01   1.1318999999999999e+00   4.6689999999999998e-01   4.0918000000000001e+00   5.6830000000000003e-01   8.6599999999999996e-02   2.4329999999999999e-01
  -1.5429999999999999e-01  -1.5390000000000001e-01   8.5800000000000001e-02   3.9140000000000003e-01   0.0000000000000000e+00  -7.0199999999999999e-02   1.1540999999999999e+00   3.1130000000000002e-01   3.1341999999999999e+00   5.4910000000000003e-01   1.0580000000000001e-01   2.6540000000000002e-01
  -1.5429999999999999e-01   8.7900000000000006e-02  -5.1470000000000005e-01   4.3919999999999998e-01  -7.6100000000000001e-02  -4.8200000000000000e-02   9.5440000000000003e-01   2.8910000000000002e-01   2.2635999999999998e+00   5.2020000000000000e-01   1.3469999999999999e-01   2.4329999999999999e-01
  -1.3230000000000000e-01   6.6000000000000003e-02  -3.4310000000000002e-01   4.2959999999999998e-01  -1.8079999999999999e-01  -3.0700000000000002e-02   1.2873000000000001e+00   3.7800000000000000e-01   2.6118000000000001e+00   5.2980000000000005e-01   1.5400000000000000e-01   2.3890000000000000e-01
   2.1999999999999999e-02  -1.0990000000000000e-01  -2.5740000000000002e-01   5.2510000000000001e-01  -1.2370000000000000e-01  -5.7000000000000002e-02   1.0209999999999999e+00   3.5580000000000001e-01   3.0470999999999999e+00   4.9130000000000001e-01   1.3469999999999999e-01   2.5209999999999999e-01
   0.0000000000000000e+00  -8.7900000000000006e-02  -1.7160000000000000e-01   4.5829999999999999e-01  -7.6100000000000001e-02  -3.5099999999999999e-02   1.0209999999999999e+00   2.4460000000000001e-01   2.0024000000000002e+00   5.6830000000000003e-01  -9.5999999999999992e-03   2.5659999999999999e-01
  -2.2040000000000001e-01  -1.5390000000000001e-01  -1.7160000000000000e-01   3.9140000000000003e-01  -3.8100000000000002e-02  -2.6300000000000000e-02   1.1318999999999999e+00   4.4469999999999998e-01   3.4824000000000002e+00   4.9130000000000001e-01   8.6599999999999996e-02   2.7429999999999999e-01
  -1.1020000000000001e-01  -2.1999999999999999e-02   1.7160000000000000e-01   4.6779999999999999e-01  -9.5200000000000007e-02  -1.7500000000000002e-02   9.3220000000000003e-01   4.0020000000000000e-01   3.6564999999999999e+00   4.8159999999999997e-01   1.0580000000000001e-01   2.4770000000000000e-01
   0.0000000000000000e+00  -1.7590000000000000e-01   5.1470000000000005e-01   3.8190000000000002e-01  -1.5229999999999999e-01  -1.0090000000000000e-01   9.3220000000000003e-01   2.6679999999999998e-01   2.4377000000000000e+00   4.7199999999999998e-01  -5.7700000000000001e-02   3.0959999999999999e-01
   2.1999999999999999e-02   2.1999999999999999e-02   0.0000000000000000e+00   3.7240000000000001e-01  -5.7099999999999998e-02  -3.0700000000000002e-02   1.0431999999999999e+00   8.8900000000000007e-02   3.5695000000000001e+00   4.5269999999999999e-01   9.6199999999999994e-02   2.3000000000000001e-01
  -6.6100000000000006e-02   2.6379999999999998e-01  -4.2890000000000000e-01   4.3919999999999998e-01  -1.2370000000000000e-01  -4.4000000000000003e-03   1.1096999999999999e+00   4.2249999999999999e-01   3.4824000000000002e+00   4.3350000000000000e-01   8.6599999999999996e-02   2.2120000000000001e-01
   6.6100000000000006e-02   2.1999999999999999e-02   6.0050000000000003e-01   4.0100000000000002e-01  -1.3320000000000001e-01  -2.1899999999999999e-02   1.0209999999999999e+00   4.0020000000000000e-01   2.9600000000000000e+00   4.9130000000000001e-01   1.1550000000000001e-01   2.1229999999999999e-01
   2.2040000000000001e-01  -1.3189999999999999e-01   3.4310000000000002e-01   4.0100000000000002e-01  -8.5599999999999996e-02  -9.6500000000000002e-02   1.1096999999999999e+00   3.1130000000000002e-01   3.2212000000000001e+00   4.7199999999999998e-01   1.3469999999999999e-01   2.3440000000000000e-01
  -2.1999999999999999e-02  -4.3999999999999997e-02   8.5800000000000001e-02   4.2009999999999997e-01  -7.6100000000000001e-02  -7.8899999999999998e-02   9.7660000000000002e-01   4.8920000000000002e-01   3.3083000000000000e+00   5.1049999999999995e-01   1.4430000000000001e-01   2.3440000000000000e-01
  -1.5429999999999999e-01   1.3189999999999999e-01   0.0000000000000000e+00   3.4370000000000001e-01  -1.2370000000000000e-01  -5.7000000000000002e-02   1.0875999999999999e+00   6.8930000000000002e-01   3.2212000000000001e+00   5.1049999999999995e-01   5.7700000000000001e-02   2.7429999999999999e-01
  -2.1999999999999999e-02  -4.3999999999999997e-02  -1.0294000000000001e+00   4.4869999999999999e-01  -1.4269999999999999e-01  -4.8200000000000000e-02   1.0653999999999999e+00   2.4460000000000001e-01   2.6118000000000001e+00   4.4309999999999999e-01   1.9199999999999998e-02   2.6540000000000002e-01
  -2.1999999999999999e-02  -8.7900000000000006e-02   2.5740000000000002e-01   4.1049999999999998e-01  -6.6600000000000006e-02  -7.8899999999999998e-02   1.2428999999999999e+00   3.5580000000000001e-01   3.2212000000000001e+00   5.2980000000000005e-01   1.2509999999999999e-01   2.6100000000000001e-01
   2.4249999999999999e-01   2.1999999999999999e-02   1.7160000000000000e-01   3.4370000000000001e-01  -1.9000000000000000e-02  -9.2100000000000001e-02   1.0209999999999999e+00   6.0040000000000004e-01   3.4824000000000002e+00   5.0090000000000001e-01   1.8279999999999999e-01   2.4770000000000000e-01
  -2.2040000000000001e-01  -8.7900000000000006e-02   8.5780000000000001e-01   3.5330000000000000e-01  -6.6600000000000006e-02  -7.0199999999999999e-02   9.9880000000000002e-01   3.5580000000000001e-01   2.9600000000000000e+00   5.2020000000000000e-01   7.6999999999999999e-02   2.4770000000000000e-01
   8.8200000000000001e-02   0.0000000000000000e+00   2.5740000000000002e-01   4.8690000000000000e-01  -7.6100000000000001e-02  -7.0199999999999999e-02   9.3220000000000003e-01   4.4469999999999998e-01   2.5247000000000002e+00   4.4309999999999999e-01   8.6599999999999996e-02   2.6540000000000002e-01
  -6.6100000000000006e-02   1.7590000000000000e-01  -3.4310000000000002e-01   4.2959999999999998e-01  -1.2370000000000000e-01  -5.2600000000000001e-02   1.1318999999999999e+00   2.4460000000000001e-01   3.0470999999999999e+00   5.3939999999999999e-01  -1.9199999999999998e-02   2.0790000000000000e-01
  -8.8200000000000001e-02  -1.5390000000000001e-01   8.5800000000000001e-02   3.8190000000000002e-01  -9.5200000000000007e-02  -7.4499999999999997e-02   1.0431999999999999e+00   2.8910000000000002e-01   3.3083000000000000e+00   5.0090000000000001e-01   9.6199999999999994e-02   2.8310000000000002e-01
  -1.9839999999999999e-01   4.3999999999999997e-02   3.4310000000000002e-01   4.5829999999999999e-01  -1.7130000000000001e-01   0.0000000000000000e+00   1.0653999999999999e+00   2.2239999999999999e-01   3.0470999999999999e+00   5.1049999999999995e-01   6.7400000000000002e-02   2.5209999999999999e-01
   0.0000000000000000e+00  -1.9789999999999999e-01   4.2890000000000000e-01   4.2009999999999997e-01  -1.1420000000000000e-01  -6.1400000000000003e-02   1.0431999999999999e+00   2.8910000000000002e-01   2.4377000000000000e+00   5.1049999999999995e-01   1.6360000000000000e-01   2.0790000000000000e-01
   0.0000000000000000e+00  -6.6000000000000003e-02   2.5740000000000002e-01   4.5829999999999999e-01  -1.2370000000000000e-01  -6.1400000000000003e-02   1.0653999999999999e+00   2.4460000000000001e-01   3.3953000000000002e+00   4.3350000000000000e-01   1.6360000000000000e-01   2.5659999999999999e-01
   2.1999999999999999e-02   0.0000000000000000e+00  -3.4310000000000002e-01   4.5829999999999999e-01  -1.4269999999999999e-01  -5.7000000000000002e-02   1.0209999999999999e+00   5.1139999999999997e-01   2.9600000000000000e+00   5.0090000000000001e-01   1.7319999999999999e-01   2.4770000000000000e-01
   2.1999999999999999e-02  -1.9789999999999999e-01   1.7160000000000000e-01   3.3420000000000000e-01  -6.6600000000000006e-02  -6.5799999999999997e-02   1.1318999999999999e+00   3.3350000000000002e-01   3.6564999999999999e+00   4.2380000000000001e-01   8.6599999999999996e-02   2.5209999999999999e-01
  -4.4100000000000000e-02   8.7900000000000006e-02  -3.4310000000000002e-01   5.6330000000000002e-01  -7.6100000000000001e-02  -1.3200000000000000e-02   9.9880000000000002e-01   5.1139999999999997e-01   3.3083000000000000e+00   5.2980000000000005e-01  -9.5999999999999992e-03   2.2559999999999999e-01
  -2.2040000000000001e-01   0.0000000000000000e+00   8.5780000000000001e-01   4.0100000000000002e-01  -6.6600000000000006e-02  -8.3299999999999999e-02   1.3539000000000001e+00   4.8920000000000002e-01   2.9600000000000000e+00   5.1049999999999995e-01   1.8279999999999999e-01   2.2559999999999999e-01
  -6.6100000000000006e-02  -4.3999999999999997e-02   0.0000000000000000e+00   3.9140000000000003e-01  -1.3320000000000001e-01  -2.6300000000000000e-02   1.1318999999999999e+00   1.7790000000000000e-01   2.9600000000000000e+00   4.7199999999999998e-01   6.7400000000000002e-02   2.5659999999999999e-01
   1.3230000000000000e-01   0.0000000000000000e+00   2.5740000000000002e-01   4.7739999999999999e-01  -1.8079999999999999e-01  -7.8899999999999998e-02   1.0653999999999999e+00   3.5580000000000001e-01   3.1341999999999999e+00   5.2980000000000005e-01   5.7700000000000001e-02   2.3890000000000000e-01
   1.7630000000000001e-01   2.1999999999999999e-02   9.4359999999999999e-01   4.9650000000000000e-01  -1.3320000000000001e-01  -2.6300000000000000e-02   1.2650999999999999e+00   1.1119999999999999e-01   2.6118000000000001e+00   4.8159999999999997e-01   7.6999999999999999e-02   2.3890000000000000e-01
  -1.3230000000000000e-01   0.0000000000000000e+00   1.7160000000000000e-01   4.2009999999999997e-01  -1.5229999999999999e-01  -5.7000000000000002e-02   1.2428999999999999e+00   4.6689999999999998e-01   3.5695000000000001e+00   4.9130000000000001e-01   7.6999999999999999e-02   2.4329999999999999e-01
   6.6100000000000006e-02  -2.1999999999999999e-02   2.5740000000000002e-01   3.1509999999999999e-01  -1.4269999999999999e-01  -5.2600000000000001e-02   1.0653999999999999e+00   3.5580000000000001e-01   3.4824000000000002e+00   4.4309999999999999e-01   2.0210000000000000e-01   2.6100000000000001e-01
   8.8200000000000001e-02  -1.3189999999999999e-01   3.4310000000000002e-01   4.9650000000000000e-01  -1.4269999999999999e-01  -4.8200000000000000e-02   1.1762999999999999e+00   1.5559999999999999e-01   3.2212000000000001e+00   5.5869999999999997e-01   6.7400000000000002e-02   2.3890000000000000e-01
   0.0000000000000000e+00  -6.6000000000000003e-02   0.0000000000000000e+00   4.8690000000000000e-01  -3.8100000000000002e-02  -3.0700000000000002e-02   1.0875999999999999e+00   5.1139999999999997e-01   2.9600000000000000e+00   4.5269999999999999e-01   1.2509999999999999e-01   2.5209999999999999e-01
  -6.6100000000000006e-02  -2.1999999999999999e-02   1.7160000000000000e-01   4.1049999999999998e-01  -1.6180000000000000e-01  -1.7500000000000002e-02   9.7660000000000002e-01   1.7790000000000000e-01   2.9600000000000000e+00   4.9130000000000001e-01   1.1550000000000001e-01   2.8310000000000002e-01
  -4.4100000000000000e-02   1.3189999999999999e-01  -6.8630000000000002e-01   5.2510000000000001e-01  -1.2370000000000000e-01  -2.6300000000000000e-02   1.0875999999999999e+00   3.5580000000000001e-01   3.4824000000000002e+00   4.8159999999999997e-01   1.1550000000000001e-01   2.5209999999999999e-01
   1.3230000000000000e-01  -2.6379999999999998e-01   1.7160000000000000e-01   4.5829999999999999e-01  -7.6100000000000001e-02  -6.5799999999999997e-02   9.7660000000000002e-01   5.5589999999999995e-01   3.9177000000000000e+00   4.5269999999999999e-01   9.6199999999999994e-02   2.6979999999999998e-01
  -6.6100000000000006e-02  -1.0990000000000000e-01   6.8630000000000002e-01   3.6280000000000001e-01  -1.2370000000000000e-01  -4.3900000000000002e-02   1.1096999999999999e+00   4.0020000000000000e-01   3.3953000000000002e+00   5.2020000000000000e-01   8.6599999999999996e-02   2.0349999999999999e-01
   4.4100000000000000e-02   0.0000000000000000e+00  -3.4310000000000002e-01   3.8190000000000002e-01  -5.7099999999999998e-02  -3.9500000000000000e-02   1.1096999999999999e+00   8.8900000000000007e-02   2.1764999999999999e+00   4.6239999999999998e-01   5.7700000000000001e-02   2.3000000000000001e-01
  -1.7630000000000001e-01  -2.1999999999999999e-02  -3.4310000000000002e-01   4.5829999999999999e-01  -8.5599999999999996e-02  -8.8000000000000005e-03   1.0431999999999999e+00   2.8910000000000002e-01   3.7435999999999998e+00   4.9130000000000001e-01   1.9199999999999998e-02   2.4329999999999999e-01
  -1.7630000000000001e-01  -6.6000000000000003e-02   9.4359999999999999e-01   3.5330000000000000e-01  -2.8500000000000001e-02  -1.2720000000000001e-01   1.1096999999999999e+00   3.1130000000000002e-01   2.9600000000000000e+00   4.5269999999999999e-01   7.6999999999999999e-02   2.5209999999999999e-01
   8.8200000000000001e-02  -6.6000000000000003e-02  -1.3725000000000001e+00   4.5829999999999999e-01  -1.4269999999999999e-01  -5.7000000000000002e-02   1.1540999999999999e+00   3.5580000000000001e-01   3.2212000000000001e+00   4.4309999999999999e-01   1.4430000000000001e-01   2.4329999999999999e-01
  -2.8649999999999998e-01  -6.6000000000000003e-02  -6.0050000000000003e-01   5.1559999999999995e-01  -1.2370000000000000e-01  -1.7500000000000002e-02   1.0431999999999999e+00   4.4469999999999998e-01   3.8306000000000000e+00   5.0090000000000001e-01   7.6999999999999999e-02   2.7870000000000000e-01
  -1.3230000000000000e-01  -4.3999999999999997e-02  -8.5800000000000001e-02   4.2959999999999998e-01  -1.9000000000000000e-02  -7.0199999999999999e-02   9.7660000000000002e-01   4.0020000000000000e-01   3.1341999999999999e+00   4.8159999999999997e-01   1.4430000000000001e-01   1.8140000000000001e-01
  -4.4100000000000000e-02   0.0000000000000000e+00  -6.0050000000000003e-01   4.1049999999999998e-01   0.0000000000000000e+00  -6.5799999999999997e-02   1.2650999999999999e+00   3.3350000000000002e-01   3.2212000000000001e+00   4.5269999999999999e-01   8.6599999999999996e-02   2.3440000000000000e-01
  -1.3230000000000000e-01   2.1999999999999999e-02  -1.7160000000000000e-01   4.8690000000000000e-01  -7.6100000000000001e-02  -2.1899999999999999e-02   1.0653999999999999e+00   5.7809999999999995e-01   2.9600000000000000e+00   5.8760000000000001e-01   1.0580000000000001e-01   2.5659999999999999e-01
  -1.1020000000000001e-01  -1.3189999999999999e-01   7.7210000000000001e-01   5.7279999999999998e-01  -3.8100000000000002e-02  -8.8000000000000005e-03   1.1318999999999999e+00   4.2249999999999999e-01   2.9600000000000000e+00   5.3939999999999999e-01   1.2509999999999999e-01   2.3440000000000000e-01
  -1.1020000000000001e-01   1.5390000000000001e-01  -8.5800000000000001e-02   4.7739999999999999e-01  -7.6100000000000001e-02  -4.8200000000000000e-02   1.1096999999999999e+00   4.0020000000000000e-01   3.4824000000000002e+00   5.2020000000000000e-01   5.7700000000000001e-02   2.5209999999999999e-01
   6.6100000000000006e-02  -1.3189999999999999e-01   3.4310000000000002e-01   4.1049999999999998e-01  -7.6100000000000001e-02  -8.3299999999999999e-02   9.7660000000000002e-01   4.4469999999999998e-01   3.3083000000000000e+00   5.9719999999999995e-01   4.8099999999999997e-02   2.9640000000000000e-01
   1.9839999999999999e-01   8.7900000000000006e-02   2.5740000000000002e-01   4.0100000000000002e-01  -7.6100000000000001e-02  -4.3900000000000002e-02   1.0653999999999999e+00   3.3350000000000002e-01   3.1341999999999999e+00   5.7799999999999996e-01   1.9199999999999998e-02   2.6979999999999998e-01
  -2.1999999999999999e-02  -2.8580000000000000e-01   0.0000000000000000e+00   4.7739999999999999e-01  -1.3320000000000001e-01  -4.3900000000000002e-02   1.0431999999999999e+00   3.1130000000000002e-01   2.7858999999999998e+00   5.5869999999999997e-01   1.0580000000000001e-01   2.3890000000000000e-01
  -2.2040000000000001e-01  -4.3999999999999997e-02   1.7160000000000000e-01   4.2009999999999997e-01  -1.4269999999999999e-01   4.4000000000000003e-03   1.2428999999999999e+00   5.5589999999999995e-01   2.5247000000000002e+00   4.9130000000000001e-01   1.2509999999999999e-01   2.4770000000000000e-01
   6.6100000000000006e-02   1.0990000000000000e-01   9.4359999999999999e-01   4.5829999999999999e-01  -1.4269999999999999e-01  -5.2600000000000001e-02   1.0653999999999999e+00   2.2239999999999999e-01   3.1341999999999999e+00   4.0460000000000002e-01   1.5400000000000000e-01   2.0349999999999999e-01
   6.6100000000000006e-02  -1.3189999999999999e-01   0.0000000000000000e+00   4.7739999999999999e-01  -1.9000000000000000e-02  -8.3299999999999999e-02   1.2873000000000001e+00   4.4469999999999998e-01   2.9600000000000000e+00   5.8760000000000001e-01   1.0580000000000001e-01   2.5209999999999999e-01
  -6.6100000000000006e-02  -6.6000000000000003e-02  -8.5800000000000001e-02   3.8190000000000002e-01  -1.6180000000000000e-01  -4.8200000000000000e-02   1.0653999999999999e+00   5.5589999999999995e-01   2.9600000000000000e+00   4.2380000000000001e-01   1.4430000000000001e-01   2.6979999999999998e-01
  -1.3230000000000000e-01   1.3189999999999999e-01  -1.0294000000000001e+00   4.6779999999999999e-01  -1.0470000000000000e-01  -7.0199999999999999e-02   1.0875999999999999e+00   4.6689999999999998e-01   2.1764999999999999e+00   4.9130000000000001e-01   1.0580000000000001e-01   2.3890000000000000e-01
  -4.4100000000000000e-02  -8.7900000000000006e-02   8.5800000000000001e-02   4.9650000000000000e-01  -1.0470000000000000e-01  -3.9500000000000000e-02   1.1762999999999999e+00   4.4469999999999998e-01   3.3083000000000000e+00   4.4309999999999999e-01   8.6599999999999996e-02   2.6100000000000001e-01
  -1.5429999999999999e-01   0.0000000000000000e+00   8.5800000000000001e-02   4.6779999999999999e-01  -1.3320000000000001e-01  -3.0700000000000002e-02   1.2873000000000001e+00   2.8910000000000002e-01   2.9600000000000000e+00   5.1049999999999995e-01   1.0580000000000001e-01   2.4770000000000000e-01
  -6.6100000000000006e-02  -2.1999999999999999e-02   0.0000000000000000e+00   4.2959999999999998e-01  -9.5200000000000007e-02  -3.0700000000000002e-02   9.7660000000000002e-01   4.4469999999999998e-01   3.1341999999999999e+00   4.8159999999999997e-01   1.2509999999999999e-01   2.6979999999999998e-01
  -4.4100000000000000e-02   8.7900000000000006e-02   6.8630000000000002e-01   4.9650000000000000e-01  -1.5229999999999999e-01  -1.3200000000000000e-02   9.3220000000000003e-01   5.5589999999999995e-01   3.0470999999999999e+00   5.5869999999999997e-01   1.3469999999999999e-01   3.0080000000000001e-01
  -1.3230000000000000e-01   8.7900000000000006e-02  -1.7160000000000000e-01   4.2009999999999997e-01  -1.6180000000000000e-01  -3.9500000000000000e-02   1.3095000000000001e+00   2.2239999999999999e-01   3.0470999999999999e+00   4.8159999999999997e-01   1.7319999999999999e-01   3.0080000000000001e-01
  -8.8200000000000001e-02  -4.3999999999999997e-02   7.7210000000000001e-01   4.0100000000000002e-01  -1.1420000000000000e-01  -7.4499999999999997e-02   1.0209999999999999e+00   4.4469999999999998e-01   3.0470999999999999e+00   5.2980000000000005e-01   2.0210000000000000e-01   2.5209999999999999e-01
  -8.8200000000000001e-02   1.0990000000000000e-01   3.4310000000000002e-01   3.7240000000000001e-01  -1.0470000000000000e-01  -9.2100000000000001e-02   9.9880000000000002e-01   5.1139999999999997e-01   3.1341999999999999e+00   4.7199999999999998e-01   8.6599999999999996e-02   2.6100000000000001e-01
  -2.1999999999999999e-02  -1.3189999999999999e-01   1.7160000000000000e-01   3.9140000000000003e-01  -6.6600000000000006e-02  -6.5799999999999997e-02   1.1096999999999999e+00   8.8900000000000007e-02   2.7858999999999998e+00   4.9130000000000001e-01   1.1550000000000001e-01   2.3890000000000000e-01
  -2.1999999999999999e-02  -1.0990000000000000e-01   3.4310000000000002e-01   4.2959999999999998e-01  -2.8500000000000001e-02  -6.5799999999999997e-02   1.2428999999999999e+00   4.2249999999999999e-01   2.9600000000000000e+00   5.9719999999999995e-01   1.3469999999999999e-01   2.6979999999999998e-01
  -2.1999999999999999e-02   4.3999999999999997e-02   5.1470000000000005e-01   3.9140000000000003e-01  -7.6100000000000001e-02  -5.2600000000000001e-02   1.2428999999999999e+00   4.8920000000000002e-01   2.8730000000000002e+00   5.2020000000000000e-01   7.6999999999999999e-02   2.5209999999999999e-01
   2.1999999999999999e-02  -1.3189999999999999e-01   6.8630000000000002e-01   4.9650000000000000e-01  -1.0470000000000000e-01  -6.5799999999999997e-02   9.5440000000000003e-01   3.7800000000000000e-01   3.1341999999999999e+00   5.1049999999999995e-01   8.6599999999999996e-02   2.3890000000000000e-01
  -1.5429999999999999e-01   0.0000000000000000e+00  -8.5800000000000001e-02   3.7240000000000001e-01  -1.9030000000000000e-01  -2.1899999999999999e-02   1.1318999999999999e+00   2.0010000000000000e-01   2.8730000000000002e+00   5.2020000000000000e-01   7.6999999999999999e-02   2.3890000000000000e-01
  -6.6100000000000006e-02  -2.1999999999999999e-02  -1.7160000000000000e-01   4.3919999999999998e-01  -4.7600000000000003e-02  -3.0700000000000002e-02   1.0431999999999999e+00   3.3350000000000002e-01   3.1341999999999999e+00   4.2380000000000001e-01   7.6999999999999999e-02   2.2559999999999999e-01
  -1.1020000000000001e-01  -1.7590000000000000e-01   1.7160000000000000e-01   4.6779999999999999e-01  -1.5229999999999999e-01  -3.9500000000000000e-02   1.0875999999999999e+00   3.7800000000000000e-01   3.1341999999999999e+00   4.7199999999999998e-01   8.6599999999999996e-02   2.8310000000000002e-01
   2.1999999999999999e-02   6.6000000000000003e-02   4.2890000000000000e-01   4.2959999999999998e-01  -1.8079999999999999e-01  -3.5099999999999999e-02   9.7660000000000002e-01   3.5580000000000001e-01   3.3083000000000000e+00   5.2980000000000005e-01   1.7319999999999999e-01   2.5209999999999999e-01
  -2.1999999999999999e-02  -8.7900000000000006e-02   1.7160000000000000e-01   4.1049999999999998e-01  -1.4269999999999999e-01  -3.5099999999999999e-02   1.1096999999999999e+00   3.7800000000000000e-01   2.6118000000000001e+00   4.3350000000000000e-01   4.8099999999999997e-02   2.8310000000000002e-01
  -8.8200000000000001e-02   6.6000000000000003e-02  -7.7210000000000001e-01   4.4869999999999999e-01  -2.8500000000000001e-02  -4.8200000000000000e-02   9.9880000000000002e-01   4.6689999999999998e-01   2.7858999999999998e+00   5.5869999999999997e-01   9.6199999999999994e-02   2.4770000000000000e-01
  -6.6100000000000006e-02  -1.7590000000000000e-01   6.8630000000000002e-01   3.3420000000000000e-01  -8.5599999999999996e-02  -5.2600000000000001e-02   9.7660000000000002e-01   3.7800000000000000e-01   2.5247000000000002e+00   5.0090000000000001e-01   7.6999999999999999e-02   2.4329999999999999e-01
  -1.3230000000000000e-01   2.6379999999999998e-01  -2.5740000000000002e-01   4.5829999999999999e-01  -1.1420000000000000e-01  -2.6300000000000000e-02   1.0431999999999999e+00   3.3350000000000002e-01   3.4824000000000002e+00   4.6239999999999998e-01   1.6360000000000000e-01   2.1229999999999999e-01
   1.1020000000000001e-01  -2.1999999999999999e-02   8.5800000000000001e-02   4.6779999999999999e-01  -1.9000000000000000e-02  -8.8000000000000005e-03   1.0653999999999999e+00   6.0040000000000004e-01   3.3083000000000000e+00   4.8159999999999997e-01   7.6999999999999999e-02   2.4329999999999999e-01
   1.1020000000000001e-01  -2.1999999999999999e-02  -4.2890000000000000e-01   5.8240000000000003e-01  -3.8100000000000002e-02  -6.1400000000000003e-02   1.0653999999999999e+00   4.2249999999999999e-01   2.9600000000000000e+00   4.8159999999999997e-01   1.2509999999999999e-01   2.7870000000000000e-01
   1.7630000000000001e-01  -2.1999999999999999e-02   6.0050000000000003e-01   4.2959999999999998e-01  -2.8500000000000001e-02  -5.7000000000000002e-02   9.5440000000000003e-01   4.6689999999999998e-01   3.1341999999999999e+00   4.9130000000000001e-01   7.6999999999999999e-02   2.4329999999999999e-01
   8.8200000000000001e-02  -2.1999999999999999e-02  -2.5740000000000002e-01   3.7240000000000001e-01  -1.0470000000000000e-01  -1.0520000000000000e-01   9.7660000000000002e-01   1.7790000000000000e-01   3.2212000000000001e+00   4.2380000000000001e-01   2.8899999999999999e-02   2.2120000000000001e-01
  -2.1999999999999999e-02  -1.5390000000000001e-01  -1.0294000000000001e+00   4.2959999999999998e-01  -9.5200000000000007e-02  -6.1400000000000003e-02   1.2428999999999999e+00   2.2239999999999999e-01   3.8306000000000000e+00   4.2380000000000001e-01   1.3469999999999999e-01   3.0520000000000003e-01
  -2.2040000000000001e-01  -1.7590000000000000e-01  -1.7160000000000000e-01   3.9140000000000003e-01  -1.0470000000000000e-01  -4.3900000000000002e-02   1.1096999999999999e+00   3.1130000000000002e-01   3.3083000000000000e+00   5.4910000000000003e-01   1.9199999999999998e-02   2.2559999999999999e-01
  -8.8200000000000001e-02  -1.7590000000000000e-01  -8.5800000000000001e-02   4.5829999999999999e-01  -1.9030000000000000e-01  -5.7000000000000002e-02   9.7660000000000002e-01   5.1139999999999997e-01   3.1341999999999999e+00   4.6239999999999998e-01   8.6599999999999996e-02   2.5659999999999999e-01
  -2.2040000000000001e-01   8.7900000000000006e-02   3.4310000000000002e-01   5.1559999999999995e-01  -1.2370000000000000e-01  -1.0090000000000000e-01   1.2206999999999999e+00   3.3350000000000002e-01   3.3083000000000000e+00   4.7199999999999998e-01   1.4430000000000001e-01   1.9460000000000000e-01
   0.0000000000000000e+00   1.5390000000000001e-01   6.0050000000000003e-01   4.5829999999999999e-01  -1.1420000000000000e-01  -3.9500000000000000e-02   1.2206999999999999e+00   4.4469999999999998e-01   2.8730000000000002e+00   5.2020000000000000e-01   1.6360000000000000e-01   2.6100000000000001e-01
  -1.1020000000000001e-01   4.3999999999999997e-02  -4.2890000000000000e-01   4.9650000000000000e-01  -7.6100000000000001e-02  -6.5799999999999997e-02   1.1096999999999999e+00   4.8920000000000002e-01   3.6564999999999999e+00   4.7199999999999998e-01   6.7400000000000002e-02   2.9189999999999999e-01
   4.4100000000000000e-02   6.6000000000000003e-02   3.4310000000000002e-01   5.4420000000000002e-01  -1.2370000000000000e-01  -7.0199999999999999e-02   1.1096999999999999e+00   2.8910000000000002e-01   2.9600000000000000e+00   5.1049999999999995e-01   6.7400000000000002e-02   2.3890000000000000e-01
   2.1999999999999999e-02  -4.3999999999999997e-02   3.4310000000000002e-01   4.8690000000000000e-01  -1.1420000000000000e-01  -8.8000000000000005e-03   1.1318999999999999e+00   3.7800000000000000e-01   2.0893999999999999e+00   4.6239999999999998e-01   1.6360000000000000e-01   2.5209999999999999e-01
  -1.1020000000000001e-01  -6.6000000000000003e-02   4.2890000000000000e-01   3.7240000000000001e-01  -3.8100000000000002e-02  -4.3900000000000002e-02   1.0431999999999999e+00   1.7790000000000000e-01   2.7858999999999998e+00   5.5869999999999997e-01   8.6599999999999996e-02   2.3440000000000000e-01
   8.8200000000000001e-02   8.7900000000000006e-02   8.5780000000000001e-01   4.3919999999999998e-01  -1.9030000000000000e-01  -4.8200000000000000e-02   1.0653999999999999e+00   5.1139999999999997e-01   3.3083000000000000e+00   5.3939999999999999e-01   9.6199999999999994e-02   2.7870000000000000e-01
   0.0000000000000000e+00   1.5390000000000001e-01  -3.4310000000000002e-01   3.5330000000000000e-01  -1.9000000000000000e-02  -1.0090000000000000e-01   1.0875999999999999e+00   4.0020000000000000e-01   3.0470999999999999e+00   5.0090000000000001e-01   8.6599999999999996e-02   2.8310000000000002e-01
  -8.8200000000000001e-02  -6.6000000000000003e-02  -3.4310000000000002e-01   4.6779999999999999e-01  -9.5200000000000007e-02  -4.4000000000000003e-03   1.2428999999999999e+00   3.7800000000000000e-01   3.3083000000000000e+00   5.2020000000000000e-01   6.7400000000000002e-02   2.3440000000000000e-01
  -1.9839999999999999e-01  -2.1980000000000000e-01  -6.0050000000000003e-01   4.2009999999999997e-01  -1.6180000000000000e-01   2.1899999999999999e-02   1.2206999999999999e+00   2.4460000000000001e-01   2.6989000000000001e+00   4.8159999999999997e-01   1.2509999999999999e-01   2.7429999999999999e-01
  -1.3230000000000000e-01  -1.0990000000000000e-01   4.2890000000000000e-01   4.8690000000000000e-01  -1.2370000000000000e-01   0.0000000000000000e+00   1.2428999999999999e+00   3.7800000000000000e-01   3.3083000000000000e+00   5.2020000000000000e-01   4.8099999999999997e-02   2.0790000000000000e-01
   6.6100000000000006e-02  -2.1999999999999999e-02   4.2890000000000000e-01   4.1049999999999998e-01   2.8500000000000001e-02  -7.0199999999999999e-02   9.1000000000000003e-01   3.5580000000000001e-01   2.6118000000000001e+00   5.2980000000000005e-01   5.7700000000000001e-02   2.4770000000000000e-01
   1.7630000000000001e-01  -8.7900000000000006e-02   1.7160000000000000e-01   4.4869999999999999e-01  -1.2370000000000000e-01  -1.7500000000000002e-02   1.1540999999999999e+00   1.7790000000000000e-01   3.3083000000000000e+00   5.1049999999999995e-01   3.8500000000000000e-02   2.8310000000000002e-01
  -1.9839999999999999e-01  -1.7590000000000000e-01   4.2890000000000000e-01   3.7240000000000001e-01  -7.6100000000000001e-02  -4.3900000000000002e-02   1.0875999999999999e+00   4.8920000000000002e-01   3.1341999999999999e+00   5.2020000000000000e-01   1.5400000000000000e-01   2.6540000000000002e-01
  -8.8200000000000001e-02  -1.3189999999999999e-01  -6.8630000000000002e-01   4.5829999999999999e-01  -4.7600000000000003e-02  -3.9500000000000000e-02   1.0653999999999999e+00   4.4469999999999998e-01   2.4377000000000000e+00   5.0090000000000001e-01   1.3469999999999999e-01   2.1679999999999999e-01
  -4.4100000000000000e-02   1.9789999999999999e-01   6.0050000000000003e-01   3.6280000000000001e-01  -1.2370000000000000e-01  -3.9500000000000000e-02   1.0875999999999999e+00   3.5580000000000001e-01   3.3083000000000000e+00   4.3350000000000000e-01   1.3469999999999999e-01   2.7429999999999999e-01
  -4.4100000000000000e-02  -1.7590000000000000e-01   1.7160000000000000e-01   4.1049999999999998e-01  -6.6600000000000006e-02  -3.0700000000000002e-02   1.1318999999999999e+00   2.4460000000000001e-01   3.3083000000000000e+00   4.7199999999999998e-01   2.8899999999999999e-02   2.3890000000000000e-01
   0.0000000000000000e+00  -2.1980000000000000e-01   8.5800000000000001e-02   4.2009999999999997e-01  -1.7130000000000001e-01  -4.8200000000000000e-02   1.0875999999999999e+00   2.4460000000000001e-01   3.4824000000000002e+00   4.9130000000000001e-01   4.8099999999999997e-02   2.6100000000000001e-01
  -6.6100000000000006e-02  -1.7590000000000000e-01   2.5740000000000002e-01   3.5330000000000000e-01  -2.1890000000000001e-01  -3.9500000000000000e-02   1.0209999999999999e+00   4.0020000000000000e-01   2.6118000000000001e+00   4.8159999999999997e-01   6.7400000000000002e-02   2.6540000000000002e-01
   2.1999999999999999e-02   4.3999999999999997e-02   2.5740000000000002e-01   4.6779999999999999e-01  -1.6180000000000000e-01  -1.7500000000000002e-02   1.2428999999999999e+00   3.5580000000000001e-01   3.1341999999999999e+00   4.8159999999999997e-01   9.5999999999999992e-03   2.2120000000000001e-01
   0.0000000000000000e+00   1.3189999999999999e-01  -5.1470000000000005e-01   4.7739999999999999e-01  -1.9030000000000000e-01  -1.7500000000000002e-02   9.5440000000000003e-01   3.7800000000000000e-01   2.9600000000000000e+00   5.2980000000000005e-01   7.6999999999999999e-02   2.5659999999999999e-01
  -1.7630000000000001e-01   1.3189999999999999e-01   8.5800000000000001e-02   4.5829999999999999e-01  -1.0470000000000000e-01  -4.8200000000000000e-02   1.0209999999999999e+00   4.6689999999999998e-01   2.6989000000000001e+00   4.2380000000000001e-01   1.6360000000000000e-01   2.3440000000000000e-01
  -6.6100000000000006e-02  -1.0990000000000000e-01   8.5800000000000001e-02   3.9140000000000003e-01  -1.0470000000000000e-01  -8.8000000000000005e-03   1.1984999999999999e+00   3.7800000000000000e-01   3.7435999999999998e+00   5.2020000000000000e-01   1.1550000000000001e-01   2.6979999999999998e-01
   4.4100000000000000e-02   0.0000000000000000e+00   4.2890000000000000e-01   4.7739999999999999e-01  -6.6600000000000006e-02  -2.1899999999999999e-02   9.7660000000000002e-01   3.5580000000000001e-01   3.3083000000000000e+00   4.4309999999999999e-01   1.9199999999999998e-02   2.4770000000000000e-01
  -2.8649999999999998e-01   4.3999999999999997e-02   4.2890000000000000e-01   4.6779999999999999e-01  -1.6180000000000000e-01  -4.8200000000000000e-02   1.1762999999999999e+00   5.5589999999999995e-01   3.7435999999999998e+00   5.2020000000000000e-01   3.8500000000000000e-02   2.7429999999999999e-01
  -1.1020000000000001e-01  -8.7900000000000006e-02   5.1470000000000005e-01   2.4820000000000000e-01  -4.7600000000000003e-02  -6.1400000000000003e-02   1.0875999999999999e+00   4.2249999999999999e-01   3.1341999999999999e+00   5.2980000000000005e-01   8.6599999999999996e-02   2.3890000000000000e-01
   0.0000000000000000e+00   1.9789999999999999e-01   1.7160000000000000e-01   3.7240000000000001e-01  -1.7130000000000001e-01  -4.3900000000000002e-02   1.1318999999999999e+00   8.8900000000000007e-02   3.2212000000000001e+00   4.7199999999999998e-01   4.8099999999999997e-02   2.3000000000000001e-01
  -8.8200000000000001e-02   1.5390000000000001e-01   6.8630000000000002e-01   3.8190000000000002e-01  -1.0470000000000000e-01  -8.7700000000000000e-02   1.1762999999999999e+00   1.7790000000000000e-01   2.7858999999999998e+00   5.1049999999999995e-01   8.6599999999999996e-02   2.7429999999999999e-01
  -1.7630000000000001e-01   4.3999999999999997e-02  -3.4310000000000002e-01   2.5779999999999997e-01  -1.1420000000000000e-01  -1.0090000000000000e-01   1.0653999999999999e+00   4.0020000000000000e-01   2.6118000000000001e+00   4.2380000000000001e-01   1.6360000000000000e-01   2.3000000000000001e-01
  -3.0859999999999999e-01  -1.3189999999999999e-01   5.1470000000000005e-01   4.7739999999999999e-01  -2.1890000000000001e-01   3.0700000000000002e-02   1.1540999999999999e+00   3.5580000000000001e-01   3.1341999999999999e+00   4.6239999999999998e-01   3.8500000000000000e-02   2.5209999999999999e-01
  -4.4100000000000000e-02   6.6000000000000003e-02   8.5800000000000001e-02   4.7739999999999999e-01  -2.8500000000000001e-02  -3.5099999999999999e-02   1.1762999999999999e+00   4.4469999999999998e-01   2.7858999999999998e+00   5.6830000000000003e-01   9.6199999999999994e-02   2.6979999999999998e-01
   2.1999999999999999e-02   6.6000000000000003e-02   5.1470000000000005e-01   4.6779999999999999e-01  -5.7099999999999998e-02  -2.1899999999999999e-02   1.2428999999999999e+00   3.5580000000000001e-01   3.1341999999999999e+00   4.3350000000000000e-01   1.1550000000000001e-01   2.0349999999999999e-01
   2.2040000000000001e-01  -1.5390000000000001e-01   1.7160000000000000e-01   4.1049999999999998e-01  -3.8100000000000002e-02   0.0000000000000000e+00   1.1540999999999999e+00   4.0020000000000000e-01   3.4824000000000002e+00   6.0690000000000000e-01   1.1550000000000001e-01   2.4770000000000000e-01
  -1.3230000000000000e-01   4.3999999999999997e-02   5.1470000000000005e-01   4.2009999999999997e-01  -3.8100000000000002e-02  -7.0199999999999999e-02   1.0209999999999999e+00   4.6689999999999998e-01   3.1341999999999999e+00   5.6830000000000003e-01   5.7700000000000001e-02   2.5659999999999999e-01
  -1.3230000000000000e-01  -4.3999999999999997e-02   6.0050000000000003e-01   3.7240000000000001e-01  -1.0470000000000000e-01  -1.7500000000000002e-02   1.0875999999999999e+00   5.1139999999999997e-01   2.9600000000000000e+00   5.6830000000000003e-01   1.1550000000000001e-01   2.6100000000000001e-01
  -6.6100000000000006e-02   1.9789999999999999e-01  -8.5800000000000001e-02   4.0100000000000002e-01  -7.6100000000000001e-02  -4.3900000000000002e-02   9.3220000000000003e-01   2.8910000000000002e-01   2.2635999999999998e+00   5.0090000000000001e-01   2.8899999999999999e-02   2.2120000000000001e-01
  -4.4100000000000000e-02  -2.1999999999999999e-02   3.4310000000000002e-01   3.8190000000000002e-01  -1.5229999999999999e-01  -5.7000000000000002e-02   9.5440000000000003e-01   4.6689999999999998e-01   3.1341999999999999e+00   5.0090000000000001e-01   4.8099999999999997e-02   2.6100000000000001e-01
   1.3230000000000000e-01  -2.1999999999999999e-02   8.5800000000000001e-02   4.3919999999999998e-01  -5.7099999999999998e-02  -3.0700000000000002e-02   8.8780000000000003e-01   2.8910000000000002e-01   2.9600000000000000e+00   4.6239999999999998e-01   1.1550000000000001e-01   2.4329999999999999e-01
  -2.1999999999999999e-02   2.1999999999999999e-02   6.0050000000000003e-01   3.6280000000000001e-01  -1.8079999999999999e-01  -1.3200000000000000e-02   1.2873000000000001e+00   2.4460000000000001e-01   3.3083000000000000e+00   3.9489999999999997e-01   1.0580000000000001e-01   2.4329999999999999e-01
  -1.1020000000000001e-01  -1.0990000000000000e-01   1.7160000000000000e-01   3.6280000000000001e-01  -1.3320000000000001e-01  -4.3900000000000002e-02   9.9880000000000002e-01   4.0020000000000000e-01   3.3083000000000000e+00   5.6830000000000003e-01   5.7700000000000001e-02   2.2559999999999999e-01
  -4.4100000000000000e-02  -1.3189999999999999e-01   1.7160000000000000e-01   4.2959999999999998e-01  -1.6180000000000000e-01  -3.9500000000000000e-02   1.1984999999999999e+00   5.3369999999999995e-01   3.6564999999999999e+00   5.0090000000000001e-01   8.6599999999999996e-02   2.2559999999999999e-01
  -4.4100000000000000e-02  -4.3969999999999998e-01   1.7160000000000000e-01   3.9140000000000003e-01   3.8100000000000002e-02  -4.3900000000000002e-02   1.1540999999999999e+00   4.4469999999999998e-01   2.4377000000000000e+00   5.0090000000000001e-01   1.3469999999999999e-01   2.4770000000000000e-01
  -6.6100000000000006e-02  -4.3999999999999997e-02   5.1470000000000005e-01   4.9650000000000000e-01  -1.0470000000000000e-01  -5.2600000000000001e-02   1.0431999999999999e+00   3.7800000000000000e-01   2.9600000000000000e+00   5.1049999999999995e-01   9.6199999999999994e-02   2.1679999999999999e-01
  -6.6100000000000006e-02   1.7590000000000000e-01   4.2890000000000000e-01   6.0150000000000003e-01  -2.8500000000000001e-02  -9.6500000000000002e-02   1.1096999999999999e+00   2.6679999999999998e-01   3.9177000000000000e+00   4.8159999999999997e-01   8.6599999999999996e-02   2.4770000000000000e-01
   2.1999999999999999e-02   0.0000000000000000e+00   1.7160000000000000e-01   4.6779999999999999e-01  -4.7600000000000003e-02  -2.1899999999999999e-02   1.1318999999999999e+00   6.2260000000000004e-01   2.5247000000000002e+00   5.1049999999999995e-01   1.0580000000000001e-01   2.6100000000000001e-01
  -1.3230000000000000e-01   1.0990000000000000e-01   8.5800000000000001e-02   4.2959999999999998e-01  -8.5599999999999996e-02  -4.3900000000000002e-02   1.0431999999999999e+00   4.0020000000000000e-01   2.6118000000000001e+00   5.0090000000000001e-01   1.1550000000000001e-01   2.3000000000000001e-01
  -6.6100000000000006e-02   8.7900000000000006e-02   6.8630000000000002e-01   3.4370000000000001e-01  -1.0470000000000000e-01  -7.0199999999999999e-02   1.0875999999999999e+00   3.3350000000000002e-01   3.3953000000000002e+00   4.9130000000000001e-01   4.8099999999999997e-02   2.7429999999999999e-01
  -4.4100000000000000e-02   4.3999999999999997e-02   6.8630000000000002e-01   4.2009999999999997e-01  -1.2370000000000000e-01  -5.7000000000000002e-02   8.4340000000000004e-01   2.0010000000000000e-01   2.5247000000000002e+00   5.3939999999999999e-01   1.2509999999999999e-01   2.5209999999999999e-01
   1.1020000000000001e-01  -1.7590000000000000e-01  -1.7160000000000000e-01   4.0100000000000002e-01  -9.5200000000000007e-02  -1.0520000000000000e-01   1.0653999999999999e+00   4.4469999999999998e-01   3.3083000000000000e+00   5.2980000000000005e-01   8.6599999999999996e-02   2.3440000000000000e-01
  -6.6100000000000006e-02   2.1999999999999999e-02   0.0000000000000000e+00   4.7739999999999999e-01  -1.5229999999999999e-01  -4.8200000000000000e-02   9.1000000000000003e-01   4.6689999999999998e-01   2.9600000000000000e+00   4.8159999999999997e-01   8.6599999999999996e-02   2.8749999999999998e-01
   2.2040000000000001e-01   8.7900000000000006e-02  -8.5800000000000001e-02   3.4370000000000001e-01  -1.4269999999999999e-01  -2.1899999999999999e-02   1.0209999999999999e+00   4.0020000000000000e-01   4.0918000000000001e+00   4.6239999999999998e-01   2.8899999999999999e-02   2.0790000000000000e-01
  -6.6100000000000006e-02   2.1999999999999999e-02   4.2890000000000000e-01   4.2009999999999997e-01  -1.4269999999999999e-01  -6.5799999999999997e-02   1.0875999999999999e+00   3.1130000000000002e-01   2.5247000000000002e+00   5.1049999999999995e-01   1.4430000000000001e-01   2.5659999999999999e-01
  -2.1999999999999999e-02  -1.7590000000000000e-01   5.1470000000000005e-01   4.3919999999999998e-01  -1.0470000000000000e-01  -7.8899999999999998e-02   1.2206999999999999e+00   4.0020000000000000e-01   3.1341999999999999e+00   5.1049999999999995e-01   1.7319999999999999e-01   2.1229999999999999e-01
  -8.8200000000000001e-02   2.1999999999999999e-02  -2.5740000000000002e-01   4.2009999999999997e-01  -1.2370000000000000e-01  -7.0199999999999999e-02   1.1540999999999999e+00   2.8910000000000002e-01   3.1341999999999999e+00   5.2020000000000000e-01   4.8099999999999997e-02   2.2559999999999999e-01
  -1.7630000000000001e-01  -1.9789999999999999e-01  -8.5800000000000001e-02   5.0600000000000001e-01  -2.8500000000000001e-02  -4.8200000000000000e-02   1.1318999999999999e+00   5.3369999999999995e-01   3.5695000000000001e+00   4.9130000000000001e-01   1.6360000000000000e-01   2.5209999999999999e-01
   0.0000000000000000e+00   2.1999999999999999e-02   8.5780000000000001e-01   5.6330000000000002e-01  -1.6180000000000000e-01  -4.3900000000000002e-02   1.0209999999999999e+00   2.4460000000000001e-01   3.4824000000000002e+00   5.2020000000000000e-01   1.6360000000000000e-01   2.3440000000000000e-01
   2.1999999999999999e-02   4.3999999999999997e-02   2.5740000000000002e-01   2.9599999999999999e-01  -1.1420000000000000e-01  -6.1400000000000003e-02   1.1096999999999999e+00   3.1130000000000002e-01   2.5247000000000002e+00   5.3939999999999999e-01   6.7400000000000002e-02   2.9189999999999999e-01
   0.0000000000000000e+00  -1.7590000000000000e-01  -8.5800000000000001e-02   4.3919999999999998e-01  -1.8079999999999999e-01  -4.3900000000000002e-02   1.0653999999999999e+00   3.3350000000000002e-01   2.6118000000000001e+00   4.8159999999999997e-01   1.2509999999999999e-01   2.3890000000000000e-01
  -4.4100000000000000e-02  -8.7900000000000006e-02   3.4310000000000002e-01   4.2009999999999997e-01  -6.6600000000000006e-02  -6.1400000000000003e-02   9.9880000000000002e-01   3.3350000000000002e-01   3.0470999999999999e+00   4.9130000000000001e-01   7.6999999999999999e-02   2.1229999999999999e-01
  -2.1999999999999999e-02   6.6000000000000003e-02   6.8630000000000002e-01   3.7240000000000001e-01  -1.2370000000000000e-01  -6.1400000000000003e-02   1.1318999999999999e+00   4.2249999999999999e-01   2.2635999999999998e+00   5.3939999999999999e-01   1.2509999999999999e-01   2.3000000000000001e-01
   2.1999999999999999e-02   1.0990000000000000e-01   1.7160000000000000e-01   4.8690000000000000e-01  -6.6600000000000006e-02  -6.1400000000000003e-02   1.1762999999999999e+00   4.6689999999999998e-01   2.4377000000000000e+00   5.1049999999999995e-01   6.7400000000000002e-02   3.2290000000000002e-01
  -2.2040000000000001e-01   4.3999999999999997e-02  -6.8630000000000002e-01   4.7739999999999999e-01  -1.9000000000000000e-02  -2.6300000000000000e-02   1.1540999999999999e+00   1.3339999999999999e-01   2.2635999999999998e+00   5.5869999999999997e-01   3.8500000000000000e-02   2.3000000000000001e-01
  -8.8200000000000001e-02   4.3999999999999997e-02  -6.0050000000000003e-01   4.5829999999999999e-01  -1.6180000000000000e-01  -3.0700000000000002e-02   9.9880000000000002e-01   3.5580000000000001e-01   2.9600000000000000e+00   4.7199999999999998e-01   5.7700000000000001e-02   2.1679999999999999e-01
  -6.6100000000000006e-02  -1.0990000000000000e-01  -8.5800000000000001e-02   4.8690000000000000e-01  -7.6100000000000001e-02  -7.4499999999999997e-02   9.3220000000000003e-01   2.6679999999999998e-01   3.1341999999999999e+00   4.0460000000000002e-01   7.6999999999999999e-02   2.4329999999999999e-01
   1.1020000000000001e-01   2.1999999999999999e-02   7.7210000000000001e-01   4.0100000000000002e-01  -1.0470000000000000e-01  -6.1400000000000003e-02   1.1984999999999999e+00   4.6689999999999998e-01   3.6564999999999999e+00   4.8159999999999997e-01   1.1550000000000001e-01   2.4329999999999999e-01
  -1.5429999999999999e-01   8.7900000000000006e-02   0.0000000000000000e+00   4.2009999999999997e-01  -1.7130000000000001e-01  -5.2600000000000001e-02   8.6560000000000004e-01   6.0040000000000004e-01   3.0470999999999999e+00   4.5269999999999999e-01   2.2130000000000000e-01   2.2559999999999999e-01
   4.4100000000000000e-02   2.1999999999999999e-02   5.1470000000000005e-01   3.9140000000000003e-01  -1.4269999999999999e-01  -3.5099999999999999e-02   1.0875999999999999e+00   4.0020000000000000e-01   2.8730000000000002e+00   4.5269999999999999e-01   6.7400000000000002e-02   2.5209999999999999e-01
   2.2040000000000001e-01  -1.9789999999999999e-01   4.2890000000000000e-01   3.9140000000000003e-01  -7.6100000000000001e-02  -6.5799999999999997e-02   1.1318999999999999e+00   1.7790000000000000e-01   3.1341999999999999e+00   5.1049999999999995e-01   1.3469999999999999e-01   2.7870000000000000e-01
  -3.3060000000000000e-01   8.7900000000000006e-02  -8.5800000000000001e-02   3.9140000000000003e-01  -1.2370000000000000e-01  -6.1400000000000003e-02   1.2206999999999999e+00   3.7800000000000000e-01   3.3953000000000002e+00   5.1049999999999995e-01   7.6999999999999999e-02   2.7429999999999999e-01
   1.3230000000000000e-01   6.6000000000000003e-02  -8.5800000000000001e-02   4.4869999999999999e-01  -1.9980000000000001e-01  -3.0700000000000002e-02   1.1540999999999999e+00   3.3350000000000002e-01   2.6118000000000001e+00   5.0090000000000001e-01   2.4060000000000001e-01   2.5209999999999999e-01
   6.6100000000000006e-02  -1.9789999999999999e-01  -3.4310000000000002e-01   4.0100000000000002e-01  -1.2370000000000000e-01  -1.5350000000000000e-01   8.4340000000000004e-01   4.8920000000000002e-01   2.6989000000000001e+00   5.2980000000000005e-01   7.6999999999999999e-02   2.4770000000000000e-01
  -2.2040000000000001e-01  -4.3999999999999997e-02   6.8630000000000002e-01   4.5829999999999999e-01  -8.5599999999999996e-02   8.8000000000000005e-03   8.4340000000000004e-01   2.4460000000000001e-01   3.5695000000000001e+00   5.2980000000000005e-01   1.4430000000000001e-01   2.0349999999999999e-01
   4.4100000000000000e-02   1.0990000000000000e-01  -6.0050000000000003e-01   3.5330000000000000e-01  -1.1420000000000000e-01  -2.6300000000000000e-02   1.0209999999999999e+00   4.4469999999999998e-01   2.6989000000000001e+00   5.4910000000000003e-01   5.7700000000000001e-02   2.4770000000000000e-01
  -2.6450000000000001e-01  -2.1999999999999999e-02  -1.7160000000000000e-01   4.0100000000000002e-01  -5.7099999999999998e-02  -2.1899999999999999e-02   1.1984999999999999e+00   4.2249999999999999e-01   3.3953000000000002e+00   4.9130000000000001e-01   1.2509999999999999e-01   2.5209999999999999e-01
   2.1999999999999999e-02   0.0000000000000000e+00  -1.7160000000000000e-01   3.8190000000000002e-01  -1.3320000000000001e-01  -3.9500000000000000e-02   1.2428999999999999e+00   2.8910000000000002e-01   3.0470999999999999e+00   4.7199999999999998e-01   7.6999999999999999e-02   2.5209999999999999e-01
  -4.4100000000000000e-02   2.1980000000000000e-01   1.7160000000000000e-01   3.5330000000000000e-01  -1.1420000000000000e-01  -7.0199999999999999e-02   1.0209999999999999e+00   3.1130000000000002e-01   2.9600000000000000e+00   5.5869999999999997e-01   4.8099999999999997e-02   2.1679999999999999e-01
  -1.1020000000000001e-01  -2.1999999999999999e-02   4.2890000000000000e-01   4.7739999999999999e-01  -1.1420000000000000e-01  -1.0960000000000000e-01   9.9880000000000002e-01   2.4460000000000001e-01   3.0470999999999999e+00   5.3939999999999999e-01   3.8500000000000000e-02   2.7429999999999999e-01
   1.7630000000000001e-01   2.6379999999999998e-01   8.5780000000000001e-01   5.1559999999999995e-01  -1.7130000000000001e-01   4.4000000000000003e-03   1.1318999999999999e+00   4.6689999999999998e-01   2.9600000000000000e+00   5.2980000000000005e-01   1.9199999999999998e-02   3.1850000000000001e-01
  -2.8649999999999998e-01  -6.6000000000000003e-02   9.4359999999999999e-01   2.3870000000000000e-01  -6.6600000000000006e-02  -8.3299999999999999e-02   1.1096999999999999e+00   5.3369999999999995e-01   2.9600000000000000e+00   4.6239999999999998e-01   1.3469999999999999e-01   2.0349999999999999e-01
  -5.5110000000000003e-01   6.6000000000000003e-02  -9.4359999999999999e-01   4.1049999999999998e-01  -1.1420000000000000e-01  -1.7500000000000002e-02   1.2428999999999999e+00   2.0010000000000000e-01   4.0048000000000004e+00   4.8159999999999997e-01  -9.5999999999999992e-03   1.9020000000000001e-01
   3.5270000000000001e-01   4.3999999999999997e-02   3.4310000000000002e-01   4.5829999999999999e-01  -1.3320000000000001e-01  -5.2600000000000001e-02   8.2120000000000004e-01   4.0020000000000000e-01   3.2212000000000001e+00   4.3350000000000000e-01   2.8899999999999999e-02   2.2559999999999999e-01
  -6.6100000000000006e-02  -3.9570000000000000e-01   8.5780000000000001e-01   3.2460000000000000e-01  -1.9000000000000000e-02  -8.7700000000000000e-02   1.0875999999999999e+00   4.6689999999999998e-01   2.9600000000000000e+00   5.0090000000000001e-01   1.7319999999999999e-01   1.9460000000000000e-01
  -2.2040000000000001e-01  -1.7590000000000000e-01  -5.1470000000000005e-01   4.7739999999999999e-01  -1.2370000000000000e-01  -2.1899999999999999e-02   9.3220000000000003e-01   4.8920000000000002e-01   3.1341999999999999e+00   5.3939999999999999e-01   1.4430000000000001e-01   2.5209999999999999e-01
  -1.7630000000000001e-01   1.7590000000000000e-01   1.7160000000000000e-01   4.2009999999999997e-01  -9.5200000000000007e-02  -2.6300000000000000e-02   9.9880000000000002e-01   3.3350000000000002e-01   2.7858999999999998e+00   4.9130000000000001e-01   7.6999999999999999e-02   2.6540000000000002e-01
  -2.1999999999999999e-02  -1.9789999999999999e-01   4.2890000000000000e-01   3.8190000000000002e-01  -2.0930000000000001e-01  -4.3900000000000002e-02   1.1984999999999999e+00   4.4469999999999998e-01   3.3953000000000002e+00   4.6239999999999998e-01   9.5999999999999992e-03   2.2120000000000001e-01
   0.0000000000000000e+00   0.0000000000000000e+00   1.7160000000000000e-01   4.4869999999999999e-01  -1.4269999999999999e-01  -2.6300000000000000e-02   1.0209999999999999e+00   2.8910000000000002e-01   3.2212000000000001e+00   5.2020000000000000e-01   2.1170000000000000e-01   2.3000000000000001e-01
  -4.6289999999999998e-01  -1.7590000000000000e-01  -1.7160000000000000e-01   4.0100000000000002e-01  -1.2370000000000000e-01  -7.0199999999999999e-02   9.9880000000000002e-01   1.7790000000000000e-01   2.5247000000000002e+00   5.4910000000000003e-01   6.7400000000000002e-02   2.6100000000000001e-01
   1.1020000000000001e-01   2.1999999999999999e-02   2.5740000000000002e-01   4.6779999999999999e-01  -1.3320000000000001e-01  -1.3200000000000000e-02   1.1318999999999999e+00   2.6679999999999998e-01   2.6118000000000001e+00   4.3350000000000000e-01   4.8099999999999997e-02   2.9640000000000000e-01
  -6.6100000000000006e-02  -1.5390000000000001e-01   1.1152000000000000e+00   2.8639999999999999e-01  -1.3320000000000001e-01  -4.4000000000000003e-03   1.0209999999999999e+00   5.5589999999999995e-01   2.6989000000000001e+00   4.9130000000000001e-01   8.6599999999999996e-02   2.3890000000000000e-01
   2.2040000000000001e-01   1.7590000000000000e-01   3.4310000000000002e-01   4.4869999999999999e-01  -5.7099999999999998e-02  -8.8000000000000005e-03   9.5440000000000003e-01   4.0020000000000000e-01   2.2635999999999998e+00   5.2980000000000005e-01   8.6599999999999996e-02   2.4329999999999999e-01
  -4.4080000000000003e-01   3.5170000000000001e-01  -6.0050000000000003e-01   4.2009999999999997e-01  -1.1420000000000000e-01  -7.0199999999999999e-02   1.0875999999999999e+00   3.1130000000000002e-01   3.4824000000000002e+00   4.6239999999999998e-01   2.0210000000000000e-01   2.3000000000000001e-01
  -1.5429999999999999e-01   1.0990000000000000e-01  -2.5740000000000002e-01   4.2009999999999997e-01  -8.5599999999999996e-02  -3.0700000000000002e-02   8.4340000000000004e-01   3.1130000000000002e-01   2.3506000000000000e+00   4.5269999999999999e-01   1.5400000000000000e-01   2.5209999999999999e-01
   8.8200000000000001e-02  -1.5390000000000001e-01   0.0000000000000000e+00   4.2959999999999998e-01  -1.3320000000000001e-01  -3.0700000000000002e-02   1.0431999999999999e+00   6.8930000000000002e-01   3.8306000000000000e+00   4.5269999999999999e-01   1.1550000000000001e-01   2.4770000000000000e-01
  -8.8200000000000001e-02  -6.6000000000000003e-02  -2.5740000000000002e-01   4.8690000000000000e-01  -1.9980000000000001e-01  -7.0199999999999999e-02   1.1540999999999999e+00   2.2200000000000001e-02   2.2635999999999998e+00   5.0090000000000001e-01   8.6599999999999996e-02   2.4770000000000000e-01
  -1.1020000000000001e-01   2.1999999999999999e-02   0.0000000000000000e+00   4.6779999999999999e-01  -7.6100000000000001e-02  -1.3200000000000000e-02   1.0209999999999999e+00   5.3369999999999995e-01   2.9600000000000000e+00   5.1049999999999995e-01   1.0580000000000001e-01   2.2559999999999999e-01
  -1.9839999999999999e-01  -1.0990000000000000e-01  -2.5740000000000002e-01   3.9140000000000003e-01  -1.0470000000000000e-01  -2.1899999999999999e-02   1.2873000000000001e+00   3.3350000000000002e-01   3.4824000000000002e+00   5.1049999999999995e-01  -9.5999999999999992e-03   2.4770000000000000e-01
   2.1999999999999999e-02   6.6000000000000003e-02   8.5800000000000001e-02   4.4869999999999999e-01  -7.6100000000000001e-02   4.4000000000000003e-03   8.8780000000000003e-01   4.4469999999999998e-01   3.2212000000000001e+00   5.2980000000000005e-01   0.0000000000000000e+00   2.7429999999999999e-01
