# Supplementary material for: Footwear and Foam Surface Alter Gait Initiation of Typical Subjects
Source: PLoS One. 2015 Aug 13;10(8):e0135821. doi: 10.1371/journal.pone.0135821 (PMC4536224; doi:10.1371/journal.pone.0135821)
Supplement: S1 Dataset — (ZIP) [file pone.0135821.s001.zip › 4_shod_av1_04.txt]

   2.6053799999999999e+01  -2.5501000000000000e+00   3.2743669999999997e+02   2.3057099999999998e+01   2.3551700000000000e+01  -3.1661000000000001e+00  -2.6922499999999999e+01  -3.8022999999999998e+00   2.9583049999999997e+02   1.5142700000000000e+01  -2.3420000000000002e+01   2.5876999999999999e+00
   2.5590900000000001e+01  -3.3855000000000000e+00   3.2494900000000001e+02   2.2369700000000002e+01   2.3446999999999999e+01  -3.0828000000000002e+00  -2.7188800000000001e+01  -4.5804999999999998e+00   2.9644000000000000e+02   1.4950100000000001e+01  -2.3266100000000002e+01   2.5655999999999999e+00
   2.5701100000000000e+01  -4.2207999999999997e+00   3.2143180000000001e+02   2.1567699999999999e+01   2.3256699999999999e+01  -2.8898999999999999e+00  -2.7388600000000000e+01  -5.0919999999999996e+00   2.9583049999999997e+02   1.4680400000000001e+01  -2.3246800000000000e+01   2.5081000000000002e+00
   2.4929600000000001e+01  -5.6058000000000003e+00   3.1757159999999999e+02   2.0622499999999999e+01   2.2914100000000001e+01  -2.8022000000000000e+00  -2.6789300000000001e+01  -5.3587999999999996e+00   2.9591759999999999e+02   1.4420299999999999e+01  -2.3362300000000001e+01   2.4018999999999999e+00
   2.4466799999999999e+01  -6.3312999999999997e+00   3.1182409999999999e+02   1.9791899999999998e+01   2.2657200000000000e+01  -2.6223999999999998e+00  -2.6833700000000000e+01  -5.7145999999999999e+00   2.9591759999999999e+02   1.4006100000000000e+01  -2.3429700000000000e+01   2.2780999999999998e+00
   2.3695300000000000e+01  -7.1447000000000003e+00   3.0599079999999998e+02   1.8779800000000002e+01   2.2286100000000001e+01  -2.4645000000000001e+00  -2.7100000000000001e+01  -6.5373000000000001e+00   2.9644000000000000e+02   1.3514799999999999e+01  -2.3391200000000001e+01   2.1497999999999999e+00
   2.2681400000000000e+01  -8.2438000000000002e+00   2.9706920000000002e+02   1.7710500000000000e+01   2.1791300000000000e+01  -2.2627999999999999e+00  -2.7277600000000000e+01  -7.6045999999999996e+00   2.9826819999999998e+02   1.2984999999999999e+01  -2.3371900000000000e+01   2.0304000000000002e+00
   2.1733499999999999e+01  -9.1232000000000006e+00   2.8891980000000001e+02   1.6727100000000000e+01   2.1248899999999999e+01  -2.0347000000000000e+00  -2.7632700000000000e+01  -8.2271999999999998e+00   2.9887759999999997e+02   1.2378100000000000e+01  -2.3554800000000000e+01   1.9109000000000000e+00
   2.0895900000000001e+01  -1.0090500000000000e+01   2.7974090000000001e+02   1.5524200000000000e+01   2.0639800000000001e+01  -1.8418000000000001e+00  -2.7810300000000002e+01  -8.8053000000000008e+00   3.0262119999999999e+02   1.1809799999999999e+01  -2.3718299999999999e+01   1.7340000000000000e+00
   1.9837900000000001e+01  -1.1211600000000001e+01   2.6979000000000002e+02   1.4263900000000000e+01   2.0002300000000002e+01  -1.5480000000000000e+00  -2.8609300000000001e+01  -9.8282000000000007e+00   3.0488479999999998e+02   1.1116199999999999e+01  -2.3968499999999999e+01   1.6101000000000001e+00
   1.8581499999999998e+01  -1.2222899999999999e+01   2.6009640000000002e+02   1.2917700000000000e+01   1.9364699999999999e+01  -1.2892999999999999e+00  -2.9474900000000002e+01  -1.0762100000000000e+01   3.0932490000000001e+02   1.0576800000000000e+01  -2.4305299999999999e+01   1.4597000000000000e+00
   1.7214900000000000e+01  -1.3190200000000001e+01   2.5005969999999999e+02   1.1714700000000001e+01   1.8831800000000001e+01  -1.0568000000000000e+00  -3.0251700000000000e+01  -1.1495799999999999e+01   3.1367790000000002e+02   9.7579999999999991e+00  -2.4526599999999998e+01   1.2784000000000000e+00
   1.5473599999999999e+01  -1.3519900000000000e+01   2.4199610000000001e+02   1.0530799999999999e+01   1.8413100000000000e+01  -8.7270000000000003e-01  -3.1494599999999998e+01  -1.2096200000000000e+01   3.1803089999999997e+02   9.0259000000000000e+00  -2.5026900000000001e+01   1.1368000000000000e+00
   1.4195100000000000e+01  -1.3343999999999999e+01   2.3230250000000001e+02   9.6620000000000008e+00   1.7823200000000000e+01  -6.4459999999999995e-01  -3.2560000000000002e+01  -1.3296900000000001e+01   3.2386390000000000e+02   8.1879000000000008e+00  -2.5354099999999999e+01   9.3779999999999997e-01
   1.2828500000000000e+01  -1.2486700000000001e+01   2.2363829999999999e+02   8.8887000000000000e+00   1.7490100000000002e+01  -6.1829999999999996e-01  -3.4224600000000002e+01  -1.4097400000000000e+01   3.3169929999999999e+02   7.3691000000000004e+00  -2.5864000000000001e+01   7.2540000000000004e-01
   1.1395799999999999e+01  -1.0706000000000000e+01   2.1651830000000001e+02   8.0961999999999996e+00   1.7042899999999999e+01  -6.1390000000000000e-01  -3.5645099999999999e+01  -1.5453799999999999e+01   3.3666180000000003e+02   6.4732000000000003e+00  -2.6325900000000001e+01   4.8220000000000002e-01
   1.0183500000000000e+01  -7.5183999999999997e+00   2.0939820000000000e+02   7.9053000000000004e+00   1.6624199999999998e+01  -7.7620000000000000e-01  -3.7465100000000000e+01  -1.7188199999999998e+01   3.4493250000000000e+02   5.4039999999999999e+00  -2.6903199999999998e+01   2.2120000000000001e-01
   9.1915999999999993e+00  -4.9023000000000003e+00   2.0476589999999999e+02   7.5137999999999998e+00   1.6624199999999998e+01  -9.5160000000000000e-01  -3.9506999999999998e+01  -1.8611200000000000e+01   3.5294200000000001e+02   4.4215000000000000e+00  -2.7615300000000001e+01  -3.5400000000000001e-02
   8.7286999999999999e+00  -1.6708000000000001e+00   2.0030510000000001e+02   7.3132999999999999e+00   1.6272099999999998e+01  -1.0568000000000000e+00  -4.1460099999999997e+01  -1.9989899999999999e+01   3.6112569999999999e+02   3.5255999999999998e+00  -2.8288799999999998e+01  -2.9189999999999999e-01
   8.0454000000000008e+00   6.3749999999999996e-01   1.9618750000000000e+02   7.0269000000000004e+00   1.6138900000000000e+01  -1.1752000000000000e+00  -4.3368899999999996e+01  -2.1613099999999999e+01   3.6887400000000002e+02   2.5815999999999999e+00  -2.9039300000000001e+01  -5.7060000000000000e-01
   7.4943000000000000e+00   2.8359000000000001e+00   1.9249879999999999e+02   6.7881999999999998e+00   1.5996100000000000e+01  -1.3287000000000000e+00  -4.5144500000000001e+01  -2.3125100000000000e+01   3.7740589999999997e+02   1.5220000000000000e+00  -2.9732099999999999e+01  -8.4050000000000002e-01
   6.9211999999999998e+00   4.4187000000000003e+00   1.9052580000000000e+02   6.3491000000000000e+00   1.5853400000000001e+01  -1.3682000000000001e+00  -4.6875700000000002e+01  -2.5015100000000000e+01   3.8515429999999998e+02   5.3939999999999999e-01  -3.0453800000000001e+01  -1.1103000000000001e+00
   6.5686000000000000e+00   5.6277999999999997e+00   1.8872430000000000e+02   5.9194000000000004e+00   1.5786799999999999e+01  -1.3726000000000000e+00  -4.8740099999999998e+01  -2.7105300000000000e+01   3.9325090000000000e+02  -3.5639999999999999e-01  -3.1040700000000001e+01  -1.4332000000000000e+00
   5.8190999999999997e+00   6.2873000000000001e+00   1.8735180000000000e+02   5.5853000000000002e+00   1.5958100000000000e+01  -1.4119999999999999e+00  -5.0404699999999998e+01  -2.8461600000000001e+01   4.0099930000000001e+02  -1.0981000000000001e+00  -3.1829699999999999e+01  -1.6411000000000000e+00
   5.3342000000000001e+00   6.2214000000000000e+00   1.8752340000000001e+02   5.0792000000000002e+00   1.5986599999999999e+01  -1.3200000000000001e+00  -5.1758600000000001e+01  -2.9395499999999998e+01   4.0866059999999999e+02  -1.9361999999999999e+00  -3.2464799999999997e+01  -1.9154000000000000e+00
   5.0035999999999996e+00   5.9576000000000002e+00   1.8700870000000000e+02   4.6018999999999997e+00   1.6091300000000000e+01  -1.2191000000000001e+00  -5.2713000000000001e+01  -3.0663000000000000e+01   4.1623480000000001e+02  -2.6490000000000000e+00  -3.3157499999999999e+01  -2.1675000000000000e+00
   4.7610999999999999e+00   5.2100999999999997e+00   1.8769489999999999e+02   3.9335000000000000e+00   1.6243500000000001e+01  -1.0874999999999999e+00  -5.4044699999999999e+01  -3.1908200000000001e+01   4.2398309999999998e+02  -3.2559000000000000e+00  -3.3898400000000002e+01  -2.3489000000000000e+00
   4.0998000000000001e+00   4.1548999999999996e+00   1.8649390000000000e+02   3.4847999999999999e+00   1.6186399999999999e+01  -8.9019999999999999e-01  -5.5265400000000000e+01  -3.2886499999999998e+01   4.3025150000000002e+02  -3.9687000000000001e+00  -3.4437300000000000e+01  -2.5346000000000002e+00
   3.2622000000000000e+00   2.5720999999999998e+00   1.8692290000000000e+02   2.8260000000000001e+00   1.6348199999999999e+01  -8.3760000000000001e-01  -5.6175400000000003e+01  -3.3553600000000003e+01   4.3678100000000001e+02  -4.5659000000000001e+00  -3.5014600000000002e+01  -2.7115999999999998e+00
   3.1741000000000001e+00   5.4959999999999998e-01   1.8606500000000000e+02   2.1385999999999998e+00   1.6433800000000002e+01  -5.4820000000000002e-01  -5.6885599999999997e+01  -3.4843299999999999e+01   4.4313639999999998e+02  -5.1150000000000002e+00  -3.5591900000000003e+01  -2.9062000000000001e+00
   3.0198000000000000e+00  -8.5740000000000005e-01   1.8632239999999999e+02   1.5467000000000000e+00   1.6424299999999999e+01  -3.4200000000000003e-01  -5.7684600000000003e+01  -3.6177399999999999e+01   4.4714120000000003e+02  -5.7218999999999998e+00  -3.6188499999999998e+01  -3.1406999999999998e+00
   2.9316000000000000e+00  -2.8359000000000001e+00   1.8683709999999999e+02   9.7380000000000000e-01   1.6557600000000001e+01  -8.3299999999999999e-02  -5.7973199999999999e+01  -3.7667200000000001e+01   4.5271300000000002e+02  -6.1360999999999999e+00  -3.6813899999999997e+01  -3.2778000000000000e+00
   2.4466999999999999e+00  -4.8803999999999998e+00   1.8760910000000001e+02   3.0549999999999999e-01   1.6490900000000000e+01   1.6660000000000000e-01  -5.8750000000000000e+01  -3.8467700000000001e+01   4.5889429999999999e+02  -6.4924999999999997e+00  -3.7256500000000003e+01  -3.4546999999999999e+00
   3.0859000000000001e+00  -6.7270000000000003e+00   1.8778070000000000e+02  -2.5779999999999997e-01   1.6586099999999998e+01   3.2010000000000000e-01  -5.9260500000000000e+01  -3.9468299999999999e+01   4.6263790000000000e+02  -6.8971000000000000e+00  -3.7602899999999998e+01  -3.5432000000000001e+00
   3.6589999999999998e+00  -8.2878000000000007e+00   1.8735180000000000e+02  -5.8240000000000003e-01   1.6614599999999999e+01   5.3059999999999996e-01  -5.9837600000000002e+01  -4.0535600000000002e+01   4.6664260000000002e+02  -7.3402000000000003e+00  -3.8007100000000001e+01  -3.6404999999999998e+00
   3.8794000000000000e+00  -9.8267000000000007e+00   1.8923900000000000e+02  -1.0598000000000001e+00   1.6671700000000001e+01   6.8850000000000000e-01  -6.0370199999999997e+01  -4.1514000000000003e+01   4.6960270000000003e+02  -7.5038999999999998e+00  -3.8324599999999997e+01  -3.7909000000000002e+00
   4.4305000000000003e+00  -1.1035800000000000e+01   1.9018270000000001e+02  -1.4226000000000001e+00   1.6738399999999999e+01   8.7270000000000003e-01  -6.0925100000000000e+01  -4.1936500000000002e+01   4.7195330000000001e+02  -7.7061999999999999e+00  -3.8488199999999999e+01  -3.8660999999999999e+00
   5.2019000000000002e+00  -1.1981100000000000e+01   1.9069739999999999e+02  -1.6994000000000000e+00   1.6795500000000001e+01   9.6909999999999996e-01  -6.1280200000000001e+01  -4.2425600000000003e+01   4.7291100000000000e+02  -7.8700000000000001e+00  -3.8719099999999997e+01  -3.8660999999999999e+00
   5.9073000000000002e+00  -1.3124200000000000e+01   1.9198410000000001e+02  -1.8522000000000001e+00   1.6843000000000000e+01   1.1051000000000000e+00  -6.1968299999999999e+01  -4.3003799999999998e+01   4.7360750000000002e+02  -8.2263999999999999e+00  -3.8670999999999999e+01  -3.9457000000000000e+00
   6.8771000000000004e+00  -1.3673800000000000e+01   1.9498650000000001e+02  -2.1673000000000000e+00   1.6747900000000001e+01   1.1577000000000000e+00  -6.2101399999999998e+01  -4.3581899999999997e+01   4.7256270000000001e+02  -8.3804999999999996e+00  -3.8574800000000003e+01  -4.0031999999999996e+00
   7.8029000000000002e+00  -1.4157400000000001e+01   1.9515809999999999e+02  -2.2818000000000001e+00   1.6881100000000000e+01   1.2146999999999999e+00  -6.2523099999999999e+01  -4.3581899999999997e+01   4.7064740000000000e+02  -8.4191000000000003e+00  -3.8507399999999997e+01  -3.9855000000000000e+00
   8.8389000000000006e+00  -1.4311299999999999e+01   1.9730269999999999e+02  -2.3391000000000002e+00   1.6900099999999998e+01   1.1839999999999999e+00  -6.2323399999999999e+01  -4.3781999999999996e+01   4.6890620000000001e+02  -8.4672000000000001e+00  -3.8334200000000003e+01  -4.0121000000000002e+00
   9.6324000000000005e+00  -1.4641100000000000e+01   2.0013360000000000e+02  -2.5396000000000001e+00   1.7071400000000001e+01   1.2191000000000001e+00  -6.2456600000000002e+01  -4.4093299999999999e+01   4.6542380000000003e+02  -8.5153999999999996e+00  -3.8064799999999998e+01  -4.0563000000000002e+00
   1.0293699999999999e+01  -1.5146699999999999e+01   2.0219239999999999e+02  -2.5491999999999999e+00   1.7138000000000002e+01   1.2805000000000000e+00  -6.2634099999999997e+01  -4.4337899999999998e+01   4.6124489999999997e+02  -8.6021000000000001e+00  -3.7670299999999997e+01  -4.0872999999999999e+00
   1.0844700000000000e+01  -1.5872199999999999e+01   2.0519479999999999e+02  -2.5777999999999999e+00   1.7423500000000001e+01   1.3463000000000001e+00  -6.2434399999999997e+01  -4.4515799999999999e+01   4.5663069999999999e+02  -8.7369000000000003e+00  -3.7391199999999998e+01  -4.1093999999999999e+00
   1.1395799999999999e+01  -1.6553599999999999e+01   2.0759680000000000e+02  -2.6732999999999998e+00   1.7556699999999999e+01   1.4208000000000001e+00  -6.1990499999999997e+01  -4.4426800000000000e+01   4.5262590000000000e+02  -8.6117000000000008e+00  -3.7073700000000002e+01  -4.0960999999999999e+00
   1.2167299999999999e+01  -1.6751500000000000e+01   2.1205750000000000e+02  -2.7115000000000000e+00   1.7823200000000000e+01   1.4515000000000000e+00  -6.1369000000000000e+01  -4.4537999999999997e+01   4.4783760000000001e+02  -8.6117000000000008e+00  -3.6650300000000001e+01  -4.1315000000000000e+00
   1.3048900000000000e+01  -1.7059300000000000e+01   2.1608940000000001e+02  -2.6827999999999999e+00   1.8156199999999998e+01   1.5173000000000001e+00  -6.1280200000000001e+01  -4.4938299999999998e+01   4.4348460000000000e+02  -8.5635999999999992e+00  -3.6207700000000003e+01  -4.2156000000000002e+00
   1.3798400000000001e+01  -1.7411000000000001e+01   2.1986380000000000e+02  -2.8641999999999999e+00   1.8498799999999999e+01   1.5874999999999999e+00  -6.0725400000000000e+01  -4.5271799999999999e+01   4.3721629999999999e+02  -8.5250000000000004e+00  -3.5726599999999998e+01  -4.2774999999999999e+00
   1.4327400000000001e+01  -1.8488199999999999e+01   2.2646920000000000e+02  -2.9788000000000001e+00   1.8774699999999999e+01   1.6356999999999999e+00  -6.0148299999999999e+01  -4.5849899999999998e+01   4.3155739999999997e+02  -8.4864999999999995e+00  -3.5380200000000002e+01  -4.2686999999999999e+00
   1.4834400000000000e+01  -1.8905899999999999e+01   2.3178780000000000e+02  -3.0265000000000000e+00   1.9164899999999999e+01   1.7585000000000000e+00  -5.9748800000000003e+01  -4.6205700000000000e+01   4.2676909999999998e+02  -8.2649000000000008e+00  -3.4860700000000001e+01  -4.3129000000000000e+00
   1.5804200000000000e+01  -1.9895099999999999e+01   2.3770689999999999e+02  -3.2079000000000000e+00   1.9545500000000001e+01   1.8418000000000001e+00  -5.9282699999999998e+01  -4.7117400000000004e+01   4.2111020000000002e+02  -8.1590000000000007e+00  -3.4494999999999997e+01  -4.3173000000000004e+00
   1.6311199999999999e+01  -2.1236100000000000e+01   2.4302549999999999e+02  -3.2174999999999998e+00   1.9954699999999999e+01   1.9251000000000000e+00  -5.8594600000000000e+01  -4.7851100000000002e+01   4.1501589999999999e+02  -7.9855999999999998e+00  -3.3859999999999999e+01  -4.3880999999999997e+00
   1.6840199999999999e+01  -2.1763800000000000e+01   2.4997399999999999e+02  -3.2747999999999999e+00   2.0478100000000001e+01   2.0304000000000002e+00  -5.7862200000000001e+01  -4.8540399999999998e+01   4.0935700000000003e+02  -7.6483999999999996e+00  -3.3398099999999999e+01  -4.4234999999999998e+00
   1.7567599999999999e+01  -2.2687100000000001e+01   2.5692239999999998e+02  -3.3321000000000001e+00   2.1077600000000000e+01   2.1093000000000002e+00  -5.7329500000000003e+01  -4.9830100000000002e+01   4.0169569999999999e+02  -7.4847000000000001e+00  -3.2782299999999999e+01  -4.4676999999999998e+00
   1.8515400000000000e+01  -2.4071999999999999e+01   2.6541500000000002e+02  -3.2843000000000000e+00   2.1705600000000000e+01   2.2321000000000000e+00  -5.6375100000000003e+01  -5.0830700000000000e+01   3.9403440000000001e+02  -7.1860999999999997e+00  -3.2137599999999999e+01  -4.5075000000000003e+00
   1.8801900000000000e+01  -2.4665600000000001e+01   2.7630959999999999e+02  -3.0360999999999998e+00   2.2466899999999999e+01   2.3549000000000002e+00  -5.5376399999999997e+01  -5.1964700000000001e+01   3.8968140000000000e+02  -6.4347000000000003e+00  -3.1771999999999998e+01  -4.5296000000000003e+00
   2.0036300000000001e+01  -2.4775500000000001e+01   2.8617469999999997e+02  -2.8451000000000000e+00   2.3266200000000001e+01   2.3109999999999999e+00  -5.3356600000000000e+01  -4.9096299999999999e+01   3.8376130000000001e+02  -5.5195999999999996e+00  -3.1242799999999999e+01  -4.2952000000000004e+00
   2.1821700000000000e+01  -2.6600100000000001e+01   2.9741239999999999e+02  -2.8260000000000001e+00   2.4008500000000002e+01   2.4689000000000001e+00  -5.3889299999999999e+01  -4.8940700000000000e+01   3.7331410000000000e+02  -4.7103999999999999e+00  -3.0434500000000000e+01  -4.1669000000000000e+00
   2.3166300000000000e+01  -2.8534700000000001e+01   3.0787799999999999e+02  -2.9119999999999999e+00   2.4664999999999999e+01   2.6092000000000000e+00  -5.2823999999999998e+01  -5.2631799999999998e+01   3.6565280000000001e+02  -3.8626999999999998e+00  -2.9770600000000002e+01  -4.0739999999999998e+00
   2.4995799999999999e+01  -2.9480000000000000e+01   3.2065980000000002e+02  -2.7688000000000001e+00   2.5550000000000001e+01   2.7408000000000001e+00  -5.3201300000000003e+01  -5.0096899999999998e+01   3.5929739999999998e+02  -2.7452999999999999e+00  -2.8904599999999999e+01  -3.7201000000000000e+00
   2.6869399999999999e+01  -3.0952900000000000e+01   3.3515719999999999e+02  -2.7019000000000002e+00   2.6501600000000000e+01   2.8548000000000000e+00  -5.1869599999999998e+01  -4.7851100000000002e+01   3.5250670000000002e+02  -1.0885000000000000e+00  -2.8298400000000001e+01  -3.4192999999999998e+00
   2.8875200000000000e+01  -3.3019300000000001e+01   3.4931160000000000e+02  -2.6732999999999998e+00   2.7472200000000001e+01   3.0653000000000001e+00  -5.0737600000000000e+01  -4.7562100000000001e+01   3.4101479999999998e+02   5.4910000000000003e-01  -2.7509399999999999e+01  -2.9990999999999999e+00
   3.0859000000000002e+01  -3.4690100000000001e+01   3.6475270000000000e+02  -2.4727999999999999e+00   2.8538000000000000e+01   3.2363000000000000e+00  -5.0315899999999999e+01  -4.5293999999999997e+01   3.3169929999999999e+02   2.1480999999999999e+00  -2.6470199999999998e+01  -2.6274999999999999e+00
   3.2776600000000002e+01  -3.6888500000000001e+01   3.8250990000000002e+02  -2.3487000000000000e+00   2.9727499999999999e+01   3.3942000000000001e+00  -4.9117400000000004e+01  -4.3959899999999998e+01   3.2203570000000002e+02   3.8820000000000001e+00  -2.5411799999999999e+01  -2.1497999999999999e+00
   3.5069000000000003e+01  -3.9328600000000002e+01   4.0112500000000000e+02  -2.1385999999999998e+00   3.1154800000000002e+01   3.5783000000000000e+00  -4.8162999999999997e+01  -4.0202100000000002e+01   3.1010840000000002e+02   6.1167999999999996e+00  -2.4286000000000001e+01  -1.4420999999999999e+00
   3.7140999999999998e+01  -4.1768799999999999e+01   4.1982580000000002e+02  -2.0145000000000000e+00   3.2430000000000000e+01   3.7187000000000001e+00  -4.5810400000000001e+01  -3.5198999999999998e+01   2.9957409999999999e+02   8.5635999999999992e+00  -2.3285299999999999e+01  -7.1220000000000006e-01
   3.9345199999999998e+01  -4.4538699999999999e+01   4.3989929999999998e+02  -1.8617999999999999e+00   3.3762200000000000e+01   3.9948999999999999e+00  -4.4456499999999998e+01  -3.1396799999999999e+01   2.8895280000000002e+02   1.1125900000000000e+01  -2.2303899999999999e+01   2.6499999999999999e-02
   4.1350999999999999e+01  -4.7110799999999998e+01   4.5885750000000002e+02  -1.6040000000000001e+00   3.5151499999999999e+01   4.1746999999999996e+00  -4.2725299999999997e+01  -2.8039200000000001e+01   2.7632909999999998e+02   1.3524400000000000e+01  -2.1149200000000000e+01   7.8739999999999999e-01
   4.3643400000000000e+01  -4.9463099999999997e+01   4.7618579999999997e+02  -1.6516999999999999e+00   3.6474200000000003e+01   4.3632999999999997e+00  -4.0372599999999998e+01  -2.2369100000000000e+01   2.6553359999999998e+02   1.6337199999999999e+01  -2.0013800000000000e+01   1.6853000000000000e+00
   4.5539000000000001e+01  -5.2255000000000003e+01   4.9402879999999999e+02  -1.5370999999999999e+00   3.7692200000000000e+01   4.5475000000000003e+00  -3.8064300000000003e+01  -1.6254300000000001e+01   2.5160400000000001e+02   1.8947700000000001e+01  -1.8945799999999998e+01   2.5745000000000000e+00
   4.6795400000000001e+01  -5.4761099999999999e+01   5.0852629999999999e+02  -1.4512000000000000e+00   3.8624800000000000e+01   4.7624000000000004e+00  -3.6133400000000002e+01  -1.2118399999999999e+01   2.4011199999999999e+02   2.1365500000000001e+01  -1.8041300000000000e+01   3.2778000000000000e+00
   4.8294300000000000e+01  -5.7047400000000003e+01   5.2285220000000004e+02  -1.2985000000000000e+00   3.9709600000000002e+01   5.0298999999999996e+00  -3.4801699999999997e+01  -9.6724999999999994e+00   2.3184129999999999e+02   2.3417300000000001e+01  -1.7088699999999999e+01   3.7953000000000001e+00
   4.9506599999999999e+01  -5.9443600000000004e+01   5.3649180000000001e+02  -1.3748000000000000e+00   4.0613599999999998e+01   5.1262999999999996e+00  -3.3958300000000001e+01  -8.8276000000000003e+00   2.2661770000000001e+02   2.5209000000000000e+01  -1.6646100000000001e+01   4.1935000000000002e+00
   5.0498500000000000e+01  -6.1927799999999998e+01   5.4772950000000003e+02  -1.4035000000000000e+00   4.1432000000000002e+01   5.3323999999999998e+00  -3.3092700000000001e+01  -8.5830000000000002e+00   2.2670470000000000e+02   2.6788799999999998e+01  -1.6809699999999999e+01   4.5782999999999996e+00
   5.1247999999999998e+01  -6.4499799999999993e+01   5.5853819999999996e+02  -1.4608000000000001e+00   4.2183700000000002e+01   5.5560999999999998e+00  -3.0673400000000001e+01  -9.7614999999999998e+00   2.3253780000000000e+02   2.7867699999999999e+01  -1.7252300000000002e+01   4.4013999999999998e+00
   5.2019399999999997e+01  -6.7247799999999998e+01   5.7020479999999998e+02  -1.5180000000000000e+00   4.3144799999999996e+01   5.7972999999999999e+00  -2.9341699999999999e+01  -1.2496400000000000e+01   2.3384370000000001e+02   2.8445599999999999e+01  -1.7406300000000002e+01   4.3837000000000002e+00
   5.2460299999999997e+01  -6.9841899999999995e+01   5.8109939999999995e+02  -1.5658000000000001e+00   4.3963200000000001e+01   5.9989999999999997e+00  -2.9386099999999999e+01  -1.4964600000000001e+01   2.3271190000000001e+02   2.8811699999999998e+01  -1.7521699999999999e+01   4.4322999999999997e+00
   5.2680700000000002e+01  -7.2963499999999996e+01   5.9182230000000004e+02  -1.5562000000000000e+00   4.4705399999999997e+01   6.1524999999999999e+00  -2.7588300000000000e+01  -1.5431500000000000e+01   2.3036130000000000e+02   2.9129600000000000e+01  -1.7512100000000000e+01   4.2066999999999997e+00
   5.2835000000000001e+01  -7.5975300000000004e+01   6.0203060000000005e+02  -1.5849000000000000e+00   4.5343000000000004e+01   6.3804999999999996e+00  -2.6700500000000002e+01  -1.6009699999999999e+01   2.2635650000000001e+02   2.8936900000000001e+01  -1.7309999999999999e+01   4.0917000000000003e+00
   5.3165599999999998e+01  -7.8855099999999993e+01   6.1249620000000004e+02  -1.5752999999999999e+00   4.6247000000000000e+01   6.5777999999999999e+00  -2.4236899999999999e+01  -1.7454999999999998e+01   2.1904339999999999e+02   2.8224100000000000e+01  -1.6915500000000002e+01   3.9236000000000000e+00
   5.3628500000000003e+01  -8.1559100000000001e+01   6.2270450000000005e+02  -1.5562000000000000e+00   4.6970199999999998e+01   6.7401000000000000e+00  -2.2483499999999999e+01  -1.7054800000000000e+01   2.0859620000000001e+02   2.7309000000000001e+01  -1.6290099999999999e+01   3.5609000000000002e+00
   5.4157499999999999e+01  -8.3647599999999997e+01   6.3068240000000003e+02  -1.4894000000000001e+00   4.7550600000000003e+01   6.8102999999999998e+00  -2.0042000000000002e+01  -1.8433399999999999e+01   1.9614660000000001e+02   2.5796600000000002e+01  -1.5231700000000000e+01   3.1627999999999998e+00
   5.4840800000000002e+01  -8.5648099999999999e+01   6.3883180000000004e+02  -1.3080000000000001e+00   4.8007399999999997e+01   6.9329999999999998e+00  -1.7756000000000000e+01  -1.8388900000000000e+01   1.8082400000000001e+02   2.4255400000000002e+01  -1.4308000000000000e+01   2.9460000000000002e+00
   5.5436000000000000e+01  -8.7384799999999998e+01   6.4380730000000005e+02  -1.1742999999999999e+00   4.8321399999999997e+01   6.9111000000000002e+00  -1.5358900000000000e+01  -1.7254899999999999e+01   1.6541440000000000e+02   2.2502199999999998e+01  -1.3211100000000000e+01   2.5213999999999999e+00
   5.6251500000000000e+01  -8.8703800000000001e+01   6.4723869999999999e+02  -9.8340000000000005e-01   4.8378500000000003e+01   7.0164000000000000e+00  -1.3139400000000000e+01  -1.6031900000000000e+01   1.4861179999999999e+02   2.0392600000000002e+01  -1.1912100000000001e+01   2.1587000000000001e+00
   5.7000900000000001e+01  -8.9781000000000006e+01   6.4869700000000000e+02  -8.4019999999999995e-01   4.8340400000000002e+01   7.0557999999999996e+00  -1.1608000000000001e+01  -1.5164700000000000e+01   1.3050319999999999e+02   1.8331199999999999e+01  -1.0497600000000000e+01   1.8976999999999999e+00
   5.8169199999999996e+01  -9.1231899999999996e+01   6.4878279999999995e+02  -6.3970000000000005e-01   4.8416600000000003e+01   6.9680999999999997e+00  -9.8545999999999996e+00  -1.2807700000000001e+01   1.1387470000000000e+02   1.6096399999999999e+01  -9.2468000000000004e+00   1.6146000000000000e+00
   5.8654100000000000e+01  -9.2089299999999994e+01   6.5058420000000001e+02  -2.6729999999999998e-01   4.8035899999999998e+01   6.9856999999999996e+00  -8.5450999999999997e+00  -1.0228400000000001e+01   9.7855699999999999e+01   1.4121700000000001e+01  -7.8227000000000002e+00   1.4021999999999999e+00
   5.9028799999999997e+01  -9.3100499999999997e+01   6.4801070000000004e+02  -2.0999999999999999e-01   4.7893200000000000e+01   6.9943999999999997e+00  -6.7251000000000003e+00  -7.1821000000000002e+00   8.1314200000000000e+01   1.2098800000000001e+01  -6.7161999999999997e+00   1.3314999999999999e+00
   5.9601900000000001e+01  -9.3738000000000000e+01   6.4457939999999996e+02   1.2410000000000000e-01   4.7503100000000003e+01   6.9592999999999998e+00  -5.4821999999999997e+00  -3.1575000000000002e+00   6.7558700000000002e+01   1.0336000000000000e+01  -5.5423000000000000e+00   1.2961000000000000e+00
   6.0329300000000003e+01  -9.4463499999999996e+01   6.4243480000000000e+02   6.2060000000000004e-01   4.7036799999999999e+01   6.8760000000000003e+00  -4.5944000000000003e+00   1.4008000000000000e+00   5.5196199999999997e+01   8.6117000000000008e+00  -4.5126999999999997e+00   1.3977999999999999e+00
   6.0086799999999997e+01  -9.4507400000000004e+01   6.3685879999999997e+02   1.0789000000000000e+00   4.6456299999999999e+01   6.7927000000000000e+00  -3.2848999999999999e+00   4.1581000000000001e+00   4.4052500000000002e+01   7.1090000000000000e+00  -3.6371000000000002e+00   1.4420999999999999e+00
   6.0219099999999997e+01  -9.4815200000000004e+01   6.3231230000000005e+02   1.4702999999999999e+00   4.5932899999999997e+01   6.6787000000000001e+00  -2.3527000000000000e+00   6.3372000000000002e+00   3.3082900000000002e+01   5.7314999999999996e+00  -2.6844999999999999e+00   1.4730000000000001e+00
   5.9800300000000000e+01  -9.4441500000000005e+01   6.2562109999999996e+02   2.1482000000000001e+00   4.5419100000000000e+01   6.5514999999999999e+00  -2.1084999999999998e+00   8.9387000000000008e+00   2.6988700000000001e+01   4.6525999999999996e+00  -2.0206000000000000e+00   1.5748000000000000e+00
   5.9227200000000003e+01  -9.3979799999999997e+01   6.2021680000000003e+02   2.9310999999999998e+00   4.4933799999999998e+01   6.4330999999999996e+00  -9.5440000000000003e-01   1.1918300000000000e+01   2.0894400000000001e+01   3.7664000000000000e+00  -1.4625999999999999e+00   1.6853000000000000e+00
   5.8257399999999997e+01  -9.3935900000000004e+01   6.1455499999999995e+02   3.8190000000000000e+00   4.4457999999999998e+01   6.3365999999999998e+00   3.9950000000000002e-01   9.0276999999999994e+00   1.2188400000000000e+01   2.4466999999999999e+00  -1.0006999999999999e+00   1.1811000000000000e+00
   5.6890700000000002e+01  -9.2001300000000001e+01   6.0923640000000000e+02   5.1364999999999998e+00   4.4048800000000000e+01   6.0867000000000004e+00   2.1307000000000000e+00   3.1130000000000000e+00   3.4824000000000002e+00   1.0500000000000000e+00  -3.2710000000000000e-01   3.2290000000000002e-01
   5.5413899999999998e+01  -8.9934899999999999e+01   6.0314580000000001e+02   6.3013000000000003e+00   4.3649099999999997e+01   5.8849999999999998e+00   3.0407000000000002e+00  -3.0017999999999998e+00   2.6989000000000001e+00   1.8300000000000000e-01   2.1170000000000000e-01  -5.7500000000000002e-02
   5.3628500000000003e+01  -8.8264099999999999e+01   5.9533950000000004e+02   7.6284000000000001e+00   4.3097200000000001e+01   5.6219000000000001e+00  -1.9975000000000001e+00  -2.6015999999999999e+00   4.9623999999999997e+00   4.8200000000000000e-02   6.0619999999999996e-01   4.4230000000000003e-01
   5.2195799999999998e+01  -8.6659300000000002e+01   5.8847680000000003e+02   8.6594999999999995e+00   4.2659500000000001e+01   5.4114000000000004e+00  -6.6579999999999995e-01   1.7790000000000000e-01   4.0918000000000001e+00   2.0230000000000001e-01   5.0029999999999997e-01   2.0349999999999999e-01
   5.0366300000000003e+01  -8.5845900000000000e+01   5.8067039999999997e+02   9.7193000000000005e+00   4.2040999999999997e+01   5.2096000000000000e+00   2.6412000000000000e+00  -1.0672999999999999e+00   1.7412000000000001e+00   6.6469999999999996e-01  -1.9239999999999999e-01   2.6979999999999998e-01
   4.9087800000000001e+01  -8.4636799999999994e+01   5.7355039999999997e+02   1.0798200000000000e+01   4.1403399999999998e+01   5.0473999999999997e+00   3.2183000000000002e+00   2.2235999999999998e+00   3.3953000000000002e+00   7.7059999999999995e-01  -2.5019999999999998e-01   2.1229999999999999e-01
   4.7721200000000003e+01  -8.3471699999999998e+01   5.6540089999999998e+02   1.1743399999999999e+01   4.0794400000000003e+01   4.8939000000000004e+00   1.3095000000000001e+00   1.5787000000000000e+00   5.0495000000000001e+00   7.2250000000000003e-01   3.8500000000000000e-02   2.3000000000000001e-01
   4.6420699999999997e+01  -8.3713499999999996e+01   5.5939610000000005e+02   1.2717200000000000e+01   4.0451799999999999e+01   4.7404000000000002e+00   1.9980000000000001e-01  -1.8899999999999999e+00   3.4824000000000002e+00   4.6239999999999998e-01   2.4060000000000001e-01   2.4770000000000000e-01
   4.5759500000000003e+01  -8.2790199999999999e+01   5.5416330000000005e+02   1.3786500000000000e+01   4.0023600000000002e+01   4.4992000000000001e+00   2.2189999999999999e-01  -5.1139999999999997e-01   2.3506000000000000e+00   2.8899999999999998e-01   3.3679999999999999e-01   2.3440000000000000e-01
   4.4833700000000000e+01  -8.1778899999999993e+01   5.4995979999999997e+02   1.4989500000000000e+01   3.9481200000000001e+01   4.3281999999999998e+00   1.3095000000000001e+00   5.7809999999999995e-01   4.1788999999999996e+00   4.7199999999999998e-01   1.5400000000000000e-01   2.9189999999999999e-01
   4.4172400000000003e+01  -8.0701800000000006e+01   5.4618539999999996e+02   1.6240200000000002e+01   3.9167200000000001e+01   4.0739000000000001e+00   2.1751000000000000e+00   8.0049999999999999e-01   2.8730000000000002e+00   6.2609999999999999e-01  -6.7400000000000002e-02   2.2559999999999999e-01
   4.3511200000000002e+01  -7.9888400000000004e+01   5.4283979999999997e+02   1.7433599999999998e+01   3.8796100000000003e+01   3.8590000000000000e+00   1.8422000000000001e+00   7.7820000000000000e-01   2.4377000000000000e+00   5.8760000000000001e-01   9.5999999999999992e-03   2.4329999999999999e-01
   4.3202599999999997e+01  -7.9514600000000002e+01   5.3906529999999998e+02   1.8598400000000002e+01   3.8310800000000000e+01   3.7317999999999998e+00   8.8780000000000003e-01  -3.3350000000000002e-01   4.2659000000000002e+00   3.6599999999999999e-01   1.8279999999999999e-01   2.6100000000000001e-01
   4.3533200000000001e+01  -7.8986999999999995e+01   5.3674910000000000e+02   2.0021000000000001e+01   3.7996699999999997e+01   3.4775000000000000e+00   5.1049999999999995e-01   1.7790000000000000e-01   3.4824000000000002e+00   3.3710000000000001e-01   2.1170000000000000e-01   2.8749999999999998e-01
   4.3334800000000001e+01  -7.8239599999999996e+01   5.3400409999999999e+02   2.1367200000000000e+01   3.7739800000000002e+01   3.3020999999999998e+00   1.3095000000000001e+00  -3.7800000000000000e-01   1.9153000000000000e+00   4.3350000000000000e-01   2.8899999999999999e-02   2.2559999999999999e-01
   4.3268700000000003e+01  -7.7843900000000005e+01   5.3228840000000002e+02   2.2713400000000000e+01   3.7454300000000003e+01   3.1267000000000000e+00   1.6202000000000001e+00   4.4469999999999998e-01   2.8730000000000002e+00   5.2980000000000005e-01   1.9199999999999998e-02   2.3890000000000000e-01
   4.3467100000000002e+01  -7.7448200000000000e+01   5.3211680000000001e+02   2.4126400000000000e+01   3.7178400000000003e+01   2.9074000000000000e+00   1.3317000000000001e+00   1.0450999999999999e+00   3.7435999999999998e+00   4.7199999999999998e-01   4.8099999999999997e-02   2.5209999999999999e-01
   4.3951999999999998e+01  -7.7008499999999998e+01   5.3254570000000001e+02   2.5634899999999998e+01   3.7206899999999997e+01   2.6267000000000000e+00   1.1540999999999999e+00  -2.6679999999999998e-01   3.0470999999999999e+00   4.8159999999999997e-01   8.6599999999999996e-02   2.4329999999999999e-01
   4.4084299999999999e+01  -7.6634799999999998e+01   5.3391830000000004e+02   2.7334299999999999e+01   3.7111800000000002e+01   2.4996000000000000e+00   7.5460000000000005e-01   8.8900000000000007e-02   3.0470999999999999e+00   4.7199999999999998e-01   2.1170000000000000e-01   1.9460000000000000e-01
   4.4613300000000002e+01  -7.6326999999999998e+01   5.3700649999999996e+02   2.8995600000000000e+01   3.7121299999999998e+01   2.2058000000000000e+00   1.1096999999999999e+00   0.0000000000000000e+00   3.5695000000000001e+00   5.0090000000000001e-01   1.7319999999999999e-01   2.2559999999999999e-01
   4.4657400000000003e+01  -7.6195099999999996e+01   5.3983740000000000e+02   3.0752300000000002e+01   3.7264000000000003e+01   1.9207000000000001e+00   1.3983000000000001e+00   4.0020000000000000e-01   3.1341999999999999e+00   5.2020000000000000e-01   0.0000000000000000e+00   2.7429999999999999e-01
   4.5032100000000000e+01  -7.5645499999999998e+01   5.4292560000000003e+02   3.2470900000000000e+01   3.7359200000000001e+01   1.6445000000000001e+00   1.2873000000000001e+00   4.6689999999999998e-01   2.3506000000000000e+00   4.8159999999999997e-01   9.5999999999999992e-03   2.4329999999999999e-01
   4.5208399999999997e+01  -7.5095900000000000e+01   5.4635690000000000e+02   3.4351700000000001e+01   3.7549500000000002e+01   1.4119999999999999e+00   1.1762999999999999e+00   2.4460000000000001e-01   3.3083000000000000e+00   4.7199999999999998e-01   1.4430000000000001e-01   2.3890000000000000e-01
   4.5517000000000003e+01  -7.5117900000000006e+01   5.5004560000000004e+02   3.6146599999999999e+01   3.7749299999999998e+01   1.1007000000000000e+00   9.5440000000000003e-01   2.2239999999999999e-01   2.9600000000000000e+00   4.1420000000000001e-01  -1.9199999999999998e-02   2.6979999999999998e-01
   4.6200299999999999e+01  -7.5249799999999993e+01   5.5287649999999996e+02   3.7893799999999999e+01   3.7853999999999999e+01   9.0769999999999995e-01   1.0653999999999999e+00  -2.2200000000000001e-02   2.3506000000000000e+00   4.9130000000000001e-01  -1.9199999999999998e-02   2.2559999999999999e-01
   4.6442799999999998e+01  -7.5469700000000003e+01   5.5733730000000003e+02   3.9593299999999999e+01   3.8053800000000003e+01   6.1390000000000000e-01   1.0875999999999999e+00   3.7800000000000000e-01   3.5695000000000001e+00   5.1049999999999995e-01   8.6599999999999996e-02   2.3440000000000000e-01
   4.6552999999999997e+01  -7.5667500000000004e+01   5.6059699999999998e+02   4.1244999999999997e+01   3.8225099999999998e+01   4.1220000000000001e-01   1.1540999999999999e+00   4.4469999999999998e-01   3.7435999999999998e+00   4.6239999999999998e-01   1.1550000000000001e-01   2.9189999999999999e-01
   4.6839500000000001e+01  -7.5821399999999997e+01   5.6660190000000000e+02   4.3221299999999999e+01   3.8662799999999997e+01   2.4120000000000000e-01   1.2206999999999999e+00   4.4499999999999998e-02   3.0470999999999999e+00   5.1049999999999995e-01   2.8899999999999999e-02   2.3440000000000000e-01
   4.7544899999999998e+01  -7.6173100000000005e+01   5.7286410000000001e+02   4.5064000000000000e+01   3.8986400000000003e+01  -5.2600000000000001e-02   1.1096999999999999e+00   3.3350000000000002e-01   2.8730000000000002e+00   5.0090000000000001e-01   1.3469999999999999e-01   2.5659999999999999e-01
   4.8118000000000002e+01  -7.6920599999999993e+01   5.7972680000000003e+02   4.6973500000000001e+01   3.9424100000000003e+01  -3.2450000000000001e-01   1.0431999999999999e+00   3.5580000000000001e-01   2.9600000000000000e+00   5.1049999999999995e-01   1.7319999999999999e-01   2.3440000000000000e-01
   4.8977600000000002e+01  -7.7162400000000005e+01   5.8453070000000002e+02   4.8978400000000001e+01   3.9814300000000003e+01  -5.3939999999999999e-01   1.2428999999999999e+00   3.7800000000000000e-01   3.2212000000000001e+00   5.4910000000000003e-01   6.7400000000000002e-02   2.3440000000000000e-01
   5.0013599999999997e+01  -7.7646000000000001e+01   5.9156500000000005e+02   5.0983400000000003e+01   4.0147300000000001e+01  -7.6739999999999997e-01   1.1762999999999999e+00   1.3339999999999999e-01   3.2212000000000001e+00   4.2380000000000001e-01   1.0580000000000001e-01   3.0520000000000003e-01
   5.0762999999999998e+01  -7.7668000000000006e+01   5.9619730000000004e+02   5.3055199999999999e+01   4.0499400000000001e+01  -1.0656000000000001e+00   1.1984999999999999e+00   2.4460000000000001e-01   3.5695000000000001e+00   5.0090000000000001e-01   9.6199999999999994e-02   2.3890000000000000e-01
   5.1997399999999999e+01  -7.7624099999999999e+01   6.0331740000000002e+02   5.5012400000000000e+01   4.0803899999999999e+01  -1.4077000000000000e+00   1.1096999999999999e+00   1.7790000000000000e-01   3.1341999999999999e+00   5.3939999999999999e-01   1.0580000000000001e-01   2.5659999999999999e-01
   5.2724800000000002e+01  -7.7799899999999994e+01   6.0769230000000005e+02   5.7065100000000001e+01   4.1336799999999997e+01  -1.7145999999999999e+00   1.1096999999999999e+00   2.4460000000000001e-01   3.9177000000000000e+00   5.8760000000000001e-01   1.2509999999999999e-01   2.4770000000000000e-01
   5.3804800000000000e+01  -7.8019800000000004e+01   6.1301089999999999e+02   5.8955500000000001e+01   4.1432000000000002e+01  -1.9382999999999999e+00   1.0875999999999999e+00   2.8910000000000002e-01   3.3083000000000000e+00   4.5269999999999999e-01   1.1550000000000001e-01   2.0790000000000000e-01
   5.4399999999999999e+01  -7.8415499999999994e+01   6.1901580000000001e+02   6.0893599999999999e+01   4.1869700000000002e+01  -2.2584000000000000e+00   1.1318999999999999e+00   2.8910000000000002e-01   2.7858999999999998e+00   4.4309999999999999e-01   1.4430000000000001e-01   2.3000000000000001e-01
   5.5524099999999997e+01  -7.8899100000000004e+01   6.2287609999999995e+02   6.2994100000000003e+01   4.2278900000000000e+01  -2.5083000000000002e+00   1.1318999999999999e+00   8.8900000000000007e-02   2.6118000000000001e+00   4.3350000000000000e-01   5.7700000000000001e-02   2.3000000000000001e-01
   5.5898800000000001e+01  -7.9294799999999995e+01   6.2802310000000000e+02   6.4741299999999995e+01   4.2678500000000000e+01  -2.6924999999999999e+00   1.1984999999999999e+00   4.0020000000000000e-01   3.5695000000000001e+00   5.2020000000000000e-01   8.6599999999999996e-02   2.4329999999999999e-01
   5.6383800000000001e+01  -7.9954300000000003e+01   6.3274120000000005e+02   6.6717600000000004e+01   4.3173299999999998e+01  -2.8986000000000001e+00   1.1984999999999999e+00   1.5559999999999999e-01   3.0470999999999999e+00   4.8159999999999997e-01   1.5400000000000000e-01   2.1229999999999999e-01
   5.6802599999999998e+01  -8.0833699999999993e+01   6.3805980000000000e+02   6.8531599999999997e+01   4.3554000000000002e+01  -3.1267000000000000e+00   1.3317000000000001e+00   1.5559999999999999e-01   2.6989000000000001e+00   4.2380000000000001e-01   8.6599999999999996e-02   2.1679999999999999e-01
   5.7419800000000002e+01  -8.1998800000000003e+01   6.4209159999999997e+02   7.0288300000000007e+01   4.4010700000000000e+01  -3.3151999999999999e+00   1.3317000000000001e+00   2.8910000000000002e-01   3.2212000000000001e+00   4.8159999999999997e-01   1.6360000000000000e-01   2.1229999999999999e-01
   5.6956899999999997e+01  -8.3933300000000003e+01   6.4801070000000004e+02   7.2006900000000002e+01   4.4562700000000000e+01  -3.4117000000000002e+00   1.2428999999999999e+00   1.1119999999999999e-01   3.1341999999999999e+00   5.2980000000000005e-01   0.0000000000000000e+00   2.7870000000000000e-01
   5.9888500000000001e+01  -8.4482900000000001e+01   6.5281460000000004e+02   7.3944999999999993e+01   4.5257300000000001e+01  -3.4249000000000001e+00   1.1096999999999999e+00   3.5580000000000001e-01   3.3083000000000000e+00   5.4910000000000003e-01   1.3469999999999999e-01   2.3440000000000000e-01
   6.0130899999999997e+01  -8.7252899999999997e+01   6.6310870000000000e+02   7.5291200000000003e+01   4.5790199999999999e+01  -3.5213000000000001e+00   1.2428999999999999e+00   1.7790000000000000e-01   3.4824000000000002e+00   4.6239999999999998e-01   2.8899999999999999e-02   3.0959999999999999e-01
   5.7706299999999999e+01  -8.9605099999999993e+01   6.6825570000000005e+02   7.6933400000000006e+01   4.6836900000000000e+01  -3.5345000000000000e+00   1.2428999999999999e+00   3.7800000000000000e-01   2.9600000000000000e+00   5.2020000000000000e-01   1.3469999999999999e-01   2.3890000000000000e-01
   5.6538100000000000e+01  -9.0638300000000001e+01   6.7228750000000002e+02   7.8518199999999993e+01   4.7531599999999997e+01  -3.5914999999999999e+00   1.2428999999999999e+00   3.7800000000000000e-01   3.3083000000000000e+00   4.7199999999999998e-01   1.0580000000000001e-01   2.7870000000000000e-01
   5.8367600000000003e+01  -9.4419499999999999e+01   6.7992229999999995e+02   8.0017200000000003e+01   4.8045499999999997e+01  -3.5695999999999999e+00   1.1540999999999999e+00   3.5580000000000001e-01   4.0048000000000004e+00   5.1049999999999995e-01   7.6999999999999999e-02   2.3440000000000000e-01
   5.8147100000000002e+01  -9.6617900000000006e+01   6.8498350000000005e+02   8.1382499999999993e+01   4.8711599999999997e+01  -3.4906000000000001e+00   1.2206999999999999e+00   2.4460000000000001e-01   4.0048000000000004e+00   6.0690000000000000e-01   1.0580000000000001e-01   2.3440000000000000e-01
   5.6692399999999999e+01  -9.9365799999999993e+01   6.9090260000000001e+02   8.2948200000000000e+01   4.9625100000000003e+01  -3.4643000000000002e+00   1.2873000000000001e+00   3.7800000000000000e-01   3.0470999999999999e+00   5.4910000000000003e-01   1.1550000000000001e-01   2.5209999999999999e-01
   5.6626199999999997e+01  -1.0259739999999999e+02   6.9793690000000004e+02   8.4246700000000004e+01   5.0433900000000001e+01  -3.4073000000000002e+00   1.1762999999999999e+00  -4.4499999999999998e-02   2.3506000000000000e+00   5.2980000000000005e-01   1.5400000000000000e-01   2.6979999999999998e-01
   5.8014899999999997e+01  -1.0468580000000000e+02   7.0488540000000000e+02   8.5764700000000005e+01   5.0928800000000003e+01  -3.3635000000000002e+00   9.7660000000000002e-01   2.2239999999999999e-01   3.4824000000000002e+00   5.2980000000000005e-01   6.7400000000000002e-02   2.3000000000000001e-01
   5.7552000000000000e+01  -1.0749970000000000e+02   7.1028970000000004e+02   8.7139600000000002e+01   5.1642400000000002e+01  -3.1661000000000001e+00   1.1096999999999999e+00   3.5580000000000001e-01   2.7858999999999998e+00   5.2020000000000000e-01   7.6999999999999999e-02   2.3440000000000000e-01
   5.7265500000000003e+01  -1.1073130000000000e+02   7.1492210000000000e+02   8.8409400000000005e+01   5.2251500000000000e+01  -3.1223000000000001e+00   1.0653999999999999e+00   4.6689999999999998e-01   3.8306000000000000e+00   4.6239999999999998e-01   0.0000000000000000e+00   2.6979999999999998e-01
   5.8345500000000001e+01  -1.1281980000000000e+02   7.2169899999999996e+02   8.9784199999999998e+01   5.2803400000000003e+01  -3.0213999999999999e+00   1.0653999999999999e+00   2.0010000000000000e-01   2.9600000000000000e+00   5.5869999999999997e-01   0.0000000000000000e+00   2.9189999999999999e-01
   5.9778300000000002e+01  -1.1572160000000000e+02   7.2701760000000002e+02   9.1025400000000005e+01   5.3164999999999999e+01  -2.9030000000000000e+00   1.4427000000000001e+00   3.7800000000000000e-01   2.8730000000000002e+00   5.5869999999999997e-01   4.8099999999999997e-02   2.3440000000000000e-01
   6.0307299999999998e+01  -1.1862340000000000e+02   7.2959109999999998e+02   9.2123300000000000e+01   5.3526600000000002e+01  -2.7275999999999998e+00   1.2650999999999999e+00   1.3339999999999999e-01   3.6564999999999999e+00   4.5269999999999999e-01   1.2509999999999999e-01   2.3000000000000001e-01
   6.1497500000000002e+01  -1.2148130000000000e+02   7.3319399999999996e+02   9.3297700000000006e+01   5.3973799999999997e+01  -2.5347000000000000e+00   1.1540999999999999e+00   3.3350000000000002e-01   3.4824000000000002e+00   5.1049999999999995e-01   1.0580000000000001e-01   2.1679999999999999e-01
   6.3393200000000000e+01  -1.2484480000000001e+02   7.3825530000000003e+02   9.4156999999999996e+01   5.4145099999999999e+01  -2.3285999999999998e+00   1.0875999999999999e+00   1.7790000000000000e-01   3.0470999999999999e+00   4.7199999999999998e-01   5.7700000000000001e-02   2.1679999999999999e-01
   6.5090400000000002e+01  -1.2783459999999999e+02   7.4125770000000000e+02   9.5121200000000002e+01   5.4440100000000001e+01  -2.1181000000000001e+00   1.1096999999999999e+00   1.3339999999999999e-01   4.1788999999999996e+00   5.2980000000000005e-01   1.0580000000000001e-01   1.9910000000000000e-01
   6.6324799999999996e+01  -1.3150579999999999e+02   7.4391700000000003e+02   9.6009200000000007e+01   5.4611400000000003e+01  -1.8944000000000001e+00   1.0431999999999999e+00   5.3369999999999995e-01   3.1341999999999999e+00   5.0090000000000001e-01   1.4430000000000001e-01   2.4770000000000000e-01
   6.7426900000000003e+01  -1.3513310000000001e+02   7.4520370000000003e+02   9.6629700000000000e+01   5.4735100000000003e+01  -1.6445000000000001e+00   1.0431999999999999e+00   3.5580000000000001e-01   3.2212000000000001e+00   4.3350000000000000e-01   8.6599999999999996e-02   2.7870000000000000e-01
   6.8705299999999994e+01  -1.3847460000000001e+02   7.4674789999999996e+02   9.6992500000000007e+01   5.4773200000000003e+01  -1.2980000000000000e+00   1.1540999999999999e+00   3.7800000000000000e-01   3.7435999999999998e+00   4.0460000000000002e-01   1.9199999999999998e-02   2.1679999999999999e-01
   6.9212299999999999e+01  -1.3913409999999999e+02   7.4460329999999999e+02   9.7460400000000007e+01   5.4592399999999998e+01  -9.6470000000000000e-01   1.0875999999999999e+00   4.2249999999999999e-01   2.8730000000000002e+00   4.0460000000000002e-01   9.6199999999999994e-02   2.3440000000000000e-01
   6.9608999999999995e+01  -1.4036519999999999e+02   7.4237289999999996e+02   9.7985500000000002e+01   5.4601900000000001e+01  -9.7350000000000003e-01   1.4205000000000001e+00   2.0010000000000000e-01   2.4377000000000000e+00   4.0460000000000002e-01   7.6999999999999999e-02   2.5659999999999999e-01
   6.9168199999999999e+01  -1.5135700000000000e+02   7.3825530000000003e+02   9.7307599999999994e+01   5.4259300000000003e+01  -7.9369999999999996e-01   1.3317000000000001e+00   2.2239999999999999e-01   3.1341999999999999e+00   4.9130000000000001e-01   8.6599999999999996e-02   2.2120000000000001e-01
   6.8352599999999995e+01  -1.5188460000000001e+02   7.3285090000000002e+02   9.7078500000000005e+01   5.3964300000000001e+01  -3.2890000000000003e-01   1.0431999999999999e+00   2.2239999999999999e-01   3.5695000000000001e+00   4.3350000000000000e-01   0.0000000000000000e+00   2.4770000000000000e-01
   6.8264499999999998e+01  -1.4825729999999999e+02   7.2521609999999998e+02   9.7135800000000003e+01   5.3669300000000000e+01   1.6660000000000000e-01   1.1318999999999999e+00   4.0020000000000000e-01   2.9600000000000000e+00   5.0090000000000001e-01   5.7700000000000001e-02   2.4329999999999999e-01
   6.5553299999999993e+01  -1.5505019999999999e+02   7.1775289999999995e+02   9.5932800000000000e+01   5.3336300000000001e+01   2.4560000000000001e-01   1.2873000000000001e+00   1.5559999999999999e-01   3.1341999999999999e+00   4.8159999999999997e-01   1.0580000000000001e-01   2.8310000000000002e-01
   6.5244699999999995e+01  -1.5450069999999999e+02   7.0745889999999997e+02   9.5474500000000006e+01   5.2660600000000002e+01   7.1479999999999999e-01   1.1762999999999999e+00   1.1119999999999999e-01   3.4824000000000002e+00   4.8159999999999997e-01   1.0580000000000001e-01   2.4770000000000000e-01
   6.2533499999999997e+01  -1.5491829999999999e+02   6.9536339999999996e+02   9.4367000000000004e+01   5.2061100000000003e+01   1.0656000000000001e+00   1.0431999999999999e+00   3.3350000000000002e-01   3.8306000000000000e+00   4.7199999999999998e-01   5.7700000000000001e-02   2.7429999999999999e-01
   6.0593800000000002e+01  -1.5742449999999999e+02   6.8120899999999995e+02   9.2906199999999998e+01   5.1185699999999997e+01   1.4559000000000000e+00   1.2873000000000001e+00   2.2239999999999999e-01   2.4377000000000000e+00   4.9130000000000001e-01   1.0580000000000001e-01   2.6100000000000001e-01
   5.8455700000000000e+01  -1.5647919999999999e+02   6.6748360000000002e+02   9.1340500000000006e+01   5.0195999999999998e+01   1.8462000000000001e+00   1.1540999999999999e+00   2.8910000000000002e-01   3.6564999999999999e+00   5.6830000000000003e-01   3.8500000000000000e-02   2.6540000000000002e-01
   5.6494000000000000e+01  -1.5735849999999999e+02   6.5135630000000003e+02   8.9602800000000002e+01   4.9187399999999997e+01   2.1619000000000002e+00   8.4340000000000004e-01   3.5580000000000001e-01   2.7858999999999998e+00   4.4309999999999999e-01  -9.5999999999999992e-03   2.4770000000000000e-01
   5.3496299999999998e+01  -1.5696279999999999e+02   6.3514310000000000e+02   8.7855599999999995e+01   4.7931300000000000e+01   2.6179999999999999e+00   1.5315000000000001e+00   1.1119999999999999e-01   3.3083000000000000e+00   4.6239999999999998e-01   8.6599999999999996e-02   2.1229999999999999e-01
   5.1953299999999999e+01  -1.5570980000000000e+02   6.1738589999999999e+02   8.5812500000000000e+01   4.6722799999999999e+01   2.8723000000000001e+00   9.9880000000000002e-01   3.7800000000000000e-01   3.3953000000000002e+00   5.2020000000000000e-01   1.3469999999999999e-01   3.3620000000000000e-01
   5.0278100000000002e+01  -1.5408300000000000e+02   5.9679780000000005e+02   8.3587900000000005e+01   4.5200200000000002e+01   3.1486000000000001e+00   1.1540999999999999e+00   5.1139999999999997e-01   2.6989000000000001e+00   4.1420000000000001e-01   8.6599999999999996e-02   2.6540000000000002e-01
   4.7765300000000003e+01  -1.5188460000000001e+02   5.7440819999999997e+02   8.0885999999999996e+01   4.3506399999999999e+01   3.3108000000000000e+00   1.1984999999999999e+00   6.6699999999999995e-02   3.2212000000000001e+00   5.5869999999999997e-01   1.2509999999999999e-01   1.6370000000000001e-01
   4.4965899999999998e+01  -1.4860910000000001e+02   5.4721479999999997e+02   7.7945400000000006e+01   4.1612800000000000e+01   3.6221999999999999e+00   1.1096999999999999e+00   7.3380000000000001e-01   3.5695000000000001e+00   5.1049999999999995e-01   1.0580000000000001e-01   2.4770000000000000e-01
   4.2783799999999999e+01  -1.4517959999999999e+02   5.2130809999999997e+02   7.4555999999999997e+01   3.9585900000000002e+01   3.6836000000000002e+00   1.5536000000000001e+00   1.1119999999999999e-01   3.7435999999999998e+00   5.0090000000000001e-01   1.0580000000000001e-01   2.5659999999999999e-01
   4.0226900000000001e+01  -1.4007939999999999e+02   4.9402879999999999e+02   7.1271699999999996e+01   3.7682699999999997e+01   3.7625000000000002e+00   1.1096999999999999e+00   2.6679999999999998e-01   2.5247000000000002e+00   4.0460000000000002e-01   6.7400000000000002e-02   2.3890000000000000e-01
   3.7824300000000001e+01  -1.3368219999999999e+02   4.6486230000000000e+02   6.7767799999999994e+01   3.5465499999999999e+01   3.7625000000000002e+00   1.1984999999999999e+00   6.2260000000000004e-01   3.7435999999999998e+00   5.2020000000000000e-01   1.5400000000000000e-01   2.1229999999999999e-01
   3.4804499999999997e+01  -1.2673540000000000e+02   4.3535270000000003e+02   6.3958399999999997e+01   3.3029499999999999e+01   3.7010999999999998e+00   1.1984999999999999e+00   8.8900000000000007e-02   3.6564999999999999e+00   4.8159999999999997e-01   1.5400000000000000e-01   1.9910000000000000e-01
   3.1520199999999999e+01  -1.1875530000000001e+02   4.0163970000000000e+02   5.9814799999999998e+01   3.0669499999999999e+01   3.6440999999999999e+00   1.1096999999999999e+00   6.0040000000000004e-01   2.9600000000000000e+00   5.2980000000000005e-01   6.7400000000000002e-02   2.5209999999999999e-01
   2.8103700000000000e+01  -1.0870880000000000e+02   3.6878449999999998e+02   5.5766700000000000e+01   2.8166899999999998e+01   3.4336000000000002e+00   1.1318999999999999e+00   3.3350000000000002e-01   3.1341999999999999e+00   5.5869999999999997e-01   4.8099999999999997e-02   2.3890000000000000e-01
   2.4951699999999999e+01  -9.8860200000000006e+01   3.3447100000000000e+02   5.1346200000000003e+01   2.5569099999999999e+01   3.1837000000000000e+00   1.1762999999999999e+00   1.3339999999999999e-01   3.8306000000000000e+00   4.7199999999999998e-01   1.1550000000000001e-01   2.3890000000000000e-01
   2.0984100000000002e+01  -8.8967600000000004e+01   3.0032900000000001e+02   4.6887500000000003e+01   2.3123500000000000e+01   2.9424999999999999e+00   1.0431999999999999e+00   4.6689999999999998e-01   3.6564999999999999e+00   4.7199999999999998e-01   0.0000000000000000e+00   2.5659999999999999e-01
   1.8162700000000001e+01  -7.8657300000000006e+01   2.6618709999999999e+02   4.2438400000000001e+01   2.0620799999999999e+01   2.6048000000000000e+00   1.3539000000000001e+00   1.7790000000000000e-01   4.0048000000000004e+00   4.4309999999999999e-01   8.6599999999999996e-02   2.4770000000000000e-01
   1.4415600000000000e+01  -6.8588800000000006e+01   2.3427549999999999e+02   3.7979799999999997e+01   1.8375100000000000e+01   2.5083000000000002e+00   1.1318999999999999e+00   4.8920000000000002e-01   2.8730000000000002e+00   4.6239999999999998e-01   1.0580000000000001e-01   2.5659999999999999e-01
   1.1506000000000000e+01  -5.9135899999999999e+01   2.0219239999999999e+02   3.3482900000000001e+01   1.6024699999999999e+01   2.1838000000000002e+00   1.2873000000000001e+00   1.7790000000000000e-01   3.0470999999999999e+00   3.8529999999999998e-01   7.6999999999999999e-02   2.6979999999999998e-01
   8.8389000000000006e+00  -5.0518300000000004e+01   1.7268279999999999e+02   2.9243800000000000e+01   1.3940700000000000e+01   2.0874000000000001e+00   1.1318999999999999e+00   4.2249999999999999e-01   3.3083000000000000e+00   5.1049999999999995e-01   1.5400000000000000e-01   2.3000000000000001e-01
   5.5987000000000000e+00  -4.2494300000000003e+01   1.4660450000000000e+02   2.5386700000000001e+01   1.2056600000000000e+01   1.9339000000000000e+00   1.1540999999999999e+00   2.2239999999999999e-01   3.3953000000000002e+00   5.5869999999999997e-01   2.8899999999999999e-02   3.0959999999999999e-01
   4.5848000000000004e+00  -3.3590899999999998e+01   1.2292820000000000e+02   2.1920900000000000e+01   1.0239000000000001e+01   1.4865999999999999e+00   1.2650999999999999e+00   4.2249999999999999e-01   2.4377000000000000e+00   5.2020000000000000e-01   3.8500000000000000e-02   2.6100000000000001e-01
   4.2321000000000000e+00  -2.6556200000000000e+01   1.0191110000000000e+02   1.8369299999999999e+01   8.4976000000000003e+00   1.2673000000000001e+00   1.1318999999999999e+00   4.2249999999999999e-01   3.4824000000000002e+00   4.5269999999999999e-01   0.0000000000000000e+00   2.8749999999999998e-01
   3.7250999999999999e+00  -2.2291399999999999e+01   8.1151499999999999e+01   1.4750800000000000e+01   6.6516000000000002e+00   1.0042000000000000e+00   9.7660000000000002e-01   2.0010000000000000e-01   2.3506000000000000e+00   4.1420000000000001e-01   6.7400000000000002e-02   2.3000000000000001e-01
   2.9316000000000000e+00  -1.6267900000000001e+01   6.0563400000000001e+01   1.1552400000000000e+01   5.0815000000000001e+00   4.9109999999999998e-01   1.3095000000000001e+00   2.8910000000000002e-01   2.9600000000000000e+00   4.0460000000000002e-01   1.1550000000000001e-01   2.5659999999999999e-01
   2.5127999999999999e+00  -1.1145700000000000e+01   4.3663899999999998e+01   8.3922000000000008e+00   3.6349999999999998e+00   3.8150000000000001e-01   9.9880000000000002e-01   3.1130000000000002e-01   3.5695000000000001e+00   5.0090000000000001e-01   5.7700000000000001e-02   2.7870000000000000e-01
   1.6972000000000000e+00  -5.5838000000000001e+00   2.8565999999999999e+01   5.9767000000000001e+00   2.4645999999999999e+00  -5.2600000000000001e-02   1.3317000000000001e+00   1.1119999999999999e-01   3.3083000000000000e+00   5.0090000000000001e-01   1.2509999999999999e-01   2.5659999999999999e-01
   9.6989999999999998e-01   4.8359999999999997e-01   1.8014600000000002e+01   4.1150000000000002e+00   1.5320000000000000e+00  -3.2890000000000003e-01   1.1318999999999999e+00   4.2249999999999999e-01   3.0470999999999999e+00   5.0090000000000001e-01   7.6999999999999999e-02   2.4329999999999999e-01
  -2.8649999999999998e-01   5.7816999999999998e+00   1.1752400000000000e+01   3.2938999999999998e+00   1.0752999999999999e+00  -6.2709999999999999e-01   1.3317000000000001e+00   6.6699999999999995e-02   3.0470999999999999e+00   4.8159999999999997e-01   9.6199999999999994e-02   2.5659999999999999e-01
  -3.9679999999999999e-01   4.8583999999999996e+00   3.6886999999999999e+00   1.5467000000000000e+00   2.6640000000000003e-01  -3.0700000000000000e-01   1.2206999999999999e+00   3.1130000000000002e-01   4.4401000000000002e+00   4.6239999999999998e-01   6.7400000000000002e-02   2.2120000000000001e-01
   5.5110000000000003e-01  -2.1983999999999999e+00  -6.0050000000000003e-01   3.6280000000000001e-01   5.7099999999999998e-02  -1.2280000000000001e-01   1.2206999999999999e+00   3.3350000000000002e-01   3.8306000000000000e+00   5.3939999999999999e-01   1.4430000000000001e-01   2.3000000000000001e-01
  -6.1719999999999997e-01  -2.7698999999999998e+00  -1.0294000000000001e+00   2.9599999999999999e-01   3.8100000000000002e-02  -3.5099999999999999e-02   1.2873000000000001e+00   2.4460000000000001e-01   3.1341999999999999e+00   5.0090000000000001e-01   9.6199999999999994e-02   2.3890000000000000e-01
   1.1681999999999999e+00   2.2202999999999999e+00   1.2867999999999999e+00   9.1659999999999997e-01   6.6600000000000006e-02  -2.2800000000000001e-01   1.1096999999999999e+00   2.8910000000000002e-01   3.7435999999999998e+00   4.8159999999999997e-01   7.6999999999999999e-02   2.6540000000000002e-01
   7.7149999999999996e-01   1.0771999999999999e+00   8.5800000000000001e-02   6.0150000000000003e-01  -8.5599999999999996e-02   1.3200000000000000e-02   1.2650999999999999e+00   2.6679999999999998e-01   2.6118000000000001e+00   4.0460000000000002e-01  -1.9199999999999998e-02   2.6979999999999998e-01
  -3.5270000000000001e-01  -2.4401999999999999e+00   0.0000000000000000e+00   3.7240000000000001e-01   3.8100000000000002e-02  -8.3299999999999999e-02   1.0431999999999999e+00   2.8910000000000002e-01   3.2212000000000001e+00   5.2980000000000005e-01   1.9199999999999998e-02   2.3440000000000000e-01
  -8.8200000000000001e-02   3.7369999999999998e-01  -6.8630000000000002e-01   4.9650000000000000e-01  -1.9000000000000000e-02  -1.1400000000000000e-01   1.1984999999999999e+00   4.2249999999999999e-01   3.0470999999999999e+00   4.4309999999999999e-01   1.0580000000000001e-01   2.7429999999999999e-01
   3.3060000000000000e-01   1.4509000000000001e+00   6.0050000000000003e-01   6.9699999999999995e-01  -1.9000000000000000e-02  -4.8200000000000000e-02   1.1762999999999999e+00   2.2239999999999999e-01   3.1341999999999999e+00   4.5269999999999999e-01   6.7400000000000002e-02   2.4329999999999999e-01
   7.0530000000000004e-01  -1.1431000000000000e+00   1.0294000000000001e+00   5.3469999999999995e-01  -1.0470000000000000e-01  -1.4470000000000000e-01   1.3317000000000001e+00   2.0010000000000000e-01   2.8730000000000002e+00   5.7799999999999996e-01   9.6199999999999994e-02   2.3000000000000001e-01
   1.5429999999999999e-01  -4.6170000000000000e-01   2.5740000000000002e-01   4.8690000000000000e-01  -4.7600000000000003e-02  -1.3159999999999999e-01   1.0653999999999999e+00   6.6710000000000003e-01   3.3083000000000000e+00   4.7199999999999998e-01   2.2130000000000000e-01   2.0790000000000000e-01
   0.0000000000000000e+00   9.8929999999999996e-01  -8.5800000000000001e-02   8.3060000000000000e-01   1.9000000000000000e-02  -1.7500000000000002e-02   1.3317000000000001e+00   8.8900000000000007e-02   3.0470999999999999e+00   4.4309999999999999e-01   1.2509999999999999e-01   2.3890000000000000e-01
   3.5270000000000001e-01  -5.4959999999999998e-01   1.1152000000000000e+00   5.6330000000000002e-01   7.6100000000000001e-02  -1.6660000000000000e-01   1.1318999999999999e+00   2.4460000000000001e-01   2.7858999999999998e+00   5.6830000000000003e-01   8.6599999999999996e-02   2.8310000000000002e-01
   2.6450000000000001e-01  -8.1340000000000001e-01   9.4359999999999999e-01   4.7739999999999999e-01  -9.4999999999999998e-03  -4.8200000000000000e-02   1.0209999999999999e+00   6.0040000000000004e-01   2.5247000000000002e+00   5.2980000000000005e-01   6.7400000000000002e-02   2.2559999999999999e-01
   3.5270000000000001e-01   5.9360000000000002e-01   2.5740000000000002e-01   5.5379999999999996e-01  -5.7099999999999998e-02  -7.4499999999999997e-02   1.0653999999999999e+00   2.0010000000000000e-01   3.5695000000000001e+00   4.8159999999999997e-01   7.6999999999999999e-02   2.8310000000000002e-01
   0.0000000000000000e+00   2.1980000000000000e-01   5.1470000000000005e-01   5.8240000000000003e-01   6.6600000000000006e-02  -1.2280000000000001e-01   1.0875999999999999e+00   3.5580000000000001e-01   3.5695000000000001e+00   3.9489999999999997e-01   7.6999999999999999e-02   2.3440000000000000e-01
   3.0859999999999999e-01  -6.8149999999999999e-01   3.4310000000000002e-01   4.6779999999999999e-01   2.8500000000000001e-02  -1.1840000000000001e-01   1.0653999999999999e+00   4.4469999999999998e-01   2.8730000000000002e+00   5.1049999999999995e-01   1.1550000000000001e-01   2.7870000000000000e-01
   4.6289999999999998e-01   1.7590000000000000e-01   8.5780000000000001e-01   5.2510000000000001e-01  -5.7099999999999998e-02  -6.5799999999999997e-02   1.2428999999999999e+00   4.6689999999999998e-01   3.4824000000000002e+00   4.2380000000000001e-01   7.6999999999999999e-02   2.6979999999999998e-01
   3.9679999999999999e-01   6.6000000000000003e-02   3.4310000000000002e-01   5.5379999999999996e-01   0.0000000000000000e+00  -1.5350000000000000e-01   1.2873000000000001e+00   3.7800000000000000e-01   4.1788999999999996e+00   4.4309999999999999e-01   9.6199999999999994e-02   2.7870000000000000e-01
   1.1020000000000001e-01  -4.3969999999999998e-01   7.7210000000000001e-01   4.5829999999999999e-01   0.0000000000000000e+00  -9.6500000000000002e-02   1.2428999999999999e+00   2.6679999999999998e-01   3.1341999999999999e+00   5.3939999999999999e-01   6.7400000000000002e-02   2.6979999999999998e-01
   4.4100000000000000e-02   6.6000000000000003e-02   9.4359999999999999e-01   6.5880000000000005e-01   9.4999999999999998e-03  -4.8200000000000000e-02   1.2873000000000001e+00   4.0020000000000000e-01   3.1341999999999999e+00   5.3939999999999999e-01   5.7700000000000001e-02   2.3440000000000000e-01
   8.8200000000000001e-02   1.5390000000000001e-01   0.0000000000000000e+00   6.1099999999999999e-01  -8.5599999999999996e-02  -1.7100000000000001e-01   1.1984999999999999e+00   1.3339999999999999e-01   3.2212000000000001e+00   4.9130000000000001e-01   1.0580000000000001e-01   2.3440000000000000e-01
   3.9679999999999999e-01  -2.6379999999999998e-01   6.8630000000000002e-01   5.4420000000000002e-01   1.9000000000000000e-02  -1.0520000000000000e-01   1.1984999999999999e+00   2.6679999999999998e-01   2.7858999999999998e+00   4.9130000000000001e-01   7.6999999999999999e-02   2.2559999999999999e-01
   2.4249999999999999e-01   1.3189999999999999e-01   3.4310000000000002e-01   4.7739999999999999e-01   9.4999999999999998e-03  -1.0090000000000000e-01   1.0653999999999999e+00   3.5580000000000001e-01   3.2212000000000001e+00   5.2980000000000005e-01   3.8500000000000000e-02   2.1679999999999999e-01
   1.3230000000000000e-01   1.3189999999999999e-01   2.5740000000000002e-01   6.0150000000000003e-01   3.8100000000000002e-02  -1.5790000000000001e-01   1.3095000000000001e+00   4.6689999999999998e-01   3.6564999999999999e+00   5.0090000000000001e-01   8.6599999999999996e-02   2.9189999999999999e-01
   1.9839999999999999e-01  -1.5390000000000001e-01  -4.2890000000000000e-01   5.5379999999999996e-01  -7.6100000000000001e-02  -1.1840000000000001e-01   9.7660000000000002e-01   2.4460000000000001e-01   3.1341999999999999e+00   5.8760000000000001e-01   3.8500000000000000e-02   2.4329999999999999e-01
   5.5110000000000003e-01  -6.6000000000000003e-02   1.7160000000000000e-01   5.0600000000000001e-01  -6.6600000000000006e-02  -5.7000000000000002e-02   1.3539000000000001e+00   2.4460000000000001e-01   3.4824000000000002e+00   5.8760000000000001e-01   1.1550000000000001e-01   2.3000000000000001e-01
   1.1020000000000001e-01   6.6000000000000003e-02   8.5800000000000001e-02   6.1099999999999999e-01  -7.6100000000000001e-02  -1.1840000000000001e-01   8.8780000000000003e-01   2.6679999999999998e-01   3.4824000000000002e+00   5.0090000000000001e-01   8.6599999999999996e-02   2.3000000000000001e-01
  -2.1999999999999999e-02   1.3189999999999999e-01   2.5740000000000002e-01   5.8240000000000003e-01  -9.4999999999999998e-03  -6.1400000000000003e-02   1.1762999999999999e+00   4.6689999999999998e-01   3.4824000000000002e+00   5.7799999999999996e-01   1.3469999999999999e-01   2.6979999999999998e-01
   1.9839999999999999e-01  -3.0780000000000002e-01   8.5800000000000001e-02   4.2009999999999997e-01  -1.1420000000000000e-01  -1.4470000000000000e-01   1.2650999999999999e+00   2.0010000000000000e-01   3.0470999999999999e+00   4.8159999999999997e-01   1.3469999999999999e-01   2.5659999999999999e-01
   4.1880000000000001e-01   1.0990000000000000e-01   8.5780000000000001e-01   4.6779999999999999e-01   5.7099999999999998e-02  -1.1400000000000000e-01   1.1984999999999999e+00   1.1119999999999999e-01   2.8730000000000002e+00   5.0090000000000001e-01   1.4430000000000001e-01   2.4770000000000000e-01
   1.7630000000000001e-01  -1.7590000000000000e-01   1.7160000000000000e-01   5.1559999999999995e-01  -5.7099999999999998e-02  -1.1400000000000000e-01   1.1984999999999999e+00   3.1130000000000002e-01   3.7435999999999998e+00   4.6239999999999998e-01   5.7700000000000001e-02   2.4770000000000000e-01
   1.9839999999999999e-01   0.0000000000000000e+00   7.7210000000000001e-01   5.4420000000000002e-01  -9.4999999999999998e-03  -1.0960000000000000e-01   1.0209999999999999e+00   4.2249999999999999e-01   3.5695000000000001e+00   5.3939999999999999e-01   7.6999999999999999e-02   2.1679999999999999e-01
   2.2040000000000001e-01   2.8580000000000000e-01  -7.7210000000000001e-01   5.2510000000000001e-01  -1.1420000000000000e-01  -3.5099999999999999e-02   1.0653999999999999e+00   3.7800000000000000e-01   4.1788999999999996e+00   4.9130000000000001e-01   5.7700000000000001e-02   2.4329999999999999e-01
   3.3060000000000000e-01  -1.3189999999999999e-01   5.1470000000000005e-01   4.5829999999999999e-01  -1.9000000000000000e-02  -7.4499999999999997e-02   1.2428999999999999e+00   2.6679999999999998e-01   2.9600000000000000e+00   4.6239999999999998e-01   1.1550000000000001e-01   2.6540000000000002e-01
   8.8200000000000001e-02  -1.9789999999999999e-01   3.4310000000000002e-01   5.7279999999999998e-01   0.0000000000000000e+00  -1.0520000000000000e-01   1.0209999999999999e+00   3.7800000000000000e-01   3.4824000000000002e+00   5.3939999999999999e-01   4.8099999999999997e-02   2.6540000000000002e-01
   1.9839999999999999e-01   6.6000000000000003e-02   1.7160000000000000e-01   4.6779999999999999e-01  -2.8500000000000001e-02  -1.0090000000000000e-01   1.1762999999999999e+00   3.5580000000000001e-01   2.9600000000000000e+00   4.6239999999999998e-01   6.7400000000000002e-02   2.2559999999999999e-01
   1.1020000000000001e-01  -8.7900000000000006e-02   4.2890000000000000e-01   4.3919999999999998e-01  -4.7600000000000003e-02  -7.0199999999999999e-02   1.2650999999999999e+00   2.2239999999999999e-01   3.2212000000000001e+00   5.3939999999999999e-01   0.0000000000000000e+00   2.5209999999999999e-01
   3.3060000000000000e-01  -1.5390000000000001e-01  -2.5740000000000002e-01   5.4420000000000002e-01  -1.9000000000000000e-02  -9.6500000000000002e-02   1.1096999999999999e+00   1.5559999999999999e-01   3.7435999999999998e+00   4.8159999999999997e-01   4.8099999999999997e-02   2.3890000000000000e-01
   3.0859999999999999e-01  -1.7590000000000000e-01  -1.7160000000000000e-01   5.0600000000000001e-01  -6.6600000000000006e-02  -1.1400000000000000e-01   1.2206999999999999e+00   2.8910000000000002e-01   3.4824000000000002e+00   4.6239999999999998e-01   5.7700000000000001e-02   2.3000000000000001e-01
   1.1020000000000001e-01  -1.5390000000000001e-01   2.5740000000000002e-01   4.6779999999999999e-01   0.0000000000000000e+00  -9.2100000000000001e-02   1.0653999999999999e+00   3.5580000000000001e-01   3.2212000000000001e+00   5.7799999999999996e-01   1.6360000000000000e-01   2.2120000000000001e-01
   1.9839999999999999e-01   1.5390000000000001e-01   3.4310000000000002e-01   6.0150000000000003e-01  -6.6600000000000006e-02  -1.0090000000000000e-01   1.2206999999999999e+00   3.1130000000000002e-01   3.1341999999999999e+00   5.0090000000000001e-01   6.7400000000000002e-02   2.4329999999999999e-01
   1.1020000000000001e-01   8.7900000000000006e-02   3.4310000000000002e-01   5.4420000000000002e-01  -3.8100000000000002e-02  -6.5799999999999997e-02   1.0653999999999999e+00   4.6689999999999998e-01   4.0918000000000001e+00   5.0090000000000001e-01   5.7700000000000001e-02   2.5209999999999999e-01
   2.4249999999999999e-01  -1.9789999999999999e-01   6.0050000000000003e-01   4.5829999999999999e-01  -1.9000000000000000e-02  -1.1840000000000001e-01   1.2650999999999999e+00   4.8920000000000002e-01   3.5695000000000001e+00   5.0090000000000001e-01   1.3469999999999999e-01   2.5209999999999999e-01
   1.9839999999999999e-01   6.6000000000000003e-02   1.0294000000000001e+00   5.6330000000000002e-01  -2.8500000000000001e-02  -6.1400000000000003e-02   1.1762999999999999e+00   1.5559999999999999e-01   2.4377000000000000e+00   4.5269999999999999e-01   9.5999999999999992e-03   2.8310000000000002e-01
   1.1020000000000001e-01   1.5390000000000001e-01   7.7210000000000001e-01   4.7739999999999999e-01  -4.7600000000000003e-02  -1.1400000000000000e-01   1.1762999999999999e+00   1.7790000000000000e-01   2.4377000000000000e+00   5.3939999999999999e-01   8.6599999999999996e-02   2.8310000000000002e-01
   1.5429999999999999e-01   1.3189999999999999e-01   1.7160000000000000e-01   4.7739999999999999e-01  -7.6100000000000001e-02  -7.8899999999999998e-02   1.0209999999999999e+00   4.2249999999999999e-01   3.2212000000000001e+00   5.2020000000000000e-01   9.6199999999999994e-02   2.4770000000000000e-01
   2.1999999999999999e-02  -2.1999999999999999e-02   2.5740000000000002e-01   5.4420000000000002e-01  -9.4999999999999998e-03  -5.7000000000000002e-02   1.1318999999999999e+00   3.7800000000000000e-01   3.3953000000000002e+00   5.0090000000000001e-01   9.6199999999999994e-02   2.5209999999999999e-01
   1.5429999999999999e-01   0.0000000000000000e+00  -2.5740000000000002e-01   5.3469999999999995e-01  -1.0470000000000000e-01  -7.4499999999999997e-02   1.3317000000000001e+00   1.3339999999999999e-01   3.9177000000000000e+00   5.2980000000000005e-01   4.8099999999999997e-02   2.3440000000000000e-01
   2.4249999999999999e-01   6.6000000000000003e-02  -2.5740000000000002e-01   5.5379999999999996e-01  -3.8100000000000002e-02  -5.2600000000000001e-02   1.1318999999999999e+00   3.5580000000000001e-01   3.3083000000000000e+00   5.0090000000000001e-01   9.6199999999999994e-02   2.7870000000000000e-01
   1.5429999999999999e-01   2.1999999999999999e-02   3.4310000000000002e-01   4.6779999999999999e-01  -3.8100000000000002e-02  -8.7700000000000000e-02   1.1540999999999999e+00   4.2249999999999999e-01   3.3953000000000002e+00   4.8159999999999997e-01   1.9239999999999999e-01   3.0520000000000003e-01
   3.0859999999999999e-01   6.6000000000000003e-02   5.1470000000000005e-01   5.0600000000000001e-01  -2.8500000000000001e-02  -7.0199999999999999e-02   1.1096999999999999e+00   2.0010000000000000e-01   3.5695000000000001e+00   5.0090000000000001e-01   7.6999999999999999e-02   2.3000000000000001e-01
   2.6450000000000001e-01  -3.0780000000000002e-01   1.4582999999999999e+00   4.5829999999999999e-01   1.9000000000000000e-02  -9.2100000000000001e-02   9.1000000000000003e-01   1.7790000000000000e-01   2.7858999999999998e+00   4.9130000000000001e-01   1.2509999999999999e-01   2.6979999999999998e-01
   1.5429999999999999e-01  -1.0990000000000000e-01   7.7210000000000001e-01   5.3469999999999995e-01  -2.0930000000000001e-01  -1.0520000000000000e-01   1.0875999999999999e+00   4.4469999999999998e-01   3.3083000000000000e+00   4.4309999999999999e-01   1.0580000000000001e-01   2.3440000000000000e-01
   1.3230000000000000e-01   8.7900000000000006e-02   1.2010000000000001e+00   5.0600000000000001e-01  -2.8500000000000001e-02  -4.8200000000000000e-02   1.1762999999999999e+00   2.4460000000000001e-01   3.3953000000000002e+00   3.9489999999999997e-01   1.5400000000000000e-01   2.7429999999999999e-01
   2.4249999999999999e-01  -1.5390000000000001e-01   5.1470000000000005e-01   5.2510000000000001e-01  -1.0470000000000000e-01  -1.0520000000000000e-01   1.0653999999999999e+00   1.5559999999999999e-01   3.3083000000000000e+00   5.3939999999999999e-01   8.6599999999999996e-02   2.1679999999999999e-01
   1.3230000000000000e-01  -1.9789999999999999e-01   1.7160000000000000e-01   4.7739999999999999e-01  -6.6600000000000006e-02  -4.3900000000000002e-02   1.3539000000000001e+00   5.1139999999999997e-01   3.3953000000000002e+00   4.7199999999999998e-01   1.3469999999999999e-01   2.4329999999999999e-01
   8.8200000000000001e-02  -1.7590000000000000e-01   4.2890000000000000e-01   5.1559999999999995e-01   9.4999999999999998e-03  -4.3900000000000002e-02   1.0431999999999999e+00   2.4460000000000001e-01   3.5695000000000001e+00   4.7199999999999998e-01   3.8500000000000000e-02   2.6540000000000002e-01
   4.4100000000000000e-02  -3.7369999999999998e-01  -2.5740000000000002e-01   5.3469999999999995e-01  -3.8100000000000002e-02  -8.3299999999999999e-02   1.1096999999999999e+00   2.2239999999999999e-01   3.4824000000000002e+00   5.1049999999999995e-01   1.1550000000000001e-01   2.9189999999999999e-01
   3.3060000000000000e-01   1.0990000000000000e-01   1.2010000000000001e+00   4.1049999999999998e-01  -1.9000000000000000e-02  -9.2100000000000001e-02   1.3983000000000001e+00   4.2249999999999999e-01   2.8730000000000002e+00   5.4910000000000003e-01  -1.9199999999999998e-02   2.5659999999999999e-01
   2.6450000000000001e-01   4.3999999999999997e-02   6.8630000000000002e-01   4.5829999999999999e-01  -5.7099999999999998e-02  -6.1400000000000003e-02   1.1318999999999999e+00   4.2249999999999999e-01   3.8306000000000000e+00   5.5869999999999997e-01   1.6360000000000000e-01   2.5659999999999999e-01
   1.1020000000000001e-01  -1.3189999999999999e-01   1.4582999999999999e+00   3.8190000000000002e-01   9.4999999999999998e-03  -1.3159999999999999e-01   1.1984999999999999e+00   4.0020000000000000e-01   3.3083000000000000e+00   5.1049999999999995e-01   1.0580000000000001e-01   2.5659999999999999e-01
   3.0859999999999999e-01  -1.9789999999999999e-01   3.4310000000000002e-01   6.1099999999999999e-01  -9.4999999999999998e-03  -7.8899999999999998e-02   1.1540999999999999e+00   3.7800000000000000e-01   4.0918000000000001e+00   4.9130000000000001e-01   1.1550000000000001e-01   2.4329999999999999e-01
   2.8649999999999998e-01   4.3999999999999997e-02   6.0050000000000003e-01   5.3469999999999995e-01  -2.8500000000000001e-02  -1.3589999999999999e-01   1.0875999999999999e+00   4.0020000000000000e-01   3.2212000000000001e+00   4.7199999999999998e-01   7.6999999999999999e-02   2.5209999999999999e-01
   2.4249999999999999e-01  -1.0990000000000000e-01   1.7160000000000000e-01   4.8690000000000000e-01  -2.8500000000000001e-02  -7.8899999999999998e-02   1.1318999999999999e+00   4.4469999999999998e-01   3.1341999999999999e+00   4.9130000000000001e-01   1.3469999999999999e-01   2.7870000000000000e-01
   1.7630000000000001e-01   4.3999999999999997e-02   6.0050000000000003e-01   5.7279999999999998e-01   0.0000000000000000e+00  -1.0520000000000000e-01   1.3539000000000001e+00   3.5580000000000001e-01   2.8730000000000002e+00   5.2020000000000000e-01   7.6999999999999999e-02   2.6540000000000002e-01
   3.7469999999999998e-01   4.3999999999999997e-02   1.1152000000000000e+00   5.1559999999999995e-01  -1.9000000000000000e-02  -9.2100000000000001e-02   1.2206999999999999e+00   3.7800000000000000e-01   4.0048000000000004e+00   5.2020000000000000e-01   8.6599999999999996e-02   2.4770000000000000e-01
   6.6100000000000006e-02  -2.4179999999999999e-01   6.8630000000000002e-01   5.4420000000000002e-01  -7.6100000000000001e-02  -1.1400000000000000e-01   9.9880000000000002e-01   2.6679999999999998e-01   3.1341999999999999e+00   4.3350000000000000e-01   1.1550000000000001e-01   2.1679999999999999e-01
   1.7630000000000001e-01   4.3999999999999997e-02  -8.5800000000000001e-02   6.0150000000000003e-01  -1.0470000000000000e-01  -7.8899999999999998e-02   1.1318999999999999e+00   4.2249999999999999e-01   2.9600000000000000e+00   5.4910000000000003e-01   1.9199999999999998e-02   2.3000000000000001e-01
   2.4249999999999999e-01   2.1980000000000000e-01   8.5780000000000001e-01   5.0600000000000001e-01   9.4999999999999998e-03  -8.3299999999999999e-02   1.2873000000000001e+00   1.5559999999999999e-01   2.6989000000000001e+00   5.2980000000000005e-01   1.1550000000000001e-01   2.5209999999999999e-01
   3.3060000000000000e-01   6.6000000000000003e-02   6.0050000000000003e-01   5.4420000000000002e-01  -1.0470000000000000e-01  -1.0520000000000000e-01   1.2206999999999999e+00   3.1130000000000002e-01   2.5247000000000002e+00   5.0090000000000001e-01   1.5400000000000000e-01   2.6979999999999998e-01
   1.7630000000000001e-01   6.6000000000000003e-02   6.8630000000000002e-01   5.3469999999999995e-01   0.0000000000000000e+00  -1.1400000000000000e-01   1.1096999999999999e+00   2.6679999999999998e-01   3.1341999999999999e+00   5.0090000000000001e-01   6.7400000000000002e-02   2.4329999999999999e-01
   1.9839999999999999e-01   3.0780000000000002e-01   6.8630000000000002e-01   5.8240000000000003e-01   2.8500000000000001e-02  -1.0090000000000000e-01   1.0431999999999999e+00   4.8920000000000002e-01   2.9600000000000000e+00   5.5869999999999997e-01   5.7700000000000001e-02   2.9189999999999999e-01
   1.7630000000000001e-01  -6.6000000000000003e-02   3.4310000000000002e-01   5.9189999999999998e-01  -5.7099999999999998e-02  -9.6500000000000002e-02   1.2206999999999999e+00   3.5580000000000001e-01   2.2635999999999998e+00   5.0090000000000001e-01  -1.9199999999999998e-02   2.3890000000000000e-01
   2.2040000000000001e-01  -2.1999999999999999e-02   8.5800000000000001e-02   4.4869999999999999e-01  -1.9000000000000000e-02  -1.0520000000000000e-01   1.0209999999999999e+00   3.7800000000000000e-01   2.6989000000000001e+00   4.5269999999999999e-01   2.8899999999999999e-02   2.2559999999999999e-01
  -2.1999999999999999e-02   2.1999999999999999e-02   8.5800000000000001e-02   5.2510000000000001e-01   2.8500000000000001e-02  -1.0090000000000000e-01   1.1540999999999999e+00   4.2249999999999999e-01   3.2212000000000001e+00   5.1049999999999995e-01   2.8899999999999999e-02   2.3440000000000000e-01
   1.9839999999999999e-01  -6.6000000000000003e-02   8.5780000000000001e-01   4.7739999999999999e-01  -1.3320000000000001e-01  -1.0520000000000000e-01   1.1540999999999999e+00   4.0020000000000000e-01   3.1341999999999999e+00   5.2020000000000000e-01   9.5999999999999992e-03   2.7870000000000000e-01
   2.2040000000000001e-01   0.0000000000000000e+00   4.2890000000000000e-01   3.6280000000000001e-01  -3.8100000000000002e-02  -7.8899999999999998e-02   1.1540999999999999e+00   3.7800000000000000e-01   3.3953000000000002e+00   4.2380000000000001e-01   7.6999999999999999e-02   2.6540000000000002e-01
   2.6450000000000001e-01   6.6000000000000003e-02  -2.5740000000000002e-01   4.8690000000000000e-01  -1.1420000000000000e-01  -5.2600000000000001e-02   1.2650999999999999e+00   3.7800000000000000e-01   3.3953000000000002e+00   5.2980000000000005e-01   4.8099999999999997e-02   2.6540000000000002e-01
   1.9839999999999999e-01   1.3189999999999999e-01   4.2890000000000000e-01   4.5829999999999999e-01  -1.9000000000000000e-02  -1.3589999999999999e-01   1.1540999999999999e+00   1.5559999999999999e-01   2.6989000000000001e+00   4.3350000000000000e-01   7.6999999999999999e-02   2.3440000000000000e-01
  -1.5429999999999999e-01   1.9789999999999999e-01   2.5740000000000002e-01   4.6779999999999999e-01  -2.8500000000000001e-02  -8.7700000000000000e-02   1.1540999999999999e+00   5.1139999999999997e-01   3.3083000000000000e+00   4.8159999999999997e-01   1.2509999999999999e-01   2.3890000000000000e-01
   2.4249999999999999e-01   2.1980000000000000e-01   6.8630000000000002e-01   4.8690000000000000e-01  -2.8500000000000001e-02  -4.3900000000000002e-02   9.7660000000000002e-01   2.8910000000000002e-01   3.3083000000000000e+00   5.2980000000000005e-01   6.7400000000000002e-02   2.4329999999999999e-01
   6.3919999999999999e-01   3.0780000000000002e-01  -4.2890000000000000e-01   5.1559999999999995e-01  -1.0470000000000000e-01  -1.8859999999999999e-01   9.7660000000000002e-01   5.3369999999999995e-01   2.6989000000000001e+00   4.8159999999999997e-01   1.9199999999999998e-02   2.5659999999999999e-01
  -2.2040000000000001e-01  -5.2759999999999996e-01   4.2890000000000000e-01   3.2460000000000000e-01  -1.2370000000000000e-01  -1.7500000000000002e-02   1.1096999999999999e+00   4.2249999999999999e-01   2.6989000000000001e+00   5.3939999999999999e-01   7.6999999999999999e-02   2.5659999999999999e-01
  -6.6100000000000006e-02  -3.9570000000000000e-01   4.2890000000000000e-01   4.1049999999999998e-01   1.9000000000000000e-02  -1.5350000000000000e-01   1.0875999999999999e+00   4.0020000000000000e-01   2.8730000000000002e+00   4.6239999999999998e-01   5.7700000000000001e-02   2.6540000000000002e-01
   1.0139000000000000e+00   4.3999999999999997e-02   1.1152000000000000e+00   6.0150000000000003e-01  -1.9980000000000001e-01  -1.0520000000000000e-01   1.1540999999999999e+00   8.8900000000000007e-02   3.7435999999999998e+00   5.1049999999999995e-01   8.6599999999999996e-02   2.3440000000000000e-01
   5.7310000000000005e-01   8.7900000000000006e-02   1.0294000000000001e+00   3.7240000000000001e-01  -5.7099999999999998e-02  -9.6500000000000002e-02   1.1984999999999999e+00   3.1130000000000002e-01   3.6564999999999999e+00   4.8159999999999997e-01   2.8899999999999999e-02   2.3440000000000000e-01
  -6.3919999999999999e-01  -2.6379999999999998e-01   8.5800000000000001e-02   4.7739999999999999e-01  -1.9000000000000000e-02  -4.8200000000000000e-02   1.0431999999999999e+00   4.0020000000000000e-01   3.1341999999999999e+00   4.8159999999999997e-01   1.1550000000000001e-01   2.7429999999999999e-01
  -8.8200000000000001e-02   8.7900000000000006e-02  -6.0050000000000003e-01   5.2510000000000001e-01  -9.4999999999999998e-03  -1.1400000000000000e-01   1.1540999999999999e+00   3.7800000000000000e-01   2.9600000000000000e+00   4.5269999999999999e-01   1.1550000000000001e-01   2.9189999999999999e-01
   6.6130000000000000e-01   2.4179999999999999e-01   6.8630000000000002e-01   5.0600000000000001e-01  -2.0930000000000001e-01  -6.1400000000000003e-02   1.1096999999999999e+00   3.3350000000000002e-01   2.7858999999999998e+00   4.4309999999999999e-01   9.6199999999999994e-02   2.3890000000000000e-01
   5.2900000000000003e-01  -3.5170000000000001e-01   4.2890000000000000e-01   4.5829999999999999e-01  -1.5229999999999999e-01  -6.1400000000000003e-02   1.0653999999999999e+00   3.7800000000000000e-01   2.9600000000000000e+00   5.3939999999999999e-01   5.7700000000000001e-02   2.6100000000000001e-01
  -3.3060000000000000e-01   1.7590000000000000e-01  -1.7160000000000000e-01   6.0150000000000003e-01   9.5200000000000007e-02  -1.1840000000000001e-01   9.7660000000000002e-01   1.1119999999999999e-01   3.5695000000000001e+00   4.4309999999999999e-01   6.7400000000000002e-02   2.3000000000000001e-01
  -4.1880000000000001e-01   1.3189999999999999e-01   0.0000000000000000e+00   6.0150000000000003e-01  -9.4999999999999998e-03  -5.2600000000000001e-02   1.2206999999999999e+00   3.3350000000000002e-01   2.7858999999999998e+00   5.2020000000000000e-01   1.1550000000000001e-01   2.7429999999999999e-01
   5.9509999999999996e-01  -4.3969999999999998e-01   1.7160000000000000e-01   3.8190000000000002e-01  -1.3320000000000001e-01  -7.8899999999999998e-02   1.0653999999999999e+00   2.6679999999999998e-01   2.6118000000000001e+00   5.0090000000000001e-01   5.7700000000000001e-02   2.7429999999999999e-01
   8.1559999999999999e-01   2.4179999999999999e-01   6.0050000000000003e-01   4.5829999999999999e-01  -8.5599999999999996e-02  -1.3589999999999999e-01   1.0653999999999999e+00   6.2260000000000004e-01   2.9600000000000000e+00   4.8159999999999997e-01   4.8099999999999997e-02   2.8310000000000002e-01
  -1.1020000000000001e-01   1.0990000000000000e-01  -1.7160000000000000e-01   5.5379999999999996e-01  -9.5200000000000007e-02  -3.0700000000000002e-02   9.5440000000000003e-01   1.1119999999999999e-01   3.6564999999999999e+00   4.5269999999999999e-01   4.8099999999999997e-02   3.0080000000000001e-01
  -4.1880000000000001e-01  -3.0780000000000002e-01  -8.5800000000000001e-02   4.2959999999999998e-01  -9.5200000000000007e-02  -2.1899999999999999e-02   7.9900000000000004e-01   4.6689999999999998e-01   3.6564999999999999e+00   4.4309999999999999e-01   1.1550000000000001e-01   1.9460000000000000e-01
   2.1999999999999999e-02   1.5390000000000001e-01   0.0000000000000000e+00   4.3919999999999998e-01  -6.6600000000000006e-02  -1.4470000000000000e-01   7.7680000000000005e-01   4.2249999999999999e-01   2.6989000000000001e+00   5.2020000000000000e-01   1.0580000000000001e-01   2.3000000000000001e-01
   5.9509999999999996e-01   6.3749999999999996e-01   1.0294000000000001e+00   5.1559999999999995e-01  -7.6100000000000001e-02  -2.1899999999999999e-02   1.3761000000000001e+00   2.8910000000000002e-01   3.2212000000000001e+00   5.0090000000000001e-01   1.4430000000000001e-01   2.6979999999999998e-01
  -4.4100000000000000e-02  -8.1340000000000001e-01   4.2890000000000000e-01   3.9140000000000003e-01  -1.4269999999999999e-01  -5.7000000000000002e-02   1.1318999999999999e+00   5.1139999999999997e-01   3.5695000000000001e+00   5.0090000000000001e-01   1.5400000000000000e-01   2.4329999999999999e-01
  -3.3060000000000000e-01  -3.0780000000000002e-01   8.5800000000000001e-02   4.5829999999999999e-01  -1.9000000000000000e-02  -1.1840000000000001e-01   1.0653999999999999e+00   2.2239999999999999e-01   4.5270999999999999e+00   4.8159999999999997e-01   2.0210000000000000e-01   2.6100000000000001e-01
   1.3230000000000000e-01   7.0350000000000001e-01   6.8630000000000002e-01   5.2510000000000001e-01  -9.4999999999999998e-03  -7.4499999999999997e-02   1.1096999999999999e+00   2.2239999999999999e-01   3.5695000000000001e+00   5.6830000000000003e-01   3.8500000000000000e-02   3.1409999999999999e-01
   3.5270000000000001e-01  -1.7590000000000000e-01   9.4359999999999999e-01   4.6779999999999999e-01  -5.7099999999999998e-02  -5.7000000000000002e-02   1.0431999999999999e+00   4.4469999999999998e-01   2.9600000000000000e+00   4.4309999999999999e-01   9.6199999999999994e-02   2.2559999999999999e-01
   4.8490000000000000e-01  -3.9570000000000000e-01  -4.2890000000000000e-01   4.2009999999999997e-01  -9.5200000000000007e-02  -4.8200000000000000e-02   9.7660000000000002e-01   2.4460000000000001e-01   3.2212000000000001e+00   5.1049999999999995e-01   7.6999999999999999e-02   2.3890000000000000e-01
  -1.9839999999999999e-01   6.5949999999999998e-01  -1.7160000000000000e-01   5.7279999999999998e-01   9.4999999999999998e-03  -8.7700000000000000e-02   1.1984999999999999e+00   3.3350000000000002e-01   2.6118000000000001e+00   4.7199999999999998e-01   1.0580000000000001e-01   2.6979999999999998e-01
  -2.1999999999999999e-02  -1.7590000000000000e-01   4.2890000000000000e-01   3.5330000000000000e-01  -9.4999999999999998e-03  -1.0520000000000000e-01   1.0431999999999999e+00   2.2239999999999999e-01   3.7435999999999998e+00   5.1049999999999995e-01   7.6999999999999999e-02   2.9189999999999999e-01
   1.1021000000000001e+00  -1.0990000000000000e-01   6.8630000000000002e-01   5.0600000000000001e-01  -1.4269999999999999e-01  -5.7000000000000002e-02   1.0209999999999999e+00   2.0010000000000000e-01   3.1341999999999999e+00   5.5869999999999997e-01   7.6999999999999999e-02   2.2120000000000001e-01
   4.6289999999999998e-01   6.6000000000000003e-02   4.2890000000000000e-01   4.8690000000000000e-01  -2.8500000000000001e-02  -7.8899999999999998e-02   1.0209999999999999e+00   3.7800000000000000e-01   3.9177000000000000e+00   5.2020000000000000e-01  -1.9199999999999998e-02   2.6979999999999998e-01
  -7.7149999999999996e-01  -1.9789999999999999e-01   1.7160000000000000e-01   5.5379999999999996e-01  -2.8500000000000001e-02  -4.8200000000000000e-02   1.2650999999999999e+00   4.8920000000000002e-01   3.6564999999999999e+00   5.4910000000000003e-01   1.0580000000000001e-01   2.3440000000000000e-01
   3.3060000000000000e-01   6.6000000000000003e-02   0.0000000000000000e+00   3.6280000000000001e-01  -9.5200000000000007e-02  -7.4499999999999997e-02   1.1096999999999999e+00   4.2249999999999999e-01   3.2212000000000001e+00   6.7430000000000001e-01   1.9199999999999998e-02   3.0080000000000001e-01
   3.5270000000000001e-01  -2.4179999999999999e-01   3.4310000000000002e-01   4.5829999999999999e-01  -8.5599999999999996e-02  -7.4499999999999997e-02   1.9088000000000001e+00   4.2249999999999999e-01   3.1341999999999999e+00   3.8529999999999998e-01   2.8899999999999999e-02   1.2830000000000000e-01
   3.7469999999999998e-01   2.6379999999999998e-01   1.0294000000000001e+00   5.8240000000000003e-01  -4.7600000000000003e-02  -1.3589999999999999e-01   6.2150000000000005e-01  -2.2200000000000001e-02   2.3506000000000000e+00   3.5639999999999999e-01   1.6360000000000000e-01   2.3440000000000000e-01
  -1.1020000000000001e-01  -3.0780000000000002e-01   8.5780000000000001e-01   4.9650000000000000e-01  -1.9000000000000000e-02  -5.2600000000000001e-02   1.3095000000000001e+00  -6.4480000000000004e-01   4.6142000000000003e+00   5.0090000000000001e-01   1.4430000000000001e-01   2.8749999999999998e-01
  -2.4249999999999999e-01   4.3999999999999997e-02   2.5740000000000002e-01   5.1559999999999995e-01  -3.8100000000000002e-02  -4.8200000000000000e-02   4.6610000000000001e-01   1.1563000000000001e+00   2.6118000000000001e+00   5.9719999999999995e-01   1.3469999999999999e-01   2.5659999999999999e-01
   4.8490000000000000e-01   1.0990000000000000e-01   2.5740000000000002e-01   5.2510000000000001e-01  -1.9980000000000001e-01  -3.5099999999999999e-02   2.0863000000000000e+00  -2.6679999999999998e-01   1.7412000000000001e+00   4.1420000000000001e-01   9.5999999999999992e-03   1.1500000000000000e-01
   2.2040000000000001e-01  -6.6000000000000003e-02   1.0294000000000001e+00   4.8690000000000000e-01  -1.0470000000000000e-01  -5.2600000000000001e-02   6.2150000000000005e-01   4.4469999999999998e-01   2.7858999999999998e+00   5.1049999999999995e-01   4.8099999999999997e-02   4.0250000000000002e-01
  -3.5270000000000001e-01  -1.0990000000000000e-01   0.0000000000000000e+00   4.5829999999999999e-01  -1.9000000000000000e-02  -6.5799999999999997e-02   1.2873000000000001e+00   4.8920000000000002e-01   4.5270999999999999e+00   5.3939999999999999e-01   1.6360000000000000e-01   2.4329999999999999e-01
  -1.3230000000000000e-01   2.4179999999999999e-01  -4.2890000000000000e-01   4.9650000000000000e-01  -9.5200000000000007e-02  -8.3299999999999999e-02   6.8799999999999994e-01   8.8900000000000007e-02   2.1764999999999999e+00   4.7199999999999998e-01   1.3469999999999999e-01   2.3890000000000000e-01
   4.8490000000000000e-01   0.0000000000000000e+00   1.1152000000000000e+00   4.1049999999999998e-01  -2.8500000000000001e-02  -7.8899999999999998e-02   1.4427000000000001e+00   2.2239999999999999e-01   3.0470999999999999e+00   4.7199999999999998e-01   1.9199999999999998e-02   2.5209999999999999e-01
   4.8490000000000000e-01  -1.0990000000000000e-01  -1.7160000000000000e-01   4.9650000000000000e-01  -1.3320000000000001e-01  -1.0090000000000000e-01   8.8780000000000003e-01   1.0227999999999999e+00   4.0048000000000004e+00   5.3939999999999999e-01   8.6599999999999996e-02   2.3000000000000001e-01
  -3.3060000000000000e-01  -8.7900000000000006e-02   3.4310000000000002e-01   4.4869999999999999e-01  -2.8500000000000001e-02  -1.0960000000000000e-01   1.2206999999999999e+00   2.2239999999999999e-01   3.0470999999999999e+00   4.2380000000000001e-01   1.0580000000000001e-01   2.5209999999999999e-01
  -2.4249999999999999e-01  -1.0990000000000000e-01   4.2890000000000000e-01   5.9189999999999998e-01  -7.6100000000000001e-02  -1.0520000000000000e-01   8.2120000000000004e-01  -2.6679999999999998e-01   2.0893999999999999e+00   4.5269999999999999e-01   7.6999999999999999e-02   2.9640000000000000e-01
   4.1880000000000001e-01  -4.3999999999999997e-02   6.8630000000000002e-01   4.8690000000000000e-01  -1.9000000000000000e-02  -9.6500000000000002e-02   9.1000000000000003e-01   1.0894999999999999e+00   4.0048000000000004e+00   5.2020000000000000e-01   2.2130000000000000e-01   1.9460000000000000e-01
   3.9679999999999999e-01  -3.0780000000000002e-01   6.0050000000000003e-01   4.6779999999999999e-01  -1.0470000000000000e-01  -4.3900000000000002e-02   8.6560000000000004e-01   4.4469999999999998e-01   2.8730000000000002e+00   4.2380000000000001e-01   1.6360000000000000e-01   3.0520000000000003e-01
  -4.4100000000000000e-02   1.0990000000000000e-01   4.2890000000000000e-01   5.7279999999999998e-01  -3.8100000000000002e-02  -1.0090000000000000e-01   1.5536000000000001e+00   1.1119999999999999e-01   3.2212000000000001e+00   4.8159999999999997e-01   1.3469999999999999e-01   2.4770000000000000e-01
  -1.1020000000000001e-01   1.9789999999999999e-01   4.2890000000000000e-01   4.9650000000000000e-01   2.8500000000000001e-02  -1.1400000000000000e-01   5.7709999999999995e-01   8.8939999999999997e-01   3.0470999999999999e+00   5.4910000000000003e-01   1.6360000000000000e-01   2.5209999999999999e-01
   3.3060000000000000e-01  -8.7900000000000006e-02   8.5780000000000001e-01   4.4869999999999999e-01  -1.9000000000000000e-02  -1.1840000000000001e-01   1.2650999999999999e+00  -4.4499999999999998e-02   3.2212000000000001e+00   4.1420000000000001e-01   4.8099999999999997e-02   2.6540000000000002e-01
   3.9679999999999999e-01   2.1999999999999999e-02   4.2890000000000000e-01   5.3469999999999995e-01  -5.7099999999999998e-02  -8.7700000000000000e-02   9.1000000000000003e-01   8.8900000000000007e-02   2.5247000000000002e+00   4.2380000000000001e-01   8.6599999999999996e-02   2.4770000000000000e-01
   0.0000000000000000e+00   2.1999999999999999e-02   5.1470000000000005e-01   5.3469999999999995e-01  -3.8100000000000002e-02  -7.4499999999999997e-02   1.5536000000000001e+00   4.2249999999999999e-01   3.4824000000000002e+00   5.5869999999999997e-01   7.6999999999999999e-02   2.4770000000000000e-01
   4.4100000000000000e-02   3.0780000000000002e-01   6.8630000000000002e-01   5.0600000000000001e-01  -3.8100000000000002e-02  -7.0199999999999999e-02   8.6560000000000004e-01   2.6679999999999998e-01   4.4401000000000002e+00   5.1049999999999995e-01   1.4430000000000001e-01   2.1679999999999999e-01
   6.6100000000000006e-02  -8.7900000000000006e-02   5.1470000000000005e-01   4.3919999999999998e-01  -8.5599999999999996e-02  -8.8000000000000005e-03   1.2873000000000001e+00   1.7790000000000000e-01   1.9153000000000000e+00   4.2380000000000001e-01   8.6599999999999996e-02   2.8749999999999998e-01
   1.7630000000000001e-01   2.1999999999999999e-02   5.1470000000000005e-01   5.0600000000000001e-01  -1.0470000000000000e-01  -8.3299999999999999e-02   8.6560000000000004e-01   2.0010000000000000e-01   3.6564999999999999e+00   4.9130000000000001e-01   1.0580000000000001e-01   2.8749999999999998e-01
   2.8649999999999998e-01   6.6000000000000003e-02   3.4310000000000002e-01   5.7279999999999998e-01  -9.4999999999999998e-03  -7.0199999999999999e-02   9.5440000000000003e-01   7.5600000000000001e-01   2.6989000000000001e+00   5.3939999999999999e-01   1.3469999999999999e-01   3.0080000000000001e-01
   2.1999999999999999e-02  -4.3999999999999997e-02   3.4310000000000002e-01   6.1099999999999999e-01  -2.8500000000000001e-02  -8.8000000000000005e-03   1.0875999999999999e+00   2.2239999999999999e-01   3.3083000000000000e+00   4.9130000000000001e-01   6.7400000000000002e-02   2.5209999999999999e-01
   1.1020000000000001e-01  -6.6000000000000003e-02   6.8630000000000002e-01   4.2959999999999998e-01   1.9000000000000000e-02  -6.1400000000000003e-02   1.4205000000000001e+00   2.0010000000000000e-01   2.5247000000000002e+00   4.2380000000000001e-01   7.6999999999999999e-02   2.6540000000000002e-01
   3.9679999999999999e-01   2.1999999999999999e-02   2.5740000000000002e-01   6.0150000000000003e-01  -7.6100000000000001e-02  -7.8899999999999998e-02   1.0875999999999999e+00   6.2260000000000004e-01   4.0918000000000001e+00   5.2020000000000000e-01   8.6599999999999996e-02   2.9640000000000000e-01
   1.9839999999999999e-01  -1.9789999999999999e-01   8.5780000000000001e-01   4.3919999999999998e-01   0.0000000000000000e+00  -7.4499999999999997e-02   1.4205000000000001e+00  -8.8900000000000007e-02   2.9600000000000000e+00   3.8529999999999998e-01   5.7700000000000001e-02   2.5659999999999999e-01
   4.4100000000000000e-02  -1.9789999999999999e-01   4.2890000000000000e-01   5.2510000000000001e-01  -3.8100000000000002e-02  -8.3299999999999999e-02   9.1000000000000003e-01   4.2249999999999999e-01   3.4824000000000002e+00   4.3350000000000000e-01   9.6199999999999994e-02   2.6100000000000001e-01
   1.1020000000000001e-01   1.3189999999999999e-01  -8.5800000000000001e-02   4.2009999999999997e-01  -6.6600000000000006e-02  -1.0090000000000000e-01   1.2873000000000001e+00   3.5580000000000001e-01   2.9600000000000000e+00   5.2020000000000000e-01   8.6599999999999996e-02   1.9460000000000000e-01
   3.0859999999999999e-01  -8.7900000000000006e-02   7.7210000000000001e-01   4.6779999999999999e-01  -6.6600000000000006e-02  -7.0199999999999999e-02   9.7660000000000002e-01   4.0020000000000000e-01   2.9600000000000000e+00   4.9130000000000001e-01   8.6599999999999996e-02   2.6100000000000001e-01
   8.8200000000000001e-02   6.6000000000000003e-02   3.4310000000000002e-01   4.8690000000000000e-01  -5.7099999999999998e-02  -5.2600000000000001e-02   1.3095000000000001e+00   2.8910000000000002e-01   2.6118000000000001e+00   5.3939999999999999e-01   1.7319999999999999e-01   2.2120000000000001e-01
   8.8200000000000001e-02  -1.3189999999999999e-01   8.5780000000000001e-01   5.2510000000000001e-01   9.4999999999999998e-03  -7.4499999999999997e-02   1.0431999999999999e+00   2.4460000000000001e-01   3.5695000000000001e+00   5.4910000000000003e-01   6.7400000000000002e-02   2.6979999999999998e-01
   4.4100000000000000e-02   3.7369999999999998e-01   4.2890000000000000e-01   4.2959999999999998e-01   9.4999999999999998e-03  -8.7700000000000000e-02   1.3317000000000001e+00   4.6689999999999998e-01   3.3953000000000002e+00   4.4309999999999999e-01   1.0580000000000001e-01   2.3000000000000001e-01
   1.5429999999999999e-01   1.7590000000000000e-01   0.0000000000000000e+00   4.9650000000000000e-01  -1.0470000000000000e-01  -5.7000000000000002e-02   1.0875999999999999e+00   6.6699999999999995e-02   2.6118000000000001e+00   5.5869999999999997e-01   6.7400000000000002e-02   2.7429999999999999e-01
   1.9839999999999999e-01   2.8580000000000000e-01   4.2890000000000000e-01   5.0600000000000001e-01  -2.8500000000000001e-02  -7.4499999999999997e-02   1.1762999999999999e+00   2.6679999999999998e-01   3.4824000000000002e+00   3.9489999999999997e-01   1.0580000000000001e-01   2.3000000000000001e-01
  -1.9839999999999999e-01   8.7900000000000006e-02  -4.2890000000000000e-01   5.4420000000000002e-01   8.5599999999999996e-02  -9.6500000000000002e-02   1.2650999999999999e+00   1.7790000000000000e-01   3.8306000000000000e+00   4.7199999999999998e-01   0.0000000000000000e+00   2.2120000000000001e-01
   6.6100000000000006e-02   6.6000000000000003e-02   2.5740000000000002e-01   4.8690000000000000e-01  -8.5599999999999996e-02  -5.7000000000000002e-02   1.1762999999999999e+00   1.5559999999999999e-01   3.0470999999999999e+00   5.2020000000000000e-01   5.7700000000000001e-02   2.7429999999999999e-01
   2.6450000000000001e-01   4.3999999999999997e-02   8.5800000000000001e-02   4.2009999999999997e-01  -1.1420000000000000e-01  -5.7000000000000002e-02   1.0653999999999999e+00   5.1139999999999997e-01   3.1341999999999999e+00   4.7199999999999998e-01   1.2509999999999999e-01   2.4770000000000000e-01
   0.0000000000000000e+00   4.3999999999999997e-02   6.0050000000000003e-01   5.9189999999999998e-01  -1.4269999999999999e-01  -7.8899999999999998e-02   1.1318999999999999e+00   5.1139999999999997e-01   3.2212000000000001e+00   4.8159999999999997e-01   1.5400000000000000e-01   2.2120000000000001e-01
   1.3230000000000000e-01   0.0000000000000000e+00   0.0000000000000000e+00   4.7739999999999999e-01   1.9000000000000000e-02  -1.0960000000000000e-01   9.3220000000000003e-01   1.7790000000000000e-01   2.6118000000000001e+00   5.0090000000000001e-01   1.0580000000000001e-01   2.5209999999999999e-01
  -1.3230000000000000e-01  -1.5390000000000001e-01   8.5800000000000001e-02   4.8690000000000000e-01  -5.7099999999999998e-02  -3.0700000000000002e-02   1.1984999999999999e+00   4.6689999999999998e-01   3.1341999999999999e+00   5.1049999999999995e-01   2.8899999999999999e-02   2.6979999999999998e-01
   2.2040000000000001e-01  -1.7590000000000000e-01  -3.4310000000000002e-01   5.5379999999999996e-01  -2.8500000000000001e-02  -7.8899999999999998e-02   9.3220000000000003e-01   3.7800000000000000e-01   2.9600000000000000e+00   5.5869999999999997e-01   6.7400000000000002e-02   2.6540000000000002e-01
   2.2040000000000001e-01  -2.1999999999999999e-02  -1.7160000000000000e-01   5.7279999999999998e-01  -2.8500000000000001e-02  -7.4499999999999997e-02   1.2873000000000001e+00   4.0020000000000000e-01   3.3083000000000000e+00   5.5869999999999997e-01   2.8899999999999999e-02   2.6540000000000002e-01
   2.2040000000000001e-01  -1.9789999999999999e-01   9.4359999999999999e-01   4.6779999999999999e-01  -7.6100000000000001e-02  -9.2100000000000001e-02   1.3095000000000001e+00   6.6699999999999995e-02   2.6118000000000001e+00   5.1049999999999995e-01   1.1550000000000001e-01   2.6100000000000001e-01
   0.0000000000000000e+00  -2.1999999999999999e-02   8.5800000000000001e-02   4.6779999999999999e-01  -4.7600000000000003e-02  -1.0090000000000000e-01   1.0209999999999999e+00   3.5580000000000001e-01   4.0918000000000001e+00   5.2980000000000005e-01   1.1550000000000001e-01   2.6540000000000002e-01
   2.6450000000000001e-01  -1.5390000000000001e-01   1.0294000000000001e+00   5.5379999999999996e-01  -1.0470000000000000e-01  -9.2100000000000001e-02   1.0431999999999999e+00   3.1130000000000002e-01   3.4824000000000002e+00   4.2380000000000001e-01   2.8899999999999999e-02   2.7870000000000000e-01
   1.1020000000000001e-01  -4.3999999999999997e-02  -4.2890000000000000e-01   4.3919999999999998e-01  -9.5200000000000007e-02  -5.7000000000000002e-02   1.0875999999999999e+00   2.0010000000000000e-01   3.7435999999999998e+00   4.5269999999999999e-01   1.9199999999999998e-02   2.4770000000000000e-01
   1.7630000000000001e-01   6.6000000000000003e-02  -2.5740000000000002e-01   5.6330000000000002e-01  -9.5200000000000007e-02  -9.2100000000000001e-02   1.0209999999999999e+00   5.3369999999999995e-01   3.1341999999999999e+00   4.2380000000000001e-01   5.7700000000000001e-02   2.8749999999999998e-01
   4.4100000000000000e-02   2.1999999999999999e-02   6.0050000000000003e-01   5.1559999999999995e-01  -4.7600000000000003e-02  -4.8200000000000000e-02   1.0431999999999999e+00   3.3350000000000002e-01   3.4824000000000002e+00   5.3939999999999999e-01   8.6599999999999996e-02   2.9640000000000000e-01
   1.3230000000000000e-01   8.7900000000000006e-02   2.5740000000000002e-01   4.2009999999999997e-01  -1.7130000000000001e-01  -4.8200000000000000e-02   1.0653999999999999e+00   3.7800000000000000e-01   2.7858999999999998e+00   3.9489999999999997e-01   3.8500000000000000e-02   2.3890000000000000e-01
   4.4100000000000000e-02   0.0000000000000000e+00   8.5780000000000001e-01   4.2009999999999997e-01  -1.5229999999999999e-01  -6.5799999999999997e-02   1.0875999999999999e+00   6.6699999999999995e-02   2.5247000000000002e+00   5.2980000000000005e-01   1.1550000000000001e-01   2.4770000000000000e-01
   1.5429999999999999e-01   2.1980000000000000e-01  -5.1470000000000005e-01   5.9189999999999998e-01  -6.6600000000000006e-02  -8.7700000000000000e-02   1.0653999999999999e+00   3.1130000000000002e-01   3.3083000000000000e+00   4.5269999999999999e-01   1.8279999999999999e-01   2.4329999999999999e-01
   1.5429999999999999e-01   0.0000000000000000e+00   2.5740000000000002e-01   4.4869999999999999e-01  -5.7099999999999998e-02  -1.0960000000000000e-01   1.1762999999999999e+00   4.0020000000000000e-01   2.7858999999999998e+00   5.1049999999999995e-01   1.1550000000000001e-01   2.2120000000000001e-01
   1.1020000000000001e-01  -6.6000000000000003e-02   3.4310000000000002e-01   4.8690000000000000e-01  -1.9980000000000001e-01  -6.5799999999999997e-02   1.1096999999999999e+00   4.2249999999999999e-01   3.1341999999999999e+00   5.1049999999999995e-01   9.5999999999999992e-03   2.5659999999999999e-01
   1.1020000000000001e-01   0.0000000000000000e+00   1.7160000000000000e-01   5.4420000000000002e-01  -5.7099999999999998e-02  -3.9500000000000000e-02   1.1096999999999999e+00   3.3350000000000002e-01   3.1341999999999999e+00   5.0090000000000001e-01   9.6199999999999994e-02   2.5659999999999999e-01
   3.0859999999999999e-01   2.1999999999999999e-02   1.2010000000000001e+00   5.0600000000000001e-01   9.4999999999999998e-03  -8.7700000000000000e-02   9.7660000000000002e-01   2.4460000000000001e-01   3.2212000000000001e+00   4.9130000000000001e-01   3.8500000000000000e-02   2.5209999999999999e-01
   2.1999999999999999e-02   2.1980000000000000e-01   2.5740000000000002e-01   4.7739999999999999e-01  -4.7600000000000003e-02  -7.4499999999999997e-02   1.0875999999999999e+00   4.2249999999999999e-01   3.2212000000000001e+00   5.2020000000000000e-01   1.5400000000000000e-01   2.6540000000000002e-01
  -6.6100000000000006e-02   0.0000000000000000e+00   4.2890000000000000e-01   4.9650000000000000e-01  -9.5200000000000007e-02  -8.3299999999999999e-02   9.1000000000000003e-01   3.5580000000000001e-01   2.6118000000000001e+00   4.2380000000000001e-01   5.7700000000000001e-02   2.4770000000000000e-01
   1.5429999999999999e-01   8.7900000000000006e-02   1.7160000000000000e-01   4.4869999999999999e-01  -9.5200000000000007e-02  -6.1400000000000003e-02   1.2206999999999999e+00   3.3350000000000002e-01   2.6989000000000001e+00   4.7199999999999998e-01   1.2509999999999999e-01   2.8749999999999998e-01
   1.3230000000000000e-01  -8.7900000000000006e-02  -5.1470000000000005e-01   4.8690000000000000e-01  -6.6600000000000006e-02  -3.0700000000000002e-02   9.1000000000000003e-01   4.4469999999999998e-01   2.1764999999999999e+00   5.2980000000000005e-01   1.2509999999999999e-01   2.3440000000000000e-01
   6.6100000000000006e-02  -2.4179999999999999e-01  -3.4310000000000002e-01   4.2009999999999997e-01   2.8500000000000001e-02  -6.1400000000000003e-02   1.0653999999999999e+00   3.3350000000000002e-01   2.9600000000000000e+00   4.6239999999999998e-01   1.5400000000000000e-01   2.3890000000000000e-01
   8.8200000000000001e-02   3.9570000000000000e-01   5.1470000000000005e-01   4.8690000000000000e-01  -1.9000000000000000e-02  -7.0199999999999999e-02   1.2428999999999999e+00   3.1130000000000002e-01   3.8306000000000000e+00   4.8159999999999997e-01   3.8500000000000000e-02   2.8749999999999998e-01
   1.7630000000000001e-01   4.3999999999999997e-02   1.7160000000000000e-01   5.5379999999999996e-01  -7.6100000000000001e-02  -9.6500000000000002e-02   9.5440000000000003e-01   4.6689999999999998e-01   3.3953000000000002e+00   5.2020000000000000e-01   6.7400000000000002e-02   2.8310000000000002e-01
   6.6100000000000006e-02   1.3189999999999999e-01  -2.5740000000000002e-01   4.1049999999999998e-01  -4.7600000000000003e-02  -1.1400000000000000e-01   1.2206999999999999e+00   3.5580000000000001e-01   2.6118000000000001e+00   5.5869999999999997e-01   1.2509999999999999e-01   2.6100000000000001e-01
   2.6450000000000001e-01   3.0780000000000002e-01   0.0000000000000000e+00   4.3919999999999998e-01  -7.6100000000000001e-02  -8.3299999999999999e-02   1.2206999999999999e+00   3.1130000000000002e-01   3.1341999999999999e+00   4.1420000000000001e-01   8.6599999999999996e-02   2.6540000000000002e-01
   6.6100000000000006e-02  -2.1980000000000000e-01   7.7210000000000001e-01   4.4869999999999999e-01  -4.7600000000000003e-02  -5.2600000000000001e-02   9.1000000000000003e-01   3.5580000000000001e-01   2.8730000000000002e+00   5.2980000000000005e-01   3.8500000000000000e-02   2.7429999999999999e-01
   8.8200000000000001e-02   6.6000000000000003e-02   1.7160000000000000e-01   4.3919999999999998e-01  -6.6600000000000006e-02  -9.2100000000000001e-02   1.0653999999999999e+00   4.4499999999999998e-02   3.2212000000000001e+00   5.1049999999999995e-01   7.6999999999999999e-02   2.0790000000000000e-01
   2.2040000000000001e-01  -4.3999999999999997e-02   8.5800000000000001e-02   4.2959999999999998e-01   0.0000000000000000e+00  -7.4499999999999997e-02   1.2206999999999999e+00   1.1119999999999999e-01   3.7435999999999998e+00   4.4309999999999999e-01   2.8899999999999999e-02   2.1229999999999999e-01
   3.3060000000000000e-01  -6.6000000000000003e-02   6.8630000000000002e-01   5.9189999999999998e-01  -8.5599999999999996e-02  -2.6300000000000000e-02   1.0431999999999999e+00   3.5580000000000001e-01   2.8730000000000002e+00   5.3939999999999999e-01  -1.9199999999999998e-02   2.4770000000000000e-01
  -2.1999999999999999e-02  -8.7900000000000006e-02   1.2867999999999999e+00   4.9650000000000000e-01  -6.6600000000000006e-02  -6.5799999999999997e-02   1.2206999999999999e+00   1.7790000000000000e-01   2.7858999999999998e+00   4.8159999999999997e-01   8.6599999999999996e-02   2.3890000000000000e-01
  -8.8200000000000001e-02  -1.0990000000000000e-01   2.5740000000000002e-01   4.2009999999999997e-01  -9.4999999999999998e-03  -5.2600000000000001e-02   1.3539000000000001e+00   6.6699999999999995e-02   3.8306000000000000e+00   4.7199999999999998e-01   9.5999999999999992e-03   2.3890000000000000e-01
   1.1020000000000001e-01  -2.1999999999999999e-02   6.0050000000000003e-01   4.9650000000000000e-01  -1.1420000000000000e-01  -7.0199999999999999e-02   1.1096999999999999e+00   2.4460000000000001e-01   2.8730000000000002e+00   4.7199999999999998e-01   8.6599999999999996e-02   3.1409999999999999e-01
   2.8649999999999998e-01  -6.6000000000000003e-02   0.0000000000000000e+00   5.5379999999999996e-01  -5.7099999999999998e-02  -5.7000000000000002e-02   9.7660000000000002e-01   3.1130000000000002e-01   2.5247000000000002e+00   4.7199999999999998e-01   1.3469999999999999e-01   2.6100000000000001e-01
   0.0000000000000000e+00  -2.1999999999999999e-02   1.4582999999999999e+00   4.5829999999999999e-01  -4.7600000000000003e-02  -5.7000000000000002e-02   1.2428999999999999e+00   3.1130000000000002e-01   2.6989000000000001e+00   5.2980000000000005e-01   7.6999999999999999e-02   2.6979999999999998e-01
  -6.6100000000000006e-02   1.9789999999999999e-01  -4.2890000000000000e-01   5.3469999999999995e-01  -7.6100000000000001e-02  -2.6300000000000000e-02   8.6560000000000004e-01   4.4469999999999998e-01   2.6989000000000001e+00   5.1049999999999995e-01   1.1550000000000001e-01   2.8310000000000002e-01
  -4.4100000000000000e-02  -1.3189999999999999e-01   0.0000000000000000e+00   4.5829999999999999e-01  -4.7600000000000003e-02  -3.5099999999999999e-02   1.0431999999999999e+00   2.0010000000000000e-01   3.0470999999999999e+00   4.3350000000000000e-01   9.5999999999999992e-03   2.4770000000000000e-01
   4.1880000000000001e-01  -8.7900000000000006e-02   0.0000000000000000e+00   4.9650000000000000e-01  -1.0470000000000000e-01  -1.1840000000000001e-01   1.0653999999999999e+00   4.6689999999999998e-01   2.9600000000000000e+00   5.1049999999999995e-01   1.0580000000000001e-01   2.1229999999999999e-01
  -3.3060000000000000e-01   6.6000000000000003e-02   4.2890000000000000e-01   4.9650000000000000e-01  -7.6100000000000001e-02  -8.7700000000000000e-02   1.1096999999999999e+00   4.6689999999999998e-01   3.3083000000000000e+00   4.0460000000000002e-01   1.1550000000000001e-01   2.8749999999999998e-01
   4.4100000000000000e-02   2.1999999999999999e-02   0.0000000000000000e+00   3.9140000000000003e-01  -9.5200000000000007e-02  -8.7700000000000000e-02   1.1540999999999999e+00   3.3350000000000002e-01   3.0470999999999999e+00   5.3939999999999999e-01   3.8500000000000000e-02   2.5659999999999999e-01
   2.6450000000000001e-01  -4.3999999999999997e-02   6.8630000000000002e-01   4.2959999999999998e-01  -4.7600000000000003e-02  -7.8899999999999998e-02   9.3220000000000003e-01   3.5580000000000001e-01   3.1341999999999999e+00   4.5269999999999999e-01   1.6360000000000000e-01   2.0790000000000000e-01
   2.2040000000000001e-01   0.0000000000000000e+00   8.5780000000000001e-01   4.1049999999999998e-01  -9.5200000000000007e-02  -6.1400000000000003e-02   1.2873000000000001e+00   2.4460000000000001e-01   3.1341999999999999e+00   4.8159999999999997e-01   1.1550000000000001e-01   1.7249999999999999e-01
   1.1020000000000001e-01   1.7590000000000000e-01  -1.7160000000000000e-01   5.4420000000000002e-01  -7.6100000000000001e-02  -7.0199999999999999e-02   1.1540999999999999e+00   2.2239999999999999e-01   3.5695000000000001e+00   5.1049999999999995e-01   1.1550000000000001e-01   3.0080000000000001e-01
   6.6100000000000006e-02  -2.1980000000000000e-01   2.5740000000000002e-01   4.7739999999999999e-01   0.0000000000000000e+00  -7.0199999999999999e-02   1.0653999999999999e+00   6.4480000000000004e-01   3.5695000000000001e+00   5.4910000000000003e-01   1.3469999999999999e-01   2.7429999999999999e-01
   2.2040000000000001e-01   4.3999999999999997e-02   1.2010000000000001e+00   4.5829999999999999e-01  -3.8100000000000002e-02  -1.7500000000000002e-02   1.1540999999999999e+00   2.6679999999999998e-01   1.9153000000000000e+00   4.7199999999999998e-01   1.0580000000000001e-01   2.1679999999999999e-01
   3.7469999999999998e-01  -1.0990000000000000e-01   5.1470000000000005e-01   5.0600000000000001e-01  -3.8100000000000002e-02  -7.0199999999999999e-02   1.2650999999999999e+00   0.0000000000000000e+00   3.4824000000000002e+00   4.4309999999999999e-01   2.2130000000000000e-01   2.7870000000000000e-01
  -6.6100000000000006e-02   2.6379999999999998e-01   3.4310000000000002e-01   4.4869999999999999e-01  -9.4999999999999998e-03  -7.8899999999999998e-02   1.0653999999999999e+00   6.6710000000000003e-01   4.2659000000000002e+00   5.3939999999999999e-01   1.2509999999999999e-01   2.3000000000000001e-01
   1.3230000000000000e-01   6.6000000000000003e-02   6.0050000000000003e-01   4.7739999999999999e-01  -6.6600000000000006e-02  -5.7000000000000002e-02   9.7660000000000002e-01   1.5559999999999999e-01   3.7435999999999998e+00   4.8159999999999997e-01   1.1550000000000001e-01   2.4770000000000000e-01
   1.9839999999999999e-01  -1.9789999999999999e-01   9.4359999999999999e-01   4.1049999999999998e-01  -1.3320000000000001e-01  -6.1400000000000003e-02   1.4427000000000001e+00   1.3339999999999999e-01   1.9153000000000000e+00   5.2980000000000005e-01  -1.9199999999999998e-02   2.5209999999999999e-01
   2.6450000000000001e-01   6.6000000000000003e-02   1.5441000000000000e+00   5.0600000000000001e-01   0.0000000000000000e+00  -1.2720000000000001e-01   8.8780000000000003e-01   6.8930000000000002e-01   3.1341999999999999e+00   4.3350000000000000e-01   3.8500000000000000e-02   2.7429999999999999e-01
   0.0000000000000000e+00  -1.0990000000000000e-01   5.1470000000000005e-01   4.6779999999999999e-01  -7.6100000000000001e-02  -7.4499999999999997e-02   1.1540999999999999e+00   3.3350000000000002e-01   3.4824000000000002e+00   4.8159999999999997e-01   1.4430000000000001e-01   2.4770000000000000e-01
  -1.1020000000000001e-01   1.3189999999999999e-01  -1.2867999999999999e+00   4.9650000000000000e-01  -4.7600000000000003e-02  -4.8200000000000000e-02   1.0431999999999999e+00   2.2239999999999999e-01   2.1764999999999999e+00   5.8760000000000001e-01   1.0580000000000001e-01   2.2559999999999999e-01
   1.9839999999999999e-01   1.3189999999999999e-01  -8.5800000000000001e-02   5.2510000000000001e-01  -5.7099999999999998e-02  -1.0520000000000000e-01   1.2428999999999999e+00   2.2239999999999999e-01   2.4377000000000000e+00   4.4309999999999999e-01   3.8500000000000000e-02   2.8749999999999998e-01
   4.4080000000000003e-01   6.6000000000000003e-02   6.0050000000000003e-01   5.6330000000000002e-01  -1.0470000000000000e-01  -7.0199999999999999e-02   1.2206999999999999e+00   4.0020000000000000e-01   3.1341999999999999e+00   5.3939999999999999e-01   7.6999999999999999e-02   2.5209999999999999e-01
  -1.7630000000000001e-01  -8.7900000000000006e-02   2.5740000000000002e-01   4.2959999999999998e-01  -1.9980000000000001e-01  -4.8200000000000000e-02   1.0875999999999999e+00   3.3350000000000002e-01   3.0470999999999999e+00   4.7199999999999998e-01   5.7700000000000001e-02   2.2559999999999999e-01
  -2.2040000000000001e-01   8.7900000000000006e-02   7.7210000000000001e-01   4.2009999999999997e-01  -6.6600000000000006e-02  -8.3299999999999999e-02   1.0875999999999999e+00   3.5580000000000001e-01   3.5695000000000001e+00   4.0460000000000002e-01   1.9199999999999998e-02   2.5659999999999999e-01
   2.6450000000000001e-01   4.3999999999999997e-02   6.0050000000000003e-01   5.4420000000000002e-01  -6.6600000000000006e-02  -3.9500000000000000e-02   1.1540999999999999e+00   5.3369999999999995e-01   3.7435999999999998e+00   5.0090000000000001e-01   9.6199999999999994e-02   2.4329999999999999e-01
   2.8649999999999998e-01  -4.3999999999999997e-02   5.1470000000000005e-01   4.4869999999999999e-01  -1.9980000000000001e-01  -3.5099999999999999e-02   1.1540999999999999e+00   2.4460000000000001e-01   2.5247000000000002e+00   4.9130000000000001e-01   9.5999999999999992e-03   2.3000000000000001e-01
   1.7630000000000001e-01  -4.3999999999999997e-02   1.3725000000000001e+00   3.4370000000000001e-01  -8.5599999999999996e-02  -1.0090000000000000e-01   1.2650999999999999e+00   3.1130000000000002e-01   2.8730000000000002e+00   4.7199999999999998e-01   1.9199999999999998e-02   2.4770000000000000e-01
   0.0000000000000000e+00  -4.3999999999999997e-02  -4.2890000000000000e-01   4.3919999999999998e-01  -3.8100000000000002e-02  -2.1899999999999999e-02   1.0875999999999999e+00   4.2249999999999999e-01   3.4824000000000002e+00   4.8159999999999997e-01   1.2509999999999999e-01   2.6979999999999998e-01
   1.9839999999999999e-01   2.1999999999999999e-02   1.7160000000000000e-01   4.5829999999999999e-01  -7.6100000000000001e-02  -3.0700000000000002e-02   1.0653999999999999e+00   4.2249999999999999e-01   3.1341999999999999e+00   4.3350000000000000e-01   6.7400000000000002e-02   2.3440000000000000e-01
   1.7630000000000001e-01  -1.0990000000000000e-01   1.0294000000000001e+00   3.7240000000000001e-01  -5.7099999999999998e-02  -1.0090000000000000e-01   1.1540999999999999e+00   6.6699999999999995e-02   3.3083000000000000e+00   4.9130000000000001e-01   9.6199999999999994e-02   2.4329999999999999e-01
   1.7630000000000001e-01  -2.6379999999999998e-01  -8.5800000000000001e-02   5.3469999999999995e-01  -4.7600000000000003e-02  -5.7000000000000002e-02   1.1984999999999999e+00   4.4469999999999998e-01   2.8730000000000002e+00   4.9130000000000001e-01   1.0580000000000001e-01   2.3000000000000001e-01
   0.0000000000000000e+00   0.0000000000000000e+00   0.0000000000000000e+00   5.2510000000000001e-01  -1.4269999999999999e-01  -1.0090000000000000e-01   1.1318999999999999e+00   3.3350000000000002e-01   3.3953000000000002e+00   4.8159999999999997e-01   1.6360000000000000e-01   2.3000000000000001e-01
   2.2040000000000001e-01  -1.9789999999999999e-01   3.4310000000000002e-01   4.7739999999999999e-01  -5.7099999999999998e-02  -1.0520000000000000e-01   9.9880000000000002e-01   1.7790000000000000e-01   3.0470999999999999e+00   4.7199999999999998e-01   9.6199999999999994e-02   2.3000000000000001e-01
   3.0859999999999999e-01   2.1999999999999999e-02  -3.4310000000000002e-01   5.0600000000000001e-01  -3.8100000000000002e-02  -3.9500000000000000e-02   1.1540999999999999e+00   2.6679999999999998e-01   3.3083000000000000e+00   4.1420000000000001e-01   6.7400000000000002e-02   2.5209999999999999e-01
  -2.1999999999999999e-02  -2.1999999999999999e-02  -5.1470000000000005e-01   4.7739999999999999e-01   9.4999999999999998e-03  -7.4499999999999997e-02   1.2206999999999999e+00   3.1130000000000002e-01   3.8306000000000000e+00   4.8159999999999997e-01   3.8500000000000000e-02   2.6100000000000001e-01
   1.5429999999999999e-01   0.0000000000000000e+00  -3.4310000000000002e-01   4.0100000000000002e-01  -1.1420000000000000e-01  -7.0199999999999999e-02   1.1540999999999999e+00   1.1119999999999999e-01   3.0470999999999999e+00   4.6239999999999998e-01   4.8099999999999997e-02   2.3440000000000000e-01
   3.5270000000000001e-01   0.0000000000000000e+00   6.8630000000000002e-01   4.5829999999999999e-01  -1.9030000000000000e-01  -8.3299999999999999e-02   1.1762999999999999e+00   3.5580000000000001e-01   3.9177000000000000e+00   4.4309999999999999e-01   7.6999999999999999e-02   2.6540000000000002e-01
   1.5429999999999999e-01   8.7900000000000006e-02   1.1152000000000000e+00   4.5829999999999999e-01  -7.6100000000000001e-02  -4.8200000000000000e-02   1.1318999999999999e+00   5.1139999999999997e-01   3.3083000000000000e+00   4.3350000000000000e-01   1.1550000000000001e-01   2.6540000000000002e-01
   2.1999999999999999e-02   8.7900000000000006e-02   8.5800000000000001e-02   3.7240000000000001e-01  -5.7099999999999998e-02  -1.0520000000000000e-01   1.1096999999999999e+00   2.4460000000000001e-01   2.6118000000000001e+00   4.9130000000000001e-01   1.7319999999999999e-01   2.5209999999999999e-01
  -1.7630000000000001e-01   3.0780000000000002e-01  -8.5800000000000001e-02   4.3919999999999998e-01  -4.7600000000000003e-02  -7.8899999999999998e-02   1.0875999999999999e+00   2.4460000000000001e-01   2.9600000000000000e+00   5.6830000000000003e-01   1.3469999999999999e-01   2.2120000000000001e-01
   3.0859999999999999e-01  -4.3999999999999997e-02   5.1470000000000005e-01   4.6779999999999999e-01  -7.6100000000000001e-02  -8.7700000000000000e-02   1.0875999999999999e+00   3.7800000000000000e-01   3.9177000000000000e+00   4.5269999999999999e-01   6.7400000000000002e-02   2.5659999999999999e-01
  -2.1999999999999999e-02   6.6000000000000003e-02   8.5780000000000001e-01   4.9650000000000000e-01   0.0000000000000000e+00  -9.6500000000000002e-02   1.0431999999999999e+00   5.3369999999999995e-01   3.5695000000000001e+00   3.9489999999999997e-01   1.4430000000000001e-01   2.2559999999999999e-01
   0.0000000000000000e+00   1.5390000000000001e-01   8.5800000000000001e-02   4.2959999999999998e-01  -1.3320000000000001e-01  -6.1400000000000003e-02   1.0431999999999999e+00   3.1130000000000002e-01   3.3083000000000000e+00   5.0090000000000001e-01   1.7319999999999999e-01   2.2559999999999999e-01
   1.3230000000000000e-01   1.0990000000000000e-01  -3.4310000000000002e-01   4.8690000000000000e-01  -8.5599999999999996e-02  -9.2100000000000001e-02   8.2120000000000004e-01   3.1130000000000002e-01   3.4824000000000002e+00   5.1049999999999995e-01   2.1170000000000000e-01   2.4770000000000000e-01
   1.9839999999999999e-01  -1.3189999999999999e-01   7.7210000000000001e-01   2.8639999999999999e-01  -7.6100000000000001e-02  -7.8899999999999998e-02   9.3220000000000003e-01   1.7790000000000000e-01   3.3953000000000002e+00   4.9130000000000001e-01   6.7400000000000002e-02   2.7870000000000000e-01
   5.5110000000000003e-01   1.5390000000000001e-01   0.0000000000000000e+00   4.2959999999999998e-01  -1.7130000000000001e-01  -7.4499999999999997e-02   1.0431999999999999e+00   3.7800000000000000e-01   3.1341999999999999e+00   4.7199999999999998e-01   1.1550000000000001e-01   2.6979999999999998e-01
   6.6100000000000006e-02  -6.6000000000000003e-02   6.0050000000000003e-01   5.0600000000000001e-01  -9.5200000000000007e-02  -3.5099999999999999e-02   1.1762999999999999e+00   2.8910000000000002e-01   3.3083000000000000e+00   4.8159999999999997e-01   1.4430000000000001e-01   2.5659999999999999e-01
   1.1020000000000001e-01  -8.7900000000000006e-02   2.5740000000000002e-01   4.5829999999999999e-01  -9.5200000000000007e-02  -8.7700000000000000e-02   1.0653999999999999e+00   4.2249999999999999e-01   3.2212000000000001e+00   4.7199999999999998e-01   1.0580000000000001e-01   2.6100000000000001e-01
   1.1020000000000001e-01   4.3969999999999998e-01   8.5800000000000001e-02   4.5829999999999999e-01  -6.6600000000000006e-02  -5.2600000000000001e-02   1.2650999999999999e+00   2.4460000000000001e-01   3.5695000000000001e+00   3.8529999999999998e-01   1.2509999999999999e-01   2.3000000000000001e-01
   1.7630000000000001e-01  -6.6000000000000003e-02   5.1470000000000005e-01   3.7240000000000001e-01   0.0000000000000000e+00  -8.3299999999999999e-02   1.1540999999999999e+00   3.5580000000000001e-01   3.0470999999999999e+00   4.9130000000000001e-01   1.6360000000000000e-01   2.9189999999999999e-01
   2.4249999999999999e-01   4.3999999999999997e-02   6.8630000000000002e-01   5.2510000000000001e-01  -9.4999999999999998e-03  -9.6500000000000002e-02   1.2428999999999999e+00   5.3369999999999995e-01   3.3083000000000000e+00   4.9130000000000001e-01   2.8899999999999999e-02   2.6100000000000001e-01
   1.1020000000000001e-01  -1.0990000000000000e-01   5.1470000000000005e-01   4.5829999999999999e-01  -1.9000000000000000e-02  -9.6500000000000002e-02   1.1540999999999999e+00   2.6679999999999998e-01   3.0470999999999999e+00   5.2020000000000000e-01   5.7700000000000001e-02   2.6979999999999998e-01
   3.9679999999999999e-01  -6.6000000000000003e-02  -6.8630000000000002e-01   4.1049999999999998e-01  -9.5200000000000007e-02  -4.3900000000000002e-02   1.0875999999999999e+00   4.0020000000000000e-01   2.2635999999999998e+00   5.0090000000000001e-01   1.1550000000000001e-01   2.7429999999999999e-01
   1.5429999999999999e-01  -2.6379999999999998e-01   3.4310000000000002e-01   4.4869999999999999e-01  -1.9000000000000000e-02  -7.0199999999999999e-02   1.1318999999999999e+00   4.6689999999999998e-01   3.3083000000000000e+00   5.3939999999999999e-01   8.6599999999999996e-02   2.6979999999999998e-01
   6.6100000000000006e-02  -1.7590000000000000e-01   6.0050000000000003e-01   4.2009999999999997e-01  -1.0470000000000000e-01  -1.1840000000000001e-01   8.2120000000000004e-01   3.7800000000000000e-01   3.5695000000000001e+00   5.4910000000000003e-01   1.6360000000000000e-01   2.4329999999999999e-01
   4.4100000000000000e-02   2.1999999999999999e-02  -5.1470000000000005e-01   4.1049999999999998e-01  -1.4269999999999999e-01  -8.7700000000000000e-02   1.1096999999999999e+00   2.2239999999999999e-01   3.2212000000000001e+00   5.4910000000000003e-01   8.6599999999999996e-02   2.6100000000000001e-01
  -6.6100000000000006e-02   2.1999999999999999e-02  -8.5800000000000001e-02   5.0600000000000001e-01  -1.4269999999999999e-01  -7.4499999999999997e-02   1.1096999999999999e+00   3.1130000000000002e-01   2.7858999999999998e+00   3.7569999999999998e-01   2.8899999999999999e-02   2.7429999999999999e-01
   1.3230000000000000e-01  -4.3999999999999997e-02   2.5740000000000002e-01   4.8690000000000000e-01  -8.5599999999999996e-02  -1.0960000000000000e-01   8.8780000000000003e-01   4.4469999999999998e-01   2.4377000000000000e+00   4.9130000000000001e-01   2.8899999999999999e-02   2.9189999999999999e-01
   6.6100000000000006e-02   1.5390000000000001e-01   4.2890000000000000e-01   4.0100000000000002e-01  -9.5200000000000007e-02  -7.8899999999999998e-02   1.0875999999999999e+00   2.0010000000000000e-01   3.9177000000000000e+00   4.8159999999999997e-01   1.0580000000000001e-01   2.2120000000000001e-01
  -6.6100000000000006e-02   0.0000000000000000e+00  -1.7160000000000000e-01   3.9140000000000003e-01  -5.7099999999999998e-02  -1.0960000000000000e-01   1.0431999999999999e+00   3.3350000000000002e-01   3.0470999999999999e+00   5.3939999999999999e-01   1.5400000000000000e-01   2.2120000000000001e-01
   3.3060000000000000e-01   4.3999999999999997e-02   1.7160000000000000e-01   4.8690000000000000e-01  -6.6600000000000006e-02  -1.1400000000000000e-01   9.5440000000000003e-01   4.2249999999999999e-01   3.4824000000000002e+00   4.3350000000000000e-01   1.1550000000000001e-01   2.6979999999999998e-01
   2.2040000000000001e-01   1.0990000000000000e-01   6.0050000000000003e-01   5.2510000000000001e-01  -9.5200000000000007e-02  -3.5099999999999999e-02   1.0653999999999999e+00   4.0020000000000000e-01   2.3506000000000000e+00   5.6830000000000003e-01   1.6360000000000000e-01   2.4329999999999999e-01
   1.1020000000000001e-01   0.0000000000000000e+00  -5.1470000000000005e-01   4.2959999999999998e-01   1.9000000000000000e-02  -1.0520000000000000e-01   7.5460000000000005e-01   3.1130000000000002e-01   2.9600000000000000e+00   5.5869999999999997e-01   5.7700000000000001e-02   2.4329999999999999e-01
   2.8649999999999998e-01   8.7900000000000006e-02   1.2010000000000001e+00   3.8190000000000002e-01   0.0000000000000000e+00  -1.5350000000000000e-01   1.1762999999999999e+00   4.2249999999999999e-01   3.2212000000000001e+00   3.8529999999999998e-01   9.6199999999999994e-02   2.5209999999999999e-01
  -4.4100000000000000e-02   0.0000000000000000e+00   1.2010000000000001e+00   5.0600000000000001e-01  -1.6180000000000000e-01  -6.1400000000000003e-02   1.1318999999999999e+00   4.6689999999999998e-01   3.9177000000000000e+00   4.8159999999999997e-01   9.5999999999999992e-03   2.4329999999999999e-01
   1.5429999999999999e-01   0.0000000000000000e+00   3.4310000000000002e-01   4.2959999999999998e-01  -9.5200000000000007e-02  -4.3900000000000002e-02   1.0209999999999999e+00   2.4460000000000001e-01   3.2212000000000001e+00   4.9130000000000001e-01   7.6999999999999999e-02   1.9910000000000000e-01
   1.5429999999999999e-01   6.6000000000000003e-02   5.1470000000000005e-01   4.7739999999999999e-01  -1.9000000000000000e-02  -5.7000000000000002e-02   1.1096999999999999e+00   5.1139999999999997e-01   3.3083000000000000e+00   4.2380000000000001e-01   5.7700000000000001e-02   2.3890000000000000e-01
   2.6450000000000001e-01   0.0000000000000000e+00  -8.5800000000000001e-02   3.6280000000000001e-01  -6.6600000000000006e-02  -7.0199999999999999e-02   1.0653999999999999e+00   2.8910000000000002e-01   3.6564999999999999e+00   4.7199999999999998e-01   2.0210000000000000e-01   2.4770000000000000e-01
   2.2040000000000001e-01   8.7900000000000006e-02   3.4310000000000002e-01   4.2959999999999998e-01  -4.7600000000000003e-02  -4.4000000000000003e-03   9.9880000000000002e-01   2.4460000000000001e-01   3.0470999999999999e+00   5.0090000000000001e-01   1.3469999999999999e-01   2.3890000000000000e-01
   2.2040000000000001e-01   2.4179999999999999e-01   3.4310000000000002e-01   4.2959999999999998e-01  -8.5599999999999996e-02  -8.7700000000000000e-02   1.1984999999999999e+00   4.0020000000000000e-01   2.9600000000000000e+00   5.6830000000000003e-01   2.0210000000000000e-01   2.2559999999999999e-01
   8.8200000000000001e-02   1.9789999999999999e-01   1.7160000000000000e-01   4.7739999999999999e-01  -1.5229999999999999e-01  -5.7000000000000002e-02   1.0875999999999999e+00   1.1119999999999999e-01   2.6989000000000001e+00   4.4309999999999999e-01   9.6199999999999994e-02   2.8310000000000002e-01
   2.4249999999999999e-01   4.3999999999999997e-02   4.2890000000000000e-01   4.6779999999999999e-01  -1.0470000000000000e-01  -9.6500000000000002e-02   1.2206999999999999e+00   1.7790000000000000e-01   3.2212000000000001e+00   4.9130000000000001e-01   6.7400000000000002e-02   2.6100000000000001e-01
   2.1999999999999999e-02   0.0000000000000000e+00  -4.2890000000000000e-01   6.0150000000000003e-01  -9.5200000000000007e-02  -8.7700000000000000e-02   1.1984999999999999e+00   6.4480000000000004e-01   3.2212000000000001e+00   6.4539999999999997e-01   6.7400000000000002e-02   2.5209999999999999e-01
   1.3230000000000000e-01  -8.7900000000000006e-02   5.1470000000000005e-01   3.5330000000000000e-01  -3.8100000000000002e-02  -1.4030000000000001e-01   9.9880000000000002e-01   1.3339999999999999e-01   2.6118000000000001e+00   4.5269999999999999e-01   1.0580000000000001e-01   2.5209999999999999e-01
   4.4100000000000000e-02  -6.6000000000000003e-02   3.4310000000000002e-01   4.2959999999999998e-01  -5.7099999999999998e-02  -1.0090000000000000e-01   1.3317000000000001e+00   4.0020000000000000e-01   2.1764999999999999e+00   4.5269999999999999e-01   9.5999999999999992e-03   2.8310000000000002e-01
   1.3230000000000000e-01   1.5390000000000001e-01   1.1152000000000000e+00   4.2009999999999997e-01  -4.7600000000000003e-02  -7.8899999999999998e-02   1.1318999999999999e+00   3.3350000000000002e-01   2.9600000000000000e+00   4.9130000000000001e-01   4.8099999999999997e-02   2.0349999999999999e-01
   8.8200000000000001e-02  -1.0990000000000000e-01  -4.2890000000000000e-01   3.8190000000000002e-01  -5.7099999999999998e-02  -3.5099999999999999e-02   1.0653999999999999e+00   4.2249999999999999e-01   3.3083000000000000e+00   5.2020000000000000e-01  -1.9199999999999998e-02   2.7870000000000000e-01
   2.8649999999999998e-01   2.1999999999999999e-02   6.0050000000000003e-01   4.4869999999999999e-01  -8.5599999999999996e-02  -7.0199999999999999e-02   8.8780000000000003e-01   4.6689999999999998e-01   2.9600000000000000e+00   4.7199999999999998e-01   0.0000000000000000e+00   2.4770000000000000e-01
  -4.4100000000000000e-02   4.3999999999999997e-02  -1.7160000000000000e-01   4.6779999999999999e-01  -3.8100000000000002e-02  -7.0199999999999999e-02   1.1096999999999999e+00   2.2239999999999999e-01   2.6118000000000001e+00   4.5269999999999999e-01   8.6599999999999996e-02   2.7870000000000000e-01
  -2.1999999999999999e-02  -1.7590000000000000e-01   5.1470000000000005e-01   4.2959999999999998e-01  -7.6100000000000001e-02  -4.8200000000000000e-02   1.1540999999999999e+00   8.8900000000000007e-02   3.5695000000000001e+00   5.2020000000000000e-01   1.4430000000000001e-01   2.2120000000000001e-01
  -6.6100000000000006e-02   1.7590000000000000e-01   6.0050000000000003e-01   5.6330000000000002e-01  -4.7600000000000003e-02  -5.7000000000000002e-02   1.2428999999999999e+00   4.4469999999999998e-01   3.3083000000000000e+00   5.2980000000000005e-01   1.3469999999999999e-01   2.6100000000000001e-01
   1.5429999999999999e-01   4.3999999999999997e-02  -4.2890000000000000e-01   5.8240000000000003e-01  -5.7099999999999998e-02  -4.8200000000000000e-02   1.1540999999999999e+00   2.4460000000000001e-01   3.3083000000000000e+00   4.5269999999999999e-01   6.7400000000000002e-02   2.7429999999999999e-01
   4.4100000000000000e-02  -8.7900000000000006e-02  -4.2890000000000000e-01   5.1559999999999995e-01  -1.8079999999999999e-01  -7.0199999999999999e-02   1.1096999999999999e+00   4.0020000000000000e-01   2.9600000000000000e+00   5.4910000000000003e-01   9.6199999999999994e-02   2.3890000000000000e-01
   1.5429999999999999e-01  -1.0990000000000000e-01   7.7210000000000001e-01   5.0600000000000001e-01  -5.7099999999999998e-02  -1.1400000000000000e-01   1.2428999999999999e+00   4.4469999999999998e-01   3.5695000000000001e+00   4.7199999999999998e-01   1.0580000000000001e-01   2.7870000000000000e-01
  -1.1020000000000001e-01   2.8580000000000000e-01  -4.2890000000000000e-01   5.1559999999999995e-01  -9.5200000000000007e-02  -7.0199999999999999e-02   1.1540999999999999e+00   3.7800000000000000e-01   2.8730000000000002e+00   5.3939999999999999e-01   7.6999999999999999e-02   2.9189999999999999e-01
   0.0000000000000000e+00   2.1999999999999999e-02   3.4310000000000002e-01   4.0100000000000002e-01  -4.7600000000000003e-02  -5.7000000000000002e-02   1.2206999999999999e+00   3.3350000000000002e-01   2.8730000000000002e+00   6.0690000000000000e-01   1.4430000000000001e-01   2.5209999999999999e-01
   1.9839999999999999e-01  -1.5390000000000001e-01  -8.5800000000000001e-02   4.2959999999999998e-01  -1.9000000000000000e-02  -9.6500000000000002e-02   1.1318999999999999e+00   3.3350000000000002e-01   2.8730000000000002e+00   4.4309999999999999e-01   7.6999999999999999e-02   2.7429999999999999e-01
   1.1020000000000001e-01  -2.1999999999999999e-02  -4.2890000000000000e-01   5.4420000000000002e-01  -3.8100000000000002e-02  -8.7700000000000000e-02   1.0653999999999999e+00   2.8910000000000002e-01   2.9600000000000000e+00   5.1049999999999995e-01   7.6999999999999999e-02   2.6540000000000002e-01
   2.6450000000000001e-01  -1.7590000000000000e-01   6.0050000000000003e-01   3.7240000000000001e-01  -4.7600000000000003e-02  -6.1400000000000003e-02   1.2650999999999999e+00   3.7800000000000000e-01   3.8306000000000000e+00   5.5869999999999997e-01   8.6599999999999996e-02   2.4329999999999999e-01
   1.7630000000000001e-01  -1.0990000000000000e-01  -4.2890000000000000e-01   4.2959999999999998e-01  -5.7099999999999998e-02  -5.7000000000000002e-02   9.3220000000000003e-01   5.5589999999999995e-01   2.8730000000000002e+00   3.9489999999999997e-01   1.5400000000000000e-01   2.1679999999999999e-01
   4.4100000000000000e-02   2.1999999999999999e-02   0.0000000000000000e+00   4.6779999999999999e-01  -1.9000000000000000e-02  -1.0090000000000000e-01   1.2428999999999999e+00   5.5589999999999995e-01   3.5695000000000001e+00   5.5869999999999997e-01   9.6199999999999994e-02   2.4329999999999999e-01
   4.4100000000000000e-02  -8.7900000000000006e-02  -5.1470000000000005e-01   5.4420000000000002e-01  -1.9000000000000000e-02  -7.8899999999999998e-02   1.0431999999999999e+00   4.2249999999999999e-01   2.8730000000000002e+00   4.5269999999999999e-01   2.0210000000000000e-01   2.3890000000000000e-01
   4.4100000000000000e-02   4.3999999999999997e-02   7.7210000000000001e-01   3.8190000000000002e-01  -7.6100000000000001e-02  -1.5350000000000000e-01   1.1318999999999999e+00   2.8910000000000002e-01   3.5695000000000001e+00   4.2380000000000001e-01   1.1550000000000001e-01   2.2559999999999999e-01
   1.5429999999999999e-01   3.2979999999999998e-01   3.4310000000000002e-01   5.3469999999999995e-01  -7.6100000000000001e-02  -7.0199999999999999e-02   9.3220000000000003e-01   3.3350000000000002e-01   3.2212000000000001e+00   4.7199999999999998e-01   1.6360000000000000e-01   2.4770000000000000e-01
   1.5429999999999999e-01   1.9789999999999999e-01  -2.5740000000000002e-01   5.2510000000000001e-01  -2.8500000000000001e-02  -1.1400000000000000e-01   9.5440000000000003e-01   3.7800000000000000e-01   3.8306000000000000e+00   5.3939999999999999e-01   9.5999999999999992e-03   2.5209999999999999e-01
   1.9839999999999999e-01   0.0000000000000000e+00   8.5800000000000001e-02   4.7739999999999999e-01  -1.8079999999999999e-01  -6.5799999999999997e-02   1.0431999999999999e+00   3.5580000000000001e-01   2.9600000000000000e+00   5.0090000000000001e-01   1.2509999999999999e-01   2.4329999999999999e-01
   2.1999999999999999e-02   4.3999999999999997e-02   6.8630000000000002e-01   4.3919999999999998e-01  -1.4269999999999999e-01  -5.2600000000000001e-02   1.0209999999999999e+00   3.3350000000000002e-01   2.6118000000000001e+00   4.4309999999999999e-01   1.1550000000000001e-01   2.3890000000000000e-01
   1.9839999999999999e-01   2.1999999999999999e-02   5.1470000000000005e-01   4.2959999999999998e-01  -9.4999999999999998e-03  -7.0199999999999999e-02   9.3220000000000003e-01   5.7809999999999995e-01   2.6118000000000001e+00   4.6239999999999998e-01   1.3469999999999999e-01   2.5659999999999999e-01
   6.6100000000000006e-02   3.0780000000000002e-01   5.1470000000000005e-01   4.2009999999999997e-01  -1.1420000000000000e-01  -7.8899999999999998e-02   1.1762999999999999e+00   3.1130000000000002e-01   3.3953000000000002e+00   5.3939999999999999e-01   1.7319999999999999e-01   2.3000000000000001e-01
   2.6450000000000001e-01  -1.5390000000000001e-01   0.0000000000000000e+00   4.0100000000000002e-01  -1.1420000000000000e-01  -8.7700000000000000e-02   1.1096999999999999e+00   1.7790000000000000e-01   2.9600000000000000e+00   4.4309999999999999e-01   1.0580000000000001e-01   2.4329999999999999e-01
   4.4100000000000000e-02   1.3189999999999999e-01  -8.5800000000000001e-02   5.0600000000000001e-01  -2.8500000000000001e-02  -6.1400000000000003e-02   1.2650999999999999e+00   1.7790000000000000e-01   3.3953000000000002e+00   4.2380000000000001e-01   1.3469999999999999e-01   2.5659999999999999e-01
   1.5429999999999999e-01  -2.1999999999999999e-02   2.5740000000000002e-01   5.4420000000000002e-01  -9.4999999999999998e-03  -8.3299999999999999e-02   1.1096999999999999e+00   2.8910000000000002e-01   3.2212000000000001e+00   4.8159999999999997e-01   1.3469999999999999e-01   2.3000000000000001e-01
   1.5429999999999999e-01  -1.7590000000000000e-01   1.2010000000000001e+00   4.8690000000000000e-01   3.8100000000000002e-02  -1.0090000000000000e-01   1.1762999999999999e+00   1.1119999999999999e-01   2.6118000000000001e+00   4.3350000000000000e-01   1.3469999999999999e-01   2.6100000000000001e-01
   1.1020000000000001e-01   0.0000000000000000e+00   3.4310000000000002e-01   4.1049999999999998e-01  -2.8500000000000001e-02  -8.7700000000000000e-02   1.1096999999999999e+00   4.6689999999999998e-01   3.4824000000000002e+00   5.0090000000000001e-01   1.9199999999999998e-02   2.6100000000000001e-01
   1.3230000000000000e-01   6.6000000000000003e-02  -1.7160000000000000e-01   4.2009999999999997e-01  -7.6100000000000001e-02  -5.7000000000000002e-02   1.0431999999999999e+00   4.0020000000000000e-01   2.6989000000000001e+00   4.2380000000000001e-01   3.8500000000000000e-02   2.9640000000000000e-01
   0.0000000000000000e+00   2.1999999999999999e-02  -4.2890000000000000e-01   3.8190000000000002e-01  -1.2370000000000000e-01  -7.8899999999999998e-02   1.3539000000000001e+00   2.6679999999999998e-01   3.3953000000000002e+00   5.1049999999999995e-01   8.6599999999999996e-02   2.6979999999999998e-01
   1.7630000000000001e-01  -1.5390000000000001e-01   9.4359999999999999e-01   3.2460000000000000e-01  -1.6180000000000000e-01  -6.5799999999999997e-02   1.0431999999999999e+00   3.7800000000000000e-01   2.7858999999999998e+00   4.5269999999999999e-01   1.4430000000000001e-01   2.6540000000000002e-01
   3.0859999999999999e-01   4.3999999999999997e-02   5.1470000000000005e-01   5.6330000000000002e-01  -1.6180000000000000e-01   8.8000000000000005e-03   1.3317000000000001e+00   4.2249999999999999e-01   3.2212000000000001e+00   4.7199999999999998e-01   1.0580000000000001e-01   2.2120000000000001e-01
   6.6100000000000006e-02  -1.7590000000000000e-01   8.5780000000000001e-01   4.3919999999999998e-01  -1.0470000000000000e-01  -9.6500000000000002e-02   1.0431999999999999e+00   2.2239999999999999e-01   2.6989000000000001e+00   5.4910000000000003e-01   1.4430000000000001e-01   2.5209999999999999e-01
   2.1999999999999999e-02  -1.5390000000000001e-01  -1.7160000000000000e-01   3.4370000000000001e-01  -6.6600000000000006e-02  -7.0199999999999999e-02   1.0653999999999999e+00   4.4469999999999998e-01   3.2212000000000001e+00   4.3350000000000000e-01   1.2509999999999999e-01   2.0349999999999999e-01
  -1.5429999999999999e-01   1.7590000000000000e-01  -7.7210000000000001e-01   4.2009999999999997e-01  -5.7099999999999998e-02  -1.0960000000000000e-01   1.0875999999999999e+00   4.0020000000000000e-01   2.8730000000000002e+00   4.9130000000000001e-01   9.6199999999999994e-02   2.2120000000000001e-01
  -2.4249999999999999e-01   2.4179999999999999e-01   7.7210000000000001e-01   5.2510000000000001e-01  -3.8100000000000002e-02  -6.5799999999999997e-02   1.1540999999999999e+00   4.4499999999999998e-02   3.0470999999999999e+00   4.8159999999999997e-01   1.0580000000000001e-01   1.9460000000000000e-01
   4.1880000000000001e-01   8.7900000000000006e-02   6.8630000000000002e-01   5.4420000000000002e-01  -8.5599999999999996e-02  -4.3900000000000002e-02   1.0653999999999999e+00   3.3350000000000002e-01   3.2212000000000001e+00   4.9130000000000001e-01   1.0580000000000001e-01   2.7870000000000000e-01
   5.0700000000000001e-01  -3.0780000000000002e-01   1.3725000000000001e+00   4.5829999999999999e-01  -8.5599999999999996e-02  -8.3299999999999999e-02   1.0653999999999999e+00   5.5589999999999995e-01   3.9177000000000000e+00   5.7799999999999996e-01   1.2509999999999999e-01   2.4770000000000000e-01
  -5.2900000000000003e-01   1.3189999999999999e-01  -6.0050000000000003e-01   4.7739999999999999e-01   5.7099999999999998e-02  -1.7540000000000000e-01   1.1540999999999999e+00   3.3350000000000002e-01   3.3953000000000002e+00   5.2020000000000000e-01   6.7400000000000002e-02   2.5209999999999999e-01
  -2.4249999999999999e-01   2.1980000000000000e-01   6.8630000000000002e-01   4.1049999999999998e-01  -1.3320000000000001e-01  -3.0700000000000002e-02   1.0431999999999999e+00   4.6689999999999998e-01   2.9600000000000000e+00   4.7199999999999998e-01   7.6999999999999999e-02   2.7870000000000000e-01
   9.4779999999999998e-01  -1.5390000000000001e-01   4.2890000000000000e-01   4.6779999999999999e-01  -1.8079999999999999e-01  -7.0199999999999999e-02   9.5440000000000003e-01   3.3350000000000002e-01   2.6118000000000001e+00   5.2020000000000000e-01   1.4430000000000001e-01   2.9640000000000000e-01
   3.0859999999999999e-01  -1.0990000000000000e-01   0.0000000000000000e+00   4.1049999999999998e-01  -9.5200000000000007e-02  -6.5799999999999997e-02   1.0653999999999999e+00   4.2249999999999999e-01   3.1341999999999999e+00   5.2980000000000005e-01   1.2509999999999999e-01   2.6540000000000002e-01
  -5.9509999999999996e-01   2.6379999999999998e-01  -2.5740000000000002e-01   4.1049999999999998e-01   1.9000000000000000e-02  -7.0199999999999999e-02   1.1096999999999999e+00   3.7800000000000000e-01   1.7412000000000001e+00   4.7199999999999998e-01   2.8899999999999999e-02   2.1229999999999999e-01
  -2.1999999999999999e-02   1.5390000000000001e-01   6.0050000000000003e-01   3.6280000000000001e-01   6.6600000000000006e-02  -1.3589999999999999e-01   1.1984999999999999e+00   3.1130000000000002e-01   2.6989000000000001e+00   4.4309999999999999e-01   7.6999999999999999e-02   2.6540000000000002e-01
   7.7149999999999996e-01  -1.5390000000000001e-01   1.0294000000000001e+00   4.7739999999999999e-01  -1.6180000000000000e-01  -1.4470000000000000e-01   1.0875999999999999e+00   4.8920000000000002e-01   3.5695000000000001e+00   4.1420000000000001e-01  -9.5999999999999992e-03   2.3440000000000000e-01
   5.9509999999999996e-01   4.3999999999999997e-02   3.4310000000000002e-01   5.0600000000000001e-01  -8.5599999999999996e-02  -4.8200000000000000e-02   1.1540999999999999e+00   2.0010000000000000e-01   2.9600000000000000e+00   4.6239999999999998e-01   1.8279999999999999e-01   2.3890000000000000e-01
  -9.0369999999999995e-01   6.6000000000000003e-02  -9.4359999999999999e-01   5.5379999999999996e-01  -3.8100000000000002e-02  -1.2720000000000001e-01   1.2206999999999999e+00   3.1130000000000002e-01   2.9600000000000000e+00   4.6239999999999998e-01   1.8279999999999999e-01   1.7690000000000000e-01
  -2.1999999999999999e-02   3.0780000000000002e-01  -7.7210000000000001e-01   6.4920000000000000e-01  -1.2370000000000000e-01   8.8000000000000005e-03   1.0875999999999999e+00   6.0040000000000004e-01   4.0048000000000004e+00   5.1049999999999995e-01   1.2509999999999999e-01   2.6979999999999998e-01
   7.7149999999999996e-01  -1.0990000000000000e-01   1.5441000000000000e+00   4.2959999999999998e-01  -1.4269999999999999e-01  -4.8200000000000000e-02   1.0875999999999999e+00   5.1139999999999997e-01   2.7858999999999998e+00   5.0090000000000001e-01   1.0580000000000001e-01   2.5209999999999999e-01
   1.3230000000000000e-01  -8.7900000000000006e-02   3.4310000000000002e-01   3.7240000000000001e-01  -5.7099999999999998e-02  -1.0520000000000000e-01   1.1096999999999999e+00   1.1119999999999999e-01   2.6989000000000001e+00   3.9489999999999997e-01   1.6360000000000000e-01   2.2120000000000001e-01
  -3.0859999999999999e-01   1.7590000000000000e-01  -6.0050000000000003e-01   4.5829999999999999e-01  -1.3320000000000001e-01  -7.0199999999999999e-02   1.1318999999999999e+00   3.1130000000000002e-01   3.3083000000000000e+00   5.0090000000000001e-01   1.9199999999999998e-02   3.0520000000000003e-01
  -2.1999999999999999e-02   1.0990000000000000e-01   3.4310000000000002e-01   4.8690000000000000e-01  -1.9000000000000000e-02  -9.2100000000000001e-02   9.1000000000000003e-01   1.5559999999999999e-01   3.8306000000000000e+00   5.0090000000000001e-01   6.7400000000000002e-02   2.6979999999999998e-01
   5.0700000000000001e-01  -8.7900000000000006e-02   6.8630000000000002e-01   4.8690000000000000e-01  -1.5229999999999999e-01  -7.0199999999999999e-02   1.2206999999999999e+00   4.4499999999999998e-02   3.7435999999999998e+00   4.9130000000000001e-01   1.3469999999999999e-01   2.3440000000000000e-01
   2.2040000000000001e-01   0.0000000000000000e+00   5.1470000000000005e-01   5.0600000000000001e-01   3.8100000000000002e-02  -3.0700000000000002e-02   1.1984999999999999e+00   5.7809999999999995e-01   3.5695000000000001e+00   5.7799999999999996e-01   1.2509999999999999e-01   2.6100000000000001e-01
  -3.3060000000000000e-01  -1.0990000000000000e-01  -6.0050000000000003e-01   4.6779999999999999e-01   9.4999999999999998e-03  -8.3299999999999999e-02   1.3539000000000001e+00   3.1130000000000002e-01   3.2212000000000001e+00   4.4309999999999999e-01   1.1550000000000001e-01   2.5209999999999999e-01
  -2.6450000000000001e-01  -4.3999999999999997e-02   1.7160000000000000e-01   5.2510000000000001e-01  -7.6100000000000001e-02  -1.1840000000000001e-01   1.1984999999999999e+00   2.6679999999999998e-01   2.2635999999999998e+00   4.7199999999999998e-01   1.2509999999999999e-01   2.2120000000000001e-01
   2.2040000000000001e-01   4.3999999999999997e-02  -6.0050000000000003e-01   4.4869999999999999e-01  -1.5229999999999999e-01  -7.8899999999999998e-02   9.9880000000000002e-01   3.3350000000000002e-01   2.9600000000000000e+00   5.9719999999999995e-01   9.6199999999999994e-02   2.7429999999999999e-01
   2.6450000000000001e-01   8.7900000000000006e-02   2.5740000000000002e-01   4.5829999999999999e-01  -6.6600000000000006e-02  -8.7700000000000000e-02   1.1096999999999999e+00   4.4469999999999998e-01   1.9153000000000000e+00   5.8760000000000001e-01   1.0580000000000001e-01   2.6540000000000002e-01
  -6.6100000000000006e-02   1.3189999999999999e-01   1.7160000000000000e-01   4.9650000000000000e-01  -1.0470000000000000e-01  -9.6500000000000002e-02   9.7660000000000002e-01   3.5580000000000001e-01   2.4377000000000000e+00   4.6239999999999998e-01  -2.8899999999999999e-02   2.8749999999999998e-01
  -1.1020000000000001e-01  -2.1999999999999999e-02  -5.1470000000000005e-01   4.3919999999999998e-01  -2.8500000000000001e-02  -3.9500000000000000e-02   9.9880000000000002e-01   4.0020000000000000e-01   3.4824000000000002e+00   5.2020000000000000e-01   9.5999999999999992e-03   2.9189999999999999e-01
   2.4249999999999999e-01  -4.3999999999999997e-02   9.4359999999999999e-01   4.1049999999999998e-01  -1.2370000000000000e-01  -5.2600000000000001e-02   1.1318999999999999e+00   3.5580000000000001e-01   2.7858999999999998e+00   4.3350000000000000e-01   5.7700000000000001e-02   2.5209999999999999e-01
   3.7469999999999998e-01  -3.0780000000000002e-01   1.7160000000000000e-01   4.5829999999999999e-01  -1.1420000000000000e-01  -6.5799999999999997e-02   1.2206999999999999e+00   2.6679999999999998e-01   3.3953000000000002e+00   4.6239999999999998e-01   8.6599999999999996e-02   2.6979999999999998e-01
  -1.9839999999999999e-01   1.7590000000000000e-01  -1.7160000000000000e-01   4.3919999999999998e-01  -1.2370000000000000e-01  -5.7000000000000002e-02   1.1318999999999999e+00   2.0010000000000000e-01   2.5247000000000002e+00   4.7199999999999998e-01   1.4430000000000001e-01   2.6100000000000001e-01
   0.0000000000000000e+00   1.0990000000000000e-01   2.5740000000000002e-01   4.4869999999999999e-01  -5.7099999999999998e-02  -3.9500000000000000e-02   1.1540999999999999e+00   5.5589999999999995e-01   3.8306000000000000e+00   5.5869999999999997e-01   1.2509999999999999e-01   2.4329999999999999e-01
   2.2040000000000001e-01  -2.8580000000000000e-01   8.5800000000000001e-02   3.8190000000000002e-01  -8.5599999999999996e-02  -1.0090000000000000e-01   1.1318999999999999e+00   4.4469999999999998e-01   3.3083000000000000e+00   4.6239999999999998e-01   7.6999999999999999e-02   2.8310000000000002e-01
   2.6450000000000001e-01   8.7900000000000006e-02   2.5740000000000002e-01   5.6330000000000002e-01  -8.5599999999999996e-02  -3.0700000000000002e-02   1.0653999999999999e+00   2.8910000000000002e-01   3.9177000000000000e+00   6.2609999999999999e-01   1.6360000000000000e-01   2.3890000000000000e-01
  -2.1999999999999999e-02  -2.1980000000000000e-01  -8.5800000000000001e-02   5.0600000000000001e-01  -5.7099999999999998e-02  -2.1899999999999999e-02   1.0875999999999999e+00   2.6679999999999998e-01   2.8730000000000002e+00   4.3350000000000000e-01   1.6360000000000000e-01   2.1679999999999999e-01
   0.0000000000000000e+00   0.0000000000000000e+00   7.7210000000000001e-01   5.2510000000000001e-01  -4.7600000000000003e-02  -5.2600000000000001e-02   1.0653999999999999e+00   3.1130000000000002e-01   3.8306000000000000e+00   5.3939999999999999e-01   8.6599999999999996e-02   2.9189999999999999e-01
   1.9839999999999999e-01  -1.5390000000000001e-01   8.5800000000000001e-02   4.6779999999999999e-01  -7.6100000000000001e-02  -4.3900000000000002e-02   1.1096999999999999e+00   4.8920000000000002e-01   3.6564999999999999e+00   5.0090000000000001e-01   1.0580000000000001e-01   2.9640000000000000e-01
   1.9839999999999999e-01  -8.7900000000000006e-02   3.4310000000000002e-01   4.1049999999999998e-01  -1.0470000000000000e-01  -6.5799999999999997e-02   1.2206999999999999e+00   4.6689999999999998e-01   2.5247000000000002e+00   4.4309999999999999e-01   1.2509999999999999e-01   2.6979999999999998e-01
   1.5429999999999999e-01  -1.7590000000000000e-01  -8.5800000000000001e-02   4.3919999999999998e-01  -9.4999999999999998e-03  -9.2100000000000001e-02   1.0209999999999999e+00   5.1139999999999997e-01   2.8730000000000002e+00   4.9130000000000001e-01   2.8899999999999999e-02   2.6100000000000001e-01
   1.3230000000000000e-01  -2.1980000000000000e-01   1.7160000000000000e-01   4.5829999999999999e-01  -1.2370000000000000e-01  -1.1840000000000001e-01   9.7660000000000002e-01   3.1130000000000002e-01   3.3083000000000000e+00   4.6239999999999998e-01   1.8279999999999999e-01   2.6100000000000001e-01
  -2.1999999999999999e-02   1.0990000000000000e-01   6.8630000000000002e-01   4.0100000000000002e-01  -1.6180000000000000e-01  -1.7500000000000002e-02   1.3983000000000001e+00   3.1130000000000002e-01   3.0470999999999999e+00   4.6239999999999998e-01   1.2509999999999999e-01   2.5209999999999999e-01
   2.8649999999999998e-01  -6.6000000000000003e-02   5.1470000000000005e-01   4.9650000000000000e-01  -8.5599999999999996e-02  -3.0700000000000002e-02   1.1318999999999999e+00   4.6689999999999998e-01   3.1341999999999999e+00   5.4910000000000003e-01   1.5400000000000000e-01   2.5209999999999999e-01
   1.9839999999999999e-01  -2.1999999999999999e-02   3.4310000000000002e-01   4.8690000000000000e-01  -6.6600000000000006e-02  -6.5799999999999997e-02   1.3761000000000001e+00   2.2239999999999999e-01   3.1341999999999999e+00   5.0090000000000001e-01   1.4430000000000001e-01   2.5209999999999999e-01
   1.5429999999999999e-01  -1.5390000000000001e-01   3.4310000000000002e-01   3.9140000000000003e-01   9.4999999999999998e-03  -8.3299999999999999e-02   1.0875999999999999e+00   3.5580000000000001e-01   3.6564999999999999e+00   5.4910000000000003e-01   1.4430000000000001e-01   2.3000000000000001e-01
   4.4100000000000000e-02   8.7900000000000006e-02   5.1470000000000005e-01   2.8639999999999999e-01  -9.5200000000000007e-02  -1.2720000000000001e-01   1.0875999999999999e+00   4.2249999999999999e-01   2.6989000000000001e+00   4.3350000000000000e-01   6.7400000000000002e-02   2.6540000000000002e-01
   1.5429999999999999e-01   8.7900000000000006e-02   1.2010000000000001e+00   5.0600000000000001e-01  -1.9000000000000000e-02  -5.2600000000000001e-02   1.2650999999999999e+00   3.3350000000000002e-01   2.8730000000000002e+00   5.2020000000000000e-01   2.8899999999999999e-02   2.1679999999999999e-01
   8.8200000000000001e-02   2.4179999999999999e-01  -5.1470000000000005e-01   4.6779999999999999e-01  -2.8500000000000001e-02  -5.7000000000000002e-02   9.3220000000000003e-01   4.8920000000000002e-01   3.0470999999999999e+00   5.0090000000000001e-01   5.7700000000000001e-02   2.4329999999999999e-01
   8.8200000000000001e-02  -2.1999999999999999e-02   3.4310000000000002e-01   4.4869999999999999e-01  -6.6600000000000006e-02  -7.0199999999999999e-02   1.1318999999999999e+00   2.0010000000000000e-01   2.8730000000000002e+00   5.2020000000000000e-01   1.3469999999999999e-01   2.5659999999999999e-01
   1.7630000000000001e-01   2.1999999999999999e-02   1.7160000000000000e-01   4.6779999999999999e-01  -7.6100000000000001e-02  -3.0700000000000002e-02   8.8780000000000003e-01   4.8920000000000002e-01   3.3083000000000000e+00   4.7199999999999998e-01   9.6199999999999994e-02   2.4770000000000000e-01
  -3.0859999999999999e-01  -2.1980000000000000e-01  -6.0050000000000003e-01   4.5829999999999999e-01  -2.8500000000000001e-02  -7.8899999999999998e-02   1.0653999999999999e+00   6.6699999999999995e-02   3.3953000000000002e+00   5.0090000000000001e-01   3.8500000000000000e-02   2.6540000000000002e-01
   2.6450000000000001e-01  -2.1999999999999999e-02   0.0000000000000000e+00   4.0100000000000002e-01  -6.6600000000000006e-02  -3.9500000000000000e-02   9.1000000000000003e-01   2.2239999999999999e-01   2.8730000000000002e+00   4.9130000000000001e-01   1.2509999999999999e-01   2.5209999999999999e-01
   2.1999999999999999e-02   0.0000000000000000e+00  -2.5740000000000002e-01   4.2959999999999998e-01  -8.5599999999999996e-02  -1.0520000000000000e-01   1.3095000000000001e+00   2.2239999999999999e-01   3.1341999999999999e+00   6.0690000000000000e-01   1.2509999999999999e-01   2.6540000000000002e-01
  -1.1020000000000001e-01   2.1980000000000000e-01   8.5800000000000001e-02   5.0600000000000001e-01  -5.7099999999999998e-02  -7.4499999999999997e-02   1.0209999999999999e+00   2.6679999999999998e-01   3.3083000000000000e+00   5.2980000000000005e-01   1.1550000000000001e-01   2.4329999999999999e-01
   1.1020000000000001e-01   8.7900000000000006e-02   2.5740000000000002e-01   4.9650000000000000e-01  -5.7099999999999998e-02  -5.7000000000000002e-02   1.1540999999999999e+00   1.7790000000000000e-01   3.1341999999999999e+00   5.1049999999999995e-01   5.7700000000000001e-02   2.7870000000000000e-01
   1.7630000000000001e-01   1.3189999999999999e-01   1.7160000000000000e-01   4.7739999999999999e-01  -9.5200000000000007e-02  -6.1400000000000003e-02   1.1984999999999999e+00   1.7790000000000000e-01   3.3953000000000002e+00   4.9130000000000001e-01   1.0580000000000001e-01   2.3000000000000001e-01
  -6.6100000000000006e-02  -4.3999999999999997e-02  -5.1470000000000005e-01   4.7739999999999999e-01   4.7600000000000003e-02  -6.5799999999999997e-02   8.8780000000000003e-01   4.6689999999999998e-01   3.1341999999999999e+00   4.4309999999999999e-01   2.8899999999999999e-02   2.3440000000000000e-01
   6.6100000000000006e-02   4.3999999999999997e-02   2.5740000000000002e-01   5.2510000000000001e-01  -1.1420000000000000e-01  -5.7000000000000002e-02   9.1000000000000003e-01   4.4469999999999998e-01   2.7858999999999998e+00   5.2020000000000000e-01   8.6599999999999996e-02   2.7870000000000000e-01
   4.4100000000000000e-02  -4.3999999999999997e-02  -3.4310000000000002e-01   4.3919999999999998e-01  -5.7099999999999998e-02  -6.5799999999999997e-02   1.0431999999999999e+00   5.1139999999999997e-01   3.3083000000000000e+00   4.2380000000000001e-01   1.2509999999999999e-01   2.4329999999999999e-01
   1.5429999999999999e-01  -2.1999999999999999e-02   8.5780000000000001e-01   4.2009999999999997e-01  -4.7600000000000003e-02  -1.1840000000000001e-01   1.0875999999999999e+00   5.1139999999999997e-01   2.6118000000000001e+00   4.5269999999999999e-01   5.7700000000000001e-02   2.3890000000000000e-01
   1.5429999999999999e-01  -4.3999999999999997e-02   6.8630000000000002e-01   4.8690000000000000e-01  -5.7099999999999998e-02  -6.1400000000000003e-02   1.1540999999999999e+00   2.0010000000000000e-01   2.8730000000000002e+00   4.8159999999999997e-01   4.8099999999999997e-02   2.8310000000000002e-01
  -2.1999999999999999e-02   0.0000000000000000e+00   4.2890000000000000e-01   4.0100000000000002e-01  -9.4999999999999998e-03  -7.8899999999999998e-02   1.1318999999999999e+00   3.5580000000000001e-01   3.2212000000000001e+00   4.7199999999999998e-01   9.6199999999999994e-02   2.2120000000000001e-01
   6.6100000000000006e-02   1.5390000000000001e-01   0.0000000000000000e+00   4.5829999999999999e-01  -4.7600000000000003e-02  -6.1400000000000003e-02   9.5440000000000003e-01   3.5580000000000001e-01   2.6989000000000001e+00   4.7199999999999998e-01   7.6999999999999999e-02   2.1679999999999999e-01
   8.8200000000000001e-02   1.0990000000000000e-01  -8.5800000000000001e-02   4.6779999999999999e-01  -9.4999999999999998e-03  -7.0199999999999999e-02   1.1762999999999999e+00   4.0020000000000000e-01   3.0470999999999999e+00   5.2980000000000005e-01   1.6360000000000000e-01   2.3000000000000001e-01
  -8.8200000000000001e-02   0.0000000000000000e+00   3.4310000000000002e-01   4.5829999999999999e-01  -7.6100000000000001e-02  -8.3299999999999999e-02   1.1540999999999999e+00   4.0020000000000000e-01   3.7435999999999998e+00   5.7799999999999996e-01   1.1550000000000001e-01   2.2120000000000001e-01
   2.1999999999999999e-02   8.7900000000000006e-02   4.2890000000000000e-01   4.0100000000000002e-01  -1.1420000000000000e-01  -1.0520000000000000e-01   1.0431999999999999e+00   7.1150000000000002e-01   2.6989000000000001e+00   4.9130000000000001e-01   1.4430000000000001e-01   2.5659999999999999e-01
   0.0000000000000000e+00  -6.6000000000000003e-02  -4.2890000000000000e-01   4.4869999999999999e-01  -2.0930000000000001e-01  -4.3900000000000002e-02   1.0431999999999999e+00   5.1139999999999997e-01   2.6989000000000001e+00   4.6239999999999998e-01   7.6999999999999999e-02   2.5209999999999999e-01
   3.9679999999999999e-01  -1.5390000000000001e-01   0.0000000000000000e+00   4.3919999999999998e-01   2.8500000000000001e-02  -1.0090000000000000e-01   1.1096999999999999e+00   2.2239999999999999e-01   3.1341999999999999e+00   4.5269999999999999e-01  -9.5999999999999992e-03   1.9910000000000000e-01
   2.6450000000000001e-01   0.0000000000000000e+00  -3.4310000000000002e-01   4.2959999999999998e-01  -1.4269999999999999e-01  -7.4499999999999997e-02   1.0875999999999999e+00   3.7800000000000000e-01   3.1341999999999999e+00   5.3939999999999999e-01   1.5400000000000000e-01   2.4770000000000000e-01
   1.5429999999999999e-01   2.1999999999999999e-02   1.7160000000000000e-01   5.3469999999999995e-01  -1.2370000000000000e-01  -4.3900000000000002e-02   1.2873000000000001e+00   1.3339999999999999e-01   3.1341999999999999e+00   4.1420000000000001e-01   9.6199999999999994e-02   2.3440000000000000e-01
   1.1020000000000001e-01   4.3999999999999997e-02   4.2890000000000000e-01   3.9140000000000003e-01  -1.5229999999999999e-01  -5.7000000000000002e-02   9.3220000000000003e-01   5.1139999999999997e-01   2.9600000000000000e+00   5.7799999999999996e-01   4.8099999999999997e-02   2.6100000000000001e-01
  -4.4100000000000000e-02   6.6000000000000003e-02   1.7160000000000000e-01   4.4869999999999999e-01  -7.6100000000000001e-02  -7.4499999999999997e-02   1.0653999999999999e+00   3.7800000000000000e-01   3.3083000000000000e+00   4.7199999999999998e-01   5.7700000000000001e-02   2.6100000000000001e-01
   2.2040000000000001e-01   0.0000000000000000e+00   4.2890000000000000e-01   4.6779999999999999e-01  -9.4999999999999998e-03  -6.5799999999999997e-02   1.2206999999999999e+00   4.0020000000000000e-01   2.7858999999999998e+00   5.0090000000000001e-01   1.4430000000000001e-01   2.4329999999999999e-01
   2.2040000000000001e-01   6.6000000000000003e-02  -2.5740000000000002e-01   5.2510000000000001e-01   9.4999999999999998e-03  -9.2100000000000001e-02   1.1540999999999999e+00   3.3350000000000002e-01   2.6989000000000001e+00   4.7199999999999998e-01   8.6599999999999996e-02   2.7429999999999999e-01
   2.6450000000000001e-01  -1.3189999999999999e-01   3.4310000000000002e-01   4.5829999999999999e-01   3.8100000000000002e-02  -9.6500000000000002e-02   1.0209999999999999e+00   5.5589999999999995e-01   2.0893999999999999e+00   4.9130000000000001e-01   9.6199999999999994e-02   2.0790000000000000e-01
   1.9839999999999999e-01   0.0000000000000000e+00  -1.7160000000000000e-01   5.4420000000000002e-01  -1.6180000000000000e-01  -8.3299999999999999e-02   1.3539000000000001e+00   3.1130000000000002e-01   2.9600000000000000e+00   4.8159999999999997e-01   1.5400000000000000e-01   2.1679999999999999e-01
  -2.4249999999999999e-01   2.8580000000000000e-01   0.0000000000000000e+00   5.8240000000000003e-01  -1.8079999999999999e-01  -4.8200000000000000e-02   8.8780000000000003e-01   3.7800000000000000e-01   3.5695000000000001e+00   5.2020000000000000e-01   1.9199999999999998e-02   2.3890000000000000e-01
   6.6100000000000006e-02   4.3999999999999997e-02   0.0000000000000000e+00   3.9140000000000003e-01  -3.8100000000000002e-02  -8.3299999999999999e-02   1.1762999999999999e+00   3.7800000000000000e-01   2.6118000000000001e+00   4.4309999999999999e-01   4.8099999999999997e-02   2.8749999999999998e-01
   8.8200000000000001e-02  -1.0990000000000000e-01   3.4310000000000002e-01   4.4869999999999999e-01  -4.7600000000000003e-02  -7.0199999999999999e-02   9.3220000000000003e-01   3.1130000000000002e-01   2.7858999999999998e+00   4.8159999999999997e-01   1.1550000000000001e-01   2.7429999999999999e-01
   1.5429999999999999e-01   2.1999999999999999e-02  -8.5800000000000001e-02   4.5829999999999999e-01  -9.5200000000000007e-02  -3.9500000000000000e-02   1.0653999999999999e+00   3.5580000000000001e-01   3.1341999999999999e+00   4.4309999999999999e-01   3.8500000000000000e-02   2.6100000000000001e-01
   8.8200000000000001e-02  -2.1999999999999999e-02   8.5800000000000001e-02   4.4869999999999999e-01  -5.7099999999999998e-02  -9.2100000000000001e-02   1.0431999999999999e+00   3.7800000000000000e-01   2.9600000000000000e+00   3.6599999999999999e-01   1.0580000000000001e-01   2.5659999999999999e-01
  -8.8200000000000001e-02   2.1999999999999999e-02  -1.7160000000000000e-01   4.2959999999999998e-01  -1.1420000000000000e-01  -5.7000000000000002e-02   9.9880000000000002e-01   4.0020000000000000e-01   2.6989000000000001e+00   4.9130000000000001e-01   6.7400000000000002e-02   2.1229999999999999e-01
   1.1020000000000001e-01  -1.9789999999999999e-01  -1.2867999999999999e+00   4.5829999999999999e-01  -3.8100000000000002e-02  -7.0199999999999999e-02   8.4340000000000004e-01   2.6679999999999998e-01   2.8730000000000002e+00   5.0090000000000001e-01   5.7700000000000001e-02   2.5659999999999999e-01
   4.4100000000000000e-02  -6.6000000000000003e-02  -2.5740000000000002e-01   4.6779999999999999e-01   1.9000000000000000e-02  -1.2720000000000001e-01   1.0653999999999999e+00   3.1130000000000002e-01   3.3083000000000000e+00   4.5269999999999999e-01   1.2509999999999999e-01   2.6979999999999998e-01
   1.3230000000000000e-01   8.7900000000000006e-02  -1.7160000000000000e-01   4.5829999999999999e-01  -4.7600000000000003e-02  -3.9500000000000000e-02   1.1096999999999999e+00   3.3350000000000002e-01   2.7858999999999998e+00   5.1049999999999995e-01   1.6360000000000000e-01   2.6100000000000001e-01
  -6.6100000000000006e-02   6.6000000000000003e-02  -1.7160000000000000e-01   4.2959999999999998e-01  -7.6100000000000001e-02  -8.7700000000000000e-02   1.0209999999999999e+00   5.1139999999999997e-01   3.3083000000000000e+00   4.8159999999999997e-01   7.6999999999999999e-02   2.3440000000000000e-01
   1.3230000000000000e-01   0.0000000000000000e+00  -6.0050000000000003e-01   5.8240000000000003e-01  -3.8100000000000002e-02  -1.0960000000000000e-01   1.1096999999999999e+00   3.5580000000000001e-01   3.4824000000000002e+00   5.4910000000000003e-01   1.7319999999999999e-01   2.6979999999999998e-01
   4.4100000000000000e-02   0.0000000000000000e+00   0.0000000000000000e+00   5.0600000000000001e-01  -6.6600000000000006e-02  -1.2280000000000001e-01   8.6560000000000004e-01   2.6679999999999998e-01   3.6564999999999999e+00   4.5269999999999999e-01   2.8899999999999999e-02   2.6100000000000001e-01
   1.1020000000000001e-01  -2.1999999999999999e-02   0.0000000000000000e+00   4.4869999999999999e-01  -9.5200000000000007e-02  -4.3900000000000002e-02   1.2650999999999999e+00   2.2239999999999999e-01   2.6989000000000001e+00   4.3350000000000000e-01   1.1550000000000001e-01   2.3890000000000000e-01
   8.8200000000000001e-02   8.7900000000000006e-02  -3.4310000000000002e-01   4.5829999999999999e-01  -7.6100000000000001e-02  -6.5799999999999997e-02   1.1096999999999999e+00   2.4460000000000001e-01   3.3083000000000000e+00   5.4910000000000003e-01   9.6199999999999994e-02   2.8749999999999998e-01
   1.3230000000000000e-01   8.7900000000000006e-02   6.8630000000000002e-01   5.4420000000000002e-01   9.4999999999999998e-03  -1.1840000000000001e-01   1.0653999999999999e+00   4.6689999999999998e-01   2.4377000000000000e+00   4.6239999999999998e-01   1.5400000000000000e-01   2.8310000000000002e-01
  -1.1020000000000001e-01  -8.7900000000000006e-02  -1.7160000000000000e-01   4.4869999999999999e-01  -1.5229999999999999e-01  -6.1400000000000003e-02   1.0875999999999999e+00   4.2249999999999999e-01   3.2212000000000001e+00   5.4910000000000003e-01   1.1550000000000001e-01   2.6100000000000001e-01
   1.5429999999999999e-01  -2.1999999999999999e-02   7.7210000000000001e-01   4.3919999999999998e-01  -1.5229999999999999e-01  -6.5799999999999997e-02   1.0431999999999999e+00   3.3350000000000002e-01   2.0024000000000002e+00   5.6830000000000003e-01   3.8500000000000000e-02   2.3440000000000000e-01
   2.1999999999999999e-02   2.6379999999999998e-01   1.7160000000000000e-01   4.5829999999999999e-01  -1.2370000000000000e-01  -1.0520000000000000e-01   9.5440000000000003e-01   5.5589999999999995e-01   2.3506000000000000e+00   5.6830000000000003e-01   1.5400000000000000e-01   2.6100000000000001e-01
   1.3230000000000000e-01   2.1999999999999999e-02   2.5740000000000002e-01   4.1049999999999998e-01   4.7600000000000003e-02  -1.0960000000000000e-01   8.6560000000000004e-01   4.2249999999999999e-01   3.3953000000000002e+00   5.6830000000000003e-01   5.7700000000000001e-02   2.4329999999999999e-01
  -2.1999999999999999e-02  -2.6379999999999998e-01   6.0050000000000003e-01   4.2959999999999998e-01  -1.0470000000000000e-01  -7.4499999999999997e-02   1.2428999999999999e+00   3.1130000000000002e-01   3.4824000000000002e+00   5.2980000000000005e-01   1.0580000000000001e-01   2.1229999999999999e-01
   2.8649999999999998e-01  -1.7590000000000000e-01   6.8630000000000002e-01   4.2959999999999998e-01   3.8100000000000002e-02  -1.0090000000000000e-01   1.2873000000000001e+00   4.0020000000000000e-01   3.1341999999999999e+00   5.2980000000000005e-01   8.6599999999999996e-02   2.9189999999999999e-01
   2.2040000000000001e-01  -4.3999999999999997e-02   3.4310000000000002e-01   5.5379999999999996e-01  -6.6600000000000006e-02  -7.8899999999999998e-02   8.6560000000000004e-01   4.0020000000000000e-01   2.2635999999999998e+00   4.7199999999999998e-01   1.0580000000000001e-01   2.9189999999999999e-01
  -1.1020000000000001e-01   1.5390000000000001e-01  -8.5800000000000001e-02   4.9650000000000000e-01  -6.6600000000000006e-02  -6.5799999999999997e-02   9.7660000000000002e-01   1.5559999999999999e-01   3.9177000000000000e+00   5.1049999999999995e-01   3.8500000000000000e-02   2.6540000000000002e-01
   2.4249999999999999e-01  -2.4179999999999999e-01   6.0050000000000003e-01   4.1049999999999998e-01  -3.8100000000000002e-02  -8.3299999999999999e-02   1.0431999999999999e+00   4.6689999999999998e-01   2.3506000000000000e+00   4.5269999999999999e-01   6.7400000000000002e-02   2.3890000000000000e-01
   2.2040000000000001e-01  -1.5390000000000001e-01   1.7160000000000000e-01   4.3919999999999998e-01  -5.7099999999999998e-02  -5.7000000000000002e-02   1.1540999999999999e+00   4.6689999999999998e-01   3.1341999999999999e+00   5.2980000000000005e-01   6.7400000000000002e-02   2.3440000000000000e-01
  -4.4100000000000000e-02   8.7900000000000006e-02   8.5800000000000001e-02   4.4869999999999999e-01  -7.6100000000000001e-02  -3.5099999999999999e-02   1.0209999999999999e+00   2.0010000000000000e-01   2.6989000000000001e+00   4.8159999999999997e-01   1.6360000000000000e-01   2.3000000000000001e-01
   1.1020000000000001e-01   4.3999999999999997e-02  -1.7160000000000000e-01   4.0100000000000002e-01  -1.5229999999999999e-01  -6.5799999999999997e-02   1.0875999999999999e+00   5.7809999999999995e-01   3.3083000000000000e+00   5.1049999999999995e-01   4.8099999999999997e-02   2.4770000000000000e-01
   1.3230000000000000e-01  -2.4179999999999999e-01  -8.5800000000000001e-02   4.7739999999999999e-01  -4.7600000000000003e-02  -6.5799999999999997e-02   1.0875999999999999e+00   1.7790000000000000e-01   2.6989000000000001e+00   5.1049999999999995e-01   7.6999999999999999e-02   2.3440000000000000e-01
   1.3230000000000000e-01   4.3999999999999997e-02   3.4310000000000002e-01   3.9140000000000003e-01  -1.4269999999999999e-01  -5.7000000000000002e-02   9.9880000000000002e-01   4.0020000000000000e-01   2.4377000000000000e+00   5.2020000000000000e-01   9.6199999999999994e-02   2.5209999999999999e-01
   1.5429999999999999e-01  -8.7900000000000006e-02   5.1470000000000005e-01   4.5829999999999999e-01  -4.7600000000000003e-02  -1.7500000000000002e-02   1.0875999999999999e+00   3.5580000000000001e-01   3.5695000000000001e+00   3.7569999999999998e-01   1.2509999999999999e-01   2.5659999999999999e-01
   4.4100000000000000e-02  -2.6379999999999998e-01  -1.7160000000000000e-01   5.0600000000000001e-01  -1.2370000000000000e-01  -7.0199999999999999e-02   1.1540999999999999e+00   2.8910000000000002e-01   3.7435999999999998e+00   5.3939999999999999e-01   5.7700000000000001e-02   2.6100000000000001e-01
   2.4249999999999999e-01   1.7590000000000000e-01   1.7160000000000000e-01   4.2009999999999997e-01  -1.9030000000000000e-01  -3.0700000000000002e-02   8.8780000000000003e-01   3.1130000000000002e-01   3.0470999999999999e+00   5.3939999999999999e-01   2.8899999999999999e-02   2.5209999999999999e-01
   1.9839999999999999e-01   6.6000000000000003e-02   7.7210000000000001e-01   4.2009999999999997e-01  -1.5229999999999999e-01  -8.7700000000000000e-02   1.1096999999999999e+00   4.4469999999999998e-01   3.3083000000000000e+00   5.0090000000000001e-01   6.7400000000000002e-02   2.0349999999999999e-01
   2.6450000000000001e-01  -4.3999999999999997e-02   4.2890000000000000e-01   3.9140000000000003e-01  -1.0470000000000000e-01  -8.3299999999999999e-02   9.3220000000000003e-01   5.1139999999999997e-01   2.9600000000000000e+00   4.1420000000000001e-01   1.1550000000000001e-01   2.6100000000000001e-01
   1.7630000000000001e-01  -6.6000000000000003e-02   2.5740000000000002e-01   4.8690000000000000e-01  -8.5599999999999996e-02  -1.0090000000000000e-01   1.2206999999999999e+00   3.3350000000000002e-01   2.0893999999999999e+00   4.6239999999999998e-01   7.6999999999999999e-02   2.6979999999999998e-01
   6.6100000000000006e-02   2.4179999999999999e-01   0.0000000000000000e+00   3.6280000000000001e-01  -7.6100000000000001e-02  -8.3299999999999999e-02   1.1318999999999999e+00   3.1130000000000002e-01   3.4824000000000002e+00   4.5269999999999999e-01   1.1550000000000001e-01   2.6979999999999998e-01
   1.1020000000000001e-01   0.0000000000000000e+00  -8.5800000000000001e-02   4.5829999999999999e-01  -5.7099999999999998e-02  -1.1400000000000000e-01   1.2650999999999999e+00   4.6689999999999998e-01   2.8730000000000002e+00   4.4309999999999999e-01   1.5400000000000000e-01   2.1229999999999999e-01
   8.8200000000000001e-02  -4.3999999999999997e-02   4.2890000000000000e-01   4.9650000000000000e-01  -4.7600000000000003e-02  -6.5799999999999997e-02   1.3539000000000001e+00   5.5589999999999995e-01   3.5695000000000001e+00   4.9130000000000001e-01   2.0210000000000000e-01   2.3440000000000000e-01
   2.2040000000000001e-01  -6.6000000000000003e-02   6.0050000000000003e-01   4.6779999999999999e-01   9.4999999999999998e-03  -5.7000000000000002e-02   1.0431999999999999e+00   4.0020000000000000e-01   2.4377000000000000e+00   5.7799999999999996e-01   3.8500000000000000e-02   2.3890000000000000e-01
   4.4100000000000000e-02  -8.7900000000000006e-02   0.0000000000000000e+00   4.5829999999999999e-01  -3.8100000000000002e-02  -1.1400000000000000e-01   1.1318999999999999e+00   4.2249999999999999e-01   3.3953000000000002e+00   4.7199999999999998e-01   5.7700000000000001e-02   2.1679999999999999e-01
  -6.6100000000000006e-02   1.0990000000000000e-01   6.8630000000000002e-01   4.7739999999999999e-01  -6.6600000000000006e-02  -5.7000000000000002e-02   9.3220000000000003e-01   3.7800000000000000e-01   2.7858999999999998e+00   4.6239999999999998e-01   6.7400000000000002e-02   2.6540000000000002e-01
   2.2040000000000001e-01   8.7900000000000006e-02   3.4310000000000002e-01   4.0100000000000002e-01  -7.6100000000000001e-02  -8.7700000000000000e-02   1.1984999999999999e+00   2.6679999999999998e-01   3.3083000000000000e+00   5.2980000000000005e-01   7.6999999999999999e-02   2.6100000000000001e-01
   1.7630000000000001e-01  -6.6000000000000003e-02   9.4359999999999999e-01   3.6280000000000001e-01  -1.0470000000000000e-01  -7.4499999999999997e-02   1.0875999999999999e+00   4.6689999999999998e-01   2.9600000000000000e+00   5.2020000000000000e-01   3.8500000000000000e-02   2.1229999999999999e-01
   1.9839999999999999e-01  -1.3189999999999999e-01   5.1470000000000005e-01   3.4370000000000001e-01  -1.4269999999999999e-01  -8.3299999999999999e-02   1.0653999999999999e+00   2.8910000000000002e-01   3.8306000000000000e+00   4.5269999999999999e-01   1.2509999999999999e-01   2.6100000000000001e-01
   0.0000000000000000e+00  -6.6000000000000003e-02  -8.5800000000000001e-02   5.1559999999999995e-01  -1.8079999999999999e-01  -7.8899999999999998e-02   1.0431999999999999e+00   2.2239999999999999e-01   3.9177000000000000e+00   4.8159999999999997e-01   1.0580000000000001e-01   2.2559999999999999e-01
   2.4249999999999999e-01  -2.1999999999999999e-02  -3.4310000000000002e-01   4.0100000000000002e-01  -1.0470000000000000e-01  -3.9500000000000000e-02   1.0875999999999999e+00   3.3350000000000002e-01   2.4377000000000000e+00   5.1049999999999995e-01   9.6199999999999994e-02   2.7870000000000000e-01
  -4.4100000000000000e-02   1.3189999999999999e-01   0.0000000000000000e+00   4.0100000000000002e-01  -3.8100000000000002e-02  -7.4499999999999997e-02   1.2206999999999999e+00   3.1130000000000002e-01   3.0470999999999999e+00   4.9130000000000001e-01   1.9239999999999999e-01   2.9189999999999999e-01
   3.0859999999999999e-01  -6.6000000000000003e-02   8.5800000000000001e-02   4.6779999999999999e-01  -5.7099999999999998e-02  -7.8899999999999998e-02   1.2428999999999999e+00   4.2249999999999999e-01   3.7435999999999998e+00   4.2380000000000001e-01   1.0580000000000001e-01   2.9640000000000000e-01
   1.9839999999999999e-01  -2.1980000000000000e-01   6.0050000000000003e-01   5.3469999999999995e-01   9.4999999999999998e-03  -7.8899999999999998e-02   1.0653999999999999e+00   4.6689999999999998e-01   3.3083000000000000e+00   4.9130000000000001e-01   1.0580000000000001e-01   2.3440000000000000e-01
   8.8200000000000001e-02  -1.5390000000000001e-01  -8.5800000000000001e-02   4.1049999999999998e-01  -6.6600000000000006e-02  -6.5799999999999997e-02   1.1540999999999999e+00   4.2249999999999999e-01   3.1341999999999999e+00   5.5869999999999997e-01   6.7400000000000002e-02   2.2559999999999999e-01
   2.1999999999999999e-02   4.3999999999999997e-02  -2.5740000000000002e-01   5.6330000000000002e-01  -6.6600000000000006e-02  -8.7700000000000000e-02   1.2650999999999999e+00   3.7800000000000000e-01   3.3953000000000002e+00   5.0090000000000001e-01   1.5400000000000000e-01   2.2120000000000001e-01
   1.3230000000000000e-01  -2.1980000000000000e-01   6.8630000000000002e-01   3.9140000000000003e-01  -5.7099999999999998e-02  -9.2100000000000001e-02   8.4340000000000004e-01   4.0020000000000000e-01   3.0470999999999999e+00   4.6239999999999998e-01  -1.9199999999999998e-02   2.7870000000000000e-01
   1.5429999999999999e-01   1.5390000000000001e-01   8.5800000000000001e-02   4.5829999999999999e-01  -5.7099999999999998e-02  -9.6500000000000002e-02   1.2428999999999999e+00  -2.2200000000000001e-02   4.0048000000000004e+00   4.2380000000000001e-01   4.8099999999999997e-02   2.4770000000000000e-01
   6.6100000000000006e-02   6.6000000000000003e-02   4.2890000000000000e-01   4.3919999999999998e-01  -1.5229999999999999e-01  -7.4499999999999997e-02   1.0875999999999999e+00   1.5559999999999999e-01   4.0048000000000004e+00   4.6239999999999998e-01   7.6999999999999999e-02   2.5209999999999999e-01
   1.7630000000000001e-01   1.5390000000000001e-01   3.4310000000000002e-01   3.8190000000000002e-01  -5.7099999999999998e-02  -4.8200000000000000e-02   1.0431999999999999e+00   3.1130000000000002e-01   2.7858999999999998e+00   5.1049999999999995e-01   1.0580000000000001e-01   2.3440000000000000e-01
  -6.6100000000000006e-02   4.3999999999999997e-02  -1.7160000000000000e-01   4.6779999999999999e-01  -2.3790000000000000e-01  -3.9500000000000000e-02   1.2650999999999999e+00   4.0020000000000000e-01   3.3953000000000002e+00   4.7199999999999998e-01   6.7400000000000002e-02   2.7429999999999999e-01
   1.9839999999999999e-01  -6.6000000000000003e-02   3.4310000000000002e-01   4.7739999999999999e-01   9.4999999999999998e-03  -5.7000000000000002e-02   1.1762999999999999e+00   4.6689999999999998e-01   2.7858999999999998e+00   5.3939999999999999e-01   1.0580000000000001e-01   2.5209999999999999e-01
  -4.4100000000000000e-02   1.5390000000000001e-01   9.4359999999999999e-01   5.0600000000000001e-01  -2.8500000000000001e-02  -1.1840000000000001e-01   1.1096999999999999e+00   8.8900000000000007e-02   3.8306000000000000e+00   4.4309999999999999e-01   5.7700000000000001e-02   2.5209999999999999e-01
   3.3060000000000000e-01  -2.1999999999999999e-02   4.2890000000000000e-01   4.6779999999999999e-01  -2.8500000000000001e-02  -3.9500000000000000e-02   1.0209999999999999e+00   3.7800000000000000e-01   2.7858999999999998e+00   4.7199999999999998e-01   1.7319999999999999e-01   2.3440000000000000e-01
   4.4100000000000000e-02  -1.5390000000000001e-01  -3.4310000000000002e-01   4.0100000000000002e-01  -9.4999999999999998e-03  -1.0520000000000000e-01   1.0875999999999999e+00   4.0020000000000000e-01   2.9600000000000000e+00   5.2020000000000000e-01   9.6199999999999994e-02   2.3440000000000000e-01
   1.3230000000000000e-01  -3.0780000000000002e-01   3.4310000000000002e-01   5.0600000000000001e-01  -1.9000000000000000e-02  -1.0960000000000000e-01   1.1096999999999999e+00   3.1130000000000002e-01   3.5695000000000001e+00   4.6239999999999998e-01   1.1550000000000001e-01   2.6100000000000001e-01
   1.1020000000000001e-01   4.3999999999999997e-02   6.0050000000000003e-01   4.8690000000000000e-01  -1.2370000000000000e-01  -6.5799999999999997e-02   1.0209999999999999e+00   2.8910000000000002e-01   3.6564999999999999e+00   4.2380000000000001e-01   1.2509999999999999e-01   2.6100000000000001e-01
   1.7630000000000001e-01  -2.1999999999999999e-02   5.1470000000000005e-01   3.5330000000000000e-01   0.0000000000000000e+00  -8.3299999999999999e-02   1.1540999999999999e+00   3.3350000000000002e-01   2.8730000000000002e+00   5.3939999999999999e-01   9.6199999999999994e-02   2.3440000000000000e-01
   8.8200000000000001e-02   6.6000000000000003e-02   8.5800000000000001e-02   4.1049999999999998e-01  -1.0470000000000000e-01  -6.5799999999999997e-02   9.5440000000000003e-01   2.6679999999999998e-01   2.6989000000000001e+00   4.2380000000000001e-01   1.5400000000000000e-01   2.2559999999999999e-01
   0.0000000000000000e+00   1.0990000000000000e-01  -8.5800000000000001e-02   4.1049999999999998e-01  -6.6600000000000006e-02  -7.0199999999999999e-02   1.1540999999999999e+00   4.6689999999999998e-01   3.5695000000000001e+00   4.8159999999999997e-01   8.6599999999999996e-02   2.6540000000000002e-01
   1.1020000000000001e-01   4.3999999999999997e-02  -6.0050000000000003e-01   4.6779999999999999e-01  -1.0470000000000000e-01  -4.8200000000000000e-02   1.0209999999999999e+00   2.6679999999999998e-01   2.4377000000000000e+00   4.9130000000000001e-01   1.0580000000000001e-01   2.5659999999999999e-01
   1.9839999999999999e-01   2.1999999999999999e-02   0.0000000000000000e+00   3.9140000000000003e-01  -5.7099999999999998e-02  -5.7000000000000002e-02   1.1984999999999999e+00   5.3369999999999995e-01   3.7435999999999998e+00   4.7199999999999998e-01   1.3469999999999999e-01   2.3000000000000001e-01
   1.5429999999999999e-01   8.7900000000000006e-02   1.7160000000000000e-01   4.5829999999999999e-01  -1.0470000000000000e-01  -1.0090000000000000e-01   1.0431999999999999e+00   4.8920000000000002e-01   2.2635999999999998e+00   4.6239999999999998e-01   1.5400000000000000e-01   2.3890000000000000e-01
   2.4249999999999999e-01   2.1999999999999999e-02  -6.8630000000000002e-01   4.3919999999999998e-01  -1.9000000000000000e-02  -6.5799999999999997e-02   1.1762999999999999e+00   3.1130000000000002e-01   4.1788999999999996e+00   5.0090000000000001e-01   1.1550000000000001e-01   2.4770000000000000e-01
  -2.1999999999999999e-02   8.7900000000000006e-02   6.0050000000000003e-01   5.0600000000000001e-01  -1.5229999999999999e-01  -7.8899999999999998e-02   1.0431999999999999e+00   5.1139999999999997e-01   2.6118000000000001e+00   5.1049999999999995e-01   1.2509999999999999e-01   2.2120000000000001e-01
   4.1880000000000001e-01  -1.3189999999999999e-01  -5.1470000000000005e-01   5.2510000000000001e-01  -5.7099999999999998e-02  -8.3299999999999999e-02   1.0653999999999999e+00   3.5580000000000001e-01   3.5695000000000001e+00   5.2020000000000000e-01   7.6999999999999999e-02   2.6540000000000002e-01
  -2.1999999999999999e-02  -6.6000000000000003e-02   8.5780000000000001e-01   5.1559999999999995e-01  -1.1420000000000000e-01  -7.0199999999999999e-02   1.2873000000000001e+00   2.6679999999999998e-01   3.5695000000000001e+00   4.6239999999999998e-01   6.7400000000000002e-02   2.4329999999999999e-01
   2.6450000000000001e-01  -4.3999999999999997e-02   3.4310000000000002e-01   4.5829999999999999e-01  -1.1420000000000000e-01  -8.3299999999999999e-02   1.1096999999999999e+00   2.4460000000000001e-01   3.1341999999999999e+00   6.1650000000000005e-01   4.8099999999999997e-02   2.6979999999999998e-01
   2.1999999999999999e-02  -6.6000000000000003e-02   2.5740000000000002e-01   4.1049999999999998e-01  -7.6100000000000001e-02  -5.2600000000000001e-02   1.1984999999999999e+00   5.1139999999999997e-01   3.4824000000000002e+00   5.5869999999999997e-01   9.5999999999999992e-03   2.5209999999999999e-01
  -6.6100000000000006e-02  -6.6000000000000003e-02  -1.7160000000000000e-01   4.8690000000000000e-01   2.8500000000000001e-02  -1.0520000000000000e-01   1.0875999999999999e+00   1.7790000000000000e-01   3.6564999999999999e+00   5.0090000000000001e-01   8.6599999999999996e-02   2.6100000000000001e-01
   1.7630000000000001e-01   8.7900000000000006e-02  -8.5800000000000001e-02   4.6779999999999999e-01  -8.5599999999999996e-02  -5.7000000000000002e-02   1.1318999999999999e+00   3.5580000000000001e-01   2.9600000000000000e+00   4.5269999999999999e-01   1.5400000000000000e-01   2.6979999999999998e-01
   8.8200000000000001e-02   1.3189999999999999e-01  -6.8630000000000002e-01   4.2959999999999998e-01  -1.0470000000000000e-01  -5.7000000000000002e-02   1.0653999999999999e+00   6.4480000000000004e-01   2.9600000000000000e+00   5.3939999999999999e-01   0.0000000000000000e+00   2.7870000000000000e-01
   8.8200000000000001e-02   8.7900000000000006e-02  -2.5740000000000002e-01   3.2460000000000000e-01  -6.6600000000000006e-02  -8.7700000000000000e-02   1.0431999999999999e+00   2.4460000000000001e-01   3.1341999999999999e+00   5.1049999999999995e-01   4.8099999999999997e-02   2.2120000000000001e-01
   1.1020000000000001e-01   1.5390000000000001e-01   6.8630000000000002e-01   4.9650000000000000e-01  -8.5599999999999996e-02  -1.0090000000000000e-01   1.1096999999999999e+00   4.4469999999999998e-01   3.3083000000000000e+00   5.1049999999999995e-01   8.6599999999999996e-02   2.1229999999999999e-01
   4.4080000000000003e-01   0.0000000000000000e+00   6.0050000000000003e-01   4.8690000000000000e-01  -1.4269999999999999e-01  -3.9500000000000000e-02   1.2650999999999999e+00   3.1130000000000002e-01   2.8730000000000002e+00   4.6239999999999998e-01   1.1550000000000001e-01   2.6979999999999998e-01
   1.5429999999999999e-01  -6.6000000000000003e-02   9.4359999999999999e-01   4.5829999999999999e-01  -6.6600000000000006e-02  -1.2720000000000001e-01   9.1000000000000003e-01   4.4469999999999998e-01   3.8306000000000000e+00   4.7199999999999998e-01   6.7400000000000002e-02   2.5659999999999999e-01
  -4.4100000000000000e-02   1.3189999999999999e-01  -8.5800000000000001e-02   3.3420000000000000e-01  -9.5200000000000007e-02  -1.1840000000000001e-01   9.9880000000000002e-01   3.7800000000000000e-01   3.0470999999999999e+00   5.0090000000000001e-01   6.7400000000000002e-02   2.0790000000000000e-01
   2.8649999999999998e-01   2.1999999999999999e-02   8.5800000000000001e-02   4.7739999999999999e-01  -3.8100000000000002e-02  -7.8899999999999998e-02   1.2650999999999999e+00   3.5580000000000001e-01   2.3506000000000000e+00   5.3939999999999999e-01   1.1550000000000001e-01   2.3890000000000000e-01
   1.5429999999999999e-01  -6.6000000000000003e-02   7.7210000000000001e-01   4.0100000000000002e-01  -1.0470000000000000e-01  -4.3900000000000002e-02   9.1000000000000003e-01   1.5559999999999999e-01   3.1341999999999999e+00   5.2980000000000005e-01   9.6199999999999994e-02   2.5209999999999999e-01
  -2.1999999999999999e-02  -8.7900000000000006e-02   8.5780000000000001e-01   4.5829999999999999e-01  -1.0470000000000000e-01  -9.2100000000000001e-02   1.0653999999999999e+00   3.7800000000000000e-01   2.7858999999999998e+00   4.8159999999999997e-01   4.8099999999999997e-02   2.3890000000000000e-01
   2.1999999999999999e-02   4.3999999999999997e-02  -6.0050000000000003e-01   5.2510000000000001e-01  -1.3320000000000001e-01  -2.6300000000000000e-02   1.0875999999999999e+00   1.5559999999999999e-01   2.7858999999999998e+00   5.5869999999999997e-01   5.7700000000000001e-02   2.1229999999999999e-01
   1.3230000000000000e-01   1.7590000000000000e-01  -1.7160000000000000e-01   4.3919999999999998e-01  -1.2370000000000000e-01  -5.2600000000000001e-02   1.0209999999999999e+00   2.6679999999999998e-01   3.0470999999999999e+00   4.6239999999999998e-01   1.8279999999999999e-01   2.3890000000000000e-01
  -2.1999999999999999e-02  -1.3189999999999999e-01   8.5780000000000001e-01   4.5829999999999999e-01   0.0000000000000000e+00  -9.2100000000000001e-02   1.0431999999999999e+00   3.3350000000000002e-01   3.4824000000000002e+00   4.9130000000000001e-01   9.6199999999999994e-02   2.5659999999999999e-01
   6.6100000000000006e-02   6.6000000000000003e-02  -1.7160000000000000e-01   4.6779999999999999e-01  -6.6600000000000006e-02  -3.5099999999999999e-02   9.5440000000000003e-01   2.8910000000000002e-01   3.2212000000000001e+00   5.0090000000000001e-01   9.6199999999999994e-02   2.6540000000000002e-01
   8.8200000000000001e-02   8.7900000000000006e-02   3.4310000000000002e-01   4.1049999999999998e-01  -3.8100000000000002e-02  -1.7500000000000002e-02   9.9880000000000002e-01   1.7790000000000000e-01   2.2635999999999998e+00   6.0690000000000000e-01   7.6999999999999999e-02   2.5209999999999999e-01
   1.7630000000000001e-01  -2.4179999999999999e-01  -5.1470000000000005e-01   5.6330000000000002e-01  -2.8500000000000001e-02  -2.1899999999999999e-02   1.1096999999999999e+00   1.7790000000000000e-01   2.7858999999999998e+00   3.8529999999999998e-01   1.3469999999999999e-01   2.4329999999999999e-01
   6.6100000000000006e-02   8.7900000000000006e-02   6.8630000000000002e-01   4.2009999999999997e-01  -6.6600000000000006e-02  -9.6500000000000002e-02   1.0653999999999999e+00   4.4469999999999998e-01   3.4824000000000002e+00   4.7199999999999998e-01   3.8500000000000000e-02   2.5659999999999999e-01
   4.4100000000000000e-02  -1.5390000000000001e-01   6.8630000000000002e-01   4.6779999999999999e-01  -5.7099999999999998e-02  -1.0520000000000000e-01   1.3095000000000001e+00   4.0020000000000000e-01   2.3506000000000000e+00   4.9130000000000001e-01   1.0580000000000001e-01   2.3440000000000000e-01
   4.4100000000000000e-02  -2.1980000000000000e-01   2.5740000000000002e-01   3.9140000000000003e-01  -1.2370000000000000e-01  -1.0090000000000000e-01   1.1096999999999999e+00   2.8910000000000002e-01   2.6118000000000001e+00   4.3350000000000000e-01   3.8500000000000000e-02   2.1229999999999999e-01
   8.8200000000000001e-02  -1.0990000000000000e-01   1.7160000000000000e-01   5.0600000000000001e-01  -4.7600000000000003e-02  -3.0700000000000002e-02   1.0653999999999999e+00   4.4469999999999998e-01   3.0470999999999999e+00   4.8159999999999997e-01   1.3469999999999999e-01   2.4770000000000000e-01
   6.6100000000000006e-02  -1.3189999999999999e-01   2.5740000000000002e-01   3.8190000000000002e-01  -2.8500000000000001e-02  -3.5099999999999999e-02   1.0431999999999999e+00   4.2249999999999999e-01   3.1341999999999999e+00   4.9130000000000001e-01   1.2509999999999999e-01   2.3000000000000001e-01
   4.4100000000000000e-02  -8.7900000000000006e-02   0.0000000000000000e+00   4.6779999999999999e-01  -9.5200000000000007e-02  -9.6500000000000002e-02   1.0875999999999999e+00   5.1139999999999997e-01   3.5695000000000001e+00   5.1049999999999995e-01   8.6599999999999996e-02   2.5659999999999999e-01
   1.1020000000000001e-01  -1.5390000000000001e-01   2.5740000000000002e-01   5.8240000000000003e-01  -7.6100000000000001e-02  -6.5799999999999997e-02   1.1540999999999999e+00   3.7800000000000000e-01   3.6564999999999999e+00   4.0460000000000002e-01   1.5400000000000000e-01   2.1679999999999999e-01
   1.3230000000000000e-01   1.5390000000000001e-01  -5.1470000000000005e-01   5.0600000000000001e-01  -5.7099999999999998e-02  -8.3299999999999999e-02   1.2206999999999999e+00   4.0020000000000000e-01   2.7858999999999998e+00   3.8529999999999998e-01   1.8279999999999999e-01   2.3440000000000000e-01
   2.8649999999999998e-01   1.0990000000000000e-01   1.4582999999999999e+00   4.5829999999999999e-01   1.9000000000000000e-02  -5.2600000000000001e-02   1.1762999999999999e+00   4.4469999999999998e-01   2.9600000000000000e+00   5.2020000000000000e-01   8.6599999999999996e-02   2.3890000000000000e-01
   1.5429999999999999e-01  -1.9789999999999999e-01   7.7210000000000001e-01   4.3919999999999998e-01  -4.7600000000000003e-02  -1.0090000000000000e-01   1.0209999999999999e+00   4.6689999999999998e-01   2.9600000000000000e+00   4.5269999999999999e-01   6.7400000000000002e-02   2.5209999999999999e-01
   2.6450000000000001e-01  -2.4179999999999999e-01   8.5780000000000001e-01   4.2009999999999997e-01  -6.6600000000000006e-02  -7.0199999999999999e-02   1.1318999999999999e+00   4.4469999999999998e-01   3.2212000000000001e+00   4.4309999999999999e-01   5.7700000000000001e-02   2.8310000000000002e-01
   1.1020000000000001e-01   4.3999999999999997e-02   2.5740000000000002e-01   4.2009999999999997e-01  -7.6100000000000001e-02  -9.6500000000000002e-02   8.6560000000000004e-01   3.7800000000000000e-01   3.3083000000000000e+00   4.5269999999999999e-01   0.0000000000000000e+00   2.7870000000000000e-01
  -2.1999999999999999e-02   0.0000000000000000e+00   8.5800000000000001e-02   5.0600000000000001e-01  -5.7099999999999998e-02  -5.7000000000000002e-02   1.0653999999999999e+00   4.8920000000000002e-01   2.2635999999999998e+00   5.4910000000000003e-01   9.6199999999999994e-02   2.6100000000000001e-01
  -1.1020000000000001e-01   1.5390000000000001e-01   1.7160000000000000e-01   5.3469999999999995e-01  -6.6600000000000006e-02  -6.5799999999999997e-02   1.2873000000000001e+00   2.2239999999999999e-01   2.6989000000000001e+00   5.2020000000000000e-01   1.1550000000000001e-01   2.5659999999999999e-01
   2.2040000000000001e-01   1.0990000000000000e-01   5.1470000000000005e-01   4.1049999999999998e-01  -6.6600000000000006e-02  -1.7500000000000002e-02   1.0431999999999999e+00   2.6679999999999998e-01   3.7435999999999998e+00   5.2020000000000000e-01   1.6360000000000000e-01   2.3000000000000001e-01
   6.6100000000000006e-02  -4.3999999999999997e-02   1.7160000000000000e-01   4.2959999999999998e-01  -5.7099999999999998e-02  -1.0520000000000000e-01   1.0875999999999999e+00   5.5589999999999995e-01   2.6118000000000001e+00   5.0090000000000001e-01   1.1550000000000001e-01   2.3440000000000000e-01
   4.4100000000000000e-02  -2.4179999999999999e-01   5.1470000000000005e-01   4.0100000000000002e-01   0.0000000000000000e+00  -2.1899999999999999e-02   9.7660000000000002e-01   2.4460000000000001e-01   3.1341999999999999e+00   4.5269999999999999e-01   6.7400000000000002e-02   2.4329999999999999e-01
   0.0000000000000000e+00   1.3189999999999999e-01   8.5800000000000001e-02   3.7240000000000001e-01  -5.7099999999999998e-02  -5.7000000000000002e-02   1.0653999999999999e+00   3.7800000000000000e-01   3.0470999999999999e+00   5.1049999999999995e-01   8.6599999999999996e-02   2.2559999999999999e-01
   1.1020000000000001e-01   1.3189999999999999e-01   0.0000000000000000e+00   4.5829999999999999e-01   0.0000000000000000e+00  -8.7700000000000000e-02   1.0653999999999999e+00   3.7800000000000000e-01   2.0024000000000002e+00   4.2380000000000001e-01   1.2509999999999999e-01   2.4770000000000000e-01
  -8.8200000000000001e-02   4.3999999999999997e-02   6.8630000000000002e-01   4.4869999999999999e-01  -4.7600000000000003e-02  -7.4499999999999997e-02   1.0431999999999999e+00   5.3369999999999995e-01   2.7858999999999998e+00   5.2980000000000005e-01   4.8099999999999997e-02   2.5659999999999999e-01
   1.7630000000000001e-01  -8.7900000000000006e-02   4.2890000000000000e-01   4.5829999999999999e-01  -1.9000000000000000e-02  -6.5799999999999997e-02   9.5440000000000003e-01   3.1130000000000002e-01   3.5695000000000001e+00   5.2980000000000005e-01   1.9199999999999998e-02   2.6540000000000002e-01
  -8.8200000000000001e-02   8.7900000000000006e-02  -8.5800000000000001e-02   4.5829999999999999e-01  -7.6100000000000001e-02  -4.3900000000000002e-02   8.4340000000000004e-01   4.6689999999999998e-01   2.4377000000000000e+00   4.5269999999999999e-01   6.7400000000000002e-02   2.2120000000000001e-01
  -1.1020000000000001e-01  -8.7900000000000006e-02  -3.4310000000000002e-01   4.6779999999999999e-01  -1.0470000000000000e-01  -7.4499999999999997e-02   1.0209999999999999e+00   2.4460000000000001e-01   3.2212000000000001e+00   4.9130000000000001e-01   1.0580000000000001e-01   2.6540000000000002e-01
   1.3230000000000000e-01  -2.6379999999999998e-01  -3.4310000000000002e-01   4.4869999999999999e-01  -9.4999999999999998e-03  -8.7700000000000000e-02   1.1540999999999999e+00   3.1130000000000002e-01   2.6989000000000001e+00   5.1049999999999995e-01   3.8500000000000000e-02   2.1229999999999999e-01
  -4.4100000000000000e-02  -1.0990000000000000e-01  -3.4310000000000002e-01   4.0100000000000002e-01  -1.1420000000000000e-01  -7.4499999999999997e-02   1.2873000000000001e+00   5.1139999999999997e-01   2.1764999999999999e+00   5.3939999999999999e-01   1.1550000000000001e-01   2.6100000000000001e-01
   2.1999999999999999e-02  -1.3189999999999999e-01  -6.0050000000000003e-01   3.6280000000000001e-01  -1.9000000000000000e-02  -1.4030000000000001e-01   1.0875999999999999e+00   4.8920000000000002e-01   3.2212000000000001e+00   4.4309999999999999e-01   1.2509999999999999e-01   1.9460000000000000e-01
   1.9839999999999999e-01   2.1999999999999999e-02   6.0050000000000003e-01   5.6330000000000002e-01  -1.0470000000000000e-01  -3.5099999999999999e-02   1.1318999999999999e+00   3.1130000000000002e-01   3.2212000000000001e+00   4.6239999999999998e-01   1.9199999999999998e-02   2.6979999999999998e-01
   8.8200000000000001e-02  -4.3999999999999997e-02  -3.4310000000000002e-01   4.9650000000000000e-01  -1.0470000000000000e-01  -9.6500000000000002e-02   9.5440000000000003e-01   1.5559999999999999e-01   3.4824000000000002e+00   4.6239999999999998e-01   1.1550000000000001e-01   2.0790000000000000e-01
   2.1999999999999999e-02   6.6000000000000003e-02   2.5740000000000002e-01   4.2959999999999998e-01  -2.8500000000000001e-02  -7.4499999999999997e-02   1.0875999999999999e+00   4.4469999999999998e-01   4.0918000000000001e+00   4.4309999999999999e-01   1.4430000000000001e-01   2.3440000000000000e-01
   1.1020000000000001e-01  -8.7900000000000006e-02   3.4310000000000002e-01   3.9140000000000003e-01   5.7099999999999998e-02  -8.7700000000000000e-02   1.1540999999999999e+00   2.8910000000000002e-01   3.3953000000000002e+00   4.9130000000000001e-01   5.7700000000000001e-02   2.5209999999999999e-01
   1.7630000000000001e-01  -2.1999999999999999e-02   3.4310000000000002e-01   5.1559999999999995e-01  -7.6100000000000001e-02  -8.7700000000000000e-02   1.1318999999999999e+00   2.8910000000000002e-01   2.4377000000000000e+00   5.1049999999999995e-01   4.8099999999999997e-02   2.6979999999999998e-01
   0.0000000000000000e+00  -8.7900000000000006e-02   4.2890000000000000e-01   4.2009999999999997e-01  -9.5200000000000007e-02  -4.8200000000000000e-02   1.0875999999999999e+00   4.8920000000000002e-01   3.3083000000000000e+00   5.4910000000000003e-01   1.1550000000000001e-01   2.7870000000000000e-01
   1.1020000000000001e-01   8.7900000000000006e-02  -1.7160000000000000e-01   4.3919999999999998e-01  -1.2370000000000000e-01  -6.5799999999999997e-02   1.0653999999999999e+00   4.8920000000000002e-01   2.7858999999999998e+00   5.0090000000000001e-01   8.6599999999999996e-02   2.6540000000000002e-01
   1.9839999999999999e-01  -1.9789999999999999e-01  -8.5800000000000001e-02   4.9650000000000000e-01  -4.7600000000000003e-02  -8.3299999999999999e-02   1.0875999999999999e+00   1.5559999999999999e-01   3.3953000000000002e+00   5.2980000000000005e-01   9.6199999999999994e-02   2.3890000000000000e-01
   2.1999999999999999e-02  -1.5390000000000001e-01   8.5800000000000001e-02   3.5330000000000000e-01  -1.2370000000000000e-01  -1.0520000000000000e-01   1.1318999999999999e+00   5.3369999999999995e-01   2.7858999999999998e+00   4.9130000000000001e-01   6.7400000000000002e-02   2.6540000000000002e-01
   2.6450000000000001e-01   2.1999999999999999e-02   6.0050000000000003e-01   4.6779999999999999e-01  -7.6100000000000001e-02  -1.1400000000000000e-01   1.1318999999999999e+00   2.8910000000000002e-01   3.4824000000000002e+00   5.4910000000000003e-01   1.8279999999999999e-01   2.6540000000000002e-01
   8.8200000000000001e-02  -1.5390000000000001e-01  -3.4310000000000002e-01   5.3469999999999995e-01  -7.6100000000000001e-02  -7.8899999999999998e-02   8.8780000000000003e-01   3.7800000000000000e-01   2.5247000000000002e+00   5.3939999999999999e-01   9.6199999999999994e-02   2.7870000000000000e-01
   8.8200000000000001e-02  -2.1980000000000000e-01   8.5800000000000001e-02   4.4869999999999999e-01  -3.8100000000000002e-02  -1.2280000000000001e-01   1.1984999999999999e+00   2.4460000000000001e-01   3.5695000000000001e+00   5.3939999999999999e-01   8.6599999999999996e-02   2.6100000000000001e-01
   2.4249999999999999e-01   2.4179999999999999e-01   3.4310000000000002e-01   4.2009999999999997e-01   4.7600000000000003e-02  -3.5099999999999999e-02   1.0209999999999999e+00   3.7800000000000000e-01   2.7858999999999998e+00   4.5269999999999999e-01   8.6599999999999996e-02   2.3440000000000000e-01
   6.6100000000000006e-02   2.1999999999999999e-02  -9.4359999999999999e-01   4.8690000000000000e-01  -3.8100000000000002e-02  -1.1840000000000001e-01   8.6560000000000004e-01   5.5589999999999995e-01   3.8306000000000000e+00   4.6239999999999998e-01   6.7400000000000002e-02   2.5659999999999999e-01
   8.8200000000000001e-02   0.0000000000000000e+00   0.0000000000000000e+00   4.5829999999999999e-01  -2.8500000000000001e-02  -9.2100000000000001e-02   1.0209999999999999e+00   3.7800000000000000e-01   3.1341999999999999e+00   6.5500000000000003e-01   3.8500000000000000e-02   2.9189999999999999e-01
   1.5429999999999999e-01  -1.3189999999999999e-01  -6.8630000000000002e-01   4.4869999999999999e-01  -6.6600000000000006e-02  -5.7000000000000002e-02   1.0431999999999999e+00   6.0040000000000004e-01   2.9600000000000000e+00   4.9130000000000001e-01   9.6199999999999994e-02   2.6540000000000002e-01
   3.0859999999999999e-01  -8.7900000000000006e-02  -1.7160000000000000e-01   4.0100000000000002e-01  -9.5200000000000007e-02  -1.7500000000000002e-02   9.9880000000000002e-01   3.1130000000000002e-01   2.9600000000000000e+00   4.8159999999999997e-01   1.0580000000000001e-01   2.0790000000000000e-01
   2.1999999999999999e-02   1.9789999999999999e-01   1.7160000000000000e-01   5.0600000000000001e-01  -1.4269999999999999e-01  -7.4499999999999997e-02   1.2428999999999999e+00   3.1130000000000002e-01   2.6118000000000001e+00   4.6239999999999998e-01   1.9199999999999998e-02   2.6540000000000002e-01
   1.3230000000000000e-01  -2.1999999999999999e-02   0.0000000000000000e+00   4.5829999999999999e-01  -6.6600000000000006e-02  -6.5799999999999997e-02   1.1096999999999999e+00   2.2239999999999999e-01   3.6564999999999999e+00   5.1049999999999995e-01   9.6199999999999994e-02   2.5209999999999999e-01
   6.6100000000000006e-02  -2.6379999999999998e-01  -4.2890000000000000e-01   4.9650000000000000e-01  -5.7099999999999998e-02  -7.8899999999999998e-02   1.1096999999999999e+00   2.8910000000000002e-01   3.5695000000000001e+00   5.0090000000000001e-01   6.7400000000000002e-02   2.2120000000000001e-01
   1.1020000000000001e-01  -2.1999999999999999e-02   0.0000000000000000e+00   4.7739999999999999e-01  -7.6100000000000001e-02  -4.8200000000000000e-02   9.5440000000000003e-01   3.1130000000000002e-01   2.5247000000000002e+00   3.8529999999999998e-01   6.7400000000000002e-02   2.3000000000000001e-01
   1.9839999999999999e-01   0.0000000000000000e+00   0.0000000000000000e+00   4.8690000000000000e-01  -1.0470000000000000e-01  -7.8899999999999998e-02   1.2428999999999999e+00   2.4460000000000001e-01   3.2212000000000001e+00   4.4309999999999999e-01   1.6360000000000000e-01   2.0349999999999999e-01
   1.1020000000000001e-01   2.1999999999999999e-02   6.0050000000000003e-01   3.8190000000000002e-01  -3.8100000000000002e-02  -8.3299999999999999e-02   9.7660000000000002e-01   3.1130000000000002e-01   2.8730000000000002e+00   5.3939999999999999e-01   1.1550000000000001e-01   2.6540000000000002e-01
   1.5429999999999999e-01  -8.7900000000000006e-02   8.5800000000000001e-02   4.4869999999999999e-01  -6.6600000000000006e-02  -9.6500000000000002e-02   9.7660000000000002e-01   4.2249999999999999e-01   2.8730000000000002e+00   4.8159999999999997e-01   1.0580000000000001e-01   2.6540000000000002e-01
  -1.1020000000000001e-01   6.6000000000000003e-02   8.5800000000000001e-02   4.9650000000000000e-01  -1.9000000000000000e-02  -7.0199999999999999e-02   1.0875999999999999e+00   2.4460000000000001e-01   2.6989000000000001e+00   4.8159999999999997e-01   3.8500000000000000e-02   2.6100000000000001e-01
   2.1999999999999999e-02  -8.7900000000000006e-02   0.0000000000000000e+00   3.7240000000000001e-01  -1.5229999999999999e-01  -1.0090000000000000e-01   1.1318999999999999e+00   6.0040000000000004e-01   2.8730000000000002e+00   4.7199999999999998e-01   6.7400000000000002e-02   2.8310000000000002e-01
   8.8200000000000001e-02   0.0000000000000000e+00   2.5740000000000002e-01   3.9140000000000003e-01  -8.5599999999999996e-02  -7.8899999999999998e-02   1.1096999999999999e+00   5.3369999999999995e-01   2.9600000000000000e+00   5.2020000000000000e-01   1.3469999999999999e-01   2.5209999999999999e-01
  -4.4100000000000000e-02  -4.3999999999999997e-02  -8.5800000000000001e-02   3.8190000000000002e-01  -1.1420000000000000e-01  -6.1400000000000003e-02   1.1762999999999999e+00   3.5580000000000001e-01   3.4824000000000002e+00   4.9130000000000001e-01   1.0580000000000001e-01   2.4329999999999999e-01
   1.3230000000000000e-01   1.3189999999999999e-01   2.5740000000000002e-01   4.7739999999999999e-01  -6.6600000000000006e-02  -4.8200000000000000e-02   1.0209999999999999e+00   4.4469999999999998e-01   3.0470999999999999e+00   5.3939999999999999e-01   9.6199999999999994e-02   2.5209999999999999e-01
   1.5429999999999999e-01  -1.3189999999999999e-01   2.5740000000000002e-01   3.9140000000000003e-01  -1.0470000000000000e-01  -3.0700000000000002e-02   1.0209999999999999e+00   4.4469999999999998e-01   3.1341999999999999e+00   4.8159999999999997e-01   2.0210000000000000e-01   2.1679999999999999e-01
   2.4249999999999999e-01  -8.7900000000000006e-02   1.7160000000000000e-01   5.0600000000000001e-01  -5.7099999999999998e-02  -9.6500000000000002e-02   1.2428999999999999e+00   5.3369999999999995e-01   4.0048000000000004e+00   5.2980000000000005e-01   1.5400000000000000e-01   2.6979999999999998e-01
  -2.1999999999999999e-02   4.3999999999999997e-02  -5.1470000000000005e-01   5.4420000000000002e-01  -6.6600000000000006e-02  -1.0520000000000000e-01   1.0431999999999999e+00   2.0010000000000000e-01   2.9600000000000000e+00   5.7799999999999996e-01   1.2509999999999999e-01   2.1679999999999999e-01
   6.6100000000000006e-02  -6.6000000000000003e-02   5.1470000000000005e-01   3.7240000000000001e-01  -1.2370000000000000e-01  -7.0199999999999999e-02   1.1318999999999999e+00   3.5580000000000001e-01   2.6989000000000001e+00   4.8159999999999997e-01   9.5999999999999992e-03   2.5209999999999999e-01
   1.3230000000000000e-01  -1.7590000000000000e-01   9.4359999999999999e-01   5.3469999999999995e-01  -2.8500000000000001e-02  -9.2100000000000001e-02   1.1540999999999999e+00   2.8910000000000002e-01   2.9600000000000000e+00   4.4309999999999999e-01   9.6199999999999994e-02   2.1229999999999999e-01
   3.3060000000000000e-01  -1.5390000000000001e-01   0.0000000000000000e+00   4.3919999999999998e-01  -6.6600000000000006e-02  -1.0520000000000000e-01   1.0209999999999999e+00   4.8920000000000002e-01   2.7858999999999998e+00   4.9130000000000001e-01   1.1550000000000001e-01   2.6100000000000001e-01
   1.1020000000000001e-01   8.7900000000000006e-02   8.5800000000000001e-02   4.1049999999999998e-01  -1.1420000000000000e-01  -1.2280000000000001e-01   1.2206999999999999e+00   3.7800000000000000e-01   2.6118000000000001e+00   4.6239999999999998e-01   8.6599999999999996e-02   2.6540000000000002e-01
   4.4100000000000000e-02  -6.6000000000000003e-02   5.1470000000000005e-01   3.3420000000000000e-01  -9.4999999999999998e-03  -7.4499999999999997e-02   9.7660000000000002e-01   3.1130000000000002e-01   3.2212000000000001e+00   5.6830000000000003e-01   2.8899999999999999e-02   2.3890000000000000e-01
   1.1020000000000001e-01   8.7900000000000006e-02   1.7160000000000000e-01   4.0100000000000002e-01   2.8500000000000001e-02  -1.1400000000000000e-01   1.1762999999999999e+00   2.8910000000000002e-01   2.8730000000000002e+00   5.2980000000000005e-01   3.8500000000000000e-02   2.8310000000000002e-01
   8.8200000000000001e-02  -2.1999999999999999e-02  -8.5800000000000001e-02   4.2959999999999998e-01  -1.0470000000000000e-01  -8.3299999999999999e-02   1.0653999999999999e+00   2.0010000000000000e-01   2.6989000000000001e+00   5.0090000000000001e-01   3.8500000000000000e-02   2.2559999999999999e-01
   1.9839999999999999e-01   1.3189999999999999e-01  -8.5800000000000001e-02   5.3469999999999995e-01  -1.7130000000000001e-01  -5.7000000000000002e-02   1.1984999999999999e+00   3.5580000000000001e-01   3.1341999999999999e+00   4.3350000000000000e-01   7.6999999999999999e-02   2.6100000000000001e-01
  -8.8200000000000001e-02   4.3999999999999997e-02  -4.2890000000000000e-01   4.0100000000000002e-01  -7.6100000000000001e-02  -1.0520000000000000e-01   1.1540999999999999e+00   4.0020000000000000e-01   2.0024000000000002e+00   4.5269999999999999e-01   1.3469999999999999e-01   2.8310000000000002e-01
   4.4100000000000000e-02   1.7590000000000000e-01   5.1470000000000005e-01   4.6779999999999999e-01  -7.6100000000000001e-02  -7.8899999999999998e-02   1.0653999999999999e+00   4.4469999999999998e-01   2.6989000000000001e+00   5.7799999999999996e-01   1.2509999999999999e-01   2.4770000000000000e-01
   1.3230000000000000e-01  -1.5390000000000001e-01  -2.5740000000000002e-01   3.5330000000000000e-01  -9.5200000000000007e-02  -8.3299999999999999e-02   1.2650999999999999e+00   2.0010000000000000e-01   3.5695000000000001e+00   4.9130000000000001e-01   7.6999999999999999e-02   2.4770000000000000e-01
  -6.6100000000000006e-02   8.7900000000000006e-02   6.0050000000000003e-01   5.5379999999999996e-01  -1.3320000000000001e-01  -8.7700000000000000e-02   1.1096999999999999e+00   2.8910000000000002e-01   3.2212000000000001e+00   5.5869999999999997e-01   1.3469999999999999e-01   2.4770000000000000e-01
   4.4100000000000000e-02   0.0000000000000000e+00   1.1152000000000000e+00   4.3919999999999998e-01  -1.2370000000000000e-01  -7.8899999999999998e-02   1.2650999999999999e+00   4.0020000000000000e-01   3.0470999999999999e+00   4.7199999999999998e-01   6.7400000000000002e-02   2.6100000000000001e-01
   2.2040000000000001e-01  -1.3189999999999999e-01   6.0050000000000003e-01   4.2959999999999998e-01  -6.6600000000000006e-02  -7.8899999999999998e-02   9.7660000000000002e-01   3.7800000000000000e-01   2.9600000000000000e+00   5.2020000000000000e-01   1.3469999999999999e-01   2.6979999999999998e-01
   1.9839999999999999e-01   1.0990000000000000e-01   8.5800000000000001e-02   4.0100000000000002e-01   0.0000000000000000e+00  -7.0199999999999999e-02   1.0209999999999999e+00   4.0020000000000000e-01   2.4377000000000000e+00   5.2020000000000000e-01   4.8099999999999997e-02   2.5209999999999999e-01
   1.5429999999999999e-01  -8.7900000000000006e-02   1.0294000000000001e+00   4.3919999999999998e-01   0.0000000000000000e+00  -1.4910000000000001e-01   1.2650999999999999e+00   2.2239999999999999e-01   4.0048000000000004e+00   4.6239999999999998e-01   6.7400000000000002e-02   2.5659999999999999e-01
   2.4249999999999999e-01  -6.6000000000000003e-02   1.7160000000000000e-01   3.5330000000000000e-01  -9.5200000000000007e-02  -1.0520000000000000e-01   9.7660000000000002e-01   4.4469999999999998e-01   2.3506000000000000e+00   4.8159999999999997e-01   9.6199999999999994e-02   2.3440000000000000e-01
   6.6100000000000006e-02   1.7590000000000000e-01  -8.5800000000000001e-02   4.4869999999999999e-01  -1.7130000000000001e-01  -3.0700000000000002e-02   1.0653999999999999e+00   3.1130000000000002e-01   2.8730000000000002e+00   5.2980000000000005e-01   5.7700000000000001e-02   2.6100000000000001e-01
   4.4100000000000000e-02   6.6000000000000003e-02  -8.5800000000000001e-02   4.9650000000000000e-01  -9.5200000000000007e-02  -7.8899999999999998e-02   1.1984999999999999e+00   3.3350000000000002e-01   2.7858999999999998e+00   4.6239999999999998e-01   6.7400000000000002e-02   2.3000000000000001e-01
   1.7630000000000001e-01   2.1999999999999999e-02   1.7160000000000000e-01   4.3919999999999998e-01   1.0470000000000000e-01  -1.0520000000000000e-01   1.2650999999999999e+00   1.7790000000000000e-01   3.1341999999999999e+00   5.2020000000000000e-01   1.1550000000000001e-01   2.3000000000000001e-01
   2.4249999999999999e-01   8.7900000000000006e-02   1.7160000000000000e-01   5.1559999999999995e-01  -5.7099999999999998e-02  -6.1400000000000003e-02   1.0653999999999999e+00   5.5589999999999995e-01   2.3506000000000000e+00   3.4680000000000000e-01   8.6599999999999996e-02   2.2559999999999999e-01
   1.3230000000000000e-01   1.9789999999999999e-01  -1.7160000000000000e-01   5.1559999999999995e-01  -4.7600000000000003e-02  -4.3900000000000002e-02   8.2120000000000004e-01   2.8910000000000002e-01   2.4377000000000000e+00   5.3939999999999999e-01   9.5999999999999992e-03   2.2120000000000001e-01
   2.2040000000000001e-01   0.0000000000000000e+00  -2.5740000000000002e-01   4.2959999999999998e-01  -6.6600000000000006e-02  -5.2600000000000001e-02   1.0653999999999999e+00   3.5580000000000001e-01   3.1341999999999999e+00   4.9130000000000001e-01   9.6199999999999994e-02   2.8310000000000002e-01
  -8.8200000000000001e-02  -1.7590000000000000e-01  -8.5800000000000001e-02   4.9650000000000000e-01  -4.7600000000000003e-02  -7.4499999999999997e-02   1.2206999999999999e+00   5.3369999999999995e-01   3.3083000000000000e+00   5.3939999999999999e-01   9.6199999999999994e-02   2.6540000000000002e-01
   1.7630000000000001e-01  -1.3189999999999999e-01   5.1470000000000005e-01   3.7240000000000001e-01  -1.5229999999999999e-01  -6.1400000000000003e-02   8.8780000000000003e-01   4.2249999999999999e-01   2.6989000000000001e+00   5.8760000000000001e-01  -5.7700000000000001e-02   2.8310000000000002e-01
  -6.6100000000000006e-02   4.3999999999999997e-02  -1.7160000000000000e-01   3.9140000000000003e-01  -1.6180000000000000e-01  -6.1400000000000003e-02   1.0653999999999999e+00   4.2249999999999999e-01   2.7858999999999998e+00   5.1049999999999995e-01   5.7700000000000001e-02   2.5209999999999999e-01
   2.1999999999999999e-02  -1.9789999999999999e-01   0.0000000000000000e+00   4.6779999999999999e-01  -9.5200000000000007e-02  -5.7000000000000002e-02   1.0653999999999999e+00   2.6679999999999998e-01   2.8730000000000002e+00   4.5269999999999999e-01   1.0580000000000001e-01   2.6100000000000001e-01
   2.4249999999999999e-01   2.1999999999999999e-02  -3.4310000000000002e-01   4.1049999999999998e-01  -1.3320000000000001e-01  -5.2600000000000001e-02   1.3095000000000001e+00   3.5580000000000001e-01   3.0470999999999999e+00   5.6830000000000003e-01   1.7319999999999999e-01   2.3890000000000000e-01
   1.5429999999999999e-01  -2.1999999999999999e-02   1.7160000000000000e-01   4.7739999999999999e-01  -6.6600000000000006e-02  -1.0090000000000000e-01   9.9880000000000002e-01   4.8920000000000002e-01   2.5247000000000002e+00   4.5269999999999999e-01   1.9199999999999998e-02   2.4770000000000000e-01
   6.6100000000000006e-02   2.4179999999999999e-01   6.0050000000000003e-01   5.4420000000000002e-01  -1.3320000000000001e-01  -4.8200000000000000e-02   1.0653999999999999e+00   5.3369999999999995e-01   2.5247000000000002e+00   5.2020000000000000e-01   1.6360000000000000e-01   3.0520000000000003e-01
   2.1999999999999999e-02   4.3999999999999997e-02   4.2890000000000000e-01   3.8190000000000002e-01  -1.5229999999999999e-01  -3.5099999999999999e-02   9.1000000000000003e-01   4.0020000000000000e-01   3.0470999999999999e+00   5.2980000000000005e-01   9.6199999999999994e-02   2.4770000000000000e-01
  -1.7630000000000001e-01   1.0990000000000000e-01  -3.4310000000000002e-01   4.6779999999999999e-01  -3.8100000000000002e-02  -4.3900000000000002e-02   1.0653999999999999e+00   4.0020000000000000e-01   2.6118000000000001e+00   4.9130000000000001e-01   7.6999999999999999e-02   2.3890000000000000e-01
   0.0000000000000000e+00  -6.6000000000000003e-02   4.2890000000000000e-01   4.7739999999999999e-01  -1.2370000000000000e-01  -9.2100000000000001e-02   1.1096999999999999e+00   4.6689999999999998e-01   3.2212000000000001e+00   5.1049999999999995e-01   6.7400000000000002e-02   2.6540000000000002e-01
   2.8649999999999998e-01   0.0000000000000000e+00   8.5800000000000001e-02   5.0600000000000001e-01  -2.8500000000000001e-02  -7.4499999999999997e-02   1.0431999999999999e+00   3.1130000000000002e-01   2.7858999999999998e+00   5.1049999999999995e-01   7.6999999999999999e-02   2.5659999999999999e-01
  -6.6100000000000006e-02  -8.7900000000000006e-02   6.8630000000000002e-01   4.2959999999999998e-01  -6.6600000000000006e-02  -7.0199999999999999e-02   1.0431999999999999e+00   4.4469999999999998e-01   3.8306000000000000e+00   4.8159999999999997e-01   4.8099999999999997e-02   2.3000000000000001e-01
   1.3230000000000000e-01  -1.0990000000000000e-01   2.5740000000000002e-01   3.9140000000000003e-01  -9.4999999999999998e-03  -8.7700000000000000e-02   9.3220000000000003e-01   5.1139999999999997e-01   3.3953000000000002e+00   5.2020000000000000e-01   1.1550000000000001e-01   2.2559999999999999e-01
   2.2040000000000001e-01  -2.1999999999999999e-02   5.1470000000000005e-01   5.0600000000000001e-01  -1.3320000000000001e-01  -4.3900000000000002e-02   1.0875999999999999e+00   4.8920000000000002e-01   3.1341999999999999e+00   5.7799999999999996e-01   1.2509999999999999e-01   2.7429999999999999e-01
   4.4100000000000000e-02   1.9789999999999999e-01   1.7160000000000000e-01   3.8190000000000002e-01  -3.8100000000000002e-02  -6.1400000000000003e-02   9.9880000000000002e-01   3.7800000000000000e-01   3.1341999999999999e+00   4.9130000000000001e-01   6.7400000000000002e-02   2.7429999999999999e-01
   1.7630000000000001e-01  -1.5390000000000001e-01   8.5800000000000001e-02   4.2959999999999998e-01  -5.7099999999999998e-02  -3.5099999999999999e-02   9.5440000000000003e-01   3.5580000000000001e-01   3.0470999999999999e+00   4.7199999999999998e-01   1.5400000000000000e-01   2.5659999999999999e-01
   2.8649999999999998e-01  -2.1999999999999999e-02   0.0000000000000000e+00   4.0100000000000002e-01  -2.8500000000000001e-02  -5.7000000000000002e-02   9.3220000000000003e-01   3.7800000000000000e-01   3.2212000000000001e+00   5.7799999999999996e-01   9.6199999999999994e-02   2.0790000000000000e-01
  -8.8200000000000001e-02   1.3189999999999999e-01   1.7160000000000000e-01   4.3919999999999998e-01  -1.7130000000000001e-01  -2.6300000000000000e-02   1.1984999999999999e+00   4.0020000000000000e-01   3.3953000000000002e+00   5.1049999999999995e-01   1.3469999999999999e-01   2.6540000000000002e-01
   6.6100000000000006e-02  -2.1999999999999999e-02   0.0000000000000000e+00   5.3469999999999995e-01  -1.3320000000000001e-01  -1.7500000000000002e-02   1.0431999999999999e+00   4.6689999999999998e-01   2.7858999999999998e+00   4.2380000000000001e-01   5.7700000000000001e-02   2.2559999999999999e-01
   1.9839999999999999e-01  -1.0990000000000000e-01   3.4310000000000002e-01   4.3919999999999998e-01  -7.6100000000000001e-02  -1.0520000000000000e-01   8.8780000000000003e-01   4.4469999999999998e-01   2.5247000000000002e+00   5.3939999999999999e-01   1.2509999999999999e-01   2.4770000000000000e-01
   1.7630000000000001e-01   0.0000000000000000e+00   8.5800000000000001e-02   3.9140000000000003e-01  -7.6100000000000001e-02  -7.4499999999999997e-02   9.9880000000000002e-01   3.1130000000000002e-01   3.3083000000000000e+00   5.8760000000000001e-01   9.5999999999999992e-03   2.3890000000000000e-01
   1.3230000000000000e-01  -6.6000000000000003e-02   4.2890000000000000e-01   3.5330000000000000e-01  -4.7600000000000003e-02  -4.8200000000000000e-02   1.1540999999999999e+00   4.0020000000000000e-01   3.3953000000000002e+00   4.5269999999999999e-01   9.6199999999999994e-02   2.3890000000000000e-01
  -2.1999999999999999e-02   8.7900000000000006e-02  -3.4310000000000002e-01   4.2959999999999998e-01  -1.2370000000000000e-01  -7.4499999999999997e-02   9.7660000000000002e-01   2.8910000000000002e-01   3.3953000000000002e+00   5.2020000000000000e-01   1.6360000000000000e-01   2.7429999999999999e-01
   4.4100000000000000e-02   4.3999999999999997e-02  -1.7160000000000000e-01   4.2009999999999997e-01  -2.8500000000000001e-02  -1.7500000000000002e-02   1.0875999999999999e+00   2.4460000000000001e-01   3.5695000000000001e+00   4.8159999999999997e-01   4.8099999999999997e-02   2.5209999999999999e-01
   1.9839999999999999e-01   4.3999999999999997e-02  -5.1470000000000005e-01   4.2009999999999997e-01  -7.6100000000000001e-02  -5.7000000000000002e-02   9.7660000000000002e-01   2.2239999999999999e-01   3.0470999999999999e+00   4.9130000000000001e-01   8.6599999999999996e-02   2.4770000000000000e-01
   1.3230000000000000e-01   6.6000000000000003e-02   8.5800000000000001e-02   4.2009999999999997e-01  -5.7099999999999998e-02  -6.5799999999999997e-02   9.3220000000000003e-01   3.1130000000000002e-01   2.6989000000000001e+00   4.9130000000000001e-01   3.8500000000000000e-02   2.6100000000000001e-01
   1.5429999999999999e-01   6.6000000000000003e-02   1.7160000000000000e-01   4.4869999999999999e-01  -8.5599999999999996e-02  -3.0700000000000002e-02   1.0653999999999999e+00   5.3369999999999995e-01   3.2212000000000001e+00   4.8159999999999997e-01   5.7700000000000001e-02   2.3000000000000001e-01
   8.8200000000000001e-02   2.1999999999999999e-02   2.5740000000000002e-01   3.9140000000000003e-01   0.0000000000000000e+00  -3.5099999999999999e-02   1.0653999999999999e+00   2.8910000000000002e-01   3.5695000000000001e+00   5.1049999999999995e-01   7.6999999999999999e-02   2.4770000000000000e-01
   2.1999999999999999e-02  -1.0990000000000000e-01   4.2890000000000000e-01   4.5829999999999999e-01  -1.0470000000000000e-01  -3.5099999999999999e-02   1.1540999999999999e+00   3.3350000000000002e-01   3.0470999999999999e+00   5.1049999999999995e-01   6.7400000000000002e-02   2.6100000000000001e-01
   4.4100000000000000e-02   1.0990000000000000e-01   5.1470000000000005e-01   5.0600000000000001e-01  -1.9000000000000000e-02  -7.4499999999999997e-02   1.0209999999999999e+00   4.8920000000000002e-01   3.4824000000000002e+00   5.1049999999999995e-01   4.8099999999999997e-02   2.8749999999999998e-01
   6.6100000000000006e-02   2.1999999999999999e-02   9.4359999999999999e-01   4.6779999999999999e-01  -1.1420000000000000e-01  -5.7000000000000002e-02   9.7660000000000002e-01   6.6710000000000003e-01   2.5247000000000002e+00   4.3350000000000000e-01   1.0580000000000001e-01   2.7870000000000000e-01
   1.1020000000000001e-01  -2.4179999999999999e-01   3.4310000000000002e-01   3.5330000000000000e-01  -3.8100000000000002e-02  -3.5099999999999999e-02   1.0653999999999999e+00   2.8910000000000002e-01   3.6564999999999999e+00   5.1049999999999995e-01   8.6599999999999996e-02   2.4770000000000000e-01
  -1.7630000000000001e-01  -6.6000000000000003e-02  -9.4359999999999999e-01   4.4869999999999999e-01  -4.7600000000000003e-02  -1.0090000000000000e-01   1.1318999999999999e+00   4.2249999999999999e-01   3.4824000000000002e+00   5.0090000000000001e-01   3.8500000000000000e-02   2.1679999999999999e-01
   1.1020000000000001e-01  -1.3189999999999999e-01  -1.7160000000000000e-01   4.0100000000000002e-01  -1.9030000000000000e-01  -4.8200000000000000e-02   1.0209999999999999e+00   1.7790000000000000e-01   3.1341999999999999e+00   5.2020000000000000e-01   1.2509999999999999e-01   2.4329999999999999e-01
  -8.8200000000000001e-02  -6.6000000000000003e-02   1.7160000000000000e-01   3.2460000000000000e-01  -1.4269999999999999e-01  -1.7500000000000002e-02   1.4871000000000001e+00   3.3350000000000002e-01   3.0470999999999999e+00   4.2380000000000001e-01   1.0580000000000001e-01   2.3440000000000000e-01
   2.2040000000000001e-01   1.9789999999999999e-01   3.4310000000000002e-01   5.0600000000000001e-01  -9.5200000000000007e-02  -7.8899999999999998e-02   1.2206999999999999e+00   4.6689999999999998e-01   3.3083000000000000e+00   4.5269999999999999e-01   8.6599999999999996e-02   1.8579999999999999e-01
  -4.4100000000000000e-02   2.1999999999999999e-02   5.1470000000000005e-01   4.3919999999999998e-01  -6.6600000000000006e-02  -1.2280000000000001e-01   1.1096999999999999e+00   3.7800000000000000e-01   2.6989000000000001e+00   5.2980000000000005e-01   1.6360000000000000e-01   2.8310000000000002e-01
  -6.6100000000000006e-02  -2.1980000000000000e-01  -1.1152000000000000e+00   4.1049999999999998e-01  -9.5200000000000007e-02  -7.8899999999999998e-02   9.3220000000000003e-01   3.5580000000000001e-01   3.1341999999999999e+00   5.2980000000000005e-01   1.1550000000000001e-01   2.4329999999999999e-01
   1.3230000000000000e-01   1.0990000000000000e-01   3.4310000000000002e-01   5.8240000000000003e-01  -1.9000000000000000e-02  -1.0090000000000000e-01   1.1540999999999999e+00   4.6689999999999998e-01   3.3953000000000002e+00   4.9130000000000001e-01   1.9199999999999998e-02   2.2559999999999999e-01
   3.5270000000000001e-01   8.7900000000000006e-02  -3.4310000000000002e-01   4.6779999999999999e-01  -6.6600000000000006e-02  -3.9500000000000000e-02   1.0209999999999999e+00   5.5589999999999995e-01   2.9600000000000000e+00   4.1420000000000001e-01   1.5400000000000000e-01   2.3000000000000001e-01
  -2.1999999999999999e-02  -8.7900000000000006e-02  -2.5740000000000002e-01   4.1049999999999998e-01  -8.5599999999999996e-02  -4.3900000000000002e-02   9.9880000000000002e-01   3.3350000000000002e-01   2.2635999999999998e+00   5.2980000000000005e-01   1.6360000000000000e-01   2.6540000000000002e-01
   4.4100000000000000e-02  -1.3189999999999999e-01   4.2890000000000000e-01   3.7240000000000001e-01  -1.3320000000000001e-01  -1.7500000000000002e-02   1.1762999999999999e+00   4.8920000000000002e-01   3.0470999999999999e+00   4.0460000000000002e-01   4.8099999999999997e-02   2.1229999999999999e-01
   2.8649999999999998e-01  -1.5390000000000001e-01   1.7160000000000000e-01   4.0100000000000002e-01  -9.5200000000000007e-02  -8.7700000000000000e-02   1.0209999999999999e+00   4.8920000000000002e-01   2.6118000000000001e+00   4.7199999999999998e-01   7.6999999999999999e-02   2.2120000000000001e-01
   2.2040000000000001e-01  -2.1999999999999999e-02   2.5740000000000002e-01   3.8190000000000002e-01   0.0000000000000000e+00  -5.7000000000000002e-02   1.2428999999999999e+00   4.6689999999999998e-01   3.3953000000000002e+00   5.2980000000000005e-01   1.2509999999999999e-01   2.3890000000000000e-01
  -1.5429999999999999e-01   4.3999999999999997e-02  -6.0050000000000003e-01   5.6330000000000002e-01  -9.5200000000000007e-02  -1.0960000000000000e-01   1.3761000000000001e+00   4.6689999999999998e-01   2.2635999999999998e+00   5.3939999999999999e-01  -2.8899999999999999e-02   2.7870000000000000e-01
  -1.3230000000000000e-01  -1.3189999999999999e-01  -5.1470000000000005e-01   4.4869999999999999e-01  -2.8500000000000001e-02  -9.6500000000000002e-02   1.1096999999999999e+00   5.5589999999999995e-01   3.2212000000000001e+00   5.1049999999999995e-01   7.6999999999999999e-02   2.3440000000000000e-01
   2.2040000000000001e-01   8.7900000000000006e-02  -3.4310000000000002e-01   3.8190000000000002e-01  -2.8500000000000001e-02  -1.7500000000000002e-02   1.1318999999999999e+00   5.1139999999999997e-01   2.4377000000000000e+00   4.1420000000000001e-01   1.2509999999999999e-01   2.5209999999999999e-01
   1.9839999999999999e-01   8.7900000000000006e-02   5.1470000000000005e-01   4.5829999999999999e-01  -4.7600000000000003e-02  -1.0520000000000000e-01   9.7660000000000002e-01   4.0020000000000000e-01   2.5247000000000002e+00   5.1049999999999995e-01   8.6599999999999996e-02   2.6540000000000002e-01
   2.1999999999999999e-02   6.6000000000000003e-02  -8.5800000000000001e-02   4.7739999999999999e-01  -1.0470000000000000e-01  -6.5799999999999997e-02   1.0431999999999999e+00   2.6679999999999998e-01   2.8730000000000002e+00   4.5269999999999999e-01   9.6199999999999994e-02   2.7429999999999999e-01
  -2.1999999999999999e-02  -6.6000000000000003e-02  -8.5800000000000001e-02   4.9650000000000000e-01  -3.8100000000000002e-02   2.1899999999999999e-02   1.1762999999999999e+00   1.3339999999999999e-01   2.7858999999999998e+00   5.3939999999999999e-01   3.8500000000000000e-02   2.7870000000000000e-01
   6.6100000000000006e-02   1.3189999999999999e-01   8.5800000000000001e-02   3.7240000000000001e-01  -1.4269999999999999e-01  -8.7700000000000000e-02   1.1540999999999999e+00   6.2260000000000004e-01   2.9600000000000000e+00   4.7199999999999998e-01   8.6599999999999996e-02   2.2559999999999999e-01
   6.6100000000000006e-02  -2.1999999999999999e-02  -8.5800000000000001e-02   3.0549999999999999e-01  -1.7130000000000001e-01  -6.1400000000000003e-02   1.0653999999999999e+00   3.3350000000000002e-01   3.3953000000000002e+00   4.5269999999999999e-01   1.0580000000000001e-01   2.9189999999999999e-01
   1.1020000000000001e-01  -4.3999999999999997e-02   1.7160000000000000e-01   3.8190000000000002e-01  -1.2370000000000000e-01  -2.6300000000000000e-02   1.0209999999999999e+00   3.1130000000000002e-01   3.6564999999999999e+00   5.2980000000000005e-01   9.6199999999999994e-02   2.6100000000000001e-01
   2.1999999999999999e-02  -2.1999999999999999e-02  -3.4310000000000002e-01   4.1049999999999998e-01  -4.7600000000000003e-02  -1.0520000000000000e-01   1.2428999999999999e+00   4.2249999999999999e-01   2.6118000000000001e+00   5.4910000000000003e-01   5.7700000000000001e-02   2.1229999999999999e-01
   2.6450000000000001e-01  -2.1999999999999999e-02  -5.1470000000000005e-01   4.9650000000000000e-01   0.0000000000000000e+00  -7.4499999999999997e-02   1.0431999999999999e+00   5.5589999999999995e-01   3.4824000000000002e+00   4.7199999999999998e-01   1.8279999999999999e-01   1.9460000000000000e-01
   3.3060000000000000e-01  -4.3999999999999997e-02   5.1470000000000005e-01   5.7279999999999998e-01  -8.5599999999999996e-02  -5.7000000000000002e-02   1.0875999999999999e+00   5.5589999999999995e-01   2.7858999999999998e+00   4.3350000000000000e-01   1.5400000000000000e-01   2.7870000000000000e-01
   1.7630000000000001e-01   1.3189999999999999e-01   1.0294000000000001e+00   4.3919999999999998e-01   0.0000000000000000e+00  -7.8899999999999998e-02   1.0653999999999999e+00   2.8910000000000002e-01   2.3506000000000000e+00   5.5869999999999997e-01   9.6199999999999994e-02   2.3000000000000001e-01
  -4.4100000000000000e-02  -8.7900000000000006e-02   2.5740000000000002e-01   4.3919999999999998e-01   0.0000000000000000e+00  -5.2600000000000001e-02   1.1540999999999999e+00   3.3350000000000002e-01   2.9600000000000000e+00   4.8159999999999997e-01   1.6360000000000000e-01   2.3440000000000000e-01
   2.1999999999999999e-02  -2.1980000000000000e-01   5.1470000000000005e-01   4.7739999999999999e-01  -4.7600000000000003e-02  -6.5799999999999997e-02   1.0209999999999999e+00   2.8910000000000002e-01   2.5247000000000002e+00   4.9130000000000001e-01   7.6999999999999999e-02   2.2120000000000001e-01
   2.8649999999999998e-01   2.1999999999999999e-02   8.5800000000000001e-02   5.4420000000000002e-01  -1.9000000000000000e-02  -8.3299999999999999e-02   1.1540999999999999e+00   3.5580000000000001e-01   3.3953000000000002e+00   5.5869999999999997e-01   9.6199999999999994e-02   2.6100000000000001e-01
  -8.8200000000000001e-02  -1.0990000000000000e-01   9.4359999999999999e-01   3.9140000000000003e-01  -2.8500000000000001e-02  -7.4499999999999997e-02   9.1000000000000003e-01   5.7809999999999995e-01   3.1341999999999999e+00   5.1049999999999995e-01   5.7700000000000001e-02   2.1679999999999999e-01
  -4.4100000000000000e-02   1.5390000000000001e-01   1.7160000000000000e-01   4.9650000000000000e-01  -8.5599999999999996e-02  -1.7500000000000002e-02   1.0653999999999999e+00   3.7800000000000000e-01   3.0470999999999999e+00   4.6239999999999998e-01   9.6199999999999994e-02   2.7870000000000000e-01
   0.0000000000000000e+00   1.7590000000000000e-01  -6.8630000000000002e-01   4.2959999999999998e-01  -7.6100000000000001e-02  -1.0090000000000000e-01   1.1318999999999999e+00   3.7800000000000000e-01   3.4824000000000002e+00   5.3939999999999999e-01   1.4430000000000001e-01   2.8310000000000002e-01
   2.1999999999999999e-02   2.1999999999999999e-02   1.7160000000000000e-01   4.1049999999999998e-01  -1.6180000000000000e-01   2.6300000000000000e-02   1.1096999999999999e+00   4.0020000000000000e-01   2.0893999999999999e+00   5.3939999999999999e-01   8.6599999999999996e-02   2.0790000000000000e-01
   6.6100000000000006e-02  -4.3999999999999997e-02  -2.5740000000000002e-01   4.8690000000000000e-01  -1.8079999999999999e-01  -5.2600000000000001e-02   1.1762999999999999e+00   2.0010000000000000e-01   2.7858999999999998e+00   4.3350000000000000e-01   1.7319999999999999e-01   2.4770000000000000e-01
   6.6100000000000006e-02  -2.4179999999999999e-01   8.5780000000000001e-01   3.9140000000000003e-01  -1.0470000000000000e-01  -8.3299999999999999e-02   9.9880000000000002e-01   4.4469999999999998e-01   3.4824000000000002e+00   5.2020000000000000e-01   1.3469999999999999e-01   2.3440000000000000e-01
   0.0000000000000000e+00   4.3999999999999997e-02  -1.7160000000000000e-01   3.7240000000000001e-01  -5.7099999999999998e-02  -1.2720000000000001e-01   1.0875999999999999e+00   3.1130000000000002e-01   1.5670999999999999e+00   4.5269999999999999e-01   9.6199999999999994e-02   2.0349999999999999e-01
   2.1999999999999999e-02  -2.4179999999999999e-01   8.5800000000000001e-02   3.6280000000000001e-01  -2.1890000000000001e-01  -7.0199999999999999e-02   1.0431999999999999e+00   6.0040000000000004e-01   3.1341999999999999e+00   3.9489999999999997e-01   1.3469999999999999e-01   2.3000000000000001e-01
  -8.8200000000000001e-02  -6.6000000000000003e-02   1.7160000000000000e-01   3.8190000000000002e-01  -4.7600000000000003e-02  -9.6500000000000002e-02   1.0875999999999999e+00   2.8910000000000002e-01   2.1764999999999999e+00   4.6239999999999998e-01   8.6599999999999996e-02   2.5659999999999999e-01
   1.9839999999999999e-01  -4.3999999999999997e-02  -8.5800000000000001e-02   4.4869999999999999e-01  -9.4999999999999998e-03  -1.2280000000000001e-01   9.9880000000000002e-01   2.2239999999999999e-01   3.1341999999999999e+00   4.7199999999999998e-01   1.1550000000000001e-01   2.5659999999999999e-01
   8.8200000000000001e-02  -1.3189999999999999e-01  -8.5800000000000001e-02   3.8190000000000002e-01   0.0000000000000000e+00  -4.8200000000000000e-02   1.1318999999999999e+00   2.6679999999999998e-01   3.4824000000000002e+00   4.2380000000000001e-01   1.9239999999999999e-01   2.4329999999999999e-01
   6.6100000000000006e-02  -1.5390000000000001e-01  -3.4310000000000002e-01   3.7240000000000001e-01  -6.6600000000000006e-02  -3.5099999999999999e-02   9.9880000000000002e-01   2.8910000000000002e-01   2.8730000000000002e+00   4.6239999999999998e-01  -9.5999999999999992e-03   2.7870000000000000e-01
   0.0000000000000000e+00   1.3189999999999999e-01  -6.0050000000000003e-01   4.2959999999999998e-01  -8.5599999999999996e-02  -7.4499999999999997e-02   9.9880000000000002e-01   3.7800000000000000e-01   2.8730000000000002e+00   4.9130000000000001e-01   6.7400000000000002e-02   2.6100000000000001e-01
   1.7630000000000001e-01  -1.5390000000000001e-01   0.0000000000000000e+00   3.3420000000000000e-01  -1.3320000000000001e-01  -8.7700000000000000e-02   1.0653999999999999e+00   4.6689999999999998e-01   2.6989000000000001e+00   5.2020000000000000e-01   1.0580000000000001e-01   2.5659999999999999e-01
   1.1020000000000001e-01  -1.0990000000000000e-01   3.4310000000000002e-01   4.0100000000000002e-01  -4.7600000000000003e-02  -7.4499999999999997e-02   1.0653999999999999e+00   3.5580000000000001e-01   2.7858999999999998e+00   4.4309999999999999e-01   1.6360000000000000e-01   2.5659999999999999e-01
   2.1999999999999999e-02   1.0990000000000000e-01   1.7160000000000000e-01   3.9140000000000003e-01  -9.5200000000000007e-02  -9.2100000000000001e-02   1.2428999999999999e+00   1.5559999999999999e-01   3.1341999999999999e+00   5.0090000000000001e-01   1.9199999999999998e-02   2.8749999999999998e-01
   1.7630000000000001e-01  -1.0990000000000000e-01  -8.5800000000000001e-02   4.7739999999999999e-01  -1.9000000000000000e-02  -7.8899999999999998e-02   1.1096999999999999e+00   2.8910000000000002e-01   2.7858999999999998e+00   4.5269999999999999e-01   8.6599999999999996e-02   2.4329999999999999e-01
   1.1020000000000001e-01   2.1999999999999999e-02   0.0000000000000000e+00   3.8190000000000002e-01  -9.5200000000000007e-02   4.8200000000000000e-02   1.1984999999999999e+00   3.1130000000000002e-01   3.3953000000000002e+00   4.6239999999999998e-01   4.8099999999999997e-02   2.8310000000000002e-01
   8.8200000000000001e-02   8.7900000000000006e-02   8.5800000000000001e-02   5.4420000000000002e-01   0.0000000000000000e+00  -1.6230000000000000e-01   1.2428999999999999e+00   2.2239999999999999e-01   2.4377000000000000e+00   5.2020000000000000e-01   2.8899999999999999e-02   2.6100000000000001e-01
  -8.8200000000000001e-02  -8.7900000000000006e-02  -8.5800000000000001e-02   4.2009999999999997e-01  -1.0470000000000000e-01  -6.5799999999999997e-02   9.7660000000000002e-01   5.1139999999999997e-01   3.6564999999999999e+00   5.1049999999999995e-01   8.6599999999999996e-02   2.4770000000000000e-01
   2.2040000000000001e-01  -2.6379999999999998e-01   2.5740000000000002e-01   3.8190000000000002e-01  -1.3320000000000001e-01  -6.5799999999999997e-02   1.0431999999999999e+00   3.7800000000000000e-01   3.7435999999999998e+00   5.0090000000000001e-01   8.6599999999999996e-02   2.6100000000000001e-01
   2.6450000000000001e-01  -1.7590000000000000e-01   1.7160000000000000e-01   4.1049999999999998e-01  -1.9000000000000000e-02  -8.3299999999999999e-02   1.1096999999999999e+00   1.3339999999999999e-01   2.7858999999999998e+00   5.0090000000000001e-01   6.7400000000000002e-02   2.9640000000000000e-01
   4.4100000000000000e-02   1.7590000000000000e-01   0.0000000000000000e+00   4.2009999999999997e-01  -1.1420000000000000e-01  -8.3299999999999999e-02   9.7660000000000002e-01   4.6689999999999998e-01   3.1341999999999999e+00   4.8159999999999997e-01   8.6599999999999996e-02   2.4329999999999999e-01
  -4.4100000000000000e-02  -2.6379999999999998e-01   1.7160000000000000e-01   3.7240000000000001e-01  -6.6600000000000006e-02  -1.0960000000000000e-01   1.2873000000000001e+00   2.8910000000000002e-01   3.3953000000000002e+00   5.1049999999999995e-01   1.0580000000000001e-01   2.5659999999999999e-01
   2.2040000000000001e-01  -2.1980000000000000e-01  -8.5800000000000001e-02   4.2009999999999997e-01  -2.8500000000000001e-02  -1.2720000000000001e-01   1.1318999999999999e+00   2.6679999999999998e-01   3.0470999999999999e+00   4.5269999999999999e-01   1.0580000000000001e-01   2.6540000000000002e-01
   1.5429999999999999e-01  -2.6379999999999998e-01   0.0000000000000000e+00   4.4869999999999999e-01  -2.8500000000000001e-02  -6.1400000000000003e-02   7.7680000000000005e-01   1.3339999999999999e-01   3.8306000000000000e+00   4.8159999999999997e-01   7.6999999999999999e-02   2.5659999999999999e-01
   8.8200000000000001e-02   1.0990000000000000e-01   8.5800000000000001e-02   4.0100000000000002e-01  -3.8100000000000002e-02  -9.6500000000000002e-02   9.7660000000000002e-01   2.0010000000000000e-01   2.1764999999999999e+00   5.0090000000000001e-01   7.6999999999999999e-02   2.4770000000000000e-01
   2.1999999999999999e-02  -6.6000000000000003e-02   4.2890000000000000e-01   4.0100000000000002e-01  -6.6600000000000006e-02  -1.1840000000000001e-01   1.0431999999999999e+00   5.1139999999999997e-01   2.4377000000000000e+00   4.8159999999999997e-01   2.8899999999999999e-02   2.2120000000000001e-01
   1.3230000000000000e-01  -1.0990000000000000e-01  -2.5740000000000002e-01   5.8240000000000003e-01  -9.4999999999999998e-03  -5.7000000000000002e-02   9.5440000000000003e-01   4.4469999999999998e-01   3.0470999999999999e+00   5.3939999999999999e-01   7.6999999999999999e-02   2.7429999999999999e-01
   1.1020000000000001e-01   0.0000000000000000e+00  -3.4310000000000002e-01   4.7739999999999999e-01  -1.1420000000000000e-01  -1.0520000000000000e-01   1.1984999999999999e+00   4.6689999999999998e-01   3.2212000000000001e+00   5.1049999999999995e-01   6.7400000000000002e-02   2.5209999999999999e-01
   4.4100000000000000e-02  -6.6000000000000003e-02   4.2890000000000000e-01   4.0100000000000002e-01  -2.8500000000000001e-02  -7.0199999999999999e-02   1.0209999999999999e+00   4.4469999999999998e-01   3.2212000000000001e+00   4.2380000000000001e-01   1.0580000000000001e-01   2.3440000000000000e-01
   6.6100000000000006e-02   8.7900000000000006e-02  -2.5740000000000002e-01   3.7240000000000001e-01  -3.8100000000000002e-02  -2.1899999999999999e-02   1.1318999999999999e+00   4.0020000000000000e-01   2.6118000000000001e+00   4.8159999999999997e-01   5.7700000000000001e-02   2.7870000000000000e-01
   1.3230000000000000e-01  -1.0990000000000000e-01   0.0000000000000000e+00   5.2510000000000001e-01  -1.0470000000000000e-01  -3.9500000000000000e-02   8.8780000000000003e-01   4.6689999999999998e-01   3.2212000000000001e+00   4.9130000000000001e-01   1.0580000000000001e-01   2.1679999999999999e-01
   6.6100000000000006e-02  -4.3999999999999997e-02   3.4310000000000002e-01   4.4869999999999999e-01   9.4999999999999998e-03  -1.0090000000000000e-01   1.1318999999999999e+00   3.5580000000000001e-01   3.0470999999999999e+00   4.0460000000000002e-01   3.8500000000000000e-02   2.5659999999999999e-01
  -2.1999999999999999e-02  -6.6000000000000003e-02   6.0050000000000003e-01   4.2009999999999997e-01  -1.0470000000000000e-01  -7.0199999999999999e-02   1.0431999999999999e+00   3.7800000000000000e-01   3.3953000000000002e+00   4.9130000000000001e-01   6.7400000000000002e-02   2.5209999999999999e-01
  -6.6100000000000006e-02  -8.7900000000000006e-02   1.7160000000000000e-01   4.4869999999999999e-01  -4.7600000000000003e-02  -8.3299999999999999e-02   1.0875999999999999e+00   3.3350000000000002e-01   3.1341999999999999e+00   5.0090000000000001e-01   8.6599999999999996e-02   2.5659999999999999e-01
   1.9839999999999999e-01   1.3189999999999999e-01   2.5740000000000002e-01   4.7739999999999999e-01  -6.6600000000000006e-02  -6.5799999999999997e-02   1.0875999999999999e+00   3.5580000000000001e-01   3.0470999999999999e+00   4.7199999999999998e-01   1.8279999999999999e-01   2.2120000000000001e-01
   2.2040000000000001e-01   1.0990000000000000e-01  -2.5740000000000002e-01   4.8690000000000000e-01  -5.7099999999999998e-02  -1.0090000000000000e-01   1.1762999999999999e+00   3.7800000000000000e-01   3.1341999999999999e+00   4.5269999999999999e-01   5.7700000000000001e-02   2.6100000000000001e-01
   0.0000000000000000e+00   6.6000000000000003e-02  -8.5780000000000001e-01   5.2510000000000001e-01  -5.7099999999999998e-02  -7.4499999999999997e-02   1.1540999999999999e+00   2.6679999999999998e-01   2.4377000000000000e+00   4.2380000000000001e-01   9.6199999999999994e-02   2.7870000000000000e-01
   2.4249999999999999e-01   4.3999999999999997e-02   0.0000000000000000e+00   4.3919999999999998e-01   1.9000000000000000e-02  -5.2600000000000001e-02   1.2428999999999999e+00   3.1130000000000002e-01   3.0470999999999999e+00   4.6239999999999998e-01  -1.9199999999999998e-02   2.3890000000000000e-01
   1.5429999999999999e-01   8.7900000000000006e-02   8.5800000000000001e-02   4.2009999999999997e-01  -2.0930000000000001e-01  -7.8899999999999998e-02   1.0653999999999999e+00   4.4469999999999998e-01   3.1341999999999999e+00   5.2980000000000005e-01   1.7319999999999999e-01   2.4329999999999999e-01
   0.0000000000000000e+00   6.6000000000000003e-02   8.5800000000000001e-02   4.6779999999999999e-01  -1.5229999999999999e-01  -7.0199999999999999e-02   9.7660000000000002e-01   1.5559999999999999e-01   3.3083000000000000e+00   5.1049999999999995e-01   6.7400000000000002e-02   2.8749999999999998e-01
   1.9839999999999999e-01   1.0990000000000000e-01  -1.7160000000000000e-01   4.8690000000000000e-01  -1.0470000000000000e-01  -1.0520000000000000e-01   1.0875999999999999e+00   2.4460000000000001e-01   2.5247000000000002e+00   5.2980000000000005e-01   1.3469999999999999e-01   2.4770000000000000e-01
   3.7469999999999998e-01   0.0000000000000000e+00   4.2890000000000000e-01   3.6280000000000001e-01  -4.7600000000000003e-02  -2.1899999999999999e-02   1.1984999999999999e+00   3.1130000000000002e-01   2.6118000000000001e+00   4.8159999999999997e-01   1.3469999999999999e-01   2.6100000000000001e-01
   0.0000000000000000e+00  -4.3999999999999997e-02  -6.0050000000000003e-01   4.3919999999999998e-01  -1.6180000000000000e-01  -4.3900000000000002e-02   1.0209999999999999e+00   2.6679999999999998e-01   2.7858999999999998e+00   4.8159999999999997e-01   1.6360000000000000e-01   2.5209999999999999e-01
   3.9679999999999999e-01  -2.8580000000000000e-01   2.5740000000000002e-01   4.5829999999999999e-01  -8.5599999999999996e-02  -4.8200000000000000e-02   1.0875999999999999e+00   2.0010000000000000e-01   3.4824000000000002e+00   5.4910000000000003e-01   6.7400000000000002e-02   2.3440000000000000e-01
  -6.6100000000000006e-02   6.6000000000000003e-02  -2.5740000000000002e-01   4.8690000000000000e-01  -1.0470000000000000e-01  -3.9500000000000000e-02   1.1096999999999999e+00   3.5580000000000001e-01   2.4377000000000000e+00   4.5269999999999999e-01   1.2509999999999999e-01   2.3440000000000000e-01
   1.9839999999999999e-01   6.6000000000000003e-02  -2.5740000000000002e-01   4.5829999999999999e-01  -1.2370000000000000e-01  -5.2600000000000001e-02   1.0653999999999999e+00   4.2249999999999999e-01   2.0024000000000002e+00   5.2020000000000000e-01   1.3469999999999999e-01   2.6100000000000001e-01
   1.7630000000000001e-01   4.3999999999999997e-02   5.1470000000000005e-01   4.2959999999999998e-01  -6.6600000000000006e-02  -1.0960000000000000e-01   9.3220000000000003e-01   3.1130000000000002e-01   3.1341999999999999e+00   4.1420000000000001e-01   7.6999999999999999e-02   2.7429999999999999e-01
   1.9839999999999999e-01  -1.5390000000000001e-01   4.2890000000000000e-01   4.0100000000000002e-01  -8.5599999999999996e-02  -8.7700000000000000e-02   9.1000000000000003e-01   6.0040000000000004e-01   2.7858999999999998e+00   5.2020000000000000e-01   1.0580000000000001e-01   2.4770000000000000e-01
   1.3230000000000000e-01  -2.1999999999999999e-02   0.0000000000000000e+00   3.0549999999999999e-01  -5.7099999999999998e-02  -4.3900000000000002e-02   1.0653999999999999e+00   3.7800000000000000e-01   3.3083000000000000e+00   4.2380000000000001e-01   1.1550000000000001e-01   2.5659999999999999e-01
   8.8200000000000001e-02  -2.1999999999999999e-02   1.7160000000000000e-01   4.5829999999999999e-01  -1.3320000000000001e-01  -9.6500000000000002e-02   1.1318999999999999e+00   4.2249999999999999e-01   2.3506000000000000e+00   4.8159999999999997e-01   0.0000000000000000e+00   3.1850000000000001e-01
   6.6100000000000006e-02   1.3189999999999999e-01  -2.5740000000000002e-01   5.0600000000000001e-01  -5.7099999999999998e-02  -7.0199999999999999e-02   1.0209999999999999e+00   2.6679999999999998e-01   3.2212000000000001e+00   4.3350000000000000e-01   7.6999999999999999e-02   2.4770000000000000e-01
   1.9839999999999999e-01  -1.5390000000000001e-01   3.4310000000000002e-01   3.4370000000000001e-01  -1.1420000000000000e-01  -7.0199999999999999e-02   9.5440000000000003e-01   5.5589999999999995e-01   3.3083000000000000e+00   4.7199999999999998e-01   5.7700000000000001e-02   2.4770000000000000e-01
   1.3230000000000000e-01  -4.3999999999999997e-02  -8.5800000000000001e-02   4.1049999999999998e-01  -1.0470000000000000e-01  -1.0520000000000000e-01   9.7660000000000002e-01   4.2249999999999999e-01   3.2212000000000001e+00   4.3350000000000000e-01   1.5400000000000000e-01   2.2559999999999999e-01
   8.8200000000000001e-02   1.9789999999999999e-01  -5.1470000000000005e-01   4.6779999999999999e-01  -9.4999999999999998e-03  -1.7500000000000002e-02   9.9880000000000002e-01   3.7800000000000000e-01   2.8730000000000002e+00   5.2020000000000000e-01   9.6199999999999994e-02   3.0080000000000001e-01
   1.1020000000000001e-01   6.6000000000000003e-02   0.0000000000000000e+00   4.2959999999999998e-01  -8.5599999999999996e-02  -9.6500000000000002e-02   9.9880000000000002e-01   4.4469999999999998e-01   2.6118000000000001e+00   5.0090000000000001e-01   1.3469999999999999e-01   2.3440000000000000e-01
   2.6450000000000001e-01  -4.3999999999999997e-02   6.0050000000000003e-01   5.2510000000000001e-01   5.7099999999999998e-02  -1.0960000000000000e-01   1.3317000000000001e+00   2.2239999999999999e-01   2.8730000000000002e+00   5.3939999999999999e-01   2.0210000000000000e-01   2.3440000000000000e-01
   6.6100000000000006e-02  -2.1999999999999999e-02  -1.7160000000000000e-01   5.4420000000000002e-01  -6.6600000000000006e-02  -4.3900000000000002e-02   1.1096999999999999e+00   3.5580000000000001e-01   2.9600000000000000e+00   4.9130000000000001e-01   1.3469999999999999e-01   2.4329999999999999e-01
   1.1020000000000001e-01  -6.6000000000000003e-02   8.5800000000000001e-02   4.1049999999999998e-01  -3.8100000000000002e-02  -6.5799999999999997e-02   9.9880000000000002e-01   4.0020000000000000e-01   2.1764999999999999e+00   4.2380000000000001e-01   0.0000000000000000e+00   2.5209999999999999e-01
   2.1999999999999999e-02  -4.3999999999999997e-02   6.8630000000000002e-01   3.7240000000000001e-01  -9.5200000000000007e-02  -6.5799999999999997e-02   1.0875999999999999e+00   2.2200000000000001e-02   2.7858999999999998e+00   4.8159999999999997e-01   3.8500000000000000e-02   2.3440000000000000e-01
   1.9839999999999999e-01   1.0990000000000000e-01   2.5740000000000002e-01   3.8190000000000002e-01  -1.4269999999999999e-01  -5.2600000000000001e-02   1.0209999999999999e+00   6.2260000000000004e-01   2.4377000000000000e+00   5.2980000000000005e-01   1.4430000000000001e-01   2.3890000000000000e-01
   8.8200000000000001e-02  -8.7900000000000006e-02  -6.0050000000000003e-01   3.1509999999999999e-01  -6.6600000000000006e-02  -1.7500000000000002e-02   1.0431999999999999e+00   2.0010000000000000e-01   2.9600000000000000e+00   4.6239999999999998e-01   5.7700000000000001e-02   2.4770000000000000e-01
   1.3230000000000000e-01  -1.3189999999999999e-01   6.8630000000000002e-01   3.4370000000000001e-01  -9.5200000000000007e-02  -4.3900000000000002e-02   1.1984999999999999e+00   4.6689999999999998e-01   2.6989000000000001e+00   5.2980000000000005e-01   1.4430000000000001e-01   2.3890000000000000e-01
   8.8200000000000001e-02  -2.1980000000000000e-01   1.7160000000000000e-01   4.4869999999999999e-01  -1.0470000000000000e-01  -7.0199999999999999e-02   1.0431999999999999e+00   4.4469999999999998e-01   3.2212000000000001e+00   4.6239999999999998e-01   1.3469999999999999e-01   2.3890000000000000e-01
   2.1999999999999999e-02   4.3999999999999997e-02  -2.5740000000000002e-01   4.7739999999999999e-01  -1.1420000000000000e-01  -8.7700000000000000e-02   1.0653999999999999e+00   2.0010000000000000e-01   3.0470999999999999e+00   5.2980000000000005e-01   1.5400000000000000e-01   2.5659999999999999e-01
  -6.6100000000000006e-02  -1.3189999999999999e-01   8.5780000000000001e-01   4.8690000000000000e-01  -9.4999999999999998e-03  -8.3299999999999999e-02   1.0653999999999999e+00   6.6710000000000003e-01   3.3083000000000000e+00   5.2980000000000005e-01   1.9239999999999999e-01   1.8579999999999999e-01
   6.6100000000000006e-02  -1.5390000000000001e-01   1.7160000000000000e-01   4.7739999999999999e-01  -4.7600000000000003e-02  -7.0199999999999999e-02   1.1984999999999999e+00   5.7809999999999995e-01   2.5247000000000002e+00   6.1650000000000005e-01   3.8500000000000000e-02   2.4329999999999999e-01
  -1.1020000000000001e-01   1.3189999999999999e-01   3.4310000000000002e-01   4.2959999999999998e-01   0.0000000000000000e+00  -8.7700000000000000e-02   9.9880000000000002e-01   2.8910000000000002e-01   3.2212000000000001e+00   6.0690000000000000e-01   1.5400000000000000e-01   2.1229999999999999e-01
  -1.1020000000000001e-01  -6.6000000000000003e-02  -3.4310000000000002e-01   5.0600000000000001e-01  -5.7099999999999998e-02  -4.3900000000000002e-02   1.0431999999999999e+00   6.0040000000000004e-01   2.5247000000000002e+00   4.6239999999999998e-01   1.7319999999999999e-01   2.4770000000000000e-01
