# Supplementary material for: Footwear and Foam Surface Alter Gait Initiation of Typical Subjects
Source: PLoS One. 2015 Aug 13;10(8):e0135821. doi: 10.1371/journal.pone.0135821 (PMC4536224; doi:10.1371/journal.pone.0135821)
Supplement: S1 Dataset — (ZIP) [file pone.0135821.s001.zip › 5_barefoot_av1_01.txt]

   4.3819800000000001e+01   4.4406999999999996e+00   3.5471600000000001e+02  -3.5326000000000000e+00   6.2042999999999999e+00  -5.5689999999999995e-01  -4.8185200000000002e+01   1.7121000000000000e+00   4.2224189999999999e+02  -2.6249400000000001e+01  -1.4057800000000000e+01   6.5469999999999995e-01
   4.3092399999999998e+01   4.1109000000000000e+00   3.4793900000000002e+02  -3.6375999999999999e+00   6.1947999999999999e+00  -4.9109999999999998e-01  -4.8162999999999997e+01   1.6899000000000000e+00   4.2259019999999998e+02  -2.6384200000000000e+01  -1.4028900000000000e+01   6.1929999999999996e-01
   4.2475200000000001e+01   3.8910999999999998e+00   3.4476499999999999e+02  -3.7616999999999998e+00   6.1662999999999997e+00  -3.7709999999999999e-01  -4.8185200000000002e+01   1.8010999999999999e+00   4.2285140000000001e+02  -2.6470900000000000e+01  -1.4134800000000000e+01   6.4139999999999997e-01
   4.2012300000000003e+01   3.6273000000000000e+00   3.4270620000000002e+02  -3.9430999999999998e+00   6.2614000000000001e+00  -3.8590000000000002e-01  -4.8229599999999998e+01   1.5565000000000000e+00   4.2372199999999998e+02  -2.6644300000000001e+01  -1.4154000000000000e+01   6.4580000000000004e-01
   4.1417200000000001e+01   2.6819999999999999e+00   3.4064740000000000e+02  -4.3632000000000000e+00   6.2995000000000001e+00  -3.0259999999999998e-01  -4.8340600000000002e+01   1.5343000000000000e+00   4.2485370000000000e+02  -2.6827300000000001e+01  -1.4231000000000000e+01   6.1040000000000005e-01
   4.0094600000000000e+01   1.5388999999999999e+00   3.3284109999999998e+02  -4.7260000000000000e+00   6.2900000000000000e+00  -2.1929999999999999e-01  -4.8740099999999998e+01   1.5120000000000000e+00   4.2851029999999997e+02  -2.7183700000000002e+01  -1.4375299999999999e+01   4.8220000000000002e-01
   3.8617800000000003e+01  -1.5390000000000001e-01   3.2572100000000000e+02  -5.5374999999999996e+00   6.2900000000000000e+00  -7.0199999999999999e-02  -4.9694499999999998e+01   1.2007000000000001e+00   4.3242800000000000e+02  -2.7713500000000000e+01  -1.4519700000000000e+01   4.3350000000000000e-01
   3.7339399999999998e+01  -2.1764000000000001e+00   3.1791469999999998e+02  -6.6067999999999998e+00   6.2042999999999999e+00   1.4910000000000001e-01  -5.0893000000000001e+01   6.4480000000000004e-01   4.3608449999999999e+02  -2.8368600000000001e+01  -1.4673600000000000e+01   2.6979999999999998e-01
   3.6391599999999997e+01  -4.3967000000000001e+00   3.1362549999999999e+02  -7.5042999999999997e+00   6.4042000000000003e+00   3.2890000000000003e-01  -5.1470100000000002e+01  -8.8900000000000007e-02   4.4113400000000001e+02  -2.9042899999999999e+01  -1.5010400000000001e+01   1.2830000000000000e-01
   3.4628200000000000e+01  -5.5838000000000001e+00   3.0607650000000001e+02  -8.1725999999999992e+00   6.5945000000000000e+00   5.1310000000000000e-01  -5.2202500000000001e+01  -1.0672999999999999e+00   4.4470350000000002e+02  -2.9784600000000001e+01  -1.5270200000000001e+01  -1.3299999999999999e-02
   3.3614199999999997e+01  -7.2766000000000002e+00   2.9724079999999998e+02  -8.8314000000000004e+00   6.4421999999999997e+00   7.1479999999999999e-01  -5.3201300000000003e+01  -2.0901999999999998e+00   4.5245179999999999e+02  -3.1104299999999999e+01  -1.5722400000000000e+01  -3.0080000000000001e-01
   3.2049300000000002e+01  -8.1559000000000008e+00   2.8505950000000001e+02  -9.1464999999999996e+00   6.4042000000000003e+00   8.3760000000000001e-01  -5.4599600000000002e+01  -3.7801000000000000e+00   4.6150610000000000e+02  -3.2751500000000000e+01  -1.6338200000000001e+01  -5.7060000000000000e-01
   3.0770800000000001e+01  -7.6502999999999997e+00   2.7296400000000000e+02  -9.2036999999999995e+00   6.2900000000000000e+00   9.4279999999999997e-01  -5.5909100000000002e+01  -5.3365999999999998e+00   4.7047329999999999e+02  -3.4504700000000000e+01  -1.6992500000000000e+01  -8.7139999999999995e-01
   2.8280100000000001e+01  -5.0122999999999998e+00   2.6104010000000000e+02  -8.9650999999999996e+00   6.2805000000000000e+00   9.9539999999999995e-01  -5.7129800000000003e+01  -6.9375000000000000e+00   4.8048520000000002e+02  -3.6479399999999998e+01  -1.7589099999999998e+01  -1.2871999999999999e+00
   2.6252199999999998e+01  -3.3635000000000002e+00   2.5194700000000000e+02  -8.7550000000000008e+00   6.2423999999999999e+00   1.0611999999999999e+00  -5.8794400000000003e+01  -8.1827000000000005e+00   4.8997480000000002e+02  -3.8299999999999997e+01  -1.8214500000000001e+01  -1.7162999999999999e+00
   2.3981800000000000e+01  -1.4509000000000001e+00   2.4216759999999999e+02  -8.5927000000000007e+00   6.1376999999999997e+00   9.6040000000000003e-01  -6.0547800000000002e+01  -1.0762100000000000e+01   4.9545960000000002e+02  -3.9956800000000001e+01  -1.8811100000000000e+01  -2.1808000000000001e+00
   2.1689499999999999e+01  -4.3969999999999998e-01   2.3093000000000001e+02  -8.4589999999999996e+00   6.0805999999999996e+00   8.7700000000000000e-01  -6.2789499999999997e+01  -1.2140700000000001e+01   5.0103140000000002e+02  -4.1266900000000000e+01  -1.9167100000000001e+01  -2.6053999999999999e+00
   1.9397099999999998e+01   5.7160000000000000e-01   2.2072170000000000e+02  -8.4017999999999997e+00   6.0426000000000002e+00   8.3320000000000005e-01  -6.4476299999999995e+01  -1.3074600000000000e+01   5.0825740000000002e+02  -4.2692500000000003e+01  -1.9600100000000001e+01  -3.0124000000000000e+00
   1.7854099999999999e+01   1.0771999999999999e+00   2.1197170000000000e+02  -8.4780999999999995e+00   6.0330000000000004e+00   7.5860000000000005e-01  -6.5896799999999999e+01  -1.4097400000000000e+01   5.1609280000000001e+02  -4.4310800000000000e+01  -2.0110099999999999e+01  -3.4415000000000000e+00
   1.5627900000000000e+01   7.6939999999999997e-01   2.0279290000000000e+02  -8.4780999999999995e+00   6.0045000000000002e+00   8.0689999999999995e-01  -6.7739000000000004e+01  -1.5587199999999999e+01   5.2445060000000001e+02  -4.5832799999999999e+01  -2.0687400000000000e+01  -3.8351999999999999e+00
   1.3820399999999999e+01   2.1999999999999999e-02   1.9764580000000001e+02  -8.6500000000000004e+00   6.0805999999999996e+00   7.1479999999999999e-01  -6.9159400000000005e+01  -1.7877500000000001e+01   5.3228599999999994e+02  -4.7508899999999997e+01  -2.1303200000000000e+01  -4.1978999999999997e+00
   1.2387700000000001e+01  -8.7900000000000006e-02   1.9112629999999999e+02  -8.6500000000000004e+00   5.9759000000000002e+00   6.5780000000000005e-01  -7.0912800000000004e+01  -1.8744700000000002e+01   5.4116620000000000e+02  -4.8847900000000003e+01  -2.1909400000000002e+01  -4.5561999999999996e+00
   1.0822699999999999e+01  -6.5949999999999998e-01   1.8692290000000000e+02  -8.6594999999999995e+00   5.9569000000000001e+00   6.1829999999999996e-01  -7.2888199999999998e+01  -1.9100400000000000e+01   5.5074279999999999e+02  -5.0128999999999998e+01  -2.2409700000000001e+01  -4.9321999999999999e+00
   9.6984999999999992e+00  -1.7146999999999999e+00   1.8246209999999999e+02  -8.6976999999999993e+00   5.8807999999999998e+00   7.1919999999999995e-01  -7.4441800000000001e+01  -2.0212199999999999e+01   5.5692409999999995e+02  -5.1265700000000002e+01  -2.2698399999999999e+01  -5.3125999999999998e+00
   8.6404999999999994e+00  -3.1656000000000000e+00   1.7885919999999999e+02  -8.6882000000000001e+00   5.9093000000000000e+00   7.8930000000000000e-01  -7.6062100000000001e+01  -2.1235099999999999e+01   5.6031939999999997e+02  -5.1939999999999998e+01  -2.3083300000000001e+01  -5.6001000000000003e+00
   8.0454000000000008e+00  -4.1768999999999998e+00   1.7602830000000000e+02  -8.7645999999999997e+00   5.9569000000000001e+00   7.7180000000000004e-01  -7.7282799999999995e+01  -2.1857700000000001e+01   5.6119000000000005e+02  -5.2354199999999999e+01  -2.3295000000000002e+01  -5.8567000000000000e+00
   7.7146999999999997e+00  -4.1989000000000001e+00   1.7534209999999999e+02  -8.6976999999999993e+00   5.8712999999999997e+00   8.5070000000000001e-01  -7.8325900000000004e+01  -2.2813800000000001e+01   5.6536890000000005e+02  -5.2893700000000003e+01  -2.3516300000000001e+01  -6.1044000000000000e+00
   7.5824999999999996e+00  -4.6166000000000000e+00   1.7594250000000000e+02  -8.9364000000000008e+00   5.9474000000000000e+00   9.8670000000000002e-01  -7.9901799999999994e+01  -2.3369700000000002e+01   5.6902539999999999e+02  -5.3635399999999997e+01  -2.3728000000000002e+01  -6.3167000000000000e+00
   8.1555999999999997e+00  -4.5506000000000002e+00   1.7782980000000001e+02  -8.9459999999999997e+00   6.1092000000000004e+00   1.0656000000000001e+00  -8.1122500000000002e+01  -2.4036700000000000e+01   5.7111490000000003e+02  -5.3953299999999999e+01  -2.3804900000000000e+01  -6.4538000000000002e+00
   8.7507000000000001e+00  -3.7372000000000001e+00   1.8048910000000001e+02  -8.9650999999999996e+00   6.1566999999999998e+00   1.1883999999999999e+00  -8.1433199999999999e+01  -2.4659300000000002e+01   5.7511959999999999e+02  -5.4261499999999998e+01  -2.4016600000000000e+01  -6.5202000000000000e+00
   9.4120000000000008e+00  -3.5613000000000001e+00   1.8151849999999999e+02  -9.2418999999999993e+00   6.2423999999999999e+00   1.2717000000000001e+00  -8.1788399999999996e+01  -2.4792800000000000e+01   5.7842790000000002e+02  -5.4405999999999999e+01  -2.4247499999999999e+01  -6.5820999999999996e+00
   1.0095300000000000e+01  -3.8910999999999998e+00   1.8366309999999999e+02  -9.2609999999999992e+00   6.2328999999999999e+00   1.3550000000000000e+00  -8.2187899999999999e+01  -2.5148499999999999e+01   5.7999500000000000e+02  -5.4425300000000000e+01  -2.4305299999999999e+01  -6.6395999999999997e+00
   1.0381800000000000e+01  -3.3195000000000001e+00   1.8486410000000001e+02  -9.3850999999999996e+00   6.3280000000000003e+00   1.5173000000000001e+00  -8.2476399999999998e+01  -2.5281900000000000e+01   5.8095270000000005e+02  -5.4299999999999997e+01  -2.4401499999999999e+01  -6.7148000000000003e+00
   1.0183500000000000e+01  -2.7260000000000000e+00   1.8838120000000001e+02  -9.6046999999999993e+00   6.5564000000000000e+00   1.5918000000000001e+00  -8.2986900000000006e+01  -2.6060199999999998e+01   5.7982090000000005e+02  -5.4097700000000003e+01  -2.4411100000000001e+01  -6.7988999999999997e+00
   1.0712500000000000e+01  -2.9458000000000002e+00   1.9327090000000001e+02  -9.8625000000000007e+00   6.7561999999999998e+00   1.7190000000000001e+00  -8.3741500000000002e+01  -2.6593800000000002e+01   5.8147500000000002e+02  -5.4116999999999997e+01  -2.4497699999999998e+01  -6.8962000000000003e+00
   1.1616199999999999e+01  -3.4075000000000002e+00   2.0124879999999999e+02  -1.0177600000000000e+01   6.9466000000000001e+00   1.8506000000000000e+00  -8.4584900000000005e+01  -2.7505500000000001e+01   5.8304210000000000e+02  -5.4598700000000001e+01  -2.4786400000000000e+01  -7.0997000000000003e+00
   1.2784400000000000e+01  -2.8799000000000001e+00   2.1034180000000001e+02  -1.0502200000000000e+01   7.1940000000000000e+00   1.9777000000000000e+00  -8.5628100000000003e+01  -2.9284400000000002e+01   5.8513160000000005e+02  -5.5099600000000002e+01  -2.4853700000000000e+01  -7.3163999999999998e+00
   1.4437600000000000e+01  -2.7260000000000000e+00   2.2243740000000000e+02  -1.1199199999999999e+01   7.6222000000000003e+00   2.0874000000000001e+00  -8.7026399999999995e+01  -3.0529599999999999e+01   5.8312919999999997e+02  -5.5147700000000000e+01  -2.4930700000000002e+01  -7.5419999999999998e+00
   1.5583800000000000e+01  -3.3635000000000002e+00   2.3547649999999999e+02  -1.1953400000000000e+01   7.9743000000000004e+00   2.2847000000000000e+00  -8.7470299999999995e+01  -3.1352300000000000e+01   5.8121389999999997e+02  -5.5032100000000000e+01  -2.4930700000000002e+01  -7.7057000000000002e+00
   1.7677800000000001e+01  -4.6604999999999999e+00   2.4980240000000001e+02  -1.2841300000000000e+01   8.4976000000000003e+00   2.5434000000000001e+00  -8.7048599999999993e+01  -3.1885899999999999e+01   5.7590319999999997e+02  -5.4502299999999998e+01  -2.4863399999999999e+01  -7.7454999999999998e+00
   1.9837900000000001e+01  -6.9467999999999996e+00   2.6764540000000000e+02  -1.3929700000000000e+01   8.9639000000000006e+00   2.7231999999999998e+00  -8.7181700000000006e+01  -3.1663599999999999e+01   5.7067960000000005e+02  -5.4001399999999997e+01  -2.4641999999999999e+01  -7.8029999999999999e+00
   2.2747499999999999e+01  -8.5736000000000008e+00   2.8634629999999999e+02  -1.4913100000000000e+01   9.4682999999999993e+00   2.9293000000000000e+00  -8.6959800000000001e+01  -3.1307800000000000e+01   5.6345360000000005e+02  -5.3221200000000003e+01  -2.4507300000000001e+01  -7.8339999999999996e+00
   2.5282299999999999e+01  -9.8485999999999994e+00   3.0599079999999998e+02  -1.5906100000000000e+01   1.0077299999999999e+01   3.1486000000000001e+00  -8.6582499999999996e+01  -3.0485099999999999e+01   5.5335460000000000e+02  -5.1920699999999997e+01  -2.4112800000000000e+01  -7.7321999999999997e+00
   2.8125800000000002e+01  -1.2200900000000001e+01   3.2443430000000001e+02  -1.6755800000000001e+01   1.0457900000000000e+01   3.2976999999999999e+00  -8.5938800000000001e+01  -2.9573399999999999e+01   5.3933789999999999e+02  -5.0321700000000000e+01  -2.3516300000000001e+01  -7.6083999999999996e+00
   3.0462199999999999e+01  -1.4882899999999999e+01   3.4279199999999997e+02  -1.7576899999999998e+01   1.0848100000000001e+01   3.5520000000000000e+00  -8.4318600000000004e+01  -2.8817399999999999e+01   5.2488589999999999e+02  -4.8501100000000001e+01  -2.2881200000000000e+01  -7.4402999999999997e+00
   3.3680399999999999e+01  -1.7762699999999999e+01   3.6363749999999999e+02  -1.8312000000000001e+01   1.1419000000000000e+01   3.7669000000000001e+00  -8.2432000000000002e+01  -2.7594500000000000e+01   5.0782209999999998e+02  -4.6381900000000002e+01  -2.2265400000000000e+01  -7.1040999999999999e+00
   3.7317300000000003e+01  -1.9631300000000000e+01   3.8396820000000002e+02  -1.8646200000000000e+01   1.1999499999999999e+01   3.9028000000000000e+00  -7.9990600000000001e+01  -2.5771100000000001e+01   4.9049709999999999e+02  -4.3964100000000002e+01  -2.1505299999999998e+01  -6.7591000000000001e+00
   4.1042400000000001e+01  -2.1060300000000002e+01   4.0695830000000001e+02  -1.8751200000000001e+01   1.2361100000000000e+01   3.9116000000000000e+00  -7.7393799999999999e+01  -2.3769900000000000e+01   4.7273689999999999e+02  -4.1334299999999999e+01  -2.0725899999999999e+01  -6.3300000000000001e+00
   4.3599299999999999e+01  -2.0137000000000000e+01   4.3123509999999999e+02  -1.8417000000000002e+01   1.3074800000000000e+01   4.0300000000000002e+00  -7.4885700000000000e+01  -2.1946600000000000e+01   4.5227769999999998e+02  -3.8444499999999998e+01  -1.9782900000000001e+01  -5.8567000000000000e+00
   4.4899799999999999e+01  -2.0137000000000000e+01   4.5482560000000001e+02  -1.7911000000000001e+01   1.3788399999999999e+01   4.1440000000000001e+00  -7.2311099999999996e+01  -1.9634100000000000e+01   4.3216680000000002e+02  -3.5207799999999999e+01  -1.8686000000000000e+01  -5.3612000000000002e+00
   4.6398699999999998e+01  -2.1236100000000000e+01   4.7987450000000001e+02  -1.8006499999999999e+01   1.4492599999999999e+01   4.4291000000000000e+00  -6.9714299999999994e+01  -1.7677299999999999e+01   4.1127240000000000e+02  -3.2106099999999998e+01  -1.7848900000000000e+01  -4.7243000000000004e+00
   4.8007800000000003e+01  -2.3214700000000001e+01   5.0303609999999998e+02  -1.7911000000000001e+01   1.5139699999999999e+01   4.7009999999999996e+00  -6.6606999999999999e+01  -1.5186999999999999e+01   3.9124849999999998e+02  -2.9062100000000001e+01  -1.6732700000000001e+01  -4.2287999999999997e+00
   5.0829200000000000e+01  -2.5632899999999999e+01   5.2894280000000003e+02  -1.7920600000000000e+01   1.5834400000000000e+01   5.0255000000000001e+00  -6.3921399999999998e+01  -1.2896699999999999e+01   3.6930930000000001e+02  -2.5941099999999999e+01  -1.5799400000000000e+01  -3.6360999999999999e+00
   5.3452199999999998e+01  -2.7677299999999999e+01   5.5296230000000003e+02  -1.8121099999999998e+01   1.6471900000000002e+01   5.2930000000000001e+00  -6.0347999999999999e+01  -1.0739800000000001e+01   3.4728309999999999e+02  -2.2781500000000001e+01  -1.4692900000000000e+01  -3.0257000000000001e+00
   5.5987000000000002e+01  -3.0095500000000001e+01   5.7663860000000000e+02  -1.8359700000000000e+01   1.7071400000000001e+01   5.6788999999999996e+00  -5.6774700000000003e+01  -9.1166000000000000e+00   3.2508280000000002e+02  -1.9747199999999999e+01  -1.3576700000000001e+01  -2.4064000000000001e+00
   5.8984699999999997e+01  -3.2359800000000000e+01   5.9894240000000002e+02  -1.8789400000000001e+01   1.7518699999999999e+01   6.0911000000000000e+00  -5.2957099999999997e+01  -6.9820000000000002e+00   3.0192480000000000e+02  -1.6684000000000001e+01  -1.2547100000000000e+01  -1.7252000000000001e+00
   6.1916300000000000e+01  -3.5525500000000001e+01   6.2133199999999999e+02  -1.9352699999999999e+01   1.8013500000000001e+01   6.4199999999999999e+00  -4.8784500000000001e+01  -5.0919999999999996e+00   2.7754790000000003e+02  -1.3524400000000000e+01  -1.1325100000000001e+01  -1.0439000000000001e+00
   6.4561400000000006e+01  -3.9306699999999999e+01   6.4243480000000000e+02  -1.9916000000000000e+01   1.8508299999999998e+01   6.8715999999999999e+00  -4.4523099999999999e+01  -3.2909000000000002e+00   2.5560870000000000e+02  -1.0634600000000001e+01  -1.0314800000000000e+01  -3.3620000000000000e-01
   6.6743600000000001e+01  -4.1768799999999999e+01   6.6430960000000005e+02  -2.0259699999999999e+01   1.9250499999999999e+01   7.2267999999999999e+00  -4.0039700000000003e+01  -1.4008000000000000e+00   2.3175420000000000e+02  -7.5521000000000003e+00  -9.1506000000000007e+00   4.0250000000000002e-01
   6.8110200000000006e+01  -4.4648699999999998e+01   6.8661339999999996e+02  -2.0622499999999999e+01   1.9859500000000001e+01   7.4504999999999999e+00  -3.5423099999999998e+01   7.5600000000000001e-01   2.0816090000000000e+02  -4.5563000000000002e+00  -7.8516000000000004e+00   1.1147000000000000e+00
   6.8661199999999994e+01  -4.7528500000000001e+01   7.0471379999999999e+02  -2.0765699999999999e+01   2.0440000000000001e+01   7.7180000000000000e+00  -3.1028500000000001e+01   2.8239000000000001e+00   1.8430640000000000e+02  -1.8688000000000000e+00  -6.7546999999999997e+00   1.7959000000000001e+00
   6.9520899999999997e+01  -4.8583700000000000e+01   7.2195630000000006e+02  -2.0345600000000001e+01   2.0830200000000001e+01   7.8101000000000003e+00  -2.6878100000000000e+01   4.2915000000000001e+00   1.6254140000000001e+02   6.4539999999999997e-01  -5.6769999999999996e+00   2.4285000000000001e+00
   6.9564999999999998e+01  -4.9089399999999998e+01   7.3628219999999999e+02  -1.9858699999999999e+01   2.1258400000000002e+01   7.8539000000000003e+00  -2.3482199999999999e+01   6.1593000000000000e+00   1.4295280000000000e+02   3.0247000000000002e+00  -4.5993000000000004e+00   2.9106000000000001e+00
   6.9168199999999999e+01  -4.9770800000000001e+01   7.5009339999999997e+02  -1.8932600000000001e+01   2.1458200000000001e+01   7.8013000000000003e+00  -2.0996400000000001e+01   8.3605999999999998e+00   1.2649850000000001e+02   4.7201000000000004e+00  -3.7814999999999999e+00   3.3883999999999999e+00
   6.9344499999999996e+01  -4.9551000000000002e+01   7.6356150000000002e+02  -1.7806000000000001e+01   2.1810300000000002e+01   7.7618000000000000e+00  -1.8532800000000002e+01   1.0117200000000000e+01   1.1291710000000000e+02   6.0686999999999998e+00  -3.0406000000000000e+00   3.7423000000000002e+00
   6.8330600000000004e+01  -5.0408400000000000e+01   7.7402710000000002e+02  -1.6774899999999999e+01   2.1991099999999999e+01   7.6872999999999996e+00  -1.6379899999999999e+01   1.1251200000000001e+01   1.0290510000000000e+02   6.7141000000000002e+00  -2.8481000000000001e+00   3.9325000000000001e+00
   6.7625299999999996e+01  -5.2298999999999999e+01   7.8500739999999996e+02  -1.5982400000000000e+01   2.2248000000000001e+01   7.5469999999999997e+00  -1.4515499999999999e+01   1.0784300000000000e+01   9.3850899999999996e+01   6.5984999999999996e+00  -2.5497999999999998e+00   3.9058999999999999e+00
   6.6919899999999998e+01  -5.5002899999999997e+01   7.9255640000000005e+02  -1.5428699999999999e+01   2.2324200000000001e+01   7.3189000000000002e+00  -1.2584500000000000e+01   9.8948999999999998e+00   8.5493099999999998e+01   6.1939000000000002e+00  -2.3092999999999999e+00   3.8527999999999998e+00
   6.7360799999999998e+01  -5.6959499999999998e+01   7.9933330000000001e+02  -1.4464399999999999e+01   2.2162400000000002e+01   7.0119999999999996e+00  -1.1940899999999999e+01   1.0272900000000000e+01   7.5655299999999997e+01   5.5388999999999999e+00  -1.8955000000000000e+00   3.7555000000000001e+00
   6.8771400000000000e+01  -5.8850099999999998e+01   8.0233569999999997e+02  -1.3538300000000000e+01   2.2076699999999999e+01   6.7751999999999999e+00  -9.6104000000000003e+00   6.7152000000000003e+00   6.2161000000000001e+01   4.4984999999999999e+00  -1.7320000000000000e+00   3.4857000000000000e+00
   6.9608999999999995e+01  -6.0279000000000003e+01   8.0122059999999999e+02  -1.2335300000000000e+01   2.1581900000000001e+01   6.3761000000000001e+00  -7.6351000000000004e+00   6.2481999999999998e+00   4.8405500000000004e+01   3.5930000000000000e+00  -1.2605000000000000e+00   3.2778000000000000e+00
   6.9234300000000005e+01  -6.0718699999999998e+01   8.0010540000000003e+02  -1.0702700000000000e+01   2.1048999999999999e+01   5.8936999999999999e+00  -4.8384999999999998e+00   7.0932000000000004e+00   3.5955900000000000e+01   2.6875000000000000e+00  -9.0449999999999997e-01   3.0743000000000000e+00
   6.9388599999999997e+01  -6.1664000000000001e+01   7.9418629999999996e+02  -9.1942000000000004e+00   2.0344899999999999e+01   5.3544000000000000e+00  -2.5301999999999998e+00   8.8719999999999999e+00   2.3854500000000002e+01   2.1192000000000002e+00  -6.6390000000000005e-01   2.9903000000000000e+00
   7.0204200000000000e+01  -6.2587299999999999e+01   7.8629420000000005e+02  -7.4756999999999998e+00   1.9507500000000000e+01   4.8587999999999996e+00  -9.3220000000000003e-01   9.9170999999999996e+00   1.5409700000000001e+01   1.4449000000000001e+00  -2.5019999999999998e-01   2.8001000000000000e+00
   7.0314400000000006e+01  -6.2631200000000000e+01   7.7497069999999997e+02  -5.5948000000000002e+00   1.8498799999999999e+01   4.3544999999999998e+00  -9.7660000000000002e-01   1.0784300000000000e+01   9.1412999999999993e+00   8.8619999999999999e-01  -8.6599999999999996e-02   2.7867999999999999e+00
   7.0138099999999994e+01  -6.1839799999999997e+01   7.6562030000000004e+02  -3.5611999999999999e+00   1.7623300000000000e+01   3.8283000000000000e+00  -1.3320000000000001e-01   1.0650900000000000e+01   5.0495000000000001e+00   5.0090000000000001e-01   0.0000000000000000e+00   2.7469999999999999e+00
   6.9322500000000005e+01  -6.0894500000000001e+01   7.5549779999999998e+02  -1.5370999999999999e+00   1.6852499999999999e+01   3.3942000000000001e+00  -1.5540000000000001e-01   1.0628600000000000e+01   4.2659000000000002e+00   2.9859999999999998e-01   1.8279999999999999e-01   2.7469999999999999e+00
   6.7779600000000002e+01  -5.9905299999999997e+01   7.4631889999999999e+02   3.4370000000000001e-01   1.6243500000000001e+01   2.9906999999999999e+00  -7.5460000000000005e-01   1.0028300000000000e+01   3.4824000000000002e+00   2.4079999999999999e-01   1.8279999999999999e-01   2.7248999999999999e+00
   6.6302700000000002e+01  -5.8652200000000001e+01   7.3911310000000003e+02   1.7758000000000000e+00   1.5748699999999999e+01   2.5259000000000000e+00  -1.0209999999999999e+00   1.0339600000000001e+01   2.9600000000000000e+00   3.5639999999999999e-01   2.1170000000000000e-01   2.6718000000000002e+00
   6.5024299999999997e+01  -5.8344400000000000e+01   7.3173569999999995e+02   3.0743000000000000e+00   1.5539400000000001e+01   2.1663000000000001e+00  -6.6579999999999995e-01   1.0673100000000000e+01   3.4824000000000002e+00   3.0819999999999997e-01   1.6360000000000000e-01   2.7160000000000002e+00
   6.3084600000000002e+01  -5.9113900000000001e+01   7.2736069999999995e+02   3.9335000000000000e+00   1.5311000000000000e+01   1.8023000000000000e+00  -6.8799999999999994e-01   1.0406300000000000e+01   3.6564999999999999e+00   2.6970000000000000e-01   1.5400000000000000e-01   2.7602000000000002e+00
   6.1718000000000004e+01  -5.9971200000000003e+01   7.2238530000000003e+02   4.5922999999999998e+00   1.5054100000000000e+01   1.4778000000000000e+00  -9.1000000000000003e-01   1.0361800000000001e+01   3.5695000000000001e+00   2.8899999999999998e-01   1.5400000000000000e-01   2.7824000000000000e+00
   6.1475499999999997e+01  -6.1114400000000003e+01   7.1783870000000002e+02   5.2702000000000000e+00   1.4854200000000001e+01   1.2102999999999999e+00  -8.8780000000000003e-01   1.0339600000000001e+01   3.7435999999999998e+00   3.1790000000000002e-01   1.7319999999999999e-01   2.7292999999999998e+00
   6.1232999999999997e+01  -6.2345500000000001e+01   7.1543679999999995e+02   5.9002999999999997e+00   1.4740000000000000e+01   9.4720000000000004e-01  -1.0209999999999999e+00   1.0428500000000000e+01   3.3953000000000002e+00   3.6599999999999999e-01   1.3469999999999999e-01   2.7690999999999999e+00
   6.1056699999999999e+01  -6.3268799999999999e+01   7.1655200000000002e+02   6.3586000000000000e+00   1.4759100000000000e+01   7.3670000000000002e-01  -1.0875999999999999e+00   1.0495200000000001e+01   3.1341999999999999e+00   2.8899999999999998e-01   1.0580000000000001e-01   2.7557999999999998e+00
   6.0748100000000001e+01  -6.5511099999999999e+01   7.1852499999999998e+02   6.6449999999999996e+00   1.4663900000000000e+01   6.9730000000000003e-01  -9.7660000000000002e-01   1.0272900000000000e+01   3.2212000000000001e+00   3.2750000000000001e-01   9.6199999999999994e-02   2.7824000000000000e+00
   5.9954599999999999e+01  -6.8105199999999996e+01   7.2066959999999995e+02   7.1128999999999998e+00   1.4635400000000001e+01   6.4459999999999995e-01  -7.9900000000000004e-01   1.0450799999999999e+01   3.4824000000000002e+00   2.6010000000000000e-01   1.2509999999999999e-01   2.7513999999999998e+00
   5.9712100000000000e+01  -7.0237600000000000e+01   7.2178480000000002e+02   7.9339000000000004e+00   1.4511699999999999e+01   4.3850000000000000e-01  -9.5440000000000003e-01   1.0384100000000000e+01   3.1341999999999999e+00   3.1790000000000002e-01   8.6599999999999996e-02   2.7734999999999999e+00
   5.8588000000000001e+01  -7.2062200000000004e+01   7.2487300000000005e+02   9.2896999999999998e+00   1.4397500000000001e+01   2.5869999999999999e-01  -1.1096999999999999e+00   1.0495200000000001e+01   3.3953000000000002e+00   3.1790000000000002e-01   1.1550000000000001e-01   2.7646999999999999e+00
   5.8565899999999999e+01  -7.1776399999999995e+01   7.2641710000000000e+02   1.1390100000000000e+01   1.3978800000000000e+01  -5.2600000000000001e-02  -6.2150000000000005e-01   1.0250600000000000e+01   3.4824000000000002e+00   3.5639999999999999e-01   2.3089999999999999e-01   2.7602000000000002e+00
   5.7838600000000000e+01  -7.0853099999999998e+01   7.2555930000000001e+02   1.3834300000000001e+01   1.3455399999999999e+01  -4.2099999999999999e-01  -7.9900000000000004e-01   1.0539700000000000e+01   3.2212000000000001e+00   2.9859999999999998e-01   8.6599999999999996e-02   2.7646999999999999e+00
   5.7728299999999997e+01  -7.0083699999999993e+01   7.2607399999999996e+02   1.6364300000000000e+01   1.3017700000000000e+01  -7.1040000000000003e-01  -7.9900000000000004e-01   1.0584199999999999e+01   3.6564999999999999e+00   3.4680000000000000e-01   1.4430000000000001e-01   2.7381000000000002e+00
   5.8632100000000001e+01  -7.0259500000000003e+01   7.2873329999999999e+02   1.8588899999999999e+01   1.2541900000000000e+01  -1.0437000000000001e+00  -9.5440000000000003e-01   1.0495200000000001e+01   3.9177000000000000e+00   2.9859999999999998e-01   1.5400000000000000e-01   2.7557999999999998e+00
   5.9116999999999997e+01  -7.0699200000000005e+01   7.3199300000000005e+02   2.1176200000000001e+01   1.2113700000000000e+01  -1.2805000000000000e+00  -1.1096999999999999e+00   1.0606400000000001e+01   3.9177000000000000e+00   3.5639999999999999e-01   1.8279999999999999e-01   2.7425999999999999e+00
   6.0726100000000002e+01  -7.1314800000000005e+01   7.3791210000000001e+02   2.4193200000000001e+01   1.1447600000000000e+01  -1.7015000000000000e+00  -9.7660000000000002e-01   1.0183900000000000e+01   3.7435999999999998e+00   3.6599999999999999e-01   1.5400000000000000e-01   2.7292999999999998e+00
   6.1982500000000002e+01  -7.0589299999999994e+01   7.4383119999999997e+02   2.7649400000000000e+01   1.0610200000000001e+01  -2.1444000000000001e+00  -9.9880000000000002e-01   1.0406300000000000e+01   3.3953000000000002e+00   2.7939999999999998e-01   2.0210000000000000e-01   2.7425999999999999e+00
   6.2974400000000003e+01  -6.9665999999999997e+01   7.4837770000000000e+02   3.1497000000000000e+01   9.6870999999999992e+00  -2.6661999999999999e+00  -1.0209999999999999e+00   1.0784300000000000e+01   3.2212000000000001e+00   4.1420000000000001e-01   1.5400000000000000e-01   2.7867999999999999e+00
   6.4870000000000005e+01  -6.8896600000000007e+01   7.5052229999999997e+02   3.5296900000000001e+01   8.6403999999999996e+00  -3.2100000000000000e+00  -1.0653999999999999e+00   1.0561900000000000e+01   3.6564999999999999e+00   3.8529999999999998e-01   1.8279999999999999e-01   2.7778999999999998e+00
   6.6677400000000006e+01  -6.7973299999999995e+01   7.5172329999999999e+02   3.9287799999999997e+01   7.8696000000000002e+00  -3.8020000000000000e+00  -1.0209999999999999e+00   1.0584199999999999e+01   3.9177000000000000e+00   4.3350000000000000e-01   1.9239999999999999e-01   2.7425999999999999e+00
   6.8771400000000000e+01  -6.6566299999999998e+01   7.5378210000000001e+02   4.3078099999999999e+01   7.0321999999999996e+00  -4.4246999999999996e+00  -1.0875999999999999e+00   1.0406300000000000e+01   3.4824000000000002e+00   3.5639999999999999e-01   9.6199999999999994e-02   2.8132999999999999e+00
   7.0226200000000006e+01  -6.5972700000000003e+01   7.5395370000000003e+02   4.6897100000000002e+01   6.1471999999999998e+00  -4.9771999999999998e+00  -1.1984999999999999e+00   1.0561900000000000e+01   3.3953000000000002e+00   3.4680000000000000e-01   1.8279999999999999e-01   2.7336999999999998e+00
   7.1945499999999996e+01  -6.5599000000000004e+01   7.5524040000000002e+02   5.0687399999999997e+01   5.4431000000000003e+00  -5.5648000000000000e+00  -9.9880000000000002e-01   1.0517500000000000e+01   3.4824000000000002e+00   3.6599999999999999e-01   1.2509999999999999e-01   2.7557999999999998e+00
   7.3686800000000005e+01  -6.6456400000000002e+01   7.5738499999999999e+02   5.4200899999999997e+01   4.9101999999999997e+00  -6.1832000000000003e+00  -9.5440000000000003e-01   1.0628600000000000e+01   3.3083000000000000e+00   3.3710000000000001e-01   1.1550000000000001e-01   2.7824000000000000e+00
   7.5361999999999995e+01  -6.6544300000000007e+01   7.6338990000000001e+02   5.7580700000000000e+01   4.5486000000000004e+00  -6.7751999999999999e+00  -9.1000000000000003e-01   1.0584199999999999e+01   3.6564999999999999e+00   2.8899999999999998e-01   1.8279999999999999e-01   2.7646999999999999e+00
   7.6221699999999998e+01  -6.7621499999999997e+01   7.7085310000000004e+02   6.0969999999999999e+01   4.5199999999999996e+00  -7.2881999999999998e+00  -9.9880000000000002e-01   1.0339600000000001e+01   3.0470999999999999e+00   3.8529999999999998e-01   1.9199999999999998e-02   2.7824000000000000e+00
   7.7610299999999995e+01  -6.9556100000000001e+01   7.7720110000000000e+02   6.3881999999999998e+01   4.4724000000000004e+00  -7.7662000000000004e+00  -9.3220000000000003e-01   1.0650900000000000e+01   2.8730000000000002e+00   3.4680000000000000e-01   9.6199999999999994e-02   2.7513999999999998e+00
   7.7742599999999996e+01  -7.2435900000000004e+01   7.8449270000000001e+02   6.6240200000000002e+01   4.5199999999999996e+00  -8.0820000000000007e+00  -9.9880000000000002e-01   1.0695399999999999e+01   4.1788999999999996e+00   3.7569999999999998e-01   1.2509999999999999e-01   2.7690999999999999e+00
   7.6552300000000002e+01  -7.7316299999999998e+01   7.9187009999999998e+02   6.8063800000000001e+01   4.8436000000000003e+00  -8.3231999999999999e+00  -1.0431999999999999e+00   1.0584199999999999e+01   4.2659000000000002e+00   3.3710000000000001e-01   9.6199999999999994e-02   2.7646999999999999e+00
   7.9373699999999999e+01  -8.0723699999999994e+01   7.9881859999999995e+02   6.9677300000000002e+01   4.9672999999999998e+00  -8.5731000000000002e+00  -8.4340000000000004e-01   1.0584199999999999e+01   3.4824000000000002e+00   4.4309999999999999e-01   1.0580000000000001e-01   2.7557999999999998e+00
   7.8734499999999997e+01  -8.4746700000000004e+01   8.0353670000000000e+02   7.0803899999999999e+01   5.4050000000000002e+00  -8.7924000000000007e+00  -9.7660000000000002e-01   1.0673100000000000e+01   3.7435999999999998e+00   2.9859999999999998e-01   1.6360000000000000e-01   2.7115999999999998e+00
   7.9175299999999993e+01  -9.6376099999999994e+01   8.0816899999999998e+02   7.1099900000000005e+01   5.7000000000000002e+00  -8.5467999999999993e+00  -1.1318999999999999e+00   1.0517500000000000e+01   4.0048000000000004e+00   3.4680000000000000e-01   1.2509999999999999e-01   2.7513999999999998e+00
   7.9549999999999997e+01  -9.5782499999999999e+01   8.0945579999999995e+02   7.1873199999999997e+01   5.9474000000000000e+00  -8.8275000000000006e+00  -1.1984999999999999e+00   1.0673100000000000e+01   3.5695000000000001e+00   2.6010000000000000e-01   8.6599999999999996e-02   2.7557999999999998e+00
   7.9175299999999993e+01  -1.0220170000000000e+02   8.0782590000000005e+02   7.2121399999999994e+01   6.1757999999999997e+00  -8.8361999999999998e+00  -1.0431999999999999e+00   1.0317299999999999e+01   2.9600000000000000e+00   3.1790000000000002e-01   8.6599999999999996e-02   2.7955999999999999e+00
   8.2217100000000002e+01  -1.0833510000000000e+02   8.0791170000000000e+02   7.2369699999999995e+01   6.2995000000000001e+00  -8.8887999999999998e+00  -9.3220000000000003e-01   1.0450799999999999e+01   3.1341999999999999e+00   4.3350000000000000e-01   1.2509999999999999e-01   2.8132999999999999e+00
   8.0784400000000005e+01  -1.1112700000000000e+02   8.0267890000000000e+02   7.2589299999999994e+01   6.7847999999999997e+00  -8.9589999999999996e+00  -9.7660000000000002e-01   1.0561900000000000e+01   3.3083000000000000e+00   3.9489999999999997e-01   1.7319999999999999e-01   2.7381000000000002e+00
   8.1247299999999996e+01  -1.1501810000000000e+02   7.9161279999999999e+02   7.1920900000000003e+01   7.1273999999999997e+00  -8.6696000000000009e+00  -8.8780000000000003e-01   1.0584199999999999e+01   3.3083000000000000e+00   3.2750000000000001e-01   9.6199999999999994e-02   2.7734999999999999e+00
   7.8800600000000003e+01  -1.1873340000000000e+02   7.7153940000000000e+02   7.0765699999999995e+01   7.4318999999999997e+00  -8.4021000000000008e+00  -9.5440000000000003e-01   1.0628600000000000e+01   3.4824000000000002e+00   2.6970000000000000e-01   1.6360000000000000e-01   2.7513999999999998e+00
   7.5736800000000002e+01  -1.1985450000000000e+02   7.4786300000000006e+02   6.9085300000000004e+01   7.7744000000000000e+00  -8.0336999999999996e+00  -1.0875999999999999e+00   1.0495200000000001e+01   3.3083000000000000e+00   3.9489999999999997e-01   1.2509999999999999e-01   2.7778999999999998e+00
   7.2496600000000001e+01  -1.2060200000000000e+02   7.1646619999999996e+02   6.6774900000000002e+01   8.0218000000000007e+00  -7.5381999999999998e+00  -8.8780000000000003e-01   1.0450799999999999e+01   3.3953000000000002e+00   4.1420000000000001e-01   1.2509999999999999e-01   2.7646999999999999e+00
   6.6545199999999994e+01  -1.1965670000000000e+02   6.7734879999999998e+02   6.3872399999999999e+01   8.2882999999999996e+00  -6.8760000000000003e+00  -7.7680000000000005e-01   1.0717599999999999e+01   3.6564999999999999e+00   3.8529999999999998e-01   1.7319999999999999e-01   2.7513999999999998e+00
   6.1740000000000002e+01  -1.1686480000000000e+02   6.3951810000000000e+02   6.0836399999999998e+01   8.5357000000000003e+00  -6.2664999999999997e+00  -9.5440000000000003e-01   1.0295100000000000e+01   2.6118000000000001e+00   2.8899999999999998e-01   1.9199999999999998e-02   2.7204000000000002e+00
   5.5369799999999998e+01  -1.1242410000000000e+02   6.0022910000000002e+02   5.7953000000000003e+01   8.7451000000000008e+00  -5.5605000000000002e+00  -9.1000000000000003e-01   1.0762100000000000e+01   3.9177000000000000e+00   3.5639999999999999e-01   7.6999999999999999e-02   2.7602000000000002e+00
   5.0520600000000002e+01  -1.0774160000000001e+02   5.5939610000000005e+02   5.4649600000000000e+01   8.8211999999999993e+00  -4.8501000000000003e+00  -1.1540999999999999e+00   1.0450799999999999e+01   2.8730000000000002e+00   3.2750000000000001e-01   1.2509999999999999e-01   2.7911999999999999e+00
   4.4436900000000001e+01  -1.0250950000000000e+02   5.1418799999999999e+02   5.0802000000000000e+01   8.7070000000000007e+00  -4.2449000000000003e+00  -9.1000000000000003e-01   1.0495200000000001e+01   3.3083000000000000e+00   3.8529999999999998e-01   1.9239999999999999e-01   2.7602000000000002e+00
   3.9587699999999998e+01  -9.6420000000000002e+01   4.6426179999999999e+02   4.6276499999999999e+01   8.3453999999999997e+00  -3.6221999999999999e+00  -1.2873000000000001e+00   1.0695399999999999e+01   3.3083000000000000e+00   4.5269999999999999e-01   2.0210000000000000e-01   2.7955999999999999e+00
   3.4804499999999997e+01  -8.9605099999999993e+01   4.1099009999999998e+02   4.1235399999999998e+01   7.7363999999999997e+00  -3.0432999999999999e+00  -9.7660000000000002e-01   1.0606400000000001e+01   3.6564999999999999e+00   3.2750000000000001e-01   1.7319999999999999e-01   2.7513999999999998e+00
   3.0903099999999998e+01  -8.2240600000000001e+01   3.5591690000000000e+02   3.5898400000000002e+01   7.0227000000000004e+00  -2.5785000000000000e+00  -1.1762999999999999e+00   1.0450799999999999e+01   4.0048000000000004e+00   4.1420000000000001e-01   1.4430000000000001e-01   2.7867999999999999e+00
   2.7376300000000001e+01  -7.4590299999999999e+01   3.0015750000000003e+02   3.0494599999999998e+01   6.1281999999999996e+00  -2.0697999999999999e+00  -1.2206999999999999e+00   1.0473000000000001e+01   3.5695000000000001e+00   3.4680000000000000e-01   1.4430000000000001e-01   2.7513999999999998e+00
   2.3541000000000000e+01  -6.5467100000000002e+01   2.4757200000000000e+02   2.5186199999999999e+01   5.1860999999999997e+00  -1.6488000000000000e+00  -1.0431999999999999e+00   1.0917700000000000e+01   3.7435999999999998e+00   3.6599999999999999e-01   1.3469999999999999e-01   2.7955999999999999e+00
   1.9551400000000001e+01  -5.5310699999999997e+01   1.9773159999999999e+02   2.0317000000000000e+01   4.2630999999999997e+00  -1.2892999999999999e+00  -7.7680000000000005e-01   1.0695399999999999e+01   3.1341999999999999e+00   3.5639999999999999e-01   3.8500000000000000e-02   2.7425999999999999e+00
   1.5407400000000001e+01  -4.5527999999999999e+01   1.4926380000000000e+02   1.5562300000000000e+01   3.2353999999999998e+00  -8.9900000000000002e-01  -9.5440000000000003e-01   1.0406300000000000e+01   3.9177000000000000e+00   3.4680000000000000e-01   1.6360000000000000e-01   2.7557999999999998e+00
   1.0448000000000000e+01  -3.2755499999999998e+01   1.0654349999999999e+02   1.1504700000000000e+01   2.6073000000000000e+00  -5.0429999999999997e-01  -1.2428999999999999e+00   1.0673100000000000e+01   3.4824000000000002e+00   3.0819999999999997e-01   1.2509999999999999e-01   2.7602000000000002e+00
   5.7309999999999999e+00  -1.9015799999999999e+01   7.0600099999999998e+01   8.1440000000000001e+00   1.8746000000000000e+00  -3.5080000000000000e-01  -1.0653999999999999e+00   1.0695399999999999e+01   3.6564999999999999e+00   3.8529999999999998e-01   1.4430000000000001e-01   2.7867999999999999e+00
   1.5649999999999999e+00  -6.2214000000000000e+00   4.5293799999999997e+01   5.8430000000000000e+00   1.4940000000000000e+00  -2.5000000000000000e-01  -1.0431999999999999e+00   1.0650900000000000e+01   4.0048000000000004e+00   3.8529999999999998e-01   1.1550000000000001e-01   2.7867999999999999e+00
  -2.2040000000000001e-01   3.0996999999999999e+00   3.1396899999999999e+01   4.6401000000000003e+00   1.1799999999999999e+00  -2.5430000000000003e-01  -7.5460000000000005e-01   1.0739800000000001e+01   3.3083000000000000e+00   4.0460000000000002e-01   4.8099999999999997e-02   2.7778999999999998e+00
   8.8200000000000001e-02   8.6835000000000004e+00   2.3933700000000002e+01   3.7711999999999999e+00   8.4689999999999999e-01  -3.9910000000000001e-01  -9.1000000000000003e-01   1.0406300000000000e+01   3.9177000000000000e+00   3.0819999999999997e-01   6.7400000000000002e-02   2.7867999999999999e+00
  -5.5110000000000003e-01   7.0787000000000004e+00   1.3811199999999999e+01   2.0909000000000000e+00   5.5189999999999995e-01  -1.7979999999999999e-01  -1.0653999999999999e+00   1.0784300000000000e+01   2.6989000000000001e+00   2.9859999999999998e-01   1.5400000000000000e-01   2.7867999999999999e+00
  -8.8170000000000004e-01   1.4069000000000000e+00   2.0588000000000002e+00   1.4319999999999999e-01   8.5599999999999996e-02   2.3680000000000001e-01  -1.0653999999999999e+00   1.0539700000000000e+01   3.9177000000000000e+00   3.3710000000000001e-01   8.6599999999999996e-02   2.7911999999999999e+00
   2.4249999999999999e-01   2.6379999999999998e-01   2.4876999999999998e+00  -1.0500000000000000e-01   3.8100000000000002e-02  -8.8000000000000005e-03  -1.1540999999999999e+00   1.0650900000000000e+01   4.0918000000000001e+00   3.5639999999999999e-01   1.2509999999999999e-01   2.7425999999999999e+00
  -8.8200000000000001e-02  -5.2759999999999996e-01   2.1446000000000001e+00  -4.7699999999999999e-02   8.5599999999999996e-02  -9.6500000000000002e-02  -1.0431999999999999e+00   1.0628600000000000e+01   3.6564999999999999e+00   3.8529999999999998e-01   1.5400000000000000e-01   2.8001000000000000e+00
  -1.3230000000000000e-01   5.9360000000000002e-01   2.8309000000000002e+00  -9.5500000000000002e-02  -9.4999999999999998e-03  -2.1899999999999999e-02  -1.1762999999999999e+00   1.0650900000000000e+01   3.5695000000000001e+00   3.4680000000000000e-01   9.6199999999999994e-02   2.7734999999999999e+00
   1.1020000000000001e-01  -5.2759999999999996e-01   2.4876999999999998e+00  -1.3370000000000001e-01   2.8500000000000001e-02  -1.3200000000000000e-02  -1.1096999999999999e+00   1.0539700000000000e+01   3.3083000000000000e+00   3.7569999999999998e-01   1.6360000000000000e-01   2.7911999999999999e+00
  -1.9839999999999999e-01   3.2979999999999998e-01   1.8872000000000000e+00  -8.5900000000000004e-02   1.9030000000000000e-01  -8.8000000000000005e-03  -8.8780000000000003e-01   1.0695399999999999e+01   2.6989000000000001e+00   3.4680000000000000e-01   1.0580000000000001e-01   2.7557999999999998e+00
   1.3230000000000000e-01  -4.3999999999999997e-02   2.4018999999999999e+00  -1.2410000000000000e-01   9.5200000000000007e-02  -3.5099999999999999e-02  -1.0875999999999999e+00   1.0851000000000001e+01   3.3953000000000002e+00   3.8529999999999998e-01   7.6999999999999999e-02   2.7690999999999999e+00
  -1.3230000000000000e-01  -1.0990000000000000e-01   2.4018999999999999e+00  -1.8140000000000001e-01   1.3320000000000001e-01  -3.5099999999999999e-02  -8.8780000000000003e-01   1.0517500000000000e+01   3.3083000000000000e+00   3.5639999999999999e-01   1.4430000000000001e-01   2.7425999999999999e+00
   2.1999999999999999e-02   1.9789999999999999e-01   1.8015000000000001e+00  -8.5900000000000004e-02   1.4269999999999999e-01  -4.4000000000000003e-03  -1.0431999999999999e+00   1.0717599999999999e+01   2.8730000000000002e+00   3.2750000000000001e-01   1.4430000000000001e-01   2.7778999999999998e+00
  -8.8200000000000001e-02  -6.6000000000000003e-02   2.4018999999999999e+00  -1.5279999999999999e-01   1.2370000000000000e-01  -8.8000000000000005e-03  -9.7660000000000002e-01   1.0695399999999999e+01   3.6564999999999999e+00   3.3710000000000001e-01   1.7319999999999999e-01   2.7690999999999999e+00
   6.6100000000000006e-02  -2.1999999999999999e-02   2.3161999999999998e+00  -1.6230000000000000e-01   1.5229999999999999e-01   1.7500000000000002e-02  -1.0875999999999999e+00   1.0473000000000001e+01   3.3953000000000002e+00   2.4079999999999999e-01   1.1550000000000001e-01   2.7336999999999998e+00
  -8.8200000000000001e-02  -4.3999999999999997e-02   1.8015000000000001e+00  -1.7190000000000000e-01   9.5200000000000007e-02  -1.3200000000000000e-02  -1.0875999999999999e+00   1.0650900000000000e+01   3.8306000000000000e+00   3.2750000000000001e-01   1.4430000000000001e-01   2.7469999999999999e+00
   1.3230000000000000e-01  -1.9789999999999999e-01   1.7157000000000000e+00  -9.4999999999999998e-03   1.1420000000000000e-01  -4.8200000000000000e-02  -1.1762999999999999e+00   1.0495200000000001e+01   2.6118000000000001e+00   3.4680000000000000e-01   1.0580000000000001e-01   2.7824000000000000e+00
  -1.1020000000000001e-01  -2.1999999999999999e-02   1.8015000000000001e+00  -3.8199999999999998e-02   1.2370000000000000e-01  -2.6300000000000000e-02  -7.5460000000000005e-01   1.0695399999999999e+01   3.6564999999999999e+00   2.9859999999999998e-01   1.5400000000000000e-01   2.7513999999999998e+00
  -4.4100000000000000e-02  -1.0990000000000000e-01   2.5735000000000001e+00  -2.0050000000000001e-01   1.5229999999999999e-01  -2.6300000000000000e-02  -9.3220000000000003e-01   1.0739800000000001e+01   2.8730000000000002e+00   4.1420000000000001e-01   1.8279999999999999e-01   2.7824000000000000e+00
  -2.1999999999999999e-02   1.0990000000000000e-01   2.5735000000000001e+00  -1.6230000000000000e-01   6.6600000000000006e-02  -3.0700000000000002e-02  -9.3220000000000003e-01   1.0673100000000000e+01   3.4824000000000002e+00   4.1420000000000001e-01   1.7319999999999999e-01   2.7513999999999998e+00
  -1.9839999999999999e-01  -8.7900000000000006e-02   2.8309000000000002e+00  -1.4319999999999999e-01   1.6180000000000000e-01  -2.6300000000000000e-02  -1.1984999999999999e+00   1.0584199999999999e+01   3.3083000000000000e+00   2.7939999999999998e-01   2.0210000000000000e-01   2.7204000000000002e+00
   1.3230000000000000e-01  -2.6379999999999998e-01   2.9165999999999999e+00  -1.9089999999999999e-01   1.8079999999999999e-01  -7.4499999999999997e-02  -1.0209999999999999e+00   1.0473000000000001e+01   2.6989000000000001e+00   3.6599999999999999e-01   2.4060000000000001e-01   2.7778999999999998e+00
   1.9839999999999999e-01   4.3999999999999997e-02   1.6298999999999999e+00  -1.2410000000000000e-01   4.7600000000000003e-02   4.4000000000000003e-03  -1.0431999999999999e+00   1.0628600000000000e+01   3.4824000000000002e+00   4.6239999999999998e-01   4.8099999999999997e-02   2.7734999999999999e+00
   2.2040000000000001e-01   1.0990000000000000e-01   2.1446000000000001e+00  -1.9089999999999999e-01   1.0470000000000000e-01  -4.4000000000000003e-03  -9.5440000000000003e-01   1.0650900000000000e+01   2.6989000000000001e+00   4.3350000000000000e-01   1.2509999999999999e-01   2.7204000000000002e+00
   2.1999999999999999e-02   6.6000000000000003e-02   2.3161999999999998e+00  -1.5279999999999999e-01   1.2370000000000000e-01  -3.5099999999999999e-02  -1.0209999999999999e+00   1.0539700000000000e+01   2.7858999999999998e+00   3.0819999999999997e-01   7.6999999999999999e-02   2.7557999999999998e+00
   8.8200000000000001e-02   8.7900000000000006e-02   2.4018999999999999e+00  -7.6399999999999996e-02   6.6600000000000006e-02   2.1899999999999999e-02  -1.0431999999999999e+00   1.0717599999999999e+01   2.6989000000000001e+00   3.8529999999999998e-01   1.7319999999999999e-01   2.7557999999999998e+00
   0.0000000000000000e+00   4.3999999999999997e-02   2.4018999999999999e+00  -1.2410000000000000e-01   1.3320000000000001e-01  -5.2600000000000001e-02  -1.1096999999999999e+00   1.0673100000000000e+01   2.7858999999999998e+00   3.8529999999999998e-01   1.5400000000000000e-01   2.7557999999999998e+00
   2.1999999999999999e-02  -1.5390000000000001e-01   1.7157000000000000e+00  -2.4820000000000000e-01   1.0470000000000000e-01   1.7500000000000002e-02  -9.3220000000000003e-01   1.0650900000000000e+01   3.3083000000000000e+00   3.7569999999999998e-01   1.2509999999999999e-01   2.7778999999999998e+00
   2.1999999999999999e-02  -1.7590000000000000e-01   1.5441000000000000e+00  -1.0500000000000000e-01   2.8500000000000001e-02   8.8000000000000005e-03  -9.7660000000000002e-01   1.0584199999999999e+01   3.3083000000000000e+00   3.6599999999999999e-01   1.4430000000000001e-01   2.8001000000000000e+00
  -1.7630000000000001e-01  -2.1980000000000000e-01   2.6593000000000000e+00  -2.4820000000000000e-01   1.4269999999999999e-01  -1.3200000000000000e-02  -9.1000000000000003e-01   1.0473000000000001e+01   3.6564999999999999e+00   3.0819999999999997e-01   1.4430000000000001e-01   2.7469999999999999e+00
   8.8200000000000001e-02   1.0990000000000000e-01   2.4018999999999999e+00  -1.7190000000000000e-01   1.3320000000000001e-01  -3.9500000000000000e-02  -1.1096999999999999e+00   1.0628600000000000e+01   3.5695000000000001e+00   3.4680000000000000e-01   1.9239999999999999e-01   2.7115999999999998e+00
   1.3230000000000000e-01  -2.4179999999999999e-01   1.6298999999999999e+00  -1.1459999999999999e-01   1.5229999999999999e-01  -4.3900000000000002e-02  -9.5440000000000003e-01   1.0606400000000001e+01   3.3083000000000000e+00   3.6599999999999999e-01   1.9239999999999999e-01   2.7824000000000000e+00
   0.0000000000000000e+00  -8.7900000000000006e-02   1.9730000000000001e+00  -1.6230000000000000e-01   3.8100000000000002e-02  -4.4000000000000003e-03  -1.0875999999999999e+00   1.0895500000000000e+01   3.9177000000000000e+00   3.3710000000000001e-01   1.2509999999999999e-01   2.7646999999999999e+00
   1.5429999999999999e-01  -4.3999999999999997e-02   1.8015000000000001e+00  -1.9089999999999999e-01   1.6180000000000000e-01  -3.9500000000000000e-02  -1.0431999999999999e+00   1.0628600000000000e+01   3.5695000000000001e+00   3.6599999999999999e-01   1.3469999999999999e-01   2.7867999999999999e+00
  -1.3230000000000000e-01   8.7900000000000006e-02   2.5735000000000001e+00  -1.2410000000000000e-01   1.9980000000000001e-01   4.4000000000000003e-03  -1.1540999999999999e+00   1.0828799999999999e+01   3.1341999999999999e+00   3.2750000000000001e-01   1.4430000000000001e-01   2.7557999999999998e+00
   6.6100000000000006e-02  -2.1999999999999999e-02   2.0588000000000002e+00  -1.0500000000000000e-01   9.5200000000000007e-02   4.4000000000000003e-03  -1.0875999999999999e+00   1.0851000000000001e+01   4.2659000000000002e+00   4.0460000000000002e-01   2.2130000000000000e-01   2.7911999999999999e+00
  -4.4100000000000000e-02  -6.6000000000000003e-02   1.8015000000000001e+00  -1.2410000000000000e-01   8.5599999999999996e-02  -3.9500000000000000e-02  -1.1318999999999999e+00   1.0539700000000000e+01   2.6989000000000001e+00   2.6970000000000000e-01   2.0210000000000000e-01   2.8001000000000000e+00
   8.8200000000000001e-02  -2.1999999999999999e-02   2.5735000000000001e+00  -2.0050000000000001e-01   4.7600000000000003e-02   4.4000000000000003e-03  -1.0875999999999999e+00   1.0561900000000000e+01   4.0918000000000001e+00   2.6970000000000000e-01   1.3469999999999999e-01   2.7469999999999999e+00
  -4.4100000000000000e-02   6.6000000000000003e-02   1.6298999999999999e+00  -1.6230000000000000e-01   1.9030000000000000e-01  -3.0700000000000002e-02  -1.0209999999999999e+00   1.0762100000000000e+01   3.3953000000000002e+00   4.3350000000000000e-01   1.2509999999999999e-01   2.7955999999999999e+00
   1.5429999999999999e-01  -4.3999999999999997e-02   1.8015000000000001e+00  -2.3870000000000000e-01   3.8100000000000002e-02   4.4000000000000003e-03  -1.0653999999999999e+00   1.0606400000000001e+01   3.3083000000000000e+00   3.8529999999999998e-01   1.6360000000000000e-01   2.7867999999999999e+00
   2.1999999999999999e-02   8.7900000000000006e-02   2.4018999999999999e+00  -3.8199999999999998e-02   1.3320000000000001e-01  -2.6300000000000000e-02  -1.0653999999999999e+00   1.0695399999999999e+01   3.3083000000000000e+00   3.7569999999999998e-01   1.7319999999999999e-01   2.7425999999999999e+00
   4.4100000000000000e-02   4.3999999999999997e-02   2.1446000000000001e+00  -9.5500000000000002e-02   7.6100000000000001e-02  -2.1899999999999999e-02  -9.7660000000000002e-01   1.0784300000000000e+01   3.6564999999999999e+00   3.9489999999999997e-01   1.4430000000000001e-01   2.7381000000000002e+00
   1.1020000000000001e-01   2.1999999999999999e-02   2.4018999999999999e+00  -1.8140000000000001e-01   2.8500000000000001e-02  -3.9500000000000000e-02  -1.1984999999999999e+00   1.0739800000000001e+01   3.8306000000000000e+00   3.5639999999999999e-01   1.3469999999999999e-01   2.7867999999999999e+00
   2.1999999999999999e-02   4.3999999999999997e-02   2.6593000000000000e+00  -1.1459999999999999e-01   1.4269999999999999e-01   3.0700000000000002e-02  -1.0431999999999999e+00   1.0717599999999999e+01   3.5695000000000001e+00   2.9859999999999998e-01   1.6360000000000000e-01   2.7336999999999998e+00
   1.3230000000000000e-01   2.1999999999999999e-02   1.8872000000000000e+00  -1.3370000000000001e-01   9.4999999999999998e-03  -4.4000000000000003e-03  -9.7660000000000002e-01   1.0561900000000000e+01   4.0048000000000004e+00   3.1790000000000002e-01   2.0210000000000000e-01   2.7115999999999998e+00
  -2.1999999999999999e-02   2.1999999999999999e-02   1.5441000000000000e+00  -1.7190000000000000e-01   1.3320000000000001e-01  -3.9500000000000000e-02  -1.0653999999999999e+00   1.0851000000000001e+01   3.3953000000000002e+00   4.1420000000000001e-01   1.5400000000000000e-01   2.7824000000000000e+00
  -6.6100000000000006e-02  -1.0990000000000000e-01   1.8872000000000000e+00  -1.8140000000000001e-01   7.6100000000000001e-02   0.0000000000000000e+00  -9.5440000000000003e-01   1.0650900000000000e+01   3.3953000000000002e+00   4.1420000000000001e-01   1.1550000000000001e-01   2.7469999999999999e+00
   1.1020000000000001e-01  -8.7900000000000006e-02   2.6593000000000000e+00  -1.4319999999999999e-01   1.3320000000000001e-01   4.4000000000000003e-03  -1.1984999999999999e+00   1.0895500000000000e+01   3.5695000000000001e+00   4.0460000000000002e-01   1.6360000000000000e-01   2.7911999999999999e+00
   2.1999999999999999e-02  -1.9789999999999999e-01   2.3161999999999998e+00  -1.7190000000000000e-01   1.0470000000000000e-01   3.5099999999999999e-02  -9.7660000000000002e-01   1.0406300000000000e+01   3.0470999999999999e+00   3.6599999999999999e-01   1.9239999999999999e-01   2.7513999999999998e+00
   8.8200000000000001e-02  -1.0990000000000000e-01   2.3161999999999998e+00  -1.8140000000000001e-01   6.6600000000000006e-02   2.1899999999999999e-02  -1.1318999999999999e+00   1.0539700000000000e+01   3.2212000000000001e+00   3.0819999999999997e-01   2.2130000000000000e-01   2.7513999999999998e+00
  -1.7630000000000001e-01  -4.3999999999999997e-02   1.8015000000000001e+00  -2.0999999999999999e-01   1.6180000000000000e-01  -4.8200000000000000e-02  -9.7660000000000002e-01   1.0762100000000000e+01   3.3083000000000000e+00   3.2750000000000001e-01   1.5400000000000000e-01   2.7911999999999999e+00
  -6.6100000000000006e-02  -6.6000000000000003e-02   1.8872000000000000e+00  -8.5900000000000004e-02   1.3320000000000001e-01  -8.8000000000000005e-03  -9.5440000000000003e-01   1.0628600000000000e+01   3.4824000000000002e+00   3.8529999999999998e-01   2.3089999999999999e-01   2.7602000000000002e+00
  -1.7630000000000001e-01  -4.3999999999999997e-02   1.8872000000000000e+00  -8.5900000000000004e-02   9.5200000000000007e-02   0.0000000000000000e+00  -1.0431999999999999e+00   1.0539700000000000e+01   3.3953000000000002e+00   3.0819999999999997e-01   1.6360000000000000e-01   2.7911999999999999e+00
   1.1020000000000001e-01  -8.7900000000000006e-02   1.8872000000000000e+00  -1.1459999999999999e-01   2.8500000000000001e-02  -6.5799999999999997e-02  -1.1096999999999999e+00   1.0561900000000000e+01   3.1341999999999999e+00   3.8529999999999998e-01   1.3469999999999999e-01   2.8178000000000001e+00
   5.9509999999999996e-01   2.4179999999999999e-01   2.6593000000000000e+00  -3.0549999999999999e-01   9.4999999999999998e-03   3.9500000000000000e-02  -9.3220000000000003e-01   1.0650900000000000e+01   4.0048000000000004e+00   3.7569999999999998e-01   1.1550000000000001e-01   2.7867999999999999e+00
  -9.6989999999999998e-01   2.6379999999999998e-01   2.0588000000000002e+00  -1.6230000000000000e-01   2.1890000000000001e-01  -4.3900000000000002e-02  -8.4340000000000004e-01   1.0473000000000001e+01   2.6989000000000001e+00   4.0460000000000002e-01   1.3469999999999999e-01   2.7646999999999999e+00
   8.1559999999999999e-01  -4.3999999999999997e-02   3.3456000000000001e+00  -1.9089999999999999e-01   9.4999999999999998e-03  -4.8200000000000000e-02  -1.1318999999999999e+00   1.0851000000000001e+01   3.2212000000000001e+00   4.0460000000000002e-01   6.7400000000000002e-02   2.7336999999999998e+00
  -1.1021000000000001e+00   4.3969999999999998e-01   9.4359999999999999e-01  -1.7190000000000000e-01   1.8079999999999999e-01  -4.4000000000000003e-03  -1.2650999999999999e+00   1.0739800000000001e+01   3.2212000000000001e+00   3.2750000000000001e-01   1.3469999999999999e-01   2.7557999999999998e+00
   9.0369999999999995e-01  -3.5170000000000001e-01   3.1739999999999999e+00  -2.6729999999999998e-01  -3.8100000000000002e-02  -1.3200000000000000e-02  -1.0209999999999999e+00   1.0673100000000000e+01   3.6564999999999999e+00   3.6599999999999999e-01   1.2509999999999999e-01   2.7381000000000002e+00
  -7.2740000000000005e-01   2.1980000000000000e-01   9.4359999999999999e-01  -7.6399999999999996e-02   1.5229999999999999e-01   2.6300000000000000e-02  -1.1762999999999999e+00   1.0561900000000000e+01   3.2212000000000001e+00   3.6599999999999999e-01   2.8899999999999999e-02   2.7690999999999999e+00
   5.0700000000000001e-01  -1.9789999999999999e-01   2.9165999999999999e+00  -1.9089999999999999e-01   4.7600000000000003e-02   4.8200000000000000e-02  -1.0431999999999999e+00   1.0673100000000000e+01   2.6118000000000001e+00   3.7569999999999998e-01   2.1170000000000000e-01   2.7469999999999999e+00
  -3.5270000000000001e-01  -2.8580000000000000e-01   2.4018999999999999e+00  -1.9089999999999999e-01   2.4740000000000001e-01  -5.2600000000000001e-02  -1.1318999999999999e+00   1.0695399999999999e+01   3.3953000000000002e+00   2.8899999999999998e-01   1.4430000000000001e-01   2.7292999999999998e+00
   1.9839999999999999e-01   1.7590000000000000e-01   2.5735000000000001e+00  -1.2410000000000000e-01   9.5200000000000007e-02   0.0000000000000000e+00  -1.0875999999999999e+00   1.0161700000000000e+01   2.8730000000000002e+00   2.9859999999999998e-01   4.8099999999999997e-02   2.6187000000000000e+00
  -3.0859999999999999e-01  -2.8580000000000000e-01   1.2010000000000001e+00  -1.6230000000000000e-01   4.7600000000000003e-02  -5.7000000000000002e-02   1.5758000000000001e+00  -2.9129000000000000e+00   3.8306000000000000e+00   1.8300000000000000e-01   9.5999999999999992e-03  -4.4679999999999997e-01
  -4.4100000000000000e-02  -1.0990000000000000e-01   2.1446000000000001e+00  -2.3870000000000000e-01   1.4269999999999999e-01  -4.4000000000000003e-03   7.3240000000000005e-01  -7.5823999999999998e+00   5.1365999999999996e+00   0.0000000000000000e+00   1.6360000000000000e-01  -1.7694000000000001e+00
  -1.1020000000000001e-01   1.9789999999999999e-01   2.1446000000000001e+00  -1.4319999999999999e-01   8.5599999999999996e-02   1.3200000000000000e-02   2.2416999999999998e+00  -9.7392000000000003e+00   2.8730000000000002e+00  -4.3350000000000000e-01   2.5019999999999998e-01  -2.5346000000000002e+00
  -2.8649999999999998e-01  -4.3999999999999997e-02   2.0588000000000002e+00  -1.2410000000000000e-01   1.7130000000000001e-01   1.7500000000000002e-02   2.0196999999999998e+00  -1.1095599999999999e+01   2.5247000000000002e+00  -4.6239999999999998e-01   3.8490000000000002e-01  -2.7911999999999999e+00
   1.1020000000000001e-01   2.1999999999999999e-02   2.1446000000000001e+00  -2.6729999999999998e-01  -6.6600000000000006e-02  -4.3900000000000002e-02   2.4636000000000000e+00  -1.1429100000000000e+01   2.0893999999999999e+00  -6.1650000000000005e-01   3.7530000000000002e-01  -2.9504999999999999e+00
  -1.9839999999999999e-01  -1.9789999999999999e-01   1.6298999999999999e+00  -1.9089999999999999e-01   1.0470000000000000e-01  -4.3900000000000002e-02   1.9088000000000001e+00  -1.0628600000000000e+01   1.1317999999999999e+00  -7.2250000000000003e-01   5.8689999999999998e-01  -2.6850000000000001e+00
   4.4100000000000000e-02  -1.3189999999999999e-01   2.3161999999999998e+00  -2.4820000000000000e-01   1.9000000000000000e-02  -2.1899999999999999e-02   1.4649000000000001e+00  -9.2944999999999993e+00   2.6989000000000001e+00  -6.3580000000000003e-01   5.7730000000000004e-01  -2.2604000000000002e+00
  -3.3060000000000000e-01  -2.1999999999999999e-02   2.5735000000000001e+00  -1.0500000000000000e-01   7.6100000000000001e-02  -3.9500000000000000e-02   7.5460000000000005e-01  -5.6033999999999997e+00   2.0893999999999999e+00  -4.3350000000000000e-01   5.6769999999999998e-01  -1.3182000000000000e+00
   2.1999999999999999e-02  -1.9789999999999999e-01   1.8872000000000000e+00  -1.8140000000000001e-01   4.7600000000000003e-02   1.3200000000000000e-02  -4.4390000000000002e-01   1.6454000000000000e+00   1.9153000000000000e+00  -1.0600000000000000e-01   4.0410000000000001e-01   7.8300000000000003e-01
  -2.1999999999999999e-02  -1.5390000000000001e-01   2.7450999999999999e+00  -1.7190000000000000e-01   6.6600000000000006e-02  -1.3200000000000000e-02  -5.3269999999999995e-01   1.2985600000000000e+01   4.5270999999999999e+00   5.1049999999999995e-01   1.4430000000000001e-01   2.6497000000000002e+00
   8.8200000000000001e-02   8.7900000000000006e-02   2.4018999999999999e+00  -2.0050000000000001e-01   9.5200000000000007e-02  -3.0700000000000002e-02   3.1069999999999998e-01   1.1718200000000000e+01   1.8283000000000000e+00   4.0460000000000002e-01  -7.6999999999999999e-02   2.9283000000000001e+00
  -1.5429999999999999e-01  -4.3999999999999997e-02   1.2867999999999999e+00  -2.5779999999999997e-01   3.8100000000000002e-02  -1.3200000000000000e-02  -2.1751000000000000e+00   9.1388999999999996e+00   4.0918000000000001e+00   2.6970000000000000e-01   2.5979999999999998e-01   2.6850000000000001e+00
   1.1020000000000001e-01  -1.3189999999999999e-01   2.5735000000000001e+00  -2.3870000000000000e-01   1.2370000000000000e-01   0.0000000000000000e+00  -1.3761000000000001e+00   1.0695399999999999e+01   3.4824000000000002e+00   4.7199999999999998e-01   2.1170000000000000e-01   2.7602000000000002e+00
  -2.2040000000000001e-01  -2.1999999999999999e-02   1.3725000000000001e+00  -2.2910000000000000e-01   2.3790000000000000e-01  -7.0199999999999999e-02  -5.5489999999999995e-01   1.1028900000000000e+01   2.1764999999999999e+00   4.5269999999999999e-01   2.8899999999999999e-02   2.8353999999999999e+00
   6.6100000000000006e-02  -1.9789999999999999e-01   1.8872000000000000e+00  -2.0999999999999999e-01   2.8500000000000001e-02  -8.8000000000000005e-03  -1.5980000000000001e+00   1.0495200000000001e+01   3.9177000000000000e+00   2.9859999999999998e-01   1.8279999999999999e-01   2.6231000000000000e+00
  -4.4100000000000000e-02  -1.5390000000000001e-01   1.8872000000000000e+00  -1.0500000000000000e-01   8.5599999999999996e-02   4.4000000000000003e-03  -1.0209999999999999e+00   9.3167000000000009e+00   2.2635999999999998e+00   2.4079999999999999e-01   1.1550000000000001e-01   2.7160000000000002e+00
   1.5429999999999999e-01  -4.3999999999999997e-02   2.1446000000000001e+00  -1.5279999999999999e-01   5.7099999999999998e-02  -4.4000000000000003e-03  -9.3220000000000003e-01   1.0650900000000000e+01   3.6564999999999999e+00   4.3350000000000000e-01   2.0210000000000000e-01   2.6939000000000002e+00
  -2.2040000000000001e-01   8.7900000000000006e-02   1.8872000000000000e+00  -1.5279999999999999e-01   8.5599999999999996e-02  -2.1899999999999999e-02  -1.4205000000000001e+00   1.0539700000000000e+01   3.3953000000000002e+00   3.6599999999999999e-01   1.9239999999999999e-01   2.5876999999999999e+00
  -6.6100000000000006e-02  -1.7590000000000000e-01   2.2303999999999999e+00  -2.0050000000000001e-01   7.6100000000000001e-02  -2.6300000000000000e-02  -1.0875999999999999e+00   9.5836000000000006e+00   4.1788999999999996e+00   3.9489999999999997e-01   4.8099999999999997e-02   2.6894999999999998e+00
  -1.5429999999999999e-01  -8.7900000000000006e-02   2.3161999999999998e+00  -2.8639999999999999e-01   1.0470000000000000e-01  -5.2600000000000001e-02  -1.3539000000000001e+00   1.0450799999999999e+01   3.7435999999999998e+00   4.3350000000000000e-01   1.3469999999999999e-01   2.5922000000000001e+00
  -1.7630000000000001e-01   1.5390000000000001e-01   2.4876999999999998e+00  -1.9089999999999999e-01   8.5599999999999996e-02   3.9500000000000000e-02  -1.1540999999999999e+00   1.0095000000000001e+01   3.4824000000000002e+00   3.6599999999999999e-01   8.6599999999999996e-02   2.6364000000000001e+00
  -6.6100000000000006e-02  -2.1980000000000000e-01   1.8015000000000001e+00  -2.2910000000000000e-01   1.1420000000000000e-01  -4.8200000000000000e-02  -1.1096999999999999e+00   1.0117200000000000e+01   3.0470999999999999e+00   3.0819999999999997e-01   5.7700000000000001e-02   2.6674000000000002e+00
  -6.6100000000000006e-02   0.0000000000000000e+00   1.5441000000000000e+00  -3.8199999999999998e-02   9.5200000000000007e-02  -2.6300000000000000e-02  -1.1096999999999999e+00   9.9392999999999994e+00   3.6564999999999999e+00   4.7199999999999998e-01   1.6360000000000000e-01   2.6143000000000001e+00
   4.4100000000000000e-02  -6.6000000000000003e-02   2.6593000000000000e+00  -2.2910000000000000e-01   5.7099999999999998e-02  -3.9500000000000000e-02  -1.0875999999999999e+00   1.0050500000000000e+01   3.2212000000000001e+00   4.2380000000000001e-01   1.4430000000000001e-01   2.6541000000000001e+00
  -1.1020000000000001e-01   1.5390000000000001e-01   2.4018999999999999e+00  -1.9089999999999999e-01   4.7600000000000003e-02   0.0000000000000000e+00  -1.2428999999999999e+00   1.0450799999999999e+01   2.6989000000000001e+00   3.1790000000000002e-01   1.4430000000000001e-01   2.6674000000000002e+00
  -1.5429999999999999e-01  -1.5390000000000001e-01   2.4018999999999999e+00  -2.0050000000000001e-01   9.5200000000000007e-02   4.4000000000000003e-03  -7.3240000000000005e-01   1.0050500000000000e+01   3.2212000000000001e+00   3.2750000000000001e-01   1.5400000000000000e-01   2.6053999999999999e+00
  -1.5429999999999999e-01  -2.1999999999999999e-02   2.3161999999999998e+00  -9.5500000000000002e-02   5.7099999999999998e-02   8.8000000000000005e-03  -1.1762999999999999e+00   1.0095000000000001e+01   4.1788999999999996e+00   2.8899999999999998e-01   1.3469999999999999e-01   2.6408000000000000e+00
  -2.1999999999999999e-02  -2.1999999999999999e-02   2.2303999999999999e+00  -1.7190000000000000e-01   6.6600000000000006e-02  -4.4000000000000003e-03  -9.3220000000000003e-01   1.0250600000000000e+01   3.9177000000000000e+00   4.1420000000000001e-01   1.4430000000000001e-01   2.6320000000000001e+00
  -1.3230000000000000e-01  -8.7900000000000006e-02   1.8872000000000000e+00  -1.3370000000000001e-01   1.9030000000000000e-01  -3.5099999999999999e-02  -8.2120000000000004e-01   1.0095000000000001e+01   3.0470999999999999e+00   3.8529999999999998e-01   1.2509999999999999e-01   2.6674000000000002e+00
  -2.1999999999999999e-02  -4.3999999999999997e-02   2.2303999999999999e+00  -2.3870000000000000e-01   1.5229999999999999e-01  -4.4000000000000003e-03  -1.2206999999999999e+00   1.0072800000000001e+01   2.8730000000000002e+00   3.3710000000000001e-01   1.0580000000000001e-01   2.6274999999999999e+00
   6.6100000000000006e-02  -4.3999999999999997e-02   1.9730000000000001e+00  -1.6230000000000000e-01   9.5200000000000007e-02  -8.8000000000000005e-03  -1.1540999999999999e+00   1.0095000000000001e+01   3.6564999999999999e+00   3.4680000000000000e-01   1.6360000000000000e-01   2.6053999999999999e+00
  -1.1020000000000001e-01  -1.7590000000000000e-01   2.5735000000000001e+00  -2.1959999999999999e-01   8.5599999999999996e-02   8.8000000000000005e-03  -1.1540999999999999e+00   9.8726000000000003e+00   2.7858999999999998e+00   3.4680000000000000e-01   1.0580000000000001e-01   2.6629000000000000e+00
   4.4100000000000000e-02  -4.3999999999999997e-02   1.8872000000000000e+00  -1.8140000000000001e-01   9.5200000000000007e-02   4.8200000000000000e-02  -1.0653999999999999e+00   1.0161700000000000e+01   3.9177000000000000e+00   2.8899999999999998e-01   5.7700000000000001e-02   2.6629000000000000e+00
   8.8200000000000001e-02  -8.7900000000000006e-02   2.5735000000000001e+00  -2.5779999999999997e-01   1.1420000000000000e-01  -4.4000000000000003e-03  -8.8780000000000003e-01   9.7392000000000003e+00   3.5695000000000001e+00   2.6010000000000000e-01   1.7319999999999999e-01   2.5745000000000000e+00
  -2.4249999999999999e-01  -1.7590000000000000e-01   2.6593000000000000e+00  -3.0549999999999999e-01   3.8100000000000002e-02   4.4000000000000003e-03  -1.0653999999999999e+00   9.8726000000000003e+00   3.4824000000000002e+00   3.9489999999999997e-01   1.5400000000000000e-01   2.6187000000000000e+00
  -6.6100000000000006e-02  -4.3999999999999997e-02   2.0588000000000002e+00  -2.0999999999999999e-01   6.6600000000000006e-02  -2.6300000000000000e-02  -1.1540999999999999e+00   9.8282000000000007e+00   3.4824000000000002e+00   3.8529999999999998e-01   1.3469999999999999e-01   2.6320000000000001e+00
  -4.4100000000000000e-02  -4.3999999999999997e-02   2.4876999999999998e+00  -1.4319999999999999e-01   5.7099999999999998e-02  -1.3200000000000000e-02  -1.0653999999999999e+00   1.0006000000000000e+01   4.3529999999999998e+00   4.4309999999999999e-01   2.0210000000000000e-01   2.6364000000000001e+00
  -4.4100000000000000e-02   2.1999999999999999e-02   1.5441000000000000e+00  -1.3370000000000001e-01   1.5229999999999999e-01  -3.9500000000000000e-02  -1.1984999999999999e+00   1.0095000000000001e+01   3.2212000000000001e+00   3.0819999999999997e-01   1.4430000000000001e-01   2.6408000000000000e+00
  -2.4249999999999999e-01   8.7900000000000006e-02   1.7157000000000000e+00  -1.0500000000000000e-01   1.3320000000000001e-01  -6.1400000000000003e-02  -1.1096999999999999e+00   9.9838000000000005e+00   2.8730000000000002e+00   3.6599999999999999e-01   3.8500000000000000e-02   2.6231000000000000e+00
   1.1020000000000001e-01  -2.1980000000000000e-01   2.5735000000000001e+00  -1.9089999999999999e-01   1.9030000000000000e-01   4.3900000000000002e-02  -1.0209999999999999e+00   9.8726000000000003e+00   3.4824000000000002e+00   3.8529999999999998e-01   1.3469999999999999e-01   2.6497000000000002e+00
   2.1999999999999999e-02   1.5390000000000001e-01   2.1446000000000001e+00  -2.4820000000000000e-01   1.6180000000000000e-01  -3.9500000000000000e-02  -1.1096999999999999e+00   1.0050500000000000e+01   3.5695000000000001e+00   3.0819999999999997e-01   6.7400000000000002e-02   2.6274999999999999e+00
  -4.4100000000000000e-02  -1.3189999999999999e-01   2.3161999999999998e+00  -2.8639999999999999e-01   5.7099999999999998e-02  -2.6300000000000000e-02  -1.1762999999999999e+00   9.7836999999999996e+00   2.9600000000000000e+00   3.4680000000000000e-01   1.0580000000000001e-01   2.6143000000000001e+00
  -2.1999999999999999e-02  -2.1980000000000000e-01   2.0588000000000002e+00   9.4999999999999998e-03   4.7600000000000003e-02  -3.9500000000000000e-02  -1.2206999999999999e+00   9.9392999999999994e+00   3.5695000000000001e+00   3.2750000000000001e-01   2.2130000000000000e-01   2.6408000000000000e+00
   1.1020000000000001e-01   0.0000000000000000e+00   2.3161999999999998e+00  -1.9089999999999999e-01   1.8079999999999999e-01  -3.0700000000000002e-02  -1.0875999999999999e+00   9.6946999999999992e+00   3.8306000000000000e+00   2.9859999999999998e-01   1.5400000000000000e-01   2.5832999999999999e+00
  -1.5429999999999999e-01  -4.3999999999999997e-02   2.4876999999999998e+00  -2.8639999999999999e-01   7.6100000000000001e-02  -1.7500000000000002e-02  -1.0875999999999999e+00   1.0050500000000000e+01   3.0470999999999999e+00   3.3710000000000001e-01   1.2509999999999999e-01   2.6674000000000002e+00
  -1.9839999999999999e-01  -8.7900000000000006e-02   2.0588000000000002e+00  -2.1959999999999999e-01   0.0000000000000000e+00  -8.8000000000000005e-03  -1.1096999999999999e+00   9.9838000000000005e+00   4.0048000000000004e+00   3.8529999999999998e-01   1.0580000000000001e-01   2.6187000000000000e+00
  -1.9839999999999999e-01  -1.0990000000000000e-01   1.0294000000000001e+00  -1.5279999999999999e-01   3.8100000000000002e-02   1.7500000000000002e-02  -1.1984999999999999e+00   9.9392999999999994e+00   3.1341999999999999e+00   3.7569999999999998e-01   1.6360000000000000e-01   2.5789000000000000e+00
  -8.8200000000000001e-02   2.1999999999999999e-02   2.2303999999999999e+00  -1.8140000000000001e-01   9.5200000000000007e-02  -3.0700000000000002e-02  -1.0653999999999999e+00   1.0183900000000000e+01   3.1341999999999999e+00   3.4680000000000000e-01   1.6360000000000000e-01   2.6187000000000000e+00
  -8.8200000000000001e-02  -1.5390000000000001e-01   2.9165999999999999e+00  -8.5900000000000004e-02   6.6600000000000006e-02  -1.3200000000000000e-02  -9.7660000000000002e-01   1.0006000000000000e+01   3.8306000000000000e+00   3.3710000000000001e-01   1.6360000000000000e-01   2.6187000000000000e+00
  -2.1999999999999999e-02   6.6000000000000003e-02   6.8630000000000002e-01  -2.1959999999999999e-01   6.6600000000000006e-02   8.8000000000000005e-03  -9.3220000000000003e-01   1.0072800000000001e+01   4.0048000000000004e+00   2.7939999999999998e-01   1.7319999999999999e-01   2.6408000000000000e+00
  -1.5429999999999999e-01  -1.0990000000000000e-01   1.8872000000000000e+00  -1.1459999999999999e-01   0.0000000000000000e+00   8.8000000000000005e-03  -1.2428999999999999e+00   1.0006000000000000e+01   2.7858999999999998e+00   3.4680000000000000e-01   1.9239999999999999e-01   2.6274999999999999e+00
  -1.7630000000000001e-01  -1.7590000000000000e-01   2.3161999999999998e+00  -1.3370000000000001e-01   6.6600000000000006e-02   1.3200000000000000e-02  -1.1096999999999999e+00   1.0072800000000001e+01   3.4824000000000002e+00   3.9489999999999997e-01   2.2130000000000000e-01   2.6010000000000000e+00
  -2.2040000000000001e-01   4.3999999999999997e-02   1.6298999999999999e+00  -1.2410000000000000e-01   1.4269999999999999e-01  -1.3200000000000000e-02  -9.7660000000000002e-01   9.9392999999999994e+00   3.3083000000000000e+00   3.7569999999999998e-01   2.2130000000000000e-01   2.6143000000000001e+00
   2.1999999999999999e-02   2.6379999999999998e-01   2.0588000000000002e+00  -7.6399999999999996e-02   8.5599999999999996e-02   3.9500000000000000e-02  -1.1540999999999999e+00   1.0006000000000000e+01   2.9600000000000000e+00   3.1790000000000002e-01   1.8279999999999999e-01   2.6143000000000001e+00
  -4.4100000000000000e-02  -1.0990000000000000e-01   1.6298999999999999e+00  -2.3870000000000000e-01   8.5599999999999996e-02   0.0000000000000000e+00  -1.0653999999999999e+00   1.0161700000000000e+01   3.2212000000000001e+00   3.1790000000000002e-01   1.4430000000000001e-01   2.5966000000000000e+00
   2.1999999999999999e-02   2.1999999999999999e-02   2.2303999999999999e+00  -1.3370000000000001e-01   1.7130000000000001e-01  -3.9500000000000000e-02  -1.3095000000000001e+00   1.0272900000000000e+01   3.3083000000000000e+00   3.5639999999999999e-01   1.9239999999999999e-01   2.6143000000000001e+00
  -1.7630000000000001e-01  -2.1980000000000000e-01   1.8872000000000000e+00  -1.7190000000000000e-01   1.1420000000000000e-01  -3.0700000000000002e-02  -1.3317000000000001e+00   1.0028300000000000e+01   2.9600000000000000e+00   2.4079999999999999e-01   9.6199999999999994e-02   2.6231000000000000e+00
   8.8200000000000001e-02   2.1999999999999999e-02   1.2867999999999999e+00  -1.1459999999999999e-01   1.9000000000000000e-02  -3.9500000000000000e-02  -1.0653999999999999e+00   1.0028300000000000e+01   2.7858999999999998e+00   4.4309999999999999e-01   1.5400000000000000e-01   2.6187000000000000e+00
  -4.4100000000000000e-02  -2.4179999999999999e-01   2.7450999999999999e+00  -1.5279999999999999e-01   7.6100000000000001e-02  -7.4499999999999997e-02  -1.1096999999999999e+00   1.0050500000000000e+01   4.1788999999999996e+00   2.7939999999999998e-01   1.7319999999999999e-01   2.6452000000000000e+00
  -4.4100000000000000e-02   0.0000000000000000e+00   1.5441000000000000e+00  -1.4319999999999999e-01   0.0000000000000000e+00   4.4000000000000003e-03  -1.0653999999999999e+00   9.8948999999999998e+00   3.9177000000000000e+00   2.9859999999999998e-01   1.2509999999999999e-01   2.6320000000000001e+00
   6.6100000000000006e-02  -4.3999999999999997e-02   2.0588000000000002e+00  -2.0050000000000001e-01   7.6100000000000001e-02  -6.5799999999999997e-02  -1.1984999999999999e+00   1.0028300000000000e+01   4.0918000000000001e+00   3.7569999999999998e-01   1.5400000000000000e-01   2.5922000000000001e+00
  -3.9679999999999999e-01   1.5390000000000001e-01   2.1446000000000001e+00  -1.8140000000000001e-01   1.7130000000000001e-01  -3.0700000000000002e-02  -1.2428999999999999e+00   9.9170999999999996e+00   3.1341999999999999e+00   3.2750000000000001e-01   1.0580000000000001e-01   2.5876999999999999e+00
   1.1020000000000001e-01   1.0990000000000000e-01   2.4018999999999999e+00  -1.0500000000000000e-01   8.5599999999999996e-02   1.7500000000000002e-02  -1.0875999999999999e+00   9.8726000000000003e+00   3.2212000000000001e+00   3.7569999999999998e-01   1.0580000000000001e-01   2.6097999999999999e+00
   1.9839999999999999e-01  -6.6000000000000003e-02   2.0588000000000002e+00  -2.0050000000000001e-01   8.5599999999999996e-02   4.4000000000000003e-03  -1.1096999999999999e+00   9.8726000000000003e+00   5.5719000000000003e+00   3.5639999999999999e-01   1.2509999999999999e-01   2.5922000000000001e+00
   2.2040000000000001e-01  -1.0990000000000000e-01   1.7157000000000000e+00  -2.3870000000000000e-01   3.8100000000000002e-02  -2.1899999999999999e-02  -1.3317000000000001e+00   9.4278999999999993e+00   2.6989000000000001e+00   3.0819999999999997e-01   9.5999999999999992e-03   2.6187000000000000e+00
  -1.5429999999999999e-01  -2.1999999999999999e-02   2.0588000000000002e+00  -1.6230000000000000e-01   7.6100000000000001e-02  -2.1899999999999999e-02  -1.8644000000000001e+00   1.0584199999999999e+01   4.0048000000000004e+00   3.5639999999999999e-01   1.8279999999999999e-01   2.5522999999999998e+00
  -3.3060000000000000e-01  -6.6000000000000003e-02   1.6298999999999999e+00  -2.0050000000000001e-01   1.3320000000000001e-01   0.0000000000000000e+00  -6.4370000000000005e-01   9.5836000000000006e+00   3.4824000000000002e+00   3.1790000000000002e-01   1.5400000000000000e-01   2.5213999999999999e+00
   0.0000000000000000e+00  -8.7900000000000006e-02   2.0588000000000002e+00  -1.3370000000000001e-01  -1.9000000000000000e-02   0.0000000000000000e+00  -7.9900000000000004e-01   8.7385999999999999e+00   3.3953000000000002e+00   2.3119999999999999e-01   1.1550000000000001e-01   2.6143000000000001e+00
  -1.3230000000000000e-01  -1.0990000000000000e-01   2.4018999999999999e+00  -1.8140000000000001e-01   1.3320000000000001e-01  -7.0199999999999999e-02  -1.1318999999999999e+00   1.1028900000000000e+01   3.5695000000000001e+00   4.4309999999999999e-01   1.8279999999999999e-01   2.5301999999999998e+00
   2.6450000000000001e-01  -2.1999999999999999e-02   2.6593000000000000e+00  -2.1959999999999999e-01   6.6600000000000006e-02   4.4000000000000003e-03  -1.1984999999999999e+00   9.6058000000000003e+00   3.0470999999999999e+00   2.5050000000000000e-01   4.8099999999999997e-02   2.6408000000000000e+00
   0.0000000000000000e+00  -8.7900000000000006e-02   1.3725000000000001e+00  -3.3420000000000000e-01   1.4269999999999999e-01  -5.2600000000000001e-02  -1.1762999999999999e+00   9.1832999999999991e+00   3.8306000000000000e+00   4.1420000000000001e-01   1.5400000000000000e-01   2.5832999999999999e+00
   4.4100000000000000e-02  -4.3999999999999997e-02   2.1446000000000001e+00  -2.0050000000000001e-01   5.7099999999999998e-02   2.1899999999999999e-02  -7.1020000000000005e-01   9.8948999999999998e+00   3.9177000000000000e+00   2.8899999999999998e-01   1.0580000000000001e-01   2.4506000000000001e+00
   1.1020000000000001e-01  -1.5390000000000001e-01   2.2303999999999999e+00  -2.0050000000000001e-01   1.8079999999999999e-01  -8.8000000000000005e-03  -9.9880000000000002e-01   9.6724999999999994e+00   3.2212000000000001e+00   3.0819999999999997e-01   7.6999999999999999e-02   2.5522999999999998e+00
   8.8200000000000001e-02  -3.5170000000000001e-01   1.8015000000000001e+00  -2.3870000000000000e-01   7.6100000000000001e-02   4.4000000000000003e-03  -9.9880000000000002e-01   9.6946999999999992e+00   2.8730000000000002e+00   3.3710000000000001e-01   8.6599999999999996e-02   2.4948000000000001e+00
  -1.7630000000000001e-01   2.1999999999999999e-02   1.1152000000000000e+00  -1.7190000000000000e-01   9.5200000000000007e-02   4.3900000000000002e-02  -1.1540999999999999e+00   9.6502999999999997e+00   3.5695000000000001e+00   3.5639999999999999e-01   1.4430000000000001e-01   2.5832999999999999e+00
   1.5429999999999999e-01   2.1999999999999999e-02   2.0588000000000002e+00  -1.7190000000000000e-01   1.0470000000000000e-01  -1.3200000000000000e-02  -1.0875999999999999e+00   9.7170000000000005e+00   4.0048000000000004e+00   2.9859999999999998e-01   1.6360000000000000e-01   2.5213999999999999e+00
   0.0000000000000000e+00  -1.3189999999999999e-01   1.4582999999999999e+00  -1.8140000000000001e-01   9.5200000000000007e-02   4.4000000000000003e-03  -1.0209999999999999e+00   9.6502999999999997e+00   2.6989000000000001e+00   2.6970000000000000e-01   8.6599999999999996e-02   2.5611999999999999e+00
  -6.6100000000000006e-02   1.5390000000000001e-01   1.7157000000000000e+00  -8.5900000000000004e-02   1.4269999999999999e-01   0.0000000000000000e+00  -1.1540999999999999e+00   9.6724999999999994e+00   3.3953000000000002e+00   3.1790000000000002e-01   1.0580000000000001e-01   2.5876999999999999e+00
  -2.4249999999999999e-01  -3.0780000000000002e-01   1.5441000000000000e+00  -7.6399999999999996e-02   0.0000000000000000e+00   2.6300000000000000e-02  -1.1762999999999999e+00   9.5390999999999995e+00   3.2212000000000001e+00   4.6239999999999998e-01   2.0210000000000000e-01   2.5213999999999999e+00
   1.1020000000000001e-01  -2.1980000000000000e-01   1.7157000000000000e+00  -2.8639999999999999e-01   4.7600000000000003e-02  -4.4000000000000003e-03  -1.1096999999999999e+00   1.0006000000000000e+01   4.0048000000000004e+00   2.6970000000000000e-01   1.4430000000000001e-01   2.6274999999999999e+00
  -1.1020000000000001e-01  -2.1999999999999999e-02   1.3725000000000001e+00  -1.7190000000000000e-01   6.6600000000000006e-02  -4.4000000000000003e-03  -1.4649000000000001e+00   9.8504000000000005e+00   2.5247000000000002e+00   3.3710000000000001e-01   1.6360000000000000e-01   2.5434999999999999e+00
  -1.9839999999999999e-01  -4.3999999999999997e-02   2.2303999999999999e+00  -2.3870000000000000e-01   1.0470000000000000e-01  -4.4000000000000003e-03  -1.1984999999999999e+00   9.8948999999999998e+00   3.2212000000000001e+00   3.8529999999999998e-01   1.0580000000000001e-01   2.6010000000000000e+00
   6.6100000000000006e-02   2.1999999999999999e-02   1.5441000000000000e+00  -1.4319999999999999e-01   1.2370000000000000e-01  -4.8200000000000000e-02  -1.1984999999999999e+00   9.8282000000000007e+00   3.8306000000000000e+00   2.7939999999999998e-01   7.6999999999999999e-02   2.5966000000000000e+00
   2.1999999999999999e-02  -2.1999999999999999e-02   1.2867999999999999e+00  -1.0500000000000000e-01   3.8100000000000002e-02   1.7500000000000002e-02  -1.2650999999999999e+00   9.7614999999999998e+00   2.8730000000000002e+00   2.9859999999999998e-01   1.6360000000000000e-01   2.5745000000000000e+00
   0.0000000000000000e+00  -1.7590000000000000e-01   1.8872000000000000e+00  -3.1509999999999999e-01   3.8100000000000002e-02  -1.3200000000000000e-02  -1.2206999999999999e+00   9.7836999999999996e+00   3.4824000000000002e+00   2.6970000000000000e-01   1.2509999999999999e-01   2.6187000000000000e+00
  -8.8200000000000001e-02  -8.7900000000000006e-02   2.9165999999999999e+00  -1.6230000000000000e-01   7.6100000000000001e-02  -2.1899999999999999e-02  -1.2206999999999999e+00   9.9392999999999994e+00   2.6118000000000001e+00   3.2750000000000001e-01   1.1550000000000001e-01   2.5699999999999998e+00
  -6.6100000000000006e-02   2.1999999999999999e-02   2.2303999999999999e+00  -2.1959999999999999e-01   5.7099999999999998e-02  -3.5099999999999999e-02  -9.1000000000000003e-01   9.9170999999999996e+00   3.3083000000000000e+00   3.4680000000000000e-01   1.4430000000000001e-01   2.5699999999999998e+00
  -8.8200000000000001e-02   3.2979999999999998e-01   1.5441000000000000e+00  -1.7190000000000000e-01   2.8500000000000001e-02  -3.5099999999999999e-02  -1.1762999999999999e+00   9.9838000000000005e+00   3.3083000000000000e+00   3.4680000000000000e-01   1.2509999999999999e-01   2.5876999999999999e+00
   6.6100000000000006e-02  -1.5390000000000001e-01   2.0588000000000002e+00  -1.7190000000000000e-01   8.5599999999999996e-02   2.1899999999999999e-02  -1.2428999999999999e+00   9.8948999999999998e+00   3.4824000000000002e+00   3.4680000000000000e-01   1.4430000000000001e-01   2.5966000000000000e+00
  -2.6450000000000001e-01  -1.9789999999999999e-01   1.6298999999999999e+00  -2.5779999999999997e-01   5.7099999999999998e-02   1.7500000000000002e-02  -1.1762999999999999e+00   1.0117200000000000e+01   3.1341999999999999e+00   3.3710000000000001e-01   1.4430000000000001e-01   2.6187000000000000e+00
  -1.7630000000000001e-01  -2.4179999999999999e-01   2.7450999999999999e+00  -2.6729999999999998e-01   1.0470000000000000e-01  -2.1899999999999999e-02  -1.0653999999999999e+00   9.7836999999999996e+00   3.6564999999999999e+00   2.9859999999999998e-01   1.8279999999999999e-01   2.5789000000000000e+00
  -1.3230000000000000e-01   2.1999999999999999e-02   1.5441000000000000e+00  -1.8140000000000001e-01   1.9030000000000000e-01  -8.8000000000000005e-03  -9.9880000000000002e-01   1.0117200000000000e+01   3.3953000000000002e+00   3.2750000000000001e-01   7.6999999999999999e-02   2.6097999999999999e+00
   1.3230000000000000e-01   2.1999999999999999e-02   1.7157000000000000e+00  -2.1959999999999999e-01   1.1420000000000000e-01  -4.8200000000000000e-02  -1.0209999999999999e+00   9.9838000000000005e+00   3.6564999999999999e+00   3.9489999999999997e-01   1.6360000000000000e-01   2.6097999999999999e+00
  -2.4249999999999999e-01  -2.1999999999999999e-02   2.2303999999999999e+00  -2.1959999999999999e-01   7.6100000000000001e-02   1.7500000000000002e-02  -1.1096999999999999e+00   1.0117200000000000e+01   2.9600000000000000e+00   3.8529999999999998e-01   1.2509999999999999e-01   2.6320000000000001e+00
  -1.3230000000000000e-01   2.1999999999999999e-02   2.0588000000000002e+00  -2.5779999999999997e-01   1.0470000000000000e-01  -2.6300000000000000e-02  -1.2428999999999999e+00   9.8726000000000003e+00   3.7435999999999998e+00   3.9489999999999997e-01   1.2509999999999999e-01   2.6143000000000001e+00
  -2.4249999999999999e-01   6.6000000000000003e-02   1.8015000000000001e+00  -1.4319999999999999e-01   6.6600000000000006e-02  -8.8000000000000005e-03  -1.0875999999999999e+00   9.8058999999999994e+00   3.2212000000000001e+00   3.8529999999999998e-01   1.7319999999999999e-01   2.5876999999999999e+00
  -1.3230000000000000e-01  -1.5390000000000001e-01   1.2867999999999999e+00  -1.5279999999999999e-01   3.8100000000000002e-02  -8.8000000000000005e-03  -1.0209999999999999e+00   9.8058999999999994e+00   3.8306000000000000e+00   3.2750000000000001e-01   6.7400000000000002e-02   2.5745000000000000e+00
  -2.4249999999999999e-01   1.3189999999999999e-01   1.4582999999999999e+00  -8.5900000000000004e-02   1.4269999999999999e-01  -4.3900000000000002e-02  -1.1096999999999999e+00   9.8504000000000005e+00   3.0470999999999999e+00   3.6599999999999999e-01   1.9239999999999999e-01   2.6320000000000001e+00
  -2.8649999999999998e-01   1.3189999999999999e-01   1.8015000000000001e+00  -1.2410000000000000e-01   2.1890000000000001e-01   8.8000000000000005e-03  -1.2428999999999999e+00   1.0072800000000001e+01   2.6118000000000001e+00   3.4680000000000000e-01   2.5019999999999998e-01   2.5922000000000001e+00
  -4.4100000000000000e-02  -1.7590000000000000e-01   2.1446000000000001e+00  -1.8140000000000001e-01   2.0930000000000001e-01  -8.8000000000000005e-03  -1.0875999999999999e+00   9.9616000000000007e+00   2.9600000000000000e+00   3.0819999999999997e-01   1.9239999999999999e-01   2.6187000000000000e+00
  -2.1999999999999999e-02  -1.5390000000000001e-01   1.2867999999999999e+00  -2.2910000000000000e-01   3.8100000000000002e-02  -4.3900000000000002e-02  -1.0653999999999999e+00   1.0028300000000000e+01   2.8730000000000002e+00   2.9859999999999998e-01   2.2130000000000000e-01   2.6097999999999999e+00
  -1.3230000000000000e-01  -8.7900000000000006e-02   2.0588000000000002e+00  -2.4820000000000000e-01   6.6600000000000006e-02   3.0700000000000002e-02  -1.1984999999999999e+00   9.9392999999999994e+00   3.3953000000000002e+00   2.9859999999999998e-01   1.1550000000000001e-01   2.6231000000000000e+00
  -1.5429999999999999e-01   6.6000000000000003e-02   1.8872000000000000e+00  -1.4319999999999999e-01   2.8500000000000001e-02   1.3200000000000000e-02  -1.3317000000000001e+00   1.0006000000000000e+01   3.4824000000000002e+00   3.1790000000000002e-01   2.1170000000000000e-01   2.5832999999999999e+00
  -2.8649999999999998e-01  -1.7590000000000000e-01   2.9165999999999999e+00  -2.3870000000000000e-01   1.8079999999999999e-01  -2.6300000000000000e-02  -1.2873000000000001e+00   1.0028300000000000e+01   3.6564999999999999e+00   3.2750000000000001e-01   1.3469999999999999e-01   2.5522999999999998e+00
  -2.8649999999999998e-01  -4.3999999999999997e-02   2.0588000000000002e+00  -2.2910000000000000e-01   1.9000000000000000e-02   2.1899999999999999e-02  -1.1762999999999999e+00   9.8058999999999994e+00   3.2212000000000001e+00   4.5269999999999999e-01   8.6599999999999996e-02   2.6053999999999999e+00
  -1.1020000000000001e-01  -6.6000000000000003e-02   2.0588000000000002e+00  -2.1959999999999999e-01  -2.8500000000000001e-02   2.1899999999999999e-02  -1.0431999999999999e+00   9.8504000000000005e+00   3.3083000000000000e+00   3.2750000000000001e-01   2.0210000000000000e-01   2.5922000000000001e+00
   6.6100000000000006e-02   8.7900000000000006e-02   1.5441000000000000e+00  -1.9089999999999999e-01   6.6600000000000006e-02   4.4000000000000003e-03  -1.2428999999999999e+00   9.9616000000000007e+00   2.7858999999999998e+00   2.7939999999999998e-01   7.6999999999999999e-02   2.6497000000000002e+00
  -2.1999999999999999e-02   2.1999999999999999e-02   2.1446000000000001e+00  -1.6230000000000000e-01   8.5599999999999996e-02  -3.9500000000000000e-02  -1.1096999999999999e+00   9.8948999999999998e+00   2.9600000000000000e+00   4.0460000000000002e-01   1.4430000000000001e-01   2.6231000000000000e+00
   8.8200000000000001e-02  -2.1980000000000000e-01   2.8309000000000002e+00  -2.0050000000000001e-01   8.5599999999999996e-02  -1.7500000000000002e-02  -1.2650999999999999e+00   9.9616000000000007e+00   2.6989000000000001e+00   3.2750000000000001e-01   9.6199999999999994e-02   2.5832999999999999e+00
  -1.5429999999999999e-01  -1.0990000000000000e-01   1.8015000000000001e+00  -2.7689999999999998e-01   2.8500000000000001e-02   4.8200000000000000e-02  -1.2428999999999999e+00   1.0050500000000000e+01   2.7858999999999998e+00   3.6599999999999999e-01   1.7319999999999999e-01   2.5966000000000000e+00
  -1.3230000000000000e-01   0.0000000000000000e+00   1.9730000000000001e+00  -2.2910000000000000e-01   8.5599999999999996e-02  -8.8000000000000005e-03  -1.2428999999999999e+00   1.0050500000000000e+01   3.2212000000000001e+00   2.7939999999999998e-01   1.8279999999999999e-01   2.6097999999999999e+00
  -4.4100000000000000e-02  -1.3189999999999999e-01   1.6298999999999999e+00  -2.0050000000000001e-01   1.4269999999999999e-01   8.8000000000000005e-03  -1.1540999999999999e+00   9.9392999999999994e+00   2.6989000000000001e+00   3.0819999999999997e-01   6.7400000000000002e-02   2.5966000000000000e+00
  -2.1999999999999999e-02  -1.5390000000000001e-01   1.6298999999999999e+00  -2.3870000000000000e-01   5.7099999999999998e-02   0.0000000000000000e+00  -1.0653999999999999e+00   9.6502999999999997e+00   3.5695000000000001e+00   2.6010000000000000e-01   1.2509999999999999e-01   2.5789000000000000e+00
  -2.2040000000000001e-01   6.6000000000000003e-02   1.2010000000000001e+00  -1.6230000000000000e-01   9.5200000000000007e-02  -1.7500000000000002e-02  -1.0875999999999999e+00   9.8504000000000005e+00   3.4824000000000002e+00   3.3710000000000001e-01   1.5400000000000000e-01   2.5789000000000000e+00
  -6.6100000000000006e-02  -2.1980000000000000e-01   1.1152000000000000e+00  -2.6729999999999998e-01   6.6600000000000006e-02  -2.1899999999999999e-02  -1.1318999999999999e+00   9.9392999999999994e+00   3.7435999999999998e+00   2.0230000000000001e-01   1.2509999999999999e-01   2.6143000000000001e+00
  -1.9839999999999999e-01   6.6000000000000003e-02   1.6298999999999999e+00  -1.7190000000000000e-01   7.6100000000000001e-02  -8.8000000000000005e-03  -1.1540999999999999e+00   9.9392999999999994e+00   2.1764999999999999e+00   3.6599999999999999e-01   9.6199999999999994e-02   2.5832999999999999e+00
  -6.6100000000000006e-02   4.3999999999999997e-02   1.3725000000000001e+00  -1.5279999999999999e-01   5.7099999999999998e-02  -1.7500000000000002e-02  -1.0209999999999999e+00   9.9170999999999996e+00   3.2212000000000001e+00   3.4680000000000000e-01   1.4430000000000001e-01   2.6187000000000000e+00
  -8.8200000000000001e-02  -3.2979999999999998e-01   1.2867999999999999e+00  -2.4820000000000000e-01   7.6100000000000001e-02  -4.4000000000000003e-03  -1.0431999999999999e+00   1.0161700000000000e+01   3.9177000000000000e+00   3.2750000000000001e-01   1.9239999999999999e-01   2.6097999999999999e+00
  -1.5429999999999999e-01  -1.0990000000000000e-01   1.8015000000000001e+00  -1.4319999999999999e-01   1.0470000000000000e-01  -5.2600000000000001e-02  -1.1096999999999999e+00   9.9392999999999994e+00   3.5695000000000001e+00   2.8899999999999998e-01   1.8279999999999999e-01   2.5568000000000000e+00
  -4.4100000000000000e-02  -8.7900000000000006e-02   2.4018999999999999e+00  -1.9089999999999999e-01  -9.4999999999999998e-03   3.0700000000000002e-02  -1.1762999999999999e+00   9.9392999999999994e+00   3.3083000000000000e+00   3.6599999999999999e-01   2.8899999999999999e-02   2.5789000000000000e+00
   8.8200000000000001e-02  -1.7590000000000000e-01   1.9730000000000001e+00  -1.1459999999999999e-01   8.5599999999999996e-02   2.6300000000000000e-02  -1.1762999999999999e+00   9.9170999999999996e+00   3.4824000000000002e+00   3.2750000000000001e-01   6.7400000000000002e-02   2.5699999999999998e+00
   4.4100000000000000e-02  -8.7900000000000006e-02   1.8015000000000001e+00  -2.0050000000000001e-01   2.8500000000000001e-02   2.6300000000000000e-02  -1.2206999999999999e+00   1.0095000000000001e+01   3.2212000000000001e+00   3.8529999999999998e-01   9.6199999999999994e-02   2.6187000000000000e+00
  -4.4100000000000000e-02   2.1999999999999999e-02   1.8015000000000001e+00  -2.1959999999999999e-01   7.6100000000000001e-02  -4.4000000000000003e-03  -1.1540999999999999e+00   9.9170999999999996e+00   2.8730000000000002e+00   3.6599999999999999e-01   2.1170000000000000e-01   2.6143000000000001e+00
   2.1999999999999999e-02  -6.6000000000000003e-02   2.3161999999999998e+00  -1.4319999999999999e-01   1.2370000000000000e-01  -1.3200000000000000e-02  -9.7660000000000002e-01   9.8948999999999998e+00   3.0470999999999999e+00   2.8899999999999998e-01   7.6999999999999999e-02   2.5568000000000000e+00
   1.1020000000000001e-01  -4.3999999999999997e-02   2.3161999999999998e+00  -1.5279999999999999e-01   2.8500000000000001e-02   8.8000000000000005e-03  -1.1318999999999999e+00   1.0095000000000001e+01   2.9600000000000000e+00   3.4680000000000000e-01   1.2509999999999999e-01   2.6187000000000000e+00
  -6.6100000000000006e-02  -6.6000000000000003e-02   2.0588000000000002e+00  -1.6230000000000000e-01   9.4999999999999998e-03  -2.1899999999999999e-02  -1.0653999999999999e+00   1.0139500000000000e+01   3.8306000000000000e+00   3.7569999999999998e-01   1.3469999999999999e-01   2.6010000000000000e+00
   4.4100000000000000e-02  -1.3189999999999999e-01   1.9730000000000001e+00  -3.0549999999999999e-01   6.6600000000000006e-02  -4.8200000000000000e-02  -1.1318999999999999e+00   9.9170999999999996e+00   3.0470999999999999e+00   2.8899999999999998e-01   1.1550000000000001e-01   2.6143000000000001e+00
  -1.3230000000000000e-01   6.6000000000000003e-02   1.7157000000000000e+00  -1.8140000000000001e-01   9.5200000000000007e-02   4.4000000000000003e-03  -1.1318999999999999e+00   9.8726000000000003e+00   3.8306000000000000e+00   2.7939999999999998e-01   1.8279999999999999e-01   2.5966000000000000e+00
  -2.2040000000000001e-01  -2.1999999999999999e-02   1.7157000000000000e+00  -2.0050000000000001e-01   8.5599999999999996e-02  -4.8200000000000000e-02  -1.1762999999999999e+00   9.9616000000000007e+00   2.0893999999999999e+00   3.5639999999999999e-01   1.4430000000000001e-01   2.6053999999999999e+00
  -8.8200000000000001e-02  -2.8580000000000000e-01   1.6298999999999999e+00  -2.7689999999999998e-01  -2.8500000000000001e-02   2.6300000000000000e-02  -9.5440000000000003e-01   9.9838000000000005e+00   3.1341999999999999e+00   3.8529999999999998e-01   1.2509999999999999e-01   2.6718000000000002e+00
  -1.1020000000000001e-01   1.5390000000000001e-01   1.4582999999999999e+00  -1.2410000000000000e-01   7.6100000000000001e-02   2.6300000000000000e-02  -1.0653999999999999e+00   9.9392999999999994e+00   2.6118000000000001e+00   3.6599999999999999e-01   1.5400000000000000e-01   2.6053999999999999e+00
  -2.4249999999999999e-01  -1.0990000000000000e-01   1.8872000000000000e+00  -2.3870000000000000e-01   1.1420000000000000e-01   4.4000000000000003e-03  -1.1096999999999999e+00   9.7614999999999998e+00   3.0470999999999999e+00   3.7569999999999998e-01   1.1550000000000001e-01   2.5611999999999999e+00
  -4.4100000000000000e-02   2.1999999999999999e-02   1.8872000000000000e+00  -1.2410000000000000e-01   4.7600000000000003e-02  -3.9500000000000000e-02  -1.1096999999999999e+00   1.0228400000000001e+01   2.8730000000000002e+00   3.5639999999999999e-01   2.6939999999999997e-01   2.5966000000000000e+00
  -1.7630000000000001e-01  -1.9789999999999999e-01   1.7157000000000000e+00  -2.1959999999999999e-01   7.6100000000000001e-02  -7.4499999999999997e-02  -1.2206999999999999e+00   9.9616000000000007e+00   3.7435999999999998e+00   3.1790000000000002e-01   1.1550000000000001e-01   2.5522999999999998e+00
   2.1999999999999999e-02  -2.6379999999999998e-01   1.9730000000000001e+00  -2.4820000000000000e-01   1.0470000000000000e-01   1.7500000000000002e-02  -1.2428999999999999e+00   9.7170000000000005e+00   2.5247000000000002e+00   3.0819999999999997e-01   8.6599999999999996e-02   2.6274999999999999e+00
  -1.1020000000000001e-01  -1.3189999999999999e-01   1.6298999999999999e+00  -1.7190000000000000e-01  -4.7600000000000003e-02   1.7500000000000002e-02  -1.1984999999999999e+00   9.9170999999999996e+00   3.6564999999999999e+00   3.2750000000000001e-01   2.0210000000000000e-01   2.5876999999999999e+00
   6.6100000000000006e-02   4.3999999999999997e-02   1.8872000000000000e+00  -1.7190000000000000e-01   6.6600000000000006e-02   8.8000000000000005e-03  -1.1540999999999999e+00   9.9170999999999996e+00   3.8306000000000000e+00   2.9859999999999998e-01   2.4060000000000001e-01   2.6231000000000000e+00
  -1.5429999999999999e-01  -4.3999999999999997e-02   1.9730000000000001e+00  -1.7190000000000000e-01   1.4269999999999999e-01   0.0000000000000000e+00  -1.0209999999999999e+00   9.8504000000000005e+00   3.7435999999999998e+00   2.6970000000000000e-01   1.6360000000000000e-01   2.5876999999999999e+00
  -8.8200000000000001e-02  -3.5170000000000001e-01   1.5441000000000000e+00  -2.0999999999999999e-01   1.0470000000000000e-01  -4.8200000000000000e-02  -9.3220000000000003e-01   9.9838000000000005e+00   3.2212000000000001e+00   3.0819999999999997e-01   1.0580000000000001e-01   2.6231000000000000e+00
  -2.4249999999999999e-01  -1.5390000000000001e-01   2.1446000000000001e+00  -2.5779999999999997e-01   2.8500000000000001e-02  -2.1899999999999999e-02  -1.2206999999999999e+00   1.0183900000000000e+01   3.2212000000000001e+00   3.4680000000000000e-01   1.8279999999999999e-01   2.5789000000000000e+00
   6.6100000000000006e-02  -6.6000000000000003e-02   2.3161999999999998e+00  -1.6230000000000000e-01   5.7099999999999998e-02   0.0000000000000000e+00  -1.3539000000000001e+00   1.0161700000000000e+01   2.9600000000000000e+00   3.9489999999999997e-01   1.9239999999999999e-01   2.6274999999999999e+00
   2.8649999999999998e-01  -2.6379999999999998e-01   2.1446000000000001e+00  -1.4319999999999999e-01   1.1420000000000000e-01   0.0000000000000000e+00  -1.0653999999999999e+00   9.8948999999999998e+00   3.6564999999999999e+00   3.6599999999999999e-01   1.0580000000000001e-01   2.5922000000000001e+00
   6.6100000000000006e-02  -2.4179999999999999e-01   2.4018999999999999e+00  -2.2910000000000000e-01   3.8100000000000002e-02  -2.1899999999999999e-02  -1.1762999999999999e+00   1.0183900000000000e+01   3.2212000000000001e+00   3.9489999999999997e-01   1.7319999999999999e-01   2.5568000000000000e+00
   8.8200000000000001e-02  -1.7590000000000000e-01   1.8872000000000000e+00  -1.9089999999999999e-01   1.7130000000000001e-01  -5.2600000000000001e-02  -9.3220000000000003e-01   1.0006000000000000e+01   3.0470999999999999e+00   3.7569999999999998e-01   1.5400000000000000e-01   2.6497000000000002e+00
  -2.4249999999999999e-01  -1.3189999999999999e-01   2.0588000000000002e+00  -2.4820000000000000e-01   1.5229999999999999e-01   3.5099999999999999e-02  -1.1762999999999999e+00   1.0050500000000000e+01   3.3083000000000000e+00   3.5639999999999999e-01   1.4430000000000001e-01   2.6231000000000000e+00
  -8.8200000000000001e-02   6.6000000000000003e-02   1.6298999999999999e+00  -1.7190000000000000e-01   1.0470000000000000e-01   2.1899999999999999e-02  -1.2428999999999999e+00   9.9616000000000007e+00   3.6564999999999999e+00   3.5639999999999999e-01   1.6360000000000000e-01   2.5745000000000000e+00
  -1.9839999999999999e-01   2.1999999999999999e-02   1.6298999999999999e+00  -2.3870000000000000e-01   6.6600000000000006e-02   0.0000000000000000e+00  -9.7660000000000002e-01   9.9616000000000007e+00   3.3953000000000002e+00   2.5050000000000000e-01   1.3469999999999999e-01   2.6674000000000002e+00
  -1.3230000000000000e-01   6.6000000000000003e-02   1.9730000000000001e+00  -2.2910000000000000e-01   1.5229999999999999e-01  -8.3299999999999999e-02  -1.1762999999999999e+00   9.8726000000000003e+00   3.1341999999999999e+00   3.1790000000000002e-01   2.4060000000000001e-01   2.5568000000000000e+00
  -4.4100000000000000e-02   2.1999999999999999e-02   1.9730000000000001e+00  -1.9089999999999999e-01   1.0470000000000000e-01  -1.3200000000000000e-02  -1.0431999999999999e+00   9.7170000000000005e+00   3.4824000000000002e+00   2.6010000000000000e-01   1.1550000000000001e-01   2.5568000000000000e+00
  -4.4100000000000000e-02   4.3999999999999997e-02   1.7157000000000000e+00  -1.1459999999999999e-01   4.7600000000000003e-02   1.7500000000000002e-02  -1.1540999999999999e+00   9.8504000000000005e+00   3.4824000000000002e+00   4.0460000000000002e-01   5.7700000000000001e-02   2.6143000000000001e+00
  -2.4249999999999999e-01  -8.7900000000000006e-02   1.6298999999999999e+00  -1.0500000000000000e-01   8.5599999999999996e-02   5.7000000000000002e-02  -1.2650999999999999e+00   9.8504000000000005e+00   3.1341999999999999e+00   2.8899999999999998e-01   1.7319999999999999e-01   2.6231000000000000e+00
  -1.5429999999999999e-01  -1.3189999999999999e-01   1.7157000000000000e+00  -1.6230000000000000e-01   6.6600000000000006e-02   1.7500000000000002e-02  -1.4427000000000001e+00   1.0006000000000000e+01   3.5695000000000001e+00   3.7569999999999998e-01   1.9239999999999999e-01   2.5568000000000000e+00
  -6.6100000000000006e-02   1.3189999999999999e-01   1.3725000000000001e+00  -1.1459999999999999e-01   9.5200000000000007e-02  -4.4000000000000003e-03  -1.2428999999999999e+00   1.0050500000000000e+01   3.3953000000000002e+00   3.8529999999999998e-01   2.1170000000000000e-01   2.6053999999999999e+00
  -1.1020000000000001e-01   8.7900000000000006e-02   1.4582999999999999e+00  -2.4820000000000000e-01   4.7600000000000003e-02  -1.7500000000000002e-02  -1.0653999999999999e+00   9.8726000000000003e+00   3.3083000000000000e+00   3.0819999999999997e-01   1.3469999999999999e-01   2.6274999999999999e+00
  -3.3060000000000000e-01  -1.9789999999999999e-01   1.2010000000000001e+00  -1.8140000000000001e-01   1.0470000000000000e-01   1.7500000000000002e-02  -1.0653999999999999e+00   9.8726000000000003e+00   3.7435999999999998e+00   2.9859999999999998e-01   1.1550000000000001e-01   2.5789000000000000e+00
   4.4100000000000000e-02  -6.6000000000000003e-02   1.6298999999999999e+00  -1.2410000000000000e-01   4.7600000000000003e-02   1.3200000000000000e-02  -1.2428999999999999e+00   1.0161700000000000e+01   3.0470999999999999e+00   3.8529999999999998e-01   1.3469999999999999e-01   2.6010000000000000e+00
   2.1999999999999999e-02  -1.7590000000000000e-01   1.3725000000000001e+00  -2.8639999999999999e-01  -2.8500000000000001e-02   1.3200000000000000e-02  -1.1318999999999999e+00   9.8058999999999994e+00   3.0470999999999999e+00   3.5639999999999999e-01   2.2130000000000000e-01   2.5966000000000000e+00
  -1.3230000000000000e-01  -8.7900000000000006e-02   1.7157000000000000e+00  -1.3370000000000001e-01   1.3320000000000001e-01  -6.5799999999999997e-02  -1.0431999999999999e+00   1.0028300000000000e+01   3.4824000000000002e+00   3.2750000000000001e-01   1.7319999999999999e-01   2.5832999999999999e+00
  -8.8200000000000001e-02  -6.6000000000000003e-02   1.2867999999999999e+00  -9.5500000000000002e-02   1.4269999999999999e-01  -4.4000000000000003e-03  -1.0875999999999999e+00   1.0206200000000001e+01   3.7435999999999998e+00   3.8529999999999998e-01   1.0580000000000001e-01   2.6320000000000001e+00
  -2.2040000000000001e-01  -1.7590000000000000e-01   2.6593000000000000e+00  -2.2910000000000000e-01   4.7600000000000003e-02   4.4000000000000003e-03  -1.2206999999999999e+00   9.8058999999999994e+00   3.1341999999999999e+00   4.4309999999999999e-01   1.3469999999999999e-01   2.5966000000000000e+00
  -1.5429999999999999e-01   0.0000000000000000e+00   1.9730000000000001e+00  -2.5779999999999997e-01   7.6100000000000001e-02  -3.9500000000000000e-02  -1.0209999999999999e+00   9.8504000000000005e+00   3.7435999999999998e+00   3.8529999999999998e-01   1.8279999999999999e-01   2.6097999999999999e+00
  -1.3230000000000000e-01  -2.1999999999999999e-02   1.7157000000000000e+00  -1.7190000000000000e-01   2.8500000000000001e-02  -2.1899999999999999e-02  -1.0875999999999999e+00   9.8948999999999998e+00   3.1341999999999999e+00   3.7569999999999998e-01   8.6599999999999996e-02   2.6274999999999999e+00
  -1.7630000000000001e-01   1.3189999999999999e-01   1.7157000000000000e+00  -1.1459999999999999e-01   1.5229999999999999e-01   1.7500000000000002e-02  -9.9880000000000002e-01   9.8282000000000007e+00   3.3083000000000000e+00   2.8899999999999998e-01   2.2130000000000000e-01   2.6320000000000001e+00
  -1.1020000000000001e-01  -6.6000000000000003e-02   1.2867999999999999e+00  -2.4820000000000000e-01   1.1420000000000000e-01  -1.7500000000000002e-02  -1.0653999999999999e+00   9.9170999999999996e+00   2.4377000000000000e+00   3.3710000000000001e-01   8.6599999999999996e-02   2.6187000000000000e+00
   4.4100000000000000e-02  -2.4179999999999999e-01   1.8015000000000001e+00  -2.8639999999999999e-01   1.7130000000000001e-01   0.0000000000000000e+00  -1.0209999999999999e+00   9.9616000000000007e+00   3.0470999999999999e+00   2.6970000000000000e-01   1.2509999999999999e-01   2.5876999999999999e+00
  -1.9839999999999999e-01   3.5170000000000001e-01   1.3725000000000001e+00  -1.1459999999999999e-01   7.6100000000000001e-02   3.9500000000000000e-02  -9.5440000000000003e-01   9.7170000000000005e+00   3.0470999999999999e+00   2.6970000000000000e-01   2.1170000000000000e-01   2.6053999999999999e+00
  -6.6100000000000006e-02   6.6000000000000003e-02   1.5441000000000000e+00  -1.8140000000000001e-01   1.9030000000000000e-01   3.5099999999999999e-02  -9.9880000000000002e-01   9.9616000000000007e+00   3.6564999999999999e+00   2.6010000000000000e-01   1.1550000000000001e-01   2.6143000000000001e+00
  -1.3230000000000000e-01  -8.7900000000000006e-02   1.8015000000000001e+00  -1.9089999999999999e-01   4.7600000000000003e-02   4.3900000000000002e-02  -1.0653999999999999e+00   9.9838000000000005e+00   2.2635999999999998e+00   4.0460000000000002e-01   2.1170000000000000e-01   2.5699999999999998e+00
  -1.9839999999999999e-01  -2.1999999999999999e-02   1.2010000000000001e+00  -1.7190000000000000e-01   7.6100000000000001e-02  -1.3200000000000000e-02  -1.3983000000000001e+00   9.8726000000000003e+00   3.3953000000000002e+00   3.2750000000000001e-01   9.6199999999999994e-02   2.6320000000000001e+00
  -4.4100000000000000e-02  -1.9789999999999999e-01   2.5735000000000001e+00  -2.0050000000000001e-01   4.7600000000000003e-02   4.4000000000000003e-03  -1.2873000000000001e+00   9.8726000000000003e+00   3.0470999999999999e+00   3.7569999999999998e-01   1.7319999999999999e-01   2.6541000000000001e+00
  -2.1999999999999999e-02  -2.4179999999999999e-01   1.8872000000000000e+00  -1.7190000000000000e-01   5.7099999999999998e-02   1.7500000000000002e-02  -1.2650999999999999e+00   9.8504000000000005e+00   2.8730000000000002e+00   3.3710000000000001e-01   2.1170000000000000e-01   2.6010000000000000e+00
  -4.4100000000000000e-02  -6.6000000000000003e-02   2.3161999999999998e+00  -1.2410000000000000e-01   1.9000000000000000e-02  -1.3200000000000000e-02  -1.1762999999999999e+00   1.0095000000000001e+01   3.4824000000000002e+00   2.9859999999999998e-01   1.1550000000000001e-01   2.6097999999999999e+00
  -8.8200000000000001e-02  -6.6000000000000003e-02   1.2010000000000001e+00  -1.4319999999999999e-01   1.5229999999999999e-01  -2.1899999999999999e-02  -1.3761000000000001e+00   1.0117200000000000e+01   2.6989000000000001e+00   3.6599999999999999e-01   1.6360000000000000e-01   2.5832999999999999e+00
  -8.8200000000000001e-02  -1.9789999999999999e-01   1.9730000000000001e+00  -2.1959999999999999e-01   1.1420000000000000e-01  -3.0700000000000002e-02  -1.1096999999999999e+00   9.7836999999999996e+00   3.4824000000000002e+00   4.1420000000000001e-01   1.4430000000000001e-01   2.6053999999999999e+00
   0.0000000000000000e+00  -2.1980000000000000e-01   1.7157000000000000e+00  -1.8140000000000001e-01   1.3320000000000001e-01   0.0000000000000000e+00  -1.2206999999999999e+00   9.9170999999999996e+00   3.0470999999999999e+00   3.9489999999999997e-01   1.2509999999999999e-01   2.5966000000000000e+00
   4.4100000000000000e-02  -2.1980000000000000e-01   2.3161999999999998e+00  -2.0050000000000001e-01   1.7130000000000001e-01   8.8000000000000005e-03  -1.0209999999999999e+00   9.8282000000000007e+00   2.7858999999999998e+00   3.1790000000000002e-01   1.7319999999999999e-01   2.6010000000000000e+00
  -6.6100000000000006e-02   6.6000000000000003e-02   2.1446000000000001e+00  -2.5779999999999997e-01   1.3320000000000001e-01  -3.0700000000000002e-02  -1.1318999999999999e+00   9.7170000000000005e+00   3.3083000000000000e+00   3.6599999999999999e-01   2.2130000000000000e-01   2.6053999999999999e+00
  -1.3230000000000000e-01   0.0000000000000000e+00   1.2867999999999999e+00  -1.9089999999999999e-01   1.0470000000000000e-01  -8.8000000000000005e-03  -1.2650999999999999e+00   9.9616000000000007e+00   3.4824000000000002e+00   3.5639999999999999e-01   1.7319999999999999e-01   2.5832999999999999e+00
  -2.8649999999999998e-01  -2.1999999999999999e-02   1.3725000000000001e+00  -1.8140000000000001e-01   1.1420000000000000e-01  -2.6300000000000000e-02  -1.0653999999999999e+00   1.0117200000000000e+01   2.8730000000000002e+00   3.2750000000000001e-01   1.6360000000000000e-01   2.5789000000000000e+00
   6.6100000000000006e-02  -4.3999999999999997e-02   2.2303999999999999e+00  -1.6230000000000000e-01   1.8079999999999999e-01  -3.0700000000000002e-02  -1.1762999999999999e+00   9.9170999999999996e+00   3.8306000000000000e+00   4.3350000000000000e-01   1.2509999999999999e-01   2.6010000000000000e+00
  -2.4249999999999999e-01  -4.3999999999999997e-02   1.2867999999999999e+00  -2.5779999999999997e-01   1.0470000000000000e-01  -3.9500000000000000e-02  -1.1762999999999999e+00   1.0006000000000000e+01   3.6564999999999999e+00   3.2750000000000001e-01   1.9239999999999999e-01   2.5876999999999999e+00
  -2.2040000000000001e-01   2.1999999999999999e-02   1.5441000000000000e+00  -2.0999999999999999e-01   2.8500000000000001e-02  -8.8000000000000005e-03  -1.3539000000000001e+00   9.6724999999999994e+00   2.8730000000000002e+00   2.7939999999999998e-01   9.6199999999999994e-02   2.6010000000000000e+00
  -1.7630000000000001e-01   2.1999999999999999e-02   2.1446000000000001e+00  -1.8140000000000001e-01   9.5200000000000007e-02  -8.8000000000000005e-03  -1.1984999999999999e+00   1.0050500000000000e+01   3.5695000000000001e+00   4.0460000000000002e-01   1.3469999999999999e-01   2.5832999999999999e+00
  -3.0859999999999999e-01  -4.3999999999999997e-02   1.2867999999999999e+00  -9.5500000000000002e-02   1.9000000000000000e-02  -2.1899999999999999e-02  -1.3317000000000001e+00   9.7614999999999998e+00   2.1764999999999999e+00   3.0819999999999997e-01   1.3469999999999999e-01   2.5876999999999999e+00
  -8.8200000000000001e-02  -1.0990000000000000e-01   1.2867999999999999e+00  -2.5779999999999997e-01   1.1420000000000000e-01   0.0000000000000000e+00  -1.1096999999999999e+00   9.8948999999999998e+00   3.5695000000000001e+00   2.8899999999999998e-01   1.1550000000000001e-01   2.6320000000000001e+00
  -2.2040000000000001e-01  -2.1980000000000000e-01   2.2303999999999999e+00  -2.0050000000000001e-01   1.8079999999999999e-01   1.7500000000000002e-02  -1.1096999999999999e+00   9.8058999999999994e+00   3.5695000000000001e+00   4.5269999999999999e-01   1.9239999999999999e-01   2.6274999999999999e+00
  -1.1020000000000001e-01  -1.5390000000000001e-01   1.4582999999999999e+00  -1.7190000000000000e-01   1.0470000000000000e-01   3.5099999999999999e-02  -1.2206999999999999e+00   9.8726000000000003e+00   3.2212000000000001e+00   3.3710000000000001e-01   1.2509999999999999e-01   2.5876999999999999e+00
  -6.6100000000000006e-02  -1.0990000000000000e-01   2.4018999999999999e+00  -1.8140000000000001e-01   1.4269999999999999e-01  -5.2600000000000001e-02  -1.1762999999999999e+00   9.9616000000000007e+00   3.3953000000000002e+00   3.5639999999999999e-01   1.4430000000000001e-01   2.5876999999999999e+00
  -1.1020000000000001e-01   0.0000000000000000e+00   1.6298999999999999e+00  -2.0050000000000001e-01   1.1420000000000000e-01   8.8000000000000005e-03  -1.3761000000000001e+00   1.0072800000000001e+01   3.4824000000000002e+00   3.4680000000000000e-01   8.6599999999999996e-02   2.6097999999999999e+00
  -1.3230000000000000e-01  -3.5170000000000001e-01   2.1446000000000001e+00  -2.5779999999999997e-01   3.8100000000000002e-02   8.7700000000000000e-02  -1.2206999999999999e+00   9.7392000000000003e+00   2.9600000000000000e+00   3.8529999999999998e-01   1.4430000000000001e-01   2.5832999999999999e+00
  -2.1999999999999999e-02  -1.0990000000000000e-01   1.8872000000000000e+00  -2.0050000000000001e-01   1.7130000000000001e-01  -1.3200000000000000e-02  -1.1096999999999999e+00   9.9170999999999996e+00   3.5695000000000001e+00   2.9859999999999998e-01   1.5400000000000000e-01   2.5966000000000000e+00
  -2.1999999999999999e-02  -8.7900000000000006e-02   2.0588000000000002e+00  -1.4319999999999999e-01   9.5200000000000007e-02  -8.8000000000000005e-03  -1.2206999999999999e+00   9.9170999999999996e+00   3.4824000000000002e+00   3.4680000000000000e-01   1.6360000000000000e-01   2.6010000000000000e+00
  -2.8649999999999998e-01  -1.3189999999999999e-01   1.7157000000000000e+00  -1.1459999999999999e-01   1.2370000000000000e-01  -2.1899999999999999e-02  -1.2428999999999999e+00   9.7836999999999996e+00   3.3083000000000000e+00   2.6970000000000000e-01   2.2130000000000000e-01   2.6010000000000000e+00
   1.7630000000000001e-01  -4.3969999999999998e-01   1.9730000000000001e+00  -2.0999999999999999e-01   7.6100000000000001e-02  -3.0700000000000002e-02  -1.3539000000000001e+00   1.0183900000000000e+01   1.8283000000000000e+00   3.7569999999999998e-01   2.0210000000000000e-01   2.6053999999999999e+00
  -4.4100000000000000e-02   1.3189999999999999e-01   1.3725000000000001e+00  -1.6230000000000000e-01   1.9000000000000000e-02   4.3900000000000002e-02  -1.2206999999999999e+00   9.9392999999999994e+00   2.9600000000000000e+00   3.5639999999999999e-01   1.2509999999999999e-01   2.6408000000000000e+00
  -4.1880000000000001e-01  -4.3999999999999997e-02   2.0588000000000002e+00  -1.2410000000000000e-01   1.9000000000000000e-02   1.3200000000000000e-02  -1.2873000000000001e+00   9.9170999999999996e+00   3.2212000000000001e+00   3.3710000000000001e-01   2.2130000000000000e-01   2.5966000000000000e+00
  -1.3230000000000000e-01  -2.4179999999999999e-01   2.1446000000000001e+00  -2.4820000000000000e-01   1.9000000000000000e-02   2.6300000000000000e-02  -1.1762999999999999e+00   9.8726000000000003e+00   2.8730000000000002e+00   2.6970000000000000e-01   1.1550000000000001e-01   2.5789000000000000e+00
  -4.4100000000000000e-02  -2.1980000000000000e-01   2.2303999999999999e+00  -1.4319999999999999e-01   1.6180000000000000e-01  -3.0700000000000002e-02  -1.3317000000000001e+00   9.8726000000000003e+00   3.0470999999999999e+00   3.6599999999999999e-01   1.5400000000000000e-01   2.6053999999999999e+00
  -2.4249999999999999e-01   1.3189999999999999e-01   1.2010000000000001e+00  -1.9089999999999999e-01   1.3320000000000001e-01  -3.0700000000000002e-02  -1.1762999999999999e+00   9.9838000000000005e+00   3.4824000000000002e+00   3.0819999999999997e-01   2.0210000000000000e-01   2.6053999999999999e+00
  -4.4100000000000000e-02   2.1999999999999999e-02   1.6298999999999999e+00  -2.6729999999999998e-01  -2.8500000000000001e-02  -1.3200000000000000e-02  -1.2650999999999999e+00   9.8282000000000007e+00   3.1341999999999999e+00   3.2750000000000001e-01   6.7400000000000002e-02   2.6143000000000001e+00
  -2.4249999999999999e-01   4.3999999999999997e-02   1.7157000000000000e+00  -1.6230000000000000e-01   1.5229999999999999e-01  -6.1400000000000003e-02  -1.1540999999999999e+00   9.9170999999999996e+00   3.3083000000000000e+00   3.5639999999999999e-01   1.3469999999999999e-01   2.6010000000000000e+00
  -1.5429999999999999e-01   2.1999999999999999e-02   5.1470000000000005e-01  -2.0050000000000001e-01   6.6600000000000006e-02   8.8000000000000005e-03  -1.4205000000000001e+00   9.9392999999999994e+00   3.9177000000000000e+00   3.0819999999999997e-01   2.2130000000000000e-01   2.6053999999999999e+00
  -2.4249999999999999e-01   1.7590000000000000e-01   1.5441000000000000e+00  -1.6230000000000000e-01   1.7130000000000001e-01  -8.8000000000000005e-03  -1.2873000000000001e+00   9.7836999999999996e+00   3.5695000000000001e+00   3.4680000000000000e-01   2.3089999999999999e-01   2.6010000000000000e+00
   0.0000000000000000e+00  -1.3189999999999999e-01   1.6298999999999999e+00  -2.0999999999999999e-01   5.7099999999999998e-02  -5.2600000000000001e-02  -1.1984999999999999e+00   9.7170000000000005e+00   3.1341999999999999e+00   2.8899999999999998e-01   1.0580000000000001e-01   2.6408000000000000e+00
  -3.0859999999999999e-01   8.7900000000000006e-02   1.8872000000000000e+00  -2.2910000000000000e-01   6.6600000000000006e-02  -1.3200000000000000e-02  -1.3983000000000001e+00   9.9616000000000007e+00   2.4377000000000000e+00   2.9859999999999998e-01   2.5019999999999998e-01   2.6187000000000000e+00
  -2.2040000000000001e-01   1.9789999999999999e-01   1.8015000000000001e+00  -1.7190000000000000e-01   2.8500000000000001e-02   4.3900000000000002e-02  -1.1096999999999999e+00   1.0028300000000000e+01   2.9600000000000000e+00   2.9859999999999998e-01   2.3089999999999999e-01   2.5611999999999999e+00
  -1.3230000000000000e-01   4.3999999999999997e-02   1.4582999999999999e+00  -1.8140000000000001e-01   9.5200000000000007e-02   3.9500000000000000e-02  -1.1096999999999999e+00   9.9392999999999994e+00   3.1341999999999999e+00   2.8899999999999998e-01   1.4430000000000001e-01   2.6097999999999999e+00
  -4.4100000000000000e-02   8.7900000000000006e-02   1.8015000000000001e+00  -1.3370000000000001e-01   3.8100000000000002e-02  -4.4000000000000003e-03  -1.1540999999999999e+00   9.8282000000000007e+00   2.8730000000000002e+00   3.9489999999999997e-01   2.0210000000000000e-01   2.5966000000000000e+00
  -1.3230000000000000e-01   0.0000000000000000e+00   1.4582999999999999e+00  -2.0999999999999999e-01   6.6600000000000006e-02   3.0700000000000002e-02  -1.1096999999999999e+00   9.7392000000000003e+00   2.2635999999999998e+00   3.0819999999999997e-01   1.7319999999999999e-01   2.5966000000000000e+00
  -1.1020000000000001e-01  -4.6170000000000000e-01   1.8872000000000000e+00  -2.2910000000000000e-01   5.7099999999999998e-02   4.4000000000000003e-03  -1.0653999999999999e+00   9.9170999999999996e+00   3.4824000000000002e+00   2.9859999999999998e-01   1.6360000000000000e-01   2.5832999999999999e+00
  -2.6450000000000001e-01  -3.0780000000000002e-01   8.5780000000000001e-01  -2.0050000000000001e-01   1.2370000000000000e-01  -1.7500000000000002e-02  -1.2650999999999999e+00   9.9392999999999994e+00   2.6118000000000001e+00   2.7939999999999998e-01   9.6199999999999994e-02   2.6187000000000000e+00
  -8.8200000000000001e-02  -3.0780000000000002e-01   1.7157000000000000e+00  -1.9089999999999999e-01   3.8100000000000002e-02   1.7500000000000002e-02  -1.0209999999999999e+00   9.8058999999999994e+00   3.1341999999999999e+00   1.5409999999999999e-01   1.4430000000000001e-01   2.6097999999999999e+00
  -2.8649999999999998e-01  -4.3999999999999997e-02   1.5441000000000000e+00  -1.2410000000000000e-01   0.0000000000000000e+00  -8.8000000000000005e-03  -1.1318999999999999e+00   9.8948999999999998e+00   3.6564999999999999e+00   4.5269999999999999e-01   2.1170000000000000e-01   2.6053999999999999e+00
  -3.7469999999999998e-01   1.0990000000000000e-01   1.5441000000000000e+00  -1.5279999999999999e-01   1.8079999999999999e-01  -8.8000000000000005e-03  -1.1540999999999999e+00   1.0006000000000000e+01   3.3953000000000002e+00   4.0460000000000002e-01   1.1550000000000001e-01   2.5966000000000000e+00
  -1.9839999999999999e-01   2.1980000000000000e-01   1.2010000000000001e+00  -2.0999999999999999e-01  -1.9000000000000000e-02  -4.4000000000000003e-03  -1.4205000000000001e+00   9.8726000000000003e+00   2.9600000000000000e+00   4.3350000000000000e-01   1.1550000000000001e-01   2.6097999999999999e+00
  -2.4249999999999999e-01  -1.7590000000000000e-01   1.4582999999999999e+00  -1.4319999999999999e-01   9.5200000000000007e-02   4.4000000000000003e-03  -1.1096999999999999e+00   1.0028300000000000e+01   3.2212000000000001e+00   3.3710000000000001e-01   2.2130000000000000e-01   2.5745000000000000e+00
  -1.3230000000000000e-01  -1.0990000000000000e-01   1.5441000000000000e+00  -2.4820000000000000e-01   1.3320000000000001e-01   6.1400000000000003e-02  -1.1096999999999999e+00   9.9170999999999996e+00   3.2212000000000001e+00   2.8899999999999998e-01   1.7319999999999999e-01   2.5346000000000002e+00
  -8.8200000000000001e-02  -2.1999999999999999e-02   1.0294000000000001e+00  -1.2410000000000000e-01   1.4269999999999999e-01  -2.1899999999999999e-02  -1.1540999999999999e+00   1.0050500000000000e+01   3.3953000000000002e+00   3.4680000000000000e-01   1.7319999999999999e-01   2.5922000000000001e+00
  -1.7630000000000001e-01  -2.8580000000000000e-01   2.4018999999999999e+00  -3.2460000000000000e-01   1.0470000000000000e-01   2.1899999999999999e-02  -1.2206999999999999e+00   9.7392000000000003e+00   3.3083000000000000e+00   3.3710000000000001e-01   1.8279999999999999e-01   2.6010000000000000e+00
  -1.3230000000000000e-01   4.3999999999999997e-02   1.6298999999999999e+00  -1.8140000000000001e-01   1.0470000000000000e-01   8.8000000000000005e-03  -1.1762999999999999e+00   9.7614999999999998e+00   3.2212000000000001e+00   3.2750000000000001e-01   1.5400000000000000e-01   2.5922000000000001e+00
  -1.3230000000000000e-01  -6.6000000000000003e-02   2.4018999999999999e+00  -2.4820000000000000e-01   1.0470000000000000e-01  -4.3900000000000002e-02  -1.1318999999999999e+00   9.6946999999999992e+00   2.7858999999999998e+00   2.9859999999999998e-01   1.3469999999999999e-01   2.5876999999999999e+00
  -1.3230000000000000e-01  -6.6000000000000003e-02   7.7210000000000001e-01  -2.0050000000000001e-01   1.9000000000000000e-02   1.3200000000000000e-02  -1.3983000000000001e+00   9.6058000000000003e+00   3.3953000000000002e+00   2.8899999999999998e-01   1.6360000000000000e-01   2.5655999999999999e+00
  -3.3060000000000000e-01   0.0000000000000000e+00   1.2867999999999999e+00  -5.7299999999999997e-02   1.1420000000000000e-01  -1.3200000000000000e-02  -1.2206999999999999e+00   9.8058999999999994e+00   2.9600000000000000e+00   2.4079999999999999e-01   1.9239999999999999e-01   2.5390999999999999e+00
   0.0000000000000000e+00   2.1999999999999999e-02   2.2303999999999999e+00  -1.7190000000000000e-01   0.0000000000000000e+00   8.8000000000000005e-03  -1.2206999999999999e+00   9.8282000000000007e+00   3.0470999999999999e+00   4.3350000000000000e-01   1.9239999999999999e-01   2.5789000000000000e+00
   1.1020000000000001e-01  -1.3189999999999999e-01   1.8015000000000001e+00  -3.4370000000000001e-01  -2.8500000000000001e-02  -1.7500000000000002e-02  -1.1762999999999999e+00   9.8948999999999998e+00   2.7858999999999998e+00   3.2750000000000001e-01   5.7700000000000001e-02   2.5966000000000000e+00
  -1.1020000000000001e-01  -1.0990000000000000e-01   1.6298999999999999e+00  -1.6230000000000000e-01   0.0000000000000000e+00  -3.9500000000000000e-02  -1.2206999999999999e+00   9.7170000000000005e+00   3.4824000000000002e+00   2.5050000000000000e-01   1.9239999999999999e-01   2.5213999999999999e+00
  -1.5429999999999999e-01  -3.5170000000000001e-01   2.2303999999999999e+00  -1.9089999999999999e-01   9.4999999999999998e-03   2.1899999999999999e-02  -1.3761000000000001e+00   9.7836999999999996e+00   3.4824000000000002e+00   2.9859999999999998e-01   1.7319999999999999e-01   2.5699999999999998e+00
  -8.8200000000000001e-02   6.6000000000000003e-02   1.2010000000000001e+00  -1.5279999999999999e-01   1.1420000000000000e-01   4.4000000000000003e-03  -1.3095000000000001e+00   9.9170999999999996e+00   2.8730000000000002e+00   3.8529999999999998e-01   1.5400000000000000e-01   2.5257999999999998e+00
  -2.2040000000000001e-01  -6.6000000000000003e-02   1.2867999999999999e+00  -2.0050000000000001e-01   8.5599999999999996e-02  -3.5099999999999999e-02  -1.2650999999999999e+00   9.6502999999999997e+00   2.8730000000000002e+00   3.1790000000000002e-01   1.5400000000000000e-01   2.5568000000000000e+00
  -6.6100000000000006e-02  -2.8580000000000000e-01   1.3725000000000001e+00  -1.7190000000000000e-01   8.5599999999999996e-02   4.4000000000000003e-03  -1.2873000000000001e+00   9.7392000000000003e+00   3.0470999999999999e+00   3.5639999999999999e-01   1.1550000000000001e-01   2.5478999999999998e+00
  -3.3060000000000000e-01   8.7900000000000006e-02   2.0588000000000002e+00  -1.6230000000000000e-01   6.6600000000000006e-02   2.1899999999999999e-02  -1.3539000000000001e+00   9.6280000000000001e+00   3.3953000000000002e+00   2.7939999999999998e-01   1.7319999999999999e-01   2.5611999999999999e+00
  -3.3060000000000000e-01   1.0990000000000000e-01   2.4876999999999998e+00  -2.3870000000000000e-01   5.7099999999999998e-02   0.0000000000000000e+00  -1.1762999999999999e+00   9.8948999999999998e+00   3.0470999999999999e+00   2.9859999999999998e-01   1.9239999999999999e-01   2.5434999999999999e+00
  -6.6100000000000006e-02  -3.0780000000000002e-01   1.6298999999999999e+00  -2.0050000000000001e-01   1.0470000000000000e-01  -2.1899999999999999e-02  -1.1540999999999999e+00   9.7392000000000003e+00   3.1341999999999999e+00   3.1790000000000002e-01   1.6360000000000000e-01   2.5346000000000002e+00
   2.1999999999999999e-02  -3.0780000000000002e-01   2.2303999999999999e+00  -1.8140000000000001e-01   1.1420000000000000e-01  -4.4000000000000003e-03  -1.1984999999999999e+00   9.7392000000000003e+00   2.6989000000000001e+00   4.2380000000000001e-01   7.6999999999999999e-02   2.5876999999999999e+00
  -6.6100000000000006e-02  -6.6000000000000003e-02   1.3725000000000001e+00  -2.3870000000000000e-01   9.4999999999999998e-03   3.9500000000000000e-02  -1.2873000000000001e+00   9.6724999999999994e+00   2.6989000000000001e+00   3.1790000000000002e-01   6.7400000000000002e-02   2.5257999999999998e+00
  -1.1020000000000001e-01  -2.8580000000000000e-01   1.2010000000000001e+00  -1.8140000000000001e-01   1.0470000000000000e-01   4.4000000000000003e-03  -1.2650999999999999e+00   9.6280000000000001e+00   3.0470999999999999e+00   2.6970000000000000e-01   1.6360000000000000e-01   2.5876999999999999e+00
  -2.4249999999999999e-01   1.7590000000000000e-01   1.8872000000000000e+00  -2.1959999999999999e-01   3.8100000000000002e-02  -5.7000000000000002e-02  -1.6202000000000001e+00   9.8948999999999998e+00   2.6118000000000001e+00   3.7569999999999998e-01   1.5400000000000000e-01   2.5655999999999999e+00
  -2.6450000000000001e-01   2.1999999999999999e-02   2.3161999999999998e+00  -8.5900000000000004e-02   1.5229999999999999e-01   8.8000000000000005e-03  -1.2206999999999999e+00   9.7836999999999996e+00   3.6564999999999999e+00   3.1790000000000002e-01   1.9239999999999999e-01   2.5478999999999998e+00
  -3.0859999999999999e-01  -2.1980000000000000e-01   1.2867999999999999e+00  -1.8140000000000001e-01   1.1420000000000000e-01  -4.4000000000000003e-03  -1.1540999999999999e+00   9.5390999999999995e+00   2.7858999999999998e+00   3.8529999999999998e-01   1.6360000000000000e-01   2.5699999999999998e+00
  -1.5429999999999999e-01  -2.1980000000000000e-01   2.1446000000000001e+00  -2.7689999999999998e-01   2.8500000000000001e-02   1.7500000000000002e-02  -1.1984999999999999e+00   9.8058999999999994e+00   2.7858999999999998e+00   2.3119999999999999e-01   1.5400000000000000e-01   2.5257999999999998e+00
  -2.2040000000000001e-01  -8.7900000000000006e-02   1.2010000000000001e+00  -2.3870000000000000e-01   1.9000000000000000e-02   8.8000000000000005e-03  -1.1984999999999999e+00   9.6724999999999994e+00   2.7858999999999998e+00   3.1790000000000002e-01   7.6999999999999999e-02   2.5478999999999998e+00
   6.6100000000000006e-02  -2.1980000000000000e-01   1.6298999999999999e+00  -2.2910000000000000e-01   2.8500000000000001e-02  -1.7500000000000002e-02  -1.3095000000000001e+00   9.8948999999999998e+00   2.6989000000000001e+00   4.6239999999999998e-01   1.0580000000000001e-01   2.5699999999999998e+00
  -1.1020000000000001e-01  -6.6000000000000003e-02   1.7157000000000000e+00  -1.8140000000000001e-01   1.3320000000000001e-01  -8.8000000000000005e-03  -1.1984999999999999e+00   9.7170000000000005e+00   2.4377000000000000e+00   2.6010000000000000e-01   1.7319999999999999e-01   2.5125000000000002e+00
  -2.1999999999999999e-02  -1.0990000000000000e-01   1.6298999999999999e+00  -1.8140000000000001e-01   7.6100000000000001e-02   4.4000000000000003e-03  -1.1318999999999999e+00   9.7170000000000005e+00   3.8306000000000000e+00   2.6970000000000000e-01   2.1170000000000000e-01   2.4683000000000002e+00
  -1.3230000000000000e-01  -1.0990000000000000e-01   1.7157000000000000e+00  -2.5779999999999997e-01   2.8500000000000001e-02  -4.4000000000000003e-03  -1.3317000000000001e+00   9.6502999999999997e+00   3.4824000000000002e+00   2.5050000000000000e-01   4.8099999999999997e-02   2.5169999999999999e+00
  -2.2040000000000001e-01   8.7900000000000006e-02   1.2867999999999999e+00  -2.4820000000000000e-01   3.8100000000000002e-02   0.0000000000000000e+00  -1.1318999999999999e+00   9.8282000000000007e+00   3.1341999999999999e+00   3.3710000000000001e-01   1.3469999999999999e-01   2.5390999999999999e+00
  -2.4249999999999999e-01   6.6000000000000003e-02   1.4582999999999999e+00  -1.1459999999999999e-01   8.5599999999999996e-02   4.4000000000000003e-03  -9.9880000000000002e-01   9.8058999999999994e+00   2.6989000000000001e+00   3.1790000000000002e-01   2.2130000000000000e-01   2.5434999999999999e+00
  -3.3060000000000000e-01   2.1999999999999999e-02   1.8872000000000000e+00  -9.5500000000000002e-02   2.5690000000000002e-01  -4.3900000000000002e-02  -9.7660000000000002e-01   9.5612999999999992e+00   2.9600000000000000e+00   3.5639999999999999e-01   1.8279999999999999e-01   2.5922000000000001e+00
  -7.4939999999999996e-01  -1.3189999999999999e-01   2.3161999999999998e+00  -2.0050000000000001e-01   1.7130000000000001e-01   4.8200000000000000e-02  -1.1762999999999999e+00   9.6724999999999994e+00   3.7435999999999998e+00   2.6970000000000000e-01   9.6199999999999994e-02   2.5213999999999999e+00
  -4.4100000000000000e-02  -5.0560000000000005e-01   2.3161999999999998e+00  -2.1959999999999999e-01   0.0000000000000000e+00   5.7000000000000002e-02  -1.2206999999999999e+00   9.7836999999999996e+00   3.5695000000000001e+00   4.1420000000000001e-01   1.7319999999999999e-01   2.6053999999999999e+00
  -6.6100000000000006e-02  -1.5390000000000001e-01   9.4359999999999999e-01  -2.1959999999999999e-01   4.7600000000000003e-02   2.6300000000000000e-02  -1.1096999999999999e+00   9.9392999999999994e+00   2.6989000000000001e+00   3.2750000000000001e-01   1.9239999999999999e-01   2.5301999999999998e+00
   5.2900000000000003e-01  -2.8580000000000000e-01   1.1152000000000000e+00  -2.2910000000000000e-01   4.7600000000000003e-02  -2.1899999999999999e-02  -1.0431999999999999e+00   9.8058999999999994e+00   3.2212000000000001e+00   3.5639999999999999e-01   1.4430000000000001e-01   2.5390999999999999e+00
  -3.0859999999999999e-01  -1.0990000000000000e-01   1.3725000000000001e+00  -1.5279999999999999e-01   1.3320000000000001e-01   8.8000000000000005e-03  -1.2206999999999999e+00   9.8948999999999998e+00   2.7858999999999998e+00   4.0460000000000002e-01   1.3469999999999999e-01   2.5522999999999998e+00
  -2.6450000000000001e-01  -3.0780000000000002e-01   1.9730000000000001e+00  -2.3870000000000000e-01   8.5599999999999996e-02   3.0700000000000002e-02  -1.2650999999999999e+00   9.9838000000000005e+00   2.6989000000000001e+00   2.7939999999999998e-01   2.0210000000000000e-01   2.6364000000000001e+00
  -5.7310000000000005e-01   4.3999999999999997e-02   1.8015000000000001e+00  -2.5779999999999997e-01   1.3320000000000001e-01  -2.1899999999999999e-02  -1.3095000000000001e+00   9.8504000000000005e+00   2.9600000000000000e+00   2.6010000000000000e-01   2.2130000000000000e-01   2.5832999999999999e+00
  -2.2040000000000001e-01  -1.7590000000000000e-01   1.9730000000000001e+00  -2.0999999999999999e-01   4.7600000000000003e-02  -4.4000000000000003e-03  -1.2206999999999999e+00   9.7614999999999998e+00   3.3953000000000002e+00   3.2750000000000001e-01   1.1550000000000001e-01   2.4992999999999999e+00
  -3.5270000000000001e-01   1.0990000000000000e-01   6.8630000000000002e-01  -7.6399999999999996e-02   3.8100000000000002e-02   3.5099999999999999e-02  -8.6560000000000004e-01   9.4502000000000006e+00   3.5695000000000001e+00   2.5050000000000000e-01   1.1550000000000001e-01   2.5390999999999999e+00
   8.8200000000000001e-02  -1.0990000000000000e-01   1.8872000000000000e+00  -1.1459999999999999e-01   1.6180000000000000e-01   2.6300000000000000e-02  -1.1540999999999999e+00   1.0006000000000000e+01   3.3953000000000002e+00   2.7939999999999998e-01   1.3469999999999999e-01   2.4860000000000002e+00
   0.0000000000000000e+00  -4.3999999999999997e-02   1.8015000000000001e+00  -1.6230000000000000e-01   1.2370000000000000e-01   1.7500000000000002e-02  -1.1762999999999999e+00   9.8504000000000005e+00   3.0470999999999999e+00   2.2159999999999999e-01   7.6999999999999999e-02   2.5390999999999999e+00
