# Supplementary material for: Footwear and Foam Surface Alter Gait Initiation of Typical Subjects
Source: PLoS One. 2015 Aug 13;10(8):e0135821. doi: 10.1371/journal.pone.0135821 (PMC4536224; doi:10.1371/journal.pone.0135821)
Supplement: S1 Dataset — (ZIP) [file pone.0135821.s001.zip › 5_barefoot_av1_02.txt]

   4.6420699999999997e+01   1.9564999999999999e+00   3.5282870000000003e+02  -1.4779500000000001e+01   1.7414000000000001e+00   3.1140000000000001e-01  -5.2934899999999999e+01   5.2253999999999996e+00   4.1997840000000002e+02  -2.5478700000000000e+01  -7.3993000000000002e+00   1.3669000000000000e+00
   4.6090100000000000e+01   1.6927000000000001e+00   3.4913999999999999e+02  -1.4712600000000000e+01   1.9983000000000000e+00   3.2890000000000003e-01  -5.3045900000000003e+01   5.2031000000000001e+00   4.2023960000000000e+02  -2.5594300000000000e+01  -7.3030999999999997e+00   1.3845000000000001e+00
   4.5671300000000002e+01   1.6268000000000000e+00   3.4716699999999997e+02  -1.4913100000000000e+01   1.9412000000000000e+00   3.7269999999999998e-01  -5.3001500000000000e+01   5.2698999999999998e+00   4.2241609999999997e+02  -2.5864000000000001e+01  -7.3800999999999997e+00   1.3403000000000000e+00
   4.5054099999999998e+01   1.2311000000000001e+00   3.4373559999999998e+02  -1.5008599999999999e+01   1.9127000000000001e+00   4.8240000000000000e-01  -5.3267899999999997e+01   5.3365999999999998e+00   4.2433139999999997e+02  -2.6085599999999999e+01  -7.5052000000000003e+00   1.3492000000000000e+00
   4.4899799999999999e+01   9.2330000000000001e-01   3.4099050000000000e+02  -1.5314100000000000e+01   2.0745000000000000e+00   5.1310000000000000e-01  -5.3778300000000002e+01   5.1586999999999996e+00   4.2511489999999998e+02  -2.6442000000000000e+01  -7.6398999999999999e+00   1.2076000000000000e+00
   4.3401000000000003e+01  -4.6170000000000000e-01   3.3326999999999998e+02  -1.5323700000000001e+01   2.1124999999999998e+00   5.2180000000000004e-01  -5.4266599999999997e+01   5.1142000000000003e+00   4.2772669999999999e+02  -2.6605799999999999e+01  -7.6688000000000001e+00   1.1456999999999999e+00
   4.1240800000000000e+01  -1.0551999999999999e+00   3.2151760000000002e+02  -1.5008599999999999e+01   2.0554000000000001e+00   5.3059999999999996e-01  -5.4754899999999999e+01   5.0252999999999997e+00   4.2833620000000002e+02  -2.6894700000000000e+01  -7.6590999999999996e+00   1.0218000000000000e+00
   3.9345199999999998e+01  -1.4509000000000001e+00   3.1027999999999997e+02  -1.4693500000000000e+01   2.1219999999999999e+00   4.9550000000000000e-01  -5.5132199999999997e+01   4.1802999999999999e+00   4.3051270000000000e+02  -2.7463100000000001e+01  -7.8516000000000004e+00   8.6699999999999999e-01
   3.7670000000000002e+01  -1.9564999999999999e+00   2.9972850000000000e+02  -1.4588500000000000e+01   2.1315000000000000e+00   5.4820000000000002e-01  -5.5798099999999998e+01   3.8468000000000000e+00   4.3425619999999998e+02  -2.8329999999999998e+01  -8.0248000000000008e+00   7.5200000000000000e-01
   3.6788300000000000e+01  -2.6819999999999999e+00   2.9415260000000001e+02  -1.4598100000000001e+01   2.2172000000000001e+00   5.0429999999999997e-01  -5.6197600000000001e+01   2.6905000000000001e+00   4.4104689999999999e+02  -2.9524500000000000e+01  -8.3038000000000007e+00   5.2639999999999998e-01
   3.5421700000000001e+01  -3.2315999999999998e+00   2.8806200000000001e+02  -1.4712600000000000e+01   2.2456999999999998e+00   6.7969999999999997e-01  -5.7640300000000003e+01   1.1563000000000001e+00   4.5262590000000000e+02  -3.1528099999999998e+01  -8.9389000000000003e+00   2.3890000000000000e-01
   3.4562100000000001e+01  -3.6713000000000000e+00   2.8214290000000000e+02  -1.4789000000000000e+01   2.3123000000000000e+00   7.3229999999999995e-01  -5.9859800000000000e+01  -1.5559999999999999e-01   4.6585910000000001e+02  -3.3734000000000002e+01  -9.3526000000000007e+00  -1.9020000000000001e-01
   3.3327700000000000e+01  -4.2868000000000004e+00   2.7313560000000001e+02  -1.4674400000000000e+01   2.3980000000000001e+00   7.2360000000000002e-01  -6.2367800000000003e+01  -1.6677000000000000e+00   4.7970170000000002e+02  -3.6094099999999997e+01  -9.9107000000000003e+00  -7.3870000000000002e-01
   3.1277799999999999e+01  -4.6384999999999996e+00   2.6052539999999999e+02  -1.4206600000000000e+01   2.3694000000000002e+00   7.1919999999999995e-01  -6.5741399999999999e+01  -3.9579000000000000e+00   4.8971359999999999e+02  -3.8001399999999997e+01  -1.0199400000000001e+01  -1.3977999999999999e+00
   2.8875200000000000e+01  -4.1329000000000002e+00   2.4825829999999999e+02  -1.3662400000000000e+01   2.3123000000000000e+00   7.0160000000000000e-01  -6.8071899999999999e+01  -5.2031000000000001e+00   4.9693959999999998e+02  -3.9783400000000000e+01  -1.0488000000000000e+01  -1.7517000000000000e+00
   2.6847300000000001e+01  -3.3414999999999999e+00   2.3779270000000000e+02  -1.3185000000000000e+01   2.4264999999999999e+00   7.1040000000000003e-01  -6.9869699999999995e+01  -6.6928999999999998e+00   5.0129259999999999e+02  -4.1199399999999997e+01  -1.0824800000000000e+01  -2.3001999999999998e+00
   2.4687200000000001e+01  -3.2536000000000000e+00   2.2775590000000000e+02  -1.2745799999999999e+01   2.5217000000000001e+00   6.1390000000000000e-01  -7.1423299999999998e+01  -8.0047999999999995e+00   5.0721269999999998e+02  -4.2644399999999997e+01  -1.1094200000000001e+01  -2.6983000000000001e+00
   2.2923800000000000e+01  -2.7919000000000000e+00   2.2157950000000000e+02  -1.2526300000000001e+01   2.6739000000000002e+00   5.6130000000000002e-01  -7.2977000000000004e+01  -9.0944000000000003e+00   5.1295870000000002e+02  -4.4204900000000002e+01  -1.1748500000000000e+01  -3.1053000000000002e+00
   2.1336800000000000e+01  -2.3742000000000001e+00   2.1566040000000001e+02  -1.2392600000000000e+01   2.7786000000000000e+00   5.6569999999999998e-01  -7.4641599999999997e+01  -1.0851000000000001e+01   5.2096820000000002e+02  -4.6015799999999999e+01  -1.2181500000000000e+01  -3.5034000000000001e+00
   2.0014299999999999e+01  -6.8149999999999999e-01   2.1085650000000001e+02  -1.2058400000000001e+01   2.7786000000000000e+00   4.5610000000000001e-01  -7.6772300000000001e+01  -1.2074000000000000e+01   5.2958720000000005e+02  -4.7595599999999997e+01  -1.2768400000000000e+01  -3.7909000000000002e+00
   1.9198699999999999e+01   5.2759999999999996e-01   2.0793989999999999e+02  -1.1867500000000000e+01   2.8357000000000001e+00   4.0339999999999998e-01  -7.8414699999999996e+01  -1.3030099999999999e+01   5.3898969999999997e+02  -4.9579999999999998e+01  -1.3355399999999999e+01  -4.1536000000000000e+00
   1.8603600000000000e+01   1.2091000000000001e+00   2.0673890000000000e+02  -1.1800599999999999e+01   2.9689000000000001e+00   3.5080000000000000e-01  -7.9302499999999995e+01  -1.5142500000000000e+01   5.4578039999999999e+02  -5.1342799999999997e+01  -1.3865399999999999e+01  -4.5075000000000003e+00
   1.8162700000000001e+01   1.0331999999999999e+00   2.0502320000000000e+02  -1.1915200000000000e+01   3.1212000000000000e+00   3.2890000000000003e-01  -8.0567599999999999e+01  -1.7254899999999999e+01   5.5004629999999997e+02  -5.2691400000000002e+01  -1.4375299999999999e+01  -4.7507999999999999e+00
   1.7369199999999999e+01   3.9570000000000000e-01   2.0639580000000001e+02  -1.2268500000000000e+01   3.1783000000000001e+00   3.4639999999999999e-01  -7.9968400000000003e+01  -1.7210400000000000e+01   5.5143930000000000e+02  -5.3423499999999997e+01  -1.4808299999999999e+01  -4.9188999999999998e+00
   1.7325099999999999e+01  -7.6939999999999997e-01   2.0776830000000001e+02  -1.2736300000000000e+01   3.2829999999999999e+00   4.7360000000000002e-01  -7.9502300000000005e+01  -1.8277699999999999e+01   5.4978510000000006e+02  -5.4107399999999998e+01  -1.5145099999999999e+01  -5.0693000000000001e+00
   1.7259000000000000e+01  -1.9126000000000001e+00   2.1197170000000000e+02  -1.3337800000000000e+01   3.3591000000000002e+00   5.8320000000000005e-01  -7.9502300000000005e+01  -1.8966999999999999e+01   5.4917570000000001e+02  -5.4492699999999999e+01  -1.5327900000000000e+01  -5.1401000000000003e+00
   1.7501500000000000e+01  -2.0665000000000000e+00   2.1686140000000000e+02  -1.3882000000000000e+01   3.6541000000000001e+00   6.0950000000000004e-01  -7.9746399999999994e+01  -1.8299900000000001e+01   5.4908860000000004e+02  -5.4588999999999999e+01  -1.5606900000000000e+01  -5.1577999999999999e+00
   1.8118600000000001e+01  -2.3521999999999998e+00   2.2183690000000001e+02  -1.4512100000000000e+01   3.9110000000000000e+00   8.0249999999999999e-01  -7.9613299999999995e+01  -1.8966999999999999e+01   5.4900160000000005e+02  -5.4906900000000000e+01  -1.5818600000000000e+01  -5.1932000000000000e+00
   1.8471299999999999e+01  -2.3742000000000001e+00   2.2775590000000000e+02  -1.5132700000000000e+01   3.9586000000000001e+00   9.1649999999999998e-01  -7.8947400000000002e+01  -1.8878100000000000e+01   5.4786980000000005e+02  -5.4820200000000000e+01  -1.6107299999999999e+01  -5.1577999999999999e+00
   1.8779900000000001e+01  -3.0556999999999999e+00   2.3341770000000000e+02  -1.5667400000000001e+01   4.1299000000000001e+00   1.0392999999999999e+00  -7.8880799999999994e+01  -1.8878100000000000e+01   5.4638980000000004e+02  -5.4897300000000001e+01  -1.6088100000000001e+01  -5.1710000000000003e+00
   1.9771799999999999e+01  -4.0888999999999998e+00   2.4130980000000000e+02  -1.6431200000000000e+01   4.3201999999999998e+00   1.2016000000000000e+00  -7.8814200000000000e+01  -1.8789100000000001e+01   5.4412620000000004e+02  -5.4637200000000000e+01  -1.6155400000000000e+01  -5.0515999999999996e+00
   2.0675500000000000e+01  -5.1002000000000001e+00   2.4782939999999999e+02  -1.7214099999999998e+01   4.6056999999999997e+00   1.3682000000000001e+00  -7.8348100000000002e+01  -1.8766900000000000e+01   5.4186260000000004e+02  -5.4348199999999999e+01  -1.6059200000000001e+01  -4.9808000000000003e+00
   2.1645399999999999e+01  -6.6170999999999998e+00   2.5700819999999999e+02  -1.8054200000000002e+01   4.7769000000000004e+00   1.5128999999999999e+00  -7.8325900000000004e+01  -1.8633500000000002e+01   5.3846730000000002e+02  -5.4030299999999997e+01  -1.6164999999999999e+01  -4.9542999999999999e+00
   2.2152300000000000e+01  -7.6283000000000003e+00   2.6541500000000002e+02  -1.8875299999999999e+01   4.9481999999999999e+00   1.6971000000000001e+00  -7.8170599999999993e+01  -1.8188800000000001e+01   5.3454960000000005e+02  -5.3490900000000003e+01  -1.5962999999999999e+01  -4.8791000000000002e+00
   2.3320599999999999e+01  -7.8700999999999999e+00   2.7459390000000002e+02  -1.9591400000000000e+01   5.1005000000000003e+00   1.8593000000000000e+00  -7.8037400000000005e+01  -1.7877500000000001e+01   5.3045780000000002e+02  -5.2633600000000001e+01  -1.5857100000000001e+01  -4.7286999999999999e+00
   2.4202300000000001e+01  -9.2111000000000001e+00   2.8171400000000000e+02  -2.0106900000000000e+01   5.2241999999999997e+00   1.9601999999999999e+00  -7.7904200000000003e+01  -1.7521699999999999e+01   5.2532119999999998e+02  -5.1920699999999997e+01  -1.5616600000000000e+01  -4.6844999999999999e+00
   2.4995799999999999e+01  -9.9366000000000003e+00   2.8960610000000003e+02  -2.0536600000000000e+01   5.4621000000000004e+00   2.0611000000000002e+00  -7.7438100000000006e+01  -1.7143699999999999e+01   5.1861760000000004e+02  -5.0841900000000003e+01  -1.5375999999999999e+01  -4.5030999999999999e+00
   2.6186100000000000e+01  -9.3650000000000002e+00   2.9904230000000001e+02  -2.0947099999999999e+01   5.5952999999999999e+00   2.1575000000000002e+00  -7.6905500000000004e+01  -1.6699000000000002e+01   5.1226220000000001e+02  -4.9791899999999998e+01  -1.5106600000000000e+01  -4.2952000000000004e+00
   2.7111799999999999e+01  -9.5189000000000004e+00   3.0813540000000000e+02  -2.1529499999999999e+01   5.7571000000000003e+00   2.3241999999999998e+00  -7.6150800000000004e+01  -1.6231999999999999e+01   5.0642910000000001e+02  -4.8645600000000002e+01  -1.4962300000000001e+01  -4.1315000000000000e+00
   2.8213899999999999e+01  -1.0596100000000000e+01   3.1731420000000003e+02  -2.1949600000000000e+01   5.9093000000000000e+00   2.3898999999999999e+00  -7.5285200000000003e+01  -1.5498300000000000e+01   4.9876790000000000e+02  -4.7518599999999999e+01  -1.4644700000000000e+01  -3.8927000000000000e+00
   2.9271899999999999e+01  -1.1365500000000001e+01   3.2735090000000002e+02  -2.2579699999999999e+01   5.9950000000000001e+00   2.5478000000000001e+00  -7.4641599999999997e+01  -1.5009100000000000e+01   4.9206420000000003e+02  -4.6266300000000001e+01  -1.4519700000000000e+01  -3.6936000000000000e+00
   3.0616499999999998e+01  -1.2398700000000000e+01   3.3558620000000002e+02  -2.2799299999999999e+01   6.1947999999999999e+00   2.6880999999999999e+00  -7.3642799999999994e+01  -1.4697800000000001e+01   4.8405470000000003e+02  -4.4859900000000003e+01  -1.4038600000000001e+01  -3.5122000000000000e+00
   3.1498200000000001e+01  -1.3673800000000000e+01   3.4287779999999998e+02  -2.3095300000000002e+01   6.3185000000000002e+00   2.7671000000000001e+00  -7.2510900000000007e+01  -1.4075200000000001e+01   4.7473919999999998e+02  -4.3491999999999997e+01  -1.3807600000000001e+01  -3.2467999999999999e+00
   3.2556199999999997e+01  -1.3849700000000000e+01   3.5025520000000000e+02  -2.3295800000000000e+01   6.3471000000000002e+00   2.7408000000000001e+00  -7.1689700000000002e+01  -1.3163500000000001e+01   4.6490140000000002e+02  -4.1902600000000000e+01  -1.3451599999999999e+01  -2.9857999999999998e+00
   3.3195399999999999e+01  -1.4113500000000000e+01   3.5754680000000002e+02  -2.3362600000000000e+01   6.4326999999999996e+00   2.7538999999999998e+00  -7.0380200000000002e+01  -1.2318600000000000e+01   4.5480250000000001e+02  -4.0313200000000002e+01  -1.3114800000000001e+01  -2.7425999999999999e+00
   3.3966900000000003e+01  -1.5014799999999999e+01   3.6500999999999999e+02  -2.3754100000000001e+01   6.4707999999999997e+00   2.8811000000000000e+00  -6.8915300000000002e+01  -1.1518100000000000e+01   4.4400700000000001e+02  -3.8771999999999998e+01  -1.2691500000000000e+01  -2.4948000000000001e+00
   3.4628200000000000e+01  -1.5300599999999999e+01   3.7427470000000000e+02  -2.4059600000000000e+01   6.6801000000000004e+00   2.9380999999999999e+00  -6.7805499999999995e+01  -1.0717599999999999e+01   4.3434330000000000e+02  -3.7153700000000001e+01  -1.2489400000000000e+01  -2.2604000000000002e+00
   3.5223300000000002e+01  -1.5432499999999999e+01   3.8285300000000001e+02  -2.4508299999999998e+01   6.8132999999999999e+00   3.0476999999999999e+00  -6.6873400000000004e+01  -9.3834000000000000e+00   4.2485370000000000e+02  -3.5747300000000003e+01  -1.2123799999999999e+01  -1.9994000000000001e+00
   3.6016800000000003e+01  -1.6201899999999998e+01   3.9280399999999997e+02  -2.5042999999999999e+01   6.8513999999999999e+00   3.1223000000000001e+00  -6.6274100000000004e+01  -8.6273999999999997e+00   4.1823719999999997e+02  -3.4543199999999999e+01  -1.1748500000000000e+01  -1.8799999999999999e+00
   3.7162999999999997e+01  -1.7103200000000001e+01   4.0266910000000001e+02  -2.5482099999999999e+01   7.0227000000000004e+00   3.1880999999999999e+00  -6.5918999999999997e+01  -7.8714000000000004e+00   4.1092410000000001e+02  -3.3541400000000003e+01  -1.1498300000000000e+01  -1.7915000000000001e+00
   3.7912500000000001e+01  -1.8114500000000000e+01   4.1116170000000000e+02  -2.5883099999999999e+01   7.0132000000000003e+00   3.2538000000000000e+00  -6.5452900000000000e+01  -7.8491999999999997e+00   4.0300160000000000e+02  -3.2587699999999998e+01  -1.1305899999999999e+01  -1.7075000000000000e+00
   3.8904400000000003e+01  -1.8883900000000001e+01   4.1974009999999998e+02  -2.6150500000000001e+01   7.2035000000000000e+00   3.3414999999999999e+00  -6.5253100000000003e+01  -7.9381000000000004e+00   3.9386030000000000e+02  -3.1489599999999999e+01  -1.1065300000000001e+01  -1.6367000000000000e+00
   3.9786000000000001e+01  -2.0158999999999999e+01   4.2883310000000000e+02  -2.6704200000000000e+01   7.2701000000000002e+00   3.4205000000000001e+00  -6.4676100000000005e+01  -7.5823999999999998e+00   3.8558960000000002e+02  -3.0372199999999999e+01  -1.0824800000000000e+01  -1.5040000000000000e+00
   4.1373100000000001e+01  -2.0818500000000000e+01   4.4084289999999999e+02  -2.7200700000000001e+01   7.3461999999999996e+00   3.5739999999999998e+00  -6.3854799999999997e+01  -6.6261999999999999e+00   3.7723180000000002e+02  -2.9110299999999999e+01  -1.0478400000000001e+01  -1.3580000000000001e+00
   4.3026200000000003e+01  -2.1104199999999999e+01   4.5516879999999998e+02  -2.7487100000000002e+01   7.3842999999999996e+00   3.8371000000000000e+00  -6.2545299999999997e+01  -6.0480999999999998e+00   3.6817759999999998e+02  -2.7732800000000001e+01  -1.0324400000000001e+01  -1.2120000000000000e+00
   4.4436900000000001e+01  -2.1324100000000001e+01   4.7095299999999997e+02  -2.8174499999999998e+01   7.6222000000000003e+00   4.0651000000000002e+00  -6.2034900000000000e+01  -5.0252999999999997e+00   3.5981979999999999e+02  -2.6586500000000001e+01  -1.0026199999999999e+01  -1.0571999999999999e+00
   4.6376600000000003e+01  -2.2401299999999999e+01   4.8888180000000000e+02  -2.8728300000000001e+01   7.8029999999999999e+00   4.3018999999999998e+00  -6.1413400000000003e+01  -4.2469999999999999e+00   3.5259379999999999e+02  -2.5131900000000002e+01  -9.6412999999999993e+00  -9.3779999999999997e-01
   4.8602899999999998e+01  -2.3104800000000001e+01   5.0801159999999999e+02  -2.9310700000000001e+01   7.8125000000000000e+00   4.6790000000000003e+00  -6.0703200000000002e+01  -3.5354999999999999e+00   3.4293009999999998e+02  -2.3706299999999999e+01  -9.2660000000000000e+00  -7.8739999999999999e-01
   5.0256100000000004e+01  -2.5281099999999999e+01   5.2388160000000005e+02  -3.0179500000000001e+01   7.9172000000000002e+00   4.9859999999999998e+00  -5.9216099999999997e+01  -2.6238000000000001e+00   3.3178640000000001e+02  -2.2136199999999999e+01  -9.0447000000000006e+00  -5.5740000000000001e-01
   5.1688800000000001e+01  -2.8226900000000001e+01   5.3992309999999998e+02  -3.0933700000000002e+01   8.1074999999999999e+00   5.2491000000000003e+00  -5.7396099999999997e+01  -2.0678999999999998e+00   3.2046859999999998e+02  -2.0517800000000001e+01  -8.5154999999999994e+00  -3.8929999999999998e-01
   5.2856999999999999e+01  -3.0908899999999999e+01   5.5553579999999999e+02  -3.1898000000000000e+01   8.1836000000000002e+00   5.5605000000000002e+00  -5.5753700000000002e+01  -1.2007000000000001e+00   3.0767070000000001e+02  -1.8639399999999998e+01  -8.1018000000000008e+00  -1.3270000000000001e-01
   5.4532200000000003e+01  -3.3700800000000001e+01   5.7389350000000002e+02  -3.2910100000000000e+01   8.4215000000000000e+00   5.8543000000000003e+00  -5.3356600000000000e+01  -6.6699999999999995e-02   2.9278339999999997e+02  -1.6809200000000001e+01  -7.4282000000000004e+00   5.7500000000000002e-02
   5.6515999999999998e+01  -3.5921199999999999e+01   5.9336640000000000e+02  -3.3855300000000000e+01   8.6309000000000005e+00   6.2796000000000003e+00  -5.1381300000000003e+01   4.8920000000000002e-01   2.7667730000000000e+02  -1.4776700000000000e+01  -6.9181999999999997e+00   3.2729999999999998e-01
   5.9116999999999997e+01  -3.7196199999999997e+01   6.1489819999999997e+02  -3.4829099999999997e+01   8.8117000000000001e+00   6.6830999999999996e+00  -4.9295000000000002e+01   1.3341000000000001e+00   2.6179000000000002e+02  -1.2657500000000001e+01  -6.2061999999999999e+00   6.6349999999999998e-01
   6.0571800000000003e+01  -3.9592399999999998e+01   6.3454269999999997e+02  -3.5860199999999999e+01   8.9162999999999997e+00   7.0557999999999996e+00  -4.6764699999999998e+01   2.0011999999999999e+00   2.4803450000000001e+02  -1.0586399999999999e+01  -5.6481000000000003e+00   1.0041000000000000e+00
   6.1850200000000001e+01  -4.2252499999999998e+01   6.5307200000000000e+02  -3.6786299999999997e+01   9.1067000000000000e+00   7.3495999999999997e+00  -4.4922600000000003e+01   2.8906000000000001e+00   2.3358250000000001e+02  -8.4382999999999999e+00  -5.0130999999999997e+00   1.4198999999999999e+00
   6.3128700000000002e+01  -4.5242199999999997e+01   6.6825570000000005e+02  -3.7416499999999999e+01   9.2779000000000007e+00   7.5601000000000003e+00  -4.2125999999999998e+01   3.6465999999999998e+00   2.1747640000000001e+02  -6.0011999999999999e+00  -4.4165000000000001e+00   1.9109000000000000e+00
   6.3900100000000002e+01  -4.8253999999999998e+01   6.8249580000000003e+02  -3.7884300000000003e+01   9.2779000000000007e+00   7.7310999999999996e+00  -3.8907699999999998e+01   5.0252999999999997e+00   2.0224080000000001e+02  -3.5640999999999998e+00  -3.8102999999999998e+00   2.3887000000000000e+00
   6.5773700000000005e+01  -4.9924700000000001e+01   6.9716480000000001e+02  -3.8151600000000002e+01   9.0970999999999993e+00   7.9416000000000002e+00  -3.6155600000000000e+01   6.3372000000000002e+00   1.8735350000000000e+02  -1.0210999999999999e+00  -3.1753000000000000e+00   2.9416000000000002e+00
   6.7140299999999996e+01  -5.1287700000000001e+01   7.0840250000000003e+02  -3.8122999999999998e+01   9.0305000000000000e+00   8.1038999999999994e+00  -3.3647500000000001e+01   7.3155000000000001e+00   1.7211799999999999e+02   1.3292999999999999e+00  -2.6267999999999998e+00   3.3751000000000002e+00
   6.8418800000000005e+01  -5.3771900000000002e+01   7.2006910000000005e+02  -3.8180300000000003e+01   9.0686000000000000e+00   8.1783999999999999e+00  -3.0873200000000001e+01   8.6273999999999997e+00   1.5766600000000000e+02   3.1981000000000002e+00  -2.1553000000000000e+00   3.7820999999999998e+00
   6.9785399999999996e+01  -5.5046900000000001e+01   7.3001999999999998e+02  -3.7741100000000003e+01   9.0970999999999993e+00   8.2134999999999998e+00  -2.8453900000000001e+01   9.2278000000000002e+00   1.4565170000000001e+02   4.7489999999999997e+00  -1.8378000000000001e+00   4.0872999999999999e+00
   7.0623000000000005e+01  -5.6058100000000003e+01   7.3756899999999996e+02  -3.7091799999999999e+01   9.0305000000000000e+00   8.2223000000000006e+00  -2.6389800000000001e+01   9.2722999999999995e+00   1.3407270000000000e+02   5.6641000000000004e+00  -1.6550000000000000e+00   4.2287999999999997e+00
   7.0071899999999999e+01  -5.7377200000000002e+01   7.4314490000000001e+02  -3.6576300000000003e+01   8.9353999999999996e+00   8.1564999999999994e+00  -2.4281300000000002e+01   9.3612000000000002e+00   1.2693380000000001e+02   5.9722999999999997e+00  -1.7512000000000001e+00   4.2731000000000003e+00
   6.9785399999999996e+01  -5.8586300000000001e+01   7.4743409999999994e+02  -3.5869799999999998e+01   8.8688000000000002e+00   8.0907000000000000e+00  -2.2283700000000000e+01   8.9387000000000008e+00   1.1848890000000000e+02   5.9531000000000001e+00  -1.7031000000000001e+00   4.2199999999999998e+00
   6.9322500000000005e+01  -6.0125100000000003e+01   7.5052229999999997e+02  -3.5249200000000002e+01   9.0876000000000001e+00   8.0425000000000004e+00  -2.0441500000000001e+01   9.5390999999999995e+00   1.0926049999999999e+02   5.7026000000000003e+00  -1.7801000000000000e+00   4.2465000000000002e+00
   6.8639200000000002e+01  -6.1905799999999999e+01   7.5601250000000005e+02  -3.4905500000000004e+01   9.2493999999999996e+00   7.8802000000000003e+00  -1.7245500000000000e+01   6.8486000000000002e+00   9.9771000000000001e+01   5.1342999999999996e+00  -1.8473999999999999e+00   3.9457000000000000e+00
   6.8044100000000000e+01  -6.3158799999999999e+01   7.6047329999999999e+02  -3.4781399999999998e+01   9.3731000000000009e+00   7.7530999999999999e+00  -1.5181300000000000e+01   5.8701999999999996e+00   8.6276700000000005e+01   4.5178000000000003e+00  -1.7126999999999999e+00   3.7953000000000001e+00
   6.7118300000000005e+01  -6.4917500000000004e+01   7.6630660000000000e+02  -3.4676299999999998e+01   9.5823999999999998e+00   7.5206999999999997e+00  -1.3228199999999999e+01   6.4039000000000001e+00   7.5394099999999995e+01   3.9687000000000001e+00  -1.5490999999999999e+00   3.6537999999999999e+00
   6.5994100000000003e+01  -6.7621499999999997e+01   7.6682129999999995e+02  -3.4638100000000001e+01   9.7347000000000001e+00   7.1917999999999997e+00  -1.0986499999999999e+01   7.4934000000000003e+00   6.4859800000000007e+01   3.6701000000000001e+00  -1.3567000000000000e+00   3.5697000000000001e+00
   6.5112499999999997e+01  -6.9907799999999995e+01   7.6896590000000003e+02  -3.4246699999999997e+01   9.8489000000000004e+00   6.8628999999999998e+00  -8.7447999999999997e+00   8.3384000000000000e+00   5.2061999999999998e+01   3.0632000000000001e+00  -1.1162000000000001e+00   3.3883999999999999e+00
   6.4120599999999996e+01  -7.1820400000000006e+01   7.7128200000000004e+02  -3.3444699999999997e+01   9.8108000000000004e+00   6.3936999999999999e+00  -6.3033999999999999e+00   9.7170000000000005e+00   3.9351199999999999e+01   2.5333999999999999e+00  -8.1789999999999996e-01   3.2467999999999999e+00
   6.4627499999999998e+01  -7.2589799999999997e+01   7.7008100000000002e+02  -3.2031700000000001e+01   9.4397000000000002e+00   6.0209000000000001e+00  -4.0172999999999996e+00   1.0673100000000000e+01   2.7423999999999999e+01   1.8399000000000001e+00  -5.2920000000000000e-01   3.0566000000000000e+00
   6.5575299999999999e+01  -7.2128200000000007e+01   7.6682129999999995e+02  -3.0112700000000000e+01   9.0495999999999999e+00   5.6349999999999998e+00  -2.0196999999999998e+00   1.1829400000000000e+01   1.7499099999999999e+01   1.3678999999999999e+00  -3.1750000000000000e-01   2.9416000000000002e+00
   6.6941999999999993e+01  -7.1644499999999994e+01   7.6064480000000003e+02  -2.7993099999999998e+01   8.6499000000000006e+00   5.2183999999999999e+00  -8.8800000000000004e-02   1.3586000000000000e+01   1.0447200000000000e+01   1.0691999999999999e+00  -1.6360000000000000e-01   2.8753000000000002e+00
   6.7691400000000002e+01  -7.0765199999999993e+01   7.5481150000000002e+02  -2.5835400000000000e+01   8.3834999999999997e+00   4.8061999999999996e+00   6.8799999999999994e-01   1.5253700000000000e+01   8.3577999999999992e+00   8.6699999999999999e-01  -7.6999999999999999e-02   2.8487000000000000e+00
   6.8000000000000000e+01  -7.0677199999999999e+01   7.4846349999999995e+02  -2.3734999999999999e+01   7.9837999999999996e+00   4.3765000000000001e+00  -7.5460000000000005e-01   1.3630500000000000e+01   6.1813000000000002e+00   7.2250000000000003e-01   1.0580000000000001e-01   2.8178000000000001e+00
   6.8396699999999996e+01  -7.1556600000000003e+01   7.4348810000000003e+02  -2.1920900000000000e+01   7.6698000000000004e+00   3.9948999999999999e+00  -1.3983000000000001e+00   9.4946000000000002e+00   2.6989000000000001e+00   2.7939999999999998e-01   1.3469999999999999e-01   2.7646999999999999e+00
   6.8925700000000006e+01  -7.2897599999999997e+01   7.3756899999999996e+02  -2.0221499999999999e+01   7.3461999999999996e+00   3.6617000000000002e+00  -1.7312000000000001e+00   1.0072800000000001e+01   3.9177000000000000e+00   2.3119999999999999e-01   3.0790000000000001e-01   2.8089000000000000e+00
   6.8639200000000002e+01  -7.3908799999999999e+01   7.3259349999999995e+02  -1.8168800000000001e+01   7.0321999999999996e+00   3.2143999999999999e+00  -6.4370000000000005e-01   1.1073399999999999e+01   2.7858999999999998e+00   4.6239999999999998e-01   9.6199999999999994e-02   2.7602000000000002e+00
   6.8242400000000004e+01  -7.5095900000000000e+01   7.3087789999999995e+02  -1.6077900000000000e+01   6.7182000000000004e+00   2.8109000000000002e+00  -6.2150000000000005e-01   1.0295100000000000e+01   3.4824000000000002e+00   3.6599999999999999e-01   1.0580000000000001e-01   2.7911999999999999e+00
   6.8044100000000000e+01  -7.4810199999999995e+01   7.2890480000000002e+02  -1.3309100000000001e+01   6.3090000000000002e+00   2.3153999999999999e+00  -1.3317000000000001e+00   1.0295100000000000e+01   3.4824000000000002e+00   3.9489999999999997e-01   2.7900000000000003e-01   2.7336999999999998e+00
   6.8639200000000002e+01  -7.3579099999999997e+01   7.2624549999999999e+02  -1.0139400000000000e+01   5.8902999999999999e+00   1.8243000000000000e+00  -5.9930000000000005e-01   1.0339600000000001e+01   3.2212000000000001e+00   4.3350000000000000e-01   1.1550000000000001e-01   2.7115999999999998e+00
   6.9102099999999993e+01  -7.2567800000000005e+01   7.2641710000000000e+02  -7.0174000000000003e+00   5.4715999999999996e+00   1.4208000000000001e+00  -7.9900000000000004e-01   1.0851000000000001e+01   4.0048000000000004e+00   3.8529999999999998e-01   1.9239999999999999e-01   2.8132999999999999e+00
   6.9675200000000004e+01  -7.1886300000000006e+01   7.2761810000000003e+02  -3.6566999999999998e+00   5.0529000000000002e+00   1.0129999999999999e+00  -9.5440000000000003e-01   1.0406300000000000e+01   2.8730000000000002e+00   2.6010000000000000e-01   1.3469999999999999e-01   2.7513999999999998e+00
   6.9939700000000002e+01  -7.0325500000000005e+01   7.3027739999999994e+02  -1.9089999999999999e-01   4.7294000000000000e+00   6.0080000000000000e-01  -9.5440000000000003e-01   1.0561900000000000e+01   3.6564999999999999e+00   3.6599999999999999e-01   1.9239999999999999e-01   2.7824000000000000e+00
   7.0027799999999999e+01  -6.8632800000000003e+01   7.3542439999999999e+02   3.6185000000000000e+00   4.5770999999999997e+00   1.3159999999999999e-01  -7.5460000000000005e-01   1.0717599999999999e+01   3.8306000000000000e+00   4.8159999999999997e-01   2.4060000000000001e-01   2.7602000000000002e+00
   7.0314400000000006e+01  -6.6632300000000001e+01   7.3971360000000004e+02   7.5519999999999996e+00   4.3106999999999998e+00  -3.3770000000000000e-01  -8.6560000000000004e-01   1.0495200000000001e+01   3.0470999999999999e+00   3.1790000000000002e-01   7.6999999999999999e-02   2.7248999999999999e+00
   7.0292400000000001e+01  -6.4939499999999995e+01   7.4383119999999997e+02   1.1275499999999999e+01   4.0823000000000000e+00  -7.7620000000000000e-01  -7.5460000000000005e-01   1.0628600000000000e+01   4.0048000000000004e+00   4.9130000000000001e-01   7.6999999999999999e-02   2.7911999999999999e+00
   7.0248300000000000e+01  -6.2982999999999997e+01   7.4829200000000003e+02   1.5018100000000000e+01   3.8919999999999999e+00  -1.2936000000000001e+00  -9.3220000000000003e-01   1.0517500000000000e+01   4.0048000000000004e+00   3.5639999999999999e-01   2.3089999999999999e-01   2.8001000000000000e+00
   6.9983800000000002e+01  -6.1136400000000002e+01   7.5240959999999995e+02   1.8522099999999998e+01   3.8159000000000001e+00  -1.7234000000000000e+00  -8.6560000000000004e-01   1.0717599999999999e+01   3.5695000000000001e+00   4.0460000000000002e-01   6.7400000000000002e-02   2.7690999999999999e+00
   6.9763300000000001e+01  -6.0147100000000002e+01   7.5618409999999994e+02   2.1777699999999999e+01   3.7111999999999998e+00  -2.0874000000000001e+00  -9.7660000000000002e-01   1.0695399999999999e+01   3.8306000000000000e+00   3.3710000000000001e-01   1.7319999999999999e-01   2.8178000000000001e+00
   6.9146199999999993e+01  -5.9883299999999998e+01   7.5944389999999999e+02   2.4737400000000001e+01   3.5684000000000000e+00  -2.5040000000000000e+00  -6.4370000000000005e-01   1.0606400000000001e+01   3.3083000000000000e+00   2.9859999999999998e-01   1.6360000000000000e-01   2.7646999999999999e+00
   6.8484899999999996e+01  -6.0103099999999998e+01   7.6236050000000000e+02   2.7420300000000001e+01   3.4733000000000001e+00  -2.8767000000000000e+00  -1.0653999999999999e+00   1.0517500000000000e+01   4.1788999999999996e+00   3.3710000000000001e-01   2.2130000000000000e-01   2.7778999999999998e+00
   6.8176299999999998e+01  -6.0454900000000002e+01   7.6459090000000003e+02   2.9778500000000001e+01   3.3875999999999999e+00  -3.1442000000000001e+00  -9.3220000000000003e-01   1.0561900000000000e+01   2.7858999999999998e+00   3.7569999999999998e-01   1.5400000000000000e-01   2.7867999999999999e+00
   6.8176299999999998e+01  -6.1290199999999999e+01   7.6725019999999995e+02   3.1640200000000000e+01   3.3875999999999999e+00  -3.3679000000000001e+00  -7.9900000000000004e-01   1.0495200000000001e+01   2.8730000000000002e+00   2.6970000000000000e-01   1.6360000000000000e-01   2.7469999999999999e+00
   6.8462900000000005e+01  -6.2741199999999999e+01   7.6922320000000002e+02   3.3158299999999997e+01   3.2734000000000001e+00  -3.6002999999999998e+00  -1.0431999999999999e+00   1.0806500000000000e+01   3.4824000000000002e+00   2.4079999999999999e-01   1.6360000000000000e-01   2.7734999999999999e+00
   6.9961699999999993e+01  -6.0059199999999997e+01   7.7196830000000000e+02   3.4533099999999997e+01   3.0926000000000000e+00  -3.8502000000000001e+00  -9.5440000000000003e-01   1.0584199999999999e+01   2.8730000000000002e+00   3.3710000000000001e-01   2.0210000000000000e-01   2.7824000000000000e+00
   6.8991900000000001e+01  -7.5799400000000006e+01   7.7222559999999999e+02   3.4208500000000001e+01   3.1783000000000001e+00  -3.6880000000000002e+00  -8.8780000000000003e-01   1.0561900000000000e+01   3.1341999999999999e+00   4.7199999999999998e-01   1.5400000000000000e-01   2.8045000000000000e+00
   7.1350399999999993e+01  -7.2831599999999995e+01   7.7385550000000001e+02   3.4981900000000003e+01   3.0640999999999998e+00  -3.8853000000000000e+00  -7.5460000000000005e-01   1.0695399999999999e+01   4.0048000000000004e+00   4.1420000000000001e-01   2.1170000000000000e-01   2.7824000000000000e+00
   7.1107900000000001e+01  -7.3776899999999998e+01   7.7548540000000003e+02   3.5440100000000001e+01   3.1878000000000002e+00  -3.8809000000000000e+00  -9.1000000000000003e-01   1.0606400000000001e+01   3.7435999999999998e+00   3.5639999999999999e-01   1.2509999999999999e-01   2.7646999999999999e+00
   7.2694900000000004e+01  -7.8877099999999999e+01   7.7591430000000003e+02   3.5373300000000000e+01   3.3115000000000001e+00  -4.0388000000000002e+00  -9.9880000000000002e-01   1.0606400000000001e+01   4.3529999999999998e+00   3.4680000000000000e-01   1.7319999999999999e-01   2.7469999999999999e+00
   7.2143900000000002e+01  -8.2240600000000001e+01   7.6982370000000003e+02   3.5487900000000003e+01   3.3780999999999999e+00  -4.0431999999999997e+00  -7.7680000000000005e-01   1.0428500000000000e+01   3.3953000000000002e+00   4.1420000000000001e-01   9.6199999999999994e-02   2.7248999999999999e+00
   7.3245999999999995e+01  -8.5538100000000000e+01   7.6845110000000000e+02   3.5468800000000002e+01   3.5209000000000001e+00  -4.1703000000000001e+00  -1.0431999999999999e+00   1.0606400000000001e+01   3.5695000000000001e+00   2.9859999999999998e-01   8.6599999999999996e-02   2.7646999999999999e+00
   7.4215900000000005e+01  -8.8132199999999997e+01   7.6441930000000002e+02   3.5440100000000001e+01   3.4352000000000000e+00  -4.2317000000000000e+00  -9.3220000000000003e-01   1.0584199999999999e+01   3.1341999999999999e+00   2.6970000000000000e-01   1.3469999999999999e-01   2.7955999999999999e+00
   7.5273899999999998e+01  -9.0506399999999999e+01   7.6167420000000004e+02   3.5707500000000003e+01   3.7397000000000000e+00  -4.3063000000000002e+00  -9.1000000000000003e-01   1.0584199999999999e+01   3.4824000000000002e+00   3.5639999999999999e-01   1.8279999999999999e-01   2.7690999999999999e+00
   7.7500100000000003e+01  -9.4067800000000005e+01   7.5952959999999996e+02   3.5831600000000002e+01   3.7111999999999998e+00  -4.3414000000000001e+00  -9.1000000000000003e-01   1.0361800000000001e+01   3.9177000000000000e+00   4.2380000000000001e-01   1.7319999999999999e-01   2.7469999999999999e+00
   7.8602199999999996e+01  -9.8464500000000001e+01   7.5867179999999996e+02   3.5888900000000000e+01   3.8729000000000000e+00  -4.4466000000000001e+00  -9.9880000000000002e-01   1.0739800000000001e+01   3.8306000000000000e+00   2.9859999999999998e-01   1.4430000000000001e-01   2.7513999999999998e+00
   8.0960700000000003e+01  -1.0297110000000001e+02   7.5910069999999996e+02   3.6032100000000000e+01   3.9681000000000002e+00  -4.5298999999999996e+00  -8.2120000000000004e-01   1.0784300000000000e+01   3.2212000000000001e+00   3.2750000000000001e-01   1.8279999999999999e-01   2.8132999999999999e+00
   8.2503699999999995e+01  -1.0769759999999999e+02   7.6124530000000004e+02   3.6499899999999997e+01   4.0347000000000000e+00  -4.5561999999999996e+00  -1.0209999999999999e+00   1.0384100000000000e+01   3.1341999999999999e+00   3.6599999999999999e-01   1.4430000000000001e-01   2.7867999999999999e+00
   8.4002600000000001e+01  -1.1253400000000001e+02   7.6630660000000000e+02   3.6814999999999998e+01   4.3773000000000000e+00  -4.6966000000000001e+00  -9.9880000000000002e-01   1.0384100000000000e+01   4.0048000000000004e+00   3.2750000000000001e-01   1.1550000000000001e-01   2.7955999999999999e+00
   8.6030400000000000e+01  -1.1774410000000000e+02   7.7076729999999998e+02   3.7378300000000003e+01   4.6532000000000000e+00  -4.7580000000000000e+00  -7.7680000000000005e-01   1.0717599999999999e+01   3.6564999999999999e+00   2.7939999999999998e-01   2.6939999999999997e-01   2.7513999999999998e+00
   8.7441100000000006e+01  -1.2409739999999999e+02   7.7282610000000000e+02   3.7674199999999999e+01   4.9577999999999998e+00  -4.8369000000000000e+00  -8.6560000000000004e-01   1.0717599999999999e+01   3.7435999999999998e+00   2.7939999999999998e-01   2.0210000000000000e-01   2.7955999999999999e+00
   8.9513099999999994e+01  -1.3064850000000001e+02   7.7231140000000005e+02   3.7683799999999998e+01   5.0339000000000000e+00  -4.8719999999999999e+00  -9.3220000000000003e-01   1.0673100000000000e+01   3.5695000000000001e+00   2.6010000000000000e-01   1.8279999999999999e-01   2.8045000000000000e+00
   9.0681299999999993e+01  -1.3711160000000001e+02   7.6999530000000004e+02   3.7912900000000000e+01   5.1005000000000003e+00  -4.9508999999999999e+00  -9.7660000000000002e-01   1.0517500000000000e+01   3.4824000000000002e+00   2.2159999999999999e-01   2.8870000000000001e-01   2.7646999999999999e+00
   9.2136099999999999e+01  -1.4251960000000000e+02   7.6707860000000005e+02   3.8056100000000001e+01   5.3289000000000000e+00  -4.9508999999999999e+00  -1.0875999999999999e+00   1.0606400000000001e+01   4.1788999999999996e+00   3.3710000000000001e-01   1.6360000000000000e-01   2.8089000000000000e+00
   9.2510800000000003e+01  -1.4687240000000000e+02   7.6013009999999997e+02   3.8075200000000002e+01   5.5191999999999997e+00  -4.8851000000000004e+00  -9.9880000000000002e-01   1.0450799999999999e+01   3.5695000000000001e+00   3.3710000000000001e-01   2.1170000000000000e-01   2.7824000000000000e+00
   8.9711500000000001e+01  -1.4874100000000001e+02   7.3928470000000004e+02   3.7483300000000000e+01   5.9093000000000000e+00  -4.5781999999999998e+00  -8.4340000000000004e-01   1.0695399999999999e+01   2.8730000000000002e+00   2.7939999999999998e-01   1.7319999999999999e-01   2.7602000000000002e+00
   8.6338999999999999e+01  -1.4823530000000000e+02   7.1020399999999995e+02   3.7149099999999997e+01   6.2233999999999998e+00  -5.1044000000000000e+00  -9.7660000000000002e-01   1.0673100000000000e+01   2.6118000000000001e+00   3.9489999999999997e-01   1.0580000000000001e-01   2.7778999999999998e+00
   8.1952600000000004e+01  -1.5133500000000001e+02   6.7168700000000001e+02   3.4790900000000001e+01   6.5754000000000001e+00  -4.1483999999999996e+00  -8.2120000000000004e-01   1.0473000000000001e+01   3.3953000000000002e+00   3.7569999999999998e-01   2.1170000000000000e-01   2.7513999999999998e+00
   7.3047600000000003e+01  -1.4865299999999999e+02   6.2493489999999997e+02   3.2585400000000000e+01   6.7657999999999996e+00  -3.3809999999999998e+00  -9.1000000000000003e-01   1.0539700000000000e+01   3.0470999999999999e+00   3.9489999999999997e-01   1.7319999999999999e-01   2.7911999999999999e+00
   6.5531300000000002e+01  -1.4168420000000000e+02   5.7123419999999999e+02   3.0246300000000002e+01   6.8799000000000001e+00  -2.7978000000000001e+00  -7.3240000000000005e-01   1.0628600000000000e+01   4.1788999999999996e+00   3.5639999999999999e-01   1.1550000000000001e-01   2.7734999999999999e+00
   5.6339700000000001e+01  -1.3214330000000001e+02   5.0938409999999999e+02   2.7315300000000001e+01   6.8132999999999999e+00  -2.2277000000000000e+00  -5.7709999999999995e-01   1.0406300000000000e+01   3.0470999999999999e+00   3.5639999999999999e-01   1.2509999999999999e-01   2.7513999999999998e+00
   4.7633000000000003e+01  -1.2055800000000001e+02   4.4161489999999998e+02   2.3925899999999999e+01   6.5754000000000001e+00  -1.6532000000000000e+00  -1.2428999999999999e+00   1.1028900000000000e+01   4.5270999999999999e+00   4.4309999999999999e-01   2.0210000000000000e-01   2.7557999999999998e+00
   3.8022700000000000e+01  -1.0673030000000000e+02   3.7298790000000002e+02   2.0584299999999999e+01   6.1092000000000004e+00  -1.0437000000000001e+00  -7.5460000000000005e-01   1.0006000000000000e+01   2.8730000000000002e+00   2.9859999999999998e-01   3.8500000000000000e-02   2.7690999999999999e+00
   2.9668700000000001e+01  -9.0154700000000005e+01   3.0247359999999998e+02   1.7070799999999998e+01   5.4621000000000004e+00  -5.5689999999999995e-01  -7.7680000000000005e-01   1.0650900000000000e+01   4.5270999999999999e+00   3.9489999999999997e-01   1.1550000000000001e-01   2.8531000000000000e+00
   2.1314699999999998e+01  -7.2479900000000001e+01   2.3556229999999999e+02   1.3853300000000001e+01   4.6627999999999998e+00  -2.2800000000000001e-01  -8.2120000000000004e-01   1.0762100000000000e+01   2.9600000000000000e+00   3.1790000000000002e-01   1.2509999999999999e-01   2.7469999999999999e+00
   1.3930600000000000e+01  -5.4783099999999997e+01   1.7199650000000000e+02   1.0683600000000000e+01   3.7683000000000000e+00  -8.3299999999999999e-02  -1.0875999999999999e+00   1.0939900000000000e+01   2.3506000000000000e+00   3.8529999999999998e-01   1.4430000000000001e-01   2.7646999999999999e+00
   7.5164000000000000e+00  -3.4448300000000003e+01   1.1906789999999999e+02   8.2012999999999998e+00   2.9403999999999999e+00  -2.1899999999999999e-02  -8.2120000000000004e-01   1.0628600000000000e+01   4.7012999999999998e+00   4.1420000000000001e-01   1.0580000000000001e-01   2.7513999999999998e+00
   1.9617000000000000e+00  -1.4860900000000001e+01   7.9521600000000007e+01   6.7214000000000000e+00   2.5026999999999999e+00  -2.4120000000000000e-01  -9.1000000000000003e-01   1.0584199999999999e+01   3.1341999999999999e+00   3.1790000000000002e-01   1.7319999999999999e-01   2.8089000000000000e+00
   1.7630000000000001e-01   8.1119000000000003e+00   6.0477600000000002e+01   6.2344999999999997e+00   2.2648000000000001e+00  -5.5689999999999995e-01  -9.9880000000000002e-01   1.0873200000000001e+01   3.0470999999999999e+00   4.6239999999999998e-01   8.6599999999999996e-02   2.8001000000000000e+00
  -7.2740000000000005e-01   1.5608000000000000e+00   4.7181100000000001e+01   4.6687000000000003e+00   1.8080000000000001e+00  -7.0199999999999999e-02  -9.7660000000000002e-01   1.0584199999999999e+01   3.0470999999999999e+00   2.9859999999999998e-01   1.3469999999999999e-01   2.7425999999999999e+00
  -1.1021000000000001e+00   2.6600000000000001e+00   3.2254700000000000e+01   3.4275000000000002e+00   1.3416999999999999e+00   1.7500000000000002e-02  -9.3220000000000003e-01   1.0228400000000001e+01   3.1341999999999999e+00   4.1420000000000001e-01   1.6360000000000000e-01   2.7425999999999999e+00
  -1.1021000000000001e+00  -2.3742000000000001e+00   2.1188600000000001e+01   1.8045000000000000e+00   8.4689999999999999e-01   8.8000000000000005e-03  -9.7660000000000002e-01   1.0673100000000000e+01   2.9600000000000000e+00   3.8529999999999998e-01   1.2509999999999999e-01   2.7911999999999999e+00
  -1.2343999999999999e+00   1.2749999999999999e+00   1.2953400000000000e+01   1.3080000000000001e+00   5.6140000000000001e-01   8.3299999999999999e-02  -1.1540999999999999e+00   1.0539700000000000e+01   3.1341999999999999e+00   3.8529999999999998e-01   1.2509999999999999e-01   2.7734999999999999e+00
  -9.2579999999999996e-01  -3.2979999999999998e-01   8.9215000000000000e+00   6.2060000000000004e-01   4.0920000000000001e-01   4.3900000000000002e-02  -9.7660000000000002e-01   1.0673100000000000e+01   3.2212000000000001e+00   3.7569999999999998e-01   1.1550000000000001e-01   2.7778999999999998e+00
  -7.7149999999999996e-01   1.1651000000000000e+00   5.2328000000000001e+00   2.9599999999999999e-01   3.5210000000000002e-01   5.2600000000000001e-02  -7.9900000000000004e-01   1.0673100000000000e+01   3.9177000000000000e+00   3.3710000000000001e-01   1.7319999999999999e-01   2.7734999999999999e+00
   6.6100000000000006e-02   2.1999999999999999e-02   1.8015000000000001e+00  -1.9099999999999999e-02   1.4269999999999999e-01  -4.8200000000000000e-02  -1.1318999999999999e+00   1.0717599999999999e+01   3.5695000000000001e+00   3.7569999999999998e-01   2.4060000000000001e-01   2.7955999999999999e+00
   1.7630000000000001e-01  -2.8580000000000000e-01   2.4018999999999999e+00  -9.5500000000000002e-02   1.1420000000000000e-01  -2.1899999999999999e-02  -7.7680000000000005e-01   1.0539700000000000e+01   3.4824000000000002e+00   4.0460000000000002e-01   1.1550000000000001e-01   2.7955999999999999e+00
  -1.9839999999999999e-01  -2.1999999999999999e-02   2.0588000000000002e+00  -9.5500000000000002e-02   9.5200000000000007e-02  -3.9500000000000000e-02  -9.5440000000000003e-01   1.0539700000000000e+01   3.2212000000000001e+00   3.3710000000000001e-01   8.6599999999999996e-02   2.7292999999999998e+00
  -1.3230000000000000e-01  -1.5390000000000001e-01   2.6593000000000000e+00  -2.0999999999999999e-01   1.9000000000000000e-02  -6.1400000000000003e-02  -9.9880000000000002e-01   1.0762100000000000e+01   3.8306000000000000e+00   2.6970000000000000e-01   9.6199999999999994e-02   2.8132999999999999e+00
  -1.7630000000000001e-01   0.0000000000000000e+00   1.2867999999999999e+00  -1.2410000000000000e-01   1.0470000000000000e-01  -4.8200000000000000e-02  -8.6560000000000004e-01   1.0628600000000000e+01   3.3083000000000000e+00   4.5269999999999999e-01   1.4430000000000001e-01   2.7336999999999998e+00
   3.7469999999999998e-01   2.1999999999999999e-02   2.3161999999999998e+00  -1.3370000000000001e-01   7.6100000000000001e-02  -1.3200000000000000e-02  -9.1000000000000003e-01   1.0828799999999999e+01   3.9177000000000000e+00   2.9859999999999998e-01   9.6199999999999994e-02   2.7778999999999998e+00
   3.3060000000000000e-01  -2.1980000000000000e-01   1.8872000000000000e+00  -1.2410000000000000e-01  -1.9000000000000000e-02   2.1899999999999999e-02  -1.2206999999999999e+00   1.0517500000000000e+01   3.5695000000000001e+00   3.7569999999999998e-01   9.6199999999999994e-02   2.7646999999999999e+00
   2.1999999999999999e-02  -2.1999999999999999e-02   2.0588000000000002e+00  -2.1959999999999999e-01   9.4999999999999998e-03  -8.8000000000000005e-03  -7.7680000000000005e-01   1.0673100000000000e+01   3.2212000000000001e+00   3.7569999999999998e-01   1.0580000000000001e-01   2.7160000000000002e+00
   1.3230000000000000e-01  -1.5390000000000001e-01   2.1446000000000001e+00  -6.6799999999999998e-02   1.9000000000000000e-02   0.0000000000000000e+00  -6.8799999999999994e-01   1.0473000000000001e+01   3.9177000000000000e+00   4.1420000000000001e-01   1.7319999999999999e-01   2.7955999999999999e+00
   0.0000000000000000e+00   2.1999999999999999e-02   1.8872000000000000e+00  -1.1459999999999999e-01   1.3320000000000001e-01  -7.4499999999999997e-02  -1.0653999999999999e+00   1.0695399999999999e+01   3.3953000000000002e+00   3.4680000000000000e-01   1.9239999999999999e-01   2.7955999999999999e+00
   0.0000000000000000e+00   0.0000000000000000e+00   1.8015000000000001e+00  -7.6399999999999996e-02   1.3320000000000001e-01  -8.8000000000000005e-03  -9.9880000000000002e-01   1.0762100000000000e+01   4.0048000000000004e+00   3.9489999999999997e-01   1.3469999999999999e-01   2.7824000000000000e+00
   1.3230000000000000e-01  -2.4179999999999999e-01   2.2303999999999999e+00  -2.1959999999999999e-01   8.5599999999999996e-02  -1.7500000000000002e-02  -8.8780000000000003e-01   1.0739800000000001e+01   2.7858999999999998e+00   3.6599999999999999e-01   1.1550000000000001e-01   2.7955999999999999e+00
  -2.1999999999999999e-02  -2.4179999999999999e-01   2.6593000000000000e+00  -1.3370000000000001e-01   6.6600000000000006e-02  -2.6300000000000000e-02  -8.6560000000000004e-01   1.0762100000000000e+01   3.7435999999999998e+00   3.7569999999999998e-01   1.9239999999999999e-01   2.7955999999999999e+00
   2.4249999999999999e-01  -1.0990000000000000e-01   1.8872000000000000e+00  -1.1459999999999999e-01   1.3320000000000001e-01  -4.4000000000000003e-03  -1.0653999999999999e+00   1.0561900000000000e+01   3.2212000000000001e+00   3.2750000000000001e-01   1.9239999999999999e-01   2.7824000000000000e+00
  -4.4100000000000000e-02  -2.1999999999999999e-02   3.0882000000000001e+00  -1.3370000000000001e-01   8.5599999999999996e-02  -2.6300000000000000e-02  -1.0875999999999999e+00   1.0539700000000000e+01   4.1788999999999996e+00   4.4309999999999999e-01   6.7400000000000002e-02   2.7778999999999998e+00
  -6.6100000000000006e-02  -1.9789999999999999e-01   2.2303999999999999e+00  -2.2910000000000000e-01   3.8100000000000002e-02  -3.5099999999999999e-02  -9.5440000000000003e-01   1.0873200000000001e+01   3.3953000000000002e+00   3.5639999999999999e-01   6.7400000000000002e-02   2.7778999999999998e+00
   8.8200000000000001e-02  -4.3999999999999997e-02   2.4018999999999999e+00  -2.3870000000000000e-01   7.6100000000000001e-02  -1.3200000000000000e-02  -9.9880000000000002e-01   1.0739800000000001e+01   2.7858999999999998e+00   3.5639999999999999e-01   7.6999999999999999e-02   2.7867999999999999e+00
  -1.5429999999999999e-01  -8.7900000000000006e-02   1.9730000000000001e+00  -1.7190000000000000e-01   8.5599999999999996e-02  -2.6300000000000000e-02  -1.1540999999999999e+00   1.0762100000000000e+01   3.6564999999999999e+00   4.2380000000000001e-01   1.6360000000000000e-01   2.7778999999999998e+00
   1.1020000000000001e-01  -8.7900000000000006e-02   2.6593000000000000e+00  -1.7190000000000000e-01   1.9980000000000001e-01   0.0000000000000000e+00  -8.6560000000000004e-01   1.0784300000000000e+01   3.6564999999999999e+00   3.9489999999999997e-01   8.6599999999999996e-02   2.7911999999999999e+00
   1.3230000000000000e-01  -8.7900000000000006e-02   2.4876999999999998e+00  -1.3370000000000001e-01   1.7130000000000001e-01  -3.0700000000000002e-02  -1.0653999999999999e+00   1.0762100000000000e+01   4.2659000000000002e+00   3.1790000000000002e-01   1.7319999999999999e-01   2.7602000000000002e+00
   1.3230000000000000e-01   0.0000000000000000e+00   2.5735000000000001e+00  -7.6399999999999996e-02   7.6100000000000001e-02  -1.3200000000000000e-02  -9.7660000000000002e-01   1.0762100000000000e+01   3.6564999999999999e+00   3.1790000000000002e-01   1.4430000000000001e-01   2.7734999999999999e+00
   0.0000000000000000e+00  -1.9789999999999999e-01   1.9730000000000001e+00  -2.1959999999999999e-01   6.6600000000000006e-02   0.0000000000000000e+00  -9.7660000000000002e-01   1.0762100000000000e+01   4.0048000000000004e+00   3.9489999999999997e-01   1.4430000000000001e-01   2.7955999999999999e+00
  -8.8200000000000001e-02   4.3999999999999997e-02   2.1446000000000001e+00  -2.0050000000000001e-01   0.0000000000000000e+00  -3.9500000000000000e-02  -9.3220000000000003e-01   1.0895500000000000e+01   4.0918000000000001e+00   3.6599999999999999e-01   6.7400000000000002e-02   2.7778999999999998e+00
  -6.6100000000000006e-02   2.1999999999999999e-02   2.4876999999999998e+00  -1.5279999999999999e-01   9.5200000000000007e-02   3.9500000000000000e-02  -9.3220000000000003e-01   1.0806500000000000e+01   3.1341999999999999e+00   3.9489999999999997e-01   1.3469999999999999e-01   2.7646999999999999e+00
   1.1020000000000001e-01  -4.6170000000000000e-01   2.3161999999999998e+00  -1.8140000000000001e-01   1.6180000000000000e-01  -3.0700000000000002e-02  -9.1000000000000003e-01   1.0828799999999999e+01   4.0918000000000001e+00   3.5639999999999999e-01   1.8279999999999999e-01   2.7248999999999999e+00
   1.1020000000000001e-01  -6.6000000000000003e-02   2.3161999999999998e+00  -2.0050000000000001e-01   1.7130000000000001e-01   0.0000000000000000e+00  -9.5440000000000003e-01   1.0539700000000000e+01   2.8730000000000002e+00   3.9489999999999997e-01   8.6599999999999996e-02   2.7204000000000002e+00
  -1.1020000000000001e-01  -1.0990000000000000e-01   2.2303999999999999e+00  -2.3870000000000000e-01  -1.9000000000000000e-02   5.7000000000000002e-02  -1.0209999999999999e+00   1.0584199999999999e+01   3.6564999999999999e+00   4.3350000000000000e-01   1.7319999999999999e-01   2.7602000000000002e+00
  -1.9839999999999999e-01   0.0000000000000000e+00   2.2303999999999999e+00  -2.4820000000000000e-01   9.5200000000000007e-02  -7.4499999999999997e-02  -1.1318999999999999e+00   1.0828799999999999e+01   3.1341999999999999e+00   4.9130000000000001e-01   1.1550000000000001e-01   2.7778999999999998e+00
  -2.1999999999999999e-02   8.7900000000000006e-02   1.6298999999999999e+00  -1.7190000000000000e-01   6.6600000000000006e-02   2.6300000000000000e-02  -1.0653999999999999e+00   1.0917700000000000e+01   3.3083000000000000e+00   3.3710000000000001e-01   1.0580000000000001e-01   2.7469999999999999e+00
  -6.6100000000000006e-02  -8.7900000000000006e-02   1.8872000000000000e+00  -4.7699999999999999e-02   1.1420000000000000e-01  -2.1899999999999999e-02  -8.8780000000000003e-01   1.0762100000000000e+01   3.3953000000000002e+00   4.2380000000000001e-01   1.1550000000000001e-01   2.7778999999999998e+00
   0.0000000000000000e+00  -1.7590000000000000e-01   2.2303999999999999e+00  -1.2410000000000000e-01   1.0470000000000000e-01  -7.8899999999999998e-02  -8.2120000000000004e-01   1.0673100000000000e+01   3.3953000000000002e+00   3.0819999999999997e-01   1.3469999999999999e-01   2.7425999999999999e+00
  -1.3230000000000000e-01  -1.0990000000000000e-01   1.6298999999999999e+00  -2.6729999999999998e-01   9.4999999999999998e-03   1.7500000000000002e-02  -9.3220000000000003e-01   1.0806500000000000e+01   3.9177000000000000e+00   3.8529999999999998e-01   8.6599999999999996e-02   2.8001000000000000e+00
   2.1999999999999999e-02   0.0000000000000000e+00   2.6593000000000000e+00  -2.0050000000000001e-01   7.6100000000000001e-02  -3.5099999999999999e-02  -1.0431999999999999e+00   1.0673100000000000e+01   3.3083000000000000e+00   3.7569999999999998e-01   1.7319999999999999e-01   2.7824000000000000e+00
  -2.1999999999999999e-02  -2.4179999999999999e-01   2.4876999999999998e+00  -1.7190000000000000e-01   9.4999999999999998e-03   2.1899999999999999e-02  -1.1762999999999999e+00   1.0917700000000000e+01   3.6564999999999999e+00   3.8529999999999998e-01   1.3469999999999999e-01   2.8001000000000000e+00
  -4.4100000000000000e-02  -1.3189999999999999e-01   1.9730000000000001e+00  -1.2410000000000000e-01   9.5200000000000007e-02  -3.0700000000000002e-02  -8.4340000000000004e-01   1.0717599999999999e+01   3.2212000000000001e+00   3.2750000000000001e-01   1.6360000000000000e-01   2.7469999999999999e+00
   2.1999999999999999e-02  -2.1980000000000000e-01   1.6298999999999999e+00  -1.6230000000000000e-01   1.0470000000000000e-01   3.0700000000000002e-02  -9.1000000000000003e-01   1.0895500000000000e+01   3.3953000000000002e+00   4.4309999999999999e-01   1.1550000000000001e-01   2.7248999999999999e+00
  -4.4100000000000000e-02  -2.1980000000000000e-01   2.3161999999999998e+00  -2.0050000000000001e-01   1.4269999999999999e-01  -2.6300000000000000e-02  -9.3220000000000003e-01   1.0739800000000001e+01   2.9600000000000000e+00   3.4680000000000000e-01   1.4430000000000001e-01   2.8132999999999999e+00
   2.1999999999999999e-02  -3.2979999999999998e-01   1.3725000000000001e+00  -1.9089999999999999e-01   7.6100000000000001e-02  -5.7000000000000002e-02  -8.2120000000000004e-01   1.0650900000000000e+01   3.3083000000000000e+00   3.3710000000000001e-01   1.0580000000000001e-01   2.7248999999999999e+00
   4.4100000000000000e-02  -2.4179999999999999e-01   1.5441000000000000e+00  -2.0050000000000001e-01   1.0470000000000000e-01  -2.6300000000000000e-02  -8.6560000000000004e-01   1.0851000000000001e+01   3.3953000000000002e+00   3.4680000000000000e-01   1.1550000000000001e-01   2.7734999999999999e+00
   6.6100000000000006e-02  -4.3999999999999997e-02   1.9730000000000001e+00  -1.3370000000000001e-01   1.3320000000000001e-01  -6.5799999999999997e-02  -8.8780000000000003e-01   1.0895500000000000e+01   3.0470999999999999e+00   2.8899999999999998e-01   1.1550000000000001e-01   2.7425999999999999e+00
   1.3230000000000000e-01   8.7900000000000006e-02   1.9730000000000001e+00  -1.7190000000000000e-01   3.8100000000000002e-02   1.7500000000000002e-02  -1.1096999999999999e+00   1.0650900000000000e+01   3.8306000000000000e+00   4.2380000000000001e-01   1.3469999999999999e-01   2.7867999999999999e+00
   1.1020000000000001e-01  -1.3189999999999999e-01   2.0588000000000002e+00  -2.2910000000000000e-01   1.0470000000000000e-01   0.0000000000000000e+00  -1.0431999999999999e+00   1.0606400000000001e+01   3.4824000000000002e+00   3.2750000000000001e-01   1.5400000000000000e-01   2.8266000000000000e+00
   2.1999999999999999e-02  -8.7900000000000006e-02   1.8015000000000001e+00  -1.8140000000000001e-01   7.6100000000000001e-02  -2.6300000000000000e-02  -8.4340000000000004e-01   1.0695399999999999e+01   3.3083000000000000e+00   3.7569999999999998e-01   9.6199999999999994e-02   2.8132999999999999e+00
   0.0000000000000000e+00   1.5390000000000001e-01   1.7157000000000000e+00  -1.7190000000000000e-01   2.8500000000000001e-02  -2.1899999999999999e-02  -1.1984999999999999e+00   1.0984400000000001e+01   2.3506000000000000e+00   4.0460000000000002e-01   1.3469999999999999e-01   2.7690999999999999e+00
   0.0000000000000000e+00   4.3999999999999997e-02   2.0588000000000002e+00  -7.6399999999999996e-02   1.4269999999999999e-01  -8.8000000000000005e-03  -9.9880000000000002e-01   1.0873200000000001e+01   3.4824000000000002e+00   3.3710000000000001e-01   1.4430000000000001e-01   2.7867999999999999e+00
   1.1020000000000001e-01  -1.5390000000000001e-01   1.5441000000000000e+00  -7.6399999999999996e-02   0.0000000000000000e+00  -8.8000000000000005e-03  -1.0431999999999999e+00   1.0717599999999999e+01   2.7858999999999998e+00   3.4680000000000000e-01   2.4060000000000001e-01   2.7778999999999998e+00
   2.1999999999999999e-02  -3.2979999999999998e-01   2.7450999999999999e+00  -1.9089999999999999e-01   5.7099999999999998e-02   4.4000000000000003e-03  -1.0431999999999999e+00   1.0895500000000000e+01   3.6564999999999999e+00   4.4309999999999999e-01   1.4430000000000001e-01   2.7911999999999999e+00
   6.6100000000000006e-02  -6.6000000000000003e-02   2.6593000000000000e+00  -1.1459999999999999e-01   0.0000000000000000e+00   1.7500000000000002e-02  -9.5440000000000003e-01   1.0673100000000000e+01   3.3083000000000000e+00   4.2380000000000001e-01   5.7700000000000001e-02   2.7557999999999998e+00
   5.2900000000000003e-01  -1.0990000000000000e-01   1.3725000000000001e+00  -1.6230000000000000e-01   0.0000000000000000e+00   4.4000000000000003e-03  -8.8780000000000003e-01   1.0717599999999999e+01   3.3083000000000000e+00   3.9489999999999997e-01   8.6599999999999996e-02   2.8045000000000000e+00
  -8.1559999999999999e-01  -2.1999999999999999e-02   1.9730000000000001e+00  -1.3370000000000001e-01   2.4740000000000001e-01  -1.3200000000000000e-02  -9.1000000000000003e-01   1.0828799999999999e+01   3.4824000000000002e+00   4.5269999999999999e-01   2.0210000000000000e-01   2.7911999999999999e+00
   1.1902999999999999e+00   6.6000000000000003e-02   3.0882000000000001e+00  -1.0500000000000000e-01  -1.9000000000000000e-02  -3.0700000000000002e-02  -1.0431999999999999e+00   1.0739800000000001e+01   3.5695000000000001e+00   3.2750000000000001e-01   1.0580000000000001e-01   2.7602000000000002e+00
  -1.0580000000000001e+00  -6.6000000000000003e-02   1.1152000000000000e+00  -1.3370000000000001e-01   2.1890000000000001e-01   2.1899999999999999e-02  -9.3220000000000003e-01   1.0762100000000000e+01   3.2212000000000001e+00   3.1790000000000002e-01   8.6599999999999996e-02   2.7778999999999998e+00
   1.2784000000000000e+00  -6.6000000000000003e-02   2.4018999999999999e+00  -2.2910000000000000e-01  -2.8500000000000001e-02   6.5799999999999997e-02  -1.1762999999999999e+00   1.0828799999999999e+01   3.4824000000000002e+00   4.5269999999999999e-01   1.1550000000000001e-01   2.8178000000000001e+00
  -1.0580000000000001e+00  -5.2759999999999996e-01   1.9730000000000001e+00  -1.7190000000000000e-01   8.5599999999999996e-02   2.1899999999999999e-02  -9.9880000000000002e-01   1.0717599999999999e+01   3.3083000000000000e+00   2.9859999999999998e-01   1.0580000000000001e-01   2.7336999999999998e+00
   4.8490000000000000e-01  -3.0780000000000002e-01   2.8309000000000002e+00  -1.2410000000000000e-01   0.0000000000000000e+00   4.8200000000000000e-02  -9.7660000000000002e-01   1.0739800000000001e+01   2.9600000000000000e+00   2.7939999999999998e-01   1.5400000000000000e-01   2.7602000000000002e+00
  -3.9679999999999999e-01  -2.4179999999999999e-01   2.4876999999999998e+00  -2.5779999999999997e-01   1.3320000000000001e-01  -3.0700000000000002e-02  -1.1540999999999999e+00   1.0606400000000001e+01   3.5695000000000001e+00   3.1790000000000002e-01   1.4430000000000001e-01   2.7557999999999998e+00
   3.3060000000000000e-01  -4.3969999999999998e-01   2.6593000000000000e+00  -2.3870000000000000e-01   1.9000000000000000e-02  -8.8000000000000005e-03  -9.7660000000000002e-01   1.0784300000000000e+01   4.0918000000000001e+00   3.6599999999999999e-01   8.6599999999999996e-02   2.7955999999999999e+00
  -1.5429999999999999e-01  -6.6000000000000003e-02   1.7157000000000000e+00  -1.5279999999999999e-01   9.4999999999999998e-03  -8.8000000000000005e-03  -1.0875999999999999e+00   1.0873200000000001e+01   3.9177000000000000e+00   3.6599999999999999e-01   1.9239999999999999e-01   2.7513999999999998e+00
   1.7630000000000001e-01  -1.0990000000000000e-01   2.1446000000000001e+00  -1.6230000000000000e-01  -2.8500000000000001e-02   3.5099999999999999e-02  -9.7660000000000002e-01   1.0673100000000000e+01   3.6564999999999999e+00   3.9489999999999997e-01   1.2509999999999999e-01   2.8222000000000000e+00
  -8.8200000000000001e-02  -1.3189999999999999e-01   2.3161999999999998e+00  -1.1459999999999999e-01   1.0470000000000000e-01  -4.4000000000000003e-03  -1.1762999999999999e+00   1.0762100000000000e+01   2.5247000000000002e+00   4.2380000000000001e-01   1.3469999999999999e-01   2.7911999999999999e+00
  -1.5429999999999999e-01  -1.5390000000000001e-01   1.2867999999999999e+00  -1.4319999999999999e-01   2.8500000000000001e-02   2.6300000000000000e-02  -1.0653999999999999e+00   1.0917700000000000e+01   3.9177000000000000e+00   4.1420000000000001e-01   1.3469999999999999e-01   2.7778999999999998e+00
  -4.4100000000000000e-02  -1.0990000000000000e-01   1.7157000000000000e+00  -2.6729999999999998e-01  -9.4999999999999998e-03  -4.4000000000000003e-03  -8.8780000000000003e-01   1.0561900000000000e+01   3.5695000000000001e+00   3.6599999999999999e-01   1.4430000000000001e-01   2.8001000000000000e+00
  -2.1999999999999999e-02  -3.5170000000000001e-01   1.7157000000000000e+00  -1.8140000000000001e-01   2.8500000000000001e-02   2.1899999999999999e-02  -1.0209999999999999e+00   1.0717599999999999e+01   2.6989000000000001e+00   3.8529999999999998e-01   1.4430000000000001e-01   2.7513999999999998e+00
   1.1020000000000001e-01   3.2979999999999998e-01   2.3161999999999998e+00  -1.1459999999999999e-01   6.6600000000000006e-02  -1.3200000000000000e-02  -9.3220000000000003e-01   1.0762100000000000e+01   3.1341999999999999e+00   3.5639999999999999e-01   1.5400000000000000e-01   2.7824000000000000e+00
  -4.4100000000000000e-02  -4.3969999999999998e-01   2.8309000000000002e+00  -3.2460000000000000e-01   1.1420000000000000e-01   1.3200000000000000e-02  -8.4340000000000004e-01   1.0628600000000000e+01   3.8306000000000000e+00   4.1420000000000001e-01   1.6360000000000000e-01   2.7425999999999999e+00
  -1.1020000000000001e-01  -6.6000000000000003e-02   1.2867999999999999e+00  -1.3370000000000001e-01   2.8500000000000001e-02  -4.4000000000000003e-03  -1.1540999999999999e+00   1.0762100000000000e+01   2.6989000000000001e+00   4.0460000000000002e-01   7.6999999999999999e-02   2.8045000000000000e+00
  -1.9839999999999999e-01   2.1999999999999999e-02   2.3161999999999998e+00  -2.0999999999999999e-01   9.4999999999999998e-03   2.6300000000000000e-02  -9.7660000000000002e-01   1.0561900000000000e+01   3.9177000000000000e+00   3.3710000000000001e-01   6.7400000000000002e-02   2.7734999999999999e+00
   0.0000000000000000e+00  -2.6379999999999998e-01   1.9730000000000001e+00  -9.5500000000000002e-02   4.7600000000000003e-02   2.1899999999999999e-02  -1.1540999999999999e+00   1.0806500000000000e+01   3.3083000000000000e+00   4.8159999999999997e-01   1.7319999999999999e-01   2.7690999999999999e+00
  -2.1999999999999999e-02   2.1980000000000000e-01   1.6298999999999999e+00  -2.0050000000000001e-01   4.7600000000000003e-02  -2.6300000000000000e-02  -7.1020000000000005e-01   1.0851000000000001e+01   3.3953000000000002e+00   4.1420000000000001e-01   7.6999999999999999e-02   2.8045000000000000e+00
  -1.7630000000000001e-01  -2.8580000000000000e-01   1.5441000000000000e+00  -1.8140000000000001e-01   5.7099999999999998e-02  -3.0700000000000002e-02  -1.0431999999999999e+00   1.0717599999999999e+01   3.7435999999999998e+00   3.1790000000000002e-01   1.3469999999999999e-01   2.7734999999999999e+00
  -4.4100000000000000e-02  -6.6000000000000003e-02   1.9730000000000001e+00  -2.0999999999999999e-01   3.8100000000000002e-02  -3.0700000000000002e-02  -8.8780000000000003e-01   1.0739800000000001e+01   3.5695000000000001e+00   3.4680000000000000e-01   5.7700000000000001e-02   2.7602000000000002e+00
  -8.8200000000000001e-02   2.1999999999999999e-02   1.9730000000000001e+00  -2.0999999999999999e-01   2.8500000000000001e-02   1.7500000000000002e-02  -1.0431999999999999e+00   1.0673100000000000e+01   3.3953000000000002e+00   4.1420000000000001e-01   1.0580000000000001e-01   2.7867999999999999e+00
  -2.2040000000000001e-01  -2.6379999999999998e-01   2.2303999999999999e+00  -1.6230000000000000e-01   1.5229999999999999e-01  -1.3200000000000000e-02  -1.0653999999999999e+00   1.0962199999999999e+01   3.3953000000000002e+00   2.9859999999999998e-01   1.2509999999999999e-01   2.7734999999999999e+00
   2.1999999999999999e-02  -6.6000000000000003e-02   1.6298999999999999e+00  -1.2410000000000000e-01   6.6600000000000006e-02   2.1899999999999999e-02  -1.0431999999999999e+00   1.0539700000000000e+01   3.4824000000000002e+00   3.0819999999999997e-01   1.0580000000000001e-01   2.7469999999999999e+00
  -1.5429999999999999e-01  -2.6379999999999998e-01   2.5735000000000001e+00  -1.9089999999999999e-01   1.6180000000000000e-01  -5.2600000000000001e-02  -9.1000000000000003e-01   1.0628600000000000e+01   3.2212000000000001e+00   3.0819999999999997e-01   1.1550000000000001e-01   2.7602000000000002e+00
   6.6100000000000006e-02  -2.8580000000000000e-01   1.9730000000000001e+00  -1.5279999999999999e-01   9.5200000000000007e-02   4.3900000000000002e-02  -9.9880000000000002e-01   1.0717599999999999e+01   3.1341999999999999e+00   4.3350000000000000e-01   6.7400000000000002e-02   2.7778999999999998e+00
  -2.4249999999999999e-01  -3.0780000000000002e-01   1.6298999999999999e+00  -2.5779999999999997e-01  -9.4999999999999998e-03   2.1899999999999999e-02  -8.8780000000000003e-01   1.0650900000000000e+01   3.4824000000000002e+00   3.5639999999999999e-01   1.6360000000000000e-01   2.7911999999999999e+00
  -1.3230000000000000e-01  -1.9789999999999999e-01   1.6298999999999999e+00  -2.3870000000000000e-01   7.6100000000000001e-02   1.3200000000000000e-02  -1.1096999999999999e+00   1.0717599999999999e+01   3.9177000000000000e+00   3.9489999999999997e-01   1.5400000000000000e-01   2.7690999999999999e+00
   4.4100000000000000e-02  -2.6379999999999998e-01   2.9165999999999999e+00  -2.3870000000000000e-01   8.5599999999999996e-02  -3.0700000000000002e-02  -1.0209999999999999e+00   1.0762100000000000e+01   3.3953000000000002e+00   3.6599999999999999e-01   1.0580000000000001e-01   2.7292999999999998e+00
  -8.8200000000000001e-02  -8.7900000000000006e-02   2.1446000000000001e+00  -1.4319999999999999e-01   1.3320000000000001e-01  -3.5099999999999999e-02  -8.6560000000000004e-01   1.0584199999999999e+01   3.0470999999999999e+00   3.3710000000000001e-01   2.0210000000000000e-01   2.7513999999999998e+00
  -1.9839999999999999e-01  -6.6000000000000003e-02   8.5780000000000001e-01  -1.9089999999999999e-01   7.6100000000000001e-02   1.7500000000000002e-02  -7.9900000000000004e-01   1.0539700000000000e+01   2.9600000000000000e+00   3.5639999999999999e-01   2.0210000000000000e-01   2.7646999999999999e+00
   1.7630000000000001e-01  -3.2979999999999998e-01   2.4018999999999999e+00  -2.3870000000000000e-01   9.4999999999999998e-03   4.4000000000000003e-03  -1.0431999999999999e+00   1.0673100000000000e+01   3.0470999999999999e+00   3.6599999999999999e-01   1.6360000000000000e-01   2.7778999999999998e+00
  -8.8200000000000001e-02  -2.4179999999999999e-01   2.0588000000000002e+00  -1.9089999999999999e-01   5.7099999999999998e-02   4.4000000000000003e-03  -1.1540999999999999e+00   1.0695399999999999e+01   3.3953000000000002e+00   4.7199999999999998e-01   1.6360000000000000e-01   2.7646999999999999e+00
   8.8200000000000001e-02  -8.7900000000000006e-02   1.5441000000000000e+00  -1.8140000000000001e-01   5.7099999999999998e-02   3.9500000000000000e-02  -1.1762999999999999e+00   1.0851000000000001e+01   2.9600000000000000e+00   4.2380000000000001e-01   1.1550000000000001e-01   2.8089000000000000e+00
  -1.3230000000000000e-01  -1.5390000000000001e-01   2.1446000000000001e+00  -6.6799999999999998e-02   7.6100000000000001e-02  -1.3200000000000000e-02  -9.9880000000000002e-01   1.0806500000000000e+01   2.4377000000000000e+00   3.4680000000000000e-01   1.1550000000000001e-01   2.7381000000000002e+00
   8.8200000000000001e-02  -2.1999999999999999e-02   1.5441000000000000e+00  -7.6399999999999996e-02   1.2370000000000000e-01  -3.5099999999999999e-02  -1.2206999999999999e+00   1.0784300000000000e+01   3.6564999999999999e+00   4.4309999999999999e-01   7.6999999999999999e-02   2.8132999999999999e+00
   4.4100000000000000e-02  -8.7900000000000006e-02   2.4876999999999998e+00  -2.7689999999999998e-01   6.6600000000000006e-02  -5.2600000000000001e-02  -1.0209999999999999e+00   1.0650900000000000e+01   3.6564999999999999e+00   2.7939999999999998e-01   1.1550000000000001e-01   2.8310000000000000e+00
  -1.9839999999999999e-01  -4.3999999999999997e-02   1.3725000000000001e+00  -2.0999999999999999e-01   9.5200000000000007e-02  -1.3200000000000000e-02  -1.1984999999999999e+00   1.0939900000000000e+01   3.3083000000000000e+00   3.9489999999999997e-01   2.4060000000000001e-01   2.8089000000000000e+00
   0.0000000000000000e+00  -2.1999999999999999e-02   1.0294000000000001e+00  -1.3370000000000001e-01   9.4999999999999998e-03  -8.8000000000000005e-03  -1.1540999999999999e+00   1.0917700000000000e+01   3.6564999999999999e+00   3.3710000000000001e-01   5.7700000000000001e-02   2.7557999999999998e+00
  -1.5429999999999999e-01  -1.0990000000000000e-01   2.0588000000000002e+00  -1.4319999999999999e-01   9.5200000000000007e-02  -1.3200000000000000e-02  -9.5440000000000003e-01   1.0628600000000000e+01   3.2212000000000001e+00   4.2380000000000001e-01   1.0580000000000001e-01   2.7557999999999998e+00
   6.6100000000000006e-02  -2.1980000000000000e-01   1.8015000000000001e+00  -1.7190000000000000e-01   1.9000000000000000e-02  -8.8000000000000005e-03  -8.2120000000000004e-01   1.0650900000000000e+01   3.5695000000000001e+00   3.6599999999999999e-01   1.6360000000000000e-01   2.8443000000000001e+00
  -6.6100000000000006e-02  -4.3999999999999997e-02   2.3161999999999998e+00  -1.8140000000000001e-01   4.7600000000000003e-02   5.2600000000000001e-02  -1.0653999999999999e+00   1.0762100000000000e+01   3.6564999999999999e+00   2.7939999999999998e-01   1.7319999999999999e-01   2.7557999999999998e+00
  -4.4100000000000000e-02  -3.5170000000000001e-01   1.9730000000000001e+00  -1.1459999999999999e-01   3.8100000000000002e-02   2.6300000000000000e-02  -1.2428999999999999e+00   1.0539700000000000e+01   3.2212000000000001e+00   3.7569999999999998e-01   1.7319999999999999e-01   2.7513999999999998e+00
  -8.8200000000000001e-02  -1.5390000000000001e-01   2.3161999999999998e+00  -1.9089999999999999e-01   7.6100000000000001e-02  -8.8000000000000005e-03  -1.0431999999999999e+00   1.0939900000000000e+01   3.5695000000000001e+00   4.8159999999999997e-01   2.8899999999999999e-02   2.7911999999999999e+00
  -1.1020000000000001e-01  -1.0990000000000000e-01   1.4582999999999999e+00  -1.2410000000000000e-01   1.0470000000000000e-01   8.8000000000000005e-03  -9.9880000000000002e-01   1.0695399999999999e+01   3.9177000000000000e+00   3.6599999999999999e-01   1.3469999999999999e-01   2.7911999999999999e+00
  -1.1020000000000001e-01  -3.0780000000000002e-01   1.9730000000000001e+00  -1.5279999999999999e-01   1.0470000000000000e-01  -4.4000000000000003e-03  -1.1540999999999999e+00   1.0984400000000001e+01   2.6989000000000001e+00   4.6239999999999998e-01   4.8099999999999997e-02   2.7734999999999999e+00
   2.1999999999999999e-02  -3.7369999999999998e-01   1.9730000000000001e+00  -2.0050000000000001e-01   2.8500000000000001e-02  -2.6300000000000000e-02  -1.1762999999999999e+00   1.0762100000000000e+01   3.2212000000000001e+00   4.4309999999999999e-01   7.6999999999999999e-02   2.7602000000000002e+00
  -1.3230000000000000e-01  -1.5390000000000001e-01   2.8309000000000002e+00  -1.5279999999999999e-01   1.5229999999999999e-01  -1.3200000000000000e-02  -1.0875999999999999e+00   1.0828799999999999e+01   3.1341999999999999e+00   3.5639999999999999e-01   1.0580000000000001e-01   2.7734999999999999e+00
   0.0000000000000000e+00  -2.6379999999999998e-01   2.0588000000000002e+00  -2.4820000000000000e-01   7.6100000000000001e-02  -2.1899999999999999e-02  -9.5440000000000003e-01   1.0673100000000000e+01   2.6118000000000001e+00   3.5639999999999999e-01   1.5400000000000000e-01   2.7690999999999999e+00
   2.4249999999999999e-01  -1.5390000000000001e-01   1.8015000000000001e+00  -2.5779999999999997e-01   1.0470000000000000e-01  -6.1400000000000003e-02  -9.1000000000000003e-01   1.0739800000000001e+01   3.6564999999999999e+00   4.4309999999999999e-01   1.4430000000000001e-01   2.7955999999999999e+00
  -4.4100000000000000e-02  -2.1999999999999999e-02   1.8015000000000001e+00  -8.5900000000000004e-02   1.5229999999999999e-01  -1.7500000000000002e-02  -9.7660000000000002e-01   1.0762100000000000e+01   3.1341999999999999e+00   3.2750000000000001e-01   1.2509999999999999e-01   2.7557999999999998e+00
   2.1999999999999999e-02  -1.0990000000000000e-01   1.6298999999999999e+00  -1.5279999999999999e-01  -7.6100000000000001e-02  -4.3900000000000002e-02  -9.9880000000000002e-01   1.0717599999999999e+01   3.6564999999999999e+00   4.3350000000000000e-01   1.4430000000000001e-01   2.7646999999999999e+00
  -8.8200000000000001e-02  -4.3999999999999997e-02   1.6298999999999999e+00  -1.9089999999999999e-01   1.4269999999999999e-01  -2.1899999999999999e-02  -1.0653999999999999e+00   1.0628600000000000e+01   3.2212000000000001e+00   3.9489999999999997e-01   1.1550000000000001e-01   2.8045000000000000e+00
  -2.4249999999999999e-01  -2.4179999999999999e-01   1.8872000000000000e+00  -1.7190000000000000e-01   9.4999999999999998e-03  -4.3900000000000002e-02  -1.1984999999999999e+00   1.0806500000000000e+01   2.8730000000000002e+00   3.3710000000000001e-01   1.1550000000000001e-01   2.7602000000000002e+00
  -2.1999999999999999e-02  -8.7900000000000006e-02   2.5735000000000001e+00  -2.5779999999999997e-01   1.0470000000000000e-01  -3.0700000000000002e-02  -1.1318999999999999e+00   1.0873200000000001e+01   3.3953000000000002e+00   3.3710000000000001e-01   1.9239999999999999e-01   2.7778999999999998e+00
   2.1999999999999999e-02  -3.0780000000000002e-01   2.1446000000000001e+00  -2.0999999999999999e-01   9.5200000000000007e-02  -4.8200000000000000e-02  -1.1762999999999999e+00   1.0939900000000000e+01   3.2212000000000001e+00   4.1420000000000001e-01   1.4430000000000001e-01   2.7602000000000002e+00
  -2.2040000000000001e-01  -2.6379999999999998e-01   2.0588000000000002e+00  -1.9089999999999999e-01   7.6100000000000001e-02   3.5099999999999999e-02  -1.1096999999999999e+00   1.0673100000000000e+01   3.2212000000000001e+00   2.8899999999999998e-01   1.7319999999999999e-01   2.7690999999999999e+00
  -1.3230000000000000e-01  -1.9789999999999999e-01   2.1446000000000001e+00  -1.7190000000000000e-01   1.3320000000000001e-01  -1.3200000000000000e-02  -9.1000000000000003e-01   1.0717599999999999e+01   2.7858999999999998e+00   3.8529999999999998e-01   1.1550000000000001e-01   2.7557999999999998e+00
   1.3230000000000000e-01  -1.7590000000000000e-01   1.8015000000000001e+00  -1.8140000000000001e-01   0.0000000000000000e+00  -1.3200000000000000e-02  -1.2873000000000001e+00   1.0695399999999999e+01   3.2212000000000001e+00   3.4680000000000000e-01   9.6199999999999994e-02   2.7867999999999999e+00
   0.0000000000000000e+00   1.5390000000000001e-01   2.5735000000000001e+00  -1.4319999999999999e-01   1.5229999999999999e-01   4.4000000000000003e-03  -8.6560000000000004e-01   1.0650900000000000e+01   3.1341999999999999e+00   4.6239999999999998e-01   1.4430000000000001e-01   2.7381000000000002e+00
   1.7630000000000001e-01  -8.7900000000000006e-02   1.5441000000000000e+00   0.0000000000000000e+00   1.3320000000000001e-01   1.3200000000000000e-02  -1.2428999999999999e+00   1.0628600000000000e+01   3.1341999999999999e+00   3.9489999999999997e-01   6.7400000000000002e-02   2.7911999999999999e+00
  -4.4080000000000003e-01  -1.3189999999999999e-01   1.3725000000000001e+00  -2.7689999999999998e-01   3.8100000000000002e-02   0.0000000000000000e+00  -9.3220000000000003e-01   1.0828799999999999e+01   3.2212000000000001e+00   4.2380000000000001e-01   7.6999999999999999e-02   2.8001000000000000e+00
  -6.6100000000000006e-02  -1.0990000000000000e-01   2.8309000000000002e+00  -7.6399999999999996e-02  -1.9000000000000000e-02   2.1899999999999999e-02  -1.1984999999999999e+00   1.0939900000000000e+01   2.7858999999999998e+00   3.5639999999999999e-01   6.7400000000000002e-02   2.7824000000000000e+00
  -2.6450000000000001e-01   8.7900000000000006e-02   7.7210000000000001e-01  -2.2910000000000000e-01   1.9000000000000000e-02   0.0000000000000000e+00  -1.0653999999999999e+00   1.0739800000000001e+01   2.5247000000000002e+00   4.1420000000000001e-01   1.2509999999999999e-01   2.7602000000000002e+00
   2.2040000000000001e-01  -2.8580000000000000e-01   1.1152000000000000e+00  -2.1959999999999999e-01   6.6600000000000006e-02  -4.4000000000000003e-03  -8.2120000000000004e-01   1.0695399999999999e+01   2.6989000000000001e+00   3.8529999999999998e-01   1.4430000000000001e-01   2.7867999999999999e+00
  -3.0859999999999999e-01  -6.6000000000000003e-02   1.8872000000000000e+00  -2.5779999999999997e-01   1.6180000000000000e-01   4.4000000000000003e-03  -1.0875999999999999e+00   1.0739800000000001e+01   2.8730000000000002e+00   3.7569999999999998e-01   1.7319999999999999e-01   2.7381000000000002e+00
   6.6100000000000006e-02  -2.8580000000000000e-01   1.6298999999999999e+00  -2.3870000000000000e-01  -7.6100000000000001e-02   3.0700000000000002e-02  -1.1096999999999999e+00   1.0717599999999999e+01   2.5247000000000002e+00   3.5639999999999999e-01   5.7700000000000001e-02   2.7690999999999999e+00
  -3.0859999999999999e-01  -1.5390000000000001e-01   1.1152000000000000e+00  -8.5900000000000004e-02   6.6600000000000006e-02  -2.1899999999999999e-02  -1.3317000000000001e+00   1.1117800000000001e+01   3.7435999999999998e+00   4.2380000000000001e-01   1.5400000000000000e-01   2.7734999999999999e+00
   1.3230000000000000e-01  -1.5390000000000001e-01   1.9730000000000001e+00  -2.1959999999999999e-01   8.5599999999999996e-02   2.1899999999999999e-02  -7.9900000000000004e-01   1.0428500000000000e+01   3.0470999999999999e+00   3.6599999999999999e-01   1.9199999999999998e-02   2.8178000000000001e+00
  -4.8490000000000000e-01   0.0000000000000000e+00   1.7157000000000000e+00  -2.0050000000000001e-01   1.3320000000000001e-01   1.3200000000000000e-02  -1.3539000000000001e+00   1.1340199999999999e+01   3.6564999999999999e+00   3.2750000000000001e-01   2.2130000000000000e-01   2.7690999999999999e+00
   4.4100000000000000e-02  -6.6000000000000003e-02   1.8015000000000001e+00  -1.6230000000000000e-01   1.3320000000000001e-01  -2.6300000000000000e-02  -1.2873000000000001e+00   1.0606400000000001e+01   3.7435999999999998e+00   4.8159999999999997e-01   1.7319999999999999e-01   2.7955999999999999e+00
  -2.1999999999999999e-02  -3.0780000000000002e-01   1.5441000000000000e+00  -2.6729999999999998e-01   1.1420000000000000e-01  -1.7500000000000002e-02  -6.8799999999999994e-01   1.0206200000000001e+01   2.3506000000000000e+00   3.8529999999999998e-01   1.3469999999999999e-01   2.8001000000000000e+00
  -4.4100000000000000e-02  -2.4179999999999999e-01   1.8015000000000001e+00  -1.8140000000000001e-01   1.9000000000000000e-02  -2.1899999999999999e-02  -1.4205000000000001e+00   1.1718200000000000e+01   4.1788999999999996e+00   3.5639999999999999e-01   1.6360000000000000e-01   2.8266000000000000e+00
  -2.1999999999999999e-02  -6.6000000000000003e-02   1.6298999999999999e+00  -1.8140000000000001e-01   8.5599999999999996e-02   1.3200000000000000e-02  -7.9900000000000004e-01   1.0206200000000001e+01   2.4377000000000000e+00   4.0460000000000002e-01   9.6199999999999994e-02   2.7690999999999999e+00
  -2.6450000000000001e-01  -3.5170000000000001e-01   1.7157000000000000e+00  -1.0500000000000000e-01   1.5229999999999999e-01  -6.1400000000000003e-02  -1.0209999999999999e+00   1.0717599999999999e+01   3.3953000000000002e+00   3.4680000000000000e-01   1.3469999999999999e-01   2.7557999999999998e+00
   0.0000000000000000e+00  -2.4179999999999999e-01   2.4018999999999999e+00  -1.6230000000000000e-01   1.0470000000000000e-01  -2.6300000000000000e-02  -9.5440000000000003e-01   1.0851000000000001e+01   3.3083000000000000e+00   3.1790000000000002e-01   1.9239999999999999e-01   2.7602000000000002e+00
  -1.7630000000000001e-01  -1.3189999999999999e-01   1.8015000000000001e+00  -2.5779999999999997e-01   3.8100000000000002e-02   0.0000000000000000e+00  -7.7680000000000005e-01   1.0050500000000000e+01   3.1341999999999999e+00   3.3710000000000001e-01   1.0580000000000001e-01   2.7557999999999998e+00
   4.4100000000000000e-02  -1.9789999999999999e-01   1.7157000000000000e+00  -1.4319999999999999e-01   6.6600000000000006e-02   2.6300000000000000e-02  -1.2206999999999999e+00   1.1140100000000000e+01   4.0048000000000004e+00   3.2750000000000001e-01   1.2509999999999999e-01   2.7513999999999998e+00
  -1.7630000000000001e-01  -2.4179999999999999e-01   1.6298999999999999e+00  -1.5279999999999999e-01   9.4999999999999998e-03   4.3900000000000002e-02  -7.7680000000000005e-01   1.0673100000000000e+01   2.6989000000000001e+00   3.9489999999999997e-01   1.5400000000000000e-01   2.7824000000000000e+00
  -8.8200000000000001e-02   4.3999999999999997e-02   1.4582999999999999e+00  -1.8140000000000001e-01   1.2370000000000000e-01   4.8200000000000000e-02  -1.0431999999999999e+00   1.0984400000000001e+01   2.9600000000000000e+00   4.3350000000000000e-01   1.1550000000000001e-01   2.7381000000000002e+00
  -2.6450000000000001e-01  -1.7590000000000000e-01   1.3725000000000001e+00  -1.3370000000000001e-01   4.7600000000000003e-02   6.1400000000000003e-02  -1.1540999999999999e+00   1.0739800000000001e+01   2.7858999999999998e+00   3.7569999999999998e-01   1.4430000000000001e-01   2.7955999999999999e+00
  -4.4100000000000000e-02  -1.9789999999999999e-01   1.9730000000000001e+00  -1.9089999999999999e-01   6.6600000000000006e-02   3.5099999999999999e-02  -7.3240000000000005e-01   1.0561900000000000e+01   3.4824000000000002e+00   3.5639999999999999e-01   4.8099999999999997e-02   2.7734999999999999e+00
  -2.2040000000000001e-01  -6.6000000000000003e-02   1.3725000000000001e+00  -2.2910000000000000e-01  -9.4999999999999998e-03   1.7500000000000002e-02  -1.1762999999999999e+00   1.1073399999999999e+01   3.0470999999999999e+00   3.0819999999999997e-01   1.2509999999999999e-01   2.8001000000000000e+00
  -1.1020000000000001e-01  -4.3999999999999997e-02   2.2303999999999999e+00  -7.6399999999999996e-02   1.2370000000000000e-01   3.9500000000000000e-02  -9.9880000000000002e-01   1.0650900000000000e+01   3.1341999999999999e+00   3.4680000000000000e-01   5.7700000000000001e-02   2.7557999999999998e+00
   0.0000000000000000e+00   2.1999999999999999e-02   2.0588000000000002e+00  -2.0050000000000001e-01   1.1420000000000000e-01  -1.7500000000000002e-02  -9.3220000000000003e-01   1.0784300000000000e+01   3.9177000000000000e+00   4.2380000000000001e-01   1.1550000000000001e-01   2.7557999999999998e+00
  -1.9839999999999999e-01  -1.9789999999999999e-01   2.9165999999999999e+00  -1.8140000000000001e-01   1.7130000000000001e-01  -4.8200000000000000e-02  -1.0431999999999999e+00   1.1051100000000000e+01   2.7858999999999998e+00   3.2750000000000001e-01   1.0580000000000001e-01   2.7469999999999999e+00
  -6.6100000000000006e-02  -2.8580000000000000e-01   2.1446000000000001e+00  -1.1459999999999999e-01   4.7600000000000003e-02  -6.5799999999999997e-02  -9.7660000000000002e-01   1.0673100000000000e+01   3.1341999999999999e+00   2.8899999999999998e-01   1.0580000000000001e-01   2.8266000000000000e+00
  -1.7630000000000001e-01  -3.0780000000000002e-01   2.3161999999999998e+00  -2.5779999999999997e-01   2.8500000000000001e-02  -2.6300000000000000e-02  -8.8780000000000003e-01   1.0851000000000001e+01   3.5695000000000001e+00   3.8529999999999998e-01   8.6599999999999996e-02   2.8178000000000001e+00
  -1.3230000000000000e-01   4.3999999999999997e-02   1.6298999999999999e+00  -1.8140000000000001e-01   1.3320000000000001e-01  -3.5099999999999999e-02  -1.0653999999999999e+00   1.0717599999999999e+01   2.5247000000000002e+00   4.5269999999999999e-01   1.2509999999999999e-01   2.8266000000000000e+00
  -6.6100000000000006e-02  -1.9789999999999999e-01   2.6593000000000000e+00  -1.8140000000000001e-01   1.9000000000000000e-02   1.7500000000000002e-02  -1.1318999999999999e+00   1.0650900000000000e+01   3.4824000000000002e+00   3.9489999999999997e-01   1.4430000000000001e-01   2.8132999999999999e+00
  -1.7630000000000001e-01  -6.6000000000000003e-02   1.6298999999999999e+00  -1.5279999999999999e-01   1.1420000000000000e-01  -3.0700000000000002e-02  -8.6560000000000004e-01   1.0584199999999999e+01   3.6564999999999999e+00   4.1420000000000001e-01   2.0210000000000000e-01   2.7690999999999999e+00
  -1.9839999999999999e-01   2.1999999999999999e-02   1.7157000000000000e+00  -2.0999999999999999e-01   9.4999999999999998e-03   2.1899999999999999e-02  -1.0875999999999999e+00   1.0784300000000000e+01   3.5695000000000001e+00   4.8159999999999997e-01   4.8099999999999997e-02   2.8132999999999999e+00
  -2.1999999999999999e-02  -2.6379999999999998e-01   1.5441000000000000e+00  -1.3370000000000001e-01   1.5229999999999999e-01  -2.1899999999999999e-02  -1.2206999999999999e+00   1.0717599999999999e+01   2.9600000000000000e+00   4.2380000000000001e-01   1.4430000000000001e-01   2.7646999999999999e+00
  -2.1999999999999999e-02  -8.7900000000000006e-02   1.8015000000000001e+00  -1.1459999999999999e-01   4.7600000000000003e-02   5.7000000000000002e-02  -9.5440000000000003e-01   1.0739800000000001e+01   3.3083000000000000e+00   3.5639999999999999e-01   4.8099999999999997e-02   2.7646999999999999e+00
   1.1020000000000001e-01  -1.7590000000000000e-01   1.3725000000000001e+00  -1.0500000000000000e-01   1.3320000000000001e-01   4.4000000000000003e-03  -8.4340000000000004e-01   1.0984400000000001e+01   2.9600000000000000e+00   3.8529999999999998e-01   1.6360000000000000e-01   2.7690999999999999e+00
  -1.3230000000000000e-01   8.7900000000000006e-02   1.5441000000000000e+00  -2.2910000000000000e-01   3.8100000000000002e-02   2.1899999999999999e-02  -1.0431999999999999e+00   1.0851000000000001e+01   2.8730000000000002e+00   4.1420000000000001e-01   1.2509999999999999e-01   2.7778999999999998e+00
  -2.1999999999999999e-02  -1.3189999999999999e-01   2.0588000000000002e+00  -1.7190000000000000e-01   3.8100000000000002e-02   1.3200000000000000e-02  -9.9880000000000002e-01   1.0584199999999999e+01   2.9600000000000000e+00   4.2380000000000001e-01   8.6599999999999996e-02   2.8310000000000000e+00
  -8.8200000000000001e-02  -2.8580000000000000e-01   2.3161999999999998e+00  -2.5779999999999997e-01   1.0470000000000000e-01   8.8000000000000005e-03  -1.2650999999999999e+00   1.0650900000000000e+01   2.8730000000000002e+00   4.4309999999999999e-01   2.3089999999999999e-01   2.8178000000000001e+00
  -1.5429999999999999e-01  -6.6000000000000003e-02   1.8872000000000000e+00  -1.4319999999999999e-01  -2.8500000000000001e-02  -1.7500000000000002e-02  -1.0653999999999999e+00   1.0628600000000000e+01   3.8306000000000000e+00   3.9489999999999997e-01   1.7319999999999999e-01   2.7690999999999999e+00
  -6.6100000000000006e-02  -2.4179999999999999e-01   2.1446000000000001e+00  -2.2910000000000000e-01   2.1890000000000001e-01  -2.6300000000000000e-02  -9.3220000000000003e-01   1.0695399999999999e+01   3.3083000000000000e+00   3.8529999999999998e-01   1.5400000000000000e-01   2.7778999999999998e+00
  -2.1999999999999999e-02  -1.0990000000000000e-01   2.1446000000000001e+00  -2.0050000000000001e-01   9.5200000000000007e-02   0.0000000000000000e+00  -1.0875999999999999e+00   1.0762100000000000e+01   3.6564999999999999e+00   4.2380000000000001e-01   2.2130000000000000e-01   2.7336999999999998e+00
   2.1999999999999999e-02  -1.0990000000000000e-01   1.3725000000000001e+00  -2.1959999999999999e-01   1.9000000000000000e-02   3.0700000000000002e-02  -1.0431999999999999e+00   1.0873200000000001e+01   2.9600000000000000e+00   3.9489999999999997e-01   7.6999999999999999e-02   2.7867999999999999e+00
  -1.3230000000000000e-01  -3.0780000000000002e-01   1.5441000000000000e+00  -1.7190000000000000e-01   5.7099999999999998e-02   4.4000000000000003e-03  -9.1000000000000003e-01   1.0717599999999999e+01   3.5695000000000001e+00   3.9489999999999997e-01   1.5400000000000000e-01   2.7867999999999999e+00
  -1.1020000000000001e-01  -1.5390000000000001e-01   2.3161999999999998e+00  -1.7190000000000000e-01   8.5599999999999996e-02  -3.5099999999999999e-02  -1.0653999999999999e+00   1.0851000000000001e+01   2.5247000000000002e+00   4.0460000000000002e-01   1.7319999999999999e-01   2.7690999999999999e+00
   0.0000000000000000e+00  -1.0990000000000000e-01   2.1446000000000001e+00  -1.7190000000000000e-01   1.2370000000000000e-01  -2.1899999999999999e-02  -9.3220000000000003e-01   1.0851000000000001e+01   3.0470999999999999e+00   3.8529999999999998e-01   1.5400000000000000e-01   2.7513999999999998e+00
  -1.3230000000000000e-01  -3.7369999999999998e-01   1.7157000000000000e+00  -2.0050000000000001e-01  -2.8500000000000001e-02   0.0000000000000000e+00  -1.1540999999999999e+00   1.0784300000000000e+01   3.2212000000000001e+00   3.8529999999999998e-01   5.7700000000000001e-02   2.7824000000000000e+00
  -2.1999999999999999e-02  -1.3189999999999999e-01   2.4018999999999999e+00  -2.2910000000000000e-01   9.4999999999999998e-03  -3.9500000000000000e-02  -9.3220000000000003e-01   1.0851000000000001e+01   3.3953000000000002e+00   3.5639999999999999e-01   8.6599999999999996e-02   2.7778999999999998e+00
  -1.1020000000000001e-01  -3.7369999999999998e-01   1.6298999999999999e+00  -1.8140000000000001e-01   1.1420000000000000e-01   0.0000000000000000e+00  -1.0653999999999999e+00   1.0962199999999999e+01   2.4377000000000000e+00   5.0090000000000001e-01   1.5400000000000000e-01   2.7824000000000000e+00
   0.0000000000000000e+00  -1.5390000000000001e-01   2.4018999999999999e+00  -2.0050000000000001e-01   8.5599999999999996e-02   2.1899999999999999e-02  -9.9880000000000002e-01   1.0784300000000000e+01   3.0470999999999999e+00   3.5639999999999999e-01   1.0580000000000001e-01   2.8001000000000000e+00
  -2.4249999999999999e-01   1.9789999999999999e-01   1.2867999999999999e+00  -1.3370000000000001e-01   1.3320000000000001e-01  -3.5099999999999999e-02  -1.2206999999999999e+00   1.0695399999999999e+01   3.1341999999999999e+00   3.3710000000000001e-01   1.9239999999999999e-01   2.7557999999999998e+00
   1.1020000000000001e-01  -1.5390000000000001e-01   1.8872000000000000e+00  -2.0999999999999999e-01   1.4269999999999999e-01  -2.6300000000000000e-02  -1.0653999999999999e+00   1.0673100000000000e+01   2.5247000000000002e+00   3.6599999999999999e-01   2.8899999999999999e-02   2.7513999999999998e+00
  -2.2040000000000001e-01  -2.6379999999999998e-01   1.6298999999999999e+00  -1.9089999999999999e-01   5.7099999999999998e-02   5.2600000000000001e-02  -1.0875999999999999e+00   1.0828799999999999e+01   3.2212000000000001e+00   3.4680000000000000e-01   7.6999999999999999e-02   2.8045000000000000e+00
  -4.4100000000000000e-02  -2.1980000000000000e-01   1.8015000000000001e+00  -2.5779999999999997e-01   1.9000000000000000e-02  -2.1899999999999999e-02  -9.3220000000000003e-01   1.0873200000000001e+01   3.2212000000000001e+00   3.5639999999999999e-01   1.7319999999999999e-01   2.7778999999999998e+00
  -1.1020000000000001e-01   0.0000000000000000e+00   1.8872000000000000e+00  -1.8140000000000001e-01   1.2370000000000000e-01   0.0000000000000000e+00  -9.5440000000000003e-01   1.0739800000000001e+01   3.4824000000000002e+00   3.7569999999999998e-01   1.9239999999999999e-01   2.7734999999999999e+00
  -1.3230000000000000e-01  -1.9789999999999999e-01   2.4018999999999999e+00  -1.4319999999999999e-01   1.4269999999999999e-01  -1.3200000000000000e-02  -1.0209999999999999e+00   1.0606400000000001e+01   3.7435999999999998e+00   3.9489999999999997e-01   8.6599999999999996e-02   2.7824000000000000e+00
  -1.9839999999999999e-01  -1.9789999999999999e-01   7.7210000000000001e-01  -1.8140000000000001e-01   8.5599999999999996e-02  -8.8000000000000005e-03  -9.7660000000000002e-01   1.0695399999999999e+01   2.9600000000000000e+00   3.8529999999999998e-01   1.4430000000000001e-01   2.7824000000000000e+00
  -1.7630000000000001e-01  -1.3189999999999999e-01   1.0294000000000001e+00  -2.4820000000000000e-01   1.9000000000000000e-02  -8.8000000000000005e-03  -1.0653999999999999e+00   1.0828799999999999e+01   3.4824000000000002e+00   3.3710000000000001e-01   0.0000000000000000e+00   2.7911999999999999e+00
  -6.6100000000000006e-02  -1.0990000000000000e-01   1.5441000000000000e+00  -1.4319999999999999e-01   1.0470000000000000e-01  -4.8200000000000000e-02  -1.1540999999999999e+00   1.0762100000000000e+01   3.5695000000000001e+00   4.0460000000000002e-01   1.2509999999999999e-01   2.7867999999999999e+00
  -1.1020000000000001e-01  -2.8580000000000000e-01   1.9730000000000001e+00  -1.8140000000000001e-01   6.6600000000000006e-02   4.4000000000000003e-03  -9.9880000000000002e-01   1.0762100000000000e+01   2.9600000000000000e+00   3.2750000000000001e-01   2.3089999999999999e-01   2.7469999999999999e+00
  -2.1999999999999999e-02   0.0000000000000000e+00   1.3725000000000001e+00  -1.7190000000000000e-01   1.6180000000000000e-01  -8.8000000000000005e-03  -1.1540999999999999e+00   1.0828799999999999e+01   3.3953000000000002e+00   4.9130000000000001e-01   1.8279999999999999e-01   2.7734999999999999e+00
  -1.5429999999999999e-01  -3.9570000000000000e-01   2.2303999999999999e+00  -1.9089999999999999e-01   4.7600000000000003e-02  -2.1899999999999999e-02  -1.0653999999999999e+00   1.0806500000000000e+01   3.3953000000000002e+00   4.2380000000000001e-01   1.2509999999999999e-01   2.8222000000000000e+00
  -3.0859999999999999e-01  -2.6379999999999998e-01   1.8872000000000000e+00  -1.7190000000000000e-01   1.9000000000000000e-02   8.8000000000000005e-03  -8.6560000000000004e-01   1.0851000000000001e+01   3.3953000000000002e+00   4.5269999999999999e-01   9.5999999999999992e-03   2.7911999999999999e+00
  -2.1999999999999999e-02  -2.4179999999999999e-01   1.2867999999999999e+00  -1.8140000000000001e-01   0.0000000000000000e+00   0.0000000000000000e+00  -1.1984999999999999e+00   1.0873200000000001e+01   2.9600000000000000e+00   4.3350000000000000e-01   1.0580000000000001e-01   2.7602000000000002e+00
   1.7630000000000001e-01  -8.7900000000000006e-02   2.3161999999999998e+00  -1.8140000000000001e-01   9.5200000000000007e-02  -1.3200000000000000e-02  -1.1318999999999999e+00   1.0762100000000000e+01   3.7435999999999998e+00   5.0090000000000001e-01   1.8279999999999999e-01   2.7557999999999998e+00
  -1.9839999999999999e-01  -1.0990000000000000e-01   1.8872000000000000e+00  -2.0999999999999999e-01   1.3320000000000001e-01  -1.3200000000000000e-02  -9.3220000000000003e-01   1.0917700000000000e+01   3.4824000000000002e+00   3.7569999999999998e-01   1.8279999999999999e-01   2.7425999999999999e+00
   2.1999999999999999e-02  -1.7590000000000000e-01   1.6298999999999999e+00  -1.8140000000000001e-01   6.6600000000000006e-02   3.0700000000000002e-02  -8.8780000000000003e-01   1.0962199999999999e+01   3.4824000000000002e+00   3.9489999999999997e-01   1.4430000000000001e-01   2.7734999999999999e+00
  -2.4249999999999999e-01   2.1999999999999999e-02   1.9730000000000001e+00  -2.8639999999999999e-01  -3.8100000000000002e-02   3.9500000000000000e-02  -8.6560000000000004e-01   1.0784300000000000e+01   4.1788999999999996e+00   4.4309999999999999e-01   8.6599999999999996e-02   2.7867999999999999e+00
   1.9839999999999999e-01  -2.4179999999999999e-01   1.7157000000000000e+00  -1.9089999999999999e-01   1.4269999999999999e-01   2.6300000000000000e-02  -1.0875999999999999e+00   1.0673100000000000e+01   3.1341999999999999e+00   3.7569999999999998e-01   8.6599999999999996e-02   2.7646999999999999e+00
  -2.8649999999999998e-01  -1.0990000000000000e-01   2.1446000000000001e+00  -2.5779999999999997e-01   8.5599999999999996e-02  -1.3200000000000000e-02  -1.1984999999999999e+00   1.0695399999999999e+01   3.4824000000000002e+00   3.6599999999999999e-01   1.1550000000000001e-01   2.7690999999999999e+00
   8.8200000000000001e-02  -1.0990000000000000e-01   1.8872000000000000e+00  -1.8140000000000001e-01   7.6100000000000001e-02   1.7500000000000002e-02  -1.0209999999999999e+00   1.0962199999999999e+01   3.5695000000000001e+00   4.3350000000000000e-01   1.9199999999999998e-02   2.7824000000000000e+00
  -1.5429999999999999e-01  -6.6000000000000003e-02   1.3725000000000001e+00  -1.6230000000000000e-01   0.0000000000000000e+00   2.1899999999999999e-02  -8.4340000000000004e-01   1.0851000000000001e+01   3.0470999999999999e+00   4.7199999999999998e-01   9.6199999999999994e-02   2.8178000000000001e+00
  -3.0859999999999999e-01  -1.5390000000000001e-01   2.0588000000000002e+00  -2.3870000000000000e-01   3.8100000000000002e-02  -8.8000000000000005e-03  -1.0875999999999999e+00   1.0873200000000001e+01   4.5270999999999999e+00   4.1420000000000001e-01   4.8099999999999997e-02   2.8132999999999999e+00
  -1.3230000000000000e-01  -3.7369999999999998e-01   1.4582999999999999e+00  -2.1959999999999999e-01  -3.8100000000000002e-02   3.5099999999999999e-02  -1.1540999999999999e+00   1.0517500000000000e+01   2.6118000000000001e+00   4.1420000000000001e-01   1.7319999999999999e-01   2.7734999999999999e+00
   6.6100000000000006e-02  -1.5390000000000001e-01   1.8015000000000001e+00  -2.7689999999999998e-01   0.0000000000000000e+00   8.8000000000000005e-03  -1.1096999999999999e+00   1.0939900000000000e+01   3.9177000000000000e+00   3.7569999999999998e-01   7.6999999999999999e-02   2.8132999999999999e+00
  -1.9839999999999999e-01   1.0990000000000000e-01   1.5441000000000000e+00  -1.6230000000000000e-01   1.0470000000000000e-01  -2.1899999999999999e-02  -1.0653999999999999e+00   1.0806500000000000e+01   2.4377000000000000e+00   3.8529999999999998e-01   1.9239999999999999e-01   2.7602000000000002e+00
  -2.1999999999999999e-02  -1.5390000000000001e-01   1.8872000000000000e+00  -1.5279999999999999e-01   7.6100000000000001e-02  -4.3900000000000002e-02  -1.2428999999999999e+00   1.1028900000000000e+01   3.5695000000000001e+00   4.4309999999999999e-01   1.6360000000000000e-01   2.7513999999999998e+00
  -1.7630000000000001e-01  -4.1770000000000002e-01   1.2010000000000001e+00  -3.6280000000000001e-01   0.0000000000000000e+00  -4.3900000000000002e-02  -1.1540999999999999e+00   1.0895500000000000e+01   3.3953000000000002e+00   4.4309999999999999e-01   1.3469999999999999e-01   2.8222000000000000e+00
  -6.6100000000000006e-02  -6.6000000000000003e-02   1.8015000000000001e+00  -2.3870000000000000e-01   1.6180000000000000e-01   4.4000000000000003e-03  -1.1318999999999999e+00   1.0806500000000000e+01   2.1764999999999999e+00   4.6239999999999998e-01   1.1550000000000001e-01   2.8353999999999999e+00
  -1.1020000000000001e-01   1.5390000000000001e-01   1.7157000000000000e+00  -1.6230000000000000e-01   1.0470000000000000e-01   1.7500000000000002e-02  -1.0209999999999999e+00   1.0628600000000000e+01   3.6564999999999999e+00   3.3710000000000001e-01   1.4430000000000001e-01   2.7690999999999999e+00
  -1.3230000000000000e-01  -2.1980000000000000e-01   2.0588000000000002e+00  -6.6799999999999998e-02   5.7099999999999998e-02  -8.8000000000000005e-03  -1.2428999999999999e+00   1.0917700000000000e+01   3.4824000000000002e+00   3.9489999999999997e-01   1.6360000000000000e-01   2.7955999999999999e+00
  -3.5270000000000001e-01   0.0000000000000000e+00   1.9730000000000001e+00  -1.1459999999999999e-01  -9.4999999999999998e-03   3.0700000000000002e-02  -1.1984999999999999e+00   1.0739800000000001e+01   2.7858999999999998e+00   3.8529999999999998e-01   7.6999999999999999e-02   2.7867999999999999e+00
   0.0000000000000000e+00  -2.6379999999999998e-01   1.7157000000000000e+00  -2.0999999999999999e-01   5.7099999999999998e-02   1.3200000000000000e-02  -1.1762999999999999e+00   1.0828799999999999e+01   3.6564999999999999e+00   3.2750000000000001e-01   9.6199999999999994e-02   2.7824000000000000e+00
  -2.8649999999999998e-01   6.6000000000000003e-02   1.3725000000000001e+00  -2.4820000000000000e-01   9.5200000000000007e-02  -8.8000000000000005e-03  -1.0431999999999999e+00   1.0739800000000001e+01   3.0470999999999999e+00   3.9489999999999997e-01   1.3469999999999999e-01   2.7867999999999999e+00
  -2.2040000000000001e-01  -8.7900000000000006e-02   1.6298999999999999e+00  -1.3370000000000001e-01   1.0470000000000000e-01  -2.1899999999999999e-02  -1.0653999999999999e+00   1.0984400000000001e+01   3.7435999999999998e+00   4.3350000000000000e-01   9.5999999999999992e-03   2.8045000000000000e+00
   6.6100000000000006e-02  -2.8580000000000000e-01   1.7157000000000000e+00  -1.9099999999999999e-02   8.5599999999999996e-02  -8.8000000000000005e-03  -1.0209999999999999e+00   1.0917700000000000e+01   2.3506000000000000e+00   4.0460000000000002e-01   1.6360000000000000e-01   2.7778999999999998e+00
   4.4100000000000000e-02  -2.1999999999999999e-02   1.3725000000000001e+00  -1.1459999999999999e-01   5.7099999999999998e-02   6.5799999999999997e-02  -1.0209999999999999e+00   1.0806500000000000e+01   3.3953000000000002e+00   4.0460000000000002e-01   1.7319999999999999e-01   2.7381000000000002e+00
  -1.7630000000000001e-01  -2.6379999999999998e-01   2.3161999999999998e+00  -2.4820000000000000e-01   7.6100000000000001e-02   2.6300000000000000e-02  -1.0209999999999999e+00   1.0962199999999999e+01   3.2212000000000001e+00   3.5639999999999999e-01   7.6999999999999999e-02   2.8001000000000000e+00
  -6.6100000000000006e-02  -1.5390000000000001e-01   1.1152000000000000e+00  -1.8140000000000001e-01   1.9000000000000000e-02   1.3200000000000000e-02  -1.0875999999999999e+00   1.0584199999999999e+01   3.7435999999999998e+00   3.8529999999999998e-01   2.0210000000000000e-01   2.7204000000000002e+00
  -4.4100000000000000e-02  -1.7590000000000000e-01   1.5441000000000000e+00  -2.8639999999999999e-01   6.6600000000000006e-02  -3.0700000000000002e-02  -1.1096999999999999e+00   1.0784300000000000e+01   3.5695000000000001e+00   3.8529999999999998e-01   1.7319999999999999e-01   2.7690999999999999e+00
  -4.4100000000000000e-02  -1.9789999999999999e-01   9.4359999999999999e-01  -1.7190000000000000e-01   1.4269999999999999e-01   4.4000000000000003e-03  -1.0875999999999999e+00   1.0895500000000000e+01   2.8730000000000002e+00   3.6599999999999999e-01   1.4430000000000001e-01   2.7824000000000000e+00
  -2.2040000000000001e-01  -1.5390000000000001e-01   1.9730000000000001e+00  -1.9089999999999999e-01   5.7099999999999998e-02   2.1899999999999999e-02  -8.4340000000000004e-01   1.1028900000000000e+01   3.5695000000000001e+00   2.7939999999999998e-01   1.6360000000000000e-01   2.7602000000000002e+00
  -1.5429999999999999e-01  -1.5390000000000001e-01   1.8015000000000001e+00  -2.9599999999999999e-01   3.8100000000000002e-02  -1.7500000000000002e-02  -1.0653999999999999e+00   1.0828799999999999e+01   3.3953000000000002e+00   3.6599999999999999e-01   1.4430000000000001e-01   2.7911999999999999e+00
  -1.9839999999999999e-01  -1.0990000000000000e-01   1.3725000000000001e+00  -2.0050000000000001e-01   7.6100000000000001e-02  -1.3200000000000000e-02  -8.2120000000000004e-01   1.0851000000000001e+01   3.7435999999999998e+00   3.4680000000000000e-01   1.3469999999999999e-01   2.7911999999999999e+00
  -8.8200000000000001e-02  -8.7900000000000006e-02   1.8015000000000001e+00  -1.4319999999999999e-01   5.7099999999999998e-02  -3.0700000000000002e-02  -9.9880000000000002e-01   1.0828799999999999e+01   3.3083000000000000e+00   4.2380000000000001e-01   6.7400000000000002e-02   2.7513999999999998e+00
   2.1999999999999999e-02  -6.6000000000000003e-02   1.9730000000000001e+00  -1.4319999999999999e-01   1.7130000000000001e-01  -5.7000000000000002e-02  -1.1096999999999999e+00   1.1051100000000000e+01   3.3083000000000000e+00   4.1420000000000001e-01   1.4430000000000001e-01   2.7602000000000002e+00
  -4.4100000000000000e-02  -1.7590000000000000e-01   2.1446000000000001e+00  -1.6230000000000000e-01   8.5599999999999996e-02   1.3200000000000000e-02  -1.1762999999999999e+00   1.1006700000000000e+01   3.5695000000000001e+00   4.2380000000000001e-01   2.3089999999999999e-01   2.7778999999999998e+00
  -2.1999999999999999e-02  -1.7590000000000000e-01   1.2010000000000001e+00  -1.8140000000000001e-01  -6.6600000000000006e-02   4.4000000000000003e-03  -9.9880000000000002e-01   1.0673100000000000e+01   3.1341999999999999e+00   4.0460000000000002e-01   5.7700000000000001e-02   2.7955999999999999e+00
   0.0000000000000000e+00  -2.1980000000000000e-01   1.2867999999999999e+00  -2.3870000000000000e-01   8.5599999999999996e-02  -3.9500000000000000e-02  -9.5440000000000003e-01   1.0851000000000001e+01   2.5247000000000002e+00   4.2380000000000001e-01   1.2509999999999999e-01   2.8132999999999999e+00
   0.0000000000000000e+00  -6.6000000000000003e-02   2.0588000000000002e+00  -2.2910000000000000e-01   3.8100000000000002e-02  -3.0700000000000002e-02  -1.0653999999999999e+00   1.0584199999999999e+01   3.9177000000000000e+00   4.1420000000000001e-01   1.6360000000000000e-01   2.7381000000000002e+00
  -1.1020000000000001e-01  -2.1999999999999999e-02   1.3725000000000001e+00  -2.5779999999999997e-01   7.6100000000000001e-02   0.0000000000000000e+00  -9.7660000000000002e-01   1.0895500000000000e+01   3.3953000000000002e+00   4.4309999999999999e-01   2.1170000000000000e-01   2.7690999999999999e+00
  -3.0859999999999999e-01   8.7900000000000006e-02   2.3161999999999998e+00  -1.6230000000000000e-01   1.9000000000000000e-02  -8.8000000000000005e-03  -8.4340000000000004e-01   1.0806500000000000e+01   3.7435999999999998e+00   3.9489999999999997e-01   9.6199999999999994e-02   2.7778999999999998e+00
  -2.8649999999999998e-01  -1.7590000000000000e-01   1.9730000000000001e+00  -2.7689999999999998e-01   0.0000000000000000e+00  -2.1899999999999999e-02  -1.1540999999999999e+00   1.0806500000000000e+01   2.9600000000000000e+00   4.1420000000000001e-01   1.0580000000000001e-01   2.7557999999999998e+00
  -2.8649999999999998e-01   2.1999999999999999e-02   1.6298999999999999e+00  -1.7190000000000000e-01   8.5599999999999996e-02  -8.8000000000000005e-03  -1.1540999999999999e+00   1.0628600000000000e+01   3.8306000000000000e+00   4.5269999999999999e-01   1.1550000000000001e-01   2.7336999999999998e+00
  -2.1999999999999999e-02  -6.6000000000000003e-02   1.9730000000000001e+00  -2.2910000000000000e-01   8.5599999999999996e-02   0.0000000000000000e+00  -1.1540999999999999e+00   1.0828799999999999e+01   3.3083000000000000e+00   4.5269999999999999e-01   4.8099999999999997e-02   2.7734999999999999e+00
  -1.3230000000000000e-01  -2.1980000000000000e-01   1.7157000000000000e+00  -1.4319999999999999e-01   1.4269999999999999e-01   4.3900000000000002e-02  -1.0875999999999999e+00   1.0762100000000000e+01   2.4377000000000000e+00   4.1420000000000001e-01   1.0580000000000001e-01   2.7513999999999998e+00
   0.0000000000000000e+00  -1.9789999999999999e-01   2.1446000000000001e+00  -2.0999999999999999e-01   9.5200000000000007e-02  -1.7500000000000002e-02  -1.3539000000000001e+00   1.0917700000000000e+01   2.6118000000000001e+00   3.7569999999999998e-01   1.2509999999999999e-01   2.8045000000000000e+00
  -4.8490000000000000e-01  -1.7590000000000000e-01   1.8015000000000001e+00  -1.3370000000000001e-01   7.6100000000000001e-02   4.3900000000000002e-02  -1.0653999999999999e+00   1.0828799999999999e+01   3.3953000000000002e+00   4.3350000000000000e-01   1.1550000000000001e-01   2.7778999999999998e+00
  -2.8649999999999998e-01  -1.7590000000000000e-01   3.0882000000000001e+00  -3.0549999999999999e-01   4.7600000000000003e-02  -8.7700000000000000e-02  -1.2428999999999999e+00   1.0695399999999999e+01   3.2212000000000001e+00   3.7569999999999998e-01   9.6199999999999994e-02   2.7824000000000000e+00
  -1.9839999999999999e-01  -1.9789999999999999e-01   6.0050000000000003e-01  -3.0549999999999999e-01   2.8500000000000001e-02   3.0700000000000002e-02  -1.0431999999999999e+00   1.0828799999999999e+01   3.3083000000000000e+00   3.9489999999999997e-01   9.6199999999999994e-02   2.8132999999999999e+00
   0.0000000000000000e+00   6.6000000000000003e-02   2.5735000000000001e+00  -2.2910000000000000e-01   1.5229999999999999e-01  -4.8200000000000000e-02  -1.1984999999999999e+00   1.0828799999999999e+01   2.6989000000000001e+00   4.0460000000000002e-01   1.1550000000000001e-01   2.7381000000000002e+00
  -2.6450000000000001e-01  -3.2979999999999998e-01   1.8872000000000000e+00  -1.5279999999999999e-01   1.1420000000000000e-01  -1.7500000000000002e-02  -9.5440000000000003e-01   1.0917700000000000e+01   3.3953000000000002e+00   3.8529999999999998e-01   2.4060000000000001e-01   2.7867999999999999e+00
   2.1999999999999999e-02  -1.0990000000000000e-01   2.2303999999999999e+00  -2.6729999999999998e-01  -2.8500000000000001e-02   0.0000000000000000e+00  -1.2206999999999999e+00   1.0717599999999999e+01   3.6564999999999999e+00   4.2380000000000001e-01   1.1550000000000001e-01   2.7734999999999999e+00
  -2.8649999999999998e-01  -3.5170000000000001e-01   8.5780000000000001e-01  -1.9089999999999999e-01   8.5599999999999996e-02  -3.0700000000000002e-02  -1.1096999999999999e+00   1.0717599999999999e+01   3.4824000000000002e+00   4.6239999999999998e-01   1.1550000000000001e-01   2.8487000000000000e+00
   4.4100000000000000e-02   8.7900000000000006e-02   2.0588000000000002e+00  -1.6230000000000000e-01   0.0000000000000000e+00  -2.6300000000000000e-02  -1.0431999999999999e+00   1.0650900000000000e+01   3.3953000000000002e+00   4.1420000000000001e-01   1.3469999999999999e-01   2.8222000000000000e+00
  -8.8200000000000001e-02  -6.6000000000000003e-02   2.4018999999999999e+00  -1.6230000000000000e-01   1.6180000000000000e-01  -1.3200000000000000e-02  -9.7660000000000002e-01   1.0806500000000000e+01   3.2212000000000001e+00   4.3350000000000000e-01   1.3469999999999999e-01   2.7602000000000002e+00
  -1.5429999999999999e-01  -4.3999999999999997e-02   1.2867999999999999e+00  -2.1959999999999999e-01   1.7130000000000001e-01  -3.5099999999999999e-02  -1.0431999999999999e+00   1.0739800000000001e+01   3.9177000000000000e+00   3.4680000000000000e-01   1.0580000000000001e-01   2.7734999999999999e+00
  -4.4100000000000000e-02  -1.7590000000000000e-01   2.4018999999999999e+00  -2.4820000000000000e-01   6.6600000000000006e-02   1.7500000000000002e-02  -1.1096999999999999e+00   1.0739800000000001e+01   4.0048000000000004e+00   3.7569999999999998e-01   1.1550000000000001e-01   2.7824000000000000e+00
  -6.6100000000000006e-02  -1.5390000000000001e-01   1.8872000000000000e+00  -2.1959999999999999e-01   2.8500000000000001e-02  -2.1899999999999999e-02  -9.7660000000000002e-01   1.0806500000000000e+01   3.4824000000000002e+00   4.5269999999999999e-01   1.9239999999999999e-01   2.7734999999999999e+00
  -4.4100000000000000e-02  -1.7590000000000000e-01   2.5735000000000001e+00  -1.7190000000000000e-01   7.6100000000000001e-02   0.0000000000000000e+00  -1.1318999999999999e+00   1.0873200000000001e+01   3.0470999999999999e+00   4.3350000000000000e-01   4.8099999999999997e-02   2.8001000000000000e+00
  -2.4249999999999999e-01  -4.3999999999999997e-02   1.2010000000000001e+00  -2.0999999999999999e-01   8.5599999999999996e-02   4.4000000000000003e-03  -1.2650999999999999e+00   1.0628600000000000e+01   3.1341999999999999e+00   4.2380000000000001e-01   1.0580000000000001e-01   2.7646999999999999e+00
  -8.8200000000000001e-02  -1.9789999999999999e-01   1.0294000000000001e+00  -7.6399999999999996e-02   4.7600000000000003e-02  -1.3200000000000000e-02  -1.1762999999999999e+00   1.0873200000000001e+01   3.3083000000000000e+00   4.7199999999999998e-01   1.9199999999999998e-02   2.7469999999999999e+00
  -2.4249999999999999e-01  -6.6000000000000003e-02   1.2867999999999999e+00  -2.5779999999999997e-01   7.6100000000000001e-02   3.0700000000000002e-02  -1.0209999999999999e+00   1.0784300000000000e+01   2.0024000000000002e+00   3.1790000000000002e-01   4.8099999999999997e-02   2.7778999999999998e+00
  -1.1020000000000001e-01  -1.5390000000000001e-01   2.1446000000000001e+00  -1.4319999999999999e-01   8.5599999999999996e-02  -1.3200000000000000e-02  -9.9880000000000002e-01   1.0895500000000000e+01   2.8730000000000002e+00   3.4680000000000000e-01   1.1550000000000001e-01   2.8045000000000000e+00
  -1.1020000000000001e-01  -8.7900000000000006e-02   1.8015000000000001e+00  -2.1959999999999999e-01   4.7600000000000003e-02   3.0700000000000002e-02  -1.0209999999999999e+00   1.0984400000000001e+01   3.3083000000000000e+00   3.9489999999999997e-01   1.0580000000000001e-01   2.8045000000000000e+00
  -2.8649999999999998e-01  -6.6000000000000003e-02   1.6298999999999999e+00  -1.1459999999999999e-01   1.9980000000000001e-01  -3.5099999999999999e-02  -1.0875999999999999e+00   1.0851000000000001e+01   2.9600000000000000e+00   4.1420000000000001e-01   8.6599999999999996e-02   2.7911999999999999e+00
  -1.7630000000000001e-01  -2.4179999999999999e-01   1.9730000000000001e+00  -2.0050000000000001e-01   3.8100000000000002e-02  -1.3200000000000000e-02  -1.2428999999999999e+00   1.0962199999999999e+01   3.0470999999999999e+00   3.9489999999999997e-01   7.6999999999999999e-02   2.7955999999999999e+00
  -2.6450000000000001e-01  -1.0990000000000000e-01   1.9730000000000001e+00  -2.5779999999999997e-01   0.0000000000000000e+00   4.3900000000000002e-02  -1.0653999999999999e+00   1.0784300000000000e+01   3.6564999999999999e+00   4.0460000000000002e-01   1.6360000000000000e-01   2.7425999999999999e+00
  -2.2040000000000001e-01   4.3999999999999997e-02   1.0294000000000001e+00  -2.2910000000000000e-01   6.6600000000000006e-02   1.7500000000000002e-02  -9.1000000000000003e-01   1.0895500000000000e+01   3.9177000000000000e+00   3.4680000000000000e-01   1.3469999999999999e-01   2.7204000000000002e+00
  -2.4249999999999999e-01  -1.9789999999999999e-01   3.4310000000000002e-01  -1.9089999999999999e-01   3.8100000000000002e-02   8.8000000000000005e-03  -1.0875999999999999e+00   1.0851000000000001e+01   3.1341999999999999e+00   3.6599999999999999e-01   1.0580000000000001e-01   2.7690999999999999e+00
  -8.8200000000000001e-02   6.6000000000000003e-02   1.4582999999999999e+00   0.0000000000000000e+00   9.5200000000000007e-02   5.7000000000000002e-02  -8.8780000000000003e-01   1.0806500000000000e+01   4.1788999999999996e+00   3.9489999999999997e-01   2.1170000000000000e-01   2.7513999999999998e+00
  -1.3230000000000000e-01  -3.5170000000000001e-01   2.6593000000000000e+00  -2.6729999999999998e-01   2.8500000000000001e-02  -1.3200000000000000e-02  -1.0209999999999999e+00   1.0762100000000000e+01   2.9600000000000000e+00   3.6599999999999999e-01   4.8099999999999997e-02   2.7867999999999999e+00
  -6.6100000000000006e-02  -1.0990000000000000e-01   2.5735000000000001e+00  -2.2910000000000000e-01   9.5200000000000007e-02   1.3200000000000000e-02  -1.1762999999999999e+00   1.0650900000000000e+01   3.7435999999999998e+00   3.7569999999999998e-01   1.1550000000000001e-01   2.7911999999999999e+00
  -2.6450000000000001e-01  -3.0780000000000002e-01   1.8015000000000001e+00  -1.6230000000000000e-01  -4.7600000000000003e-02   3.5099999999999999e-02  -8.8780000000000003e-01   1.0962199999999999e+01   3.7435999999999998e+00   3.7569999999999998e-01   1.1550000000000001e-01   2.7778999999999998e+00
   2.1999999999999999e-02  -2.4179999999999999e-01   1.8872000000000000e+00  -2.0999999999999999e-01   4.7600000000000003e-02   4.4000000000000003e-03  -1.0875999999999999e+00   1.0628600000000000e+01   3.1341999999999999e+00   2.8899999999999998e-01   1.2509999999999999e-01   2.7778999999999998e+00
   4.4100000000000000e-02  -1.0990000000000000e-01   2.3161999999999998e+00  -1.1459999999999999e-01   9.5200000000000007e-02  -3.9500000000000000e-02  -1.2650999999999999e+00   1.0851000000000001e+01   3.5695000000000001e+00   4.1420000000000001e-01   1.4430000000000001e-01   2.8089000000000000e+00
  -4.4100000000000000e-02   4.3999999999999997e-02   1.8015000000000001e+00  -1.6230000000000000e-01   3.8100000000000002e-02   8.8000000000000005e-03  -1.1096999999999999e+00   1.0561900000000000e+01   3.5695000000000001e+00   3.3710000000000001e-01   1.5400000000000000e-01   2.7867999999999999e+00
  -2.4249999999999999e-01  -1.7590000000000000e-01   8.5780000000000001e-01  -2.8639999999999999e-01  -1.0470000000000000e-01   1.7500000000000002e-02  -1.0653999999999999e+00   1.0762100000000000e+01   3.0470999999999999e+00   3.6599999999999999e-01   1.7319999999999999e-01   2.8089000000000000e+00
  -2.1999999999999999e-02  -6.6000000000000003e-02   1.9730000000000001e+00  -2.1959999999999999e-01   9.5200000000000007e-02   4.4000000000000003e-03  -1.0209999999999999e+00   1.0851000000000001e+01   3.2212000000000001e+00   3.3710000000000001e-01   1.7319999999999999e-01   2.7911999999999999e+00
  -6.6100000000000006e-02  -1.0990000000000000e-01   1.4582999999999999e+00  -2.4820000000000000e-01   1.4269999999999999e-01   2.6300000000000000e-02  -1.0209999999999999e+00   1.0873200000000001e+01   2.8730000000000002e+00   4.4309999999999999e-01   9.6199999999999994e-02   2.7867999999999999e+00
  -8.8200000000000001e-02  -4.3999999999999997e-02   1.6298999999999999e+00  -6.6799999999999998e-02   1.9000000000000000e-02   1.7500000000000002e-02  -1.0653999999999999e+00   1.0628600000000000e+01   3.5695000000000001e+00   3.0819999999999997e-01   1.8279999999999999e-01   2.7115999999999998e+00
  -1.1020000000000001e-01  -1.7590000000000000e-01   2.1446000000000001e+00  -5.7299999999999997e-02   1.9000000000000000e-02   2.1899999999999999e-02  -1.1540999999999999e+00   1.0561900000000000e+01   2.8730000000000002e+00   5.1049999999999995e-01   1.0580000000000001e-01   2.7824000000000000e+00
  -1.1020000000000001e-01   4.3999999999999997e-02   1.7157000000000000e+00  -2.0999999999999999e-01   5.7099999999999998e-02   4.3900000000000002e-02  -1.1318999999999999e+00   1.0717599999999999e+01   4.1788999999999996e+00   4.1420000000000001e-01   1.1550000000000001e-01   2.8089000000000000e+00
  -8.8200000000000001e-02  -3.0780000000000002e-01   1.6298999999999999e+00  -2.3870000000000000e-01   4.7600000000000003e-02  -1.7500000000000002e-02  -9.5440000000000003e-01   1.0717599999999999e+01   2.4377000000000000e+00   4.8159999999999997e-01   6.7400000000000002e-02   2.7778999999999998e+00
  -4.4100000000000000e-02  -1.0990000000000000e-01   1.7157000000000000e+00  -1.0500000000000000e-01   1.9000000000000000e-02  -1.3200000000000000e-02  -1.0431999999999999e+00   1.0650900000000000e+01   3.3953000000000002e+00   3.4680000000000000e-01   1.3469999999999999e-01   2.7513999999999998e+00
  -2.2040000000000001e-01  -1.5390000000000001e-01   1.9730000000000001e+00  -2.1959999999999999e-01   1.4269999999999999e-01   4.4000000000000003e-03  -1.1984999999999999e+00   1.0806500000000000e+01   3.2212000000000001e+00   3.3710000000000001e-01   1.7319999999999999e-01   2.7557999999999998e+00
  -1.3230000000000000e-01  -1.3189999999999999e-01   1.8872000000000000e+00  -2.0999999999999999e-01   8.5599999999999996e-02  -1.3200000000000000e-02  -9.3220000000000003e-01   1.0806500000000000e+01   3.1341999999999999e+00   4.2380000000000001e-01   1.0580000000000001e-01   2.7646999999999999e+00
  -2.2040000000000001e-01  -2.8580000000000000e-01   1.4582999999999999e+00  -2.0050000000000001e-01   6.6600000000000006e-02   8.8000000000000005e-03  -9.3220000000000003e-01   1.0739800000000001e+01   3.2212000000000001e+00   3.4680000000000000e-01   0.0000000000000000e+00   2.7867999999999999e+00
  -1.9839999999999999e-01  -2.1980000000000000e-01   1.4582999999999999e+00  -3.0549999999999999e-01   7.6100000000000001e-02  -2.6300000000000000e-02  -9.9880000000000002e-01   1.0873200000000001e+01   3.3083000000000000e+00   4.6239999999999998e-01   1.2509999999999999e-01   2.8132999999999999e+00
  -1.9839999999999999e-01  -1.5390000000000001e-01   1.8872000000000000e+00  -1.1459999999999999e-01   8.5599999999999996e-02   4.4000000000000003e-03  -9.7660000000000002e-01   1.0717599999999999e+01   2.6989000000000001e+00   3.3710000000000001e-01   1.2509999999999999e-01   2.8001000000000000e+00
   2.1999999999999999e-02  -1.0990000000000000e-01   1.8872000000000000e+00  -1.0500000000000000e-01   1.9000000000000000e-02   0.0000000000000000e+00  -8.6560000000000004e-01   1.0784300000000000e+01   3.3953000000000002e+00   3.8529999999999998e-01   9.6199999999999994e-02   2.8310000000000000e+00
  -3.3060000000000000e-01  -2.1980000000000000e-01   1.8872000000000000e+00  -1.1459999999999999e-01  -9.4999999999999998e-03   2.1899999999999999e-02  -9.5440000000000003e-01   1.0784300000000000e+01   3.2212000000000001e+00   4.0460000000000002e-01   1.3469999999999999e-01   2.8089000000000000e+00
  -1.9839999999999999e-01  -1.9789999999999999e-01   1.3725000000000001e+00  -2.3870000000000000e-01   2.8500000000000001e-02   3.0700000000000002e-02  -1.0875999999999999e+00   1.0784300000000000e+01   3.4824000000000002e+00   3.1790000000000002e-01   1.1550000000000001e-01   2.7734999999999999e+00
  -3.0859999999999999e-01  -1.5390000000000001e-01   1.0294000000000001e+00  -1.5279999999999999e-01   1.0470000000000000e-01  -8.8000000000000005e-03  -9.9880000000000002e-01   1.0828799999999999e+01   3.1341999999999999e+00   3.0819999999999997e-01   1.0580000000000001e-01   2.7336999999999998e+00
  -2.1999999999999999e-02  -2.4179999999999999e-01   1.7157000000000000e+00  -1.7190000000000000e-01   3.8100000000000002e-02   0.0000000000000000e+00  -9.9880000000000002e-01   1.0851000000000001e+01   3.0470999999999999e+00   4.4309999999999999e-01   4.8099999999999997e-02   2.7469999999999999e+00
  -8.8200000000000001e-02  -4.3999999999999997e-02   1.5441000000000000e+00  -2.1959999999999999e-01   5.7099999999999998e-02   4.4000000000000003e-03  -1.1318999999999999e+00   1.0962199999999999e+01   2.6118000000000001e+00   3.7569999999999998e-01   1.3469999999999999e-01   2.7690999999999999e+00
  -6.6100000000000006e-02  -1.9789999999999999e-01   2.0588000000000002e+00  -1.2410000000000000e-01   0.0000000000000000e+00  -2.1899999999999999e-02  -1.0653999999999999e+00   1.0695399999999999e+01   3.6564999999999999e+00   4.3350000000000000e-01   5.7700000000000001e-02   2.7734999999999999e+00
  -1.1020000000000001e-01  -1.0990000000000000e-01   1.6298999999999999e+00  -2.5779999999999997e-01   6.6600000000000006e-02   3.9500000000000000e-02  -1.1762999999999999e+00   1.0851000000000001e+01   3.3953000000000002e+00   3.5639999999999999e-01   1.3469999999999999e-01   2.7557999999999998e+00
  -2.2040000000000001e-01  -1.0990000000000000e-01   1.8872000000000000e+00  -2.2910000000000000e-01  -9.4999999999999998e-03   0.0000000000000000e+00  -1.1540999999999999e+00   1.0584199999999999e+01   3.3083000000000000e+00   4.1420000000000001e-01   1.0580000000000001e-01   2.7381000000000002e+00
  -2.6450000000000001e-01  -1.0990000000000000e-01   1.2010000000000001e+00  -2.0050000000000001e-01   0.0000000000000000e+00  -8.8000000000000005e-03  -9.9880000000000002e-01   1.0806500000000000e+01   3.3083000000000000e+00   4.2380000000000001e-01   1.3469999999999999e-01   2.7824000000000000e+00
  -2.6450000000000001e-01  -2.1999999999999999e-02   1.4582999999999999e+00  -1.6230000000000000e-01   7.6100000000000001e-02   0.0000000000000000e+00  -1.0209999999999999e+00   1.0873200000000001e+01   3.6564999999999999e+00   4.1420000000000001e-01   1.7319999999999999e-01   2.7778999999999998e+00
  -6.6100000000000006e-02  -4.6170000000000000e-01   1.8872000000000000e+00  -2.2910000000000000e-01   7.6100000000000001e-02  -2.1899999999999999e-02  -9.3220000000000003e-01   1.0806500000000000e+01   4.0918000000000001e+00   3.0819999999999997e-01   1.4430000000000001e-01   2.7557999999999998e+00
   4.4100000000000000e-02  -1.7590000000000000e-01   1.3725000000000001e+00  -1.7190000000000000e-01   0.0000000000000000e+00   1.3200000000000000e-02  -1.1318999999999999e+00   1.0806500000000000e+01   3.5695000000000001e+00   3.6599999999999999e-01   9.5999999999999992e-03   2.7646999999999999e+00
  -3.7469999999999998e-01  -2.1999999999999999e-02   1.2010000000000001e+00  -2.5779999999999997e-01   2.8500000000000001e-02   1.7500000000000002e-02  -1.0431999999999999e+00   1.0784300000000000e+01   2.8730000000000002e+00   4.2380000000000001e-01   6.7400000000000002e-02   2.7602000000000002e+00
  -2.8649999999999998e-01  -2.1999999999999999e-02   9.4359999999999999e-01  -8.5900000000000004e-02  -2.8500000000000001e-02   1.7500000000000002e-02  -9.1000000000000003e-01   1.0717599999999999e+01   2.6118000000000001e+00   3.6599999999999999e-01   8.6599999999999996e-02   2.7824000000000000e+00
  -2.6450000000000001e-01  -2.1980000000000000e-01   2.2303999999999999e+00  -2.0050000000000001e-01   4.7600000000000003e-02   4.4000000000000003e-03  -9.7660000000000002e-01   1.0851000000000001e+01   2.5247000000000002e+00   4.8159999999999997e-01   1.4430000000000001e-01   2.7425999999999999e+00
  -1.3230000000000000e-01  -2.1980000000000000e-01   1.2867999999999999e+00  -2.6729999999999998e-01   1.3320000000000001e-01  -2.6300000000000000e-02  -1.0431999999999999e+00   1.0739800000000001e+01   4.1788999999999996e+00   3.2750000000000001e-01   3.8500000000000000e-02   2.7867999999999999e+00
   2.1999999999999999e-02  -1.5390000000000001e-01   3.0024000000000002e+00  -3.5330000000000000e-01   8.5599999999999996e-02  -1.7500000000000002e-02  -8.4340000000000004e-01   1.0851000000000001e+01   2.6989000000000001e+00   3.8529999999999998e-01   1.0580000000000001e-01   2.7955999999999999e+00
  -4.4100000000000000e-02  -2.6379999999999998e-01   1.2010000000000001e+00  -2.0050000000000001e-01   1.2370000000000000e-01  -6.5799999999999997e-02  -1.1762999999999999e+00   1.0851000000000001e+01   3.1341999999999999e+00   3.2750000000000001e-01   1.2509999999999999e-01   2.7911999999999999e+00
  -1.9839999999999999e-01  -6.6000000000000003e-02   1.7157000000000000e+00  -2.0050000000000001e-01   6.6600000000000006e-02   1.3200000000000000e-02  -1.3095000000000001e+00   1.0895500000000000e+01   4.5270999999999999e+00   4.4309999999999999e-01   2.0210000000000000e-01   2.8045000000000000e+00
  -8.8200000000000001e-02  -1.0990000000000000e-01   1.8872000000000000e+00  -1.6230000000000000e-01   7.6100000000000001e-02  -1.3200000000000000e-02  -1.0209999999999999e+00   1.0917700000000000e+01   3.2212000000000001e+00   4.7199999999999998e-01   1.8279999999999999e-01   2.7557999999999998e+00
  -1.3230000000000000e-01  -2.4179999999999999e-01   2.3161999999999998e+00  -2.0050000000000001e-01   1.7130000000000001e-01  -3.9500000000000000e-02  -8.8780000000000003e-01   1.0828799999999999e+01   2.7858999999999998e+00   4.4309999999999999e-01   1.2509999999999999e-01   2.7911999999999999e+00
  -1.5429999999999999e-01  -4.3999999999999997e-02   2.2303999999999999e+00  -2.0050000000000001e-01   1.9000000000000000e-02  -3.5099999999999999e-02  -1.0653999999999999e+00   1.0895500000000000e+01   3.7435999999999998e+00   3.5639999999999999e-01   1.1550000000000001e-01   2.8132999999999999e+00
  -3.3060000000000000e-01   8.7900000000000006e-02   6.0050000000000003e-01  -1.0500000000000000e-01   5.7099999999999998e-02  -1.3200000000000000e-02  -1.0653999999999999e+00   1.0828799999999999e+01   3.4824000000000002e+00   3.5639999999999999e-01   1.7319999999999999e-01   2.7646999999999999e+00
  -1.9839999999999999e-01  -1.3189999999999999e-01   1.6298999999999999e+00  -8.5900000000000004e-02   1.0470000000000000e-01   2.6300000000000000e-02  -1.1096999999999999e+00   1.0784300000000000e+01   2.8730000000000002e+00   4.4309999999999999e-01   1.7319999999999999e-01   2.7602000000000002e+00
  -2.1999999999999999e-02  -1.3189999999999999e-01   1.8015000000000001e+00  -2.2910000000000000e-01   0.0000000000000000e+00  -3.9500000000000000e-02  -9.9880000000000002e-01   1.0939900000000000e+01   2.9600000000000000e+00   4.5269999999999999e-01   1.7319999999999999e-01   2.8353999999999999e+00
  -3.7469999999999998e-01   6.6000000000000003e-02   1.6298999999999999e+00  -1.9089999999999999e-01   1.0470000000000000e-01   1.3200000000000000e-02  -1.1318999999999999e+00   1.0984400000000001e+01   3.0470999999999999e+00   4.3350000000000000e-01   8.6599999999999996e-02   2.7646999999999999e+00
  -1.7630000000000001e-01  -2.4179999999999999e-01   2.1446000000000001e+00  -2.0999999999999999e-01  -2.8500000000000001e-02  -2.1899999999999999e-02  -1.1762999999999999e+00   1.0873200000000001e+01   3.7435999999999998e+00   3.4680000000000000e-01   5.7700000000000001e-02   2.7557999999999998e+00
  -2.4249999999999999e-01   2.1999999999999999e-02   6.8630000000000002e-01  -1.6230000000000000e-01   9.5200000000000007e-02   1.7500000000000002e-02  -1.1318999999999999e+00   1.0851000000000001e+01   2.7858999999999998e+00   3.0819999999999997e-01   8.6599999999999996e-02   2.7824000000000000e+00
  -1.9839999999999999e-01  -2.6379999999999998e-01   1.8872000000000000e+00  -1.3370000000000001e-01   1.0470000000000000e-01   4.3900000000000002e-02  -1.1096999999999999e+00   1.0806500000000000e+01   3.2212000000000001e+00   4.3350000000000000e-01   1.3469999999999999e-01   2.7911999999999999e+00
  -4.4100000000000000e-02  -1.5390000000000001e-01   1.4582999999999999e+00  -2.0999999999999999e-01   2.8500000000000001e-02   2.6300000000000000e-02  -1.0209999999999999e+00   1.0851000000000001e+01   3.4824000000000002e+00   3.5639999999999999e-01   1.0580000000000001e-01   2.7690999999999999e+00
   6.6100000000000006e-02  -1.9789999999999999e-01   1.7157000000000000e+00  -2.2910000000000000e-01   3.8100000000000002e-02  -2.1899999999999999e-02  -9.5440000000000003e-01   1.0739800000000001e+01   2.6118000000000001e+00   3.5639999999999999e-01   5.7700000000000001e-02   2.7513999999999998e+00
  -1.7630000000000001e-01  -2.6379999999999998e-01   1.8015000000000001e+00  -2.3870000000000000e-01  -3.8100000000000002e-02   8.8000000000000005e-03  -1.0431999999999999e+00   1.0873200000000001e+01   4.0918000000000001e+00   3.8529999999999998e-01   1.1550000000000001e-01   2.8001000000000000e+00
  -2.2040000000000001e-01   0.0000000000000000e+00   1.4582999999999999e+00  -1.7190000000000000e-01   6.6600000000000006e-02  -2.6300000000000000e-02  -1.1762999999999999e+00   1.0984400000000001e+01   3.3953000000000002e+00   4.4309999999999999e-01   1.1550000000000001e-01   2.7778999999999998e+00
  -1.5429999999999999e-01  -3.2979999999999998e-01   1.0294000000000001e+00  -1.8140000000000001e-01   5.7099999999999998e-02   8.8000000000000005e-03  -9.5440000000000003e-01   1.0806500000000000e+01   3.1341999999999999e+00   3.5639999999999999e-01   1.2509999999999999e-01   2.7778999999999998e+00
  -4.4100000000000000e-02  -2.1980000000000000e-01   1.8872000000000000e+00  -2.2910000000000000e-01   1.1420000000000000e-01  -2.6300000000000000e-02  -1.0431999999999999e+00   1.0806500000000000e+01   3.5695000000000001e+00   3.6599999999999999e-01   1.8279999999999999e-01   2.7513999999999998e+00
  -1.5429999999999999e-01  -6.6000000000000003e-02   2.2303999999999999e+00  -1.3370000000000001e-01   4.7600000000000003e-02  -4.3900000000000002e-02  -9.9880000000000002e-01   1.0806500000000000e+01   3.9177000000000000e+00   2.5050000000000000e-01   6.7400000000000002e-02   2.8089000000000000e+00
  -4.4100000000000000e-02  -2.8580000000000000e-01   1.5441000000000000e+00  -2.6729999999999998e-01   9.4999999999999998e-03   5.2600000000000001e-02  -1.1984999999999999e+00   1.0739800000000001e+01   2.6989000000000001e+00   4.0460000000000002e-01   1.7319999999999999e-01   2.8132999999999999e+00
  -1.5429999999999999e-01  -2.1980000000000000e-01   8.5780000000000001e-01  -1.6230000000000000e-01   7.6100000000000001e-02  -1.3200000000000000e-02  -1.0653999999999999e+00   1.0695399999999999e+01   3.2212000000000001e+00   3.4680000000000000e-01   8.6599999999999996e-02   2.7734999999999999e+00
  -4.4080000000000003e-01  -1.3189999999999999e-01   1.8872000000000000e+00  -1.4319999999999999e-01   4.7600000000000003e-02   2.6300000000000000e-02  -1.0875999999999999e+00   1.0806500000000000e+01   2.5247000000000002e+00   3.0819999999999997e-01   1.1550000000000001e-01   2.7778999999999998e+00
  -1.9839999999999999e-01  -1.0990000000000000e-01   7.7210000000000001e-01  -1.5279999999999999e-01   1.1420000000000000e-01   7.4499999999999997e-02  -9.1000000000000003e-01   1.0628600000000000e+01   3.1341999999999999e+00   3.6599999999999999e-01   1.8279999999999999e-01   2.7425999999999999e+00
  -1.7630000000000001e-01  -1.5390000000000001e-01   1.6298999999999999e+00  -2.8600000000000000e-02  -4.7600000000000003e-02   7.8899999999999998e-02  -9.9880000000000002e-01   1.0939900000000000e+01   2.6989000000000001e+00   3.9489999999999997e-01   1.3469999999999999e-01   2.7646999999999999e+00
  -1.5429999999999999e-01  -1.5390000000000001e-01   2.1446000000000001e+00  -2.0050000000000001e-01   8.5599999999999996e-02   0.0000000000000000e+00  -8.6560000000000004e-01   1.0650900000000000e+01   4.1788999999999996e+00   3.2750000000000001e-01   1.2509999999999999e-01   2.7381000000000002e+00
  -3.3060000000000000e-01  -1.7590000000000000e-01   1.7157000000000000e+00  -1.8140000000000001e-01   2.8500000000000001e-02  -1.7500000000000002e-02  -1.2428999999999999e+00   1.0895500000000000e+01   4.2659000000000002e+00   3.8529999999999998e-01   1.6360000000000000e-01   2.7911999999999999e+00
  -1.3230000000000000e-01  -1.3189999999999999e-01   1.7157000000000000e+00  -3.1509999999999999e-01   3.8100000000000002e-02   1.7500000000000002e-02  -9.7660000000000002e-01   1.0717599999999999e+01   3.1341999999999999e+00   4.5269999999999999e-01   1.6360000000000000e-01   2.7824000000000000e+00
   2.1999999999999999e-02  -2.1980000000000000e-01   1.8015000000000001e+00  -1.7190000000000000e-01   5.7099999999999998e-02   8.8000000000000005e-03  -1.0209999999999999e+00   1.0784300000000000e+01   2.6989000000000001e+00   3.8529999999999998e-01   1.6360000000000000e-01   2.7646999999999999e+00
  -1.9839999999999999e-01  -4.3999999999999997e-02   9.4359999999999999e-01  -2.9599999999999999e-01   9.5200000000000007e-02  -4.4000000000000003e-03  -1.0875999999999999e+00   1.0851000000000001e+01   3.7435999999999998e+00   5.3939999999999999e-01   7.6999999999999999e-02   2.7602000000000002e+00
  -8.8200000000000001e-02  -1.3189999999999999e-01   1.4582999999999999e+00  -9.5500000000000002e-02  -2.8500000000000001e-02   4.3900000000000002e-02  -1.0431999999999999e+00   1.0762100000000000e+01   2.6989000000000001e+00   4.5269999999999999e-01   1.4430000000000001e-01   2.7911999999999999e+00
  -1.9839999999999999e-01  -2.1999999999999999e-02   2.2303999999999999e+00  -1.3370000000000001e-01   1.9000000000000000e-02   3.0700000000000002e-02  -1.1096999999999999e+00   1.0828799999999999e+01   3.6564999999999999e+00   4.4309999999999999e-01   1.8279999999999999e-01   2.8089000000000000e+00
  -8.8200000000000001e-02  -2.1980000000000000e-01   1.0294000000000001e+00  -1.5279999999999999e-01   1.4269999999999999e-01   1.7500000000000002e-02  -1.3095000000000001e+00   1.1006700000000000e+01   3.8306000000000000e+00   4.8159999999999997e-01   8.6599999999999996e-02   2.7778999999999998e+00
  -6.6100000000000006e-02  -1.7590000000000000e-01   1.8015000000000001e+00  -1.4319999999999999e-01   5.7099999999999998e-02  -4.3900000000000002e-02  -1.0875999999999999e+00   1.0917700000000000e+01   2.7858999999999998e+00   3.9489999999999997e-01   1.4430000000000001e-01   2.7646999999999999e+00
  -1.7630000000000001e-01  -2.6379999999999998e-01   1.3725000000000001e+00  -2.0999999999999999e-01   0.0000000000000000e+00   0.0000000000000000e+00  -1.0653999999999999e+00   1.0939900000000000e+01   3.0470999999999999e+00   4.0460000000000002e-01   3.8500000000000000e-02   2.7690999999999999e+00
  -2.1999999999999999e-02  -2.6379999999999998e-01   1.7157000000000000e+00  -2.8639999999999999e-01   8.5599999999999996e-02   7.4499999999999997e-02  -1.1318999999999999e+00   1.1095599999999999e+01   3.1341999999999999e+00   4.5269999999999999e-01   6.7400000000000002e-02   2.7690999999999999e+00
  -3.5270000000000001e-01  -2.1980000000000000e-01   1.8015000000000001e+00  -1.2410000000000000e-01  -3.8100000000000002e-02  -1.7500000000000002e-02  -1.1762999999999999e+00   1.0806500000000000e+01   2.9600000000000000e+00   3.4680000000000000e-01   1.9199999999999998e-02   2.7824000000000000e+00
  -2.1999999999999999e-02  -2.1980000000000000e-01   1.3725000000000001e+00  -2.0050000000000001e-01   1.1420000000000000e-01   8.8000000000000005e-03  -1.1984999999999999e+00   1.0784300000000000e+01   3.2212000000000001e+00   4.5269999999999999e-01   1.1550000000000001e-01   2.7690999999999999e+00
  -3.0859999999999999e-01  -4.3999999999999997e-02   1.7157000000000000e+00  -6.6799999999999998e-02   1.2370000000000000e-01   2.6300000000000000e-02  -1.0653999999999999e+00   1.0873200000000001e+01   2.9600000000000000e+00   3.4680000000000000e-01   1.5400000000000000e-01   2.7955999999999999e+00
  -1.3230000000000000e-01  -6.6000000000000003e-02   1.2867999999999999e+00  -3.3420000000000000e-01   1.3320000000000001e-01   3.9500000000000000e-02  -1.2650999999999999e+00   1.0717599999999999e+01   3.2212000000000001e+00   3.7569999999999998e-01   2.8899999999999999e-02   2.7734999999999999e+00
  -2.2040000000000001e-01  -3.7369999999999998e-01   1.5441000000000000e+00  -2.7689999999999998e-01   4.7600000000000003e-02   3.5099999999999999e-02  -9.5440000000000003e-01   1.0962199999999999e+01   3.1341999999999999e+00   3.5639999999999999e-01   5.7700000000000001e-02   2.7778999999999998e+00
   8.1559999999999999e-01  -2.1980000000000000e-01   1.5441000000000000e+00  -3.2460000000000000e-01   4.7600000000000003e-02   1.7500000000000002e-02  -1.1762999999999999e+00   1.0784300000000000e+01   3.0470999999999999e+00   4.3350000000000000e-01   1.2509999999999999e-01   2.7602000000000002e+00
  -3.5270000000000001e-01  -1.7590000000000000e-01   1.3725000000000001e+00  -2.0050000000000001e-01   1.6180000000000000e-01  -2.6300000000000000e-02  -1.1318999999999999e+00   1.1162300000000000e+01   2.3506000000000000e+00   4.2380000000000001e-01   1.1550000000000001e-01   2.7778999999999998e+00
   3.7469999999999998e-01  -1.5390000000000001e-01   1.2010000000000001e+00  -2.0999999999999999e-01   8.5599999999999996e-02  -4.4000000000000003e-03  -1.1762999999999999e+00   1.1051100000000000e+01   3.8306000000000000e+00   4.7199999999999998e-01   1.2509999999999999e-01   2.7646999999999999e+00
  -3.9679999999999999e-01  -2.1999999999999999e-02   1.5441000000000000e+00  -1.3370000000000001e-01   6.6600000000000006e-02   4.3900000000000002e-02  -8.4340000000000004e-01   1.0450799999999999e+01   2.6118000000000001e+00   3.3710000000000001e-01   1.2509999999999999e-01   2.7778999999999998e+00
   1.1020000000000001e-01  -3.2979999999999998e-01   2.0588000000000002e+00  -3.5330000000000000e-01   0.0000000000000000e+00   8.8000000000000005e-03  -1.2428999999999999e+00   1.0962199999999999e+01   3.0470999999999999e+00   3.7569999999999998e-01   8.6599999999999996e-02   2.8001000000000000e+00
  -3.5270000000000001e-01  -1.7590000000000000e-01   1.8015000000000001e+00  -1.9089999999999999e-01   5.7099999999999998e-02  -3.9500000000000000e-02  -1.1318999999999999e+00   1.0828799999999999e+01   3.0470999999999999e+00   3.5639999999999999e-01   1.4430000000000001e-01   2.7778999999999998e+00
   2.1999999999999999e-02  -8.7900000000000006e-02   1.8015000000000001e+00  -2.0999999999999999e-01   1.1420000000000000e-01   1.3200000000000000e-02  -9.5440000000000003e-01   1.0628600000000000e+01   3.1341999999999999e+00   3.4680000000000000e-01   1.3469999999999999e-01   2.7824000000000000e+00
  -2.4249999999999999e-01  -1.7590000000000000e-01   1.8015000000000001e+00  -1.1459999999999999e-01   1.2370000000000000e-01   0.0000000000000000e+00  -1.0875999999999999e+00   1.0739800000000001e+01   3.6564999999999999e+00   3.8529999999999998e-01   1.5400000000000000e-01   2.7955999999999999e+00
   4.4100000000000000e-02  -8.7900000000000006e-02   1.3725000000000001e+00  -1.9089999999999999e-01  -9.4999999999999998e-03   6.5799999999999997e-02  -9.7660000000000002e-01   1.0984400000000001e+01   3.8306000000000000e+00   4.3350000000000000e-01   1.3469999999999999e-01   2.7911999999999999e+00
  -1.7630000000000001e-01  -1.5390000000000001e-01   5.1470000000000005e-01  -2.0050000000000001e-01   6.6600000000000006e-02  -1.3200000000000000e-02  -1.2650999999999999e+00   1.0873200000000001e+01   2.1764999999999999e+00   3.2750000000000001e-01   9.6199999999999994e-02   2.8310000000000000e+00
  -1.1020000000000001e-01  -3.0780000000000002e-01   1.5441000000000000e+00  -2.1959999999999999e-01   1.6180000000000000e-01  -2.1899999999999999e-02  -1.1540999999999999e+00   1.1006700000000000e+01   2.7858999999999998e+00   4.7199999999999998e-01   1.2509999999999999e-01   2.8045000000000000e+00
  -2.4249999999999999e-01  -2.1999999999999999e-02   1.7157000000000000e+00  -1.3370000000000001e-01   5.7099999999999998e-02  -4.4000000000000003e-03  -1.1318999999999999e+00   1.0784300000000000e+01   3.5695000000000001e+00   3.7569999999999998e-01   7.6999999999999999e-02   2.7911999999999999e+00
  -8.8200000000000001e-02  -1.5390000000000001e-01   1.5441000000000000e+00  -9.5500000000000002e-02  -5.7099999999999998e-02   2.6300000000000000e-02  -1.1762999999999999e+00   1.1051100000000000e+01   3.3083000000000000e+00   3.9489999999999997e-01   8.6599999999999996e-02   2.7778999999999998e+00
  -6.8330000000000002e-01  -1.5390000000000001e-01   2.1446000000000001e+00  -1.5279999999999999e-01   6.6600000000000006e-02   7.8899999999999998e-02  -1.0431999999999999e+00   1.1028900000000000e+01   2.7858999999999998e+00   3.5639999999999999e-01   1.0580000000000001e-01   2.7778999999999998e+00
  -4.6289999999999998e-01  -3.7369999999999998e-01   1.8015000000000001e+00  -2.1959999999999999e-01   0.0000000000000000e+00  -4.4000000000000003e-03  -1.3539000000000001e+00   1.0739800000000001e+01   3.1341999999999999e+00   4.1420000000000001e-01   8.6599999999999996e-02   2.8576000000000001e+00
  -1.3230000000000000e-01  -2.1999999999999999e-02   1.2010000000000001e+00  -1.9089999999999999e-01   8.5599999999999996e-02  -5.7000000000000002e-02  -9.7660000000000002e-01   1.0784300000000000e+01   3.0470999999999999e+00   3.9489999999999997e-01   6.7400000000000002e-02   2.7911999999999999e+00
   8.8200000000000001e-02  -5.2759999999999996e-01   1.5441000000000000e+00  -1.6230000000000000e-01   9.4999999999999998e-03  -4.4000000000000003e-03  -1.2206999999999999e+00   1.0717599999999999e+01   3.5695000000000001e+00   4.4309999999999999e-01   1.2509999999999999e-01   2.7778999999999998e+00
  -1.7630000000000001e-01  -3.9570000000000000e-01   1.3725000000000001e+00  -1.7190000000000000e-01   1.1420000000000000e-01  -4.4000000000000003e-03  -9.3220000000000003e-01   1.1028900000000000e+01   3.9177000000000000e+00   3.8529999999999998e-01   1.5400000000000000e-01   2.7425999999999999e+00
   1.1020000000000001e-01  -4.3999999999999997e-02   2.0588000000000002e+00  -1.8140000000000001e-01   1.9000000000000000e-02  -5.7000000000000002e-02  -1.0209999999999999e+00   1.0828799999999999e+01   2.2635999999999998e+00   3.8529999999999998e-01   2.8899999999999999e-02   2.7955999999999999e+00
  -3.3060000000000000e-01  -1.5390000000000001e-01   1.4582999999999999e+00  -2.6729999999999998e-01  -1.9000000000000000e-02   2.6300000000000000e-02  -1.2428999999999999e+00   1.0917700000000000e+01   3.2212000000000001e+00   4.2380000000000001e-01   4.8099999999999997e-02   2.7867999999999999e+00
  -1.9839999999999999e-01  -1.9789999999999999e-01   1.6298999999999999e+00  -3.4370000000000001e-01   7.6100000000000001e-02   1.7500000000000002e-02  -1.0653999999999999e+00   1.0828799999999999e+01   2.7858999999999998e+00   3.9489999999999997e-01   0.0000000000000000e+00   2.8001000000000000e+00
  -2.2040000000000001e-01  -1.9789999999999999e-01   2.4876999999999998e+00  -2.3870000000000000e-01   5.7099999999999998e-02   1.7500000000000002e-02  -9.9880000000000002e-01   1.0784300000000000e+01   4.3529999999999998e+00   4.2380000000000001e-01   1.0580000000000001e-01   2.7734999999999999e+00
  -6.6100000000000006e-02  -6.6000000000000003e-02   1.8015000000000001e+00  -1.9089999999999999e-01   2.8500000000000001e-02  -1.7500000000000002e-02  -7.5460000000000005e-01   1.0917700000000000e+01   2.9600000000000000e+00   3.8529999999999998e-01   2.3089999999999999e-01   2.7955999999999999e+00
   0.0000000000000000e+00  -4.3999999999999997e-02   1.4582999999999999e+00  -2.0999999999999999e-01   6.6600000000000006e-02  -1.3200000000000000e-02  -9.9880000000000002e-01   1.0895500000000000e+01   3.3083000000000000e+00   3.8529999999999998e-01   1.2509999999999999e-01   2.8132999999999999e+00
   1.3230000000000000e-01   0.0000000000000000e+00   1.2867999999999999e+00  -1.6230000000000000e-01   8.5599999999999996e-02   4.4000000000000003e-03  -1.2206999999999999e+00   1.1206799999999999e+01   3.1341999999999999e+00   3.5639999999999999e-01   1.6360000000000000e-01   2.7336999999999998e+00
  -4.8490000000000000e-01  -1.0990000000000000e-01   1.3725000000000001e+00  -1.1459999999999999e-01   3.8100000000000002e-02   2.6300000000000000e-02  -1.0653999999999999e+00   1.0717599999999999e+01   4.0918000000000001e+00   4.2380000000000001e-01   1.1550000000000001e-01   2.7824000000000000e+00
  -3.7469999999999998e-01   0.0000000000000000e+00   1.4582999999999999e+00  -1.6230000000000000e-01   1.0470000000000000e-01   1.7500000000000002e-02  -1.0209999999999999e+00   1.0762100000000000e+01   2.8730000000000002e+00   3.3710000000000001e-01   1.1550000000000001e-01   2.8045000000000000e+00
  -8.8200000000000001e-02  -1.3189999999999999e-01   1.8015000000000001e+00  -1.7190000000000000e-01   1.3320000000000001e-01  -3.0700000000000002e-02  -8.8780000000000003e-01   1.0895500000000000e+01   3.4824000000000002e+00   3.7569999999999998e-01   1.6360000000000000e-01   2.7734999999999999e+00
  -1.1020000000000001e-01  -3.2979999999999998e-01   1.6298999999999999e+00  -1.1459999999999999e-01   1.7130000000000001e-01  -8.8000000000000005e-03  -1.0431999999999999e+00   1.0962199999999999e+01   2.6118000000000001e+00   3.4680000000000000e-01   1.2509999999999999e-01   2.8310000000000000e+00
  -1.3230000000000000e-01  -2.6379999999999998e-01   1.7157000000000000e+00  -1.8140000000000001e-01   2.8500000000000001e-02   3.0700000000000002e-02  -1.0209999999999999e+00   1.0962199999999999e+01   3.6564999999999999e+00   4.1420000000000001e-01   2.8899999999999999e-02   2.7911999999999999e+00
  -1.9839999999999999e-01  -6.6000000000000003e-02   2.6593000000000000e+00  -1.8140000000000001e-01   6.6600000000000006e-02   3.9500000000000000e-02  -9.1000000000000003e-01   1.0650900000000000e+01   3.3953000000000002e+00   4.2380000000000001e-01   8.6599999999999996e-02   2.7557999999999998e+00
  -2.6450000000000001e-01   1.3189999999999999e-01   1.1152000000000000e+00  -2.7689999999999998e-01   3.8100000000000002e-02   2.1899999999999999e-02  -7.5460000000000005e-01   1.0695399999999999e+01   3.8306000000000000e+00   3.7569999999999998e-01   8.6599999999999996e-02   2.7911999999999999e+00
  -1.3230000000000000e-01   4.3999999999999997e-02   2.4018999999999999e+00  -3.8199999999999998e-02   9.5200000000000007e-02   4.3900000000000002e-02  -1.0653999999999999e+00   1.0917700000000000e+01   3.0470999999999999e+00   4.4309999999999999e-01   1.4430000000000001e-01   2.7248999999999999e+00
  -2.2040000000000001e-01   2.1999999999999999e-02   1.2867999999999999e+00  -2.2910000000000000e-01   4.7600000000000003e-02   8.8000000000000005e-03  -1.0209999999999999e+00   1.0962199999999999e+01   3.1341999999999999e+00   4.3350000000000000e-01   8.6599999999999996e-02   2.7734999999999999e+00
  -2.4249999999999999e-01  -1.0990000000000000e-01   2.0588000000000002e+00  -3.0549999999999999e-01   0.0000000000000000e+00   1.3200000000000000e-02  -9.7660000000000002e-01   1.0628600000000000e+01   3.0470999999999999e+00   4.1420000000000001e-01   1.2509999999999999e-01   2.8132999999999999e+00
  -3.7469999999999998e-01   8.7900000000000006e-02   1.8872000000000000e+00  -1.8140000000000001e-01  -7.6100000000000001e-02   3.5099999999999999e-02  -1.0875999999999999e+00   1.0784300000000000e+01   3.1341999999999999e+00   3.4680000000000000e-01   6.7400000000000002e-02   2.7824000000000000e+00
  -1.7630000000000001e-01  -1.3189999999999999e-01   1.8872000000000000e+00  -1.8140000000000001e-01   9.5200000000000007e-02   4.4000000000000003e-03  -1.1318999999999999e+00   1.0739800000000001e+01   3.6564999999999999e+00   3.9489999999999997e-01   1.8279999999999999e-01   2.7602000000000002e+00
  -8.8200000000000001e-02  -3.0780000000000002e-01   2.2303999999999999e+00  -1.7190000000000000e-01   7.6100000000000001e-02   1.3200000000000000e-02  -1.0875999999999999e+00   1.0962199999999999e+01   2.4377000000000000e+00   4.6239999999999998e-01   1.1550000000000001e-01   2.7602000000000002e+00
  -3.5270000000000001e-01  -1.0990000000000000e-01   1.6298999999999999e+00  -1.3370000000000001e-01   5.7099999999999998e-02   4.4000000000000003e-03  -1.1096999999999999e+00   1.0984400000000001e+01   3.4824000000000002e+00   3.7569999999999998e-01   5.7700000000000001e-02   2.7602000000000002e+00
  -2.4249999999999999e-01  -1.5390000000000001e-01   4.2890000000000000e-01  -2.2910000000000000e-01   0.0000000000000000e+00   5.2600000000000001e-02  -1.2206999999999999e+00   1.0873200000000001e+01   3.9177000000000000e+00   2.8899999999999998e-01   8.6599999999999996e-02   2.7690999999999999e+00
