# Supplementary material for: Footwear and Foam Surface Alter Gait Initiation of Typical Subjects
Source: PLoS One. 2015 Aug 13;10(8):e0135821. doi: 10.1371/journal.pone.0135821 (PMC4536224; doi:10.1371/journal.pone.0135821)
Supplement: S1 Dataset — (ZIP) [file pone.0135821.s001.zip › 5_barefoot_av1_04.txt]

   4.2651499999999999e+01  -7.1665999999999999e+00   3.4974050000000000e+02  -3.9631500000000003e+01   1.4511699999999999e+01   4.6703000000000001e+00  -5.2535400000000003e+01   5.2476000000000003e+00   4.2459260000000000e+02  -4.7345199999999998e+01   1.4818000000000000e+00  -1.1855000000000000e+00
   4.2056399999999996e+01  -9.8485999999999994e+00   3.4399299999999999e+02  -4.0299799999999998e+01   1.4625800000000000e+01   4.9290000000000003e+00  -5.2624200000000002e+01   5.3143000000000002e+00   4.2581139999999999e+02  -4.7518599999999999e+01   1.3952000000000000e+00  -1.2120000000000000e+00
   4.1880000000000003e+01  -1.0925800000000001e+01   3.4004689999999999e+02  -4.0519399999999997e+01   1.4778100000000000e+01   5.0911999999999997e+00  -5.2846200000000003e+01   5.1142000000000003e+00   4.2676909999999998e+02  -4.7807499999999997e+01   1.3759999999999999e+00  -1.3226000000000000e+00
   4.0711799999999997e+01  -1.1541399999999999e+01   3.3352740000000000e+02  -4.0834400000000002e+01   1.4806600000000000e+01   5.1657999999999999e+00  -5.2912700000000001e+01   4.6695000000000002e+00   4.2894560000000001e+02  -4.8385500000000000e+01   1.1546000000000001e+00  -1.4464999999999999e+00
   3.8706000000000003e+01  -1.3146200000000000e+01   3.2452010000000001e+02  -4.0815300000000001e+01   1.4644900000000000e+01   5.2316000000000003e+00  -5.3489800000000002e+01   4.1357999999999997e+00   4.3303739999999999e+02  -4.9531799999999997e+01   1.0199000000000000e+00  -1.6676000000000000e+00
   3.6523800000000001e+01  -1.5058800000000000e+01   3.1448340000000002e+02  -4.0595799999999997e+01   1.4702000000000000e+01   5.3193000000000001e+00  -5.4133499999999998e+01   3.0684999999999998e+00   4.3895749999999998e+02  -5.0947800000000001e+01   7.6010000000000000e-01  -1.8976999999999999e+00
   3.4518000000000001e+01  -1.6685500000000001e+01   3.0376040000000000e+02  -4.0175699999999999e+01   1.4559200000000001e+01   5.3368000000000002e+00  -5.4910299999999999e+01   1.9567000000000001e+00   4.4505169999999998e+02  -5.2460200000000000e+01   6.8320000000000003e-01  -2.1940000000000000e+00
   3.2137400000000000e+01  -1.5784200000000000e+01   2.9029230000000001e+02  -3.8915399999999998e+01   1.4264200000000001e+01   5.1657999999999999e+00  -5.6108800000000002e+01   9.5609999999999995e-01   4.5219060000000002e+02  -5.4078499999999998e+01   5.1000000000000001e-01  -2.5568000000000000e+00
   3.0197700000000001e+01  -1.2882400000000001e+01   2.7854000000000002e+02  -3.7464199999999998e+01   1.3902600000000000e+01   4.9202000000000004e+00  -5.7262900000000002e+01   4.2249999999999999e-01   4.6281200000000001e+02  -5.5976100000000002e+01   2.9830000000000001e-01  -2.9681000000000002e+00
   2.8566600000000001e+01  -1.0002500000000000e+01   2.6876060000000001e+02  -3.6280299999999997e+01   1.3655200000000001e+01   4.7184999999999997e+00  -5.9016300000000001e+01  -8.0049999999999999e-01   4.7430390000000000e+02  -5.8413200000000003e+01   1.3469999999999999e-01  -3.3662999999999998e+00
   2.6648900000000001e+01  -8.1998999999999995e+00   2.5932440000000003e+02  -3.5077300000000001e+01   1.3360200000000001e+01   4.4158999999999997e+00  -6.1613199999999999e+01  -1.7565999999999999e+00   4.8431590000000000e+02  -6.0792499999999997e+01   9.5999999999999992e-03  -4.0342000000000002e+00
   2.4246300000000002e+01  -6.4851999999999999e+00   2.4740039999999999e+02  -3.3731099999999998e+01   1.2951100000000000e+01   4.1528000000000000e+00  -6.3721699999999998e+01  -3.1352000000000002e+00   4.9093239999999997e+02  -6.2767299999999999e+01  -1.4430000000000001e-01  -4.6224999999999996e+00
   2.2020099999999999e+01  -5.7377000000000002e+00   2.3684899999999999e+02  -3.2671399999999998e+01   1.2779800000000000e+01   3.8677999999999999e+00  -6.6251900000000006e+01  -5.7367999999999997e+00   4.9450189999999998e+02  -6.4298900000000003e+01  -3.6559999999999998e-01  -5.2374000000000001e+00
   1.9529299999999999e+01  -5.0561999999999996e+00   2.2604030000000000e+02  -3.1573399999999999e+01   1.2522800000000000e+01   3.5914999999999999e+00  -6.8671099999999996e+01  -7.8714000000000004e+00   4.9554660000000001e+02  -6.5512600000000006e+01  -3.6559999999999998e-01  -5.7725999999999997e+00
   1.7280999999999999e+01  -5.3639999999999999e+00   2.1566040000000001e+02  -3.0551800000000000e+01   1.2161199999999999e+01   3.2231000000000001e+00  -7.0224800000000002e+01  -9.2722999999999995e+00   5.0085730000000001e+02  -6.7140500000000003e+01  -7.8900000000000003e-01  -6.1752000000000002e+00
   1.5120900000000001e+01  -5.7596999999999996e+00   2.0751100000000000e+02  -2.9568500000000000e+01   1.1999499999999999e+01   2.9863000000000000e+00  -7.0513300000000001e+01  -9.9170999999999996e+00   5.1034690000000001e+02  -6.9115300000000005e+01  -1.1546000000000001e+00  -6.4362000000000004e+00
   1.3842499999999999e+01  -5.7596999999999996e+00   2.0176349999999999e+02  -2.8919200000000000e+01   1.1675900000000000e+01   2.8153000000000001e+00  -7.1334500000000006e+01  -1.0495200000000001e+01   5.2114229999999998e+02  -7.1330799999999996e+01  -1.5780000000000001e+00  -6.7545999999999999e+00
   1.3247299999999999e+01  -5.7596999999999996e+00   1.9738849999999999e+02  -2.8422799999999999e+01   1.1618800000000000e+01   2.7320000000000002e+00  -7.2843800000000002e+01  -1.1606999999999999e+01   5.3158950000000004e+02  -7.3719700000000003e+01  -1.7607999999999999e+00  -7.2146999999999997e+00
   1.3071000000000000e+01  -4.6825000000000001e+00   1.9318510000000001e+02  -2.7907200000000000e+01   1.1495100000000001e+01   2.6880999999999999e+00  -7.4952299999999994e+01  -1.2785500000000001e+01   5.4038260000000002e+02  -7.5626999999999995e+01  -2.0687000000000002e+00  -7.6482000000000001e+00
   1.2894600000000001e+01  -3.4514000000000000e+00   1.9069739999999999e+02  -2.7487100000000002e+01   1.1323800000000000e+01   2.5960999999999999e+00  -7.6350600000000000e+01  -1.4742200000000000e+01   5.4342970000000003e+02  -7.6879300000000001e+01  -2.3862999999999999e+00  -7.9888000000000003e+00
   1.2542000000000000e+01  -3.2315999999999998e+00   1.8872430000000000e+02  -2.7200700000000001e+01   1.1295299999999999e+01   2.5215000000000001e+00  -7.7171800000000005e+01  -1.5853999999999999e+01   5.4621569999999997e+02  -7.7804000000000002e+01  -2.7229999999999999e+00  -8.2011000000000003e+00
   1.1902799999999999e+01  -4.3308000000000000e+00   1.8889590000000001e+02  -2.7172000000000001e+01   1.1333399999999999e+01   2.6311000000000000e+00  -7.7260599999999997e+01  -1.6209800000000001e+01   5.4995920000000001e+02  -7.8969600000000000e+01  -2.9828000000000001e+00  -8.3735999999999997e+00
   1.1836600000000001e+01  -5.2100999999999997e+00   1.8898169999999999e+02  -2.7334299999999999e+01   1.1533200000000001e+01   2.6661999999999999e+00  -7.7438100000000006e+01  -1.6565600000000000e+01   5.5466049999999996e+02  -7.9875100000000003e+01  -3.2715000000000001e+00  -8.5107999999999997e+00
   1.1461900000000000e+01  -5.6718000000000002e+00   1.9044000000000000e+02  -2.7487100000000002e+01   1.1685400000000000e+01   2.7450999999999999e+00  -7.8148399999999995e+01  -1.6743500000000001e+01   5.5831700000000001e+02  -8.0732399999999998e+01  -3.4735999999999998e+00  -8.5947999999999993e+00
   1.0977000000000000e+01  -5.6936999999999998e+00   1.9009690000000001e+02  -2.7678100000000001e+01   1.1714000000000000e+01   2.8504000000000000e+00  -7.9480099999999993e+01  -1.6876899999999999e+01   5.6284420000000000e+02  -8.1252600000000001e+01  -3.7334000000000001e+00  -8.7629000000000001e+00
   1.0778600000000001e+01  -5.8696000000000002e+00   1.9206989999999999e+02  -2.8059999999999999e+01   1.1866199999999999e+01   2.8592000000000000e+00  -8.0967100000000002e+01  -1.6409900000000000e+01   5.6563009999999997e+02  -8.1493399999999994e+01  -3.6371000000000002e+00  -8.9619999999999997e+00
   1.1043100000000001e+01  -4.9462999999999999e+00   1.9601589999999999e+02  -2.8470500000000001e+01   1.2256399999999999e+01   2.9512999999999998e+00  -8.2076899999999995e+01  -1.6965800000000002e+01   5.6745830000000001e+02  -8.1310400000000001e+01  -3.5697999999999999e+00  -9.0593000000000004e+00
   1.1219400000000000e+01  -3.8691000000000000e+00   2.0039089999999999e+02  -2.9100600000000000e+01   1.2541900000000000e+01   3.0476999999999999e+00  -8.3075699999999998e+01  -1.7232600000000001e+01   5.6780660000000000e+02  -8.1146600000000007e+01  -3.5985999999999998e+00  -9.1654000000000000e+00
   1.1484000000000000e+01  -4.2868000000000004e+00   2.0502320000000000e+02  -2.9730799999999999e+01   1.2922499999999999e+01   3.1749000000000001e+00  -8.4429599999999994e+01  -1.7232600000000001e+01   5.6919949999999994e+02  -8.0896199999999993e+01  -3.4447000000000001e+00  -9.2538999999999998e+00
   1.1351699999999999e+01  -5.2321000000000000e+00   2.1025610000000000e+02  -3.0752300000000002e+01   1.3341200000000001e+01   3.3414999999999999e+00  -8.5805599999999998e+01  -1.6832400000000000e+01   5.7155020000000002e+02  -8.0578299999999999e+01  -3.4062000000000001e+00  -9.3114000000000008e+00
   1.1792500000000000e+01  -6.9248000000000003e+00   2.1651830000000001e+02  -3.1907599999999999e+01   1.3712300000000001e+01   3.5871000000000000e+00  -8.7115099999999998e+01  -1.6098600000000001e+01   5.7033130000000006e+02  -7.9586100000000002e+01  -3.0790999999999999e+00  -9.3157999999999994e+00
   1.2409700000000001e+01  -8.4197000000000006e+00   2.2501089999999999e+02  -3.3463799999999999e+01   1.4264200000000001e+01   3.9072000000000000e+00  -8.7980699999999999e+01  -1.5387100000000000e+01   5.6711009999999999e+02  -7.8333799999999997e+01  -2.9155000000000002e+00  -9.2362000000000002e+00
   1.3203200000000001e+01  -1.0222400000000000e+01   2.3513339999999999e+02  -3.5058199999999999e+01   1.5025499999999999e+01   4.1395999999999997e+00  -8.8579999999999998e+01  -1.4319800000000001e+01   5.6484649999999999e+02  -7.6773300000000006e+01  -2.6844999999999999e+00  -9.1256000000000004e+00
   1.3996800000000000e+01  -1.1035800000000000e+01   2.4362600000000000e+02  -3.6624000000000002e+01   1.5729699999999999e+01   4.4684999999999997e+00  -8.9312399999999997e+01  -1.3141299999999999e+01   5.6162530000000004e+02  -7.5087599999999995e+01  -2.4824999999999999e+00  -9.0548000000000002e+00
   1.4966600000000000e+01  -1.1123699999999999e+01   2.5331950000000001e+02  -3.8046599999999998e+01   1.6205500000000001e+01   4.7887000000000004e+00  -8.9623199999999997e+01  -1.2340800000000000e+01   5.5805579999999998e+02  -7.3623400000000004e+01  -2.2227000000000001e+00  -8.8645999999999994e+00
   1.5980499999999999e+01  -1.2310800000000000e+01   2.6309890000000001e+02  -3.9746000000000002e+01   1.6890599999999999e+01   5.0869000000000000e+00  -9.0533199999999994e+01  -1.1562500000000000e+01   5.5753350000000000e+02  -7.2400099999999995e+01  -1.9821000000000000e+00  -8.7939000000000007e+00
   1.7501500000000000e+01  -1.3475899999999999e+01   2.7562329999999997e+02  -4.1836900000000000e+01   1.7528199999999998e+01   5.4683999999999999e+00  -9.1753900000000002e+01  -1.1451400000000000e+01   5.5718520000000001e+02  -7.1552400000000006e+01  -1.8571000000000000e+00  -8.7629000000000001e+00
   1.9595500000000001e+01  -1.5410500000000001e+01   2.8891980000000001e+02  -4.3918300000000002e+01   1.8356000000000002e+01   6.0209000000000001e+00  -9.2375299999999996e+01  -1.1362399999999999e+01   5.5431230000000005e+02  -7.0752799999999993e+01  -1.7897000000000001e+00  -8.7495999999999992e+00
   2.2020099999999999e+01  -1.7784700000000001e+01   3.0599079999999998e+02  -4.6696599999999997e+01   1.9279100000000000e+01   6.6436000000000002e+00  -9.1931399999999996e+01  -1.2096200000000000e+01   5.4673800000000006e+02  -6.9221199999999996e+01  -1.5780000000000001e+00  -8.6168999999999993e+00
   2.4863499999999998e+01  -2.0137000000000000e+01   3.2546370000000002e+02  -4.9684899999999999e+01   2.0344899999999999e+01   7.3758999999999997e+00  -9.1310000000000002e+01  -1.1807100000000000e+01   5.3498490000000004e+02  -6.7073099999999997e+01  -1.4818000000000000e+00  -8.3825000000000003e+00
   2.8037600000000001e+01  -2.2489200000000000e+01   3.4785320000000002e+02  -5.3303400000000003e+01   2.1496300000000002e+01   8.1564999999999994e+00  -9.0177999999999997e+01  -1.1606999999999999e+01   5.2027170000000001e+02  -6.4963499999999996e+01  -1.4722000000000000e+00  -8.1435999999999993e+00
   3.2071300000000001e+01  -2.5501000000000001e+01   3.7170110000000000e+02  -5.7065100000000001e+01   2.2780899999999999e+01   9.1562999999999999e+00  -8.8735399999999998e+01  -1.1273500000000000e+01   5.0651620000000003e+02  -6.2690199999999997e+01  -1.2989999999999999e+00  -7.8781999999999996e+00
   3.6545900000000003e+01  -2.7479500000000002e+01   4.0198280000000000e+02  -6.1380600000000001e+01   2.4332000000000001e+01   1.0243900000000000e+01  -8.6693399999999997e+01  -1.0339600000000001e+01   4.9249950000000001e+02  -6.0407200000000003e+01  -1.1835000000000000e+00  -7.5286999999999997e+00
   4.0844099999999997e+01  -3.0579200000000000e+01   4.3286500000000001e+02  -6.5762799999999999e+01   2.5864000000000001e+01   1.1423500000000001e+01  -8.4429599999999994e+01  -9.9616000000000007e+00   4.7526159999999999e+02  -5.7960500000000003e+01  -1.3086000000000000e+00  -7.2013999999999996e+00
   4.4767600000000002e+01  -3.4338400000000000e+01   4.6005840000000001e+02  -6.9811000000000007e+01   2.7158200000000001e+01   1.2572400000000000e+01  -8.1588600000000000e+01  -9.7614999999999998e+00   4.5741430000000003e+02  -5.5639000000000003e+01  -1.3663000000000001e+00  -6.7237000000000000e+00
   4.7941600000000001e+01  -3.8823000000000000e+01   4.8768079999999998e+02  -7.3840000000000003e+01   2.8614100000000001e+01   1.3506500000000001e+01  -7.8281599999999997e+01  -1.0050500000000000e+01   4.3773869999999999e+02  -5.3201900000000002e+01  -1.5106999999999999e+00  -6.3697999999999997e+00
   5.0542600000000000e+01  -4.3417600000000000e+01   5.1281550000000004e+02  -7.7534800000000004e+01   2.9851199999999999e+01   1.4317800000000000e+01  -7.4597200000000001e+01  -1.0384100000000000e+01   4.1545119999999997e+02  -5.0360199999999999e+01  -1.5875999999999999e+00  -5.7946999999999997e+00
   5.2835000000000001e+01  -4.8319899999999997e+01   5.3889369999999997e+02  -8.1592500000000001e+01   3.1316600000000001e+01   1.5120200000000001e+01  -7.0202600000000004e+01  -1.0628600000000000e+01   3.8942020000000002e+02  -4.7325899999999997e+01  -1.5875999999999999e+00  -5.2728000000000002e+00
   5.6427900000000001e+01  -5.3705900000000000e+01   5.6600139999999999e+02  -8.5822000000000003e+01   3.2667900000000003e+01   1.5997299999999999e+01  -6.5142099999999999e+01  -1.0673100000000000e+01   3.6147390000000001e+02  -4.3848500000000001e+01  -1.6356999999999999e+00  -4.6623000000000001e+00
   5.8301400000000001e+01  -5.9069899999999997e+01   5.9482479999999998e+02  -9.0261600000000001e+01   3.4161900000000003e+01   1.6883099999999999e+01  -6.0214900000000000e+01  -1.0851000000000001e+01   3.3448530000000000e+02  -4.0486600000000003e+01  -1.7607999999999999e+00  -3.9988000000000001e+00
   6.1607799999999997e+01  -6.2763100000000001e+01   6.2416279999999995e+02  -9.4233300000000000e+01   3.5598700000000001e+01   1.7650500000000001e+01  -5.5420800000000000e+01  -1.0473000000000001e+01   3.0784480000000002e+02  -3.7018799999999999e+01  -1.8763000000000001e+00  -3.4238000000000000e+00
   6.4980199999999996e+01  -6.8434899999999999e+01   6.5161360000000002e+02  -9.8376900000000006e+01   3.6883400000000002e+01   1.8444199999999999e+01  -5.1003999999999998e+01  -1.0206200000000001e+01   2.8294560000000001e+02  -3.3599200000000003e+01  -1.8858999999999999e+00  -2.8885000000000001e+00
   6.8573099999999997e+01  -7.3139399999999995e+01   6.7940760000000000e+02  -1.0231050000000000e+02   3.8187100000000001e+01   1.9303699999999999e+01  -4.6232100000000003e+01  -9.7392000000000003e+00   2.5778519999999997e+02  -3.0063900000000000e+01  -1.8473999999999999e+00  -2.2736999999999998e+00
   7.0931600000000003e+01  -7.9184899999999999e+01   7.0668679999999995e+02  -1.0606260000000000e+02   3.9405099999999997e+01   1.9952800000000000e+01  -4.1482300000000002e+01  -9.0944000000000003e+00   2.2766239999999999e+02  -2.6230100000000000e+01  -1.7607999999999999e+00  -1.6588000000000001e+00
   7.3973399999999998e+01  -8.5076499999999996e+01   7.3233619999999996e+02  -1.0985299999999999e+02   4.0575499999999998e+01   2.0720199999999998e+01  -3.6954599999999999e+01  -1.0006000000000000e+01   1.9632069999999999e+02  -2.2425100000000000e+01  -1.4048000000000000e+00  -9.1569999999999996e-01
   7.7191500000000005e+01  -9.0704300000000003e+01   7.5481150000000002e+02  -1.1278400000000001e+02   4.1374899999999997e+01   2.1434999999999999e+01  -3.1450199999999999e+01  -9.6502999999999997e+00   1.6584970000000001e+02  -1.8360099999999999e+01  -1.2894000000000001e+00  -2.5209999999999999e-01
   8.0762400000000000e+01  -9.4309600000000003e+01   7.7076729999999998e+02  -1.1490360000000000e+02   4.1983899999999998e+01   2.2027000000000001e+01  -2.3948300000000000e+01  -6.8708000000000000e+00   1.3355029999999999e+02  -1.3476300000000000e+01  -1.2989999999999999e+00   6.1040000000000005e-01
   8.2569800000000001e+01  -9.6134200000000007e+01   7.8286279999999999e+02  -1.1577240000000000e+02   4.2326400000000000e+01   2.2233100000000000e+01  -1.5625200000000000e+01  -1.8455999999999999e+00   1.0212160000000000e+02  -8.5731999999999999e+00  -1.5106999999999999e+00   1.4774000000000000e+00
   8.3363299999999995e+01  -9.6793700000000001e+01   7.9315689999999995e+02  -1.1605880000000001e+02   4.2621400000000001e+01   2.2189200000000000e+01  -1.1164099999999999e+01   6.6710000000000003e-01   7.2085800000000006e+01  -4.6237000000000004e+00  -9.8140000000000005e-01   2.1675000000000000e+00
   8.3363299999999995e+01  -9.6837699999999998e+01   8.0010540000000003e+02  -1.1562920000000000e+02   4.2726100000000002e+01   2.1851600000000001e+01  -7.7237999999999998e+00   3.4910000000000001e+00   5.0756100000000004e+01  -1.8976999999999999e+00  -4.5219999999999999e-01   2.6452000000000000e+00
   8.2129000000000005e+01  -9.6683800000000005e+01   8.0327940000000001e+02  -1.1459800000000000e+02   4.2573900000000002e+01   2.1395499999999998e+01  -3.5956000000000001e+00   6.5818000000000003e+00   3.6478200000000001e+01  -2.3119999999999999e-01  -4.7149999999999997e-01   2.9195000000000002e+00
   8.1247299999999996e+01  -9.6683800000000005e+01   8.0731119999999999e+02  -1.1334730000000000e+02   4.2478700000000003e+01   2.0847300000000001e+01  -1.1984999999999999e+00   1.0139500000000000e+01   3.2560499999999998e+01   5.7799999999999996e-01  -5.2920000000000000e-01   3.0167999999999999e+00
   7.9483900000000006e+01  -9.5232900000000001e+01   8.0954160000000002e+02  -1.1130419999999999e+02   4.2440600000000003e+01   2.0128200000000000e+01  -2.1307000000000000e+00   1.1228999999999999e+01   2.6901599999999998e+01   4.6239999999999998e-01  -2.4060000000000001e-01   2.8974000000000002e+00
   7.8205500000000001e+01  -9.3628100000000003e+01   8.0997050000000002e+02  -1.0928010000000000e+02   4.1936300000000003e+01   1.9444099999999999e+01  -1.3983000000000001e+00   1.1362399999999999e+01   2.0720300000000002e+01   3.9489999999999997e-01  -1.3469999999999999e-01   2.8797000000000001e+00
   7.6684600000000003e+01  -9.1627600000000001e+01   8.0559550000000002e+02  -1.0656860000000000e+02   4.1298699999999997e+01   1.8733699999999999e+01   2.4410000000000001e-01   1.1651500000000000e+01   1.3668500000000000e+01   5.4910000000000003e-01  -1.9239999999999999e-01   2.7955999999999999e+00
   7.5251800000000003e+01  -9.0814200000000000e+01   7.9821810000000005e+02  -1.0351349999999999e+02   4.0451799999999999e+01   1.7983799999999999e+01   1.1762999999999999e+00   1.1184500000000000e+01   6.0941999999999998e+00   4.4309999999999999e-01  -2.8899999999999999e-02   2.7778999999999998e+00
   7.4281999999999996e+01  -8.9407300000000006e+01   7.8998289999999997e+02  -1.0048690000000001e+02   3.9481200000000001e+01   1.7317200000000000e+01  -8.2120000000000004e-01   1.0428500000000000e+01   3.3953000000000002e+00   2.7939999999999998e-01   1.6360000000000000e-01   2.7734999999999999e+00
   7.3003500000000003e+01  -8.9978800000000007e+01   7.7977459999999996e+02  -9.7250299999999996e+01   3.8272700000000000e+01   1.6672599999999999e+01  -8.2120000000000004e-01   1.0250600000000000e+01   3.2212000000000001e+00   2.5050000000000000e-01   2.3089999999999999e-01   2.7513999999999998e+00
   7.3422300000000007e+01  -9.0264600000000002e+01   7.7111040000000003e+02  -9.3975499999999997e+01   3.7168900000000001e+01   1.6049900000000001e+01  -5.1049999999999995e-01   1.0539700000000000e+01   3.3953000000000002e+00   3.6599999999999999e-01   2.5019999999999998e-01   2.7955999999999999e+00
   7.4259900000000002e+01  -8.9781000000000006e+01   7.5910069999999996e+02  -9.0385700000000000e+01   3.5617800000000003e+01   1.5528100000000000e+01  -7.7680000000000005e-01   1.0784300000000000e+01   3.8306000000000000e+00   2.8899999999999998e-01   1.8279999999999999e-01   2.7646999999999999e+00
   7.4502399999999994e+01  -8.8813699999999997e+01   7.4606160000000000e+02  -8.6662199999999999e+01   3.4447299999999998e+01   1.4896599999999999e+01  -7.5460000000000005e-01   1.0339600000000001e+01   2.9600000000000000e+00   2.9859999999999998e-01   1.5400000000000000e-01   2.7425999999999999e+00
   7.5207700000000003e+01  -8.7956299999999999e+01   7.3576750000000004e+02  -8.3292000000000002e+01   3.3257800000000003e+01   1.4339700000000001e+01  -6.8799999999999994e-01   1.0606400000000001e+01   3.2212000000000001e+00   3.3710000000000001e-01   1.2509999999999999e-01   2.7602000000000002e+00
   7.5538399999999996e+01  -8.7494699999999995e+01   7.2658870000000002e+02  -8.0179500000000004e+01   3.2544199999999996e+01   1.3756399999999999e+01  -6.8799999999999994e-01   1.0361800000000001e+01   2.6989000000000001e+00   2.6970000000000000e-01   2.3089999999999999e-01   2.7381000000000002e+00
   7.5229799999999997e+01  -8.7890400000000000e+01   7.2084109999999998e+02  -7.7668499999999995e+01   3.1849499999999999e+01   1.3217100000000000e+01  -9.7660000000000002e-01   1.0517500000000000e+01   3.7435999999999998e+00   3.9489999999999997e-01   2.5979999999999998e-01   2.7690999999999999e+00
   7.4281999999999996e+01  -8.9407300000000006e+01   7.1783870000000002e+02  -7.5653999999999996e+01   3.1497399999999999e+01   1.2712800000000000e+01  -8.8780000000000003e-01   1.0473000000000001e+01   3.1341999999999999e+00   2.8899999999999998e-01   1.9239999999999999e-01   2.7557999999999998e+00
   7.3466399999999993e+01  -9.1034000000000006e+01   7.1698090000000002e+02  -7.3744500000000002e+01   3.1107299999999999e+01   1.2269900000000000e+01  -8.6560000000000004e-01   1.0517500000000000e+01   2.9600000000000000e+00   3.1790000000000002e-01   9.6199999999999994e-02   2.7778999999999998e+00
   7.2276100000000000e+01  -9.2397000000000006e+01   7.1946860000000004e+02  -7.1663200000000003e+01   3.0954999999999998e+01   1.1691000000000001e+01  -7.5460000000000005e-01   1.0539700000000000e+01   3.4824000000000002e+00   3.5639999999999999e-01   2.0210000000000000e-01   2.7734999999999999e+00
   7.1416499999999999e+01  -9.2441000000000003e+01   7.2006910000000005e+02  -6.8646199999999993e+01   3.0403099999999998e+01   1.0949900000000000e+01  -9.7660000000000002e-01   1.0695399999999999e+01   2.5247000000000002e+00   2.9859999999999998e-01   1.3469999999999999e-01   2.7557999999999998e+00
   7.0468699999999998e+01  -9.0022800000000004e+01   7.2204210000000000e+02  -6.4932199999999995e+01   2.9632300000000001e+01   1.0292100000000000e+01  -6.8799999999999994e-01   1.0539700000000000e+01   2.7858999999999998e+00   3.2750000000000001e-01   1.4430000000000001e-01   2.7646999999999999e+00
   7.0777299999999997e+01  -8.8110200000000006e+01   7.2229949999999997e+02  -6.1075000000000003e+01   2.8718800000000002e+01   9.4809000000000001e+00  -9.5440000000000003e-01   1.0495200000000001e+01   3.7435999999999998e+00   2.3119999999999999e-01   1.4430000000000001e-01   2.7778999999999998e+00
   7.1019700000000000e+01  -8.5648099999999999e+01   7.1861080000000004e+02  -5.6568600000000004e+01   2.7624500000000001e+01   8.7484999999999999e+00  -7.7680000000000005e-01   1.0650900000000000e+01   3.0470999999999999e+00   3.9489999999999997e-01   1.9239999999999999e-01   2.7646999999999999e+00
   7.0248300000000000e+01  -8.2614300000000000e+01   7.1560829999999999e+02  -5.2014499999999998e+01   2.6596800000000002e+01   7.9943000000000000e+00  -7.9900000000000004e-01   1.0873200000000001e+01   3.6564999999999999e+00   3.6599999999999999e-01   1.1550000000000001e-01   2.8089000000000000e+00
   7.0204200000000000e+01  -8.0613799999999998e+01   7.1689509999999996e+02  -4.7355400000000003e+01   2.5635700000000000e+01   7.2137000000000002e+00  -7.1020000000000005e-01   1.0428500000000000e+01   4.2659000000000002e+00   3.1790000000000002e-01   1.7319999999999999e-01   2.7778999999999998e+00
   7.0644999999999996e+01  -7.7756000000000000e+01   7.1955439999999999e+02  -4.2638900000000000e+01   2.4541300000000000e+01   6.3804999999999996e+00  -5.9930000000000005e-01   1.0739800000000001e+01   3.2212000000000001e+00   3.2750000000000001e-01   2.9830000000000001e-01   2.7734999999999999e+00
   7.1152000000000001e+01  -7.5513599999999997e+01   7.2298569999999995e+02  -3.8008400000000002e+01   2.3561199999999999e+01   5.5911999999999997e+00  -9.7660000000000002e-01   1.0650900000000000e+01   3.2212000000000001e+00   3.0819999999999997e-01   2.5019999999999998e-01   2.7071999999999998e+00
   7.2739000000000004e+01  -7.3667000000000002e+01   7.2856169999999997e+02  -3.3177399999999999e+01   2.2409800000000001e+01   4.8369000000000000e+00  -9.3220000000000003e-01   1.0473000000000001e+01   2.9600000000000000e+00   3.9489999999999997e-01   2.0210000000000000e-01   2.7381000000000002e+00
   7.4281999999999996e+01  -7.1842399999999998e+01   7.3259349999999995e+02  -2.8585100000000001e+01   2.1401100000000000e+01   4.2537000000000003e+00  -8.2120000000000004e-01   1.0806500000000000e+01   3.5695000000000001e+00   4.2380000000000001e-01   1.2509999999999999e-01   2.7690999999999999e+00
   7.6177599999999998e+01  -7.0875100000000003e+01   7.3739739999999995e+02  -2.3897300000000001e+01   2.0440000000000001e+01   3.6090000000000000e+00  -7.7680000000000005e-01   1.0561900000000000e+01   2.8730000000000002e+00   2.9859999999999998e-01   1.3469999999999999e-01   2.7469999999999999e+00
   7.7742599999999996e+01  -7.0281499999999994e+01   7.4202970000000005e+02  -1.9906400000000001e+01   1.9678699999999999e+01   2.9950999999999999e+00  -8.2120000000000004e-01   1.0539700000000000e+01   3.1341999999999999e+00   4.2380000000000001e-01   1.4430000000000001e-01   2.7646999999999999e+00
   7.9197400000000002e+01  -7.0919100000000000e+01   7.4914980000000003e+02  -1.6154299999999999e+01   1.8927000000000000e+01   2.5171000000000001e+00  -8.4340000000000004e-01   1.0606400000000001e+01   3.8306000000000000e+00   2.9859999999999998e-01   2.3089999999999999e-01   2.8222000000000000e+00
   8.0982799999999997e+01  -7.2391999999999996e+01   7.5721349999999995e+02  -1.2955900000000000e+01   1.8470199999999998e+01   2.0785999999999998e+00  -7.5460000000000005e-01   1.0695399999999999e+01   3.0470999999999999e+00   3.5639999999999999e-01   1.7319999999999999e-01   2.7425999999999999e+00
   8.3010700000000000e+01  -7.4458399999999997e+01   7.6699279999999999e+02  -1.0311199999999999e+01   1.8232299999999999e+01   1.7190000000000001e+00  -6.8799999999999994e-01   1.0561900000000000e+01   4.1788999999999996e+00   3.7569999999999998e-01   4.8099999999999997e-02   2.7602000000000002e+00
   8.6338999999999999e+01  -7.0875100000000003e+01   7.7565700000000004e+02  -7.3611000000000004e+00   1.8070599999999999e+01   1.4427000000000001e+00  -7.3240000000000005e-01   1.0450799999999999e+01   3.5695000000000001e+00   3.0819999999999997e-01   1.4430000000000001e-01   2.7557999999999998e+00
   8.3010700000000000e+01  -8.9868899999999996e+01   7.8535059999999999e+02  -7.4661000000000000e+00   1.8632000000000001e+01   1.5391999999999999e+00  -7.9900000000000004e-01   1.0650900000000000e+01   3.3083000000000000e+00   3.6599999999999999e-01   1.2509999999999999e-01   2.7911999999999999e+00
   8.7595399999999998e+01  -9.1253900000000002e+01   8.0139210000000003e+02  -6.7595999999999998e+00   1.9041200000000000e+01   1.3506000000000000e+00  -1.1540999999999999e+00   1.0606400000000001e+01   3.4824000000000002e+00   3.8529999999999998e-01   1.7319999999999999e-01   2.7955999999999999e+00
   8.6316999999999993e+01  -9.7497200000000007e+01   8.1108569999999997e+02  -6.5781999999999998e+00   1.9831000000000000e+01   1.3989000000000000e+00  -9.3220000000000003e-01   1.0784300000000000e+01   3.8306000000000000e+00   3.3710000000000001e-01   1.6360000000000000e-01   2.7778999999999998e+00
   8.7639499999999998e+01  -1.0501560000000001e+02   8.1966409999999996e+02  -6.3967999999999998e+00   2.0287800000000001e+01   1.5962000000000001e+00  -8.4340000000000004e-01   1.0584199999999999e+01   3.8306000000000000e+00   3.5639999999999999e-01   1.2509999999999999e-01   2.7425999999999999e+00
   8.8697500000000005e+01  -1.1251200000000000e+02   8.2532579999999996e+02  -6.0530999999999997e+00   2.0820599999999999e+01   1.8067000000000000e+00  -9.7660000000000002e-01   1.0762100000000000e+01   2.4377000000000000e+00   4.0460000000000002e-01   2.1170000000000000e-01   2.7646999999999999e+00
   8.8741600000000005e+01  -1.1855750000000000e+02   8.2626940000000002e+02  -6.2630999999999997e+00   2.1363099999999999e+01   2.7757999999999998e+00  -6.4370000000000005e-01   1.0361800000000001e+01   3.0470999999999999e+00   2.8899999999999998e-01   2.0210000000000000e-01   2.7292999999999998e+00
   9.1166300000000007e+01  -1.3500120000000001e+02   8.2524000000000001e+02  -6.1199000000000003e+00   2.1477200000000000e+01   2.2233000000000001e+00  -8.2120000000000004e-01   1.0606400000000001e+01   2.9600000000000000e+00   3.4680000000000000e-01   7.6999999999999999e-02   2.7867999999999999e+00
   9.1496899999999997e+01  -1.3451759999999999e+02   8.2266650000000004e+02  -5.1651999999999996e+00   2.1867400000000000e+01   2.3022000000000000e+00  -9.5440000000000003e-01   1.0828799999999999e+01   2.9600000000000000e+00   4.4309999999999999e-01   1.4430000000000001e-01   2.7734999999999999e+00
   9.6125699999999995e+01  -1.3702369999999999e+02   8.2275229999999999e+02  -4.3345000000000002e+00   2.1867400000000000e+01   3.0390000000000001e+00  -1.1540999999999999e+00   1.0406300000000000e+01   3.3953000000000002e+00   3.6599999999999999e-01   1.5400000000000000e-01   2.8001000000000000e+00
   9.6434299999999993e+01  -1.4504769999999999e+02   8.1563220000000001e+02  -4.2294999999999998e+00   2.1991099999999999e+01   3.0520999999999998e+00  -9.1000000000000003e-01   1.0584199999999999e+01   3.3083000000000000e+00   2.9859999999999998e-01   2.0210000000000000e-01   2.7602000000000002e+00
   9.6985399999999998e+01  -1.5344540000000001e+02   8.0473770000000002e+02  -3.8572000000000002e+00   2.1981600000000000e+01   3.5169000000000001e+00  -7.3240000000000005e-01   1.0628600000000000e+01   3.1341999999999999e+00   3.1790000000000002e-01   1.5400000000000000e-01   2.7557999999999998e+00
   9.6919200000000004e+01  -1.5667699999999999e+02   7.8200500000000000e+02  -3.3130000000000002e+00   2.1534300000000002e+01   3.6747999999999998e+00  -6.8799999999999994e-01   1.0650900000000000e+01   4.0918000000000001e+00   3.0819999999999997e-01   2.2130000000000000e-01   2.7911999999999999e+00
   9.2312399999999997e+01  -1.5861160000000001e+02   7.4537530000000004e+02  -2.7305999999999999e+00   2.1391600000000000e+01   3.9862000000000002e+00  -1.0875999999999999e+00   1.1073399999999999e+01   2.8730000000000002e+00   3.7569999999999998e-01   1.2509999999999999e-01   2.7469999999999999e+00
   8.7330900000000000e+01  -1.5900729999999999e+02   7.0299810000000002e+02  -2.0909000000000000e+00   2.0725500000000000e+01   4.1090000000000000e+00  -1.1096999999999999e+00   1.0473000000000001e+01   3.5695000000000001e+00   2.5050000000000000e-01   2.0210000000000000e-01   2.8001000000000000e+00
   7.9946799999999996e+01  -1.5518209999999999e+02   6.5049839999999995e+02  -1.4035000000000000e+00   1.9964200000000002e+01   4.0343999999999998e+00  -9.5440000000000003e-01   1.0428500000000000e+01   3.8306000000000000e+00   3.6599999999999999e-01   2.2130000000000000e-01   2.7867999999999999e+00
   7.1879400000000004e+01  -1.4942240000000001e+02   5.9671199999999999e+02  -6.8740000000000001e-01   1.8917500000000000e+01   3.9773999999999998e+00  -9.3220000000000003e-01   7.3377999999999997e+00   4.0048000000000004e+00   5.0090000000000001e-01   3.8500000000000000e-02   1.6234000000000000e+00
   6.3591500000000003e+01  -1.4137649999999999e+02   5.4086680000000001e+02  -2.6729999999999998e-01   1.7861200000000000e+01   3.9028000000000000e+00  -2.1972999999999998e+00   1.1140100000000000e+01   1.3059000000000001e+00   3.4680000000000000e-01   3.6559999999999998e-01   2.4771000000000001e+00
   5.4113399999999999e+01  -1.3106620000000001e+02   4.7395540000000000e+02   2.1959999999999999e-01   1.6367200000000000e+01   3.8020000000000000e+00  -1.2428999999999999e+00   9.4946000000000002e+00   3.2212000000000001e+00   3.2750000000000001e-01   1.4430000000000001e-01   2.9283000000000001e+00
   4.5186399999999999e+01  -1.1811780000000000e+02   3.9880880000000002e+02   3.9140000000000003e-01   1.4216699999999999e+01   3.5608000000000000e+00  -7.1020000000000005e-01   1.0384100000000000e+01   4.7882999999999996e+00   4.3350000000000000e-01  -1.9199999999999998e-02   2.7513999999999998e+00
   3.6237299999999998e+01  -1.0222369999999999e+02   3.1902990000000000e+02   5.2510000000000001e-01   1.1847200000000001e+01   3.3328000000000002e+00  -9.7660000000000002e-01   1.1362399999999999e+01   2.6118000000000001e+00   3.6599999999999999e-01   1.0580000000000001e-01   2.7824000000000000e+00
   2.7883299999999998e+01  -8.2834199999999996e+01   2.3624850000000001e+02   6.1099999999999999e-01   8.9639000000000006e+00   2.8109000000000002e+00  -1.1096999999999999e+00   1.0873200000000001e+01   3.5695000000000001e+00   2.8899999999999998e-01   1.9239999999999999e-01   2.8797000000000001e+00
   1.8801900000000000e+01  -6.0696700000000000e+01   1.6101620000000000e+02   6.9699999999999995e-01   6.2042999999999999e+00   2.1838000000000002e+00  -8.6560000000000004e-01   9.9392999999999994e+00   3.4824000000000002e+00   3.2750000000000001e-01   1.2509999999999999e-01   2.7204000000000002e+00
   1.0536099999999999e+01  -3.6998399999999997e+01   9.7192999999999998e+01   9.1659999999999997e-01   3.9681000000000002e+00   1.2673000000000001e+00  -7.9900000000000004e-01   1.0450799999999999e+01   3.6564999999999999e+00   3.7569999999999998e-01   1.8279999999999999e-01   2.7381000000000002e+00
   3.9895999999999998e+00  -1.2662500000000000e+01   5.7818300000000001e+01   1.6516999999999999e+00   2.5977999999999999e+00   2.5869999999999999e-01  -9.7660000000000002e-01   1.1006700000000000e+01   3.4824000000000002e+00   3.4680000000000000e-01   1.3469999999999999e-01   2.8045000000000000e+00
   2.7332000000000001e+00   1.1871100000000000e+01   4.1519399999999997e+01   2.4727999999999999e+00   1.8746000000000000e+00  -7.4550000000000005e-01  -9.1000000000000003e-01   1.0539700000000000e+01   3.6564999999999999e+00   3.3710000000000001e-01   2.0210000000000000e-01   2.7557999999999998e+00
  -1.0580000000000001e+00   5.5399000000000003e+00   3.2597799999999999e+01   1.7281000000000000e+00   1.5891000000000000e+00  -3.1569999999999998e-01  -8.2120000000000004e-01   1.0384100000000000e+01   3.8306000000000000e+00   3.7569999999999998e-01   1.0580000000000001e-01   2.8001000000000000e+00
   2.1999999999999999e-02   5.3200000000000003e+00   2.0588100000000001e+01   1.1742999999999999e+00   1.0848000000000000e+00  -2.1490000000000001e-01  -9.5440000000000003e-01   1.0695399999999999e+01   3.8306000000000000e+00   3.3710000000000001e-01   1.2509999999999999e-01   2.8001000000000000e+00
  -1.9839999999999999e-01   1.2311000000000001e+00   1.1409200000000000e+01   4.3919999999999998e-01   5.4239999999999999e-01  -1.4910000000000001e-01  -1.0653999999999999e+00   1.0784300000000000e+01   3.3953000000000002e+00   4.1420000000000001e-01   9.6199999999999994e-02   2.8045000000000000e+00
  -2.0499000000000001e+00   4.0229999999999997e+00   7.0343000000000000e+00   4.1049999999999998e-01   5.2339999999999998e-01  -5.7000000000000002e-02  -7.3240000000000005e-01   1.0517500000000000e+01   4.5270999999999999e+00   4.3350000000000000e-01   2.8899999999999999e-02   2.8178000000000001e+00
   9.2579999999999996e-01  -2.0445000000000002e+00   1.0294000000000001e+00  -3.6280000000000001e-01   4.7600000000000003e-02  -3.0700000000000002e-02  -1.0431999999999999e+00   1.0539700000000000e+01   3.6564999999999999e+00   3.0819999999999997e-01   1.7319999999999999e-01   2.7248999999999999e+00
  -1.9839999999999999e-01   1.0331999999999999e+00   1.8872000000000000e+00  -2.8600000000000000e-02   1.9030000000000000e-01   4.3900000000000002e-02  -9.3220000000000003e-01   1.0561900000000000e+01   2.8730000000000002e+00   3.8529999999999998e-01   1.3469999999999999e-01   2.7115999999999998e+00
  -6.6100000000000006e-02  -1.5388999999999999e+00   2.2303999999999999e+00  -3.8190000000000002e-01   3.8100000000000002e-02  -4.4000000000000003e-03  -8.2120000000000004e-01   1.0739800000000001e+01   3.8306000000000000e+00   3.4680000000000000e-01   1.6360000000000000e-01   2.7557999999999998e+00
  -2.2040000000000001e-01   8.7900000000000006e-02   2.6593000000000000e+00  -1.3370000000000001e-01   1.3320000000000001e-01  -1.7500000000000002e-02  -9.7660000000000002e-01   1.0650900000000000e+01   3.3953000000000002e+00   3.3710000000000001e-01   1.3469999999999999e-01   2.7955999999999999e+00
  -2.1999999999999999e-02  -5.2759999999999996e-01   1.8015000000000001e+00  -2.7689999999999998e-01   8.5599999999999996e-02  -2.1899999999999999e-02  -9.7660000000000002e-01   1.0650900000000000e+01   3.3953000000000002e+00   3.6599999999999999e-01   1.7319999999999999e-01   2.8089000000000000e+00
   1.3230000000000000e-01  -6.5949999999999998e-01   1.3725000000000001e+00  -2.1959999999999999e-01   9.5200000000000007e-02   2.1899999999999999e-02  -9.1000000000000003e-01   1.0873200000000001e+01   3.3953000000000002e+00   3.0819999999999997e-01   1.8279999999999999e-01   2.7557999999999998e+00
  -6.6100000000000006e-02   1.5390000000000001e-01   1.6298999999999999e+00  -7.6399999999999996e-02   9.5200000000000007e-02   3.0700000000000002e-02  -9.1000000000000003e-01   1.0606400000000001e+01   2.6118000000000001e+00   3.6599999999999999e-01   3.8500000000000000e-02   2.7381000000000002e+00
   1.1020000000000001e-01  -7.9139999999999999e-01   1.9730000000000001e+00  -2.7689999999999998e-01   9.4999999999999998e-03   1.7500000000000002e-02  -8.6560000000000004e-01   1.0539700000000000e+01   3.5695000000000001e+00   3.4680000000000000e-01   1.4430000000000001e-01   2.7160000000000002e+00
   8.8200000000000001e-02  -4.3999999999999997e-02   2.2303999999999999e+00  -1.9089999999999999e-01   9.5200000000000007e-02  -3.5099999999999999e-02  -7.1020000000000005e-01   1.0717599999999999e+01   3.1341999999999999e+00   3.5639999999999999e-01   1.7319999999999999e-01   2.7646999999999999e+00
   0.0000000000000000e+00  -5.7160000000000000e-01   1.3725000000000001e+00  -2.6729999999999998e-01   1.9000000000000000e-02   3.0700000000000002e-02  -9.7660000000000002e-01   1.0650900000000000e+01   3.7435999999999998e+00   3.8529999999999998e-01   1.0580000000000001e-01   2.7469999999999999e+00
  -1.3230000000000000e-01  -5.0560000000000005e-01   1.8015000000000001e+00  -2.4820000000000000e-01   5.7099999999999998e-02   3.9500000000000000e-02  -7.5460000000000005e-01   1.0517500000000000e+01   2.6118000000000001e+00   3.1790000000000002e-01   1.7319999999999999e-01   2.7911999999999999e+00
  -6.6100000000000006e-02  -3.2979999999999998e-01   2.5735000000000001e+00  -2.4820000000000000e-01   5.7099999999999998e-02   3.5099999999999999e-02  -9.5440000000000003e-01   1.0539700000000000e+01   4.0918000000000001e+00   3.6599999999999999e-01   1.5400000000000000e-01   2.7734999999999999e+00
  -6.6100000000000006e-02  -6.8149999999999999e-01   1.9730000000000001e+00  -3.5330000000000000e-01   1.5229999999999999e-01   3.9500000000000000e-02  -9.7660000000000002e-01   1.0784300000000000e+01   2.9600000000000000e+00   2.8899999999999998e-01   1.2509999999999999e-01   2.7646999999999999e+00
   8.8200000000000001e-02  -8.7900000000000006e-02   1.9730000000000001e+00  -1.9089999999999999e-01  -3.8100000000000002e-02   8.8000000000000005e-03  -9.5440000000000003e-01   1.0650900000000000e+01   3.4824000000000002e+00   4.2380000000000001e-01   1.2509999999999999e-01   2.7867999999999999e+00
  -6.6100000000000006e-02  -4.3969999999999998e-01   2.2303999999999999e+00  -2.1959999999999999e-01   5.7099999999999998e-02   6.1400000000000003e-02  -1.0209999999999999e+00   1.0606400000000001e+01   3.6564999999999999e+00   3.6599999999999999e-01   1.3469999999999999e-01   2.7690999999999999e+00
   6.6100000000000006e-02  -4.8359999999999997e-01   1.8872000000000000e+00  -2.0999999999999999e-01   1.0470000000000000e-01   5.7000000000000002e-02  -9.9880000000000002e-01   1.0517500000000000e+01   3.0470999999999999e+00   3.9489999999999997e-01   1.9239999999999999e-01   2.7513999999999998e+00
  -8.8200000000000001e-02  -6.1550000000000005e-01   2.6593000000000000e+00  -2.4820000000000000e-01   6.6600000000000006e-02   8.8000000000000005e-03  -1.0209999999999999e+00   1.0717599999999999e+01   3.3953000000000002e+00   4.2380000000000001e-01   1.5400000000000000e-01   2.7469999999999999e+00
  -6.6100000000000006e-02  -5.4959999999999998e-01   2.3161999999999998e+00  -2.4820000000000000e-01   1.8079999999999999e-01   1.7500000000000002e-02  -1.0875999999999999e+00   1.0606400000000001e+01   3.3953000000000002e+00   4.5269999999999999e-01   1.3469999999999999e-01   2.7955999999999999e+00
  -6.6100000000000006e-02  -1.0990000000000000e-01   2.1446000000000001e+00  -2.0050000000000001e-01  -4.7600000000000003e-02   2.1899999999999999e-02  -8.6560000000000004e-01   1.0539700000000000e+01   2.9600000000000000e+00   3.6599999999999999e-01   2.2130000000000000e-01   2.7778999999999998e+00
  -8.8200000000000001e-02  -1.3189999999999999e-01   2.5735000000000001e+00  -2.2910000000000000e-01   2.8500000000000001e-02   5.7000000000000002e-02  -8.6560000000000004e-01   1.0695399999999999e+01   3.3083000000000000e+00   4.3350000000000000e-01   1.3469999999999999e-01   2.7778999999999998e+00
  -1.7630000000000001e-01  -3.2979999999999998e-01   2.5735000000000001e+00  -2.1959999999999999e-01   1.2370000000000000e-01   4.3900000000000002e-02  -9.7660000000000002e-01   1.0539700000000000e+01   3.1341999999999999e+00   4.7199999999999998e-01   1.6360000000000000e-01   2.7911999999999999e+00
  -6.6100000000000006e-02  -4.1770000000000002e-01   1.9730000000000001e+00  -1.5279999999999999e-01   1.2370000000000000e-01  -4.4000000000000003e-03  -1.0209999999999999e+00   1.0606400000000001e+01   3.2212000000000001e+00   3.4680000000000000e-01   1.0580000000000001e-01   2.7646999999999999e+00
   6.6100000000000006e-02  -2.4179999999999999e-01   1.8015000000000001e+00  -2.9599999999999999e-01  -1.9000000000000000e-02   3.0700000000000002e-02  -7.9900000000000004e-01   1.0561900000000000e+01   3.1341999999999999e+00   4.2380000000000001e-01   2.3089999999999999e-01   2.7469999999999999e+00
  -1.3230000000000000e-01  -4.3969999999999998e-01   2.1446000000000001e+00  -2.1959999999999999e-01   9.4999999999999998e-03   2.6300000000000000e-02  -7.9900000000000004e-01   1.0606400000000001e+01   3.3953000000000002e+00   4.2380000000000001e-01   2.3089999999999999e-01   2.7911999999999999e+00
  -2.1999999999999999e-02  -3.7369999999999998e-01   2.7450999999999999e+00  -2.6729999999999998e-01   2.8500000000000001e-02   0.0000000000000000e+00  -1.1984999999999999e+00   1.0695399999999999e+01   3.7435999999999998e+00   3.6599999999999999e-01   1.9239999999999999e-01   2.7602000000000002e+00
  -6.6100000000000006e-02  -3.2979999999999998e-01   1.3725000000000001e+00  -2.6729999999999998e-01   7.6100000000000001e-02   2.1899999999999999e-02  -9.3220000000000003e-01   1.0539700000000000e+01   2.6118000000000001e+00   3.2750000000000001e-01   1.4430000000000001e-01   2.7469999999999999e+00
  -1.3230000000000000e-01  -4.3969999999999998e-01   2.2303999999999999e+00  -1.7190000000000000e-01   1.5229999999999999e-01  -2.1899999999999999e-02  -9.7660000000000002e-01   1.0917700000000000e+01   3.2212000000000001e+00   3.5639999999999999e-01   1.4430000000000001e-01   2.8089000000000000e+00
   0.0000000000000000e+00  -4.3969999999999998e-01   1.6298999999999999e+00  -2.1959999999999999e-01   1.2370000000000000e-01   2.6300000000000000e-02  -1.0875999999999999e+00   1.0628600000000000e+01   3.6564999999999999e+00   3.8529999999999998e-01   1.4430000000000001e-01   2.7381000000000002e+00
  -2.1999999999999999e-02  -4.1770000000000002e-01   2.1446000000000001e+00  -3.8190000000000002e-01   1.0470000000000000e-01   0.0000000000000000e+00  -9.9880000000000002e-01   1.0584199999999999e+01   3.2212000000000001e+00   3.7569999999999998e-01   2.0210000000000000e-01   2.7469999999999999e+00
  -6.6100000000000006e-02  -4.1770000000000002e-01   2.2303999999999999e+00  -1.7190000000000000e-01   1.2370000000000000e-01   1.7500000000000002e-02  -9.5440000000000003e-01   1.0784300000000000e+01   3.0470999999999999e+00   3.9489999999999997e-01   1.3469999999999999e-01   2.7955999999999999e+00
  -4.4100000000000000e-02  -3.0780000000000002e-01   2.0588000000000002e+00  -2.0050000000000001e-01   1.1420000000000000e-01   3.9500000000000000e-02  -1.0431999999999999e+00   1.0739800000000001e+01   2.5247000000000002e+00   3.4680000000000000e-01   2.4060000000000001e-01   2.7911999999999999e+00
  -2.6450000000000001e-01  -4.3969999999999998e-01   2.7450999999999999e+00  -1.8140000000000001e-01   1.0470000000000000e-01  -8.8000000000000005e-03  -9.5440000000000003e-01   1.0517500000000000e+01   3.5695000000000001e+00   2.8899999999999998e-01   1.4430000000000001e-01   2.7513999999999998e+00
  -1.7630000000000001e-01  -4.8359999999999997e-01   2.4876999999999998e+00  -2.0050000000000001e-01   9.5200000000000007e-02   3.9500000000000000e-02  -1.0431999999999999e+00   1.0828799999999999e+01   3.8306000000000000e+00   3.4680000000000000e-01   7.6999999999999999e-02   2.8045000000000000e+00
  -2.2040000000000001e-01  -2.6379999999999998e-01   2.0588000000000002e+00  -2.0999999999999999e-01  -9.4999999999999998e-03   7.4499999999999997e-02  -1.0209999999999999e+00   1.0984400000000001e+01   3.1341999999999999e+00   4.2380000000000001e-01   1.0580000000000001e-01   2.7690999999999999e+00
  -3.5270000000000001e-01  -4.8359999999999997e-01   1.3725000000000001e+00  -2.8639999999999999e-01   5.7099999999999998e-02   8.8000000000000005e-03  -9.1000000000000003e-01   1.0739800000000001e+01   3.3083000000000000e+00   2.7939999999999998e-01   1.2509999999999999e-01   2.7513999999999998e+00
   0.0000000000000000e+00  -2.6379999999999998e-01   1.7157000000000000e+00  -1.4319999999999999e-01   6.6600000000000006e-02   3.5099999999999999e-02  -9.7660000000000002e-01   1.0628600000000000e+01   3.1341999999999999e+00   4.4309999999999999e-01   1.3469999999999999e-01   2.7867999999999999e+00
   1.1020000000000001e-01  -5.2759999999999996e-01   2.5735000000000001e+00  -1.3370000000000001e-01   1.5229999999999999e-01   1.3200000000000000e-02  -5.7709999999999995e-01   1.0628600000000000e+01   3.2212000000000001e+00   3.2750000000000001e-01   1.3469999999999999e-01   2.7911999999999999e+00
  -2.1999999999999999e-02  -4.6170000000000000e-01   1.8872000000000000e+00  -1.6230000000000000e-01   8.5599999999999996e-02   3.0700000000000002e-02  -1.0875999999999999e+00   1.0984400000000001e+01   2.5247000000000002e+00   3.5639999999999999e-01   2.0210000000000000e-01   2.7602000000000002e+00
  -1.9839999999999999e-01  -2.8580000000000000e-01   2.1446000000000001e+00  -1.2410000000000000e-01   7.6100000000000001e-02   3.9500000000000000e-02  -1.0209999999999999e+00   1.0828799999999999e+01   2.7858999999999998e+00   3.8529999999999998e-01   2.1170000000000000e-01   2.7734999999999999e+00
  -8.8200000000000001e-02  -3.5170000000000001e-01   1.2867999999999999e+00  -1.8140000000000001e-01   7.6100000000000001e-02   1.7500000000000002e-02  -1.0653999999999999e+00   1.0851000000000001e+01   3.7435999999999998e+00   4.1420000000000001e-01   1.0580000000000001e-01   2.8089000000000000e+00
  -6.6100000000000006e-02  -4.1770000000000002e-01   1.6298999999999999e+00  -2.3870000000000000e-01   9.5200000000000007e-02  -2.6300000000000000e-02  -1.0431999999999999e+00   1.0806500000000000e+01   2.6989000000000001e+00   3.4680000000000000e-01   1.5400000000000000e-01   2.7513999999999998e+00
  -1.1020000000000001e-01  -3.7369999999999998e-01   2.3161999999999998e+00  -2.2910000000000000e-01   8.5599999999999996e-02   1.3200000000000000e-02  -9.5440000000000003e-01   1.0762100000000000e+01   2.8730000000000002e+00   3.4680000000000000e-01   1.9239999999999999e-01   2.7778999999999998e+00
  -6.6100000000000006e-02  -1.5390000000000001e-01   1.9730000000000001e+00  -1.2410000000000000e-01  -2.8500000000000001e-02   2.6300000000000000e-02  -8.6560000000000004e-01   1.0806500000000000e+01   2.8730000000000002e+00   4.2380000000000001e-01   1.2509999999999999e-01   2.7336999999999998e+00
  -4.4100000000000000e-02  -1.7590000000000000e-01   1.5441000000000000e+00  -1.4319999999999999e-01   6.6600000000000006e-02   0.0000000000000000e+00  -9.1000000000000003e-01   1.0539700000000000e+01   2.6989000000000001e+00   3.1790000000000002e-01   1.7319999999999999e-01   2.7646999999999999e+00
   6.6100000000000006e-02  -3.7369999999999998e-01   1.8015000000000001e+00  -2.0999999999999999e-01   3.8100000000000002e-02  -3.9500000000000000e-02  -9.5440000000000003e-01   1.0628600000000000e+01   3.3083000000000000e+00   3.0819999999999997e-01   1.4430000000000001e-01   2.7292999999999998e+00
  -1.9839999999999999e-01  -3.7369999999999998e-01   1.4582999999999999e+00  -2.4820000000000000e-01   5.7099999999999998e-02   1.3200000000000000e-02  -7.9900000000000004e-01   1.0606400000000001e+01   2.8730000000000002e+00   4.7199999999999998e-01   2.0210000000000000e-01   2.7824000000000000e+00
  -2.1999999999999999e-02  -1.0990000000000000e-01   2.2303999999999999e+00  -1.5279999999999999e-01   1.0470000000000000e-01   1.3200000000000000e-02  -8.6560000000000004e-01   1.0851000000000001e+01   2.8730000000000002e+00   4.0460000000000002e-01   2.2130000000000000e-01   2.7425999999999999e+00
  -3.3060000000000000e-01  -4.8359999999999997e-01   1.2010000000000001e+00  -2.6729999999999998e-01   0.0000000000000000e+00   4.4000000000000003e-03  -9.3220000000000003e-01   1.0962199999999999e+01   3.2212000000000001e+00   4.3350000000000000e-01   1.7319999999999999e-01   2.8001000000000000e+00
   8.8200000000000001e-02  -5.0560000000000005e-01   1.6298999999999999e+00  -3.5330000000000000e-01   1.9000000000000000e-02  -4.4000000000000003e-03  -9.5440000000000003e-01   1.0873200000000001e+01   3.1341999999999999e+00   5.1049999999999995e-01   1.4430000000000001e-01   2.7867999999999999e+00
   6.6130000000000000e-01  -1.5390000000000001e-01   2.8309000000000002e+00  -1.9089999999999999e-01  -4.7600000000000003e-02  -5.2600000000000001e-02  -1.0431999999999999e+00   1.0806500000000000e+01   3.1341999999999999e+00   4.0460000000000002e-01   1.2509999999999999e-01   2.8045000000000000e+00
  -7.7149999999999996e-01  -7.9139999999999999e-01   1.8015000000000001e+00  -1.8140000000000001e-01   7.6100000000000001e-02   3.5099999999999999e-02  -9.9880000000000002e-01   1.0939900000000000e+01   3.2212000000000001e+00   3.4680000000000000e-01   1.3469999999999999e-01   2.7867999999999999e+00
   1.7630000000000001e-01  -3.7369999999999998e-01   1.9730000000000001e+00  -2.3870000000000000e-01   2.8500000000000001e-02  -4.4000000000000003e-03  -9.3220000000000003e-01   1.0806500000000000e+01   3.4824000000000002e+00   4.3350000000000000e-01   1.8279999999999999e-01   2.7690999999999999e+00
  -1.3230000000000000e-01  -5.0560000000000005e-01   1.3725000000000001e+00  -2.6729999999999998e-01   3.8100000000000002e-02  -3.5099999999999999e-02  -8.6560000000000004e-01   1.0695399999999999e+01   2.6989000000000001e+00   2.9859999999999998e-01   2.1170000000000000e-01   2.7778999999999998e+00
   2.6450000000000001e-01  -5.7160000000000000e-01   1.8015000000000001e+00  -2.2910000000000000e-01   1.9000000000000000e-02  -3.0700000000000002e-02  -1.0875999999999999e+00   1.0584199999999999e+01   2.6118000000000001e+00   4.3350000000000000e-01   1.9199999999999998e-02   2.8178000000000001e+00
  -2.6450000000000001e-01  -6.8149999999999999e-01   1.7157000000000000e+00  -1.9089999999999999e-01   1.9000000000000000e-02  -1.7500000000000002e-02  -9.5440000000000003e-01   1.0739800000000001e+01   3.1341999999999999e+00   4.6239999999999998e-01   1.1550000000000001e-01   2.8045000000000000e+00
   2.1999999999999999e-02  -8.1340000000000001e-01   1.6298999999999999e+00  -1.4319999999999999e-01  -2.8500000000000001e-02  -2.6300000000000000e-02  -6.4370000000000005e-01   8.9387000000000008e+00   3.5695000000000001e+00   3.3710000000000001e-01   1.6360000000000000e-01   2.3134999999999999e+00
  -4.4100000000000000e-02  -6.3749999999999996e-01   1.5441000000000000e+00  -2.2910000000000000e-01   0.0000000000000000e+00  -7.4499999999999997e-02  -2.6629999999999998e-01   4.7807000000000004e+00   3.3953000000000002e+00   3.2750000000000001e-01   9.6199999999999994e-02   1.3713000000000000e+00
   2.1999999999999999e-02  -7.6939999999999997e-01   1.8015000000000001e+00  -2.2910000000000000e-01   5.7099999999999998e-02  -8.8000000000000005e-03   4.2170000000000002e-01   2.8239000000000001e+00   3.2212000000000001e+00   7.7100000000000002e-02   1.9239999999999999e-01   7.9620000000000002e-01
  -2.2040000000000001e-01  -6.8149999999999999e-01   2.1446000000000001e+00  -2.2910000000000000e-01   1.0470000000000000e-01  -4.4000000000000003e-03   6.6579999999999995e-01   1.1117999999999999e+00   2.9600000000000000e+00   2.8899999999999999e-02   2.5979999999999998e-01   2.5209999999999999e-01
  -6.6100000000000006e-02  -5.4959999999999998e-01   2.4876999999999998e+00  -3.0549999999999999e-01  -2.8500000000000001e-02   1.3200000000000000e-02   8.2120000000000004e-01   8.8900000000000007e-02   2.7858999999999998e+00  -1.0600000000000000e-01   2.7900000000000003e-01   1.3299999999999999e-02
  -2.6450000000000001e-01  -5.9360000000000002e-01   1.4582999999999999e+00  -1.8140000000000001e-01   1.5229999999999999e-01  -2.6300000000000000e-02   7.1020000000000005e-01  -8.4499999999999997e-01   2.0024000000000002e+00  -3.2750000000000001e-01   5.0029999999999997e-01  -1.9910000000000000e-01
  -4.4100000000000000e-02  -1.0990000000000000e-01   2.6593000000000000e+00  -1.8140000000000001e-01   6.6600000000000006e-02  -2.6300000000000000e-02   6.6600000000000006e-02  -6.0040000000000004e-01   1.1317999999999999e+00  -3.9489999999999997e-01   6.1580000000000001e-01   4.4000000000000003e-03
  -2.8649999999999998e-01  -7.2550000000000003e-01   1.9730000000000001e+00  -7.6399999999999996e-02   1.0470000000000000e-01   4.8200000000000000e-02   3.9950000000000002e-01  -8.4499999999999997e-01   1.6540999999999999e+00  -3.7569999999999998e-01   5.4849999999999999e-01  -1.4599999999999999e-01
   4.4100000000000000e-02  -6.6000000000000003e-02   1.8015000000000001e+00  -1.6230000000000000e-01   3.8100000000000002e-02   0.0000000000000000e+00   8.4340000000000004e-01   2.4460000000000001e-01   1.7412000000000001e+00  -1.5409999999999999e-01   2.4060000000000001e-01   3.9800000000000002e-02
  -1.9839999999999999e-01  -6.1550000000000005e-01   1.2010000000000001e+00  -1.5279999999999999e-01   2.8500000000000001e-02   5.2600000000000001e-02  -8.8800000000000004e-02   4.6695000000000002e+00   2.6118000000000001e+00   6.7400000000000002e-02   2.2130000000000000e-01   1.2827999999999999e+00
  -1.7630000000000001e-01  -3.2979999999999998e-01   2.0588000000000002e+00  -2.2910000000000000e-01  -5.7099999999999998e-02  -8.8000000000000005e-03  -8.2120000000000004e-01   1.0606400000000001e+01   4.0048000000000004e+00   4.2380000000000001e-01   1.7319999999999999e-01   2.8576000000000001e+00
  -4.1880000000000001e-01  -1.0990000000000000e-01   1.8015000000000001e+00  -2.1959999999999999e-01   7.6100000000000001e-02   1.7500000000000002e-02  -3.3289999999999997e-01   1.0695399999999999e+01   3.6564999999999999e+00   4.7199999999999998e-01   7.6999999999999999e-02   2.7381000000000002e+00
  -1.7630000000000001e-01  -4.8359999999999997e-01   1.8015000000000001e+00  -2.7689999999999998e-01  -9.4999999999999998e-03  -4.4000000000000003e-03  -1.3983000000000001e+00   1.1228999999999999e+01   3.1341999999999999e+00   4.3350000000000000e-01   2.3089999999999999e-01   2.7115999999999998e+00
  -2.4249999999999999e-01  -5.2759999999999996e-01   1.9730000000000001e+00  -1.6230000000000000e-01   7.6100000000000001e-02   2.6300000000000000e-02  -7.7680000000000005e-01   1.0473000000000001e+01   2.9600000000000000e+00   3.7569999999999998e-01   1.3469999999999999e-01   2.8353999999999999e+00
  -2.2040000000000001e-01  -2.1980000000000000e-01   1.8015000000000001e+00  -2.7689999999999998e-01  -1.9000000000000000e-02   4.8200000000000000e-02  -8.4340000000000004e-01   1.0784300000000000e+01   2.8730000000000002e+00   4.7199999999999998e-01   1.7319999999999999e-01   2.7425999999999999e+00
  -2.6450000000000001e-01  -3.2979999999999998e-01   1.1152000000000000e+00  -1.0500000000000000e-01   3.8100000000000002e-02   2.1899999999999999e-02  -9.3220000000000003e-01   1.0739800000000001e+01   3.0470999999999999e+00   3.5639999999999999e-01   1.5400000000000000e-01   2.7027000000000001e+00
  -2.1999999999999999e-02  -2.1980000000000000e-01   2.4018999999999999e+00  -2.0050000000000001e-01   6.6600000000000006e-02  -8.8000000000000005e-03  -8.6560000000000004e-01   1.0495200000000001e+01   3.6564999999999999e+00   3.6599999999999999e-01   1.6360000000000000e-01   2.8132999999999999e+00
  -2.6450000000000001e-01  -5.4959999999999998e-01   2.4018999999999999e+00  -3.7240000000000001e-01   3.8100000000000002e-02   4.4000000000000003e-03  -8.6560000000000004e-01   1.0895500000000000e+01   3.3953000000000002e+00   3.7569999999999998e-01   9.6199999999999994e-02   2.7248999999999999e+00
   1.1020000000000001e-01  -3.5170000000000001e-01   2.8309000000000002e+00  -2.3870000000000000e-01   0.0000000000000000e+00  -3.9500000000000000e-02  -5.5489999999999995e-01   1.0539700000000000e+01   3.5695000000000001e+00   3.3710000000000001e-01   9.6199999999999994e-02   2.7513999999999998e+00
  -2.1999999999999999e-02  -2.6379999999999998e-01   1.5441000000000000e+00  -2.4820000000000000e-01  -3.8100000000000002e-02   2.6300000000000000e-02  -1.0431999999999999e+00   1.0762100000000000e+01   3.1341999999999999e+00   4.2380000000000001e-01   1.7319999999999999e-01   2.8001000000000000e+00
   2.1999999999999999e-02  -3.9570000000000000e-01   1.4582999999999999e+00  -1.4319999999999999e-01   0.0000000000000000e+00   4.3900000000000002e-02  -7.9900000000000004e-01   1.0762100000000000e+01   3.0470999999999999e+00   3.6599999999999999e-01   2.0210000000000000e-01   2.7911999999999999e+00
  -2.1999999999999999e-02  -2.1980000000000000e-01   1.4582999999999999e+00  -1.1459999999999999e-01   1.9000000000000000e-02   4.8200000000000000e-02  -1.0431999999999999e+00   1.0739800000000001e+01   3.2212000000000001e+00   3.4680000000000000e-01   5.7700000000000001e-02   2.8178000000000001e+00
   6.6100000000000006e-02  -5.0560000000000005e-01   1.2867999999999999e+00  -1.7190000000000000e-01   9.4999999999999998e-03   8.8000000000000005e-03  -9.7660000000000002e-01   1.0584199999999999e+01   3.0470999999999999e+00   4.6239999999999998e-01   1.1550000000000001e-01   2.7513999999999998e+00
  -1.5429999999999999e-01  -1.5390000000000001e-01   1.2010000000000001e+00  -1.6230000000000000e-01   5.7099999999999998e-02   2.1899999999999999e-02  -7.9900000000000004e-01   1.0695399999999999e+01   3.9177000000000000e+00   3.8529999999999998e-01   1.4430000000000001e-01   2.8045000000000000e+00
  -6.6100000000000006e-02  -6.5949999999999998e-01   1.7157000000000000e+00  -2.0050000000000001e-01  -5.7099999999999998e-02   1.3200000000000000e-02  -1.0431999999999999e+00   1.0984400000000001e+01   3.3083000000000000e+00   4.3350000000000000e-01   1.1550000000000001e-01   2.8045000000000000e+00
  -2.4249999999999999e-01  -3.7369999999999998e-01   1.4582999999999999e+00  -1.1459999999999999e-01   1.2370000000000000e-01   4.4000000000000003e-03  -9.5440000000000003e-01   1.0851000000000001e+01   2.3506000000000000e+00   4.4309999999999999e-01   7.6999999999999999e-02   2.7690999999999999e+00
  -3.3060000000000000e-01  -3.5170000000000001e-01   2.4018999999999999e+00  -1.8140000000000001e-01   8.5599999999999996e-02   3.5099999999999999e-02  -1.1984999999999999e+00   1.0650900000000000e+01   2.9600000000000000e+00   3.8529999999999998e-01   1.8279999999999999e-01   2.7734999999999999e+00
  -1.7630000000000001e-01  -3.2979999999999998e-01   2.5735000000000001e+00  -2.6729999999999998e-01   2.8500000000000001e-02  -1.7500000000000002e-02  -1.0431999999999999e+00   1.0739800000000001e+01   3.2212000000000001e+00   3.6599999999999999e-01   2.1170000000000000e-01   2.7557999999999998e+00
  -8.8200000000000001e-02  -2.8580000000000000e-01   2.1446000000000001e+00  -1.8140000000000001e-01   0.0000000000000000e+00   2.1899999999999999e-02  -1.2650999999999999e+00   1.0828799999999999e+01   3.1341999999999999e+00   3.9489999999999997e-01   1.4430000000000001e-01   2.7911999999999999e+00
  -1.1020000000000001e-01  -3.2979999999999998e-01   1.8015000000000001e+00  -2.9599999999999999e-01   9.4999999999999998e-03   3.5099999999999999e-02  -1.1096999999999999e+00   1.1028900000000000e+01   3.8306000000000000e+00   4.9130000000000001e-01   1.7319999999999999e-01   2.7778999999999998e+00
  -2.6450000000000001e-01  -3.9570000000000000e-01   2.1446000000000001e+00  -2.2910000000000000e-01   3.8100000000000002e-02  -2.6300000000000000e-02  -8.4340000000000004e-01   1.0561900000000000e+01   3.6564999999999999e+00   3.3710000000000001e-01   2.1170000000000000e-01   2.7734999999999999e+00
  -1.5429999999999999e-01  -4.3969999999999998e-01   1.5441000000000000e+00  -2.0999999999999999e-01   1.2370000000000000e-01   1.3200000000000000e-02  -1.1318999999999999e+00   1.0606400000000001e+01   3.4824000000000002e+00   3.7569999999999998e-01   2.1170000000000000e-01   2.7955999999999999e+00
  -1.7630000000000001e-01  -5.4959999999999998e-01   1.6298999999999999e+00  -2.9599999999999999e-01   0.0000000000000000e+00  -3.0700000000000002e-02  -9.7660000000000002e-01   1.0851000000000001e+01   2.7858999999999998e+00   3.4680000000000000e-01   1.3469999999999999e-01   2.7778999999999998e+00
  -2.1999999999999999e-02  -3.5170000000000001e-01   1.6298999999999999e+00  -2.4820000000000000e-01   1.4269999999999999e-01  -5.2600000000000001e-02  -1.0431999999999999e+00   1.0895500000000000e+01   3.0470999999999999e+00   4.4309999999999999e-01   1.7319999999999999e-01   2.7778999999999998e+00
   0.0000000000000000e+00  -5.2759999999999996e-01   1.9730000000000001e+00  -2.0999999999999999e-01   9.4999999999999998e-03  -1.7500000000000002e-02  -9.9880000000000002e-01   1.0695399999999999e+01   3.2212000000000001e+00   3.3710000000000001e-01   9.6199999999999994e-02   2.7778999999999998e+00
  -2.1999999999999999e-02  -4.8359999999999997e-01   1.8015000000000001e+00  -2.1959999999999999e-01   2.8500000000000001e-02   1.3200000000000000e-02  -8.8780000000000003e-01   1.0917700000000000e+01   3.5695000000000001e+00   3.3710000000000001e-01   2.1170000000000000e-01   2.7557999999999998e+00
   2.1999999999999999e-02  -3.5170000000000001e-01   1.6298999999999999e+00  -1.7190000000000000e-01   5.7099999999999998e-02  -5.7000000000000002e-02  -8.2120000000000004e-01   1.0628600000000000e+01   3.2212000000000001e+00   2.7939999999999998e-01   1.5400000000000000e-01   2.7425999999999999e+00
   0.0000000000000000e+00  -5.4959999999999998e-01   1.4582999999999999e+00  -1.8140000000000001e-01  -3.8100000000000002e-02   4.8200000000000000e-02  -9.7660000000000002e-01   1.0762100000000000e+01   2.6989000000000001e+00   4.7199999999999998e-01   1.3469999999999999e-01   2.7602000000000002e+00
  -2.1999999999999999e-02  -3.9570000000000000e-01   2.3161999999999998e+00  -1.9089999999999999e-01   4.7600000000000003e-02  -2.6300000000000000e-02  -9.9880000000000002e-01   1.0650900000000000e+01   2.8730000000000002e+00   3.3710000000000001e-01   2.0210000000000000e-01   2.7867999999999999e+00
  -2.2040000000000001e-01  -4.1770000000000002e-01   2.1446000000000001e+00  -2.6729999999999998e-01   6.6600000000000006e-02   5.7000000000000002e-02  -8.4340000000000004e-01   1.0539700000000000e+01   3.1341999999999999e+00   3.2750000000000001e-01   1.2509999999999999e-01   2.7690999999999999e+00
  -1.7630000000000001e-01  -3.5170000000000001e-01   1.5441000000000000e+00  -2.0050000000000001e-01   2.8500000000000001e-02   2.1899999999999999e-02  -7.9900000000000004e-01   1.0762100000000000e+01   3.1341999999999999e+00   4.0460000000000002e-01   1.6360000000000000e-01   2.7292999999999998e+00
  -1.3230000000000000e-01  -3.5170000000000001e-01   1.7157000000000000e+00  -2.2910000000000000e-01   5.7099999999999998e-02  -1.3200000000000000e-02  -1.0431999999999999e+00   1.0628600000000000e+01   3.3083000000000000e+00   2.6970000000000000e-01   1.9239999999999999e-01   2.7336999999999998e+00
  -1.5429999999999999e-01  -1.9789999999999999e-01   1.7157000000000000e+00  -2.3870000000000000e-01   8.5599999999999996e-02   4.4000000000000003e-03  -8.4340000000000004e-01   1.0717599999999999e+01   2.8730000000000002e+00   4.7199999999999998e-01   1.6360000000000000e-01   2.7778999999999998e+00
  -1.5429999999999999e-01  -3.9570000000000000e-01   1.4582999999999999e+00  -2.1959999999999999e-01   1.1420000000000000e-01  -3.9500000000000000e-02  -9.1000000000000003e-01   1.0650900000000000e+01   3.3953000000000002e+00   3.9489999999999997e-01   1.1550000000000001e-01   2.8266000000000000e+00
  -4.4100000000000000e-02  -5.7160000000000000e-01   1.6298999999999999e+00  -3.2460000000000000e-01   4.7600000000000003e-02   3.0700000000000002e-02  -1.1318999999999999e+00   1.0717599999999999e+01   3.5695000000000001e+00   4.0460000000000002e-01   1.0580000000000001e-01   2.7867999999999999e+00
  -6.6100000000000006e-02  -4.1770000000000002e-01   1.6298999999999999e+00  -2.2910000000000000e-01   8.5599999999999996e-02  -3.9500000000000000e-02  -9.3220000000000003e-01   1.0739800000000001e+01   3.4824000000000002e+00   3.8529999999999998e-01   9.6199999999999994e-02   2.7734999999999999e+00
  -1.1020000000000001e-01  -5.0560000000000005e-01   1.0294000000000001e+00  -2.2910000000000000e-01   8.5599999999999996e-02  -3.9500000000000000e-02  -8.6560000000000004e-01   1.0561900000000000e+01   2.6118000000000001e+00   3.4680000000000000e-01   9.6199999999999994e-02   2.7824000000000000e+00
  -2.1999999999999999e-02  -3.2979999999999998e-01   1.7157000000000000e+00  -2.3870000000000000e-01   6.6600000000000006e-02  -3.0700000000000002e-02  -9.5440000000000003e-01   1.0784300000000000e+01   3.4824000000000002e+00   4.1420000000000001e-01   1.3469999999999999e-01   2.7778999999999998e+00
  -2.8649999999999998e-01  -4.1770000000000002e-01   1.6298999999999999e+00  -9.5500000000000002e-02  -2.8500000000000001e-02   3.5099999999999999e-02  -8.2120000000000004e-01   1.0873200000000001e+01   3.3083000000000000e+00   3.8529999999999998e-01   2.1170000000000000e-01   2.7513999999999998e+00
  -2.6450000000000001e-01  -4.6170000000000000e-01   1.9730000000000001e+00  -2.3870000000000000e-01   0.0000000000000000e+00   1.7500000000000002e-02  -1.0653999999999999e+00   1.0762100000000000e+01   2.5247000000000002e+00   3.3710000000000001e-01   1.0580000000000001e-01   2.7911999999999999e+00
  -4.4100000000000000e-02  -3.0780000000000002e-01   1.3725000000000001e+00  -2.0050000000000001e-01   9.5200000000000007e-02  -8.8000000000000005e-03  -9.5440000000000003e-01   1.0650900000000000e+01   2.9600000000000000e+00   4.0460000000000002e-01   1.4430000000000001e-01   2.7734999999999999e+00
  -2.4249999999999999e-01  -3.0780000000000002e-01   2.0588000000000002e+00  -2.0050000000000001e-01   6.6600000000000006e-02  -4.3900000000000002e-02  -8.4340000000000004e-01   1.0917700000000000e+01   3.9177000000000000e+00   4.0460000000000002e-01   1.0580000000000001e-01   2.7690999999999999e+00
  -2.1999999999999999e-02  -4.3969999999999998e-01   1.9730000000000001e+00  -2.5779999999999997e-01   1.0470000000000000e-01  -8.8000000000000005e-03  -9.7660000000000002e-01   1.0828799999999999e+01   3.2212000000000001e+00   3.3710000000000001e-01   1.0580000000000001e-01   2.7734999999999999e+00
  -1.1020000000000001e-01  -3.5170000000000001e-01   1.6298999999999999e+00  -1.9089999999999999e-01  -2.8500000000000001e-02   3.0700000000000002e-02  -1.0209999999999999e+00   1.0717599999999999e+01   3.3953000000000002e+00   3.8529999999999998e-01   9.6199999999999994e-02   2.7690999999999999e+00
  -1.9839999999999999e-01  -3.2979999999999998e-01   1.6298999999999999e+00  -2.5779999999999997e-01   2.8500000000000001e-02   3.5099999999999999e-02  -9.3220000000000003e-01   1.0806500000000000e+01   2.5247000000000002e+00   4.1420000000000001e-01   1.1550000000000001e-01   2.7602000000000002e+00
   4.4100000000000000e-02  -3.9570000000000000e-01   1.4582999999999999e+00  -1.8140000000000001e-01   3.8100000000000002e-02   1.7500000000000002e-02  -8.8780000000000003e-01   1.0739800000000001e+01   2.6989000000000001e+00   4.2380000000000001e-01   1.6360000000000000e-01   2.7646999999999999e+00
  -8.3760000000000001e-01  -1.5390000000000001e-01   2.1446000000000001e+00  -2.0999999999999999e-01   1.7130000000000001e-01  -1.3200000000000000e-02  -9.9880000000000002e-01   1.0828799999999999e+01   2.6118000000000001e+00   4.4309999999999999e-01   1.3469999999999999e-01   2.7513999999999998e+00
   1.7630000000000001e-01  -5.7160000000000000e-01   1.9730000000000001e+00  -3.3420000000000000e-01   3.8100000000000002e-02  -8.8000000000000005e-03  -1.1096999999999999e+00   1.0673100000000000e+01   3.1341999999999999e+00   3.9489999999999997e-01   1.5400000000000000e-01   2.7867999999999999e+00
  -6.8330000000000002e-01  -4.1770000000000002e-01   1.4582999999999999e+00  -2.1959999999999999e-01   3.8100000000000002e-02  -4.4000000000000003e-03  -9.9880000000000002e-01   1.0539700000000000e+01   3.4824000000000002e+00   3.1790000000000002e-01   1.7319999999999999e-01   2.7469999999999999e+00
   3.0859999999999999e-01  -4.1770000000000002e-01   2.2303999999999999e+00  -2.2910000000000000e-01   3.8100000000000002e-02   3.0700000000000002e-02  -1.0875999999999999e+00   1.0784300000000000e+01   2.2635999999999998e+00   3.3710000000000001e-01   1.8279999999999999e-01   2.7381000000000002e+00
  -3.0859999999999999e-01  -2.6379999999999998e-01   1.2010000000000001e+00  -2.5779999999999997e-01   4.7600000000000003e-02   1.3200000000000000e-02  -8.4340000000000004e-01   1.0695399999999999e+01   1.8283000000000000e+00   3.8529999999999998e-01   7.6999999999999999e-02   2.7734999999999999e+00
   2.8649999999999998e-01  -2.4179999999999999e-01   1.2867999999999999e+00  -1.3370000000000001e-01   6.6600000000000006e-02  -1.3200000000000000e-02  -7.3240000000000005e-01   1.0384100000000000e+01   4.7012999999999998e+00   3.8529999999999998e-01   1.9239999999999999e-01   2.7602000000000002e+00
  -3.5270000000000001e-01  -2.6379999999999998e-01   1.3725000000000001e+00  -1.8140000000000001e-01   6.6600000000000006e-02  -3.5099999999999999e-02  -6.2150000000000005e-01   1.0095000000000001e+01   1.0447000000000000e+00   3.6599999999999999e-01   7.6999999999999999e-02   2.7955999999999999e+00
   2.4249999999999999e-01  -5.9360000000000002e-01   2.1446000000000001e+00  -1.8140000000000001e-01   9.4999999999999998e-03  -4.3900000000000002e-02  -1.5980000000000001e+00   1.2074000000000000e+01   3.6564999999999999e+00   4.1420000000000001e-01   1.3469999999999999e-01   2.8045000000000000e+00
  -4.4080000000000003e-01  -4.6170000000000000e-01   1.6298999999999999e+00  -1.9089999999999999e-01   9.5200000000000007e-02  -2.6300000000000000e-02  -7.1020000000000005e-01   9.8504000000000005e+00   2.2635999999999998e+00   4.1420000000000001e-01   1.1550000000000001e-01   2.7602000000000002e+00
   1.7630000000000001e-01  -5.7160000000000000e-01   1.2867999999999999e+00  -2.5779999999999997e-01   1.9000000000000000e-02  -2.1899999999999999e-02  -9.7660000000000002e-01   1.0584199999999999e+01   3.3083000000000000e+00   4.4309999999999999e-01   7.6999999999999999e-02   2.7513999999999998e+00
  -3.0859999999999999e-01  -4.3969999999999998e-01   1.4582999999999999e+00  -1.8140000000000001e-01   1.3320000000000001e-01  -2.1899999999999999e-02  -1.1984999999999999e+00   1.1740399999999999e+01   3.9177000000000000e+00   3.7569999999999998e-01   2.2130000000000000e-01   2.7911999999999999e+00
  -6.6100000000000006e-02  -6.3749999999999996e-01   2.5735000000000001e+00  -2.0050000000000001e-01  -2.8500000000000001e-02   8.8000000000000005e-03  -9.1000000000000003e-01   1.0139500000000000e+01   2.4377000000000000e+00   4.4309999999999999e-01   1.9239999999999999e-01   2.8132999999999999e+00
  -3.0859999999999999e-01  -4.6170000000000000e-01   1.6298999999999999e+00  -1.1459999999999999e-01   1.2370000000000000e-01   0.0000000000000000e+00  -1.1762999999999999e+00   1.0762100000000000e+01   4.0918000000000001e+00   4.9130000000000001e-01   1.8279999999999999e-01   2.8045000000000000e+00
   8.8200000000000001e-02  -5.7160000000000000e-01   1.5441000000000000e+00  -2.3870000000000000e-01  -9.4999999999999998e-03  -3.0700000000000002e-02  -9.1000000000000003e-01   1.0762100000000000e+01   2.3506000000000000e+00   3.6599999999999999e-01   8.6599999999999996e-02   2.7690999999999999e+00
  -2.8649999999999998e-01  -3.2979999999999998e-01   7.7210000000000001e-01  -1.9089999999999999e-01   1.4269999999999999e-01   1.3200000000000000e-02  -1.0431999999999999e+00   1.0695399999999999e+01   3.2212000000000001e+00   4.0460000000000002e-01   1.9239999999999999e-01   2.7955999999999999e+00
  -1.1020000000000001e-01  -3.9570000000000000e-01   2.0588000000000002e+00  -2.5779999999999997e-01   1.5229999999999999e-01   0.0000000000000000e+00  -9.9880000000000002e-01   1.0806500000000000e+01   2.7858999999999998e+00   3.5639999999999999e-01   1.5400000000000000e-01   2.7646999999999999e+00
  -2.2040000000000001e-01  -2.8580000000000000e-01   2.0588000000000002e+00  -1.4319999999999999e-01   1.9000000000000000e-02  -1.7500000000000002e-02  -8.4340000000000004e-01   1.0428500000000000e+01   2.6989000000000001e+00   3.1790000000000002e-01   7.6999999999999999e-02   2.7778999999999998e+00
   0.0000000000000000e+00  -4.6170000000000000e-01   1.5441000000000000e+00  -1.7190000000000000e-01   1.0470000000000000e-01  -3.5099999999999999e-02  -9.9880000000000002e-01   1.0962199999999999e+01   3.9177000000000000e+00   3.5639999999999999e-01   1.3469999999999999e-01   2.8045000000000000e+00
  -1.3230000000000000e-01  -7.9139999999999999e-01   1.1152000000000000e+00  -2.0050000000000001e-01  -4.7600000000000003e-02   4.4000000000000003e-03  -1.0431999999999999e+00   1.0650900000000000e+01   2.7858999999999998e+00   3.3710000000000001e-01   2.1170000000000000e-01   2.8045000000000000e+00
  -8.8200000000000001e-02  -3.0780000000000002e-01   1.1152000000000000e+00  -1.4319999999999999e-01   4.7600000000000003e-02   1.3200000000000000e-02  -1.1096999999999999e+00   1.0695399999999999e+01   4.1788999999999996e+00   4.4309999999999999e-01   1.5400000000000000e-01   2.7778999999999998e+00
  -1.9839999999999999e-01  -4.1770000000000002e-01   2.0588000000000002e+00  -1.5279999999999999e-01   1.9000000000000000e-02  -3.9500000000000000e-02  -6.2150000000000005e-01   1.0584199999999999e+01   2.5247000000000002e+00   4.5269999999999999e-01   1.4430000000000001e-01   2.7867999999999999e+00
  -3.3060000000000000e-01  -2.4179999999999999e-01   2.1446000000000001e+00  -2.2910000000000000e-01   6.6600000000000006e-02   4.4000000000000003e-03  -1.0875999999999999e+00   1.0673100000000000e+01   3.4824000000000002e+00   3.6599999999999999e-01   1.6360000000000000e-01   2.7778999999999998e+00
  -8.8200000000000001e-02  -5.2759999999999996e-01   1.6298999999999999e+00  -2.0050000000000001e-01   1.9000000000000000e-02   2.1899999999999999e-02  -9.1000000000000003e-01   1.0828799999999999e+01   3.7435999999999998e+00   4.7199999999999998e-01   1.1550000000000001e-01   2.8089000000000000e+00
  -3.3060000000000000e-01  -4.1770000000000002e-01   1.0294000000000001e+00  -1.7190000000000000e-01   6.6600000000000006e-02   8.8000000000000005e-03  -1.0209999999999999e+00   1.0695399999999999e+01   2.8730000000000002e+00   3.2750000000000001e-01   1.5400000000000000e-01   2.7867999999999999e+00
  -1.7630000000000001e-01  -4.6170000000000000e-01   6.0050000000000003e-01  -1.3370000000000001e-01   3.8100000000000002e-02   2.1899999999999999e-02  -1.1318999999999999e+00   1.0762100000000000e+01   3.5695000000000001e+00   3.4680000000000000e-01   8.6599999999999996e-02   2.7690999999999999e+00
  -3.3060000000000000e-01  -4.6170000000000000e-01   1.0294000000000001e+00  -2.0999999999999999e-01   1.6180000000000000e-01  -2.1899999999999999e-02  -1.0431999999999999e+00   1.0762100000000000e+01   2.4377000000000000e+00   4.4309999999999999e-01   1.0580000000000001e-01   2.7955999999999999e+00
  -6.6100000000000006e-02  -5.7160000000000000e-01   1.7157000000000000e+00  -1.5279999999999999e-01   7.6100000000000001e-02   4.4000000000000003e-03  -1.0431999999999999e+00   1.0561900000000000e+01   2.6118000000000001e+00   4.5269999999999999e-01   1.3469999999999999e-01   2.8001000000000000e+00
  -1.9839999999999999e-01  -3.2979999999999998e-01   1.9730000000000001e+00  -8.5900000000000004e-02   4.7600000000000003e-02   1.3200000000000000e-02  -9.3220000000000003e-01   1.0784300000000000e+01   2.6989000000000001e+00   4.2380000000000001e-01   1.1550000000000001e-01   2.7557999999999998e+00
  -2.4249999999999999e-01  -4.1770000000000002e-01   1.7157000000000000e+00  -2.7689999999999998e-01   6.6600000000000006e-02   2.1899999999999999e-02  -9.5440000000000003e-01   1.0851000000000001e+01   2.9600000000000000e+00   3.9489999999999997e-01   9.6199999999999994e-02   2.7425999999999999e+00
  -1.9839999999999999e-01  -3.7369999999999998e-01   1.3725000000000001e+00  -8.5900000000000004e-02   1.2370000000000000e-01   3.9500000000000000e-02  -1.1984999999999999e+00   1.0828799999999999e+01   3.3083000000000000e+00   3.4680000000000000e-01   1.3469999999999999e-01   2.7469999999999999e+00
  -1.1020000000000001e-01  -2.8580000000000000e-01   1.8015000000000001e+00  -2.3870000000000000e-01   2.8500000000000001e-02   1.7500000000000002e-02  -8.8780000000000003e-01   1.0628600000000000e+01   3.2212000000000001e+00   4.7199999999999998e-01   2.2130000000000000e-01   2.8089000000000000e+00
   4.4100000000000000e-02  -3.5170000000000001e-01   1.6298999999999999e+00  -1.7190000000000000e-01   9.4999999999999998e-03   0.0000000000000000e+00  -1.1540999999999999e+00   1.0717599999999999e+01   2.1764999999999999e+00   3.3710000000000001e-01   5.7700000000000001e-02   2.7911999999999999e+00
  -2.1999999999999999e-02  -3.2979999999999998e-01   2.2303999999999999e+00  -1.5279999999999999e-01   9.5200000000000007e-02   0.0000000000000000e+00  -8.2120000000000004e-01   1.0695399999999999e+01   2.6989000000000001e+00   4.0460000000000002e-01   1.1550000000000001e-01   2.7690999999999999e+00
  -2.8649999999999998e-01  -5.0560000000000005e-01   2.2303999999999999e+00  -2.0050000000000001e-01   9.4999999999999998e-03   1.7500000000000002e-02  -1.2428999999999999e+00   1.0762100000000000e+01   3.3953000000000002e+00   3.5639999999999999e-01   1.0580000000000001e-01   2.8045000000000000e+00
  -3.0859999999999999e-01  -3.9570000000000000e-01   6.8630000000000002e-01  -1.8140000000000001e-01  -4.7600000000000003e-02   2.1899999999999999e-02  -9.3220000000000003e-01   1.0650900000000000e+01   3.4824000000000002e+00   5.0090000000000001e-01   2.1170000000000000e-01   2.7734999999999999e+00
  -1.1020000000000001e-01  -2.1980000000000000e-01   1.6298999999999999e+00  -1.7190000000000000e-01   8.5599999999999996e-02   2.6300000000000000e-02  -7.9900000000000004e-01   1.0739800000000001e+01   3.1341999999999999e+00   4.2380000000000001e-01   1.6360000000000000e-01   2.7336999999999998e+00
  -2.4249999999999999e-01  -4.3969999999999998e-01   1.5441000000000000e+00  -2.6729999999999998e-01   3.8100000000000002e-02  -1.7500000000000002e-02  -1.0653999999999999e+00   1.0717599999999999e+01   3.0470999999999999e+00   4.4309999999999999e-01   1.3469999999999999e-01   2.7690999999999999e+00
  -3.0859999999999999e-01  -4.3969999999999998e-01   1.3725000000000001e+00  -2.1959999999999999e-01  -1.9000000000000000e-02  -3.9500000000000000e-02  -1.1096999999999999e+00   1.0584199999999999e+01   3.8306000000000000e+00   3.6599999999999999e-01   1.3469999999999999e-01   2.7911999999999999e+00
  -6.6100000000000006e-02  -4.8359999999999997e-01   1.4582999999999999e+00  -3.0549999999999999e-01   3.8100000000000002e-02   2.1899999999999999e-02  -1.0209999999999999e+00   1.0717599999999999e+01   2.7858999999999998e+00   5.0090000000000001e-01   6.7400000000000002e-02   2.8045000000000000e+00
  -2.6450000000000001e-01  -4.1770000000000002e-01   1.1152000000000000e+00  -2.2910000000000000e-01   7.6100000000000001e-02  -1.7500000000000002e-02  -8.4340000000000004e-01   1.0695399999999999e+01   3.0470999999999999e+00   4.7199999999999998e-01   1.0580000000000001e-01   2.7955999999999999e+00
  -2.8649999999999998e-01  -4.3969999999999998e-01   1.6298999999999999e+00  -3.8199999999999998e-02   2.8500000000000001e-02  -1.7500000000000002e-02  -9.3220000000000003e-01   1.0784300000000000e+01   2.9600000000000000e+00   3.9489999999999997e-01   1.7319999999999999e-01   2.7690999999999999e+00
  -1.3230000000000000e-01  -3.2979999999999998e-01   1.8872000000000000e+00  -2.7689999999999998e-01   9.5200000000000007e-02   8.8000000000000005e-03  -9.3220000000000003e-01   1.0762100000000000e+01   3.6564999999999999e+00   3.6599999999999999e-01   1.5400000000000000e-01   2.7911999999999999e+00
  -1.9839999999999999e-01  -3.7369999999999998e-01   1.7157000000000000e+00  -2.3870000000000000e-01   0.0000000000000000e+00  -2.1899999999999999e-02  -9.7660000000000002e-01   1.0717599999999999e+01   3.3953000000000002e+00   4.3350000000000000e-01   1.5400000000000000e-01   2.7734999999999999e+00
  -3.9679999999999999e-01  -6.1550000000000005e-01   1.5441000000000000e+00  -2.0999999999999999e-01   0.0000000000000000e+00  -8.8000000000000005e-03  -1.0653999999999999e+00   1.0606400000000001e+01   2.6989000000000001e+00   3.4680000000000000e-01   1.3469999999999999e-01   2.7734999999999999e+00
  -4.4100000000000000e-02  -4.1770000000000002e-01   1.8015000000000001e+00  -2.3870000000000000e-01   5.7099999999999998e-02  -3.0700000000000002e-02  -8.8780000000000003e-01   1.0695399999999999e+01   3.3083000000000000e+00   4.0460000000000002e-01   1.3469999999999999e-01   2.7469999999999999e+00
  -1.5429999999999999e-01  -5.2759999999999996e-01   2.3161999999999998e+00  -1.7190000000000000e-01   1.5229999999999999e-01  -2.6300000000000000e-02  -8.2120000000000004e-01   1.0695399999999999e+01   3.4824000000000002e+00   3.9489999999999997e-01   8.6599999999999996e-02   2.7602000000000002e+00
  -2.4249999999999999e-01  -4.1770000000000002e-01   2.1446000000000001e+00  -1.7190000000000000e-01   9.5200000000000007e-02   4.4000000000000003e-03  -1.1984999999999999e+00   1.0828799999999999e+01   3.6564999999999999e+00   3.4680000000000000e-01   1.7319999999999999e-01   2.7690999999999999e+00
  -2.4249999999999999e-01  -5.7160000000000000e-01   1.6298999999999999e+00  -2.3870000000000000e-01   1.7130000000000001e-01  -4.3900000000000002e-02  -9.3220000000000003e-01   1.0739800000000001e+01   2.7858999999999998e+00   3.3710000000000001e-01   1.3469999999999999e-01   2.8310000000000000e+00
  -3.3060000000000000e-01  -5.4959999999999998e-01   1.9730000000000001e+00  -2.6729999999999998e-01   9.5200000000000007e-02  -4.4000000000000003e-03  -1.0431999999999999e+00   1.0695399999999999e+01   3.5695000000000001e+00   3.9489999999999997e-01   2.5019999999999998e-01   2.8089000000000000e+00
  -4.6289999999999998e-01  -2.6379999999999998e-01   1.5441000000000000e+00  -1.9089999999999999e-01   8.5599999999999996e-02   1.7500000000000002e-02  -7.9900000000000004e-01   1.0650900000000000e+01   3.8306000000000000e+00   3.5639999999999999e-01   1.1550000000000001e-01   2.8132999999999999e+00
  -8.8200000000000001e-02  -5.0560000000000005e-01   1.7157000000000000e+00  -3.0549999999999999e-01   1.0470000000000000e-01   1.3200000000000000e-02  -7.5460000000000005e-01   1.0695399999999999e+01   4.5270999999999999e+00   4.3350000000000000e-01   2.0210000000000000e-01   2.7425999999999999e+00
  -8.8200000000000001e-02  -4.6170000000000000e-01   1.6298999999999999e+00  -1.8140000000000001e-01   1.9000000000000000e-02  -1.7500000000000002e-02  -1.0431999999999999e+00   1.0762100000000000e+01   3.0470999999999999e+00   4.4309999999999999e-01   1.5400000000000000e-01   2.7824000000000000e+00
  -2.2040000000000001e-01  -4.8359999999999997e-01   2.1446000000000001e+00  -1.5279999999999999e-01   7.6100000000000001e-02  -3.9500000000000000e-02  -9.5440000000000003e-01   1.0762100000000000e+01   3.8306000000000000e+00   3.7569999999999998e-01   1.3469999999999999e-01   2.7867999999999999e+00
  -4.4100000000000000e-02  -5.0560000000000005e-01   7.7210000000000001e-01  -1.5279999999999999e-01   1.9000000000000000e-02   0.0000000000000000e+00  -8.4340000000000004e-01   1.0762100000000000e+01   3.4824000000000002e+00   3.7569999999999998e-01   1.2509999999999999e-01   2.8089000000000000e+00
   2.1999999999999999e-02  -4.3969999999999998e-01   1.7157000000000000e+00  -1.1459999999999999e-01   4.7600000000000003e-02   2.6300000000000000e-02  -8.8780000000000003e-01   1.0762100000000000e+01   2.6118000000000001e+00   4.1420000000000001e-01   6.7400000000000002e-02   2.8045000000000000e+00
  -2.4249999999999999e-01  -4.3969999999999998e-01   1.6298999999999999e+00  -1.6230000000000000e-01   4.7600000000000003e-02   8.8000000000000005e-03  -8.6560000000000004e-01   1.0784300000000000e+01   3.3953000000000002e+00   3.7569999999999998e-01   1.7319999999999999e-01   2.7690999999999999e+00
  -2.4249999999999999e-01  -4.1770000000000002e-01   2.3161999999999998e+00  -2.5779999999999997e-01   1.2370000000000000e-01   2.1899999999999999e-02  -1.1318999999999999e+00   1.0717599999999999e+01   2.6989000000000001e+00   3.7569999999999998e-01   1.6360000000000000e-01   2.7513999999999998e+00
  -1.3230000000000000e-01  -4.8359999999999997e-01   1.8872000000000000e+00  -2.0050000000000001e-01   1.1420000000000000e-01   3.9500000000000000e-02  -8.8780000000000003e-01   1.0895500000000000e+01   3.0470999999999999e+00   3.7569999999999998e-01   1.0580000000000001e-01   2.7778999999999998e+00
   2.6450000000000001e-01  -3.9570000000000000e-01   1.9730000000000001e+00  -2.7689999999999998e-01  -7.6100000000000001e-02   7.4499999999999997e-02  -9.3220000000000003e-01   1.0584199999999999e+01   2.9600000000000000e+00   4.1420000000000001e-01   5.7700000000000001e-02   2.7381000000000002e+00
  -1.0580000000000001e+00  -5.0560000000000005e-01   9.4359999999999999e-01  -1.0500000000000000e-01   1.3320000000000001e-01  -1.3200000000000000e-02  -9.5440000000000003e-01   1.0762100000000000e+01   3.0470999999999999e+00   3.4680000000000000e-01   1.9239999999999999e-01   2.7690999999999999e+00
   9.9190000000000000e-01  -7.0350000000000001e-01   2.0588000000000002e+00  -1.8140000000000001e-01  -9.5200000000000007e-02   3.5099999999999999e-02  -8.6560000000000004e-01   1.1162300000000000e+01   2.3506000000000000e+00   3.2750000000000001e-01   8.6599999999999996e-02   2.7867999999999999e+00
  -1.7634000000000001e+00  -6.6000000000000003e-02   1.4582999999999999e+00  -1.7190000000000000e-01   1.7130000000000001e-01   3.5099999999999999e-02  -1.0209999999999999e+00   1.0917700000000000e+01   2.9600000000000000e+00   3.9489999999999997e-01   1.2509999999999999e-01   2.8001000000000000e+00
   5.5110000000000003e-01  -8.3540000000000003e-01   2.1446000000000001e+00  -2.0050000000000001e-01  -1.1420000000000000e-01   8.8000000000000005e-03  -9.5440000000000003e-01   1.0739800000000001e+01   2.8730000000000002e+00   3.9489999999999997e-01   7.6999999999999999e-02   2.8089000000000000e+00
  -6.1719999999999997e-01   0.0000000000000000e+00   7.7210000000000001e-01  -1.7190000000000000e-01   9.5200000000000007e-02  -2.1899999999999999e-02  -1.0875999999999999e+00   1.1028900000000000e+01   3.0470999999999999e+00   2.7939999999999998e-01   2.1170000000000000e-01   2.7557999999999998e+00
   6.1719999999999997e-01  -5.4959999999999998e-01   1.8872000000000000e+00  -2.6729999999999998e-01  -9.5200000000000007e-02  -4.8200000000000000e-02  -1.1984999999999999e+00   1.0584199999999999e+01   2.7858999999999998e+00   3.2750000000000001e-01   1.4430000000000001e-01   2.8045000000000000e+00
  -1.0580000000000001e+00  -4.8359999999999997e-01   1.3725000000000001e+00  -9.5500000000000002e-02   6.6600000000000006e-02   6.1400000000000003e-02  -1.1540999999999999e+00   1.1051100000000000e+01   3.3953000000000002e+00   4.0460000000000002e-01   2.0210000000000000e-01   2.7513999999999998e+00
   3.0859999999999999e-01  -3.9570000000000000e-01   2.5735000000000001e+00  -3.0549999999999999e-01   1.0470000000000000e-01   8.8000000000000005e-03  -1.0653999999999999e+00   1.0628600000000000e+01   3.2212000000000001e+00   3.9489999999999997e-01   1.6360000000000000e-01   2.7690999999999999e+00
  -3.7469999999999998e-01  -3.7369999999999998e-01   1.1152000000000000e+00  -2.2910000000000000e-01   3.8100000000000002e-02  -8.8000000000000005e-03  -8.8780000000000003e-01   1.0695399999999999e+01   2.6989000000000001e+00   3.6599999999999999e-01   2.1170000000000000e-01   2.7690999999999999e+00
   1.9839999999999999e-01  -5.0560000000000005e-01   2.1446000000000001e+00  -1.9089999999999999e-01   4.7600000000000003e-02   4.8200000000000000e-02  -1.1540999999999999e+00   1.1095599999999999e+01   3.3953000000000002e+00   3.6599999999999999e-01   6.7400000000000002e-02   2.8487000000000000e+00
  -5.0700000000000001e-01  -3.9570000000000000e-01   1.6298999999999999e+00  -1.8140000000000001e-01   1.2370000000000000e-01  -4.4000000000000003e-03  -1.0209999999999999e+00   1.0317299999999999e+01   3.2212000000000001e+00   3.8529999999999998e-01   1.4430000000000001e-01   2.7557999999999998e+00
   4.4100000000000000e-02  -7.6939999999999997e-01   2.1446000000000001e+00  -2.0050000000000001e-01   1.5229999999999999e-01  -4.4000000000000003e-03  -1.1318999999999999e+00   1.0762100000000000e+01   3.0470999999999999e+00   3.1790000000000002e-01   1.2509999999999999e-01   2.7557999999999998e+00
  -5.2900000000000003e-01  -2.6379999999999998e-01   7.7210000000000001e-01  -1.5279999999999999e-01  -9.4999999999999998e-03   2.6300000000000000e-02  -9.7660000000000002e-01   1.0962199999999999e+01   3.1341999999999999e+00   4.0460000000000002e-01   8.6599999999999996e-02   2.8089000000000000e+00
   0.0000000000000000e+00  -4.6170000000000000e-01   1.4582999999999999e+00  -1.2410000000000000e-01   4.7600000000000003e-02   3.0700000000000002e-02  -9.3220000000000003e-01   1.0650900000000000e+01   3.0470999999999999e+00   4.2380000000000001e-01   9.6199999999999994e-02   2.8045000000000000e+00
  -2.6450000000000001e-01  -3.5170000000000001e-01   1.1152000000000000e+00  -2.1959999999999999e-01  -5.7099999999999998e-02   4.3900000000000002e-02  -1.1984999999999999e+00   1.0673100000000000e+01   3.6564999999999999e+00   4.2380000000000001e-01   1.2509999999999999e-01   2.8132999999999999e+00
  -2.1999999999999999e-02  -5.7160000000000000e-01   1.3725000000000001e+00  -2.0050000000000001e-01   6.6600000000000006e-02   2.1899999999999999e-02  -9.5440000000000003e-01   1.0695399999999999e+01   2.9600000000000000e+00   3.6599999999999999e-01   1.2509999999999999e-01   2.7204000000000002e+00
  -1.9839999999999999e-01  -3.2979999999999998e-01   1.5441000000000000e+00  -2.1959999999999999e-01   1.3320000000000001e-01  -5.2600000000000001e-02  -9.9880000000000002e-01   1.0984400000000001e+01   3.1341999999999999e+00   3.3710000000000001e-01   5.7700000000000001e-02   2.7602000000000002e+00
  -1.3230000000000000e-01  -3.9570000000000000e-01   2.2303999999999999e+00  -2.3870000000000000e-01   5.7099999999999998e-02   2.6300000000000000e-02  -1.0209999999999999e+00   1.0851000000000001e+01   1.7412000000000001e+00   3.7569999999999998e-01   1.8279999999999999e-01   2.7778999999999998e+00
  -6.6100000000000006e-02  -4.1770000000000002e-01   1.2010000000000001e+00  -2.4820000000000000e-01   1.1420000000000000e-01   2.6300000000000000e-02  -8.4340000000000004e-01   1.0495200000000001e+01   2.7858999999999998e+00   3.7569999999999998e-01   1.5400000000000000e-01   2.7690999999999999e+00
  -2.8649999999999998e-01  -5.0560000000000005e-01   2.3161999999999998e+00  -2.0050000000000001e-01   7.6100000000000001e-02  -2.1899999999999999e-02  -1.0653999999999999e+00   1.0962199999999999e+01   3.4824000000000002e+00   4.8159999999999997e-01   1.7319999999999999e-01   2.7867999999999999e+00
  -3.7469999999999998e-01  -2.8580000000000000e-01   2.4018999999999999e+00  -2.1959999999999999e-01  -1.9000000000000000e-02  -2.1899999999999999e-02  -9.3220000000000003e-01   1.0739800000000001e+01   2.4377000000000000e+00   3.9489999999999997e-01   1.1550000000000001e-01   2.7778999999999998e+00
  -4.8490000000000000e-01  -8.5740000000000005e-01   1.5441000000000000e+00  -2.3870000000000000e-01   2.0930000000000001e-01  -5.7000000000000002e-02  -9.9880000000000002e-01   1.0784300000000000e+01   3.6564999999999999e+00   4.4309999999999999e-01   1.1550000000000001e-01   2.7602000000000002e+00
  -2.4249999999999999e-01  -4.6170000000000000e-01   1.7157000000000000e+00  -2.5779999999999997e-01   2.8500000000000001e-02   2.6300000000000000e-02  -1.0653999999999999e+00   1.0851000000000001e+01   4.0918000000000001e+00   4.0460000000000002e-01   1.5400000000000000e-01   2.7646999999999999e+00
  -4.4100000000000000e-02  -4.6170000000000000e-01   1.4582999999999999e+00  -1.4319999999999999e-01   6.6600000000000006e-02   1.3200000000000000e-02  -1.0209999999999999e+00   1.0628600000000000e+01   3.2212000000000001e+00   4.7199999999999998e-01   7.6999999999999999e-02   2.7778999999999998e+00
  -1.7630000000000001e-01  -5.0560000000000005e-01   1.6298999999999999e+00  -2.5779999999999997e-01  -9.4999999999999998e-03   6.1400000000000003e-02  -1.0875999999999999e+00   1.0717599999999999e+01   3.6564999999999999e+00   2.9859999999999998e-01   1.8279999999999999e-01   2.7690999999999999e+00
  -1.3230000000000000e-01  -3.5170000000000001e-01   1.8872000000000000e+00  -6.6799999999999998e-02   1.0470000000000000e-01   5.7000000000000002e-02  -8.8780000000000003e-01   1.0606400000000001e+01   2.9600000000000000e+00   3.4680000000000000e-01   1.7319999999999999e-01   2.7690999999999999e+00
  -3.3060000000000000e-01  -2.8580000000000000e-01   2.2303999999999999e+00  -2.4820000000000000e-01   7.6100000000000001e-02  -5.2600000000000001e-02  -1.0431999999999999e+00   1.0873200000000001e+01   3.2212000000000001e+00   4.6239999999999998e-01   1.4430000000000001e-01   2.8001000000000000e+00
  -2.2040000000000001e-01  -3.7369999999999998e-01   1.4582999999999999e+00  -2.4820000000000000e-01   9.4999999999999998e-03   8.8000000000000005e-03  -9.5440000000000003e-01   1.0673100000000000e+01   2.3506000000000000e+00   5.2020000000000000e-01   1.5400000000000000e-01   2.7778999999999998e+00
  -3.3060000000000000e-01  -5.0560000000000005e-01   1.7157000000000000e+00  -1.7190000000000000e-01  -2.8500000000000001e-02   3.9500000000000000e-02  -1.0875999999999999e+00   1.0739800000000001e+01   3.1341999999999999e+00   4.0460000000000002e-01   1.0580000000000001e-01   2.7602000000000002e+00
  -1.5429999999999999e-01  -4.1770000000000002e-01   1.3725000000000001e+00  -2.7689999999999998e-01   5.7099999999999998e-02   8.8000000000000005e-03  -1.0431999999999999e+00   1.0517500000000000e+01   3.3953000000000002e+00   4.6239999999999998e-01   8.6599999999999996e-02   2.7513999999999998e+00
  -1.3230000000000000e-01  -5.2759999999999996e-01   1.3725000000000001e+00  -2.0999999999999999e-01   1.3320000000000001e-01  -2.1899999999999999e-02  -1.1762999999999999e+00   1.0939900000000000e+01   2.8730000000000002e+00   3.7569999999999998e-01   1.3469999999999999e-01   2.7824000000000000e+00
  -1.1020000000000001e-01  -3.5170000000000001e-01   1.3725000000000001e+00  -1.7190000000000000e-01   1.1420000000000000e-01   8.8000000000000005e-03  -9.5440000000000003e-01   1.0828799999999999e+01   3.5695000000000001e+00   4.7199999999999998e-01   1.8279999999999999e-01   2.7824000000000000e+00
  -2.6450000000000001e-01  -5.4959999999999998e-01   1.7157000000000000e+00  -2.7689999999999998e-01   5.7099999999999998e-02   2.1899999999999999e-02  -8.6560000000000004e-01   1.0673100000000000e+01   2.5247000000000002e+00   4.8159999999999997e-01   3.8500000000000000e-02   2.8089000000000000e+00
  -6.6100000000000006e-02  -3.5170000000000001e-01   1.6298999999999999e+00  -2.1959999999999999e-01   2.8500000000000001e-02  -4.4000000000000003e-03  -7.5460000000000005e-01   1.0695399999999999e+01   3.2212000000000001e+00   4.0460000000000002e-01   1.4430000000000001e-01   2.7557999999999998e+00
  -2.6450000000000001e-01  -2.4179999999999999e-01   1.1152000000000000e+00  -2.2910000000000000e-01  -4.7600000000000003e-02   4.3900000000000002e-02  -1.1540999999999999e+00   1.0717599999999999e+01   2.9600000000000000e+00   4.1420000000000001e-01   8.6599999999999996e-02   2.8089000000000000e+00
  -1.5429999999999999e-01  -3.9570000000000000e-01   1.9730000000000001e+00  -2.2910000000000000e-01   1.9000000000000000e-02   4.4000000000000003e-03  -1.0209999999999999e+00   1.0851000000000001e+01   2.8730000000000002e+00   3.7569999999999998e-01   1.0580000000000001e-01   2.7824000000000000e+00
  -1.3230000000000000e-01  -2.8580000000000000e-01   1.2867999999999999e+00  -1.4319999999999999e-01   4.7600000000000003e-02  -3.5099999999999999e-02  -9.7660000000000002e-01   1.0717599999999999e+01   2.7858999999999998e+00   3.8529999999999998e-01   1.2509999999999999e-01   2.7646999999999999e+00
  -1.5429999999999999e-01  -4.3969999999999998e-01   1.4582999999999999e+00  -1.9089999999999999e-01   4.7600000000000003e-02   8.8000000000000005e-03  -9.7660000000000002e-01   1.0717599999999999e+01   3.4824000000000002e+00   4.4309999999999999e-01   1.4430000000000001e-01   2.7778999999999998e+00
  -2.4249999999999999e-01  -6.5949999999999998e-01   1.8872000000000000e+00  -1.1459999999999999e-01   1.9000000000000000e-02   1.7500000000000002e-02  -8.4340000000000004e-01   1.0739800000000001e+01   2.8730000000000002e+00   4.1420000000000001e-01   1.7319999999999999e-01   2.8001000000000000e+00
  -2.1999999999999999e-02  -4.3969999999999998e-01   1.1152000000000000e+00  -2.7689999999999998e-01   9.4999999999999998e-03   6.1400000000000003e-02  -1.0431999999999999e+00   1.0828799999999999e+01   3.3953000000000002e+00   3.4680000000000000e-01   1.6360000000000000e-01   2.7867999999999999e+00
  -2.1999999999999999e-02  -4.3969999999999998e-01   1.2867999999999999e+00  -1.4319999999999999e-01   9.4999999999999998e-03   8.8000000000000005e-03  -1.0653999999999999e+00   1.0851000000000001e+01   3.6564999999999999e+00   3.7569999999999998e-01   1.9239999999999999e-01   2.7602000000000002e+00
  -6.6100000000000006e-02  -4.6170000000000000e-01   1.5441000000000000e+00  -4.7699999999999999e-02   1.1420000000000000e-01   3.9500000000000000e-02  -8.8780000000000003e-01   1.0806500000000000e+01   2.9600000000000000e+00   4.2380000000000001e-01   2.0210000000000000e-01   2.7734999999999999e+00
  -3.5270000000000001e-01  -5.4959999999999998e-01   1.4582999999999999e+00  -1.2410000000000000e-01   3.8100000000000002e-02   8.8000000000000005e-03  -1.0431999999999999e+00   1.0895500000000000e+01   2.7858999999999998e+00   4.7199999999999998e-01   3.8500000000000000e-02   2.8132999999999999e+00
  -3.7469999999999998e-01  -4.8359999999999997e-01   1.8015000000000001e+00  -1.9089999999999999e-01   9.5200000000000007e-02   4.4000000000000003e-03  -1.0653999999999999e+00   1.0806500000000000e+01   3.5695000000000001e+00   4.2380000000000001e-01   1.2509999999999999e-01   2.8266000000000000e+00
  -4.4100000000000000e-02  -4.1770000000000002e-01   1.4582999999999999e+00  -1.8140000000000001e-01  -1.9000000000000000e-02   2.6300000000000000e-02  -1.1540999999999999e+00   1.0762100000000000e+01   3.2212000000000001e+00   3.8529999999999998e-01   1.8279999999999999e-01   2.7778999999999998e+00
  -1.3230000000000000e-01  -5.4959999999999998e-01   1.1152000000000000e+00  -1.3370000000000001e-01   2.8500000000000001e-02   3.0700000000000002e-02  -1.0653999999999999e+00   1.0962199999999999e+01   3.9177000000000000e+00   4.1420000000000001e-01   1.1550000000000001e-01   2.8353999999999999e+00
  -1.5429999999999999e-01  -3.9570000000000000e-01   1.6298999999999999e+00  -1.3370000000000001e-01   1.0470000000000000e-01  -4.4000000000000003e-03  -9.5440000000000003e-01   1.0851000000000001e+01   2.0893999999999999e+00   4.2380000000000001e-01   1.4430000000000001e-01   2.7646999999999999e+00
  -2.6450000000000001e-01  -3.2979999999999998e-01   1.4582999999999999e+00  -1.7190000000000000e-01   4.7600000000000003e-02   7.4499999999999997e-02  -9.3220000000000003e-01   1.0762100000000000e+01   3.5695000000000001e+00   4.0460000000000002e-01   1.3469999999999999e-01   2.7955999999999999e+00
  -1.7630000000000001e-01  -6.5949999999999998e-01   1.9730000000000001e+00  -2.1959999999999999e-01   5.7099999999999998e-02  -8.8000000000000005e-03  -9.5440000000000003e-01   1.0806500000000000e+01   2.9600000000000000e+00   4.1420000000000001e-01   1.5400000000000000e-01   2.7867999999999999e+00
  -1.7630000000000001e-01  -3.7369999999999998e-01   1.5441000000000000e+00  -2.0050000000000001e-01   7.6100000000000001e-02   1.7500000000000002e-02  -1.1540999999999999e+00   1.0762100000000000e+01   3.6564999999999999e+00   3.4680000000000000e-01   1.4430000000000001e-01   2.7646999999999999e+00
  -4.4100000000000000e-02  -4.3969999999999998e-01   1.7157000000000000e+00  -2.1959999999999999e-01   4.7600000000000003e-02  -3.5099999999999999e-02  -1.1762999999999999e+00   1.0917700000000000e+01   3.0470999999999999e+00   3.6599999999999999e-01   9.6199999999999994e-02   2.7734999999999999e+00
  -1.3230000000000000e-01  -4.3969999999999998e-01   2.1446000000000001e+00  -9.4999999999999998e-03   8.5599999999999996e-02  -3.5099999999999999e-02  -1.1318999999999999e+00   1.0873200000000001e+01   2.6989000000000001e+00   3.8529999999999998e-01   1.4430000000000001e-01   2.7911999999999999e+00
  -1.9839999999999999e-01  -4.3969999999999998e-01   1.5441000000000000e+00  -1.5279999999999999e-01   5.7099999999999998e-02   8.8000000000000005e-03  -1.1540999999999999e+00   1.0828799999999999e+01   3.5695000000000001e+00   4.2380000000000001e-01   2.1170000000000000e-01   2.7867999999999999e+00
  -2.8649999999999998e-01  -4.8359999999999997e-01   1.6298999999999999e+00  -1.5279999999999999e-01   1.9000000000000000e-02  -2.1899999999999999e-02  -9.7660000000000002e-01   1.0851000000000001e+01   3.7435999999999998e+00   4.4309999999999999e-01   1.6360000000000000e-01   2.7690999999999999e+00
  -2.8649999999999998e-01  -3.9570000000000000e-01   8.5780000000000001e-01  -2.6729999999999998e-01   1.9000000000000000e-02   4.4000000000000003e-03  -8.4340000000000004e-01   1.0851000000000001e+01   2.8730000000000002e+00   3.9489999999999997e-01   1.3469999999999999e-01   2.8045000000000000e+00
  -2.2040000000000001e-01  -3.0780000000000002e-01   1.9730000000000001e+00  -1.8140000000000001e-01   3.8100000000000002e-02   3.5099999999999999e-02  -9.5440000000000003e-01   1.1028900000000000e+01   3.1341999999999999e+00   4.0460000000000002e-01   1.4430000000000001e-01   2.7646999999999999e+00
   2.1999999999999999e-02  -4.8359999999999997e-01   9.4359999999999999e-01  -1.8140000000000001e-01   1.4269999999999999e-01   0.0000000000000000e+00  -7.7680000000000005e-01   1.0762100000000000e+01   2.7858999999999998e+00   3.3710000000000001e-01   1.4430000000000001e-01   2.7778999999999998e+00
  -8.8200000000000001e-02  -4.6170000000000000e-01   2.0588000000000002e+00  -1.8140000000000001e-01   6.6600000000000006e-02   8.8000000000000005e-03  -8.4340000000000004e-01   1.0828799999999999e+01   3.4824000000000002e+00   3.9489999999999997e-01   2.1170000000000000e-01   2.7734999999999999e+00
  -1.7630000000000001e-01  -3.7369999999999998e-01   1.8872000000000000e+00  -1.6230000000000000e-01   8.5599999999999996e-02   3.9500000000000000e-02  -8.6560000000000004e-01   1.0517500000000000e+01   3.3953000000000002e+00   4.2380000000000001e-01   1.0580000000000001e-01   2.7425999999999999e+00
  -2.1999999999999999e-02  -2.6379999999999998e-01   1.9730000000000001e+00  -2.2910000000000000e-01   0.0000000000000000e+00  -2.1899999999999999e-02  -1.0209999999999999e+00   1.0650900000000000e+01   3.2212000000000001e+00   4.4309999999999999e-01   8.6599999999999996e-02   2.7867999999999999e+00
  -8.8200000000000001e-02  -4.8359999999999997e-01   1.2867999999999999e+00  -1.9089999999999999e-01   6.6600000000000006e-02   3.9500000000000000e-02  -1.2650999999999999e+00   1.1184500000000000e+01   2.5247000000000002e+00   3.7569999999999998e-01   1.8279999999999999e-01   2.7867999999999999e+00
  -2.8649999999999998e-01  -2.8580000000000000e-01   1.2867999999999999e+00  -1.4319999999999999e-01   1.1420000000000000e-01  -1.3200000000000000e-02  -9.5440000000000003e-01   1.0784300000000000e+01   3.7435999999999998e+00   3.6599999999999999e-01   2.0210000000000000e-01   2.7824000000000000e+00
  -1.1020000000000001e-01  -4.1770000000000002e-01   1.4582999999999999e+00  -1.3370000000000001e-01  -4.7600000000000003e-02   4.8200000000000000e-02  -9.1000000000000003e-01   1.0561900000000000e+01   3.8306000000000000e+00   3.5639999999999999e-01   1.0580000000000001e-01   2.8001000000000000e+00
  -2.4249999999999999e-01  -5.4959999999999998e-01   1.1152000000000000e+00  -1.3370000000000001e-01   3.8100000000000002e-02   6.5799999999999997e-02  -8.4340000000000004e-01   1.0784300000000000e+01   2.7858999999999998e+00   3.7569999999999998e-01   7.6999999999999999e-02   2.8399000000000001e+00
  -2.8649999999999998e-01  -5.9360000000000002e-01   1.2867999999999999e+00  -2.0050000000000001e-01   1.9000000000000000e-02   1.3200000000000000e-02  -1.1096999999999999e+00   1.1006700000000000e+01   3.3953000000000002e+00   3.1790000000000002e-01   6.7400000000000002e-02   2.8178000000000001e+00
  -2.4249999999999999e-01  -4.8359999999999997e-01   1.8015000000000001e+00  -3.8199999999999998e-02   5.7099999999999998e-02   2.1899999999999999e-02  -1.1762999999999999e+00   1.0717599999999999e+01   3.1341999999999999e+00   4.5269999999999999e-01   1.7319999999999999e-01   2.7824000000000000e+00
   0.0000000000000000e+00  -2.6379999999999998e-01   1.6298999999999999e+00  -1.8140000000000001e-01   9.5200000000000007e-02  -8.8000000000000005e-03  -9.3220000000000003e-01   1.0561900000000000e+01   2.8730000000000002e+00   4.8159999999999997e-01   1.1550000000000001e-01   2.7336999999999998e+00
   2.1999999999999999e-02  -5.4959999999999998e-01   1.2010000000000001e+00  -2.1959999999999999e-01   0.0000000000000000e+00   4.4000000000000003e-03  -1.1762999999999999e+00   1.0695399999999999e+01   3.1341999999999999e+00   4.7199999999999998e-01   9.6199999999999994e-02   2.7955999999999999e+00
  -1.7630000000000001e-01  -4.6170000000000000e-01   2.3161999999999998e+00  -3.5330000000000000e-01   1.7130000000000001e-01   8.8000000000000005e-03  -1.0431999999999999e+00   1.0917700000000000e+01   2.5247000000000002e+00   3.2750000000000001e-01   1.8279999999999999e-01   2.8001000000000000e+00
  -3.0859999999999999e-01  -3.9570000000000000e-01   1.9730000000000001e+00  -2.0999999999999999e-01   0.0000000000000000e+00   8.8000000000000005e-03  -9.9880000000000002e-01   1.0873200000000001e+01   3.0470999999999999e+00   2.6010000000000000e-01   1.4430000000000001e-01   2.8266000000000000e+00
  -3.7469999999999998e-01  -3.0780000000000002e-01   1.4582999999999999e+00  -1.0500000000000000e-01  -4.7600000000000003e-02   3.0700000000000002e-02  -9.3220000000000003e-01   1.0717599999999999e+01   3.3953000000000002e+00   4.6239999999999998e-01   8.6599999999999996e-02   2.7824000000000000e+00
  -2.2040000000000001e-01  -2.8580000000000000e-01   1.6298999999999999e+00  -8.5900000000000004e-02   3.8100000000000002e-02   8.8000000000000005e-03  -1.0209999999999999e+00   1.0828799999999999e+01   3.0470999999999999e+00   3.8529999999999998e-01   1.1550000000000001e-01   2.8132999999999999e+00
  -1.9839999999999999e-01  -6.5949999999999998e-01   1.8872000000000000e+00  -2.4820000000000000e-01   6.6600000000000006e-02   0.0000000000000000e+00  -1.1540999999999999e+00   1.0939900000000000e+01   2.9600000000000000e+00   3.8529999999999998e-01   1.0580000000000001e-01   2.7778999999999998e+00
  -1.5429999999999999e-01  -2.6379999999999998e-01   1.8872000000000000e+00  -2.4820000000000000e-01   0.0000000000000000e+00  -1.3200000000000000e-02  -9.7660000000000002e-01   1.0962199999999999e+01   2.7858999999999998e+00   3.5639999999999999e-01   1.4430000000000001e-01   2.7646999999999999e+00
  -2.2040000000000001e-01  -3.2979999999999998e-01   7.7210000000000001e-01  -2.3870000000000000e-01   1.9000000000000000e-02   4.4000000000000003e-03  -9.7660000000000002e-01   1.0962199999999999e+01   3.0470999999999999e+00   4.3350000000000000e-01   1.0580000000000001e-01   2.7646999999999999e+00
  -1.7630000000000001e-01  -4.8359999999999997e-01   1.6298999999999999e+00  -1.6230000000000000e-01  -2.8500000000000001e-02   1.3200000000000000e-02  -9.5440000000000003e-01   1.0984400000000001e+01   2.4377000000000000e+00   3.1790000000000002e-01   8.6599999999999996e-02   2.8222000000000000e+00
  -1.5429999999999999e-01  -2.6379999999999998e-01   1.6298999999999999e+00  -1.6230000000000000e-01   1.0470000000000000e-01   3.5099999999999999e-02  -9.9880000000000002e-01   1.0962199999999999e+01   2.5247000000000002e+00   4.0460000000000002e-01   7.6999999999999999e-02   2.8178000000000001e+00
  -2.6450000000000001e-01  -3.9570000000000000e-01   1.8015000000000001e+00  -1.9089999999999999e-01   2.8500000000000001e-02   2.1899999999999999e-02  -1.1318999999999999e+00   1.0851000000000001e+01   3.2212000000000001e+00   3.2750000000000001e-01   1.9239999999999999e-01   2.7602000000000002e+00
  -3.7469999999999998e-01  -3.9570000000000000e-01   1.5441000000000000e+00  -7.6399999999999996e-02   7.6100000000000001e-02   3.0700000000000002e-02  -1.0653999999999999e+00   1.0606400000000001e+01   2.6989000000000001e+00   3.9489999999999997e-01   1.5400000000000000e-01   2.7824000000000000e+00
  -1.3230000000000000e-01  -5.9360000000000002e-01   1.2867999999999999e+00  -2.4820000000000000e-01  -1.1420000000000000e-01   2.1899999999999999e-02  -9.9880000000000002e-01   1.0851000000000001e+01   2.6989000000000001e+00   3.2750000000000001e-01   1.2509999999999999e-01   2.7602000000000002e+00
  -2.1999999999999999e-02  -3.7369999999999998e-01   1.7157000000000000e+00  -1.5279999999999999e-01   5.7099999999999998e-02  -3.0700000000000002e-02  -1.0431999999999999e+00   1.0917700000000000e+01   3.1341999999999999e+00   3.5639999999999999e-01   1.0580000000000001e-01   2.8222000000000000e+00
  -1.5429999999999999e-01  -5.0560000000000005e-01   1.3725000000000001e+00  -1.1459999999999999e-01   1.0470000000000000e-01  -3.0700000000000002e-02  -1.0209999999999999e+00   1.0917700000000000e+01   2.9600000000000000e+00   4.2380000000000001e-01   1.8279999999999999e-01   2.7778999999999998e+00
  -1.5429999999999999e-01  -3.9570000000000000e-01   1.3725000000000001e+00  -1.9089999999999999e-01   3.8100000000000002e-02   4.3900000000000002e-02  -7.9900000000000004e-01   1.0762100000000000e+01   3.2212000000000001e+00   4.1420000000000001e-01   1.6360000000000000e-01   2.8132999999999999e+00
  -1.7630000000000001e-01  -4.6170000000000000e-01   1.2867999999999999e+00  -2.0999999999999999e-01   9.4999999999999998e-03  -1.3200000000000000e-02  -1.0875999999999999e+00   1.0673100000000000e+01   2.8730000000000002e+00   3.9489999999999997e-01   1.2509999999999999e-01   2.7602000000000002e+00
  -1.7630000000000001e-01  -4.6170000000000000e-01   1.5441000000000000e+00  -2.4820000000000000e-01   9.5200000000000007e-02   0.0000000000000000e+00  -1.1096999999999999e+00   1.0806500000000000e+01   4.3529999999999998e+00   4.6239999999999998e-01   3.8500000000000000e-02   2.7425999999999999e+00
  -1.1020000000000001e-01  -6.3749999999999996e-01   1.3725000000000001e+00  -2.1959999999999999e-01   1.9030000000000000e-01   1.3200000000000000e-02  -9.3220000000000003e-01   1.0717599999999999e+01   3.3083000000000000e+00   3.9489999999999997e-01   1.5400000000000000e-01   2.8001000000000000e+00
  -2.4249999999999999e-01  -3.0780000000000002e-01   1.1152000000000000e+00  -9.5500000000000002e-02   1.6180000000000000e-01  -2.6300000000000000e-02  -1.0431999999999999e+00   1.0851000000000001e+01   3.5695000000000001e+00   4.1420000000000001e-01   1.1550000000000001e-01   2.7602000000000002e+00
  -2.8649999999999998e-01  -3.2979999999999998e-01   1.4582999999999999e+00  -1.8140000000000001e-01  -1.9000000000000000e-02   8.8000000000000005e-03  -1.1984999999999999e+00   1.0939900000000000e+01   3.3953000000000002e+00   3.9489999999999997e-01   1.3469999999999999e-01   2.7690999999999999e+00
  -4.4080000000000003e-01  -4.3969999999999998e-01   7.7210000000000001e-01  -1.5279999999999999e-01   1.2370000000000000e-01   0.0000000000000000e+00  -9.7660000000000002e-01   1.0917700000000000e+01   2.7858999999999998e+00   5.0090000000000001e-01   9.6199999999999994e-02   2.7955999999999999e+00
  -1.3230000000000000e-01  -3.7369999999999998e-01   1.7160000000000000e-01  -1.5279999999999999e-01   8.5599999999999996e-02  -1.3200000000000000e-02  -1.0653999999999999e+00   1.0939900000000000e+01   2.8730000000000002e+00   3.9489999999999997e-01   5.7700000000000001e-02   2.8045000000000000e+00
  -2.2040000000000001e-01  -3.5170000000000001e-01   1.0294000000000001e+00  -2.1959999999999999e-01   9.4999999999999998e-03   8.8000000000000005e-03  -1.0875999999999999e+00   1.0762100000000000e+01   3.0470999999999999e+00   4.0460000000000002e-01   9.6199999999999994e-02   2.7690999999999999e+00
  -2.4249999999999999e-01  -2.6379999999999998e-01   9.4359999999999999e-01  -2.1959999999999999e-01   5.7099999999999998e-02  -8.8000000000000005e-03  -9.1000000000000003e-01   1.0917700000000000e+01   3.5695000000000001e+00   3.4680000000000000e-01   1.5400000000000000e-01   2.7690999999999999e+00
  -1.3230000000000000e-01  -3.5170000000000001e-01   1.3725000000000001e+00  -2.3870000000000000e-01   3.8100000000000002e-02  -8.8000000000000005e-03  -8.6560000000000004e-01   1.0628600000000000e+01   3.3953000000000002e+00   3.5639999999999999e-01   1.5400000000000000e-01   2.8178000000000001e+00
  -1.3230000000000000e-01  -7.4739999999999995e-01   2.3161999999999998e+00  -2.1959999999999999e-01   7.6100000000000001e-02  -2.1899999999999999e-02  -8.8780000000000003e-01   1.0762100000000000e+01   3.0470999999999999e+00   4.0460000000000002e-01   1.1550000000000001e-01   2.7824000000000000e+00
  -8.8200000000000001e-02  -5.2759999999999996e-01   6.8630000000000002e-01  -1.2410000000000000e-01  -1.9000000000000000e-02   1.3200000000000000e-02  -7.7680000000000005e-01   1.0628600000000000e+01   3.1341999999999999e+00   3.1790000000000002e-01   1.3469999999999999e-01   2.7824000000000000e+00
   0.0000000000000000e+00  -3.9570000000000000e-01   6.8630000000000002e-01  -1.4319999999999999e-01  -9.4999999999999998e-03  -8.8000000000000005e-03  -1.0653999999999999e+00   1.0851000000000001e+01   3.3083000000000000e+00   4.3350000000000000e-01   1.1550000000000001e-01   2.8132999999999999e+00
  -4.8490000000000000e-01  -1.9789999999999999e-01   1.3725000000000001e+00  -1.2410000000000000e-01   1.3320000000000001e-01  -4.4000000000000003e-03  -9.3220000000000003e-01   1.0561900000000000e+01   3.2212000000000001e+00   4.2380000000000001e-01   1.5400000000000000e-01   2.7381000000000002e+00
  -1.1020000000000001e-01  -4.3969999999999998e-01   1.7157000000000000e+00  -2.1959999999999999e-01   5.7099999999999998e-02   4.4000000000000003e-03  -9.5440000000000003e-01   1.0962199999999999e+01   3.5695000000000001e+00   3.9489999999999997e-01   1.5400000000000000e-01   2.7778999999999998e+00
  -2.2040000000000001e-01  -3.2979999999999998e-01   1.8015000000000001e+00  -1.0500000000000000e-01   2.8500000000000001e-02   2.6300000000000000e-02  -9.5440000000000003e-01   1.0939900000000000e+01   3.1341999999999999e+00   4.7199999999999998e-01   1.0580000000000001e-01   2.7690999999999999e+00
  -1.9839999999999999e-01  -3.9570000000000000e-01   1.8015000000000001e+00  -2.8639999999999999e-01   5.7099999999999998e-02   3.5099999999999999e-02  -9.7660000000000002e-01   1.0806500000000000e+01   3.1341999999999999e+00   2.9859999999999998e-01   1.5400000000000000e-01   2.7911999999999999e+00
  -3.0859999999999999e-01  -3.5170000000000001e-01   1.7157000000000000e+00  -1.4319999999999999e-01  -2.8500000000000001e-02   2.6300000000000000e-02  -1.1318999999999999e+00   1.0917700000000000e+01   3.6564999999999999e+00   4.0460000000000002e-01   1.7319999999999999e-01   2.7824000000000000e+00
  -2.6450000000000001e-01  -3.2979999999999998e-01   1.1152000000000000e+00  -1.1459999999999999e-01   6.6600000000000006e-02  -5.2600000000000001e-02  -7.9900000000000004e-01   1.0784300000000000e+01   2.9600000000000000e+00   4.7199999999999998e-01   1.6360000000000000e-01   2.7513999999999998e+00
  -1.7630000000000001e-01  -5.0560000000000005e-01   9.4359999999999999e-01  -1.7190000000000000e-01   8.5599999999999996e-02  -8.8000000000000005e-03  -1.0431999999999999e+00   1.0628600000000000e+01   3.0470999999999999e+00   3.5639999999999999e-01   1.4430000000000001e-01   2.8178000000000001e+00
  -2.6450000000000001e-01  -2.6379999999999998e-01   2.0588000000000002e+00  -1.6230000000000000e-01   7.6100000000000001e-02  -2.1899999999999999e-02  -9.3220000000000003e-01   1.0917700000000000e+01   3.3953000000000002e+00   4.2380000000000001e-01   6.7400000000000002e-02   2.8178000000000001e+00
  -3.9679999999999999e-01  -5.7160000000000000e-01   1.0294000000000001e+00  -2.4820000000000000e-01   1.9000000000000000e-02   2.6300000000000000e-02  -9.7660000000000002e-01   1.0495200000000001e+01   3.1341999999999999e+00   4.0460000000000002e-01   1.0580000000000001e-01   2.7824000000000000e+00
  -2.2040000000000001e-01  -5.7160000000000000e-01   1.7157000000000000e+00  -2.3870000000000000e-01   1.9000000000000000e-02   3.0700000000000002e-02  -1.1318999999999999e+00   1.0739800000000001e+01   2.7858999999999998e+00   4.5269999999999999e-01   1.0580000000000001e-01   2.7734999999999999e+00
  -1.1020000000000001e-01  -2.6379999999999998e-01   1.5441000000000000e+00  -1.2410000000000000e-01   1.2370000000000000e-01  -3.9500000000000000e-02  -8.8780000000000003e-01   1.0828799999999999e+01   3.8306000000000000e+00   3.6599999999999999e-01   1.5400000000000000e-01   2.7602000000000002e+00
  -1.3230000000000000e-01  -5.0560000000000005e-01   1.2010000000000001e+00  -1.1459999999999999e-01   1.9000000000000000e-02   6.5799999999999997e-02  -9.9880000000000002e-01   1.1117800000000001e+01   3.4824000000000002e+00   3.3710000000000001e-01   1.2509999999999999e-01   2.7734999999999999e+00
  -1.3230000000000000e-01  -4.6170000000000000e-01   1.4582999999999999e+00  -1.4319999999999999e-01   1.1420000000000000e-01  -3.0700000000000002e-02  -1.0653999999999999e+00   1.0784300000000000e+01   3.3953000000000002e+00   3.4680000000000000e-01   2.0210000000000000e-01   2.7867999999999999e+00
  -2.8649999999999998e-01  -4.8359999999999997e-01   5.1470000000000005e-01  -2.7689999999999998e-01   6.6600000000000006e-02   6.1400000000000003e-02  -1.1762999999999999e+00   1.0784300000000000e+01   3.3953000000000002e+00   4.5269999999999999e-01   1.9199999999999998e-02   2.7911999999999999e+00
  -3.5270000000000001e-01  -4.6170000000000000e-01   1.2010000000000001e+00  -2.3870000000000000e-01   6.6600000000000006e-02  -1.7500000000000002e-02  -8.8780000000000003e-01   1.0828799999999999e+01   3.0470999999999999e+00   4.5269999999999999e-01   1.1550000000000001e-01   2.8045000000000000e+00
  -1.3230000000000000e-01  -3.0780000000000002e-01   1.8872000000000000e+00  -1.2410000000000000e-01   6.6600000000000006e-02   3.0700000000000002e-02  -1.0209999999999999e+00   1.0917700000000000e+01   2.8730000000000002e+00   4.1420000000000001e-01   1.3469999999999999e-01   2.7557999999999998e+00
  -3.9679999999999999e-01  -3.5170000000000001e-01   1.8015000000000001e+00  -1.7190000000000000e-01  -9.4999999999999998e-03  -1.3200000000000000e-02  -1.0653999999999999e+00   1.0762100000000000e+01   3.1341999999999999e+00   3.5639999999999999e-01   8.6599999999999996e-02   2.8045000000000000e+00
  -2.8649999999999998e-01  -5.2759999999999996e-01   1.8015000000000001e+00  -4.7699999999999999e-02   7.6100000000000001e-02  -2.1899999999999999e-02  -1.1984999999999999e+00   1.0828799999999999e+01   2.4377000000000000e+00   5.2020000000000000e-01   7.6999999999999999e-02   2.7955999999999999e+00
  -1.7630000000000001e-01  -7.2550000000000003e-01   7.7210000000000001e-01  -2.3870000000000000e-01  -3.8100000000000002e-02   2.1899999999999999e-02  -1.0653999999999999e+00   1.0739800000000001e+01   2.8730000000000002e+00   3.9489999999999997e-01   8.6599999999999996e-02   2.7911999999999999e+00
  -1.9839999999999999e-01  -5.7160000000000000e-01   1.2010000000000001e+00  -2.8639999999999999e-01   6.6600000000000006e-02   0.0000000000000000e+00  -7.7680000000000005e-01   1.0628600000000000e+01   3.3083000000000000e+00   4.1420000000000001e-01   8.6599999999999996e-02   2.7824000000000000e+00
  -3.7469999999999998e-01  -3.5170000000000001e-01   1.1152000000000000e+00  -1.0500000000000000e-01  -2.8500000000000001e-02   4.4000000000000003e-03  -9.9880000000000002e-01   1.0739800000000001e+01   3.4824000000000002e+00   4.9130000000000001e-01   1.7319999999999999e-01   2.7867999999999999e+00
  -1.1020000000000001e-01  -3.2979999999999998e-01   1.6298999999999999e+00  -2.1959999999999999e-01   7.6100000000000001e-02  -4.4000000000000003e-03  -1.2650999999999999e+00   1.0650900000000000e+01   2.7858999999999998e+00   4.5269999999999999e-01   1.4430000000000001e-01   2.7646999999999999e+00
  -1.1020000000000001e-01  -4.1770000000000002e-01   7.7210000000000001e-01  -1.4319999999999999e-01   5.7099999999999998e-02  -2.6300000000000000e-02  -7.5460000000000005e-01   1.0739800000000001e+01   3.3083000000000000e+00   3.4680000000000000e-01   1.0580000000000001e-01   2.7513999999999998e+00
  -3.3060000000000000e-01  -5.2759999999999996e-01   1.9730000000000001e+00  -1.9089999999999999e-01   9.4999999999999998e-03   2.1899999999999999e-02  -1.0431999999999999e+00   1.0828799999999999e+01   3.3083000000000000e+00   4.1420000000000001e-01   1.3469999999999999e-01   2.8132999999999999e+00
  -1.3230000000000000e-01  -4.3969999999999998e-01   1.8015000000000001e+00  -2.0050000000000001e-01   3.8100000000000002e-02  -1.7500000000000002e-02  -9.1000000000000003e-01   1.0939900000000000e+01   3.3083000000000000e+00   3.7569999999999998e-01   1.9199999999999998e-02   2.7955999999999999e+00
  -6.6100000000000006e-02  -2.1980000000000000e-01   1.6298999999999999e+00  -1.0500000000000000e-01   6.6600000000000006e-02   5.2600000000000001e-02  -1.0209999999999999e+00   1.0717599999999999e+01   3.1341999999999999e+00   4.1420000000000001e-01   2.3089999999999999e-01   2.7824000000000000e+00
  -3.0859999999999999e-01  -4.8359999999999997e-01   2.2303999999999999e+00  -2.0050000000000001e-01  -4.7600000000000003e-02  -4.3900000000000002e-02  -9.1000000000000003e-01   1.0717599999999999e+01   3.6564999999999999e+00   4.6239999999999998e-01   1.2509999999999999e-01   2.8001000000000000e+00
  -1.5429999999999999e-01  -4.8359999999999997e-01   1.0294000000000001e+00  -1.3370000000000001e-01   0.0000000000000000e+00  -1.3200000000000000e-02  -9.1000000000000003e-01   1.0806500000000000e+01   2.9600000000000000e+00   3.8529999999999998e-01   9.6199999999999994e-02   2.7824000000000000e+00
  -1.9839999999999999e-01  -5.0560000000000005e-01   1.1152000000000000e+00  -2.9599999999999999e-01   1.9000000000000000e-02   1.7500000000000002e-02  -7.7680000000000005e-01   1.0739800000000001e+01   2.8730000000000002e+00   4.0460000000000002e-01   8.6599999999999996e-02   2.7690999999999999e+00
  -1.9839999999999999e-01  -4.3969999999999998e-01   1.3725000000000001e+00  -1.5279999999999999e-01  -3.8100000000000002e-02  -2.6300000000000000e-02  -9.7660000000000002e-01   1.0517500000000000e+01   3.3083000000000000e+00   3.3710000000000001e-01   1.2509999999999999e-01   2.7955999999999999e+00
  -2.8649999999999998e-01  -4.6170000000000000e-01   1.2867999999999999e+00  -2.5779999999999997e-01   4.7600000000000003e-02   8.8000000000000005e-03  -1.0653999999999999e+00   1.0695399999999999e+01   2.7858999999999998e+00   3.5639999999999999e-01   1.0580000000000001e-01   2.7824000000000000e+00
  -1.7630000000000001e-01  -4.1770000000000002e-01   1.4582999999999999e+00  -1.1459999999999999e-01  -4.7600000000000003e-02   0.0000000000000000e+00  -9.7660000000000002e-01   1.0606400000000001e+01   3.7435999999999998e+00   3.7569999999999998e-01   1.9239999999999999e-01   2.7690999999999999e+00
  -1.9839999999999999e-01  -5.4959999999999998e-01   1.9730000000000001e+00  -2.0050000000000001e-01  -9.4999999999999998e-03   4.4000000000000003e-03  -9.1000000000000003e-01   1.0673100000000000e+01   3.2212000000000001e+00   3.5639999999999999e-01   1.2509999999999999e-01   2.7557999999999998e+00
  -2.4249999999999999e-01  -5.7160000000000000e-01   1.5441000000000000e+00  -2.1959999999999999e-01   1.4269999999999999e-01  -3.9500000000000000e-02  -9.5440000000000003e-01   1.0962199999999999e+01   3.5695000000000001e+00   3.3710000000000001e-01   0.0000000000000000e+00   2.7734999999999999e+00
  -2.8649999999999998e-01  -3.2979999999999998e-01   1.4582999999999999e+00  -1.9089999999999999e-01   8.5599999999999996e-02  -2.6300000000000000e-02  -1.0653999999999999e+00   1.0828799999999999e+01   3.2212000000000001e+00   3.9489999999999997e-01   1.8279999999999999e-01   2.7955999999999999e+00
  -3.0859999999999999e-01  -3.2979999999999998e-01   1.0294000000000001e+00  -1.6230000000000000e-01   4.7600000000000003e-02  -1.7500000000000002e-02  -8.4340000000000004e-01   1.0851000000000001e+01   3.0470999999999999e+00   4.5269999999999999e-01   1.1550000000000001e-01   2.7955999999999999e+00
  -1.3230000000000000e-01  -2.4179999999999999e-01   1.4582999999999999e+00  -2.9599999999999999e-01   9.5200000000000007e-02   8.3299999999999999e-02  -9.7660000000000002e-01   1.0739800000000001e+01   2.3506000000000000e+00   3.5639999999999999e-01   1.0580000000000001e-01   2.7646999999999999e+00
  -1.3230000000000000e-01  -5.4959999999999998e-01   1.1152000000000000e+00  -1.6230000000000000e-01   7.6100000000000001e-02   4.4000000000000003e-03  -9.1000000000000003e-01   1.0695399999999999e+01   3.3083000000000000e+00   3.3710000000000001e-01   1.2509999999999999e-01   2.7867999999999999e+00
  -1.9839999999999999e-01  -4.6170000000000000e-01   1.6298999999999999e+00  -2.5779999999999997e-01  -2.8500000000000001e-02  -4.4000000000000003e-03  -1.1984999999999999e+00   1.0628600000000000e+01   2.6118000000000001e+00   3.4680000000000000e-01   1.1550000000000001e-01   2.7734999999999999e+00
  -2.2040000000000001e-01  -6.1550000000000005e-01   1.2010000000000001e+00  -2.7689999999999998e-01   5.7099999999999998e-02   2.1899999999999999e-02  -9.5440000000000003e-01   1.0628600000000000e+01   3.2212000000000001e+00   4.2380000000000001e-01   1.0580000000000001e-01   2.7778999999999998e+00
   6.6100000000000006e-02  -4.6170000000000000e-01   1.8015000000000001e+00  -1.9089999999999999e-01   1.4269999999999999e-01  -4.8200000000000000e-02  -1.1096999999999999e+00   1.0939900000000000e+01   3.0470999999999999e+00   3.3710000000000001e-01   1.7319999999999999e-01   2.7513999999999998e+00
  -1.5429999999999999e-01  -5.2759999999999996e-01   1.6298999999999999e+00  -1.4319999999999999e-01   9.5200000000000007e-02   4.8200000000000000e-02  -1.0431999999999999e+00   1.0806500000000000e+01   1.9153000000000000e+00   3.8529999999999998e-01   9.6199999999999994e-02   2.8132999999999999e+00
  -2.2040000000000001e-01  -7.2550000000000003e-01   2.5740000000000002e-01  -2.4820000000000000e-01   2.8500000000000001e-02  -4.4000000000000003e-03  -9.5440000000000003e-01   1.0695399999999999e+01   3.3953000000000002e+00   4.3350000000000000e-01   7.6999999999999999e-02   2.8178000000000001e+00
  -1.7630000000000001e-01  -3.5170000000000001e-01   1.2010000000000001e+00  -2.3870000000000000e-01  -1.9000000000000000e-02  -1.7500000000000002e-02  -8.6560000000000004e-01   1.0717599999999999e+01   2.8730000000000002e+00   3.3710000000000001e-01   1.8279999999999999e-01   2.8001000000000000e+00
  -4.4100000000000000e-02  -4.3969999999999998e-01   1.8872000000000000e+00  -1.2410000000000000e-01   1.3320000000000001e-01   4.8200000000000000e-02  -1.0209999999999999e+00   1.0828799999999999e+01   3.1341999999999999e+00   3.3710000000000001e-01   1.4430000000000001e-01   2.7955999999999999e+00
  -3.0859999999999999e-01  -4.8359999999999997e-01   1.0294000000000001e+00  -1.6230000000000000e-01   9.5200000000000007e-02  -2.6300000000000000e-02  -7.7680000000000005e-01   1.0762100000000000e+01   2.6989000000000001e+00   3.2750000000000001e-01   1.4430000000000001e-01   2.7778999999999998e+00
  -2.4249999999999999e-01  -4.3969999999999998e-01   1.0294000000000001e+00  -2.0050000000000001e-01   2.8500000000000001e-02   1.7500000000000002e-02  -9.7660000000000002e-01   1.0828799999999999e+01   3.5695000000000001e+00   3.9489999999999997e-01   9.6199999999999994e-02   2.7911999999999999e+00
  -1.1020000000000001e-01  -3.2979999999999998e-01   2.1446000000000001e+00  -1.5279999999999999e-01   8.5599999999999996e-02   4.4000000000000003e-03  -1.0431999999999999e+00   1.0717599999999999e+01   3.0470999999999999e+00   4.2380000000000001e-01   1.3469999999999999e-01   2.7955999999999999e+00
  -1.7630000000000001e-01  -3.5170000000000001e-01   9.4359999999999999e-01  -2.1959999999999999e-01  -2.8500000000000001e-02   3.5099999999999999e-02  -1.0431999999999999e+00   1.0739800000000001e+01   3.0470999999999999e+00   4.1420000000000001e-01   8.6599999999999996e-02   2.7646999999999999e+00
  -1.9839999999999999e-01  -2.8580000000000000e-01   1.0294000000000001e+00  -2.6729999999999998e-01   1.9000000000000000e-02   3.5099999999999999e-02  -1.0209999999999999e+00   1.0628600000000000e+01   3.0470999999999999e+00   4.1420000000000001e-01   1.9239999999999999e-01   2.7824000000000000e+00
  -3.3060000000000000e-01  -3.5170000000000001e-01   1.5441000000000000e+00  -1.2410000000000000e-01   9.5200000000000007e-02  -8.8000000000000005e-03  -9.7660000000000002e-01   1.0650900000000000e+01   3.2212000000000001e+00   3.2750000000000001e-01   9.6199999999999994e-02   2.7381000000000002e+00
  -1.7630000000000001e-01  -4.3969999999999998e-01   1.2867999999999999e+00  -1.5279999999999999e-01   2.8500000000000001e-02  -3.5099999999999999e-02  -8.8780000000000003e-01   1.0828799999999999e+01   3.1341999999999999e+00   3.6599999999999999e-01   8.6599999999999996e-02   2.7955999999999999e+00
  -6.6100000000000006e-02  -6.1550000000000005e-01   1.2010000000000001e+00  -1.5279999999999999e-01   2.8500000000000001e-02  -4.4000000000000003e-03  -1.0209999999999999e+00   1.0739800000000001e+01   3.3953000000000002e+00   4.6239999999999998e-01   1.7319999999999999e-01   2.7867999999999999e+00
  -6.6100000000000006e-02  -3.9570000000000000e-01   7.7210000000000001e-01  -2.3870000000000000e-01  -4.7600000000000003e-02   1.3200000000000000e-02  -1.0209999999999999e+00   1.0806500000000000e+01   3.3083000000000000e+00   4.1420000000000001e-01   9.6199999999999994e-02   2.7734999999999999e+00
  -1.9839999999999999e-01  -5.4959999999999998e-01   1.1152000000000000e+00  -2.7689999999999998e-01  -9.4999999999999998e-03   0.0000000000000000e+00  -1.0875999999999999e+00   1.0717599999999999e+01   3.5695000000000001e+00   4.0460000000000002e-01   9.6199999999999994e-02   2.7867999999999999e+00
  -3.5270000000000001e-01  -5.9360000000000002e-01   1.0294000000000001e+00  -1.4319999999999999e-01   9.4999999999999998e-03  -1.7500000000000002e-02  -9.3220000000000003e-01   1.0695399999999999e+01   2.4377000000000000e+00   3.6599999999999999e-01   2.0210000000000000e-01   2.7778999999999998e+00
  -1.9839999999999999e-01  -4.3969999999999998e-01   1.7157000000000000e+00  -1.7190000000000000e-01   3.8100000000000002e-02   1.7500000000000002e-02  -9.7660000000000002e-01   1.0873200000000001e+01   3.0470999999999999e+00   3.6599999999999999e-01   9.6199999999999994e-02   2.7602000000000002e+00
  -3.5270000000000001e-01  -5.0560000000000005e-01   1.7157000000000000e+00  -9.5500000000000002e-02   3.8100000000000002e-02  -3.5099999999999999e-02  -9.1000000000000003e-01   1.0739800000000001e+01   2.0024000000000002e+00   3.3710000000000001e-01   1.8279999999999999e-01   2.7204000000000002e+00
  -3.3060000000000000e-01  -3.9570000000000000e-01   1.4582999999999999e+00  -1.9089999999999999e-01   2.8500000000000001e-02  -3.0700000000000002e-02  -8.6560000000000004e-01   1.0539700000000000e+01   3.7435999999999998e+00   4.1420000000000001e-01   1.0580000000000001e-01   2.8089000000000000e+00
  -1.1020000000000001e-01  -1.9789999999999999e-01   1.8872000000000000e+00  -1.7190000000000000e-01   7.6100000000000001e-02  -3.0700000000000002e-02  -9.5440000000000003e-01   1.0428500000000000e+01   3.2212000000000001e+00   3.5639999999999999e-01   1.7319999999999999e-01   2.7602000000000002e+00
  -2.6450000000000001e-01  -4.8359999999999997e-01   5.1470000000000005e-01  -1.4319999999999999e-01   5.7099999999999998e-02   3.5099999999999999e-02  -9.1000000000000003e-01   1.1028900000000000e+01   2.6989000000000001e+00   3.9489999999999997e-01   8.6599999999999996e-02   2.8001000000000000e+00
  -8.8200000000000001e-02  -4.8359999999999997e-01   1.5441000000000000e+00  -2.0050000000000001e-01  -9.4999999999999998e-03  -4.4000000000000003e-03  -1.0875999999999999e+00   1.1095599999999999e+01   2.7858999999999998e+00   4.0460000000000002e-01   1.4430000000000001e-01   2.7955999999999999e+00
  -2.4249999999999999e-01  -3.0780000000000002e-01   1.4582999999999999e+00  -1.1459999999999999e-01   2.8500000000000001e-02   1.3200000000000000e-02  -1.2428999999999999e+00   1.0739800000000001e+01   3.3083000000000000e+00   4.7199999999999998e-01   1.6360000000000000e-01   2.7955999999999999e+00
  -6.6100000000000006e-02  -6.3749999999999996e-01   1.0294000000000001e+00  -1.9089999999999999e-01   4.7600000000000003e-02   3.5099999999999999e-02  -1.1762999999999999e+00   1.0628600000000000e+01   3.3083000000000000e+00   3.0819999999999997e-01   4.8099999999999997e-02   2.8178000000000001e+00
  -1.3230000000000000e-01  -5.7160000000000000e-01   7.7210000000000001e-01  -2.5779999999999997e-01   9.4999999999999998e-03  -4.4000000000000003e-03  -8.4340000000000004e-01   1.0739800000000001e+01   3.3083000000000000e+00   3.6599999999999999e-01   1.7319999999999999e-01   2.7911999999999999e+00
  -3.0859999999999999e-01  -4.6170000000000000e-01   1.1152000000000000e+00  -1.4319999999999999e-01   0.0000000000000000e+00   2.1899999999999999e-02  -1.0653999999999999e+00   1.0939900000000000e+01   2.8730000000000002e+00   4.5269999999999999e-01   1.0580000000000001e-01   2.7824000000000000e+00
  -3.0859999999999999e-01  -6.3749999999999996e-01   1.0294000000000001e+00  -1.6230000000000000e-01   2.8500000000000001e-02   7.8899999999999998e-02  -1.0209999999999999e+00   1.0561900000000000e+01   2.8730000000000002e+00   3.9489999999999997e-01   1.0580000000000001e-01   2.7734999999999999e+00
  -8.8200000000000001e-02  -3.0780000000000002e-01   6.0050000000000003e-01  -1.1459999999999999e-01   1.0470000000000000e-01   3.9500000000000000e-02  -9.9880000000000002e-01   1.0584199999999999e+01   3.9177000000000000e+00   4.9130000000000001e-01   1.1550000000000001e-01   2.7734999999999999e+00
  -3.0859999999999999e-01  -6.1550000000000005e-01   2.4018999999999999e+00  -3.0549999999999999e-01  -4.7600000000000003e-02  -3.5099999999999999e-02  -1.0875999999999999e+00   1.0806500000000000e+01   3.2212000000000001e+00   3.9489999999999997e-01   9.6199999999999994e-02   2.7867999999999999e+00
  -3.9679999999999999e-01  -4.3969999999999998e-01   1.3725000000000001e+00  -2.5779999999999997e-01   4.7600000000000003e-02  -8.8000000000000005e-03  -1.1318999999999999e+00   1.0762100000000000e+01   3.8306000000000000e+00   4.6239999999999998e-01   4.8099999999999997e-02   2.7778999999999998e+00
  -3.5270000000000001e-01  -4.1770000000000002e-01   1.7157000000000000e+00  -1.2410000000000000e-01   1.1420000000000000e-01   3.5099999999999999e-02  -1.2428999999999999e+00   1.0717599999999999e+01   3.3083000000000000e+00   3.2750000000000001e-01   9.6199999999999994e-02   2.7646999999999999e+00
  -2.4249999999999999e-01  -3.7369999999999998e-01   1.7157000000000000e+00  -2.0050000000000001e-01   1.9000000000000000e-02   0.0000000000000000e+00  -1.1096999999999999e+00   1.0717599999999999e+01   2.5247000000000002e+00   4.5269999999999999e-01   7.6999999999999999e-02   2.8310000000000000e+00
   6.6100000000000006e-02  -4.8359999999999997e-01   1.5441000000000000e+00  -2.3870000000000000e-01  -5.7099999999999998e-02   4.4000000000000003e-03  -8.8780000000000003e-01   1.0851000000000001e+01   2.6989000000000001e+00   5.0090000000000001e-01   1.1550000000000001e-01   2.7690999999999999e+00
  -2.8649999999999998e-01  -4.1770000000000002e-01   1.3725000000000001e+00  -2.1959999999999999e-01   3.8100000000000002e-02   5.7000000000000002e-02  -9.3220000000000003e-01   1.0895500000000000e+01   2.9600000000000000e+00   3.9489999999999997e-01   1.6360000000000000e-01   2.7867999999999999e+00
  -6.6100000000000006e-02  -4.8359999999999997e-01   2.4876999999999998e+00  -1.5279999999999999e-01   1.0470000000000000e-01   0.0000000000000000e+00  -1.2650999999999999e+00   1.0895500000000000e+01   3.3953000000000002e+00   3.5639999999999999e-01   1.0580000000000001e-01   2.7955999999999999e+00
  -2.4249999999999999e-01  -4.1770000000000002e-01   1.5441000000000000e+00  -1.5279999999999999e-01   7.6100000000000001e-02   4.4000000000000003e-03  -9.7660000000000002e-01   1.0762100000000000e+01   2.6989000000000001e+00   4.0460000000000002e-01   1.8279999999999999e-01   2.7824000000000000e+00
  -6.6100000000000006e-02  -5.0560000000000005e-01   1.0294000000000001e+00  -2.8639999999999999e-01   1.0470000000000000e-01   8.8000000000000005e-03  -9.7660000000000002e-01   1.0917700000000000e+01   2.5247000000000002e+00   3.5639999999999999e-01   6.7400000000000002e-02   2.7734999999999999e+00
  -3.7469999999999998e-01  -3.9570000000000000e-01   1.3725000000000001e+00  -9.5500000000000002e-02   7.6100000000000001e-02  -1.7500000000000002e-02  -1.0431999999999999e+00   1.0739800000000001e+01   2.8730000000000002e+00   4.0460000000000002e-01   8.6599999999999996e-02   2.7690999999999999e+00
  -1.9839999999999999e-01  -6.3749999999999996e-01   7.7210000000000001e-01  -3.0549999999999999e-01  -9.4999999999999998e-03  -4.4000000000000003e-03  -8.6560000000000004e-01   1.0717599999999999e+01   3.2212000000000001e+00   3.9489999999999997e-01   7.6999999999999999e-02   2.7824000000000000e+00
  -2.4249999999999999e-01  -5.4959999999999998e-01   9.4359999999999999e-01  -1.4319999999999999e-01  -6.6600000000000006e-02   2.6300000000000000e-02  -9.3220000000000003e-01   1.0762100000000000e+01   3.6564999999999999e+00   4.8159999999999997e-01   9.6199999999999994e-02   2.7646999999999999e+00
  -2.6450000000000001e-01  -4.3969999999999998e-01   9.4359999999999999e-01  -9.5500000000000002e-02   6.6600000000000006e-02   8.8000000000000005e-03  -1.0875999999999999e+00   1.0606400000000001e+01   3.2212000000000001e+00   3.8529999999999998e-01   8.6599999999999996e-02   2.7513999999999998e+00
  -2.4249999999999999e-01  -4.8359999999999997e-01   1.1152000000000000e+00  -1.5279999999999999e-01   5.7099999999999998e-02   3.0700000000000002e-02  -9.3220000000000003e-01   1.0851000000000001e+01   2.9600000000000000e+00   3.7569999999999998e-01   1.1550000000000001e-01   2.7778999999999998e+00
  -4.1880000000000001e-01  -3.7369999999999998e-01   1.3725000000000001e+00  -2.0999999999999999e-01   3.8100000000000002e-02  -1.3200000000000000e-02  -9.7660000000000002e-01   1.0962199999999999e+01   2.8730000000000002e+00   3.8529999999999998e-01   8.6599999999999996e-02   2.7911999999999999e+00
  -1.9839999999999999e-01  -4.1770000000000002e-01   1.6298999999999999e+00  -2.1959999999999999e-01   2.8500000000000001e-02   8.8000000000000005e-03  -1.0431999999999999e+00   1.0873200000000001e+01   2.9600000000000000e+00   3.9489999999999997e-01   8.6599999999999996e-02   2.7911999999999999e+00
  -1.9839999999999999e-01  -3.0780000000000002e-01   5.1470000000000005e-01  -1.4319999999999999e-01   4.7600000000000003e-02   3.0700000000000002e-02  -9.9880000000000002e-01   1.0806500000000000e+01   2.6989000000000001e+00   4.0460000000000002e-01   1.1550000000000001e-01   2.7690999999999999e+00
  -1.1020000000000001e-01  -5.0560000000000005e-01   6.0050000000000003e-01  -8.5900000000000004e-02   7.6100000000000001e-02  -3.0700000000000002e-02  -9.5440000000000003e-01   1.0806500000000000e+01   2.3506000000000000e+00   3.6599999999999999e-01   2.0210000000000000e-01   2.7734999999999999e+00
  -8.8200000000000001e-02  -4.8359999999999997e-01   2.1446000000000001e+00  -1.3370000000000001e-01   5.7099999999999998e-02   3.9500000000000000e-02  -8.8780000000000003e-01   1.0539700000000000e+01   2.5247000000000002e+00   3.9489999999999997e-01   1.3469999999999999e-01   2.7778999999999998e+00
  -8.8200000000000001e-02  -5.4959999999999998e-01   1.7157000000000000e+00  -1.2410000000000000e-01   1.9000000000000000e-02  -8.8000000000000005e-03  -1.0209999999999999e+00   1.0784300000000000e+01   2.7858999999999998e+00   4.3350000000000000e-01   1.4430000000000001e-01   2.7602000000000002e+00
  -1.5429999999999999e-01  -3.5170000000000001e-01   1.2867999999999999e+00  -2.2910000000000000e-01   3.8100000000000002e-02  -3.0700000000000002e-02  -1.1762999999999999e+00   1.0673100000000000e+01   2.8730000000000002e+00   4.0460000000000002e-01   1.5400000000000000e-01   2.7824000000000000e+00
  -2.6450000000000001e-01  -4.1770000000000002e-01   7.7210000000000001e-01  -1.2410000000000000e-01  -9.4999999999999998e-03   1.3200000000000000e-02  -9.9880000000000002e-01   1.0917700000000000e+01   2.7858999999999998e+00   4.3350000000000000e-01   1.1550000000000001e-01   2.7955999999999999e+00
  -1.7630000000000001e-01  -3.9570000000000000e-01   1.2010000000000001e+00  -2.0999999999999999e-01   1.4269999999999999e-01  -3.0700000000000002e-02  -1.0875999999999999e+00   1.0828799999999999e+01   3.1341999999999999e+00   4.7199999999999998e-01   1.2509999999999999e-01   2.8001000000000000e+00
  -1.7630000000000001e-01  -4.8359999999999997e-01   1.6298999999999999e+00  -2.0050000000000001e-01   6.6600000000000006e-02  -1.7500000000000002e-02  -1.1096999999999999e+00   1.0739800000000001e+01   2.1764999999999999e+00   3.4680000000000000e-01   4.8099999999999997e-02   2.8132999999999999e+00
  -1.1020000000000001e-01  -4.3969999999999998e-01   1.0294000000000001e+00  -2.3870000000000000e-01  -1.9000000000000000e-02  -1.7500000000000002e-02  -1.0653999999999999e+00   1.0806500000000000e+01   2.6118000000000001e+00   4.3350000000000000e-01   1.2509999999999999e-01   2.7513999999999998e+00
  -2.1999999999999999e-02  -2.4179999999999999e-01   1.3725000000000001e+00  -2.5779999999999997e-01  -1.9000000000000000e-02   1.3200000000000000e-02  -9.9880000000000002e-01   1.0828799999999999e+01   2.7858999999999998e+00   4.4309999999999999e-01   1.9239999999999999e-01   2.7824000000000000e+00
  -3.0859999999999999e-01  -2.1980000000000000e-01   1.5441000000000000e+00  -4.7699999999999999e-02   5.7099999999999998e-02   1.3200000000000000e-02  -9.7660000000000002e-01   1.0828799999999999e+01   4.0048000000000004e+00   3.6599999999999999e-01   1.2509999999999999e-01   2.7513999999999998e+00
  -3.7469999999999998e-01  -3.0780000000000002e-01   1.9730000000000001e+00  -1.1459999999999999e-01   1.3320000000000001e-01  -2.1899999999999999e-02  -1.2428999999999999e+00   1.0784300000000000e+01   2.0893999999999999e+00   3.0819999999999997e-01   1.2509999999999999e-01   2.7734999999999999e+00
  -1.5429999999999999e-01  -3.5170000000000001e-01   2.1446000000000001e+00  -1.3370000000000001e-01   2.8500000000000001e-02   4.3900000000000002e-02  -7.5460000000000005e-01   1.0495200000000001e+01   2.8730000000000002e+00   3.3710000000000001e-01   1.2509999999999999e-01   2.7867999999999999e+00
  -2.8649999999999998e-01  -3.7369999999999998e-01   1.0294000000000001e+00  -2.3870000000000000e-01   6.6600000000000006e-02  -2.6300000000000000e-02  -9.1000000000000003e-01   1.0828799999999999e+01   2.9600000000000000e+00   4.4309999999999999e-01   9.6199999999999994e-02   2.7955999999999999e+00
  -2.6450000000000001e-01  -5.0560000000000005e-01   1.4582999999999999e+00  -1.8140000000000001e-01   1.9000000000000000e-02   4.4000000000000003e-03  -1.0431999999999999e+00   1.0717599999999999e+01   2.8730000000000002e+00   4.2380000000000001e-01   4.8099999999999997e-02   2.7646999999999999e+00
  -4.6289999999999998e-01  -1.9789999999999999e-01   2.3161999999999998e+00  -1.4319999999999999e-01   6.6600000000000006e-02   3.9500000000000000e-02  -7.9900000000000004e-01   1.0584199999999999e+01   3.1341999999999999e+00   4.0460000000000002e-01   1.2509999999999999e-01   2.8001000000000000e+00
  -7.0530000000000004e-01  -1.1212000000000000e+00   1.7160000000000000e-01  -2.0999999999999999e-01   1.7130000000000001e-01  -4.4000000000000003e-03  -9.1000000000000003e-01   1.0939900000000000e+01   3.3083000000000000e+00   4.6239999999999998e-01   2.0210000000000000e-01   2.8089000000000000e+00
   1.2122999999999999e+00  -1.9789999999999999e-01   2.5735000000000001e+00  -6.6799999999999998e-02  -8.5599999999999996e-02   2.6300000000000000e-02  -1.0653999999999999e+00   1.0851000000000001e+01   3.2212000000000001e+00   4.0460000000000002e-01   1.1550000000000001e-01   2.7602000000000002e+00
  -9.4779999999999998e-01  -4.1770000000000002e-01  -3.4310000000000002e-01  -3.5330000000000000e-01   2.1890000000000001e-01  -8.8000000000000005e-03  -9.5440000000000003e-01   1.0695399999999999e+01   3.1341999999999999e+00   3.4680000000000000e-01   1.7319999999999999e-01   2.7381000000000002e+00
   1.9839999999999999e-01  -1.2311000000000001e+00   2.4876999999999998e+00  -3.3420000000000000e-01   2.8500000000000001e-02  -9.2100000000000001e-02  -1.0431999999999999e+00   1.0739800000000001e+01   2.7858999999999998e+00   3.8529999999999998e-01   4.8099999999999997e-02   2.7824000000000000e+00
  -9.9190000000000000e-01  -2.3083000000000000e+00   6.0050000000000003e-01  -1.7190000000000000e-01   1.6180000000000000e-01  -4.5169999999999999e-01  -9.7660000000000002e-01   1.0895500000000000e+01   2.5247000000000002e+00   4.1420000000000001e-01   1.2509999999999999e-01   2.7690999999999999e+00
   5.2900000000000003e-01  -9.2990999999999993e+00   1.1152000000000000e+00  -7.7329999999999999e-01   1.3320000000000001e-01  -1.4602999999999999e+00  -9.9880000000000002e-01   1.0650900000000000e+01   2.6989000000000001e+00   3.9489999999999997e-01   7.6999999999999999e-02   2.7248999999999999e+00
