# Supplementary material for: Footwear and Foam Surface Alter Gait Initiation of Typical Subjects
Source: PLoS One. 2015 Aug 13;10(8):e0135821. doi: 10.1371/journal.pone.0135821 (PMC4536224; doi:10.1371/journal.pone.0135821)
Supplement: S1 Dataset — (ZIP) [file pone.0135821.s001.zip › 5_foam_av1_01.txt]

   3.3614199999999997e+01  -1.3630000000000000e+00   3.6964229999999998e+02  -6.3300000000000001e+00   5.7000000000000002e+00  -1.1270000000000000e+00  -3.7642600000000002e+01   1.3608200000000000e+01   3.9856160000000000e+02  -1.5634000000000000e+01   1.3952000000000000e+00   4.0829000000000004e+00
   3.2688499999999998e+01  -1.4069000000000000e+00   3.6732619999999997e+02  -6.4541000000000004e+00   5.6714000000000002e+00  -9.7789999999999999e-01  -3.7487299999999998e+01   1.3808299999999999e+01   3.9986750000000001e+02  -1.5788100000000000e+01   1.3471000000000000e+00   4.0430999999999999e+00
   3.1828800000000001e+01  -1.4069000000000000e+00   3.6338010000000003e+02  -6.3681000000000001e+00   5.7760999999999996e+00  -8.5950000000000004e-01  -3.7420699999999997e+01   1.3786099999999999e+01   4.0004160000000002e+02  -1.5942299999999999e+01   1.2220000000000000e+00   4.0385999999999997e+00
   3.0440200000000001e+01  -1.4289000000000001e+00   3.5857619999999997e+02  -6.4349999999999996e+00   5.7855999999999996e+00  -7.7620000000000000e-01  -3.7709200000000003e+01   1.3808299999999999e+01   4.0265339999999998e+02  -1.6125299999999999e+01   1.1738999999999999e+00   4.0518999999999998e+00
   2.9470300000000002e+01  -1.2091000000000001e+00   3.5411550000000000e+02  -6.3967999999999998e+00   5.8617999999999997e+00  -6.4019999999999999e-01  -3.7465100000000000e+01   1.3452600000000000e+01   4.0395929999999998e+02  -1.6587700000000002e+01   1.0872999999999999e+00   4.0076999999999998e+00
   2.8390300000000000e+01  -1.3630000000000000e+00   3.4965469999999999e+02  -6.8072999999999997e+00   5.9664000000000001e+00  -4.4290000000000002e-01  -3.7864600000000003e+01   1.2985600000000000e+01   4.0735460000000000e+02  -1.7127099999999999e+01   1.0296000000000001e+00   3.9767000000000001e+00
   2.7177900000000001e+01  -1.8906000000000001e+00   3.4742430000000002e+02  -7.0651000000000002e+00   6.1186999999999996e+00  -2.9380000000000001e-01  -3.8397199999999998e+01   1.2985600000000000e+01   4.1144650000000001e+02  -1.7724299999999999e+01   8.7560000000000004e-01   3.9944000000000002e+00
   2.6031800000000000e+01  -2.3961999999999999e+00   3.4219150000000002e+02  -7.6093000000000002e+00   6.2519000000000000e+00  -1.6230000000000000e-01  -3.8685800000000000e+01   1.1918300000000000e+01   4.1588650000000001e+02  -1.8562400000000000e+01   7.5049999999999994e-01   3.9015000000000000e+00
   2.4400600000000001e+01  -3.4075000000000002e+00   3.3369889999999998e+02  -7.7525000000000004e+00   6.3280000000000003e+00   2.6300000000000000e-02  -3.9351599999999998e+01   1.1051100000000000e+01   4.1936900000000003e+02  -1.9332999999999998e+01   6.3510000000000000e-01   3.8041999999999998e+00
   2.2350700000000000e+01  -3.8471000000000002e+00   3.1868680000000001e+02  -7.4184000000000001e+00   6.2233999999999998e+00   4.8200000000000000e-02  -3.9751100000000001e+01   9.9838000000000005e+00   4.2276429999999999e+02  -2.0373400000000000e+01   4.9070000000000003e-01   3.7113000000000000e+00
   1.9066400000000002e+01  -4.9462999999999999e+00   2.9972850000000000e+02  -7.0556000000000001e+00   6.0805999999999996e+00   1.4030000000000001e-01  -4.0217199999999998e+01   8.4718000000000000e+00   4.2772669999999999e+02  -2.1760500000000000e+01   1.1550000000000001e-01   3.5211000000000001e+00
   1.6355300000000000e+01  -6.3971999999999998e+00   2.7965510000000000e+02  -6.8742000000000001e+00   5.8236999999999997e+00   2.4120000000000000e-01  -4.0838700000000003e+01   6.6040000000000001e+00   4.3512680000000000e+02  -2.3677399999999999e+01  -2.0210000000000000e-01   3.3839999999999999e+00
   1.2211300000000000e+01  -7.8262000000000000e+00   2.6104010000000000e+02  -6.7977999999999996e+00   5.6143000000000001e+00   3.5959999999999998e-01  -4.1726500000000001e+01   4.4916000000000000e+00   4.4339760000000001e+02  -2.5950700000000001e+01  -7.7939999999999998e-01   3.1053000000000002e+00
   1.0117300000000000e+01  -9.5409000000000006e+00   2.4474109999999999e+02  -6.9218999999999999e+00   5.4810999999999996e+00   2.8499999999999998e-01  -4.3213500000000003e+01   2.2902999999999998e+00   4.5114589999999998e+02  -2.8262599999999999e+01  -1.1257999999999999e+00   2.7867999999999999e+00
   8.0894999999999992e+00  -1.0332300000000000e+01   2.2964320000000001e+02  -6.7500000000000000e+00   5.2812999999999999e+00   2.8070000000000001e-01  -4.5255499999999998e+01   0.0000000000000000e+00   4.6307319999999999e+02  -3.0622599999999998e+01  -1.5299000000000000e+00   2.2957999999999998e+00
   5.2680999999999996e+00  -1.1365500000000001e+01   2.1866290000000001e+02  -6.6546000000000003e+00   5.2051999999999996e+00   3.3329999999999999e-01  -4.9672300000000000e+01  -1.1785000000000001e+00   4.8031110000000001e+02  -3.3300600000000003e+01  -1.8473999999999999e+00   1.7517000000000000e+00
   3.6370000000000000e+00  -1.1167700000000000e+01   2.0682470000000001e+02  -6.2058000000000000e+00   5.1005000000000003e+00   3.0700000000000000e-01  -5.4976900000000001e+01  -2.6238000000000001e+00   5.0059609999999998e+02  -3.6383000000000003e+01  -2.0303000000000000e+00   1.1368000000000000e+00
   1.6311000000000000e+00  -1.0903900000000000e+01   1.9206989999999999e+02  -5.7762000000000002e+00   4.9386999999999999e+00   2.7629999999999999e-01  -6.1746299999999998e+01  -4.8696000000000002e+00   5.2349289999999996e+02  -4.0371000000000002e+01  -2.1650000000000000e+00   4.1580000000000000e-01
  -3.9679999999999999e-01  -9.6728000000000005e+00   1.7611410000000001e+02  -5.1651999999999996e+00   4.7008000000000001e+00   2.5869999999999999e-01  -6.6873400000000004e+01  -1.1184500000000000e+01   5.3968610000000001e+02  -4.4387900000000002e+01  -2.2323000000000000e+00  -5.0429999999999997e-01
  -2.2483000000000000e+00  -7.2106000000000003e+00   1.6213140000000001e+02  -4.5922999999999998e+00   4.5010000000000003e+00   2.0610000000000001e-01  -7.3287700000000001e+01  -1.0006000000000000e+01   5.5953589999999997e+02  -4.6998399999999997e+01  -2.4055000000000000e+00  -1.2474000000000001e+00
  -3.4826999999999999e+00  -5.0781999999999998e+00   1.5192310000000001e+02  -4.2868000000000004e+00   4.3582999999999998e+00   1.4910000000000001e-01  -8.0301299999999998e+01  -1.6632300000000001e+01   5.6589130000000000e+02  -5.0379500000000000e+01  -2.0975999999999999e+00  -1.8755999999999999e+00
  -4.6288000000000000e+00  -3.4733999999999998e+00   1.4360210000000001e+02  -4.0194999999999999e+00   4.2441000000000004e+00   1.3589999999999999e-01  -8.0057100000000005e+01  -1.7254899999999999e+01   5.7442319999999995e+02  -5.2103800000000000e+01  -2.6172000000000000e+00  -2.5301999999999998e+00
  -5.3783000000000003e+00  -2.7919000000000000e+00   1.3725409999999999e+02  -4.2294999999999998e+00   4.1108000000000002e+00   9.6500000000000002e-02  -8.0944900000000004e+01  -2.0478999999999999e+01   5.7668669999999997e+02  -5.4049599999999998e+01  -2.9346999999999999e+00  -3.0876000000000001e+00
  -6.2378999999999998e+00  -2.4182000000000001e+00   1.3193549999999999e+02  -4.3345000000000002e+00   4.0251999999999999e+00   1.5790000000000001e-01  -8.2942499999999995e+01  -2.0790299999999998e+01   5.8217150000000004e+02  -5.5282600000000002e+01  -3.2715000000000001e+00  -3.4369999999999998e+00
  -6.5244999999999997e+00  -2.7040000000000002e+00   1.2593060000000000e+02  -4.7260000000000000e+00   4.1394000000000002e+00   2.3240000000000000e-01  -8.5494900000000001e+01  -2.2457999999999998e+01   5.8678570000000002e+02  -5.6910499999999999e+01  -3.3388000000000000e+00  -3.7820999999999998e+00
  -6.5023999999999997e+00  -3.3195000000000001e+00   1.2104089999999999e+02  -5.2892999999999999e+00   4.1394000000000002e+00   2.9380000000000001e-01  -8.7958500000000001e+01  -2.4125699999999998e+01   5.9366350000000000e+02  -5.8470999999999997e+01  -3.5602000000000000e+00  -4.1227000000000000e+00
  -6.6787999999999998e+00  -4.7484999999999999e+00   1.1709490000000000e+02  -5.6806999999999999e+00   4.0537000000000001e+00   3.2450000000000001e-01  -8.9090500000000006e+01  -2.4948399999999999e+01   5.9871299999999997e+02  -5.9906300000000002e+01  -3.7814999999999999e+00  -4.4543999999999997e+00
  -6.1056999999999997e+00  -6.5951000000000004e+00   1.1443559999999999e+02  -6.1772000000000000e+00   4.0156999999999998e+00   4.0780000000000000e-01  -9.0799499999999995e+01  -2.6349299999999999e+01   6.0602599999999995e+02  -6.1216400000000000e+01  -3.9643000000000002e+00  -4.7995000000000001e+00
  -5.7309999999999999e+00  -6.9687999999999999e+00   1.1314879999999999e+02  -6.4253999999999998e+00   4.0251999999999999e+00   5.0870000000000004e-01  -9.2752700000000004e+01  -2.6882899999999999e+01   6.1246849999999995e+02  -6.2324199999999998e+01  -4.2145000000000001e+00  -5.2020000000000000e+00
  -5.0035999999999996e+00  -5.3200000000000003e+00   1.1503610000000000e+02  -6.6928000000000001e+00   4.3106999999999998e+00   5.4379999999999995e-01  -9.4905600000000007e+01  -2.8061399999999999e+01   6.1830150000000003e+02  -6.3402999999999999e+01  -4.2914000000000003e+00  -5.4673999999999996e+00
  -4.4965999999999999e+00  -3.2974999999999999e+00   1.1881050000000000e+02  -7.3611000000000004e+00   4.3868000000000000e+00   6.4900000000000002e-01  -9.6903099999999995e+01  -2.8772900000000000e+01   6.2552750000000003e+02  -6.4250699999999995e+01  -4.3973000000000004e+00  -5.6753000000000000e+00
  -4.1219000000000001e+00  -1.2531000000000001e+00   1.2944770000000000e+02  -7.9721000000000002e+00   4.8055000000000003e+00   7.3670000000000002e-01  -9.8123800000000003e+01  -2.9773499999999999e+01   6.2970640000000003e+02  -6.5079099999999997e+01  -4.5608000000000004e+00  -5.8875999999999999e+00
  -3.5708000000000002e+00   3.7369999999999998e-01   1.4034229999999999e+02  -8.9172999999999991e+00   5.1481000000000003e+00   9.1649999999999998e-01  -9.8789699999999996e+01  -3.0196000000000002e+01   6.3223109999999997e+02  -6.5522199999999998e+01  -4.8014000000000001e+00  -6.0911000000000000e+00
  -2.4466999999999999e+00   1.0990000000000000e-01   1.5595490000000001e+02  -1.0043900000000001e+01   5.7000000000000002e+00   1.0788000000000000e+00  -9.9855000000000004e+01  -3.0462900000000001e+01   6.3484289999999999e+02  -6.5599299999999999e+01  -4.7918000000000003e+00  -6.2016999999999998e+00
  -8.8170000000000004e-01  -6.8149999999999999e-01   1.7602830000000000e+02  -1.1600199999999999e+01   6.4421999999999997e+00   1.3156000000000001e+00  -1.0023240000000000e+02  -3.0240500000000001e+01   6.3231820000000005e+02  -6.5406599999999997e+01  -4.9649999999999999e+00  -6.2504000000000000e+00
   7.9349999999999998e-01  -3.4514000000000000e+00   1.9593020000000001e+02  -1.3872400000000001e+01   7.0416999999999996e+00   1.5874999999999999e+00  -1.0089820000000000e+02  -3.0107099999999999e+01   6.2996759999999995e+02  -6.4847899999999996e+01  -4.8975999999999997e+00  -6.2237999999999998e+00
   2.4245999999999999e+00  -7.9141000000000004e+00   2.1771920000000000e+02  -1.6221100000000000e+01   7.8029999999999999e+00   1.9645999999999999e+00  -1.0032110000000000e+02  -3.0485099999999999e+01   6.2465689999999995e+02  -6.4318100000000001e+01  -4.9649999999999999e+00  -6.1928999999999998e+00
   4.6729000000000003e+00  -1.1871100000000000e+01   2.4508430000000001e+02  -1.9018500000000000e+01   8.8117000000000001e+00   2.3767999999999998e+00  -9.9344600000000000e+01  -3.1619100000000000e+01   6.1673440000000005e+02  -6.3528300000000002e+01  -5.0515999999999996e+00  -6.0114999999999998e+00
   7.9793000000000003e+00  -1.3717800000000000e+01   2.7691010000000000e+02  -2.1940000000000001e+01   9.7157000000000000e+00   2.9293000000000000e+00  -9.7724299999999999e+01  -3.2419600000000003e+01   6.0576480000000004e+02  -6.2285600000000002e+01  -5.1478000000000002e+00  -5.8300999999999998e+00
   1.1043100000000001e+01  -1.6377800000000001e+01   3.0890740000000000e+02  -2.4766100000000002e+01   1.0810000000000000e+01   3.4468000000000001e+00  -9.5171899999999994e+01  -3.2797600000000003e+01   5.9435990000000004e+02  -6.0908099999999997e+01  -5.3113999999999999e+00  -5.5956999999999999e+00
   1.3864500000000000e+01  -1.9147700000000000e+01   3.3884600000000000e+02  -2.7725800000000000e+01   1.1637900000000000e+01   4.0125000000000002e+00  -9.2597300000000004e+01  -3.3464700000000001e+01   5.8269389999999999e+02  -5.9598100000000002e+01  -5.4364999999999997e+00  -5.3303000000000003e+00
   1.8581499999999998e+01  -2.3104800000000001e+01   3.6835559999999998e+02  -3.0599599999999999e+01   1.2475300000000001e+01   4.6921999999999997e+00  -8.9822900000000004e+01  -3.3197800000000001e+01   5.6745830000000001e+02  -5.7488500000000002e+01  -5.2824999999999998e+00  -5.1180000000000003e+00
   2.3871600000000001e+01  -2.7875200000000000e+01   3.9932350000000002e+02  -3.3654800000000002e+01   1.3046200000000001e+01   5.4551999999999996e+00  -8.6404899999999998e+01  -3.2997700000000002e+01   5.4900160000000005e+02  -5.5080300000000001e+01  -5.3209999999999997e+00  -4.8038999999999996e+00
   2.8478400000000001e+01  -3.2161999999999999e+01   4.2951940000000002e+02  -3.6614500000000000e+01   1.3788399999999999e+01   6.1173999999999999e+00  -8.1744000000000000e+01  -3.2797600000000003e+01   5.2610479999999995e+02  -5.2142299999999999e+01  -5.2150999999999996e+00  -4.3437999999999999e+00
   3.2864800000000002e+01  -3.6162999999999997e+01   4.6040159999999997e+02  -3.9698300000000003e+01   1.4682900000000000e+01   6.7839000000000000e+00  -7.7349400000000003e+01  -3.2552999999999997e+01   5.0007380000000001e+02  -4.8221699999999998e+01  -4.7436999999999996e+00  -3.8218999999999999e+00
   3.8904400000000003e+01  -3.9768300000000004e+01   4.9291359999999997e+02  -4.2915799999999997e+01   1.5491800000000000e+01   7.4724000000000004e+00  -7.2732799999999997e+01  -3.1485700000000001e+01   4.7317219999999998e+02  -4.4012200000000000e+01  -4.2047999999999996e+00  -3.2911000000000001e+00
   4.4943899999999999e+01  -4.3285699999999999e+01   5.2765610000000004e+02  -4.6037799999999997e+01   1.6081800000000001e+01   8.1608999999999998e+00  -6.7650199999999998e+01  -3.0040400000000002e+01   4.4383290000000000e+02  -3.9658200000000001e+01  -3.8296000000000001e+00  -2.7292999999999998e+00
   5.0079700000000003e+01  -4.7396599999999999e+01   5.6162639999999999e+02  -4.9112099999999998e+01   1.6852499999999999e+01   8.8099000000000007e+00  -6.2567500000000003e+01  -2.8105899999999998e+01   4.1405829999999997e+02  -3.5121200000000002e+01  -3.3773000000000000e+00  -2.0701999999999998e+00
   5.5347799999999999e+01  -5.1925199999999997e+01   5.9439580000000001e+02  -5.2062199999999997e+01   1.7442499999999999e+01   9.4326000000000008e+00  -5.8039800000000000e+01  -2.6704999999999998e+01   3.8332600000000002e+02  -3.0815300000000001e+01  -2.8384999999999998e+00  -1.5217000000000001e+00
   6.0792200000000001e+01  -5.6036200000000001e+01   6.2647900000000004e+02  -5.4630499999999998e+01   1.8023000000000000e+01   1.0042199999999999e+01  -5.3489800000000002e+01  -2.6349299999999999e+01   3.4954669999999999e+02  -2.6432400000000001e+01  -2.1938000000000000e+00  -1.0174000000000001e+00
   6.6831699999999998e+01  -6.0301000000000002e+01   6.5924839999999995e+02  -5.7303800000000003e+01   1.8555900000000001e+01   1.0651700000000000e+01  -4.7319600000000001e+01  -2.3258500000000002e+01   3.1463549999999998e+02  -2.1346299999999999e+01  -1.9339999999999999e+00  -3.7600000000000000e-01
   7.2761099999999999e+01  -6.4016199999999998e+01   6.9467710000000000e+02  -5.9681100000000001e+01   1.9155400000000000e+01   1.1291900000000000e+01  -3.8241900000000001e+01  -1.8655700000000000e+01   2.7650319999999999e+02  -1.5768900000000000e+01  -1.9629000000000001e+00   3.2729999999999998e-01
   7.8403899999999993e+01  -6.6918000000000006e+01   7.2564499999999998e+02  -6.1733800000000002e+01   1.9545500000000001e+01   1.1853300000000001e+01  -3.0096299999999999e+01  -1.4653300000000000e+01   2.3715199999999999e+02  -1.0576800000000000e+01  -1.7126999999999999e+00   1.0129999999999999e+00
   8.1555899999999994e+01  -6.9094399999999993e+01   7.4803459999999995e+02  -6.3013199999999998e+01   1.9897600000000001e+01   1.2182100000000000e+01  -2.4170300000000001e+01  -1.2474200000000000e+01   1.9928080000000000e+02  -5.9531000000000001e+00  -1.0777000000000001e+00   1.6277999999999999e+00
   8.2790199999999999e+01  -7.1864300000000000e+01   7.6570609999999999e+02  -6.3881999999999998e+01   2.0354399999999998e+01   1.2221600000000000e+01  -1.7756000000000000e+01  -8.3605999999999998e+00   1.6915799999999999e+02  -1.7242999999999999e+00  -9.5260000000000000e-01   2.0834999999999999e+00
   8.3473500000000001e+01  -7.4700199999999995e+01   7.8157610000000000e+02  -6.4578999999999994e+01   2.0677900000000001e+01   1.2055000000000000e+01  -1.1940899999999999e+01  -2.2235999999999998e+00   1.4721879999999999e+02   1.9555000000000000e+00  -1.0872999999999999e+00   2.3399999999999999e+00
   8.3870300000000000e+01  -7.7382199999999997e+01   7.9538729999999998e+02  -6.5256799999999998e+01   2.0991900000000001e+01   1.2006700000000000e+01  -1.0808900000000000e+01  -4.8920000000000002e-01   1.3163499999999999e+02   3.6701000000000001e+00  -8.0830000000000002e-01   2.3797999999999999e+00
   8.5765900000000002e+01  -8.1493200000000002e+01   8.0705390000000000e+02  -6.6058800000000005e+01   2.1039500000000000e+01   1.1984800000000000e+01  -1.0453799999999999e+01   4.8920000000000002e-01   1.1979480000000000e+02   4.3444000000000003e+00  -7.1199999999999997e-01   2.3576999999999999e+00
   8.9887799999999999e+01  -8.5054500000000004e+01   8.1906359999999995e+02  -6.6536199999999994e+01   2.1077600000000000e+01   1.1945300000000000e+01  -7.5240999999999998e+00   1.2674000000000001e+00   1.0421110000000000e+02   4.4406999999999996e+00  -9.4299999999999995e-01   2.2825000000000002e+00
   9.2863500000000002e+01  -8.8571899999999999e+01   8.2772770000000003e+02  -6.6622100000000003e+01   2.1001500000000000e+01   1.1616500000000000e+01  -6.9025999999999996e+00  -1.0450999999999999e+00   8.3664800000000000e+01   3.7761000000000000e+00  -8.0830000000000002e-01   2.2957999999999998e+00
   9.3304299999999998e+01  -9.1253900000000002e+01   8.3090170000000001e+02  -6.6039699999999996e+01   2.0801600000000001e+01   1.1234900000000000e+01  -4.2835999999999999e+00  -4.8920000000000002e-01   6.2161000000000001e+01   2.8801999999999999e+00  -8.3709999999999996e-01   2.2383000000000002e+00
   9.1827500000000001e+01  -9.2506900000000002e+01   8.2849980000000005e+02  -6.4254300000000001e+01   2.0382899999999999e+01   1.0827100000000000e+01  -1.3317000000000001e+00   1.8455999999999999e+00   4.0657100000000000e+01   2.1288000000000000e+00  -7.3129999999999995e-01   2.0966999999999998e+00
   9.0152299999999997e+01  -9.1847399999999993e+01   8.2155129999999997e+02  -6.1647900000000000e+01   1.9678699999999999e+01   1.0173700000000000e+01  -2.0640999999999998e+00   4.1135999999999999e+00   2.3854500000000002e+01   1.3582000000000001e+00  -3.0790000000000001e-01   2.1055999999999999e+00
   8.9468999999999994e+01  -8.9671099999999996e+01   8.1185770000000002e+02  -5.8516300000000001e+01   1.8946000000000002e+01   9.5246999999999993e+00  -4.0617000000000001e+00   7.7380000000000004e+00   1.4277900000000001e+01   7.8990000000000005e-01   2.8870000000000001e-01   2.2471000000000001e+00
   8.8168499999999995e+01  -8.7824399999999997e+01   8.0027689999999996e+02  -5.5203400000000002e+01   1.8184799999999999e+01   8.7748000000000008e+00  -6.0591999999999997e+00   1.0984400000000001e+01   7.5742000000000003e+00   6.0690000000000000e-01   5.4849999999999999e-01   2.4373000000000000e+00
   8.6140600000000006e+01  -8.6879099999999994e+01   7.8800990000000002e+02  -5.2234099999999998e+01   1.7414000000000001e+01   8.0951000000000004e+00  -7.1246000000000000e+00   1.2007300000000001e+01   4.8754000000000000e+00   5.2980000000000005e-01   7.6980000000000004e-01   2.7336999999999998e+00
   8.4002600000000001e+01  -8.6351500000000001e+01   7.7574279999999999e+02  -4.9971400000000003e+01   1.6928699999999999e+01   7.3583999999999996e+00  -7.3909000000000002e+00   1.1807100000000000e+01   4.5270999999999999e+00   5.2980000000000005e-01   8.8519999999999999e-01   2.9239000000000002e+00
   8.0652199999999993e+01  -8.7802499999999995e+01   7.6356150000000002e+02  -4.8128700000000002e+01   1.6557600000000001e+01   6.6962000000000002e+00  -5.7484999999999999e+00   1.2385300000000001e+01   4.0048000000000004e+00   4.9130000000000001e-01   5.3879999999999995e-01   2.9903000000000000e+00
   7.8293599999999998e+01  -9.0462500000000006e+01   7.5326739999999995e+02  -4.6467399999999998e+01   1.6015200000000000e+01   6.1218000000000004e+00  -5.1048000000000000e+00   1.3163500000000001e+01   4.8754000000000000e+00   4.4309999999999999e-01   5.5810000000000004e-01   2.9062000000000001e+00
   7.6177599999999998e+01  -9.1473699999999994e+01   7.4134349999999995e+02  -4.4519799999999996e+01   1.5586900000000000e+01   5.4508000000000001e+00  -4.5278000000000000e+00   1.2496400000000000e+01   3.3953000000000002e+00   5.6830000000000003e-01   5.2920000000000000e-01   2.8974000000000002e+00
   7.4634699999999995e+01  -9.2331100000000006e+01   7.2667439999999999e+02  -4.2295200000000001e+01   1.4873300000000000e+01   4.9508999999999999e+00  -4.0617000000000001e+00   1.3007899999999999e+01   5.3106999999999998e+00   4.9130000000000001e-01   5.8689999999999998e-01   2.8531000000000000e+00
   7.3290099999999995e+01  -9.1693500000000000e+01   7.1037549999999999e+02  -3.9946500000000000e+01   1.4226200000000000e+01   4.3677000000000001e+00  -3.7953000000000001e+00   1.2941200000000000e+01   3.6564999999999999e+00   5.9719999999999995e-01   5.5810000000000004e-01   2.8531000000000000e+00
   7.2408400000000000e+01  -9.1671599999999998e+01   6.9613540000000000e+02  -3.7483300000000000e+01   1.3303100000000001e+01   3.8590000000000000e+00  -3.5956000000000001e+00   1.3007899999999999e+01   4.3529999999999998e+00   5.3939999999999999e-01   5.1000000000000001e-01   2.8753000000000002e+00
   7.1482600000000005e+01  -9.0990099999999998e+01   6.8755700000000002e+02  -3.4437700000000000e+01   1.2532400000000001e+01   3.3502999999999998e+00  -3.4845999999999999e+00   1.2985600000000000e+01   4.7012999999999998e+00   5.2980000000000005e-01   5.6769999999999998e-01   2.8132999999999999e+00
   7.1460599999999999e+01  -8.9253399999999999e+01   6.8309630000000004e+02  -3.0895499999999998e+01   1.1609299999999999e+01   2.8592000000000000e+00  -3.0185000000000000e+00   1.2830000000000000e+01   4.6142000000000003e+00   5.7799999999999996e-01   5.1000000000000001e-01   2.7867999999999999e+00
   7.0997699999999995e+01  -8.7626599999999996e+01   6.8086590000000001e+02  -2.7630299999999998e+01   1.0819500000000000e+01   2.4163000000000001e+00  -3.1073000000000000e+00   1.3319200000000000e+01   3.7435999999999998e+00   5.3939999999999999e-01   4.9070000000000003e-01   2.7734999999999999e+00
   7.0578900000000004e+01  -8.7099000000000004e+01   6.8060860000000002e+02  -2.4298300000000001e+01   9.9250000000000007e+00   1.9908999999999999e+00  -3.0407000000000002e+00   1.3007899999999999e+01   4.0048000000000004e+00   6.1650000000000005e-01   5.1959999999999995e-01   2.7867999999999999e+00
   7.0226200000000006e+01  -8.6593400000000003e+01   6.8069430000000000e+02  -2.1042600000000000e+01   8.8591999999999995e+00   1.7234000000000000e+00  -2.8410000000000002e+00   1.3141299999999999e+01   4.9623999999999997e+00   4.9130000000000001e-01   4.3300000000000000e-01   2.7778999999999998e+00
   6.9234300000000005e+01  -8.6197599999999994e+01   6.7932180000000005e+02  -1.7739200000000000e+01   7.8125000000000000e+00   1.3770000000000000e+00  -2.9741000000000000e+00   1.3163500000000001e+01   4.1788999999999996e+00   5.5869999999999997e-01   3.4639999999999999e-01   2.7867999999999999e+00
   6.9587000000000003e+01  -8.5142399999999995e+01   6.8120899999999995e+02  -1.4388000000000000e+01   6.5564000000000000e+00   1.0085999999999999e+00  -2.7744000000000000e+00   1.3141299999999999e+01   4.1788999999999996e+00   5.4910000000000003e-01   5.2920000000000000e-01   2.7292999999999998e+00
   7.1614900000000006e+01  -8.5164400000000001e+01   6.8687080000000003e+02  -1.0578600000000000e+01   5.0815000000000001e+00   8.0689999999999995e-01  -2.5968000000000000e+00   1.3363600000000000e+01   4.2659000000000002e+00   4.6239999999999998e-01   4.4259999999999999e-01   2.7381000000000002e+00
   7.4634699999999995e+01  -8.3933300000000003e+01   6.9150310000000002e+02  -6.4349999999999996e+00   3.6920999999999999e+00   3.9029999999999998e-01  -2.3527000000000000e+00   1.3319200000000000e+01   3.8306000000000000e+00   5.4910000000000003e-01   3.4639999999999999e-01   2.6939000000000002e+00
   7.7125399999999999e+01  -8.1691000000000003e+01   6.9604960000000005e+02  -2.1768000000000001e+00   2.5026999999999999e+00   4.4000000000000003e-03  -2.2860999999999998e+00   1.3185700000000001e+01   5.0495000000000001e+00   6.8389999999999995e-01   3.6559999999999998e-01   2.6674000000000002e+00
   7.8514099999999999e+01  -8.0569900000000004e+01   6.9948099999999999e+02   1.7663000000000000e+00   1.5606000000000000e+00  -4.6039999999999998e-01  -2.1528999999999998e+00   1.3208000000000000e+01   4.0918000000000001e+00   5.5869999999999997e-01   2.8870000000000001e-01   2.6718000000000002e+00
   7.9461900000000000e+01  -8.0745699999999999e+01   7.0488540000000000e+02   5.4230000000000000e+00   8.8500000000000001e-01  -1.0261000000000000e+00  -1.9532000000000000e+00   1.3430300000000001e+01   3.8306000000000000e+00   5.4910000000000003e-01   3.6559999999999998e-01   2.6274999999999999e+00
   7.9549999999999997e+01  -8.0459900000000005e+01   7.1157650000000001e+02   9.0031999999999996e+00   1.5229999999999999e-01  -1.5743000000000000e+00  -1.8644000000000001e+00   1.3519299999999999e+01   4.3529999999999998e+00   5.4910000000000003e-01   3.2710000000000000e-01   2.6274999999999999e+00
   7.8822699999999998e+01  -8.0899600000000007e+01   7.1706669999999997e+02   1.2545299999999999e+01  -2.6640000000000003e-01  -2.2715000000000001e+00  -1.7312000000000001e+00   1.3319200000000000e+01   4.0048000000000004e+00   5.0090000000000001e-01   3.5599999999999998e-01   2.5655999999999999e+00
   7.8271600000000007e+01  -8.1185400000000001e+01   7.2101270000000000e+02   1.6087499999999999e+01  -8.3740000000000003e-01  -2.9117999999999999e+00  -1.7090000000000001e+00   1.3541499999999999e+01   4.9623999999999997e+00   5.5869999999999997e-01   3.5599999999999998e-01   2.5745000000000000e+00
   7.8403899999999993e+01  -8.1339299999999994e+01   7.2761810000000003e+02   1.9620000000000001e+01  -1.2465999999999999e+00  -3.4994000000000001e+00  -1.4871000000000001e+00   1.3363600000000000e+01   4.3529999999999998e+00   4.7199999999999998e-01   3.8490000000000002e-01   2.5832999999999999e+00
   7.9263499999999993e+01  -8.1998800000000003e+01   7.3508130000000006e+02   2.2952100000000002e+01  -1.5225000000000000e+00  -3.9641999999999999e+00  -1.3539000000000001e+00   1.3319200000000000e+01   3.7435999999999998e+00   4.5269999999999999e-01   4.5219999999999999e-01   2.5789000000000000e+00
   8.1070999999999998e+01  -8.3273799999999994e+01   7.4228710000000001e+02   2.5911799999999999e+01  -1.9221999999999999e+00  -4.3018999999999998e+00  -1.4427000000000001e+00   1.3252500000000000e+01   4.1788999999999996e+00   5.2980000000000005e-01   3.7530000000000002e-01   2.5301999999999998e+00
   8.3319299999999998e+01  -8.5406199999999998e+01   7.5163750000000005e+02   2.8776000000000000e+01  -2.2362000000000002e+00  -4.5387000000000004e+00  -1.3761000000000001e+00   1.3030099999999999e+01   3.3953000000000002e+00   5.2980000000000005e-01   4.2340000000000000e-01   2.5568000000000000e+00
   8.5611599999999996e+01  -8.8571899999999999e+01   7.6493399999999997e+02   3.1554300000000001e+01  -2.3599000000000001e+00  -4.9114000000000004e+00  -1.5093000000000001e+00   1.3074600000000000e+01   4.8754000000000000e+00   5.0090000000000001e-01   3.2710000000000000e-01   2.5301999999999998e+00
   9.0593199999999996e+01  -9.1231899999999996e+01   7.7823050000000001e+02   3.4170299999999997e+01  -2.2837999999999998e+00  -4.7843000000000000e+00  -1.4205000000000001e+00   1.3252500000000000e+01   4.0048000000000004e+00   5.2980000000000005e-01   3.3679999999999999e-01   2.5832999999999999e+00
   9.1342600000000004e+01  -9.5694599999999994e+01   7.9135540000000003e+02   3.6681300000000000e+01  -1.9032000000000000e+00  -5.1044000000000000e+00  -1.2428999999999999e+00   1.3141299999999999e+01   4.7882999999999996e+00   5.2980000000000005e-01   3.6559999999999998e-01   2.5789000000000000e+00
   9.4296199999999999e+01  -9.9519700000000000e+01   8.0713959999999997e+02   3.8915399999999998e+01  -1.6272000000000000e+00  -5.2972999999999999e+00  -1.4649000000000001e+00   1.3230200000000000e+01   3.8306000000000000e+00   6.2609999999999999e-01   3.7530000000000002e-01   2.5832999999999999e+00
   9.3105999999999995e+01  -1.0165210000000000e+02   8.1889200000000005e+02   4.0996699999999997e+01  -9.3259999999999998e-01  -5.4508000000000001e+00  -1.5536000000000001e+00   1.3163500000000001e+01   4.1788999999999996e+00   5.2020000000000000e-01   3.6559999999999998e-01   2.5655999999999999e+00
   9.3811300000000003e+01  -1.1191840000000001e+02   8.2686990000000003e+02   4.2323799999999999e+01  -4.1870000000000002e-01  -5.6174999999999997e+00  -1.5536000000000001e+00   1.3274699999999999e+01   4.6142000000000003e+00   4.7199999999999998e-01   2.5019999999999998e-01   2.5966000000000000e+00
   9.4671000000000006e+01  -1.1462240000000000e+02   8.3948009999999999e+02   4.4032800000000002e+01   6.6600000000000006e-02  -5.6086999999999998e+00  -1.4205000000000001e+00   1.2941200000000000e+01   4.3529999999999998e+00   4.1420000000000001e-01   2.8870000000000001e-01   2.5655999999999999e+00
   9.3767200000000003e+01  -1.2108560000000000e+02   8.4505610000000001e+02   4.5254899999999999e+01   8.4689999999999999e-01  -5.5692000000000004e+00  -1.6202000000000001e+00   1.3052300000000001e+01   4.1788999999999996e+00   4.7199999999999998e-01   3.0790000000000001e-01   2.5611999999999999e+00
   9.3877399999999994e+01  -1.2616379999999999e+02   8.4848739999999998e+02   4.6171500000000002e+01   1.4274000000000000e+00  -5.4463999999999997e+00  -1.4427000000000001e+00   1.2896699999999999e+01   3.9177000000000000e+00   4.8159999999999997e-01   3.2710000000000000e-01   2.6274999999999999e+00
   9.3855400000000003e+01  -1.3216530000000000e+02   8.4797270000000003e+02   4.6868400000000001e+01   1.9983000000000000e+00  -5.3807000000000000e+00  -1.7978000000000001e+00   1.3208000000000000e+01   4.5270999999999999e+00   5.6830000000000003e-01   3.4639999999999999e-01   2.6097999999999999e+00
   9.3414500000000004e+01  -1.3405590000000001e+02   8.4394090000000006e+02   4.7975900000000003e+01   2.5312000000000001e+00  -5.5517000000000003e+00  -1.3983000000000001e+00   1.3052300000000001e+01   4.8754000000000000e+00   5.4910000000000003e-01   3.2710000000000000e-01   2.6010000000000000e+00
   9.3723100000000002e+01  -1.4087080000000000e+02   8.3493359999999996e+02   4.7804099999999998e+01   3.0831000000000000e+00  -5.3544000000000000e+00  -1.4205000000000001e+00   1.2985600000000000e+01   4.6142000000000003e+00   4.2380000000000001e-01   2.7900000000000003e-01   2.5876999999999999e+00
   9.1166300000000007e+01  -1.4526759999999999e+02   8.2009299999999996e+02   4.7574900000000000e+01   3.6920999999999999e+00  -4.9114000000000004e+00  -1.1762999999999999e+00   1.3141299999999999e+01   4.1788999999999996e+00   3.9489999999999997e-01   3.3679999999999999e-01   2.5434999999999999e+00
   8.9336799999999997e+01  -1.4333300000000000e+02   7.9504409999999996e+02   4.7011600000000001e+01   3.9967000000000001e+00  -4.6089000000000002e+00  -1.2873000000000001e+00   1.3185700000000001e+01   4.2659000000000002e+00   4.1420000000000001e-01   3.1750000000000000e-01   2.5568000000000000e+00
   8.5898200000000003e+01  -1.4018930000000000e+02   7.5249540000000002e+02   4.5560400000000001e+01   4.3391999999999999e+00  -3.9729999999999999e+00  -1.0431999999999999e+00   1.3074600000000000e+01   4.5270999999999999e+00   5.1049999999999995e-01   3.2710000000000000e-01   2.5390999999999999e+00
   7.9263499999999993e+01  -1.3779310000000001e+02   6.9733640000000003e+02   4.2858499999999999e+01   4.6818000000000000e+00  -3.3458999999999999e+00  -1.3095000000000001e+00   1.2963400000000000e+01   4.5270999999999999e+00   5.0090000000000001e-01   3.2710000000000000e-01   2.5832999999999999e+00
   7.1482600000000005e+01  -1.3086830000000000e+02   6.3334169999999995e+02   3.9621899999999997e+01   4.9863000000000000e+00  -2.7890000000000001e+00  -1.0209999999999999e+00   1.2985600000000000e+01   4.8754000000000000e+00   3.7569999999999998e-01   3.1750000000000000e-01   2.5478999999999998e+00
   6.2709899999999998e+01  -1.2088780000000000e+02   5.6033969999999999e+02   3.5707500000000003e+01   5.1955999999999998e+00  -2.1312000000000002e+00  -1.0653999999999999e+00   1.2607600000000000e+01   4.4401000000000002e+00   3.7569999999999998e-01   2.9830000000000001e-01   2.5257999999999998e+00
   5.3540300000000002e+01  -1.0831310000000001e+02   4.8064650000000000e+02   3.1382500000000000e+01   5.0148000000000001e+00  -1.4910000000000001e+00  -1.4649000000000001e+00   1.3030099999999999e+01   4.4401000000000002e+00   4.2380000000000001e-01   3.2710000000000000e-01   2.4771000000000001e+00
   4.3643400000000000e+01  -9.4177700000000002e+01   3.9726470000000000e+02   2.6685099999999998e+01   4.7484000000000002e+00  -9.2969999999999997e-01  -1.4427000000000001e+00   1.2830000000000000e+01   3.0470999999999999e+00   2.6970000000000000e-01   3.7530000000000002e-01   2.4860000000000002e+00
   3.5289499999999997e+01  -7.9580600000000004e+01   3.1439760000000001e+02   2.1567699999999999e+01   4.3868000000000000e+00  -5.0870000000000004e-01  -2.2639000000000000e+00   1.2941200000000000e+01   5.7460000000000004e+00   4.6239999999999998e-01   3.0790000000000001e-01   2.5922000000000001e+00
   2.7420400000000001e+01  -6.4983500000000006e+01   2.3496180000000001e+02   1.6488399999999999e+01   3.7111999999999998e+00  -1.7100000000000001e-01  -1.7756000000000001e+00   1.2340800000000000e+01   3.7435999999999998e+00   4.0460000000000002e-01   2.2130000000000000e-01   2.5922000000000001e+00
   2.1248600000000000e+01  -5.1265700000000002e+01   1.6530539999999999e+02   1.2010700000000000e+01   2.9403999999999999e+00   2.1899999999999999e-02  -2.4636000000000000e+00   1.3163500000000001e+01   4.2659000000000002e+00   4.6239999999999998e-01   3.1750000000000000e-01   2.6629000000000000e+00
   1.5848300000000000e+01  -3.8185499999999998e+01   1.0817340000000000e+02   8.3063000000000002e+00   2.1315000000000000e+00  -8.8000000000000005e-03  -2.4413999999999998e+00   1.2741000000000000e+01   3.3953000000000002e+00   5.0090000000000001e-01   3.7530000000000002e-01   2.7027000000000001e+00
   1.1021100000000001e+01  -2.4467700000000001e+01   6.7769199999999998e+01   5.7188999999999997e+00   1.4559000000000000e+00  -1.3589999999999999e-01  -2.3083000000000000e+00   1.2585400000000000e+01   4.7012999999999998e+00   4.4309999999999999e-01   3.8490000000000002e-01   2.7027000000000001e+00
   4.4524999999999997e+00  -5.7377000000000002e+00   4.4007100000000001e+01   4.4013999999999998e+00   1.0086999999999999e+00  -4.3900000000000002e-02  -2.3748999999999998e+00   1.2407500000000001e+01   4.6142000000000003e+00   4.0460000000000002e-01   3.6559999999999998e-01   2.6850000000000001e+00
   5.8190999999999997e+00  -1.1321500000000000e+01   2.9938500000000001e+01   2.6351000000000000e+00   5.8050000000000002e-01  -1.4910000000000001e-01  -2.5080000000000000e+00   1.2429700000000000e+01   4.3529999999999998e+00   3.3710000000000001e-01   3.3679999999999999e-01   2.7204000000000002e+00
   5.6868999999999996e+00  -5.1002000000000001e+00   2.1445900000000002e+01   2.0909000000000000e+00   3.1400000000000000e-01  -2.8939999999999999e-01  -2.7300000000000000e+00   1.2607600000000000e+01   4.2659000000000002e+00   4.2380000000000001e-01   3.6559999999999998e-01   2.6806000000000001e+00
   2.5127999999999999e+00  -6.2432999999999996e+00   1.2181300000000000e+01   8.2110000000000005e-01   1.2370000000000000e-01  -4.5610000000000001e-01  -2.3971000000000000e+00   1.1896100000000001e+01   5.1365999999999996e+00   3.1790000000000002e-01   3.7530000000000002e-01   2.7071999999999998e+00
   1.8956000000000000e+00   3.5170000000000001e-01   9.0930999999999997e+00   6.3009999999999999e-01   3.8100000000000002e-02  -4.6479999999999999e-01  -2.7522000000000002e+00   1.1718200000000000e+01   4.7882999999999996e+00   2.6970000000000000e-01   3.2710000000000000e-01   2.7071999999999998e+00
   1.2122999999999999e+00  -2.0225000000000000e+00   4.5465000000000000e+00  -2.0050000000000001e-01  -2.2839999999999999e-01  -4.8680000000000001e-01  -2.7522000000000002e+00   1.2140700000000001e+01   4.3529999999999998e+00   3.5639999999999999e-01   4.1370000000000001e-01   2.9150999999999998e+00
   1.9617000000000000e+00   1.3850000000000000e+00   3.2597999999999998e+00   9.4999999999999998e-03  -4.2820000000000003e-01  -2.8070000000000001e-01  -2.8188000000000000e+00   1.1629200000000001e+01   4.6142000000000003e+00   3.8529999999999998e-01   3.4639999999999999e-01   2.8132999999999999e+00
   1.1241000000000001e+00   2.6379999999999998e-01   3.2597999999999998e+00  -9.4999999999999998e-03  -5.9950000000000003e-01  -2.7189999999999998e-01  -3.2627000000000002e+00   1.1540300000000000e+01   5.8330000000000002e+00   2.8899999999999998e-01   4.7149999999999997e-01   2.7867999999999999e+00
   1.1902999999999999e+00   4.3999999999999997e-02   6.1764000000000001e+00  -2.0050000000000001e-01  -7.8979999999999995e-01  -2.5869999999999999e-01  -2.7522000000000002e+00   1.0895500000000000e+01   6.0941999999999998e+00   3.1790000000000002e-01   3.9450000000000002e-01   2.9018000000000002e+00
   9.2579999999999996e-01   6.5949999999999998e-01   3.6886999999999999e+00  -1.9089999999999999e-01  -4.9480000000000002e-01  -2.1490000000000001e-01  -3.2627000000000002e+00   1.1340199999999999e+01   6.0941999999999998e+00   4.2380000000000001e-01   3.3679999999999999e-01   2.9371999999999998e+00
   3.5270000000000001e-01  -5.9360000000000002e-01   3.3456000000000001e+00  -2.4820000000000000e-01  -2.8549999999999998e-01  -1.5790000000000001e-01  -3.1960999999999999e+00   1.0917700000000000e+01   6.2683000000000000e+00   5.2020000000000000e-01   2.7900000000000003e-01   2.9592999999999998e+00
   9.2579999999999996e-01   2.8580000000000000e-01   2.6593000000000000e+00  -3.8199999999999998e-02  -3.3310000000000001e-01  -1.3589999999999999e-01  -2.9963000000000002e+00   1.1095599999999999e+01   6.1813000000000002e+00   4.8159999999999997e-01   2.5979999999999998e-01   2.8929999999999998e+00
   7.9349999999999998e-01  -2.4179999999999999e-01   2.4876999999999998e+00  -1.0500000000000000e-01  -2.3790000000000000e-01  -1.1400000000000000e-01  -2.4413999999999998e+00   1.1340199999999999e+01   5.6589000000000000e+00   3.9489999999999997e-01   3.5599999999999998e-01   2.7602000000000002e+00
   9.4779999999999998e-01  -2.6379999999999998e-01   3.5171000000000001e+00  -1.8140000000000001e-01  -2.9499999999999998e-01  -1.7100000000000001e-01  -1.8200000000000001e+00   1.1429100000000000e+01   5.6589000000000000e+00   5.2020000000000000e-01   2.5019999999999998e-01   2.7867999999999999e+00
   8.5960000000000003e-01   1.0990000000000000e-01   4.2892000000000001e+00  -1.3370000000000001e-01  -3.4260000000000002e-01  -1.8420000000000000e-01  -1.9088000000000001e+00   1.1228999999999999e+01   6.4424999999999999e+00   3.1790000000000002e-01   2.8870000000000001e-01   2.7646999999999999e+00
   1.0580000000000001e+00  -5.2759999999999996e-01   3.2597999999999998e+00  -3.4370000000000001e-01  -3.8059999999999999e-01  -1.5790000000000001e-01  -2.5301999999999998e+00   1.1429100000000000e+01   5.4847999999999999e+00   4.6239999999999998e-01   2.6939999999999997e-01   2.7911999999999999e+00
   9.6989999999999998e-01  -4.3999999999999997e-02   3.6886999999999999e+00  -3.0549999999999999e-01  -3.7109999999999999e-01  -1.2280000000000001e-01  -2.4857999999999998e+00   1.1873799999999999e+01   5.8330000000000002e+00   4.2380000000000001e-01   2.3089999999999999e-01   2.8178000000000001e+00
   1.1241000000000001e+00  -2.4179999999999999e-01   3.6029000000000000e+00  -1.8140000000000001e-01  -3.3310000000000001e-01  -1.0520000000000000e-01  -2.2416999999999998e+00   1.1718200000000000e+01   4.9623999999999997e+00   4.8159999999999997e-01   3.2710000000000000e-01   2.8353999999999999e+00
   1.0139000000000000e+00  -1.3189999999999999e-01   3.6886999999999999e+00  -2.7689999999999998e-01  -3.1400000000000000e-01  -1.0090000000000000e-01  -2.4636000000000000e+00   1.1740399999999999e+01   5.3977000000000004e+00   4.9130000000000001e-01   3.2710000000000000e-01   2.8443000000000001e+00
   1.1462000000000001e+00  -1.0990000000000000e-01   3.0882000000000001e+00  -1.7190000000000000e-01  -3.8059999999999999e-01  -9.2100000000000001e-02  -2.4413999999999998e+00   1.1740399999999999e+01   5.5719000000000003e+00   4.8159999999999997e-01   3.3679999999999999e-01   2.8576000000000001e+00
   1.2784000000000000e+00  -5.2759999999999996e-01   3.8603000000000001e+00  -2.9599999999999999e-01  -2.9499999999999998e-01  -8.3299999999999999e-02  -2.3527000000000000e+00   1.1896100000000001e+01   5.9200999999999997e+00   5.1049999999999995e-01   3.5599999999999998e-01   2.8885000000000001e+00
   1.1902999999999999e+00  -1.9789999999999999e-01   3.8603000000000001e+00  -2.8639999999999999e-01  -3.7109999999999999e-01  -2.1899999999999999e-02  -2.4192000000000000e+00   1.1918300000000000e+01   5.5719000000000003e+00   4.9130000000000001e-01   2.9830000000000001e-01   2.8531000000000000e+00
   1.2343999999999999e+00  -1.7590000000000000e-01   3.6886999999999999e+00  -1.9089999999999999e-01  -3.8059999999999999e-01  -3.9500000000000000e-02  -2.6856000000000000e+00   1.1829400000000000e+01   6.0072000000000001e+00   5.1049999999999995e-01   3.2710000000000000e-01   2.8487000000000000e+00
   1.1021000000000001e+00  -1.0990000000000000e-01   3.4314000000000000e+00  -2.7689999999999998e-01  -3.2350000000000001e-01  -4.3900000000000002e-02  -2.7300000000000000e+00   1.1918300000000000e+01   6.1813000000000002e+00   4.7199999999999998e-01   2.4060000000000001e-01   2.8974000000000002e+00
   1.1902999999999999e+00  -1.9789999999999999e-01   3.9460999999999999e+00  -1.1459999999999999e-01  -2.7600000000000002e-01  -7.4499999999999997e-02  -2.7300000000000000e+00   1.2118399999999999e+01   5.1365999999999996e+00   5.2980000000000005e-01   3.8490000000000002e-01   2.8045000000000000e+00
   1.1902999999999999e+00  -6.5949999999999998e-01   3.3456000000000001e+00  -2.7689999999999998e-01  -3.5210000000000002e-01  -5.7000000000000002e-02  -2.4192000000000000e+00   1.1851599999999999e+01   5.4847999999999999e+00   4.2380000000000001e-01   2.6939999999999997e-01   2.8620000000000001e+00
   7.9349999999999998e-01  -1.7590000000000000e-01   3.8603000000000001e+00  -2.2910000000000000e-01  -2.7600000000000002e-01  -1.0520000000000000e-01  -2.8410000000000002e+00   1.1829400000000000e+01   5.0495000000000001e+00   3.7569999999999998e-01   3.2710000000000000e-01   2.8753000000000002e+00
   9.0369999999999995e-01  -5.4959999999999998e-01   3.1739999999999999e+00  -2.7689999999999998e-01  -2.8549999999999998e-01  -4.8200000000000000e-02  -2.7522000000000002e+00   1.2029500000000001e+01   5.9200999999999997e+00   5.9719999999999995e-01   2.4060000000000001e-01   2.8753000000000002e+00
   8.8170000000000004e-01  -3.2979999999999998e-01   4.2892000000000001e+00  -2.4820000000000000e-01  -2.9499999999999998e-01  -5.7000000000000002e-02  -2.5080000000000000e+00   1.1918300000000000e+01   5.7460000000000004e+00   4.8159999999999997e-01   4.2340000000000000e-01   2.8664000000000001e+00
   7.4939999999999996e-01  -2.8580000000000000e-01   4.0317999999999996e+00  -2.4820000000000000e-01  -3.4260000000000002e-01  -5.2600000000000001e-02  -2.6412000000000000e+00   1.2074000000000000e+01   6.3554000000000004e+00   5.1049999999999995e-01   3.3679999999999999e-01   2.8399000000000001e+00
   9.0369999999999995e-01  -3.9570000000000000e-01   3.6029000000000000e+00  -2.8639999999999999e-01  -2.7600000000000002e-01  -2.1899999999999999e-02  -2.3083000000000000e+00   1.1873799999999999e+01   5.5719000000000003e+00   4.4309999999999999e-01   3.6559999999999998e-01   2.8576000000000001e+00
   6.6130000000000000e-01  -4.8359999999999997e-01   3.9460999999999999e+00  -2.7689999999999998e-01  -3.3310000000000001e-01  -9.2100000000000001e-02  -2.4636000000000000e+00   1.1918300000000000e+01   5.3106999999999998e+00   5.7799999999999996e-01   1.5400000000000000e-01   2.8576000000000001e+00
   6.8330000000000002e-01  -4.3969999999999998e-01   3.6029000000000000e+00  -3.3420000000000000e-01  -2.8549999999999998e-01  -1.3200000000000000e-02  -2.4857999999999998e+00   1.1829400000000000e+01   5.2236000000000002e+00   5.1049999999999995e-01   3.4639999999999999e-01   2.8664000000000001e+00
   3.3060000000000000e-01  -1.7590000000000000e-01   3.5171000000000001e+00  -2.9599999999999999e-01  -3.6159999999999998e-01  -8.3299999999999999e-02  -2.3083000000000000e+00   1.2051700000000000e+01   5.1365999999999996e+00   5.2020000000000000e-01   2.6939999999999997e-01   2.8841000000000001e+00
   5.0700000000000001e-01  -1.5390000000000001e-01   3.6029000000000000e+00  -2.2910000000000000e-01  -3.1400000000000000e-01  -4.3900000000000002e-02  -2.2639000000000000e+00   1.2118399999999999e+01   5.4847999999999999e+00   4.2380000000000001e-01   3.9450000000000002e-01   2.9150999999999998e+00
   4.6289999999999998e-01  -4.8359999999999997e-01   4.0317999999999996e+00  -3.4370000000000001e-01  -2.8549999999999998e-01   2.1899999999999999e-02  -2.1084999999999998e+00   1.1918300000000000e+01   5.5719000000000003e+00   5.2980000000000005e-01   2.8870000000000001e-01   2.8531000000000000e+00
   4.4080000000000003e-01  -6.1550000000000005e-01   3.4314000000000000e+00  -3.4370000000000001e-01  -3.5210000000000002e-01  -2.6300000000000000e-02  -2.2195000000000000e+00   1.1918300000000000e+01   6.2683000000000000e+00   4.2380000000000001e-01   3.3679999999999999e-01   2.8620000000000001e+00
   2.8649999999999998e-01  -6.1550000000000005e-01   2.6593000000000000e+00  -3.0549999999999999e-01  -2.9499999999999998e-01  -1.7500000000000002e-02  -2.0863000000000000e+00   1.2229600000000000e+01   5.3977000000000004e+00   5.0090000000000001e-01   2.7900000000000003e-01   2.9106000000000001e+00
   2.6450000000000001e-01  -5.9360000000000002e-01   4.2892000000000001e+00  -3.1509999999999999e-01  -2.7600000000000002e-01  -1.7500000000000002e-02  -1.8866000000000001e+00   1.2051700000000000e+01   5.0495000000000001e+00   3.7569999999999998e-01   3.5599999999999998e-01   2.8620000000000001e+00
   1.7630000000000001e-01  -5.4959999999999998e-01   3.8603000000000001e+00  -2.1959999999999999e-01  -2.4740000000000001e-01  -5.2600000000000001e-02  -2.1084999999999998e+00   1.2185100000000000e+01   5.6589000000000000e+00   4.7199999999999998e-01   3.2710000000000000e-01   2.8620000000000001e+00
   1.5429999999999999e-01  -4.8359999999999997e-01   3.0882000000000001e+00  -2.1959999999999999e-01  -2.6640000000000003e-01   4.4000000000000003e-03  -2.1084999999999998e+00   1.2229600000000000e+01   5.4847999999999999e+00   5.0090000000000001e-01   2.9830000000000001e-01   2.9062000000000001e+00
   4.4100000000000000e-02  -6.5949999999999998e-01   3.7745000000000002e+00  -2.6729999999999998e-01  -3.1400000000000000e-01   1.7500000000000002e-02  -1.9310000000000000e+00   1.2118399999999999e+01   4.6142000000000003e+00   5.2020000000000000e-01   3.1750000000000000e-01   2.9416000000000002e+00
   1.3230000000000000e-01  -3.5170000000000001e-01   3.4314000000000000e+00  -1.8140000000000001e-01  -3.2350000000000001e-01   0.0000000000000000e+00  -1.8644000000000001e+00   1.2096200000000000e+01   5.3106999999999998e+00   4.5269999999999999e-01   3.1750000000000000e-01   2.8620000000000001e+00
  -8.8200000000000001e-02  -1.9789999999999999e-01   4.2892000000000001e+00  -2.6729999999999998e-01  -2.5690000000000002e-01  -8.8000000000000005e-03  -1.7090000000000001e+00   1.2051700000000000e+01   5.8330000000000002e+00   5.7799999999999996e-01   2.7900000000000003e-01   2.8974000000000002e+00
   1.1020000000000001e-01  -4.8359999999999997e-01   3.5171000000000001e+00  -2.0999999999999999e-01  -2.8549999999999998e-01   2.1899999999999999e-02  -1.8422000000000001e+00   1.2229600000000000e+01   4.9623999999999997e+00   4.9130000000000001e-01   3.0790000000000001e-01   2.9106000000000001e+00
   2.2040000000000001e-01  -4.8359999999999997e-01   3.7745000000000002e+00  -2.9599999999999999e-01  -3.1400000000000000e-01   1.3200000000000000e-02  -1.8200000000000001e+00   1.2074000000000000e+01   5.3106999999999998e+00   4.7199999999999998e-01   2.9830000000000001e-01   2.8708000000000000e+00
   6.6100000000000006e-02  -5.9360000000000002e-01   2.7450999999999999e+00  -2.7689999999999998e-01  -2.9499999999999998e-01   2.1899999999999999e-02  -1.8200000000000001e+00   1.2140700000000001e+01   5.9200999999999997e+00   5.0090000000000001e-01   3.9450000000000002e-01   2.8620000000000001e+00
   8.8200000000000001e-02  -6.1550000000000005e-01   3.6029000000000000e+00  -1.9089999999999999e-01  -3.0449999999999999e-01   2.6300000000000000e-02  -1.6646000000000001e+00   1.2185100000000000e+01   4.9623999999999997e+00   5.0090000000000001e-01   3.6559999999999998e-01   2.9062000000000001e+00
   8.8200000000000001e-02  -7.4739999999999995e-01   3.9460999999999999e+00  -3.0549999999999999e-01  -1.9980000000000001e-01  -3.0700000000000002e-02  -1.8644000000000001e+00   1.2229600000000000e+01   6.7035999999999998e+00   4.9130000000000001e-01   2.8870000000000001e-01   2.8929999999999998e+00
   4.4100000000000000e-02  -5.7160000000000000e-01   2.9165999999999999e+00  -3.1509999999999999e-01  -2.1890000000000001e-01  -1.3200000000000000e-02  -1.5980000000000001e+00   1.2162900000000000e+01   5.5719000000000003e+00   4.9130000000000001e-01   3.3679999999999999e-01   2.8708000000000000e+00
   4.4100000000000000e-02  -5.4959999999999998e-01   3.5171000000000001e+00  -2.7689999999999998e-01  -2.9499999999999998e-01   4.3900000000000002e-02  -1.6868000000000001e+00   1.2318600000000000e+01   5.9200999999999997e+00   5.0090000000000001e-01   4.1370000000000001e-01   2.8841000000000001e+00
   8.8200000000000001e-02  -7.9139999999999999e-01   3.9460999999999999e+00  -3.3420000000000000e-01  -2.8549999999999998e-01   2.6300000000000000e-02  -1.6424000000000001e+00   1.2207400000000000e+01   4.9623999999999997e+00   4.6239999999999998e-01   3.4639999999999999e-01   2.9283000000000001e+00
   1.7630000000000001e-01  -8.1340000000000001e-01   3.4314000000000000e+00  -2.1959999999999999e-01  -2.6640000000000003e-01  -1.7500000000000002e-02  -1.5758000000000001e+00   1.2074000000000000e+01   5.3977000000000004e+00   5.0090000000000001e-01   2.9830000000000001e-01   2.8531000000000000e+00
   1.7630000000000001e-01  -6.1550000000000005e-01   3.5171000000000001e+00  -4.6779999999999999e-01  -2.2839999999999999e-01  -8.8000000000000005e-03  -1.4871000000000001e+00   1.2118399999999999e+01   5.4847999999999999e+00   5.2980000000000005e-01   2.8870000000000001e-01   2.8753000000000002e+00
   0.0000000000000000e+00  -5.4959999999999998e-01   4.1176000000000004e+00  -2.6729999999999998e-01  -2.4740000000000001e-01  -7.0199999999999999e-02  -1.5536000000000001e+00   1.2074000000000000e+01   5.6589000000000000e+00   4.9130000000000001e-01   3.0790000000000001e-01   2.8885000000000001e+00
  -2.1999999999999999e-02  -4.8359999999999997e-01   3.5171000000000001e+00  -3.1509999999999999e-01  -3.1400000000000000e-01  -4.8200000000000000e-02  -1.6646000000000001e+00   1.2096200000000000e+01   5.0495000000000001e+00   4.7199999999999998e-01   2.8870000000000001e-01   2.8885000000000001e+00
  -1.5429999999999999e-01  -7.6939999999999997e-01   3.9460999999999999e+00  -3.5330000000000000e-01  -3.2350000000000001e-01  -4.8200000000000000e-02  -1.6202000000000001e+00   1.2096200000000000e+01   6.0072000000000001e+00   4.8159999999999997e-01   3.2710000000000000e-01   2.8885000000000001e+00
  -2.1999999999999999e-02  -8.5740000000000005e-01   4.2892000000000001e+00  -3.4370000000000001e-01  -1.3320000000000001e-01  -7.0199999999999999e-02  -1.4871000000000001e+00   1.1962800000000000e+01   6.2683000000000000e+00   4.9130000000000001e-01   2.3089999999999999e-01   2.8443000000000001e+00
   2.1999999999999999e-02  -5.9360000000000002e-01   3.2597999999999998e+00  -2.1959999999999999e-01  -2.3790000000000000e-01  -7.0199999999999999e-02  -1.7978000000000001e+00   1.2229600000000000e+01   5.7460000000000004e+00   5.0090000000000001e-01   3.0790000000000001e-01   2.8576000000000001e+00
   3.3060000000000000e-01  -7.4739999999999995e-01   4.1176000000000004e+00  -3.5330000000000000e-01  -2.5690000000000002e-01  -4.3900000000000002e-02  -1.2873000000000001e+00   1.1184500000000000e+01   5.4847999999999999e+00   4.7199999999999998e-01   2.5979999999999998e-01   2.5257999999999998e+00
  -9.4779999999999998e-01  -7.6939999999999997e-01   3.8603000000000001e+00  -2.4820000000000000e-01  -2.3790000000000000e-01  -7.8899999999999998e-02  -8.6560000000000004e-01   8.2939000000000007e+00   5.7460000000000004e+00   5.1049999999999995e-01   2.4060000000000001e-01   1.7694000000000001e+00
   3.5270000000000001e-01  -8.1340000000000001e-01   3.9460999999999999e+00  -3.9140000000000003e-01  -4.3769999999999998e-01  -3.0700000000000002e-02  -3.3289999999999997e-01   4.4249000000000001e+00   5.9200999999999997e+00   3.9489999999999997e-01   1.6360000000000000e-01   8.2720000000000005e-01
  -9.9190000000000000e-01  -9.0129999999999999e-01   2.9165999999999999e+00  -3.2460000000000000e-01  -3.6159999999999998e-01  -7.8899999999999998e-02   7.1020000000000005e-01   5.5589999999999995e-01   6.4424999999999999e+00   4.1420000000000001e-01   4.8099999999999997e-02  -2.7429999999999999e-01
   3.9679999999999999e-01  -8.7929999999999997e-01   3.6029000000000000e+00  -3.2460000000000000e-01  -3.3310000000000001e-01  -3.9500000000000000e-02   1.7312000000000001e+00  -3.8245000000000000e+00   6.7035999999999998e+00   4.1420000000000001e-01   1.9199999999999998e-02  -1.4464999999999999e+00
  -6.6130000000000000e-01  -7.0350000000000001e-01   2.8309000000000002e+00  -3.0549999999999999e-01  -2.2839999999999999e-01  -4.4000000000000003e-03   2.2639000000000000e+00  -7.4489000000000001e+00   6.6166000000000000e+00   2.1190000000000001e-01   7.6999999999999999e-02  -2.4241000000000001e+00
  -2.8649999999999998e-01  -7.6939999999999997e-01   3.7745000000000002e+00  -3.5330000000000000e-01  -4.0920000000000001e-01   0.0000000000000000e+00   3.2848999999999999e+00  -1.1117800000000001e+01   6.7035999999999998e+00   1.9300000000000001e-02   3.8500000000000000e-02  -3.2688999999999999e+00
   1.3230000000000000e-01  -7.2550000000000003e-01   4.9755000000000003e+00  -2.9599999999999999e-01  -3.0449999999999999e-01  -2.6300000000000000e-02   3.8174999999999999e+00  -1.1984999999999999e+01   5.4847999999999999e+00  -1.9270000000000001e-01   2.9830000000000001e-01  -3.7201000000000000e+00
  -1.5429999999999999e-01  -2.6379999999999998e-01   3.7745000000000002e+00  -2.5779999999999997e-01  -2.8549999999999998e-01  -5.7000000000000002e-02   3.3957999999999999e+00  -1.1295700000000000e+01   4.7012999999999998e+00  -4.2380000000000001e-01   5.8689999999999998e-01  -3.4238000000000000e+00
   1.5429999999999999e-01  -8.3540000000000003e-01   3.5171000000000001e+00  -2.8639999999999999e-01  -2.6640000000000003e-01  -8.8000000000000005e-03   2.6634000000000002e+00  -9.6058000000000003e+00   3.4824000000000002e+00  -7.5139999999999996e-01   8.1789999999999996e-01  -2.7955999999999999e+00
  -1.7630000000000001e-01  -3.7369999999999998e-01   3.1739999999999999e+00  -2.0999999999999999e-01  -2.0930000000000001e-01  -1.7500000000000002e-02   9.9880000000000002e-01  -7.6712999999999996e+00   2.9600000000000000e+00  -7.9949999999999999e-01   1.0391999999999999e+00  -2.1233000000000000e+00
   4.6289999999999998e-01  -4.3969999999999998e-01   3.5171000000000001e+00  -2.9599999999999999e-01  -3.0449999999999999e-01   0.0000000000000000e+00   1.3320000000000001e-01  -6.0480999999999998e+00   2.1764999999999999e+00  -8.1879999999999997e-01   1.0391999999999999e+00  -1.4111000000000000e+00
  -6.6100000000000006e-02  -3.7369999999999998e-01   2.2303999999999999e+00  -4.0100000000000002e-01  -3.0449999999999999e-01   7.0199999999999999e-02  -9.5440000000000003e-01  -2.2012999999999998e+00   3.3083000000000000e+00  -6.5500000000000003e-01   8.6599999999999999e-01  -4.4200000000000003e-02
   3.7469999999999998e-01  -4.3969999999999998e-01   3.3456000000000001e+00  -2.6729999999999998e-01  -2.6640000000000003e-01   8.8000000000000005e-03   1.3761000000000001e+00  -9.7840000000000005e-01   4.0918000000000001e+00  -1.9270000000000001e-01   5.5810000000000004e-01  -4.9099999999999999e-01
  -1.9839999999999999e-01  -3.0780000000000002e-01   3.1739999999999999e+00  -3.9140000000000003e-01  -1.8079999999999999e-01  -1.7500000000000002e-02  -1.5540000000000001e-01   4.4694000000000003e+00   4.2659000000000002e+00   4.8200000000000000e-02   4.7149999999999997e-01   6.2370000000000003e-01
   2.1999999999999999e-02  -5.0560000000000005e-01   3.9460999999999999e+00  -2.2910000000000000e-01  -2.0930000000000001e-01   5.2600000000000001e-02  -1.8422000000000001e+00   1.0784300000000000e+01   5.0495000000000001e+00   2.9859999999999998e-01   3.8490000000000002e-01   2.7646999999999999e+00
  -6.6100000000000006e-02  -4.1770000000000002e-01   3.5171000000000001e+00  -2.6729999999999998e-01  -2.7600000000000002e-01   2.6300000000000000e-02  -1.0653999999999999e+00   1.2607600000000000e+01   7.1388999999999996e+00   7.0320000000000005e-01   2.0210000000000000e-01   2.8310000000000000e+00
   2.4249999999999999e-01  -6.5949999999999998e-01   2.7450999999999999e+00  -3.4370000000000001e-01  -3.2350000000000001e-01   4.4000000000000003e-03  -1.3761000000000001e+00   1.2074000000000000e+01   5.2236000000000002e+00   4.7199999999999998e-01   2.4060000000000001e-01   2.8399000000000001e+00
  -4.4100000000000000e-02  -4.1770000000000002e-01   3.6029000000000000e+00  -2.7689999999999998e-01  -2.4740000000000001e-01  -4.4000000000000003e-03  -2.1972999999999998e+00   1.2162900000000000e+01   4.9623999999999997e+00   3.7569999999999998e-01   2.9830000000000001e-01   2.8531000000000000e+00
  -1.5429999999999999e-01  -5.7160000000000000e-01   4.2034000000000002e+00  -2.9599999999999999e-01  -1.9030000000000000e-01  -2.1899999999999999e-02  -1.5536000000000001e+00   1.2007300000000001e+01   5.8330000000000002e+00   6.3580000000000003e-01   2.5019999999999998e-01   2.8753000000000002e+00
   2.8649999999999998e-01  -5.2759999999999996e-01   2.7450999999999999e+00  -1.7190000000000000e-01  -3.3310000000000001e-01   2.6300000000000000e-02  -1.4649000000000001e+00   1.1918300000000000e+01   5.7460000000000004e+00   5.8760000000000001e-01   1.7319999999999999e-01   2.8222000000000000e+00
   1.1020000000000001e-01  -5.4959999999999998e-01   3.5171000000000001e+00  -3.1509999999999999e-01  -2.3790000000000000e-01  -4.8200000000000000e-02  -1.8422000000000001e+00   1.2229600000000000e+01   5.8330000000000002e+00   5.2980000000000005e-01   2.8870000000000001e-01   2.8443000000000001e+00
   4.4100000000000000e-02  -5.7160000000000000e-01   3.2597999999999998e+00  -3.3420000000000000e-01  -3.6159999999999998e-01   0.0000000000000000e+00  -1.7756000000000001e+00   1.2251799999999999e+01   5.3106999999999998e+00   4.7199999999999998e-01   2.3089999999999999e-01   2.8620000000000001e+00
  -6.6100000000000006e-02  -4.6170000000000000e-01   4.1176000000000004e+00  -2.4820000000000000e-01  -2.4740000000000001e-01  -8.8000000000000005e-03  -1.5536000000000001e+00   1.2118399999999999e+01   6.1813000000000002e+00   4.7199999999999998e-01   2.4060000000000001e-01   2.8222000000000000e+00
   0.0000000000000000e+00  -3.7369999999999998e-01   3.7745000000000002e+00  -2.6729999999999998e-01  -4.2820000000000003e-01   7.0199999999999999e-02  -1.6424000000000001e+00   1.2162900000000000e+01   5.4847999999999999e+00   4.9130000000000001e-01   2.4060000000000001e-01   2.8841000000000001e+00
   0.0000000000000000e+00  -5.0560000000000005e-01   2.8309000000000002e+00  -2.1959999999999999e-01  -2.8549999999999998e-01   3.9500000000000000e-02  -1.7090000000000001e+00   1.2029500000000001e+01   5.6589000000000000e+00   5.1049999999999995e-01   2.8870000000000001e-01   2.8753000000000002e+00
   1.9839999999999999e-01  -6.3749999999999996e-01   3.3456000000000001e+00  -3.5330000000000000e-01  -2.2839999999999999e-01   2.1899999999999999e-02  -1.5980000000000001e+00   1.1918300000000000e+01   6.1813000000000002e+00   4.8159999999999997e-01   2.5979999999999998e-01   2.8178000000000001e+00
   0.0000000000000000e+00  -5.4959999999999998e-01   4.2034000000000002e+00  -3.4370000000000001e-01  -2.9499999999999998e-01   4.3900000000000002e-02  -1.6868000000000001e+00   1.1784900000000000e+01   6.0072000000000001e+00   5.3939999999999999e-01   1.6360000000000000e-01   2.8576000000000001e+00
  -4.4100000000000000e-02  -4.6170000000000000e-01   3.8603000000000001e+00  -2.2910000000000000e-01  -2.6640000000000003e-01   3.9500000000000000e-02  -1.7312000000000001e+00   1.2096200000000000e+01   4.9623999999999997e+00   4.4309999999999999e-01   2.2130000000000000e-01   2.8753000000000002e+00
   4.4100000000000000e-02  -5.4959999999999998e-01   3.6029000000000000e+00  -3.0549999999999999e-01  -3.3310000000000001e-01   3.0700000000000002e-02  -1.4871000000000001e+00   1.2118399999999999e+01   5.0495000000000001e+00   4.5269999999999999e-01   3.1750000000000000e-01   2.8885000000000001e+00
   0.0000000000000000e+00  -6.1550000000000005e-01   3.3456000000000001e+00  -2.7689999999999998e-01  -3.5210000000000002e-01   1.7500000000000002e-02  -1.6868000000000001e+00   1.2207400000000000e+01   5.3106999999999998e+00   5.8760000000000001e-01   2.3089999999999999e-01   2.8487000000000000e+00
   4.4100000000000000e-02  -5.7160000000000000e-01   3.2597999999999998e+00  -2.8639999999999999e-01  -2.7600000000000002e-01   4.4000000000000003e-03  -1.7756000000000001e+00   1.1807100000000000e+01   6.2683000000000000e+00   5.1049999999999995e-01   3.2710000000000000e-01   2.8576000000000001e+00
  -1.3230000000000000e-01  -4.1770000000000002e-01   3.4314000000000000e+00  -3.5330000000000000e-01  -3.1400000000000000e-01  -4.4000000000000003e-03  -1.7312000000000001e+00   1.2251799999999999e+01   5.5719000000000003e+00   5.2020000000000000e-01   2.0210000000000000e-01   2.8576000000000001e+00
  -1.9839999999999999e-01  -4.1770000000000002e-01   3.4314000000000000e+00  -3.4370000000000001e-01  -3.6159999999999998e-01   6.1400000000000003e-02  -1.6424000000000001e+00   1.2162900000000000e+01   6.2683000000000000e+00   5.2020000000000000e-01   3.0790000000000001e-01   2.8531000000000000e+00
   8.8200000000000001e-02  -4.1770000000000002e-01   4.1176000000000004e+00  -3.0549999999999999e-01  -2.5690000000000002e-01  -1.3200000000000000e-02  -1.8200000000000001e+00   1.2140700000000001e+01   4.5270999999999999e+00   5.2020000000000000e-01   3.6559999999999998e-01   2.9150999999999998e+00
   1.9839999999999999e-01  -4.8359999999999997e-01   3.1739999999999999e+00  -2.8639999999999999e-01  -2.0930000000000001e-01  -1.7500000000000002e-02  -1.5980000000000001e+00   1.2185100000000000e+01   6.5294999999999996e+00   4.5269999999999999e-01   2.9830000000000001e-01   2.8132999999999999e+00
   2.4249999999999999e-01  -6.8149999999999999e-01   3.3456000000000001e+00  -3.0549999999999999e-01  -1.9030000000000000e-01   1.7500000000000002e-02  -1.7534000000000001e+00   1.1784900000000000e+01   5.5719000000000003e+00   4.8159999999999997e-01   2.5979999999999998e-01   2.8266000000000000e+00
  -1.5429999999999999e-01  -7.6939999999999997e-01   3.3456000000000001e+00  -2.6729999999999998e-01  -2.4740000000000001e-01  -1.7500000000000002e-02  -1.7534000000000001e+00   1.2363000000000000e+01   5.9200999999999997e+00   4.6239999999999998e-01   2.2130000000000000e-01   2.8664000000000001e+00
   1.3230000000000000e-01  -6.8149999999999999e-01   4.2034000000000002e+00  -3.3420000000000000e-01  -2.4740000000000001e-01   5.2600000000000001e-02  -1.7756000000000001e+00   1.2096200000000000e+01   5.5719000000000003e+00   4.6239999999999998e-01   2.8870000000000001e-01   2.8974000000000002e+00
   4.4100000000000000e-02  -7.4739999999999995e-01   4.1176000000000004e+00  -2.4820000000000000e-01  -2.2839999999999999e-01   2.1899999999999999e-02  -1.6424000000000001e+00   1.2029500000000001e+01   6.0941999999999998e+00   5.1049999999999995e-01   2.1170000000000000e-01   2.8531000000000000e+00
  -2.1999999999999999e-02  -4.6170000000000000e-01   3.4314000000000000e+00  -1.8140000000000001e-01  -3.1400000000000000e-01   1.7500000000000002e-02  -1.7312000000000001e+00   1.2096200000000000e+01   5.8330000000000002e+00   4.6239999999999998e-01   2.5019999999999998e-01   2.8443000000000001e+00
   0.0000000000000000e+00  -4.8359999999999997e-01   3.3456000000000001e+00  -2.7689999999999998e-01  -2.1890000000000001e-01   1.7500000000000002e-02  -1.5536000000000001e+00   1.1984999999999999e+01   5.6589000000000000e+00   4.5269999999999999e-01   2.4060000000000001e-01   2.8353999999999999e+00
   8.8200000000000001e-02  -5.2759999999999996e-01   3.6886999999999999e+00  -3.9140000000000003e-01  -2.7600000000000002e-01   4.8200000000000000e-02  -1.5093000000000001e+00   1.2096200000000000e+01   6.4424999999999999e+00   4.3350000000000000e-01   1.7319999999999999e-01   2.8576000000000001e+00
  -4.4100000000000000e-02  -5.4959999999999998e-01   3.4314000000000000e+00  -2.6729999999999998e-01  -3.2350000000000001e-01   3.9500000000000000e-02  -1.4871000000000001e+00   1.2162900000000000e+01   5.5719000000000003e+00   5.0090000000000001e-01   2.6939999999999997e-01   2.8531000000000000e+00
  -1.1020000000000001e-01  -4.8359999999999997e-01   4.5465000000000000e+00  -2.9599999999999999e-01  -3.1400000000000000e-01   3.5099999999999999e-02  -1.6424000000000001e+00   1.2096200000000000e+01   5.4847999999999999e+00   5.9719999999999995e-01   6.7400000000000002e-02   2.8443000000000001e+00
   8.8200000000000001e-02  -6.3749999999999996e-01   4.2034000000000002e+00  -2.5779999999999997e-01  -1.6180000000000000e-01   0.0000000000000000e+00  -1.4427000000000001e+00   1.2140700000000001e+01   5.3977000000000004e+00   5.0090000000000001e-01   2.6939999999999997e-01   2.8001000000000000e+00
   1.7630000000000001e-01  -4.1770000000000002e-01   3.2597999999999998e+00  -3.1509999999999999e-01  -2.8549999999999998e-01   3.0700000000000002e-02  -1.7978000000000001e+00   1.2096200000000000e+01   6.6166000000000000e+00   5.3939999999999999e-01   2.6939999999999997e-01   2.8664000000000001e+00
   8.8200000000000001e-02  -6.1550000000000005e-01   3.4314000000000000e+00  -2.8639999999999999e-01  -3.6159999999999998e-01   5.2600000000000001e-02  -1.7978000000000001e+00   1.2140700000000001e+01   5.4847999999999999e+00   4.4309999999999999e-01   2.9830000000000001e-01   2.8797000000000001e+00
   6.6100000000000006e-02  -5.4959999999999998e-01   3.3456000000000001e+00  -3.2460000000000000e-01  -2.3790000000000000e-01  -2.1899999999999999e-02  -1.8200000000000001e+00   1.2140700000000001e+01   5.7460000000000004e+00   5.4910000000000003e-01   2.2130000000000000e-01   2.8708000000000000e+00
   1.3230000000000000e-01  -6.8149999999999999e-01   3.0882000000000001e+00  -3.5330000000000000e-01  -2.1890000000000001e-01  -2.1899999999999999e-02  -1.7312000000000001e+00   1.2251799999999999e+01   5.5719000000000003e+00   4.5269999999999999e-01   2.4060000000000001e-01   2.8620000000000001e+00
   0.0000000000000000e+00  -3.0780000000000002e-01   3.7745000000000002e+00  -2.2910000000000000e-01  -2.7600000000000002e-01   4.4000000000000003e-03  -1.6868000000000001e+00   1.2229600000000000e+01   5.7460000000000004e+00   5.7799999999999996e-01   2.3089999999999999e-01   2.8576000000000001e+00
   1.1020000000000001e-01  -6.5949999999999998e-01   3.9460999999999999e+00  -3.2460000000000000e-01  -1.7130000000000001e-01  -2.1899999999999999e-02  -1.8200000000000001e+00   1.2140700000000001e+01   5.7460000000000004e+00   5.0090000000000001e-01   1.9239999999999999e-01   2.8443000000000001e+00
   2.1999999999999999e-02  -6.3749999999999996e-01   3.1739999999999999e+00  -3.4370000000000001e-01  -3.2350000000000001e-01   3.5099999999999999e-02  -1.7978000000000001e+00   1.2096200000000000e+01   6.5294999999999996e+00   4.9130000000000001e-01   1.2509999999999999e-01   2.8841000000000001e+00
   4.4100000000000000e-02  -7.4739999999999995e-01   2.9165999999999999e+00  -2.9599999999999999e-01  -2.7600000000000002e-01  -3.9500000000000000e-02  -1.5980000000000001e+00   1.2074000000000000e+01   5.9200999999999997e+00   6.0690000000000000e-01   2.6939999999999997e-01   2.8708000000000000e+00
   2.1999999999999999e-02  -6.5949999999999998e-01   3.3456000000000001e+00  -3.0549999999999999e-01  -2.2839999999999999e-01   4.4000000000000003e-03  -1.7312000000000001e+00   1.2207400000000000e+01   6.0941999999999998e+00   4.8159999999999997e-01   2.5019999999999998e-01   2.8974000000000002e+00
   8.8200000000000001e-02  -5.4959999999999998e-01   4.2892000000000001e+00  -2.0050000000000001e-01  -1.5229999999999999e-01  -1.3200000000000000e-02  -1.5980000000000001e+00   1.2140700000000001e+01   4.7882999999999996e+00   4.9130000000000001e-01   2.1170000000000000e-01   2.8753000000000002e+00
  -8.8200000000000001e-02  -2.6379999999999998e-01   3.7745000000000002e+00  -3.7240000000000001e-01  -2.8549999999999998e-01  -2.1899999999999999e-02  -1.7756000000000001e+00   1.2207400000000000e+01   5.8330000000000002e+00   4.0460000000000002e-01   1.4430000000000001e-01   2.8753000000000002e+00
   4.4080000000000003e-01  -9.4530000000000003e-01   3.4314000000000000e+00  -4.4869999999999999e-01  -3.4260000000000002e-01   0.0000000000000000e+00  -1.7090000000000001e+00   1.2229600000000000e+01   5.3977000000000004e+00   4.8159999999999997e-01   2.0210000000000000e-01   2.8841000000000001e+00
  -8.1559999999999999e-01   1.0990000000000000e-01   2.9165999999999999e+00  -1.9089999999999999e-01  -2.0930000000000001e-01   2.1899999999999999e-02  -1.5536000000000001e+00   1.2207400000000000e+01   5.4847999999999999e+00   3.8529999999999998e-01   2.5019999999999998e-01   2.8487000000000000e+00
   7.7149999999999996e-01  -7.6939999999999997e-01   3.4314000000000000e+00  -3.7240000000000001e-01  -2.7600000000000002e-01   1.3200000000000000e-02  -1.6646000000000001e+00   1.2007300000000001e+01   5.8330000000000002e+00   5.2980000000000005e-01   2.8870000000000001e-01   2.8443000000000001e+00
  -6.6100000000000006e-02  -4.3969999999999998e-01   2.4876999999999998e+00  -2.9599999999999999e-01  -1.7130000000000001e-01  -8.8000000000000005e-03  -1.6868000000000001e+00   1.2051700000000000e+01   5.6589000000000000e+00   4.6239999999999998e-01   2.7900000000000003e-01   2.9106000000000001e+00
   3.3060000000000000e-01  -7.4739999999999995e-01   3.1739999999999999e+00  -2.6729999999999998e-01  -2.8549999999999998e-01   3.0700000000000002e-02  -1.6646000000000001e+00   1.2007300000000001e+01   6.7035999999999998e+00   5.2980000000000005e-01   2.0210000000000000e-01   2.8664000000000001e+00
  -3.0859999999999999e-01  -7.0350000000000001e-01   3.6029000000000000e+00  -3.4370000000000001e-01  -1.6180000000000000e-01  -5.2600000000000001e-02  -1.6202000000000001e+00   1.2007300000000001e+01   6.3554000000000004e+00   5.5869999999999997e-01   2.5019999999999998e-01   2.8531000000000000e+00
   1.1020000000000001e-01  -4.8359999999999997e-01   3.4314000000000000e+00  -2.6729999999999998e-01  -3.0449999999999999e-01   4.4000000000000003e-03  -1.5536000000000001e+00   1.1962800000000000e+01   6.9648000000000003e+00   5.8760000000000001e-01   1.8279999999999999e-01   2.8885000000000001e+00
  -3.5270000000000001e-01  -5.9360000000000002e-01   2.7450999999999999e+00  -2.8639999999999999e-01  -2.7600000000000002e-01  -4.4000000000000003e-03  -1.3983000000000001e+00   1.1940500000000000e+01   3.8306000000000000e+00   3.3710000000000001e-01   2.4060000000000001e-01   2.9106000000000001e+00
   2.2040000000000001e-01  -4.3969999999999998e-01   3.0024000000000002e+00  -3.1509999999999999e-01  -3.1400000000000000e-01   1.3200000000000000e-02  -2.1528999999999998e+00   1.3341400000000000e+01   7.0518999999999998e+00   6.2609999999999999e-01   3.6559999999999998e-01   2.8443000000000001e+00
  -4.4100000000000000e-02  -7.6939999999999997e-01   3.0882000000000001e+00  -2.8639999999999999e-01  -1.9980000000000001e-01  -3.9500000000000000e-02  -1.3983000000000001e+00   1.1451400000000000e+01   4.7882999999999996e+00   6.0690000000000000e-01   2.6939999999999997e-01   2.8885000000000001e+00
   1.9839999999999999e-01  -7.9139999999999999e-01   3.9460999999999999e+00  -3.5330000000000000e-01  -3.3310000000000001e-01   2.6300000000000000e-02  -1.8422000000000001e+00   1.1829400000000000e+01   6.2683000000000000e+00   5.1049999999999995e-01   2.0210000000000000e-01   2.9062000000000001e+00
   2.1999999999999999e-02  -7.4739999999999995e-01   3.1739999999999999e+00  -2.7689999999999998e-01  -1.9980000000000001e-01   2.1899999999999999e-02  -1.6202000000000001e+00   1.3052300000000001e+01   6.3554000000000004e+00   5.4910000000000003e-01   2.6939999999999997e-01   2.8353999999999999e+00
   1.9839999999999999e-01  -1.0112000000000001e+00   2.9165999999999999e+00  -2.3870000000000000e-01  -2.6640000000000003e-01   1.3200000000000000e-02  -1.8200000000000001e+00   1.1740399999999999e+01   5.5719000000000003e+00   5.2980000000000005e-01   1.5400000000000000e-01   2.8620000000000001e+00
  -6.6100000000000006e-02  -7.0350000000000001e-01   3.0024000000000002e+00  -2.6729999999999998e-01  -1.6180000000000000e-01  -3.5099999999999999e-02  -1.7756000000000001e+00   1.2207400000000000e+01   6.2683000000000000e+00   5.4910000000000003e-01   3.0790000000000001e-01   2.8353999999999999e+00
   1.9839999999999999e-01  -7.4739999999999995e-01   3.0024000000000002e+00  -2.1959999999999999e-01  -3.2350000000000001e-01   3.9500000000000000e-02  -1.6424000000000001e+00   1.2096200000000000e+01   6.0072000000000001e+00   5.2020000000000000e-01   1.8279999999999999e-01   2.8531000000000000e+00
  -6.6100000000000006e-02  -8.7929999999999997e-01   3.9460999999999999e+00  -3.3420000000000000e-01  -2.5690000000000002e-01   5.2600000000000001e-02  -1.5980000000000001e+00   1.2007300000000001e+01   5.5719000000000003e+00   5.2980000000000005e-01   1.3469999999999999e-01   2.8708000000000000e+00
   3.0859999999999999e-01  -5.9360000000000002e-01   3.6029000000000000e+00  -3.2460000000000000e-01  -2.4740000000000001e-01   3.0700000000000002e-02  -1.8644000000000001e+00   1.2496400000000000e+01   5.3977000000000004e+00   5.4910000000000003e-01   2.5019999999999998e-01   2.8664000000000001e+00
   1.1020000000000001e-01  -8.3540000000000003e-01   3.0882000000000001e+00  -2.0999999999999999e-01  -1.9980000000000001e-01   6.1400000000000003e-02  -1.6202000000000001e+00   1.1784900000000000e+01   4.7882999999999996e+00   5.2980000000000005e-01   1.7319999999999999e-01   2.8531000000000000e+00
   8.8200000000000001e-02  -3.9570000000000000e-01   3.5171000000000001e+00  -2.1959999999999999e-01  -1.4269999999999999e-01  -4.3900000000000002e-02  -1.6646000000000001e+00   1.2385300000000001e+01   6.0072000000000001e+00   5.3939999999999999e-01   3.2710000000000000e-01   2.8399000000000001e+00
  -1.9839999999999999e-01  -6.1550000000000005e-01   3.6029000000000000e+00  -2.2910000000000000e-01  -2.4740000000000001e-01   6.1400000000000003e-02  -1.8644000000000001e+00   1.2496400000000000e+01   5.0495000000000001e+00   5.3939999999999999e-01   2.0210000000000000e-01   2.8443000000000001e+00
   4.4100000000000000e-02  -8.5740000000000005e-01   4.1176000000000004e+00  -3.2460000000000000e-01  -1.3320000000000001e-01   8.3299999999999999e-02  -1.8866000000000001e+00   1.1984999999999999e+01   4.7012999999999998e+00   5.4910000000000003e-01   1.8279999999999999e-01   2.8841000000000001e+00
  -4.4100000000000000e-02  -4.3969999999999998e-01   3.4314000000000000e+00  -3.3420000000000000e-01  -3.2350000000000001e-01   6.1400000000000003e-02  -1.8866000000000001e+00   1.2429700000000000e+01   6.0941999999999998e+00   5.7799999999999996e-01   2.0210000000000000e-01   2.9062000000000001e+00
   2.4249999999999999e-01  -7.9139999999999999e-01   3.5171000000000001e+00  -3.5330000000000000e-01  -2.6640000000000003e-01   0.0000000000000000e+00  -1.6868000000000001e+00   1.2274100000000001e+01   5.9200999999999997e+00   5.2020000000000000e-01   2.0210000000000000e-01   2.8708000000000000e+00
   4.4100000000000000e-02  -5.0560000000000005e-01   2.9165999999999999e+00  -2.3870000000000000e-01  -1.9980000000000001e-01   3.9500000000000000e-02  -1.7534000000000001e+00   1.2162900000000000e+01   6.5294999999999996e+00   4.2380000000000001e-01   3.0790000000000001e-01   2.8620000000000001e+00
   2.2040000000000001e-01  -4.8359999999999997e-01   3.6029000000000000e+00  -3.6280000000000001e-01  -2.7600000000000002e-01  -4.4000000000000003e-03  -1.8200000000000001e+00   1.2162900000000000e+01   4.9623999999999997e+00   6.1650000000000005e-01   1.8279999999999999e-01   2.8664000000000001e+00
   2.4249999999999999e-01  -7.2550000000000003e-01   3.6886999999999999e+00  -3.8190000000000002e-01  -2.5690000000000002e-01   7.0199999999999999e-02  -1.9753000000000001e+00   1.2029500000000001e+01   5.3977000000000004e+00   4.6239999999999998e-01   2.0210000000000000e-01   2.8531000000000000e+00
  -2.1999999999999999e-02  -5.9360000000000002e-01   3.5171000000000001e+00  -3.6280000000000001e-01  -2.7600000000000002e-01   5.2600000000000001e-02  -1.7534000000000001e+00   1.2229600000000000e+01   6.0941999999999998e+00   5.5869999999999997e-01   3.3679999999999999e-01   2.8753000000000002e+00
   2.4249999999999999e-01  -6.1550000000000005e-01   3.1739999999999999e+00  -3.1509999999999999e-01  -2.5690000000000002e-01   3.0700000000000002e-02  -1.5536000000000001e+00   1.1918300000000000e+01   5.0495000000000001e+00   4.8159999999999997e-01   2.1170000000000000e-01   2.8708000000000000e+00
   1.9839999999999999e-01  -3.7369999999999998e-01   3.5171000000000001e+00  -2.6729999999999998e-01  -1.9030000000000000e-01   1.3200000000000000e-02  -1.7312000000000001e+00   1.2029500000000001e+01   5.5719000000000003e+00   5.0090000000000001e-01   2.2130000000000000e-01   2.8708000000000000e+00
   2.4249999999999999e-01  -6.8149999999999999e-01   3.3456000000000001e+00  -2.6729999999999998e-01  -1.9980000000000001e-01  -2.1899999999999999e-02  -1.8644000000000001e+00   1.2096200000000000e+01   6.1813000000000002e+00   5.2020000000000000e-01   2.6939999999999997e-01   2.9062000000000001e+00
   6.6100000000000006e-02  -6.3749999999999996e-01   3.6886999999999999e+00  -4.0100000000000002e-01  -4.2820000000000003e-01   5.7000000000000002e-02  -1.6868000000000001e+00   1.2118399999999999e+01   5.6589000000000000e+00   5.0090000000000001e-01   2.0210000000000000e-01   2.8708000000000000e+00
   1.3230000000000000e-01  -7.2550000000000003e-01   3.0882000000000001e+00  -2.7689999999999998e-01  -2.6640000000000003e-01   5.2600000000000001e-02  -1.9088000000000001e+00   1.2185100000000000e+01   5.3106999999999998e+00   5.4910000000000003e-01   2.9830000000000001e-01   2.8353999999999999e+00
   0.0000000000000000e+00  -3.9570000000000000e-01   2.6593000000000000e+00  -2.8639999999999999e-01  -2.5690000000000002e-01   7.4499999999999997e-02  -1.9975000000000001e+00   1.2185100000000000e+01   5.1365999999999996e+00   5.2980000000000005e-01   2.7900000000000003e-01   2.8929999999999998e+00
   8.8200000000000001e-02  -9.2330000000000001e-01   3.5171000000000001e+00  -2.9599999999999999e-01  -2.0930000000000001e-01  -2.6300000000000000e-02  -1.8422000000000001e+00   1.2185100000000000e+01   6.5294999999999996e+00   4.8159999999999997e-01   2.5979999999999998e-01   2.8576000000000001e+00
   2.1999999999999999e-02  -5.2759999999999996e-01   3.4314000000000000e+00  -3.4370000000000001e-01  -2.3790000000000000e-01   4.4000000000000003e-03  -1.8422000000000001e+00   1.2162900000000000e+01   5.6589000000000000e+00   5.0090000000000001e-01   1.8279999999999999e-01   2.8620000000000001e+00
   2.2040000000000001e-01  -7.2550000000000003e-01   3.3456000000000001e+00  -3.6280000000000001e-01  -2.8549999999999998e-01   3.5099999999999999e-02  -2.1084999999999998e+00   1.2251799999999999e+01   5.3106999999999998e+00   4.8159999999999997e-01   1.1550000000000001e-01   2.8885000000000001e+00
   2.1999999999999999e-02  -6.3749999999999996e-01   2.9165999999999999e+00  -3.0549999999999999e-01  -1.5229999999999999e-01   4.3900000000000002e-02  -1.8644000000000001e+00   1.2162900000000000e+01   4.9623999999999997e+00   4.6239999999999998e-01   2.0210000000000000e-01   2.8841000000000001e+00
   6.6100000000000006e-02  -7.4739999999999995e-01   3.9460999999999999e+00  -3.7240000000000001e-01  -2.1890000000000001e-01  -8.8000000000000005e-03  -1.8644000000000001e+00   1.2207400000000000e+01   5.6589000000000000e+00   4.7199999999999998e-01   2.8870000000000001e-01   2.8929999999999998e+00
   0.0000000000000000e+00  -7.0350000000000001e-01   2.4876999999999998e+00  -1.6230000000000000e-01  -1.9980000000000001e-01  -4.4000000000000003e-03  -1.7090000000000001e+00   1.2407500000000001e+01   4.8754000000000000e+00   4.8159999999999997e-01   2.9830000000000001e-01   2.8753000000000002e+00
   8.8200000000000001e-02  -6.1550000000000005e-01   3.8603000000000001e+00  -3.6280000000000001e-01  -2.2839999999999999e-01   8.8000000000000005e-03  -1.6424000000000001e+00   1.2096200000000000e+01   5.3106999999999998e+00   4.8159999999999997e-01   1.5400000000000000e-01   2.8620000000000001e+00
   2.2040000000000001e-01  -8.7929999999999997e-01   4.3750000000000000e+00  -3.6280000000000001e-01  -2.5690000000000002e-01   5.7000000000000002e-02  -1.8866000000000001e+00   1.2318600000000000e+01   5.1365999999999996e+00   4.6239999999999998e-01   1.9239999999999999e-01   2.8974000000000002e+00
   1.9839999999999999e-01  -5.7160000000000000e-01   3.0024000000000002e+00  -2.4820000000000000e-01  -2.6640000000000003e-01   3.0700000000000002e-02  -1.5980000000000001e+00   1.2385300000000001e+01   6.0941999999999998e+00   4.2380000000000001e-01   2.7900000000000003e-01   2.8753000000000002e+00
   1.3230000000000000e-01  -8.1340000000000001e-01   3.4314000000000000e+00  -3.7240000000000001e-01  -1.3320000000000001e-01  -2.1899999999999999e-02  -1.8644000000000001e+00   1.2229600000000000e+01   5.3106999999999998e+00   6.0690000000000000e-01   2.5019999999999998e-01   2.8885000000000001e+00
   1.5429999999999999e-01  -4.6170000000000000e-01   3.3456000000000001e+00  -2.0999999999999999e-01  -1.5229999999999999e-01   8.8000000000000005e-03  -1.7090000000000001e+00   1.2296300000000000e+01   5.2236000000000002e+00   5.1049999999999995e-01   2.9830000000000001e-01   2.8310000000000000e+00
   2.8649999999999998e-01  -7.2550000000000003e-01   3.9460999999999999e+00  -3.2460000000000000e-01  -2.1890000000000001e-01   0.0000000000000000e+00  -1.7312000000000001e+00   1.2118399999999999e+01   5.0495000000000001e+00   4.9130000000000001e-01   2.5019999999999998e-01   2.8531000000000000e+00
   1.5429999999999999e-01  -9.0129999999999999e-01   3.8603000000000001e+00  -4.5829999999999999e-01  -1.8079999999999999e-01   2.1899999999999999e-02  -1.8200000000000001e+00   1.2229600000000000e+01   5.3106999999999998e+00   4.6239999999999998e-01   2.5019999999999998e-01   2.9106000000000001e+00
   1.1020000000000001e-01  -5.9360000000000002e-01   3.4314000000000000e+00  -3.4370000000000001e-01  -2.0930000000000001e-01   4.3900000000000002e-02  -1.8866000000000001e+00   1.2407500000000001e+01   5.1365999999999996e+00   5.1049999999999995e-01   2.4060000000000001e-01   2.8664000000000001e+00
  -2.1999999999999999e-02  -6.3749999999999996e-01   3.1739999999999999e+00  -2.8639999999999999e-01  -2.3790000000000000e-01   8.7700000000000000e-02  -1.9088000000000001e+00   1.2185100000000000e+01   5.8330000000000002e+00   4.9130000000000001e-01   2.8870000000000001e-01   2.8399000000000001e+00
   2.8649999999999998e-01  -7.4739999999999995e-01   3.3456000000000001e+00  -2.3870000000000000e-01  -1.5229999999999999e-01   1.7500000000000002e-02  -1.9532000000000000e+00   1.2229600000000000e+01   5.6589000000000000e+00   5.5869999999999997e-01   2.8870000000000001e-01   2.8708000000000000e+00
   1.5429999999999999e-01  -7.2550000000000003e-01   4.4607999999999999e+00  -3.2460000000000000e-01  -2.0930000000000001e-01   1.1840000000000001e-01  -1.8866000000000001e+00   1.2251799999999999e+01   5.3106999999999998e+00   6.0690000000000000e-01   2.0210000000000000e-01   2.8797000000000001e+00
   6.6100000000000006e-02  -7.9139999999999999e-01   3.8603000000000001e+00  -3.2460000000000000e-01  -2.9499999999999998e-01   5.7000000000000002e-02  -1.7978000000000001e+00   1.2007300000000001e+01   5.6589000000000000e+00   4.7199999999999998e-01   2.4060000000000001e-01   2.8708000000000000e+00
   1.7630000000000001e-01  -6.5949999999999998e-01   3.8603000000000001e+00  -3.0549999999999999e-01  -2.0930000000000001e-01   2.1899999999999999e-02  -1.9088000000000001e+00   1.2229600000000000e+01   5.3977000000000004e+00   5.2980000000000005e-01   2.1170000000000000e-01   2.8797000000000001e+00
   1.5429999999999999e-01  -5.9360000000000002e-01   3.6886999999999999e+00  -3.2460000000000000e-01  -1.7130000000000001e-01   2.6300000000000000e-02  -1.8200000000000001e+00   1.2118399999999999e+01   5.0495000000000001e+00   5.0090000000000001e-01   1.9239999999999999e-01   2.8797000000000001e+00
   6.6100000000000006e-02  -6.3749999999999996e-01   3.1739999999999999e+00  -2.8639999999999999e-01  -2.4740000000000001e-01   5.2600000000000001e-02  -1.7756000000000001e+00   1.2363000000000000e+01   5.3977000000000004e+00   4.9130000000000001e-01   1.5400000000000000e-01   2.9018000000000002e+00
   2.1999999999999999e-02  -7.6939999999999997e-01   3.6029000000000000e+00  -2.1959999999999999e-01  -2.2839999999999999e-01   2.1899999999999999e-02  -1.7978000000000001e+00   1.2296300000000000e+01   4.8754000000000000e+00   5.6830000000000003e-01   2.1170000000000000e-01   2.8974000000000002e+00
  -8.8200000000000001e-02  -5.9360000000000002e-01   2.7450999999999999e+00  -4.4869999999999999e-01  -2.6640000000000003e-01  -2.1899999999999999e-02  -2.0196999999999998e+00   1.2185100000000000e+01   5.0495000000000001e+00   4.7199999999999998e-01   2.7900000000000003e-01   2.9062000000000001e+00
  -8.8200000000000001e-02  -7.2550000000000003e-01   3.4314000000000000e+00  -3.0549999999999999e-01  -2.1890000000000001e-01   2.6300000000000000e-02  -1.5536000000000001e+00   1.2229600000000000e+01   6.0941999999999998e+00   5.3939999999999999e-01   2.4060000000000001e-01   2.8664000000000001e+00
   2.1999999999999999e-02  -6.1550000000000005e-01   3.6029000000000000e+00  -2.9599999999999999e-01  -2.2839999999999999e-01   4.8200000000000000e-02  -1.9975000000000001e+00   1.2051700000000000e+01   6.0072000000000001e+00   5.3939999999999999e-01   2.3089999999999999e-01   2.8576000000000001e+00
   2.1999999999999999e-02  -7.0350000000000001e-01   2.5735000000000001e+00  -1.5279999999999999e-01  -1.0470000000000000e-01   8.8000000000000005e-03  -1.9310000000000000e+00   1.2251799999999999e+01   5.9200999999999997e+00   5.2020000000000000e-01   2.9830000000000001e-01   2.8708000000000000e+00
   1.1681999999999999e+00  -8.1340000000000001e-01   3.6029000000000000e+00  -2.0999999999999999e-01  -3.5210000000000002e-01   9.6500000000000002e-02  -1.7978000000000001e+00   1.2118399999999999e+01   5.5719000000000003e+00   4.8159999999999997e-01   2.9830000000000001e-01   2.8753000000000002e+00
   8.8200000000000001e-02  -5.4959999999999998e-01   3.1739999999999999e+00  -3.2460000000000000e-01  -1.9980000000000001e-01   2.1899999999999999e-02  -1.8200000000000001e+00   1.2185100000000000e+01   5.4847999999999999e+00   5.0090000000000001e-01   1.8279999999999999e-01   2.9062000000000001e+00
  -1.3230000000000000e-01  -8.5740000000000005e-01   4.7180999999999997e+00  -3.8190000000000002e-01  -3.0449999999999999e-01   7.0199999999999999e-02  -1.7312000000000001e+00   1.2162900000000000e+01   6.1813000000000002e+00   4.9130000000000001e-01   2.6939999999999997e-01   2.9283000000000001e+00
  -1.2784000000000000e+00  -5.0560000000000005e-01   2.7450999999999999e+00  -3.3420000000000000e-01  -1.2370000000000000e-01   3.5099999999999999e-02  -1.5315000000000001e+00   1.2318600000000000e+01   5.9200999999999997e+00   4.9130000000000001e-01   2.3089999999999999e-01   2.9283000000000001e+00
   6.8330000000000002e-01  -7.6939999999999997e-01   3.8603000000000001e+00  -3.4370000000000001e-01  -2.9499999999999998e-01   4.8200000000000000e-02  -1.9088000000000001e+00   1.2229600000000000e+01   5.3977000000000004e+00   4.7199999999999998e-01   2.5979999999999998e-01   2.8353999999999999e+00
  -6.8330000000000002e-01  -4.6170000000000000e-01   2.9165999999999999e+00  -2.0999999999999999e-01  -1.1420000000000000e-01   1.3200000000000000e-02  -1.8644000000000001e+00   1.1962800000000000e+01   6.0941999999999998e+00   5.2020000000000000e-01   2.4060000000000001e-01   2.8576000000000001e+00
   9.6989999999999998e-01  -7.9139999999999999e-01   3.2597999999999998e+00  -3.8190000000000002e-01  -3.9010000000000000e-01   4.8200000000000000e-02  -1.9310000000000000e+00   1.1918300000000000e+01   5.9200999999999997e+00   4.1420000000000001e-01   1.7319999999999999e-01   2.8929999999999998e+00
  -3.3060000000000000e-01  -5.4959999999999998e-01   3.0024000000000002e+00  -2.8639999999999999e-01  -1.2370000000000000e-01   3.9500000000000000e-02  -1.7756000000000001e+00   1.2318600000000000e+01   4.7012999999999998e+00   5.3939999999999999e-01   3.0790000000000001e-01   2.8443000000000001e+00
   3.7469999999999998e-01  -7.9139999999999999e-01   3.5171000000000001e+00  -3.4370000000000001e-01  -2.1890000000000001e-01   5.2600000000000001e-02  -2.0640999999999998e+00   1.2318600000000000e+01   5.3106999999999998e+00   5.1049999999999995e-01   2.7900000000000003e-01   2.9062000000000001e+00
  -2.8649999999999998e-01  -6.1550000000000005e-01   2.6593000000000000e+00  -1.9089999999999999e-01  -1.8079999999999999e-01   2.6300000000000000e-02  -1.8200000000000001e+00   1.2096200000000000e+01   4.7882999999999996e+00   5.2980000000000005e-01   2.5979999999999998e-01   2.8753000000000002e+00
   1.1020000000000001e-01  -6.8149999999999999e-01   3.0882000000000001e+00  -2.1959999999999999e-01  -2.3790000000000000e-01   3.9500000000000000e-02  -1.7312000000000001e+00   1.2029500000000001e+01   6.0072000000000001e+00   6.0690000000000000e-01   1.9239999999999999e-01   2.8885000000000001e+00
  -1.1020000000000001e-01  -1.0551999999999999e+00   3.0882000000000001e+00  -3.3420000000000000e-01  -2.4740000000000001e-01   2.6300000000000000e-02  -1.9310000000000000e+00   1.2207400000000000e+01   6.0941999999999998e+00   5.2980000000000005e-01   1.1550000000000001e-01   2.9150999999999998e+00
   3.0859999999999999e-01  -5.7160000000000000e-01   3.7745000000000002e+00  -2.7689999999999998e-01  -2.8549999999999998e-01   3.0700000000000002e-02  -1.7312000000000001e+00   1.2429700000000000e+01   5.5719000000000003e+00   5.7799999999999996e-01   1.9239999999999999e-01   2.8885000000000001e+00
  -4.4100000000000000e-02  -7.6939999999999997e-01   3.0882000000000001e+00  -2.8639999999999999e-01  -1.8079999999999999e-01   1.7500000000000002e-02  -1.8422000000000001e+00   1.1851599999999999e+01   5.1365999999999996e+00   4.6239999999999998e-01   2.0210000000000000e-01   2.8797000000000001e+00
   4.4100000000000000e-02  -3.5170000000000001e-01   3.6886999999999999e+00  -2.4820000000000000e-01  -1.7130000000000001e-01  -1.3200000000000000e-02  -1.9532000000000000e+00   1.2274100000000001e+01   6.1813000000000002e+00   4.6239999999999998e-01   3.2710000000000000e-01   2.9195000000000002e+00
  -8.8200000000000001e-02  -5.0560000000000005e-01   3.7745000000000002e+00  -2.9599999999999999e-01  -1.7130000000000001e-01   1.3200000000000000e-02  -1.5980000000000001e+00   1.2096200000000000e+01   5.7460000000000004e+00   5.1049999999999995e-01   2.8870000000000001e-01   2.9018000000000002e+00
   2.4249999999999999e-01  -7.0350000000000001e-01   3.1739999999999999e+00  -3.8190000000000002e-01  -3.4260000000000002e-01   4.3900000000000002e-02  -1.8644000000000001e+00   1.2296300000000000e+01   5.6589000000000000e+00   5.2020000000000000e-01   2.1170000000000000e-01   2.9195000000000002e+00
  -1.3230000000000000e-01  -7.0350000000000001e-01   3.1739999999999999e+00  -3.2460000000000000e-01  -2.6640000000000003e-01   3.9500000000000000e-02  -1.7756000000000001e+00   1.2096200000000000e+01   5.9200999999999997e+00   5.2980000000000005e-01   2.7900000000000003e-01   2.8576000000000001e+00
  -4.4100000000000000e-02  -7.0350000000000001e-01   3.4314000000000000e+00  -2.5779999999999997e-01  -2.1890000000000001e-01   4.3900000000000002e-02  -1.8200000000000001e+00   1.2251799999999999e+01   5.3977000000000004e+00   5.1049999999999995e-01   2.4060000000000001e-01   2.9062000000000001e+00
   1.7630000000000001e-01  -5.2759999999999996e-01   4.0317999999999996e+00  -2.0050000000000001e-01  -1.9980000000000001e-01   3.5099999999999999e-02  -1.9088000000000001e+00   1.2162900000000000e+01   5.9200999999999997e+00   5.2020000000000000e-01   1.7319999999999999e-01   2.8753000000000002e+00
   2.1999999999999999e-02  -7.4739999999999995e-01   3.9460999999999999e+00  -3.1509999999999999e-01  -1.8079999999999999e-01   4.8200000000000000e-02  -1.7978000000000001e+00   1.2096200000000000e+01   4.8754000000000000e+00   5.4910000000000003e-01   1.7319999999999999e-01   2.8708000000000000e+00
   2.1999999999999999e-02  -7.6939999999999997e-01   3.2597999999999998e+00  -3.9140000000000003e-01  -2.0930000000000001e-01   4.3900000000000002e-02  -1.8422000000000001e+00   1.2051700000000000e+01   6.6166000000000000e+00   5.5869999999999997e-01   2.5019999999999998e-01   2.8753000000000002e+00
  -3.0859999999999999e-01  -6.3749999999999996e-01   3.0882000000000001e+00  -3.1509999999999999e-01  -3.1400000000000000e-01   6.1400000000000003e-02  -1.8866000000000001e+00   1.2185100000000000e+01   6.5294999999999996e+00   5.3939999999999999e-01   2.5019999999999998e-01   2.9062000000000001e+00
   3.9679999999999999e-01  -6.8149999999999999e-01   2.9165999999999999e+00  -3.1509999999999999e-01  -1.4269999999999999e-01   7.4499999999999997e-02  -1.8644000000000001e+00   1.2051700000000000e+01   5.2236000000000002e+00   5.0090000000000001e-01   2.5979999999999998e-01   2.8708000000000000e+00
  -2.4249999999999999e-01  -5.2759999999999996e-01   3.5171000000000001e+00  -3.0549999999999999e-01  -1.7130000000000001e-01   2.1899999999999999e-02  -1.7534000000000001e+00   1.2185100000000000e+01   5.1365999999999996e+00   5.0090000000000001e-01   2.6939999999999997e-01   2.8797000000000001e+00
  -6.6100000000000006e-02  -8.1340000000000001e-01   4.0317999999999996e+00  -3.4370000000000001e-01  -2.6640000000000003e-01   3.0700000000000002e-02  -1.9088000000000001e+00   1.2229600000000000e+01   5.9200999999999997e+00   4.9130000000000001e-01   1.7319999999999999e-01   2.8620000000000001e+00
  -1.9839999999999999e-01  -6.3749999999999996e-01   3.8603000000000001e+00  -3.6280000000000001e-01  -2.2839999999999999e-01  -8.8000000000000005e-03  -1.8422000000000001e+00   1.1962800000000000e+01   5.4847999999999999e+00   5.3939999999999999e-01   1.6360000000000000e-01   2.8620000000000001e+00
   1.5429999999999999e-01  -5.9360000000000002e-01   3.4314000000000000e+00  -1.9089999999999999e-01  -2.6640000000000003e-01   7.4499999999999997e-02  -1.7978000000000001e+00   1.2340800000000000e+01   5.3106999999999998e+00   5.7799999999999996e-01   2.7900000000000003e-01   2.8620000000000001e+00
   2.4249999999999999e-01  -7.6939999999999997e-01   3.6886999999999999e+00  -2.9599999999999999e-01  -3.0449999999999999e-01   2.1899999999999999e-02  -1.8866000000000001e+00   1.2251799999999999e+01   5.2236000000000002e+00   4.7199999999999998e-01   1.8279999999999999e-01   2.9371999999999998e+00
   1.1020000000000001e-01  -6.3749999999999996e-01   2.9165999999999999e+00  -3.1509999999999999e-01  -1.9980000000000001e-01   2.6300000000000000e-02  -1.6202000000000001e+00   1.2140700000000001e+01   5.1365999999999996e+00   5.1049999999999995e-01   2.0210000000000000e-01   2.8576000000000001e+00
  -4.4100000000000000e-02  -6.3749999999999996e-01   3.1739999999999999e+00  -3.8190000000000002e-01  -2.1890000000000001e-01   2.6300000000000000e-02  -1.7312000000000001e+00   1.2118399999999999e+01   4.8754000000000000e+00   5.2980000000000005e-01   1.8279999999999999e-01   2.8576000000000001e+00
  -2.1999999999999999e-02  -8.3540000000000003e-01   3.0024000000000002e+00  -2.9599999999999999e-01  -2.5690000000000002e-01   8.7700000000000000e-02  -1.8644000000000001e+00   1.2140700000000001e+01   5.7460000000000004e+00   5.0090000000000001e-01   2.0210000000000000e-01   2.8974000000000002e+00
   2.1999999999999999e-02  -9.8929999999999996e-01   3.6029000000000000e+00  -2.5779999999999997e-01  -2.6640000000000003e-01   6.1400000000000003e-02  -1.7534000000000001e+00   1.2162900000000000e+01   5.2236000000000002e+00   5.2980000000000005e-01   1.4430000000000001e-01   2.8664000000000001e+00
  -2.1999999999999999e-02  -6.1550000000000005e-01   3.7745000000000002e+00  -2.4820000000000000e-01  -2.2839999999999999e-01   0.0000000000000000e+00  -1.8644000000000001e+00   1.2274100000000001e+01   5.0495000000000001e+00   5.2980000000000005e-01   2.5019999999999998e-01   2.9018000000000002e+00
   1.5429999999999999e-01  -7.4739999999999995e-01   3.1739999999999999e+00  -3.0549999999999999e-01  -1.5229999999999999e-01   3.0700000000000002e-02  -1.9532000000000000e+00   1.2274100000000001e+01   5.7460000000000004e+00   5.3939999999999999e-01   2.7900000000000003e-01   2.8664000000000001e+00
   0.0000000000000000e+00  -8.1340000000000001e-01   3.0882000000000001e+00  -2.4820000000000000e-01  -1.8079999999999999e-01   3.9500000000000000e-02  -1.9753000000000001e+00   1.2385300000000001e+01   4.7882999999999996e+00   5.1049999999999995e-01   2.2130000000000000e-01   2.8620000000000001e+00
   0.0000000000000000e+00  -9.6730000000000005e-01   3.2597999999999998e+00  -3.4370000000000001e-01  -2.0930000000000001e-01   7.0199999999999999e-02  -1.7312000000000001e+00   1.2007300000000001e+01   5.7460000000000004e+00   5.2980000000000005e-01   2.4060000000000001e-01   2.8929999999999998e+00
   6.6100000000000006e-02  -7.0350000000000001e-01   4.2892000000000001e+00  -3.3420000000000000e-01  -1.9980000000000001e-01   8.3299999999999999e-02  -1.6424000000000001e+00   1.2096200000000000e+01   5.4847999999999999e+00   4.9130000000000001e-01   2.7900000000000003e-01   2.8620000000000001e+00
  -1.3230000000000000e-01  -6.3749999999999996e-01   2.8309000000000002e+00  -3.1509999999999999e-01  -1.9980000000000001e-01   1.3200000000000000e-02  -1.5758000000000001e+00   1.2074000000000000e+01   5.6589000000000000e+00   5.6830000000000003e-01   3.0790000000000001e-01   2.8708000000000000e+00
   2.2040000000000001e-01  -6.3749999999999996e-01   3.0024000000000002e+00  -2.3870000000000000e-01  -1.8079999999999999e-01   7.4499999999999997e-02  -1.7978000000000001e+00   1.2318600000000000e+01   5.4847999999999999e+00   4.0460000000000002e-01   2.6939999999999997e-01   2.8664000000000001e+00
  -6.6100000000000006e-02  -6.5949999999999998e-01   3.0024000000000002e+00  -3.4370000000000001e-01  -2.0930000000000001e-01   6.5799999999999997e-02  -1.6868000000000001e+00   1.2363000000000000e+01   5.4847999999999999e+00   5.8760000000000001e-01   1.2509999999999999e-01   2.8353999999999999e+00
  -1.5429999999999999e-01  -5.7160000000000000e-01   3.0024000000000002e+00  -3.3420000000000000e-01  -1.4269999999999999e-01   3.9500000000000000e-02  -1.7090000000000001e+00   1.2096200000000000e+01   6.1813000000000002e+00   5.3939999999999999e-01   2.6939999999999997e-01   2.8974000000000002e+00
   2.1999999999999999e-02  -5.7160000000000000e-01   3.0024000000000002e+00  -2.7689999999999998e-01  -2.5690000000000002e-01   0.0000000000000000e+00  -1.8866000000000001e+00   1.2185100000000000e+01   6.0941999999999998e+00   5.8760000000000001e-01   2.4060000000000001e-01   2.8929999999999998e+00
  -1.5429999999999999e-01  -7.6939999999999997e-01   2.4876999999999998e+00  -2.6729999999999998e-01  -1.9030000000000000e-01   1.7500000000000002e-02  -1.8644000000000001e+00   1.2251799999999999e+01   5.3977000000000004e+00   5.9719999999999995e-01   2.1170000000000000e-01   2.9062000000000001e+00
   2.1999999999999999e-02  -6.3749999999999996e-01   3.0024000000000002e+00  -3.1509999999999999e-01  -1.9030000000000000e-01   3.0700000000000002e-02  -1.6202000000000001e+00   1.2162900000000000e+01   5.5719000000000003e+00   5.8760000000000001e-01   2.5019999999999998e-01   2.8664000000000001e+00
   2.4249999999999999e-01  -4.8359999999999997e-01   3.0882000000000001e+00  -3.2460000000000000e-01  -1.9980000000000001e-01   6.1400000000000003e-02  -1.9088000000000001e+00   1.2096200000000000e+01   5.9200999999999997e+00   5.9719999999999995e-01   2.5979999999999998e-01   2.8841000000000001e+00
  -2.1999999999999999e-02  -7.0350000000000001e-01   3.2597999999999998e+00  -3.0549999999999999e-01  -3.5210000000000002e-01   7.0199999999999999e-02  -1.8200000000000001e+00   1.2007300000000001e+01   5.6589000000000000e+00   5.6830000000000003e-01   1.5400000000000000e-01   2.8708000000000000e+00
  -1.5429999999999999e-01  -9.2330000000000001e-01   3.6886999999999999e+00  -3.0549999999999999e-01  -2.3790000000000000e-01   8.8000000000000005e-03  -1.9310000000000000e+00   1.2296300000000000e+01   4.9623999999999997e+00   6.0690000000000000e-01   2.7900000000000003e-01   2.8708000000000000e+00
  -6.6100000000000006e-02  -8.3540000000000003e-01   3.6029000000000000e+00  -3.1509999999999999e-01  -2.3790000000000000e-01   2.6300000000000000e-02  -1.7090000000000001e+00   1.2318600000000000e+01   5.8330000000000002e+00   5.3939999999999999e-01   1.9239999999999999e-01   2.8753000000000002e+00
   1.1020000000000001e-01  -7.9139999999999999e-01   3.7745000000000002e+00  -2.9599999999999999e-01  -2.4740000000000001e-01   7.4499999999999997e-02  -1.6868000000000001e+00   1.2296300000000000e+01   4.9623999999999997e+00   5.2020000000000000e-01   1.8279999999999999e-01   2.8487000000000000e+00
   0.0000000000000000e+00  -7.0350000000000001e-01   4.0317999999999996e+00  -3.1509999999999999e-01  -9.5200000000000007e-02   1.3200000000000000e-02  -1.9310000000000000e+00   1.2452000000000000e+01   5.2236000000000002e+00   4.8159999999999997e-01   2.4060000000000001e-01   2.8487000000000000e+00
   4.4100000000000000e-02  -6.1550000000000005e-01   2.9165999999999999e+00  -3.5330000000000000e-01  -2.4740000000000001e-01   6.1400000000000003e-02  -2.0863000000000000e+00   1.1962800000000000e+01   5.8330000000000002e+00   5.5869999999999997e-01   1.9239999999999999e-01   2.9106000000000001e+00
   0.0000000000000000e+00  -8.3540000000000003e-01   3.3456000000000001e+00  -2.8639999999999999e-01  -1.3320000000000001e-01   8.8000000000000005e-03  -1.5315000000000001e+00   1.1696000000000000e+01   6.0072000000000001e+00   5.2980000000000005e-01   2.5979999999999998e-01   2.8974000000000002e+00
  -1.1020000000000001e-01  -5.4959999999999998e-01   3.8603000000000001e+00  -3.5330000000000000e-01  -1.9030000000000000e-01   4.8200000000000000e-02  -1.7090000000000001e+00   1.2452000000000000e+01   5.3106999999999998e+00   4.8159999999999997e-01   2.8870000000000001e-01   2.8576000000000001e+00
   6.6100000000000006e-02  -7.0350000000000001e-01   2.8309000000000002e+00  -1.5279999999999999e-01  -2.0930000000000001e-01   7.8899999999999998e-02  -1.8422000000000001e+00   1.2518700000000001e+01   4.4401000000000002e+00   4.8159999999999997e-01   2.1170000000000000e-01   2.8576000000000001e+00
  -1.1020000000000001e-01  -5.7160000000000000e-01   2.9165999999999999e+00  -2.1959999999999999e-01  -1.9030000000000000e-01   5.2600000000000001e-02  -1.7312000000000001e+00   1.1918300000000000e+01   5.8330000000000002e+00   5.5869999999999997e-01   2.1170000000000000e-01   2.8664000000000001e+00
  -4.4100000000000000e-02  -6.8149999999999999e-01   2.7450999999999999e+00  -3.9140000000000003e-01  -2.3790000000000000e-01   4.3900000000000002e-02  -1.5315000000000001e+00   1.2162900000000000e+01   5.9200999999999997e+00   5.2020000000000000e-01   2.2130000000000000e-01   2.8576000000000001e+00
  -8.8200000000000001e-02  -4.3969999999999998e-01   3.4314000000000000e+00  -3.9140000000000003e-01  -2.0930000000000001e-01   6.1400000000000003e-02  -1.6868000000000001e+00   1.2363000000000000e+01   5.1365999999999996e+00   5.3939999999999999e-01   2.0210000000000000e-01   2.8353999999999999e+00
   1.1020000000000001e-01  -9.8929999999999996e-01   3.0882000000000001e+00  -3.6280000000000001e-01  -1.7130000000000001e-01   8.7700000000000000e-02  -1.5315000000000001e+00   1.2363000000000000e+01   5.8330000000000002e+00   5.7799999999999996e-01   2.5019999999999998e-01   2.8620000000000001e+00
   1.3230000000000000e-01  -6.8149999999999999e-01   3.6886999999999999e+00  -3.1509999999999999e-01  -1.9030000000000000e-01   2.1899999999999999e-02  -1.5536000000000001e+00   1.1984999999999999e+01   6.1813000000000002e+00   5.8760000000000001e-01   2.4060000000000001e-01   2.8708000000000000e+00
  -4.4100000000000000e-02  -8.3540000000000003e-01   3.5171000000000001e+00  -2.7689999999999998e-01  -1.7130000000000001e-01   3.9500000000000000e-02  -1.5758000000000001e+00   1.2007300000000001e+01   5.1365999999999996e+00   5.3939999999999999e-01   1.8279999999999999e-01   2.8797000000000001e+00
  -2.1999999999999999e-02  -6.8149999999999999e-01   3.3456000000000001e+00  -3.9140000000000003e-01  -1.8079999999999999e-01   6.1400000000000003e-02  -1.7978000000000001e+00   1.2274100000000001e+01   5.3106999999999998e+00   5.1049999999999995e-01   1.8279999999999999e-01   2.8487000000000000e+00
  -1.7630000000000001e-01  -4.8359999999999997e-01   2.9165999999999999e+00  -2.9599999999999999e-01  -2.4740000000000001e-01   4.8200000000000000e-02  -1.7756000000000001e+00   1.2118399999999999e+01   5.6589000000000000e+00   4.6239999999999998e-01   2.7900000000000003e-01   2.8841000000000001e+00
   4.4100000000000000e-02  -6.3749999999999996e-01   3.6029000000000000e+00  -4.2959999999999998e-01  -1.8079999999999999e-01   3.5099999999999999e-02  -1.8866000000000001e+00   1.2051700000000000e+01   5.3977000000000004e+00   4.8159999999999997e-01   2.0210000000000000e-01   2.8708000000000000e+00
   0.0000000000000000e+00  -6.1550000000000005e-01   3.0024000000000002e+00  -2.1959999999999999e-01  -2.4740000000000001e-01   7.0199999999999999e-02  -1.6868000000000001e+00   1.2207400000000000e+01   4.8754000000000000e+00   5.2020000000000000e-01   2.3089999999999999e-01   2.8399000000000001e+00
   2.6450000000000001e-01  -3.9570000000000000e-01   2.4876999999999998e+00  -2.0050000000000001e-01  -1.9980000000000001e-01   5.7000000000000002e-02  -1.5758000000000001e+00   1.2251799999999999e+01   5.2236000000000002e+00   4.7199999999999998e-01   2.4060000000000001e-01   2.8487000000000000e+00
  -4.4100000000000000e-02  -6.5949999999999998e-01   3.1739999999999999e+00  -3.8190000000000002e-01  -1.5229999999999999e-01   6.1400000000000003e-02  -1.7756000000000001e+00   1.2385300000000001e+01   5.6589000000000000e+00   4.8159999999999997e-01   2.1170000000000000e-01   2.8620000000000001e+00
  -2.4249999999999999e-01  -8.3540000000000003e-01   3.0882000000000001e+00  -3.4370000000000001e-01  -2.0930000000000001e-01   3.0700000000000002e-02  -1.6868000000000001e+00   1.2007300000000001e+01   5.0495000000000001e+00   4.6239999999999998e-01   1.4430000000000001e-01   2.8753000000000002e+00
  -2.2040000000000001e-01  -7.2550000000000003e-01   3.5171000000000001e+00  -2.8639999999999999e-01  -1.9030000000000000e-01   3.9500000000000000e-02  -1.8200000000000001e+00   1.2162900000000000e+01   5.0495000000000001e+00   5.3939999999999999e-01   2.3089999999999999e-01   2.8797000000000001e+00
   1.3230000000000000e-01  -6.5949999999999998e-01   2.8309000000000002e+00  -3.6280000000000001e-01  -9.5200000000000007e-02   3.5099999999999999e-02  -1.7756000000000001e+00   1.2296300000000000e+01   5.5719000000000003e+00   5.1049999999999995e-01   2.5019999999999998e-01   2.8620000000000001e+00
   2.1999999999999999e-02  -8.1340000000000001e-01   3.5171000000000001e+00  -3.3420000000000000e-01  -1.4269999999999999e-01   2.6300000000000000e-02  -1.7534000000000001e+00   1.2207400000000000e+01   5.4847999999999999e+00   4.7199999999999998e-01   2.2130000000000000e-01   2.8620000000000001e+00
   4.4100000000000000e-02  -7.2550000000000003e-01   3.1739999999999999e+00  -3.7240000000000001e-01  -2.2839999999999999e-01   7.8899999999999998e-02  -1.7534000000000001e+00   1.2007300000000001e+01   5.1365999999999996e+00   5.2980000000000005e-01   2.2130000000000000e-01   2.8576000000000001e+00
  -8.8200000000000001e-02  -7.4739999999999995e-01   2.4018999999999999e+00  -3.2460000000000000e-01  -1.6180000000000000e-01   1.7500000000000002e-02  -1.7534000000000001e+00   1.1940500000000000e+01   5.8330000000000002e+00   5.6830000000000003e-01   2.5979999999999998e-01   2.8531000000000000e+00
  -4.4100000000000000e-02  -6.1550000000000005e-01   3.3456000000000001e+00  -3.6280000000000001e-01  -2.5690000000000002e-01   3.9500000000000000e-02  -1.7534000000000001e+00   1.2096200000000000e+01   6.0941999999999998e+00   5.1049999999999995e-01   3.2710000000000000e-01   2.8576000000000001e+00
   0.0000000000000000e+00  -4.1770000000000002e-01   2.6593000000000000e+00  -3.2460000000000000e-01  -1.5229999999999999e-01   1.7500000000000002e-02  -1.5758000000000001e+00   1.2251799999999999e+01   5.5719000000000003e+00   5.2980000000000005e-01   2.5979999999999998e-01   2.8399000000000001e+00
  -2.1999999999999999e-02  -5.7160000000000000e-01   2.9165999999999999e+00  -2.7689999999999998e-01  -2.1890000000000001e-01   4.8200000000000000e-02  -1.8200000000000001e+00   1.2118399999999999e+01   5.2236000000000002e+00   4.3350000000000000e-01   1.8279999999999999e-01   2.7911999999999999e+00
  -1.5429999999999999e-01  -6.5949999999999998e-01   2.8309000000000002e+00  -2.7689999999999998e-01  -3.0449999999999999e-01   7.0199999999999999e-02  -1.6202000000000001e+00   1.1984999999999999e+01   5.6589000000000000e+00   5.1049999999999995e-01   2.0210000000000000e-01   2.8487000000000000e+00
  -2.1999999999999999e-02  -6.8149999999999999e-01   2.7450999999999999e+00  -3.2460000000000000e-01  -1.9980000000000001e-01   7.8899999999999998e-02  -1.7756000000000001e+00   1.2118399999999999e+01   5.0495000000000001e+00   5.2020000000000000e-01   1.8279999999999999e-01   2.8443000000000001e+00
   1.1020000000000001e-01  -7.9139999999999999e-01   3.6029000000000000e+00  -3.9140000000000003e-01  -2.9499999999999998e-01   3.5099999999999999e-02  -1.7534000000000001e+00   1.2251799999999999e+01   5.1365999999999996e+00   5.6830000000000003e-01   1.4430000000000001e-01   2.8620000000000001e+00
  -2.1999999999999999e-02  -5.2759999999999996e-01   3.0882000000000001e+00  -1.9089999999999999e-01  -2.4740000000000001e-01   5.2600000000000001e-02  -1.7534000000000001e+00   1.2118399999999999e+01   5.7460000000000004e+00   5.3939999999999999e-01   2.9830000000000001e-01   2.8266000000000000e+00
   1.7630000000000001e-01  -6.3749999999999996e-01   3.7745000000000002e+00  -2.9599999999999999e-01  -1.4269999999999999e-01   1.7500000000000002e-02  -1.6868000000000001e+00   1.2229600000000000e+01   5.3106999999999998e+00   6.0690000000000000e-01   2.9830000000000001e-01   2.8576000000000001e+00
   0.0000000000000000e+00  -7.6939999999999997e-01   3.6886999999999999e+00  -3.6280000000000001e-01  -2.0930000000000001e-01   2.6300000000000000e-02  -1.7312000000000001e+00   1.2140700000000001e+01   4.9623999999999997e+00   5.2980000000000005e-01   2.0210000000000000e-01   2.8531000000000000e+00
  -1.3230000000000000e-01  -6.5949999999999998e-01   3.0024000000000002e+00  -3.1509999999999999e-01  -2.1890000000000001e-01   9.6500000000000002e-02  -1.6424000000000001e+00   1.2318600000000000e+01   5.7460000000000004e+00   4.7199999999999998e-01   2.7900000000000003e-01   2.8531000000000000e+00
   1.9839999999999999e-01  -5.2759999999999996e-01   4.0317999999999996e+00  -3.0549999999999999e-01  -1.2370000000000000e-01   2.1899999999999999e-02  -1.8422000000000001e+00   1.2074000000000000e+01   4.8754000000000000e+00   4.5269999999999999e-01   2.9830000000000001e-01   2.7867999999999999e+00
   0.0000000000000000e+00  -4.6170000000000000e-01   3.3456000000000001e+00  -2.0999999999999999e-01  -1.8079999999999999e-01   8.8000000000000005e-03  -1.7756000000000001e+00   1.2074000000000000e+01   5.9200999999999997e+00   5.8760000000000001e-01   2.0210000000000000e-01   2.8178000000000001e+00
  -4.4100000000000000e-02  -7.0350000000000001e-01   3.3456000000000001e+00  -4.1049999999999998e-01  -1.7130000000000001e-01   2.6300000000000000e-02  -1.6646000000000001e+00   1.2007300000000001e+01   4.8754000000000000e+00   4.4309999999999999e-01   2.2130000000000000e-01   2.8266000000000000e+00
  -1.5429999999999999e-01  -6.5949999999999998e-01   3.6886999999999999e+00  -2.6729999999999998e-01  -1.7130000000000001e-01   1.0520000000000000e-01  -1.7756000000000001e+00   1.2185100000000000e+01   5.7460000000000004e+00   4.5269999999999999e-01   1.1550000000000001e-01   2.8531000000000000e+00
  -6.6100000000000006e-02  -6.1550000000000005e-01   3.1739999999999999e+00  -2.5779999999999997e-01  -2.2839999999999999e-01   7.0199999999999999e-02  -1.9975000000000001e+00   1.2207400000000000e+01   4.9623999999999997e+00   5.3939999999999999e-01   1.8279999999999999e-01   2.8664000000000001e+00
  -1.9839999999999999e-01  -7.0350000000000001e-01   3.1739999999999999e+00  -3.1509999999999999e-01  -3.7109999999999999e-01   6.5799999999999997e-02  -1.8200000000000001e+00   1.2096200000000000e+01   5.0495000000000001e+00   4.8159999999999997e-01   1.2509999999999999e-01   2.8001000000000000e+00
   1.3230000000000000e-01  -7.9139999999999999e-01   3.0024000000000002e+00  -2.3870000000000000e-01  -1.8079999999999999e-01   8.8000000000000005e-03  -1.9532000000000000e+00   1.2296300000000000e+01   6.2683000000000000e+00   4.8159999999999997e-01   2.8870000000000001e-01   2.8001000000000000e+00
  -6.6100000000000006e-02  -6.8149999999999999e-01   3.2597999999999998e+00  -2.4820000000000000e-01  -1.7130000000000001e-01   3.5099999999999999e-02  -1.9088000000000001e+00   1.2074000000000000e+01   5.2236000000000002e+00   6.1650000000000005e-01   2.3089999999999999e-01   2.8531000000000000e+00
   2.1999999999999999e-02  -6.1550000000000005e-01   3.0024000000000002e+00  -2.7689999999999998e-01  -2.0930000000000001e-01   7.0199999999999999e-02  -1.6424000000000001e+00   1.2007300000000001e+01   5.1365999999999996e+00   5.3939999999999999e-01   1.7319999999999999e-01   2.9018000000000002e+00
   6.6100000000000006e-02  -6.3749999999999996e-01   3.4314000000000000e+00  -2.8639999999999999e-01  -2.0930000000000001e-01   2.6300000000000000e-02  -1.7090000000000001e+00   1.2007300000000001e+01   5.3106999999999998e+00   5.4910000000000003e-01   2.0210000000000000e-01   2.8089000000000000e+00
  -1.3230000000000000e-01  -5.9360000000000002e-01   3.4314000000000000e+00  -3.3420000000000000e-01  -2.0930000000000001e-01   7.8899999999999998e-02  -1.8644000000000001e+00   1.2296300000000000e+01   5.4847999999999999e+00   5.3939999999999999e-01   2.1170000000000000e-01   2.8178000000000001e+00
   0.0000000000000000e+00  -8.3540000000000003e-01   3.6886999999999999e+00  -2.8639999999999999e-01  -9.5200000000000007e-02   7.8899999999999998e-02  -1.5315000000000001e+00   1.2051700000000000e+01   5.9200999999999997e+00   5.2020000000000000e-01   2.7900000000000003e-01   2.8089000000000000e+00
  -4.4100000000000000e-02  -4.1770000000000002e-01   3.6029000000000000e+00  -2.0999999999999999e-01  -2.2839999999999999e-01   7.0199999999999999e-02  -1.6202000000000001e+00   1.2229600000000000e+01   5.0495000000000001e+00   4.8159999999999997e-01   2.2130000000000000e-01   2.8443000000000001e+00
   2.1999999999999999e-02  -5.2759999999999996e-01   3.9460999999999999e+00  -2.8639999999999999e-01  -1.9980000000000001e-01   8.3299999999999999e-02  -1.9532000000000000e+00   1.2296300000000000e+01   6.1813000000000002e+00   4.9130000000000001e-01   1.8279999999999999e-01   2.8576000000000001e+00
   2.2040000000000001e-01  -3.9570000000000000e-01   3.6886999999999999e+00  -3.6280000000000001e-01  -2.0930000000000001e-01   7.0199999999999999e-02  -1.6424000000000001e+00   1.2096200000000000e+01   5.8330000000000002e+00   5.0090000000000001e-01   1.7319999999999999e-01   2.8797000000000001e+00
  -1.7630000000000001e-01  -5.9360000000000002e-01   3.0882000000000001e+00  -2.6729999999999998e-01  -1.2370000000000000e-01   1.7500000000000002e-02  -1.5536000000000001e+00   1.2207400000000000e+01   6.0941999999999998e+00   5.1049999999999995e-01   2.0210000000000000e-01   2.8310000000000000e+00
  -2.4249999999999999e-01  -7.0350000000000001e-01   3.0882000000000001e+00  -2.6729999999999998e-01  -1.2370000000000000e-01   5.7000000000000002e-02  -1.6646000000000001e+00   1.2051700000000000e+01   5.3977000000000004e+00   5.2980000000000005e-01   2.6939999999999997e-01   2.8620000000000001e+00
   1.1020000000000001e-01  -7.9139999999999999e-01   3.4314000000000000e+00  -2.7689999999999998e-01  -2.4740000000000001e-01   3.5099999999999999e-02  -1.9088000000000001e+00   1.2185100000000000e+01   5.1365999999999996e+00   6.2609999999999999e-01   1.6360000000000000e-01   2.8443000000000001e+00
  -1.5429999999999999e-01  -7.2550000000000003e-01   3.4314000000000000e+00  -3.3420000000000000e-01  -2.7600000000000002e-01   7.4499999999999997e-02  -1.7978000000000001e+00   1.2207400000000000e+01   5.5719000000000003e+00   5.1049999999999995e-01   2.1170000000000000e-01   2.8487000000000000e+00
  -1.7630000000000001e-01  -5.7160000000000000e-01   3.4314000000000000e+00  -2.8639999999999999e-01  -1.5229999999999999e-01   5.2600000000000001e-02  -1.6202000000000001e+00   1.2007300000000001e+01   5.3106999999999998e+00   5.0090000000000001e-01   2.5019999999999998e-01   2.8310000000000000e+00
   6.6100000000000006e-02  -5.9360000000000002e-01   3.1739999999999999e+00  -2.5779999999999997e-01  -3.2350000000000001e-01   5.7000000000000002e-02  -1.8866000000000001e+00   1.2096200000000000e+01   6.0072000000000001e+00   4.7199999999999998e-01   2.1170000000000000e-01   2.8487000000000000e+00
  -4.4100000000000000e-02  -4.8359999999999997e-01   3.2597999999999998e+00  -1.5279999999999999e-01  -1.9030000000000000e-01   4.3900000000000002e-02  -1.8422000000000001e+00   1.2051700000000000e+01   5.7460000000000004e+00   4.1420000000000001e-01   2.4060000000000001e-01   2.7867999999999999e+00
   8.8200000000000001e-02  -8.5740000000000005e-01   4.3750000000000000e+00  -2.9599999999999999e-01  -2.1890000000000001e-01   4.8200000000000000e-02  -1.9532000000000000e+00   1.2452000000000000e+01   5.6589000000000000e+00   5.6830000000000003e-01   1.5400000000000000e-01   2.8753000000000002e+00
  -6.6100000000000006e-02  -8.3540000000000003e-01   3.5171000000000001e+00  -3.5330000000000000e-01  -2.0930000000000001e-01   1.0520000000000000e-01  -1.7978000000000001e+00   1.2140700000000001e+01   6.0072000000000001e+00   4.7199999999999998e-01   2.5019999999999998e-01   2.8531000000000000e+00
   3.7469999999999998e-01  -7.0350000000000001e-01   3.1739999999999999e+00  -2.9599999999999999e-01  -1.7130000000000001e-01   3.9500000000000000e-02  -1.5315000000000001e+00   1.2118399999999999e+01   6.0072000000000001e+00   4.9130000000000001e-01   2.9830000000000001e-01   2.8620000000000001e+00
   0.0000000000000000e+00  -5.2759999999999996e-01   3.2597999999999998e+00  -3.3420000000000000e-01  -2.6640000000000003e-01   8.7700000000000000e-02  -1.7756000000000001e+00   1.2118399999999999e+01   5.4847999999999999e+00   4.9130000000000001e-01   1.4430000000000001e-01   2.8620000000000001e+00
   0.0000000000000000e+00  -6.8149999999999999e-01   3.3456000000000001e+00  -2.3870000000000000e-01  -1.8079999999999999e-01   8.8000000000000005e-03  -1.7978000000000001e+00   1.1807100000000000e+01   5.1365999999999996e+00   5.1049999999999995e-01   2.7900000000000003e-01   2.8399000000000001e+00
   0.0000000000000000e+00  -6.1550000000000005e-01   3.0882000000000001e+00  -2.0999999999999999e-01  -1.1420000000000000e-01   6.1400000000000003e-02  -1.5315000000000001e+00   1.2185100000000000e+01   5.3106999999999998e+00   5.2020000000000000e-01   2.4060000000000001e-01   2.8531000000000000e+00
  -1.5429999999999999e-01  -7.2550000000000003e-01   3.5171000000000001e+00  -3.0549999999999999e-01  -2.3790000000000000e-01   5.2600000000000001e-02  -1.5315000000000001e+00   1.2007300000000001e+01   5.8330000000000002e+00   4.8159999999999997e-01   1.8279999999999999e-01   2.8885000000000001e+00
   0.0000000000000000e+00  -5.2759999999999996e-01   3.0024000000000002e+00  -2.8639999999999999e-01  -2.3790000000000000e-01   2.6300000000000000e-02  -1.8422000000000001e+00   1.2051700000000000e+01   4.7882999999999996e+00   5.4910000000000003e-01   1.7319999999999999e-01   2.8620000000000001e+00
  -1.5429999999999999e-01  -8.7929999999999997e-01   3.0024000000000002e+00  -3.7240000000000001e-01  -2.1890000000000001e-01   4.8200000000000000e-02  -1.7756000000000001e+00   1.2340800000000000e+01   4.8754000000000000e+00   5.1049999999999995e-01   1.1550000000000001e-01   2.8929999999999998e+00
  -4.4100000000000000e-02  -5.9360000000000002e-01   3.1739999999999999e+00  -2.2910000000000000e-01  -1.9030000000000000e-01   8.8000000000000005e-03  -1.7312000000000001e+00   1.2251799999999999e+01   5.4847999999999999e+00   5.6830000000000003e-01   2.7900000000000003e-01   2.8399000000000001e+00
  -2.1999999999999999e-02  -7.9139999999999999e-01   2.7450999999999999e+00  -2.4820000000000000e-01  -9.5200000000000007e-02   5.2600000000000001e-02  -1.6202000000000001e+00   1.2140700000000001e+01   5.4847999999999999e+00   4.6239999999999998e-01   2.5979999999999998e-01   2.8531000000000000e+00
   1.1020000000000001e-01  -7.9139999999999999e-01   3.2597999999999998e+00  -2.2910000000000000e-01  -2.4740000000000001e-01   1.0520000000000000e-01  -1.6646000000000001e+00   1.2118399999999999e+01   5.9200999999999997e+00   4.0460000000000002e-01   1.9239999999999999e-01   2.7911999999999999e+00
  -8.8200000000000001e-02  -8.3540000000000003e-01   3.0882000000000001e+00  -2.3870000000000000e-01  -2.4740000000000001e-01   6.1400000000000003e-02  -1.6202000000000001e+00   1.1984999999999999e+01   5.7460000000000004e+00   4.6239999999999998e-01   2.2130000000000000e-01   2.9018000000000002e+00
   0.0000000000000000e+00  -6.5949999999999998e-01   3.3456000000000001e+00  -2.8639999999999999e-01  -2.5690000000000002e-01   5.7000000000000002e-02  -1.8422000000000001e+00   1.2229600000000000e+01   5.4847999999999999e+00   5.3939999999999999e-01   2.7900000000000003e-01   2.8310000000000000e+00
   4.4100000000000000e-02  -5.7160000000000000e-01   3.7745000000000002e+00  -2.0999999999999999e-01  -1.4269999999999999e-01   1.7500000000000002e-02  -1.8422000000000001e+00   1.2096200000000000e+01   5.5719000000000003e+00   4.8159999999999997e-01   2.6939999999999997e-01   2.8001000000000000e+00
   1.7630000000000001e-01  -8.7929999999999997e-01   4.0317999999999996e+00  -2.9599999999999999e-01  -2.5690000000000002e-01   7.0199999999999999e-02  -1.7978000000000001e+00   1.2096200000000000e+01   5.6589000000000000e+00   5.6830000000000003e-01   2.5019999999999998e-01   2.8487000000000000e+00
   0.0000000000000000e+00  -6.8149999999999999e-01   3.2597999999999998e+00  -3.0549999999999999e-01  -2.1890000000000001e-01   3.9500000000000000e-02  -1.6868000000000001e+00   1.1984999999999999e+01   5.5719000000000003e+00   4.2380000000000001e-01   2.0210000000000000e-01   2.8399000000000001e+00
  -2.1999999999999999e-02  -5.9360000000000002e-01   2.6593000000000000e+00  -2.3870000000000000e-01  -1.8079999999999999e-01   3.5099999999999999e-02  -1.5980000000000001e+00   1.2140700000000001e+01   5.6589000000000000e+00   5.7799999999999996e-01   2.6939999999999997e-01   2.8487000000000000e+00
  -2.2040000000000001e-01  -6.3749999999999996e-01   3.1739999999999999e+00  -2.3870000000000000e-01  -1.3320000000000001e-01   6.1400000000000003e-02  -1.7312000000000001e+00   1.2118399999999999e+01   6.0072000000000001e+00   4.5269999999999999e-01   2.1170000000000000e-01   2.8310000000000000e+00
   6.6100000000000006e-02  -8.5740000000000005e-01   3.1739999999999999e+00  -2.4820000000000000e-01  -1.2370000000000000e-01   2.6300000000000000e-02  -1.8200000000000001e+00   1.1984999999999999e+01   5.4847999999999999e+00   5.1049999999999995e-01   3.0790000000000001e-01   2.8132999999999999e+00
  -1.1020000000000001e-01  -5.9360000000000002e-01   3.0882000000000001e+00  -2.9599999999999999e-01  -1.3320000000000001e-01   7.8899999999999998e-02  -1.7090000000000001e+00   1.2185100000000000e+01   5.3106999999999998e+00   5.3939999999999999e-01   2.3089999999999999e-01   2.8797000000000001e+00
   4.4100000000000000e-02  -5.7160000000000000e-01   3.9460999999999999e+00  -2.6729999999999998e-01  -2.5690000000000002e-01   6.1400000000000003e-02  -1.6868000000000001e+00   1.2229600000000000e+01   5.3106999999999998e+00   5.6830000000000003e-01   2.5979999999999998e-01   2.8487000000000000e+00
   4.4100000000000000e-02  -5.4959999999999998e-01   3.0024000000000002e+00  -2.6729999999999998e-01  -2.9499999999999998e-01   7.4499999999999997e-02  -1.6646000000000001e+00   1.2251799999999999e+01   4.9623999999999997e+00   4.9130000000000001e-01   1.9239999999999999e-01   2.8353999999999999e+00
  -2.2040000000000001e-01  -7.2550000000000003e-01   3.5171000000000001e+00  -2.9599999999999999e-01  -2.9499999999999998e-01   7.8899999999999998e-02  -1.6868000000000001e+00   1.2274100000000001e+01   4.7012999999999998e+00   4.9130000000000001e-01   2.5019999999999998e-01   2.9062000000000001e+00
  -8.8200000000000001e-02  -5.0560000000000005e-01   3.9460999999999999e+00  -2.1959999999999999e-01  -1.6180000000000000e-01   7.8899999999999998e-02  -1.7534000000000001e+00   1.2140700000000001e+01   6.0941999999999998e+00   5.2980000000000005e-01   1.9239999999999999e-01   2.8266000000000000e+00
  -4.4100000000000000e-02  -5.7160000000000000e-01   2.8309000000000002e+00  -2.3870000000000000e-01  -1.5229999999999999e-01   5.7000000000000002e-02  -1.9088000000000001e+00   1.2251799999999999e+01   5.4847999999999999e+00   5.2980000000000005e-01   1.6360000000000000e-01   2.8664000000000001e+00
  -8.8200000000000001e-02  -5.9360000000000002e-01   2.6593000000000000e+00  -3.9140000000000003e-01  -2.9499999999999998e-01   5.2600000000000001e-02  -1.7312000000000001e+00   1.2207400000000000e+01   5.1365999999999996e+00   5.1049999999999995e-01   1.1550000000000001e-01   2.8708000000000000e+00
  -2.2040000000000001e-01  -3.9570000000000000e-01   2.3161999999999998e+00  -2.6729999999999998e-01  -7.6100000000000001e-02   2.6300000000000000e-02  -1.7090000000000001e+00   1.2229600000000000e+01   4.9623999999999997e+00   5.3939999999999999e-01   2.1170000000000000e-01   2.8353999999999999e+00
  -4.4100000000000000e-02  -7.2550000000000003e-01   3.1739999999999999e+00  -2.5779999999999997e-01  -2.6640000000000003e-01   6.1400000000000003e-02  -1.8866000000000001e+00   1.2518700000000001e+01   6.2683000000000000e+00   4.6239999999999998e-01   2.5979999999999998e-01   2.8531000000000000e+00
  -8.8200000000000001e-02  -5.7160000000000000e-01   2.4876999999999998e+00  -2.6729999999999998e-01  -2.0930000000000001e-01   4.3900000000000002e-02  -1.4649000000000001e+00   1.2051700000000000e+01   5.7460000000000004e+00   4.6239999999999998e-01   2.8870000000000001e-01   2.8310000000000000e+00
   1.7630000000000001e-01  -5.7160000000000000e-01   3.0882000000000001e+00  -3.1509999999999999e-01  -1.8079999999999999e-01   3.5099999999999999e-02  -1.5536000000000001e+00   1.2029500000000001e+01   5.1365999999999996e+00   5.1049999999999995e-01   1.4430000000000001e-01   2.8531000000000000e+00
  -6.6100000000000006e-02  -7.9139999999999999e-01   2.9165999999999999e+00  -4.1049999999999998e-01  -2.0930000000000001e-01   2.6300000000000000e-02  -1.7756000000000001e+00   1.2229600000000000e+01   5.2236000000000002e+00   4.7199999999999998e-01   1.8279999999999999e-01   2.8708000000000000e+00
   1.9839999999999999e-01  -8.7929999999999997e-01   3.7745000000000002e+00  -3.6280000000000001e-01  -2.9499999999999998e-01   5.2600000000000001e-02  -1.7756000000000001e+00   1.1962800000000000e+01   5.6589000000000000e+00   4.9130000000000001e-01   2.7900000000000003e-01   2.8399000000000001e+00
  -2.1999999999999999e-02  -5.9360000000000002e-01   3.3456000000000001e+00  -2.2910000000000000e-01  -1.5229999999999999e-01   5.2600000000000001e-02  -1.7978000000000001e+00   1.2207400000000000e+01   5.6589000000000000e+00   5.2020000000000000e-01   2.3089999999999999e-01   2.8753000000000002e+00
  -4.4100000000000000e-02  -6.3749999999999996e-01   2.8309000000000002e+00  -2.6729999999999998e-01  -1.5229999999999999e-01   8.7700000000000000e-02  -1.8200000000000001e+00   1.2185100000000000e+01   5.2236000000000002e+00   4.9130000000000001e-01   1.8279999999999999e-01   2.8531000000000000e+00
  -8.8200000000000001e-02  -5.9360000000000002e-01   3.8603000000000001e+00  -2.6729999999999998e-01  -1.9030000000000000e-01   8.7700000000000000e-02  -1.8422000000000001e+00   1.2229600000000000e+01   5.3106999999999998e+00   5.5869999999999997e-01   1.2509999999999999e-01   2.8753000000000002e+00
   8.8200000000000001e-02  -9.6730000000000005e-01   3.0882000000000001e+00  -4.5829999999999999e-01  -1.9030000000000000e-01   6.5799999999999997e-02  -1.8866000000000001e+00   1.2051700000000000e+01   5.5719000000000003e+00   4.7199999999999998e-01   1.9239999999999999e-01   2.8531000000000000e+00
  -4.4100000000000000e-02  -7.0350000000000001e-01   2.9165999999999999e+00  -2.5779999999999997e-01  -2.1890000000000001e-01   6.5799999999999997e-02  -1.8422000000000001e+00   1.2207400000000000e+01   5.3977000000000004e+00   5.0090000000000001e-01   1.8279999999999999e-01   2.8797000000000001e+00
   1.1020000000000001e-01  -5.4959999999999998e-01   3.5171000000000001e+00  -3.3420000000000000e-01  -3.4260000000000002e-01   8.3299999999999999e-02  -1.9310000000000000e+00   1.2162900000000000e+01   5.5719000000000003e+00   4.8159999999999997e-01   1.9239999999999999e-01   2.8531000000000000e+00
  -2.8649999999999998e-01  -6.8149999999999999e-01   3.3456000000000001e+00  -2.0999999999999999e-01  -1.6180000000000000e-01   5.7000000000000002e-02  -1.7312000000000001e+00   1.2251799999999999e+01   5.1365999999999996e+00   4.9130000000000001e-01   1.9239999999999999e-01   2.8310000000000000e+00
   0.0000000000000000e+00  -7.0350000000000001e-01   3.0882000000000001e+00  -2.7689999999999998e-01  -2.4740000000000001e-01   6.1400000000000003e-02  -1.9310000000000000e+00   1.2185100000000000e+01   5.1365999999999996e+00   4.3350000000000000e-01   2.7900000000000003e-01   2.8620000000000001e+00
  -6.6100000000000006e-02  -7.6939999999999997e-01   2.8309000000000002e+00  -2.6729999999999998e-01  -2.5690000000000002e-01   3.5099999999999999e-02  -1.8644000000000001e+00   1.2118399999999999e+01   6.1813000000000002e+00   4.2380000000000001e-01   1.9239999999999999e-01   2.8885000000000001e+00
  -2.2040000000000001e-01  -5.7160000000000000e-01   2.4876999999999998e+00  -3.0549999999999999e-01  -2.2839999999999999e-01   6.1400000000000003e-02  -1.8200000000000001e+00   1.2185100000000000e+01   5.3106999999999998e+00   5.0090000000000001e-01   2.2130000000000000e-01   2.7867999999999999e+00
  -1.3230000000000000e-01  -5.0560000000000005e-01   3.3456000000000001e+00  -2.5779999999999997e-01  -1.6180000000000000e-01   4.3900000000000002e-02  -1.6868000000000001e+00   1.2185100000000000e+01   5.4847999999999999e+00   5.5869999999999997e-01   1.9239999999999999e-01   2.8487000000000000e+00
  -8.8200000000000001e-02  -5.4959999999999998e-01   3.6886999999999999e+00  -2.4820000000000000e-01  -1.7130000000000001e-01   3.0700000000000002e-02  -1.6646000000000001e+00   1.2162900000000000e+01   5.2236000000000002e+00   5.3939999999999999e-01   2.5979999999999998e-01   2.8353999999999999e+00
  -1.7630000000000001e-01  -5.9360000000000002e-01   3.2597999999999998e+00  -2.2910000000000000e-01  -2.9499999999999998e-01   3.0700000000000002e-02  -1.7090000000000001e+00   1.2340800000000000e+01   5.3977000000000004e+00   5.0090000000000001e-01   2.2130000000000000e-01   2.8310000000000000e+00
  -4.4100000000000000e-02  -7.2550000000000003e-01   2.7450999999999999e+00  -3.6280000000000001e-01  -2.4740000000000001e-01   2.1899999999999999e-02  -1.7756000000000001e+00   1.2407500000000001e+01   5.2236000000000002e+00   4.5269999999999999e-01   1.8279999999999999e-01   2.8797000000000001e+00
  -1.9839999999999999e-01  -5.7160000000000000e-01   2.8309000000000002e+00  -1.6230000000000000e-01  -2.0930000000000001e-01   8.3299999999999999e-02  -1.7756000000000001e+00   1.2074000000000000e+01   5.1365999999999996e+00   5.1049999999999995e-01   2.7900000000000003e-01   2.8178000000000001e+00
  -3.9679999999999999e-01  -5.4959999999999998e-01   2.5735000000000001e+00  -3.0549999999999999e-01  -2.6640000000000003e-01   8.7700000000000000e-02  -1.5980000000000001e+00   1.2207400000000000e+01   4.8754000000000000e+00   4.5269999999999999e-01   1.8279999999999999e-01   2.8487000000000000e+00
  -1.3230000000000000e-01  -5.7160000000000000e-01   2.8309000000000002e+00  -3.1509999999999999e-01  -2.3790000000000000e-01   5.7000000000000002e-02  -1.7534000000000001e+00   1.2162900000000000e+01   5.6589000000000000e+00   5.8760000000000001e-01   1.8279999999999999e-01   2.8929999999999998e+00
  -4.4100000000000000e-02  -7.4739999999999995e-01   3.2597999999999998e+00  -3.2460000000000000e-01  -2.4740000000000001e-01   7.0199999999999999e-02  -1.8866000000000001e+00   1.2274100000000001e+01   5.5719000000000003e+00   5.1049999999999995e-01   2.4060000000000001e-01   2.8089000000000000e+00
  -8.8200000000000001e-02  -5.7160000000000000e-01   2.9165999999999999e+00  -3.8190000000000002e-01  -1.9980000000000001e-01   7.0199999999999999e-02  -1.7978000000000001e+00   1.2162900000000000e+01   5.4847999999999999e+00   5.0090000000000001e-01   2.1170000000000000e-01   2.8399000000000001e+00
  -4.4100000000000000e-02  -8.1340000000000001e-01   3.3456000000000001e+00  -2.7689999999999998e-01  -1.8079999999999999e-01   9.2100000000000001e-02  -1.6424000000000001e+00   1.2096200000000000e+01   5.4847999999999999e+00   4.6239999999999998e-01   2.7900000000000003e-01   2.8443000000000001e+00
  -1.5429999999999999e-01  -7.4739999999999995e-01   3.2597999999999998e+00  -3.7240000000000001e-01  -2.2839999999999999e-01   1.3200000000000000e-02  -1.4205000000000001e+00   1.2051700000000000e+01   5.6589000000000000e+00   4.1420000000000001e-01   2.3089999999999999e-01   2.8576000000000001e+00
   1.7630000000000001e-01  -7.0350000000000001e-01   3.6029000000000000e+00  -2.8639999999999999e-01  -1.5229999999999999e-01   8.3299999999999999e-02  -1.6202000000000001e+00   1.2207400000000000e+01   6.0941999999999998e+00   4.4309999999999999e-01   2.7900000000000003e-01   2.8399000000000001e+00
   2.1999999999999999e-02  -7.9139999999999999e-01   3.3456000000000001e+00  -2.6729999999999998e-01  -1.9030000000000000e-01   5.7000000000000002e-02  -1.8422000000000001e+00   1.2029500000000001e+01   5.7460000000000004e+00   5.8760000000000001e-01   9.6199999999999994e-02   2.8753000000000002e+00
   2.1999999999999999e-02  -7.2550000000000003e-01   3.7745000000000002e+00  -3.0549999999999999e-01  -1.6180000000000000e-01   8.3299999999999999e-02  -1.8200000000000001e+00   1.2274100000000001e+01   6.1813000000000002e+00   5.4910000000000003e-01   2.3089999999999999e-01   2.8664000000000001e+00
  -4.4100000000000000e-02  -7.4739999999999995e-01   3.4314000000000000e+00  -3.5330000000000000e-01  -2.6640000000000003e-01   4.8200000000000000e-02  -1.8866000000000001e+00   1.2207400000000000e+01   6.2683000000000000e+00   4.7199999999999998e-01   2.1170000000000000e-01   2.8576000000000001e+00
   6.6100000000000006e-02  -5.2759999999999996e-01   3.5171000000000001e+00  -3.0549999999999999e-01  -1.6180000000000000e-01   4.3900000000000002e-02  -1.6424000000000001e+00   1.1873799999999999e+01   6.0072000000000001e+00   4.9130000000000001e-01   2.9830000000000001e-01   2.8222000000000000e+00
  -1.7630000000000001e-01  -5.4959999999999998e-01   3.1739999999999999e+00  -2.6729999999999998e-01  -1.9980000000000001e-01   1.3200000000000000e-02  -1.6868000000000001e+00   1.2363000000000000e+01   5.4847999999999999e+00   4.6239999999999998e-01   1.7319999999999999e-01   2.8399000000000001e+00
  -6.6100000000000006e-02  -4.3969999999999998e-01   3.6029000000000000e+00  -2.3870000000000000e-01  -1.3320000000000001e-01   7.0199999999999999e-02  -1.8200000000000001e+00   1.2251799999999999e+01   5.7460000000000004e+00   4.0460000000000002e-01   1.2509999999999999e-01   2.8531000000000000e+00
  -6.6100000000000006e-02  -7.4739999999999995e-01   3.4314000000000000e+00  -3.7240000000000001e-01  -2.6640000000000003e-01   5.7000000000000002e-02  -1.7978000000000001e+00   1.1962800000000000e+01   4.9623999999999997e+00   4.9130000000000001e-01   1.2509999999999999e-01   2.8310000000000000e+00
   4.4100000000000000e-02  -6.8149999999999999e-01   3.5171000000000001e+00  -1.8140000000000001e-01  -1.9980000000000001e-01   6.5799999999999997e-02  -1.7090000000000001e+00   1.2140700000000001e+01   5.4847999999999999e+00   4.7199999999999998e-01   2.5019999999999998e-01   2.8531000000000000e+00
  -4.4100000000000000e-02  -7.4739999999999995e-01   3.6029000000000000e+00  -3.1509999999999999e-01  -1.6180000000000000e-01   4.3900000000000002e-02  -1.8422000000000001e+00   1.2274100000000001e+01   5.7460000000000004e+00   4.8159999999999997e-01   1.8279999999999999e-01   2.8487000000000000e+00
  -6.6100000000000006e-02  -6.8149999999999999e-01   2.4018999999999999e+00  -2.4820000000000000e-01  -2.1890000000000001e-01   8.3299999999999999e-02  -1.7090000000000001e+00   1.2229600000000000e+01   5.3106999999999998e+00   5.0090000000000001e-01   1.8279999999999999e-01   2.8132999999999999e+00
  -4.4100000000000000e-02  -5.4959999999999998e-01   3.1739999999999999e+00  -2.7689999999999998e-01  -1.6180000000000000e-01   7.0199999999999999e-02  -1.6646000000000001e+00   1.2074000000000000e+01   5.3106999999999998e+00   5.1049999999999995e-01   2.2130000000000000e-01   2.8266000000000000e+00
  -1.1020000000000001e-01  -7.9139999999999999e-01   4.1176000000000004e+00  -3.6280000000000001e-01  -2.8549999999999998e-01   2.6300000000000000e-02  -1.7312000000000001e+00   1.2363000000000000e+01   5.3977000000000004e+00   4.4309999999999999e-01   1.6360000000000000e-01   2.8576000000000001e+00
  -6.6100000000000006e-02  -5.9360000000000002e-01   2.3161999999999998e+00  -2.7689999999999998e-01  -2.1890000000000001e-01   6.5799999999999997e-02  -1.6202000000000001e+00   1.2251799999999999e+01   5.7460000000000004e+00   5.5869999999999997e-01   2.3089999999999999e-01   2.8664000000000001e+00
   1.1020000000000001e-01  -5.4959999999999998e-01   3.5171000000000001e+00  -3.0549999999999999e-01  -1.4269999999999999e-01   4.3900000000000002e-02  -1.7534000000000001e+00   1.2274100000000001e+01   5.4847999999999999e+00   5.1049999999999995e-01   2.3089999999999999e-01   2.8531000000000000e+00
   6.6100000000000006e-02  -5.9360000000000002e-01   3.4314000000000000e+00  -3.5330000000000000e-01  -1.8079999999999999e-01   6.1400000000000003e-02  -1.7534000000000001e+00   1.2185100000000000e+01   5.9200999999999997e+00   5.1049999999999995e-01   2.9830000000000001e-01   2.8443000000000001e+00
  -1.1020000000000001e-01  -5.2759999999999996e-01   3.0882000000000001e+00  -1.9089999999999999e-01  -2.0930000000000001e-01   5.2600000000000001e-02  -1.9310000000000000e+00   1.2207400000000000e+01   5.8330000000000002e+00   4.9130000000000001e-01   2.4060000000000001e-01   2.8353999999999999e+00
  -1.3230000000000000e-01  -7.4739999999999995e-01   3.0882000000000001e+00  -3.8190000000000002e-01  -1.8079999999999999e-01   7.4499999999999997e-02  -1.9088000000000001e+00   1.2074000000000000e+01   5.4847999999999999e+00   4.3350000000000000e-01   1.9239999999999999e-01   2.8929999999999998e+00
  -2.2040000000000001e-01  -6.1550000000000005e-01   2.3161999999999998e+00  -3.4370000000000001e-01  -1.3320000000000001e-01   4.3900000000000002e-02  -1.8200000000000001e+00   1.2118399999999999e+01   5.3106999999999998e+00   4.9130000000000001e-01   2.2130000000000000e-01   2.8310000000000000e+00
  -1.5429999999999999e-01  -6.1550000000000005e-01   3.0024000000000002e+00  -3.1509999999999999e-01  -2.2839999999999999e-01   9.6500000000000002e-02  -1.7756000000000001e+00   1.2385300000000001e+01   5.0495000000000001e+00   4.8159999999999997e-01   2.4060000000000001e-01   2.8443000000000001e+00
  -1.3230000000000000e-01  -7.2550000000000003e-01   2.6593000000000000e+00  -1.5279999999999999e-01  -1.7130000000000001e-01   5.7000000000000002e-02  -1.8200000000000001e+00   1.2296300000000000e+01   6.0941999999999998e+00   5.5869999999999997e-01   1.8279999999999999e-01   2.8576000000000001e+00
   2.1999999999999999e-02  -5.9360000000000002e-01   3.8603000000000001e+00  -2.3870000000000000e-01  -2.2839999999999999e-01   6.5799999999999997e-02  -1.9088000000000001e+00   1.2274100000000001e+01   5.6589000000000000e+00   5.2020000000000000e-01   2.0210000000000000e-01   2.8531000000000000e+00
  -6.6100000000000006e-02  -7.0350000000000001e-01   2.7450999999999999e+00  -4.0100000000000002e-01  -2.9499999999999998e-01   8.7700000000000000e-02  -1.7312000000000001e+00   1.1962800000000000e+01   5.2236000000000002e+00   5.2020000000000000e-01   1.8279999999999999e-01   2.8310000000000000e+00
  -2.1999999999999999e-02  -7.9139999999999999e-01   3.0882000000000001e+00  -2.6729999999999998e-01  -1.5229999999999999e-01   8.7700000000000000e-02  -1.6646000000000001e+00   1.2096200000000000e+01   5.9200999999999997e+00   4.2380000000000001e-01   2.0210000000000000e-01   2.8443000000000001e+00
  -2.1999999999999999e-02  -7.4739999999999995e-01   2.7450999999999999e+00  -2.4820000000000000e-01  -1.6180000000000000e-01   3.9500000000000000e-02  -1.8200000000000001e+00   1.2074000000000000e+01   5.0495000000000001e+00   5.0090000000000001e-01   1.8279999999999999e-01   2.8178000000000001e+00
  -2.1999999999999999e-02  -5.7160000000000000e-01   2.6593000000000000e+00  -2.3870000000000000e-01  -2.2839999999999999e-01   1.1840000000000001e-01  -1.6868000000000001e+00   1.2251799999999999e+01   5.3977000000000004e+00   4.9130000000000001e-01   2.6939999999999997e-01   2.8576000000000001e+00
   2.1999999999999999e-02  -6.1550000000000005e-01   2.8309000000000002e+00  -2.3870000000000000e-01  -1.0470000000000000e-01   3.5099999999999999e-02  -1.4427000000000001e+00   1.2051700000000000e+01   6.1813000000000002e+00   4.5269999999999999e-01   2.8870000000000001e-01   2.8576000000000001e+00
  -1.3230000000000000e-01  -8.1340000000000001e-01   3.4314000000000000e+00  -2.9599999999999999e-01  -1.9980000000000001e-01   1.0520000000000000e-01  -1.8866000000000001e+00   1.2096200000000000e+01   5.5719000000000003e+00   4.9130000000000001e-01   1.4430000000000001e-01   2.8487000000000000e+00
  -4.6289999999999998e-01  -5.2759999999999996e-01   3.9460999999999999e+00  -2.4820000000000000e-01  -1.4269999999999999e-01   6.5799999999999997e-02  -1.5980000000000001e+00   1.2251799999999999e+01   5.4847999999999999e+00   5.1049999999999995e-01   2.1170000000000000e-01   2.8664000000000001e+00
   1.0139000000000000e+00  -1.1871000000000000e+00   2.6593000000000000e+00  -3.9140000000000003e-01  -2.4740000000000001e-01   7.8899999999999998e-02  -1.7090000000000001e+00   1.2096200000000000e+01   5.5719000000000003e+00   4.9130000000000001e-01   2.4060000000000001e-01   2.8353999999999999e+00
  -1.9839999999999999e-01  -2.1999999999999999e-02   3.2597999999999998e+00  -2.0050000000000001e-01  -3.8100000000000002e-02   9.6500000000000002e-02  -1.7978000000000001e+00   1.2318600000000000e+01   4.9623999999999997e+00   5.1049999999999995e-01   2.3089999999999999e-01   2.8266000000000000e+00
   1.1021000000000001e+00  -1.4289000000000001e+00   3.1739999999999999e+00  -4.4869999999999999e-01  -2.1890000000000001e-01   1.0090000000000000e-01  -1.6202000000000001e+00   1.2207400000000000e+01   5.5719000000000003e+00   4.3350000000000000e-01   2.4060000000000001e-01   2.8443000000000001e+00
  -1.6091000000000000e+00  -1.3189999999999999e-01   2.0588000000000002e+00  -1.4319999999999999e-01  -5.7099999999999998e-02   8.7700000000000000e-02  -2.0196999999999998e+00   1.2229600000000000e+01   5.5719000000000003e+00   5.1049999999999995e-01   2.4060000000000001e-01   2.8664000000000001e+00
   8.5960000000000003e-01  -1.2531000000000001e+00   3.7745000000000002e+00  -3.3420000000000000e-01  -2.5690000000000002e-01   7.0199999999999999e-02  -1.7312000000000001e+00   1.2407500000000001e+01   5.9200999999999997e+00   4.2380000000000001e-01   2.1170000000000000e-01   2.9062000000000001e+00
  -1.3225000000000000e+00  -5.9360000000000002e-01   2.8309000000000002e+00  -2.4820000000000000e-01  -5.7099999999999998e-02   8.7700000000000000e-02  -1.8422000000000001e+00   1.2029500000000001e+01   5.2236000000000002e+00   5.3939999999999999e-01   1.7319999999999999e-01   2.7955999999999999e+00
   1.3666000000000000e+00  -6.1550000000000005e-01   3.6029000000000000e+00  -2.7689999999999998e-01  -3.2350000000000001e-01   5.2600000000000001e-02  -1.8644000000000001e+00   1.2296300000000000e+01   6.3554000000000004e+00   5.9719999999999995e-01   2.0210000000000000e-01   2.8310000000000000e+00
  -9.2579999999999996e-01  -7.4739999999999995e-01   2.2303999999999999e+00  -2.6729999999999998e-01   2.8500000000000001e-02   8.8000000000000005e-03  -1.9532000000000000e+00   1.2096200000000000e+01   5.5719000000000003e+00   5.5869999999999997e-01   1.8279999999999999e-01   2.8222000000000000e+00
   1.3887000000000000e+00  -5.2759999999999996e-01   3.6886999999999999e+00  -4.1049999999999998e-01  -2.6640000000000003e-01   3.9500000000000000e-02  -2.3304999999999998e+00   1.2407500000000001e+01   5.8330000000000002e+00   5.6830000000000003e-01   1.6360000000000000e-01   2.8487000000000000e+00
  -1.9838000000000000e+00  -9.6728000000000005e+00   2.4018999999999999e+00  -3.1509999999999999e-01  -4.7600000000000003e-02  -2.0611000000000002e+00  -1.8422000000000001e+00   1.2074000000000000e+01   5.3977000000000004e+00   5.2980000000000005e-01   1.5400000000000000e-01   2.8310000000000000e+00
   3.9679999999999999e-01  -8.4856999999999996e+00   2.2303999999999999e+00  -5.2510000000000001e-01  -6.6600000000000006e-02  -2.5916999999999999e+00  -1.9310000000000000e+00   1.2140700000000001e+01   5.7460000000000004e+00   5.1049999999999995e-01   2.7900000000000003e-01   2.8399000000000001e+00
  -4.6289999999999998e-01  -1.0508200000000000e+01   2.4018999999999999e+00  -5.3469999999999995e-01  -1.5229999999999999e-01  -1.5568000000000000e+00  -1.4871000000000001e+00   1.2096200000000000e+01   4.6142000000000003e+00   4.3350000000000000e-01   2.1170000000000000e-01   2.8620000000000001e+00
   6.6100000000000006e-02  -8.8374000000000006e+00   3.0882000000000001e+00  -7.2560000000000002e-01   7.6100000000000001e-02  -1.5261000000000000e+00  -1.7756000000000001e+00   1.2452000000000000e+01   5.3977000000000004e+00   5.1049999999999995e-01   1.9239999999999999e-01   2.8487000000000000e+00
  -3.3060000000000000e-01  -1.0574100000000000e+01   1.8015000000000001e+00  -7.3519999999999996e-01  -1.1420000000000000e-01  -1.9382999999999999e+00  -1.5536000000000001e+00   1.2407500000000001e+01   5.4847999999999999e+00   5.2020000000000000e-01   1.6360000000000000e-01   2.8708000000000000e+00
  -3.9679999999999999e-01  -1.0859900000000000e+01   1.8872000000000000e+00  -7.1609999999999996e-01  -6.6600000000000006e-02  -1.9953000000000001e+00  -1.7534000000000001e+00   1.2074000000000000e+01   5.4847999999999999e+00   5.1049999999999995e-01   2.7900000000000003e-01   2.8045000000000000e+00
   2.1999999999999999e-02  -1.1233599999999999e+01   2.7450999999999999e+00  -9.1659999999999997e-01   1.9000000000000000e-02  -2.0918000000000001e+00  -1.8200000000000001e+00   1.1918300000000000e+01   5.3106999999999998e+00   5.3939999999999999e-01   2.1170000000000000e-01   2.7778999999999998e+00
  -2.6450000000000001e-01  -1.1453400000000000e+01   2.4876999999999998e+00  -8.7839999999999996e-01   8.5599999999999996e-02  -2.2189000000000001e+00  -1.7090000000000001e+00   1.2029500000000001e+01   6.0941999999999998e+00   5.4910000000000003e-01   2.0210000000000000e-01   2.8132999999999999e+00
   2.1999999999999999e-02  -1.1783200000000001e+01   3.1739999999999999e+00  -9.3569999999999998e-01   1.3320000000000001e-01  -2.1970000000000001e+00  -1.8422000000000001e+00   1.2162900000000000e+01   5.6589000000000000e+00   5.1049999999999995e-01   1.6360000000000000e-01   2.8353999999999999e+00
  -1.1020000000000001e-01  -1.1783200000000001e+01   1.8015000000000001e+00  -8.6880000000000002e-01   2.8500000000000001e-02  -2.3022000000000000e+00  -1.7312000000000001e+00   1.2074000000000000e+01   4.7882999999999996e+00   4.9130000000000001e-01   2.1170000000000000e-01   2.8222000000000000e+00
   2.2040000000000001e-01  -1.1893100000000000e+01   1.3725000000000001e+00  -9.9290000000000000e-01   1.1420000000000000e-01  -2.2803000000000000e+00  -1.8422000000000001e+00   1.2140700000000001e+01   5.5719000000000003e+00   4.6239999999999998e-01   1.3469999999999999e-01   2.7602000000000002e+00
  -4.4100000000000000e-02  -1.1673299999999999e+01   2.4018999999999999e+00  -9.7380000000000000e-01   7.6100000000000001e-02  -2.2890999999999999e+00  -1.6646000000000001e+00   1.2185100000000000e+01   5.4847999999999999e+00   4.7199999999999998e-01   2.7900000000000003e-01   2.8443000000000001e+00
   8.8200000000000001e-02  -1.2047000000000001e+01   2.1446000000000001e+00  -8.8790000000000002e-01   6.6600000000000006e-02  -2.3549000000000002e+00  -1.9088000000000001e+00   1.2229600000000000e+01   5.3106999999999998e+00   5.5869999999999997e-01   2.5019999999999998e-01   2.8089000000000000e+00
  -8.8200000000000001e-02  -1.1915100000000001e+01   2.4018999999999999e+00  -8.6880000000000002e-01   1.1420000000000000e-01  -2.3812000000000002e+00  -1.4427000000000001e+00   1.2051700000000000e+01   4.8754000000000000e+00   5.2980000000000005e-01   2.4060000000000001e-01   2.7469999999999999e+00
   4.4100000000000000e-02  -1.2113000000000000e+01   3.0024000000000002e+00  -1.0120000000000000e+00   2.8500000000000001e-02  -2.3592000000000000e+00  -1.6202000000000001e+00   1.1784900000000000e+01   5.7460000000000004e+00   4.2380000000000001e-01   1.1550000000000001e-01   2.8045000000000000e+00
  -6.6100000000000006e-02  -1.1981100000000000e+01   2.6593000000000000e+00  -8.6880000000000002e-01   9.5200000000000007e-02  -2.4119000000000002e+00  -1.6424000000000001e+00   1.2251799999999999e+01   5.9200999999999997e+00   5.1049999999999995e-01   1.7319999999999999e-01   2.7646999999999999e+00
   1.7630000000000001e-01  -1.2003000000000000e+01   2.1446000000000001e+00  -8.9749999999999996e-01   1.9000000000000000e-02  -2.4119000000000002e+00  -1.8422000000000001e+00   1.1984999999999999e+01   5.0495000000000001e+00   4.6239999999999998e-01   2.9830000000000001e-01   2.7867999999999999e+00
   2.8649999999999998e-01  -1.1915100000000001e+01   1.2010000000000001e+00  -8.4970000000000001e-01   7.6100000000000001e-02  -2.4249999999999998e+00  -1.7756000000000001e+00   1.2029500000000001e+01   5.6589000000000000e+00   4.5269999999999999e-01   1.0580000000000001e-01   2.7824000000000000e+00
   1.7630000000000001e-01  -1.2178900000000001e+01   1.9730000000000001e+00  -1.0120000000000000e+00   6.6600000000000006e-02  -2.4557000000000002e+00  -1.6424000000000001e+00   1.1896100000000001e+01   5.4847999999999999e+00   5.2020000000000000e-01   1.7319999999999999e-01   2.7513999999999998e+00
   3.0859999999999999e-01  -1.2025000000000000e+01   1.5441000000000000e+00  -1.0024999999999999e+00  -9.4999999999999998e-03  -2.3460999999999999e+00  -1.6202000000000001e+00   1.2074000000000000e+01   4.6142000000000003e+00   5.0090000000000001e-01   2.1170000000000000e-01   2.8487000000000000e+00
   3.0859999999999999e-01  -1.2069000000000001e+01   2.6593000000000000e+00  -8.1150000000000000e-01   0.0000000000000000e+00  -2.3898999999999999e+00  -1.8866000000000001e+00   1.2140700000000001e+01   5.2236000000000002e+00   4.8159999999999997e-01   1.5400000000000000e-01   2.7646999999999999e+00
