# Supplementary material for: Footwear and Foam Surface Alter Gait Initiation of Typical Subjects
Source: PLoS One. 2015 Aug 13;10(8):e0135821. doi: 10.1371/journal.pone.0135821 (PMC4536224; doi:10.1371/journal.pone.0135821)
Supplement: S1 Dataset — (ZIP) [file pone.0135821.s001.zip › 5_shod_av1_01.txt]

   4.2827900000000000e+01  -3.8471000000000002e+00   3.6269380000000001e+02  -2.7763999999999999e+01   5.0053000000000001e+00   1.8199000000000001e+00  -4.9206200000000003e+01   1.1562500000000000e+01   4.1196879999999999e+02  -2.9225899999999999e+01  -8.4865999999999993e+00   1.7206999999999999e+00
   4.1020400000000002e+01  -3.9569999999999999e+00   3.5205669999999998e+02  -2.7057500000000001e+01   4.9863000000000000e+00   1.7408999999999999e+00  -5.1603200000000001e+01   1.2896699999999999e+01   4.1379710000000000e+02  -2.9100700000000000e+01  -8.1980000000000004e+00   1.7827000000000000e+00
   4.0204799999999999e+01  -4.9242999999999997e+00   3.4056160000000000e+02  -2.6484600000000000e+01   4.6722999999999999e+00   1.7364999999999999e+00  -5.0582299999999996e+01   9.2722999999999995e+00   4.1344889999999998e+02  -2.9389600000000002e+01  -8.3615999999999993e+00   1.7782000000000000e+00
   3.8750100000000003e+01  -5.7596999999999996e+00   3.3018180000000001e+02  -2.6274600000000000e+01   4.4629000000000003e+00   1.8067000000000000e+00  -5.1114899999999999e+01   1.0028300000000000e+01   4.1736660000000001e+02  -2.9534099999999999e+01  -8.5347000000000008e+00   1.6853000000000000e+00
   3.7934500000000000e+01  -7.1227000000000000e+00   3.2168920000000003e+02  -2.6322299999999998e+01   4.4629000000000003e+00   1.9162999999999999e+00  -5.2202500000000001e+01   1.0762100000000000e+01   4.2415730000000002e+02  -3.0381799999999998e+01  -8.6405999999999992e+00   1.6499999999999999e+00
   3.6479700000000001e+01  -9.2771000000000008e+00   3.1105200000000002e+02  -2.6818800000000000e+01   4.6151999999999997e+00   2.0434999999999999e+00  -5.4355400000000003e+01   1.0117200000000000e+01   4.3103500000000003e+02  -3.1480000000000000e+01  -8.7079000000000004e+00   1.3226000000000000e+00
   3.4804499999999997e+01  -1.2134900000000000e+01   3.0341719999999998e+02  -2.7563500000000001e+01   4.6627999999999998e+00   2.3329000000000000e+00  -5.6996600000000001e+01   8.7830999999999992e+00   4.4087279999999998e+02  -3.2953800000000001e+01  -8.8522999999999996e+00   1.0085999999999999e+00
   3.3393799999999999e+01  -1.4641100000000000e+01   2.9372370000000001e+02  -2.8222300000000001e+01   4.8150000000000004e+00   2.4952000000000001e+00  -5.9904100000000000e+01   6.8930999999999996e+00   4.5062360000000001e+02  -3.4986300000000000e+01  -9.0254999999999992e+00   5.6179999999999997e-01
   3.1255700000000001e+01  -1.6575600000000001e+01   2.8171400000000000e+02  -2.8308199999999999e+01   4.9577999999999998e+00   2.5566000000000000e+00  -6.3299999999999997e+01   5.2253999999999996e+00   4.6194139999999999e+02  -3.7384900000000002e+01  -9.2468000000000004e+00   6.1899999999999997e-02
   2.8676800000000000e+01  -1.7938600000000001e+01   2.6592970000000003e+02  -2.8365500000000001e+01   5.0148000000000001e+00   2.6311000000000000e+00  -6.6629199999999997e+01   2.4681999999999999e+00   4.7473919999999998e+02  -3.9850900000000003e+01  -9.1987000000000005e+00  -4.2020000000000002e-01
   2.6340299999999999e+01  -1.8224399999999999e+01   2.5289060000000001e+02  -2.8012200000000000e+01   4.9577999999999998e+00   2.6530999999999998e+00  -6.9004099999999994e+01   4.2249999999999999e-01   4.8457700000000000e+02  -4.2027900000000002e+01  -9.4103999999999992e+00  -9.6430000000000005e-01
   2.4290400000000002e+01  -1.6817399999999999e+01   2.3822160000000000e+02  -2.7515799999999999e+01   5.1955999999999998e+00   2.7057000000000002e+00  -7.0757499999999993e+01  -4.2249999999999999e-01   4.9415370000000001e+02  -4.4050699999999999e+01  -9.7567000000000004e+00  -1.2871999999999999e+00
   2.2813600000000001e+01  -1.6070000000000000e+01   2.2801329999999999e+02  -2.6904699999999998e+01   5.0910000000000002e+00   2.7101000000000002e+00  -7.2355500000000006e+01  -2.0678999999999998e+00   5.0364319999999998e+02  -4.6304800000000000e+01  -1.0093500000000001e+01  -1.6853000000000000e+00
   2.0763700000000000e+01  -1.3849700000000000e+01   2.1574619999999999e+02  -2.6198200000000000e+01   5.2241999999999997e+00   2.6092000000000000e+00  -7.4397400000000005e+01  -5.7145999999999999e+00   5.1426459999999997e+02  -4.9368000000000002e+01  -1.0449500000000000e+01  -2.3843000000000001e+00
   1.8515400000000000e+01  -1.0772000000000000e+01   2.0356489999999999e+02  -2.4899699999999999e+01   5.2241999999999997e+00   2.3942999999999999e+00  -7.7549099999999996e+01  -5.0475000000000003e+00   5.3080600000000004e+02  -5.2190500000000000e+01  -1.0853700000000000e+01  -3.0832000000000002e+00
   1.6046700000000001e+01  -6.7050000000000001e+00   1.9035419999999999e+02  -2.3391300000000001e+01   5.1765999999999996e+00   2.1488000000000000e+00  -8.2099100000000007e+01  -9.8726000000000003e+00   5.4221090000000004e+02  -5.5918300000000002e+01  -1.1113500000000000e+01  -3.7378000000000000e+00
   1.4371499999999999e+01  -3.3855000000000000e+00   1.7963120000000001e+02  -2.2150099999999998e+01   5.1670999999999996e+00   1.8636999999999999e+00  -8.2809299999999993e+01  -1.1184500000000000e+01   5.5283219999999994e+02  -5.8528799999999997e+01  -1.1546400000000000e+01  -4.4721000000000002e+00
   1.2564000000000000e+01  -1.0551999999999999e+00   1.7096709999999999e+02  -2.1309899999999999e+01   5.3003000000000000e+00   1.5568000000000000e+00  -8.4429599999999994e+01  -1.5031300000000000e+01   5.5744640000000004e+02  -6.1091200000000001e+01  -1.1950600000000000e+01  -5.1622000000000003e+00
   1.0712500000000000e+01  -1.2311000000000001e+00   1.6530539999999999e+02  -2.1099900000000002e+01   5.2907999999999999e+00   1.4778000000000000e+00  -8.5583699999999993e+01  -1.6876899999999999e+01   5.6388890000000004e+02  -6.3229599999999998e+01  -1.2325799999999999e+01  -5.6576000000000004e+00
   9.3679000000000006e+00  -2.5280999999999998e+00   1.6238870000000000e+02  -2.1176200000000001e+01   5.3574000000000002e+00   1.3463000000000001e+00  -8.7869799999999998e+01  -1.7899699999999999e+01   5.7015719999999999e+02  -6.4982799999999997e+01  -1.2614500000000000e+01  -6.0734000000000004e+00
   8.6625999999999994e+00  -3.8691000000000000e+00   1.6144510000000000e+02  -2.1472200000000001e+01   5.5857999999999999e+00   1.3637999999999999e+00  -9.0111500000000007e+01  -1.9634100000000000e+01   5.7642550000000006e+02  -6.6678200000000004e+01  -1.2720300000000000e+01  -6.4760000000000000e+00
   8.3980999999999995e+00  -3.8691000000000000e+00   1.6496220000000000e+02  -2.2045100000000001e+01   5.8426999999999998e+00   1.3813000000000000e+00  -9.1376599999999996e+01  -2.0634699999999999e+01   5.8112680000000000e+02  -6.8200199999999995e+01  -1.3086000000000000e+01  -6.8254000000000001e+00
   8.2878000000000007e+00  -4.1329000000000002e+00   1.6744990000000001e+02  -2.2818400000000000e+01   6.1281999999999996e+00   1.4602999999999999e+00  -9.2219999999999999e+01  -2.1568600000000000e+01   5.8635040000000004e+02  -6.9510199999999998e+01  -1.3432399999999999e+01  -7.1660000000000004e+00
   8.4641999999999999e+00  -5.0342000000000002e+00   1.7311170000000001e+02  -2.3859100000000002e+01   6.2900000000000000e+00   1.6971000000000001e+00  -9.2819199999999995e+01  -2.2947199999999999e+01   5.8913630000000001e+02  -7.0801000000000002e+01  -1.3788399999999999e+01  -7.4490999999999996e+00
   9.1694999999999993e+00  -6.5510999999999999e+00   1.7945970000000000e+02  -2.4670600000000000e+01   6.5659000000000001e+00   1.9076000000000000e+00  -9.3462900000000005e+01  -2.4548200000000001e+01   5.9148699999999997e+02  -7.1764300000000006e+01  -1.4028900000000000e+01  -7.7145000000000001e+00
   1.0646300000000000e+01  -8.1778999999999993e+00   1.8623660000000001e+02  -2.5930900000000001e+01   6.9085000000000001e+00   2.1356000000000002e+00  -9.4106499999999997e+01  -2.5437600000000000e+01   5.9209640000000002e+02  -7.2428899999999999e+01  -1.4231000000000000e+01  -7.9268999999999998e+00
   1.1506000000000000e+01  -1.0134399999999999e+01   1.9309930000000000e+02  -2.7210200000000000e+01   7.1558999999999999e+00   2.4689000000000001e+00  -9.4661400000000000e+01  -2.6282499999999999e+01   5.9305399999999997e+02  -7.2997299999999996e+01  -1.4308000000000000e+01  -8.0816999999999997e+00
   1.2806500000000000e+01  -1.1497400000000001e+01   2.0287870000000001e+02  -2.8441900000000000e+01   7.2891000000000004e+00   2.7978000000000001e+00  -9.5216300000000004e+01  -2.6816199999999998e+01   5.9392460000000005e+02  -7.3344099999999997e+01  -1.4538900000000000e+01  -8.2408999999999999e+00
   1.4547800000000001e+01  -1.2486700000000001e+01   2.1128550000000001e+02  -2.9883500000000002e+01   7.4984999999999999e+00   3.0609000000000002e+00  -9.6348200000000006e+01  -2.7194199999999999e+01   5.9348929999999996e+02  -7.3652299999999997e+01  -1.4625500000000001e+01  -8.4488000000000003e+00
   1.5363400000000000e+01  -1.3300100000000000e+01   2.2115060000000000e+02  -3.1124700000000001e+01   7.8220000000000001e+00   3.3502999999999998e+00  -9.6703400000000002e+01  -2.8506100000000000e+01   5.9105169999999998e+02  -7.3835300000000004e+01  -1.4635100000000000e+01  -8.6611999999999991e+00
   1.6553599999999999e+01  -1.4421200000000001e+01   2.3093000000000001e+02  -3.2528199999999998e+01   8.0693999999999999e+00   3.6090000000000000e+00  -9.7102900000000005e+01  -3.0040400000000002e+01   5.8739509999999996e+02  -7.3719700000000003e+01  -1.4712100000000000e+01  -8.8292999999999999e+00
   1.7347200000000001e+01  -1.6004100000000001e+01   2.4130980000000000e+02  -3.4113000000000000e+01   8.4596000000000000e+00   3.8239000000000001e+00  -9.6947500000000005e+01  -3.0818600000000000e+01   5.8138800000000003e+02  -7.3401899999999998e+01  -1.4529299999999999e+01  -8.9530999999999992e+00
   1.8735800000000001e+01  -1.7477000000000000e+01   2.5443469999999999e+02  -3.5802900000000001e+01   8.8497000000000003e+00   4.1045999999999996e+00  -9.6325999999999993e+01  -3.1619100000000000e+01   5.7555489999999998e+02  -7.2814300000000003e+01  -1.4625500000000001e+01  -8.9309999999999992e+00
   1.9815899999999999e+01  -1.8949900000000000e+01   2.6807429999999999e+02  -3.7702900000000000e+01   9.2399000000000004e+00   4.3940000000000001e+00  -9.5771199999999993e+01  -3.1863700000000001e+01   5.6885130000000004e+02  -7.1956900000000005e+01  -1.4577400000000001e+01  -8.8867999999999991e+00
   2.1623300000000000e+01  -2.1060300000000002e+01   2.8240019999999998e+02  -3.9698300000000003e+01   9.5823999999999998e+00   4.6966000000000001e+00  -9.4617000000000004e+01  -3.1708100000000002e+01   5.6084180000000003e+02  -7.0762500000000003e+01  -1.4519700000000000e+01  -8.7495999999999992e+00
   2.4334499999999998e+01  -2.3544400000000000e+01   3.0007170000000002e+02  -4.2037399999999998e+01   9.8964999999999996e+00   5.2053000000000003e+00  -9.3240899999999996e+01  -3.1463500000000000e+01   5.5213580000000002e+02  -6.9365700000000004e+01  -1.4548500000000001e+01  -8.6125000000000007e+00
   2.7751000000000001e+01  -2.5742799999999999e+01   3.1885829999999999e+02  -4.4366999999999997e+01   1.0305700000000000e+01   5.7403000000000004e+00  -9.1998000000000005e+01  -3.1663599999999999e+01   5.4073090000000002e+02  -6.7843699999999998e+01  -1.4202100000000000e+01  -8.4975000000000005e+00
   3.1299800000000001e+01  -2.7809200000000001e+01   3.4141950000000003e+02  -4.6582000000000001e+01   1.0619700000000000e+01   6.2182000000000004e+00  -9.0755099999999999e+01  -3.1552399999999999e+01   5.2845540000000005e+02  -6.5994200000000006e+01  -1.4067399999999999e+01  -8.3470999999999993e+00
   3.4121200000000002e+01  -2.9062300000000000e+01   3.6037770000000000e+02  -4.8587000000000003e+01   1.0933700000000000e+01   6.6742999999999997e+00  -8.9046099999999996e+01  -3.1552399999999999e+01   5.1409040000000005e+02  -6.4096599999999995e+01  -1.3788399999999999e+01  -8.0861000000000001e+00
   3.7912500000000001e+01  -3.1766300000000001e+01   3.8285300000000001e+02  -5.0735100000000003e+01   1.1285800000000000e+01   7.1391000000000000e+00  -8.7248300000000000e+01  -3.0885300000000001e+01   4.9989960000000002e+02  -6.1707700000000003e+01  -1.3384300000000000e+01  -7.8207000000000004e+00
   4.2849899999999998e+01  -3.3327100000000002e+01   4.1013229999999999e+02  -5.3141100000000002e+01   1.1590299999999999e+01   7.8276000000000003e+00  -8.4718100000000007e+01  -3.0285000000000000e+01   4.8205230000000000e+02  -5.8971899999999998e+01  -1.2970499999999999e+01  -7.4844999999999997e+00
   4.6905700000000003e+01  -3.5899200000000000e+01   4.3912720000000002e+02  -5.5843000000000004e+01   1.2094600000000000e+01   8.5029000000000003e+00  -8.1810500000000005e+01  -2.9595700000000001e+01   4.6342140000000001e+02  -5.6072499999999998e+01  -1.2316200000000000e+01  -7.1173999999999999e+00
   5.0608699999999999e+01  -3.9350600000000000e+01   4.6735010000000000e+02  -5.8888700000000000e+01   1.2446700000000000e+01   9.0599000000000007e+00  -7.8991799999999998e+01  -2.9017499999999998e+01   4.4287520000000001e+02  -5.2951400000000000e+01  -1.1844700000000000e+01  -6.6307999999999998e+00
   5.3496299999999998e+01  -4.3373600000000003e+01   4.9917579999999998e+02  -6.2067999999999998e+01   1.3188900000000000e+01   9.6649999999999991e+00  -7.5840100000000007e+01  -2.8328199999999999e+01   4.2180660000000000e+02  -4.9570300000000003e+01  -1.1228899999999999e+01  -6.2061000000000002e+00
   5.7662199999999999e+01  -4.7814300000000003e+01   5.3374670000000003e+02  -6.5610100000000003e+01   1.3845499999999999e+01   1.0279000000000000e+01  -7.2510900000000007e+01  -2.7283200000000001e+01   3.9925799999999998e+02  -4.5823200000000000e+01  -1.0507300000000001e+01  -5.6044999999999998e+00
   6.1607799999999997e+01  -5.3332200000000000e+01   5.6900379999999996e+02  -6.9400400000000005e+01   1.4549700000000000e+01   1.0989400000000000e+01  -6.7539199999999994e+01  -2.5771100000000001e+01   3.7235640000000001e+02  -4.1864100000000001e+01  -9.8337000000000003e+00  -4.9188999999999998e+00
   6.6941999999999993e+01  -5.9729399999999998e+01   6.0880750000000000e+02  -7.3314899999999994e+01   1.5168200000000001e+01   1.1734900000000000e+01  -6.2634099999999997e+01  -2.5748899999999999e+01   3.4397480000000002e+02  -3.7548600000000000e+01  -9.1120999999999999e+00  -4.1403999999999996e+00
   7.4083600000000004e+01  -6.6654200000000003e+01   6.4723869999999999e+02  -7.7315200000000004e+01   1.5539400000000001e+01   1.2436500000000001e+01  -5.8594600000000000e+01  -2.4970600000000001e+01   3.1237200000000001e+02  -3.3040500000000002e+01  -8.0824999999999996e+00  -3.3353000000000002e+00
   7.7125399999999999e+01  -7.0919100000000000e+01   6.8601289999999995e+02  -8.0905100000000004e+01   1.6215000000000000e+01   1.3160100000000000e+01  -5.1869599999999998e+01  -2.3658700000000000e+01   2.7876670000000001e+02  -2.8089200000000002e+01  -7.2645999999999997e+00  -2.2957999999999998e+00
   8.2746200000000002e+01  -7.6546899999999994e+01   7.2109849999999994e+02  -8.4122600000000006e+01   1.6624199999999998e+01   1.3695000000000000e+01  -4.3990400000000001e+01  -1.9256100000000000e+01   2.4342030000000000e+02  -2.2010899999999999e+01  -6.5430000000000001e+00  -1.2961000000000000e+00
   8.7066400000000002e+01  -8.1097499999999997e+01   7.5069389999999999e+02  -8.6547600000000003e+01   1.7004799999999999e+01   1.4133599999999999e+01  -3.3469999999999999e+01  -1.2763299999999999e+01   2.0467850000000001e+02  -1.5479900000000001e+01  -5.8310000000000004e+00  -1.2390000000000000e-01
   9.0725399999999993e+01  -8.3449700000000007e+01   7.7274030000000005e+02  -8.7607399999999998e+01   1.7261700000000001e+01   1.4313400000000000e+01  -2.5790500000000002e+01  -5.1586999999999996e+00   1.6515320000000000e+02  -9.3919999999999995e+00  -4.6955999999999998e+00   1.3048999999999999e+00
   9.2268400000000000e+01  -8.5142399999999995e+01   7.8543629999999996e+02  -8.7932000000000002e+01   1.7585300000000000e+01   1.4278300000000000e+01  -2.0175200000000000e+01  -1.5787000000000000e+00   1.2937139999999999e+02  -4.2095000000000002e+00  -3.7622000000000000e+00   2.3666000000000000e+00
   9.2069999999999993e+01  -8.5384299999999996e+01   7.9375739999999996e+02  -8.7540599999999998e+01   1.7823200000000000e+01   1.4032700000000000e+01  -1.2096200000000000e+01   2.9129000000000000e+00   1.0751930000000000e+02  -8.3809999999999996e-01  -3.8199000000000001e+00   3.2688999999999999e+00
   9.0350700000000003e+01  -8.5867900000000006e+01   8.0044849999999997e+02  -8.6853200000000001e+01   1.8327500000000001e+01   1.3717000000000001e+01  -8.6115999999999993e+00   4.4027000000000003e+00   9.5069699999999997e+01   2.8899999999999998e-01  -4.0894000000000004e+00   3.4369999999999998e+00
   8.8344899999999996e+01  -8.6483400000000003e+01   8.0267890000000000e+02  -8.5812500000000000e+01   1.8660599999999999e+01   1.3331099999999999e+01  -1.3272600000000001e+01   5.2920999999999996e+00   8.8888499999999993e+01   1.1656000000000000e+00  -3.2618999999999998e+00   3.2688999999999999e+00
   8.5369200000000006e+01  -8.6813199999999995e+01   8.0233569999999997e+02  -8.4475800000000007e+01   1.9088799999999999e+01   1.2940799999999999e+01  -1.0298500000000001e+01   7.2043999999999997e+00   8.2184799999999996e+01   1.6472000000000000e+00  -3.6179000000000001e+00   3.2822000000000000e+00
   8.2393500000000003e+01  -8.7208900000000000e+01   7.9959069999999997e+02  -8.2738200000000006e+01   1.9345700000000001e+01   1.2489100000000001e+01  -9.4328000000000003e+00   9.5168999999999997e+00   7.1911699999999996e+01   1.6375999999999999e+00  -3.4253999999999998e+00   3.2113999999999998e+00
   7.9616200000000006e+01  -8.9297300000000007e+01   7.9693140000000005e+02  -8.0981499999999997e+01   1.9583600000000001e+01   1.2094400000000000e+01  -8.8558000000000003e+00   1.0139500000000000e+01   6.1812700000000000e+01   1.6760999999999999e+00  -3.0598000000000001e+00   3.0478000000000001e+00
   7.7478099999999998e+01  -8.9978800000000007e+01   7.9152700000000004e+02  -7.8671000000000006e+01   1.9545500000000001e+01   1.1647200000000000e+01  -6.2590000000000003e+00   1.0428500000000000e+01   4.9450200000000002e+01   1.6183000000000001e+00  -2.6749000000000001e+00   2.9548999999999999e+00
   7.4899199999999993e+01  -8.9429199999999994e+01   7.8466430000000003e+02  -7.5969099999999997e+01   1.9478899999999999e+01   1.1261300000000000e+01  -4.7718999999999996e+00   1.1162300000000000e+01   3.6652299999999997e+01   1.1558999999999999e+00  -2.0398999999999998e+00   2.8974000000000002e+00
   7.3400300000000001e+01  -8.9385300000000001e+01   7.7642899999999997e+02  -7.3305300000000003e+01   1.9412299999999998e+01   1.0761300000000000e+01  -2.2416999999999998e+00   1.3030099999999999e+01   2.6292200000000001e+01   1.1656000000000000e+00  -1.4722000000000000e+00   2.8797000000000001e+00
   7.1680999999999997e+01  -8.8615799999999993e+01   7.7085310000000004e+02  -7.0527000000000001e+01   1.9155400000000000e+01   1.0336000000000000e+01  -4.6610000000000001e-01   1.5698399999999999e+01   1.8195599999999999e+01   1.0306999999999999e+00  -1.0584000000000000e+00   3.0301000000000000e+00
   7.0005799999999994e+01  -8.7099000000000004e+01   7.6338990000000001e+02  -6.8006500000000003e+01   1.9041200000000000e+01   9.7789999999999999e+00   4.4400000000000002e-02   1.4542100000000000e+01   9.8377999999999997e+00   7.1279999999999999e-01  -4.8110000000000003e-01   2.9062000000000001e+00
   6.8352599999999995e+01  -8.7494699999999995e+01   7.5506889999999999e+02  -6.5438199999999995e+01   1.8755700000000001e+01   9.1343999999999994e+00  -2.1528999999999998e+00   1.0406300000000000e+01   3.3953000000000002e+00   2.7939999999999998e-01   4.8099999999999997e-02   2.7513999999999998e+00
   6.8771400000000000e+01  -8.9099500000000006e+01   7.4889239999999995e+02  -6.3318700000000000e+01   1.8327500000000001e+01   8.7440999999999995e+00  -3.0185000000000000e+00   9.9616000000000007e+00   2.8730000000000002e+00   1.4449999999999999e-01   3.0790000000000001e-01   2.7955999999999999e+00
   7.0733199999999997e+01  -9.0198700000000002e+01   7.4245870000000002e+02  -6.1113199999999999e+01   1.7709000000000000e+01   8.3362999999999996e+00  -1.7756000000000001e+00   1.0851000000000001e+01   2.3506000000000000e+00   2.7939999999999998e-01   0.0000000000000000e+00   2.7557999999999998e+00
   7.3664800000000000e+01  -9.1781499999999994e+01   7.3585329999999999e+02  -5.9117800000000003e+01   1.6976299999999998e+01   8.1828000000000003e+00  -2.0640999999999998e+00   1.1251200000000001e+01   3.7435999999999998e+00   2.9859999999999998e-01   2.8899999999999999e-02   2.7513999999999998e+00
   7.6618399999999994e+01  -9.3869900000000001e+01   7.3199300000000005e+02  -5.7399299999999997e+01   1.6205500000000001e+01   8.0863999999999994e+00  -2.6412000000000000e+00   1.1006700000000000e+01   4.0048000000000004e+00   2.0230000000000001e-01   1.0580000000000001e-01   2.8045000000000000e+00
   7.9373699999999999e+01  -9.6815700000000007e+01   7.3413760000000002e+02  -5.5375200000000000e+01   1.5539400000000001e+01   7.8890000000000002e+00  -2.2860999999999998e+00   1.0673100000000000e+01   3.3953000000000002e+00   1.9270000000000001e-01   1.3469999999999999e-01   2.7513999999999998e+00
   8.0960700000000003e+01  -1.0011330000000000e+02   7.3748320000000001e+02  -5.3398899999999998e+01   1.5082599999999999e+01   7.6083999999999996e+00  -2.3304999999999998e+00   1.1051100000000000e+01   3.7435999999999998e+00   2.8899999999999998e-01   5.7700000000000001e-02   2.7911999999999999e+00
   8.2591899999999995e+01  -1.0123439999999999e+02   7.4460329999999999e+02  -5.0973799999999997e+01   1.4663900000000000e+01   7.2267999999999999e+00  -2.4413999999999998e+00   1.0739800000000001e+01   3.3083000000000000e+00   2.6010000000000000e-01   1.0580000000000001e-01   2.8089000000000000e+00
   8.4068700000000007e+01  -1.0165210000000000e+02   7.4932140000000004e+02  -4.8033200000000001e+01   1.4121499999999999e+01   6.7882999999999996e+00  -2.6190000000000002e+00   1.0717599999999999e+01   2.1764999999999999e+00   3.5639999999999999e-01   7.6999999999999999e-02   2.7824000000000000e+00
   8.4421400000000006e+01  -1.0070680000000000e+02   7.5129440000000000e+02  -4.4710700000000003e+01   1.3636200000000001e+01   6.3059000000000003e+00  -2.3527000000000000e+00   1.1140100000000000e+01   3.8306000000000000e+00   2.6010000000000000e-01   2.8899999999999999e-02   2.8001000000000000e+00
   8.4487499999999997e+01  -1.0013520000000000e+02   7.5000760000000002e+02  -4.1130400000000002e+01   1.3122299999999999e+01   5.7096000000000000e+00  -2.2639000000000000e+00   1.0806500000000000e+01   3.4824000000000002e+00   2.2159999999999999e-01   4.8099999999999997e-02   2.8001000000000000e+00
   8.4090699999999998e+01  -9.9893400000000000e+01   7.4949289999999996e+02  -3.7855600000000003e+01   1.2894000000000000e+01   5.2446999999999999e+00  -2.4413999999999998e+00   1.0628600000000000e+01   3.3953000000000002e+00   2.9859999999999998e-01   7.6999999999999999e-02   2.7778999999999998e+00
   8.3120900000000006e+01  -9.9959400000000002e+01   7.4966449999999998e+02  -3.4657200000000003e+01   1.2732200000000001e+01   4.7624000000000004e+00  -2.1307000000000000e+00   1.0806500000000000e+01   3.3083000000000000e+00   3.1790000000000002e-01   8.6599999999999996e-02   2.7690999999999999e+00
   8.1423599999999993e+01  -9.9211900000000000e+01   7.4794880000000001e+02  -3.1439800000000002e+01   1.2694100000000001e+01   4.2404999999999999e+00  -2.2195000000000000e+00   1.1028900000000000e+01   2.9600000000000000e+00   3.0819999999999997e-01   6.7400000000000002e-02   2.7911999999999999e+00
   7.9439800000000005e+01  -9.8662300000000002e+01   7.4511800000000005e+02  -2.8164999999999999e+01   1.2399100000000001e+01   3.7231000000000001e+00  -2.3304999999999998e+00   1.0828799999999999e+01   3.1341999999999999e+00   2.9859999999999998e-01   5.7700000000000001e-02   2.7602000000000002e+00
   7.8315700000000007e+01  -9.7849000000000004e+01   7.4417430000000002e+02  -2.4813800000000001e+01   1.2370600000000000e+01   3.2845000000000000e+00  -2.3527000000000000e+00   1.0628600000000000e+01   3.4824000000000002e+00   2.9859999999999998e-01   6.7400000000000002e-02   2.7381000000000002e+00
   7.8337699999999998e+01  -9.6705799999999996e+01   7.4177239999999995e+02  -2.1290800000000001e+01   1.2094600000000000e+01   2.9074000000000000e+00  -2.3083000000000000e+00   1.0873200000000001e+01   3.2212000000000001e+00   2.8899999999999998e-01   4.8099999999999997e-02   2.7955999999999999e+00
   7.7764600000000002e+01  -9.5562700000000007e+01   7.3808370000000002e+02  -1.7863299999999999e+01   1.2037500000000000e+01   2.6092000000000000e+00  -2.1084999999999998e+00   1.0962199999999999e+01   4.0048000000000004e+00   2.6010000000000000e-01   1.3469999999999999e-01   2.7867999999999999e+00
   7.7345799999999997e+01  -9.5276899999999998e+01   7.3645380000000000e+02  -1.4664899999999999e+01   1.1666399999999999e+01   2.2496000000000000e+00  -2.3971000000000000e+00   1.1117800000000001e+01   3.1341999999999999e+00   2.5050000000000000e-01  -1.9199999999999998e-02   2.8178000000000001e+00
   7.6794799999999995e+01  -9.6266099999999994e+01   7.3568169999999998e+02  -1.1886600000000000e+01   1.1714000000000000e+01   1.9119999999999999e+00  -2.3527000000000000e+00   1.0851000000000001e+01   3.7435999999999998e+00   2.6010000000000000e-01   0.0000000000000000e+00   2.7911999999999999e+00
   7.6353899999999996e+01  -9.8266599999999997e+01   7.3714009999999996e+02  -9.6046999999999993e+00   1.1571300000000001e+01   1.6181000000000001e+00  -2.5080000000000000e+00   1.0851000000000001e+01   3.3953000000000002e+00   2.6970000000000000e-01  -1.9199999999999998e-02   2.8222000000000000e+00
   7.5340000000000003e+01  -1.0156420000000000e+02   7.3979939999999999e+02  -7.8289000000000000e+00   1.1799600000000000e+01   1.4427000000000001e+00  -2.2195000000000000e+00   1.0917700000000000e+01   3.3083000000000000e+00   2.6010000000000000e-01   5.7700000000000001e-02   2.7824000000000000e+00
   7.5824900000000000e+01  -1.0516950000000000e+02   7.4614739999999995e+02  -6.3681000000000001e+00   1.1923299999999999e+01   1.2146999999999999e+00  -2.4413999999999998e+00   1.0784300000000000e+01   3.4824000000000002e+00   3.7569999999999998e-01   5.7700000000000001e-02   2.7955999999999999e+00
   7.5075500000000005e+01  -1.0785150000000000e+02   7.4709100000000001e+02  -4.7545999999999999e+00   1.2037500000000000e+01   1.0831000000000000e+00  -2.5080000000000000e+00   1.0873200000000001e+01   3.3083000000000000e+00   3.5639999999999999e-01   6.7400000000000002e-02   2.8443000000000001e+00
   7.5979200000000006e+01  -1.1099509999999999e+02   7.4777729999999997e+02  -3.0838000000000001e+00   1.2085100000000001e+01   9.2530000000000001e-01  -2.5301999999999998e+00   1.0851000000000001e+01   2.6989000000000001e+00   3.1790000000000002e-01   2.8899999999999999e-02   2.8132999999999999e+00
   7.6177599999999998e+01  -1.1358920000000001e+02   7.4880669999999998e+02  -1.2316000000000000e+00   1.2227800000000000e+01   7.4550000000000005e-01  -2.4192000000000000e+00   1.1051100000000000e+01   2.8730000000000002e+00   2.4079999999999999e-01   9.5999999999999992e-03   2.7911999999999999e+00
   7.7610299999999995e+01  -1.1497420000000000e+02   7.5223800000000006e+02   3.2460000000000000e-01   1.2408700000000000e+01   1.3287000000000000e+00  -2.4636000000000000e+00   1.1028900000000000e+01   4.0918000000000001e+00   3.6599999999999999e-01   3.8500000000000000e-02   2.8132999999999999e+00
   7.8866699999999994e+01  -1.2974709999999999e+02   7.5661300000000006e+02   1.8236000000000001e+00   1.2484800000000000e+01   6.6220000000000001e-01  -2.3083000000000000e+00   1.1028900000000000e+01   2.8730000000000002e+00   4.0460000000000002e-01   1.0580000000000001e-01   2.8178000000000001e+00
   7.9153300000000002e+01  -1.2418530000000000e+02   7.6210310000000004e+02   4.0959000000000003e+00   1.2970100000000000e+01   7.5860000000000005e-01  -2.4636000000000000e+00   1.0806500000000000e+01   3.5695000000000001e+00   2.8899999999999998e-01   1.9199999999999998e-02   2.7292999999999998e+00
   8.1533799999999999e+01  -1.3086830000000000e+02   7.7265459999999996e+02   5.0315000000000003e+00   1.3236499999999999e+01   7.2789999999999999e-01  -2.3971000000000000e+00   1.0939900000000000e+01   3.8306000000000000e+00   2.8899999999999998e-01   1.9199999999999998e-02   2.8001000000000000e+00
   8.2591899999999995e+01  -1.4003550000000001e+02   7.7685799999999995e+02   5.8048000000000002e+00   1.3179399999999999e+01   8.2879999999999998e-01  -2.5968000000000000e+00   1.1117800000000001e+01   3.3083000000000000e+00   3.2750000000000001e-01   1.1550000000000001e-01   2.7690999999999999e+00
   8.1864500000000007e+01  -1.4711420000000001e+02   7.8861030000000005e+02   6.5495999999999999e+00   1.3969200000000001e+01   3.5959999999999998e-01  -2.3527000000000000e+00   1.0895500000000000e+01   3.1341999999999999e+00   2.7939999999999998e-01  -2.8899999999999999e-02   2.7867999999999999e+00
   8.2724100000000007e+01  -1.5120310000000001e+02   7.8869610000000000e+02   8.0198999999999998e+00   1.4026300000000001e+01   6.1390000000000000e-01  -2.5301999999999998e+00   1.0984400000000001e+01   2.8730000000000002e+00   3.5639999999999999e-01   7.6999999999999999e-02   2.8266000000000000e+00
   8.1511799999999994e+01  -1.5344540000000001e+02   7.8226229999999998e+02   9.5283999999999995e+00   1.4407000000000000e+01   2.7629999999999999e-01  -2.7078000000000002e+00   1.1028900000000000e+01   3.9177000000000000e+00   2.7939999999999998e-01   1.9199999999999998e-02   2.7602000000000002e+00
   8.1181200000000004e+01  -1.5938100000000000e+02   7.7171090000000004e+02   1.1074999999999999e+01   1.4454599999999999e+01   7.9810000000000003e-01  -2.5524000000000000e+00   1.0851000000000001e+01   2.9600000000000000e+00   3.1790000000000002e-01   5.7700000000000001e-02   2.8664000000000001e+00
   7.8580200000000005e+01  -1.6061210000000000e+02   7.4966449999999998e+02   1.2936800000000000e+01   1.4625800000000000e+01   7.7620000000000000e-01  -2.3527000000000000e+00   1.0606400000000001e+01   3.8306000000000000e+00   3.3710000000000001e-01   3.8500000000000000e-02   2.8443000000000001e+00
   7.6309899999999999e+01  -1.5913919999999999e+02   7.1758140000000003e+02   1.4550300000000000e+01   1.4454599999999999e+01   8.9459999999999995e-01  -2.1307000000000000e+00   1.0939900000000000e+01   2.6118000000000001e+00   1.5409999999999999e-01   3.8500000000000000e-02   2.7690999999999999e+00
   7.0733199999999997e+01  -1.5443469999999999e+02   6.6928510000000006e+02   1.5743700000000000e+01   1.4083399999999999e+01   9.2969999999999997e-01  -2.0863000000000000e+00   1.1540300000000000e+01   2.7858999999999998e+00   2.9859999999999998e-01   2.8899999999999999e-02   2.7690999999999999e+00
   6.5950100000000006e+01  -1.4649860000000001e+02   6.1018010000000004e+02   1.6421600000000002e+01   1.3284100000000000e+01   9.6909999999999996e-01  -2.2639000000000000e+00   1.0606400000000001e+01   3.7435999999999998e+00   2.7939999999999998e-01   5.7700000000000001e-02   2.7513999999999998e+00
   6.0174999999999997e+01  -1.3686980000000000e+02   5.3632020000000000e+02   1.6440700000000000e+01   1.2066100000000000e+01   1.1928000000000001e+00  -2.4857999999999998e+00   1.0650900000000000e+01   3.3083000000000000e+00   2.5050000000000000e-01  -9.5999999999999992e-03   2.8487000000000000e+00
   5.1556500000000000e+01  -1.2042610000000001e+02   4.5491140000000001e+02   1.6373899999999999e+01   1.0752900000000000e+01   1.0481000000000000e+00  -2.7522000000000002e+00   1.1228999999999999e+01   3.0470999999999999e+00   3.3710000000000001e-01  -2.8899999999999999e-02   2.7690999999999999e+00
   3.9499499999999998e+01  -1.0217970000000000e+02   3.7024279999999999e+02   1.5524200000000000e+01   9.7062000000000008e+00   4.4290000000000002e-01  -2.3748999999999998e+00   1.0561900000000000e+01   2.5247000000000002e+00   3.8529999999999998e-01   7.6999999999999999e-02   2.7646999999999999e+00
   2.9624600000000001e+01  -8.0657799999999995e+01   3.0050060000000002e+02   1.4483499999999999e+01   8.5642999999999994e+00   2.8939999999999999e-01  -2.4857999999999998e+00   1.0984400000000001e+01   3.3083000000000000e+00   3.7569999999999998e-01   3.8500000000000000e-02   2.8178000000000001e+00
   2.4973700000000001e+01  -6.4477900000000005e+01   2.3032950000000000e+02   1.2239800000000001e+01   6.7752999999999997e+00   5.1310000000000000e-01  -2.4413999999999998e+00   1.1117800000000001e+01   3.2212000000000001e+00   2.4079999999999999e-01   3.8500000000000000e-02   2.7911999999999999e+00
   1.3952700000000000e+01  -4.7176800000000000e+01   1.7062389999999999e+02   1.0110700000000000e+01   6.0045000000000002e+00   4.7799999999999998e-01  -2.4857999999999998e+00   1.1206799999999999e+01   2.6989000000000001e+00   3.1790000000000002e-01   9.5999999999999992e-03   2.8266000000000000e+00
   1.0007099999999999e+01  -3.1788300000000000e+01   1.2267080000000000e+02   7.9147999999999996e+00   4.7103000000000002e+00   5.0429999999999997e-01  -2.4413999999999998e+00   1.0873200000000001e+01   3.4824000000000002e+00   3.4680000000000000e-01   7.6999999999999999e-02   2.6806000000000001e+00
   4.9154000000000000e+00  -1.8532200000000000e+01   8.0122100000000003e+01   5.8620999999999999e+00   3.4066999999999998e+00   3.5959999999999998e-01  -2.1528999999999998e+00   1.0717599999999999e+01   3.8306000000000000e+00   2.7939999999999998e-01   1.9199999999999998e-02   2.7425999999999999e+00
   4.1879999999999997e+00  -1.1937099999999999e+01   5.0698200000000000e+01   3.7616999999999998e+00   2.0459000000000001e+00   1.1400000000000000e-01  -2.7522000000000002e+00   1.1028900000000000e+01   3.3083000000000000e+00   3.1790000000000002e-01   5.7700000000000001e-02   2.8531000000000000e+00
   2.1160000000000001e+00  -3.6932000000000000e+00   2.8565999999999999e+01   2.2913999999999999e+00   1.1799999999999999e+00   1.3200000000000000e-02  -2.6412000000000000e+00   1.0939900000000000e+01   2.8730000000000002e+00   3.6599999999999999e-01   0.0000000000000000e+00   2.8531000000000000e+00
   1.1902999999999999e+00   2.8580000000000000e-01   1.0294100000000000e+01   7.7329999999999999e-01   4.7580000000000000e-01  -5.7000000000000002e-02  -2.4636000000000000e+00   1.0939900000000000e+01   3.1341999999999999e+00   3.1790000000000002e-01   6.7400000000000002e-02   2.8310000000000000e+00
   3.9679999999999999e-01  -2.1980000000000000e-01   3.4310000000000002e-01  -3.4370000000000001e-01  -1.9000000000000000e-02   7.4499999999999997e-02  -2.3083000000000000e+00   1.0984400000000001e+01   3.3083000000000000e+00   3.5639999999999999e-01   9.6199999999999994e-02   2.7690999999999999e+00
   1.7630000000000001e-01  -6.6000000000000003e-02   1.0294000000000001e+00  -2.4820000000000000e-01   1.3320000000000001e-01  -7.8899999999999998e-02  -2.3971000000000000e+00   1.1295700000000000e+01   2.9600000000000000e+00   2.6970000000000000e-01   7.6999999999999999e-02   2.7690999999999999e+00
   1.3230000000000000e-01  -6.8149999999999999e-01   1.2867999999999999e+00  -2.2910000000000000e-01   5.7099999999999998e-02  -1.7500000000000002e-02  -2.6412000000000000e+00   1.0873200000000001e+01   3.6564999999999999e+00   2.9859999999999998e-01   5.7700000000000001e-02   2.8089000000000000e+00
  -1.1020000000000001e-01   4.3999999999999997e-02   1.2010000000000001e+00  -1.6230000000000000e-01   1.2370000000000000e-01   1.3200000000000000e-02  -2.5301999999999998e+00   1.0939900000000000e+01   3.3953000000000002e+00   3.3710000000000001e-01   7.6999999999999999e-02   2.8178000000000001e+00
   5.5110000000000003e-01  -7.6939999999999997e-01   1.8015000000000001e+00  -3.6280000000000001e-01   0.0000000000000000e+00   1.7500000000000002e-02  -2.5301999999999998e+00   1.1051100000000000e+01   3.2212000000000001e+00   3.7569999999999998e-01   9.5999999999999992e-03   2.7955999999999999e+00
   1.3230000000000000e-01   8.7900000000000006e-02   3.4310000000000002e-01  -2.0050000000000001e-01   6.6600000000000006e-02  -1.7500000000000002e-02  -2.4192000000000000e+00   1.1140100000000000e+01   2.6989000000000001e+00   2.5050000000000000e-01   2.8899999999999999e-02   2.7690999999999999e+00
   6.3919999999999999e-01  -6.1550000000000005e-01   9.4359999999999999e-01  -2.6729999999999998e-01   5.7099999999999998e-02  -5.7000000000000002e-02  -2.3527000000000000e+00   1.0873200000000001e+01   3.5695000000000001e+00   2.9859999999999998e-01   9.5999999999999992e-03   2.7381000000000002e+00
  -2.6450000000000001e-01  -4.6170000000000000e-01   8.5800000000000001e-02  -2.3870000000000000e-01   2.1890000000000001e-01   5.2600000000000001e-02  -2.4857999999999998e+00   1.0895500000000000e+01   2.9600000000000000e+00   3.9489999999999997e-01  -9.5999999999999992e-03   2.7867999999999999e+00
   4.4080000000000003e-01  -3.9570000000000000e-01   1.6298999999999999e+00  -2.0999999999999999e-01   1.0470000000000000e-01   1.3200000000000000e-02  -2.5524000000000000e+00   1.0917700000000000e+01   3.2212000000000001e+00   2.5050000000000000e-01   1.9199999999999998e-02   2.8222000000000000e+00
  -6.6100000000000006e-02  -4.8359999999999997e-01   6.8630000000000002e-01  -2.8639999999999999e-01   6.6600000000000006e-02   3.0700000000000002e-02  -2.2860999999999998e+00   1.0917700000000000e+01   2.9600000000000000e+00   2.6970000000000000e-01  -3.8500000000000000e-02   2.8266000000000000e+00
   2.6450000000000001e-01  -4.1770000000000002e-01   1.5441000000000000e+00  -1.8140000000000001e-01   9.5200000000000007e-02  -3.0700000000000002e-02  -2.3971000000000000e+00   1.0917700000000000e+01   4.4401000000000002e+00   2.5050000000000000e-01   4.8099999999999997e-02   2.7646999999999999e+00
   6.6100000000000006e-02  -1.0990000000000000e-01   1.3725000000000001e+00  -3.2460000000000000e-01   1.3320000000000001e-01  -5.7000000000000002e-02  -2.3748999999999998e+00   1.0851000000000001e+01   3.6564999999999999e+00   2.6970000000000000e-01   9.6199999999999994e-02   2.7513999999999998e+00
   1.3230000000000000e-01  -2.8580000000000000e-01   1.1152000000000000e+00  -1.7190000000000000e-01   9.5200000000000007e-02   1.7500000000000002e-02  -2.4857999999999998e+00   1.1140100000000000e+01   3.3083000000000000e+00   2.6970000000000000e-01   7.6999999999999999e-02   2.8443000000000001e+00
   1.3230000000000000e-01  -2.6379999999999998e-01   1.2010000000000001e+00  -1.9089999999999999e-01   1.7130000000000001e-01  -2.1899999999999999e-02  -2.5524000000000000e+00   1.0873200000000001e+01   3.5695000000000001e+00   2.8899999999999998e-01   7.6999999999999999e-02   2.8178000000000001e+00
   1.5429999999999999e-01  -5.7160000000000000e-01   9.4359999999999999e-01  -3.7240000000000001e-01   8.5599999999999996e-02   4.3900000000000002e-02  -2.4636000000000000e+00   1.0962199999999999e+01   2.8730000000000002e+00   2.7939999999999998e-01  -1.9199999999999998e-02   2.8132999999999999e+00
  -4.4100000000000000e-02  -1.9789999999999999e-01   6.0050000000000003e-01  -2.2910000000000000e-01  -9.4999999999999998e-03  -4.4000000000000003e-03  -2.3083000000000000e+00   1.1206799999999999e+01   4.0918000000000001e+00   2.7939999999999998e-01   3.8500000000000000e-02   2.7646999999999999e+00
  -1.9839999999999999e-01  -3.5170000000000001e-01   6.0050000000000003e-01  -2.2910000000000000e-01   5.7099999999999998e-02   1.3200000000000000e-02  -2.5301999999999998e+00   1.1006700000000000e+01   3.0470999999999999e+00   3.1790000000000002e-01   6.7400000000000002e-02   2.7778999999999998e+00
   2.1999999999999999e-02  -8.7900000000000006e-02   1.1152000000000000e+00  -1.9089999999999999e-01   1.4269999999999999e-01   0.0000000000000000e+00  -2.6856000000000000e+00   1.1095599999999999e+01   3.3083000000000000e+00   3.5639999999999999e-01   2.8899999999999999e-02   2.7778999999999998e+00
   4.4100000000000000e-02  -3.5170000000000001e-01   7.7210000000000001e-01  -2.3870000000000000e-01   1.0470000000000000e-01  -1.3200000000000000e-02  -2.3748999999999998e+00   1.0851000000000001e+01   3.1341999999999999e+00   4.0460000000000002e-01   1.9199999999999998e-02   2.8132999999999999e+00
   1.9839999999999999e-01  -3.7369999999999998e-01   1.7157000000000000e+00  -2.0050000000000001e-01   1.9000000000000000e-02   1.3200000000000000e-02  -2.4857999999999998e+00   1.1006700000000000e+01   3.3083000000000000e+00   2.8899999999999998e-01   1.9199999999999998e-02   2.8266000000000000e+00
   0.0000000000000000e+00  -3.7369999999999998e-01   1.6298999999999999e+00  -1.9089999999999999e-01   7.6100000000000001e-02   2.6300000000000000e-02  -2.4413999999999998e+00   1.0962199999999999e+01   3.4824000000000002e+00   4.0460000000000002e-01   1.0580000000000001e-01   2.7955999999999999e+00
   1.1020000000000001e-01  -1.0990000000000000e-01   5.1470000000000005e-01  -3.1509999999999999e-01   7.6100000000000001e-02   2.6300000000000000e-02  -2.3527000000000000e+00   1.0895500000000000e+01   3.6564999999999999e+00   3.3710000000000001e-01  -2.8899999999999999e-02   2.7824000000000000e+00
  -2.1999999999999999e-02  -3.5170000000000001e-01   1.8015000000000001e+00  -2.0050000000000001e-01   8.5599999999999996e-02   5.2600000000000001e-02  -2.4192000000000000e+00   1.1006700000000000e+01   2.6989000000000001e+00   3.8529999999999998e-01   1.0580000000000001e-01   2.7690999999999999e+00
   3.0859999999999999e-01  -2.6379999999999998e-01   6.8630000000000002e-01  -2.2910000000000000e-01   1.9000000000000000e-02   3.5099999999999999e-02  -2.4857999999999998e+00   1.1162300000000000e+01   2.8730000000000002e+00   3.1790000000000002e-01   1.2509999999999999e-01   2.7734999999999999e+00
   6.6100000000000006e-02  -5.4959999999999998e-01   1.4582999999999999e+00  -2.7689999999999998e-01   6.6600000000000006e-02   3.9500000000000000e-02  -2.6634000000000002e+00   1.0962199999999999e+01   3.4824000000000002e+00   3.0819999999999997e-01  -9.5999999999999992e-03   2.8089000000000000e+00
   2.1999999999999999e-02  -6.3749999999999996e-01   9.4359999999999999e-01  -2.2910000000000000e-01   3.8100000000000002e-02  -1.7500000000000002e-02  -2.6634000000000002e+00   1.1051100000000000e+01   3.2212000000000001e+00   2.9859999999999998e-01   9.5999999999999992e-03   2.7955999999999999e+00
  -1.3230000000000000e-01  -3.5170000000000001e-01   1.1152000000000000e+00  -2.8639999999999999e-01   9.4999999999999998e-03   3.0700000000000002e-02  -2.4857999999999998e+00   1.1162300000000000e+01   2.9600000000000000e+00   3.5639999999999999e-01  -1.9199999999999998e-02   2.7955999999999999e+00
   1.1020000000000001e-01  -2.4179999999999999e-01   1.7157000000000000e+00  -2.7689999999999998e-01   9.5200000000000007e-02   4.4000000000000003e-03  -2.5746000000000002e+00   1.1228999999999999e+01   2.6989000000000001e+00   3.9489999999999997e-01   1.4430000000000001e-01   2.7734999999999999e+00
   1.5429999999999999e-01  -4.1770000000000002e-01   1.2010000000000001e+00  -2.3870000000000000e-01   3.8100000000000002e-02   3.0700000000000002e-02  -2.3748999999999998e+00   1.0873200000000001e+01   2.7858999999999998e+00   3.4680000000000000e-01   9.5999999999999992e-03   2.7824000000000000e+00
   2.4249999999999999e-01  -4.3969999999999998e-01   1.4582999999999999e+00  -3.1509999999999999e-01   4.7600000000000003e-02   4.4000000000000003e-03  -2.6634000000000002e+00   1.0895500000000000e+01   3.2212000000000001e+00   2.9859999999999998e-01   1.0580000000000001e-01   2.8001000000000000e+00
   1.7630000000000001e-01  -4.3969999999999998e-01   1.8015000000000001e+00  -1.9089999999999999e-01   4.7600000000000003e-02  -5.7000000000000002e-02  -2.3527000000000000e+00   1.1051100000000000e+01   3.9177000000000000e+00   3.9489999999999997e-01   2.8899999999999999e-02   2.7867999999999999e+00
  -6.6100000000000006e-02  -3.9570000000000000e-01   1.5441000000000000e+00  -1.9089999999999999e-01   2.8500000000000001e-02   1.7500000000000002e-02  -2.5080000000000000e+00   1.0962199999999999e+01   3.4824000000000002e+00   3.6599999999999999e-01   6.7400000000000002e-02   2.7955999999999999e+00
   2.2040000000000001e-01  -2.4179999999999999e-01   2.4018999999999999e+00  -2.1959999999999999e-01   1.1420000000000000e-01   3.0700000000000002e-02  -2.3304999999999998e+00   1.1028900000000000e+01   2.8730000000000002e+00   3.2750000000000001e-01   5.7700000000000001e-02   2.7824000000000000e+00
   2.6450000000000001e-01  -2.4179999999999999e-01   6.8630000000000002e-01  -2.1959999999999999e-01   1.2370000000000000e-01   1.3200000000000000e-02  -2.4857999999999998e+00   1.0784300000000000e+01   2.8730000000000002e+00   2.7939999999999998e-01   4.8099999999999997e-02   2.8353999999999999e+00
   4.4100000000000000e-02  -1.0990000000000000e-01   1.2010000000000001e+00  -2.4820000000000000e-01   3.8100000000000002e-02   2.1899999999999999e-02  -2.5301999999999998e+00   1.1006700000000000e+01   2.8730000000000002e+00   3.1790000000000002e-01  -4.8099999999999997e-02   2.7824000000000000e+00
  -4.4100000000000000e-02  -1.5390000000000001e-01   8.5780000000000001e-01  -2.9599999999999999e-01   4.7600000000000003e-02   3.5099999999999999e-02  -2.6412000000000000e+00   1.0873200000000001e+01   3.4824000000000002e+00   4.0460000000000002e-01   1.4430000000000001e-01   2.7867999999999999e+00
   8.8200000000000001e-02  -1.7590000000000000e-01   1.2010000000000001e+00  -2.8639999999999999e-01   3.8100000000000002e-02   3.0700000000000002e-02  -2.5524000000000000e+00   1.1028900000000000e+01   3.2212000000000001e+00   2.9859999999999998e-01   1.1550000000000001e-01   2.7955999999999999e+00
   1.5429999999999999e-01  -2.1980000000000000e-01   1.0294000000000001e+00  -1.7190000000000000e-01   7.6100000000000001e-02   3.9500000000000000e-02  -2.5524000000000000e+00   1.1140100000000000e+01   3.2212000000000001e+00   2.6010000000000000e-01   1.0580000000000001e-01   2.7602000000000002e+00
   1.9839999999999999e-01  -2.8580000000000000e-01   1.8015000000000001e+00  -2.3870000000000000e-01   1.3320000000000001e-01   8.8000000000000005e-03  -2.5080000000000000e+00   1.1117800000000001e+01   3.4824000000000002e+00   3.6599999999999999e-01   3.8500000000000000e-02   2.8089000000000000e+00
   1.3230000000000000e-01  -3.2979999999999998e-01   1.6298999999999999e+00  -1.6230000000000000e-01   4.7600000000000003e-02  -2.1899999999999999e-02  -2.5080000000000000e+00   1.1117800000000001e+01   3.5695000000000001e+00   2.5050000000000000e-01   1.9199999999999998e-02   2.8399000000000001e+00
   1.9839999999999999e-01  -3.7369999999999998e-01   7.7210000000000001e-01  -1.7190000000000000e-01   7.6100000000000001e-02   1.7500000000000002e-02  -2.4636000000000000e+00   1.0917700000000000e+01   3.2212000000000001e+00   3.6599999999999999e-01   1.6360000000000000e-01   2.7911999999999999e+00
   4.4100000000000000e-02  -1.0990000000000000e-01   4.2890000000000000e-01  -2.3870000000000000e-01   0.0000000000000000e+00   6.1400000000000003e-02  -2.4413999999999998e+00   1.1051100000000000e+01   3.5695000000000001e+00   2.6970000000000000e-01   8.6599999999999996e-02   2.8353999999999999e+00
   1.1020000000000001e-01  -5.4959999999999998e-01   8.5780000000000001e-01  -1.9089999999999999e-01   1.8079999999999999e-01   2.1899999999999999e-02  -2.4636000000000000e+00   1.1117800000000001e+01   3.7435999999999998e+00   3.0819999999999997e-01   1.4430000000000001e-01   2.8001000000000000e+00
  -1.9839999999999999e-01  -2.1999999999999999e-02   1.5441000000000000e+00  -1.3370000000000001e-01   9.4999999999999998e-03   5.7000000000000002e-02  -2.4413999999999998e+00   1.0917700000000000e+01   3.0470999999999999e+00   3.3710000000000001e-01   1.3469999999999999e-01   2.7690999999999999e+00
   1.7630000000000001e-01  -5.0560000000000005e-01   8.5780000000000001e-01  -2.6729999999999998e-01   1.9000000000000000e-02   7.8899999999999998e-02  -2.5746000000000002e+00   1.1073399999999999e+01   3.4824000000000002e+00   3.6599999999999999e-01   5.7700000000000001e-02   2.8222000000000000e+00
   2.1999999999999999e-02  -3.5170000000000001e-01   1.6298999999999999e+00  -2.1959999999999999e-01   9.4999999999999998e-03   7.0199999999999999e-02  -2.5080000000000000e+00   1.0962199999999999e+01   3.3953000000000002e+00   3.1790000000000002e-01   3.8500000000000000e-02   2.8045000000000000e+00
   0.0000000000000000e+00  -6.6000000000000003e-02  -6.0050000000000003e-01  -2.6729999999999998e-01  -5.7099999999999998e-02   6.1400000000000003e-02  -2.5968000000000000e+00   1.1028900000000000e+01   2.9600000000000000e+00   3.8529999999999998e-01   4.8099999999999997e-02   2.7911999999999999e+00
   2.2040000000000001e-01  -1.9789999999999999e-01   1.1152000000000000e+00  -1.7190000000000000e-01   9.5200000000000007e-02  -7.4499999999999997e-02  -2.3083000000000000e+00   1.1206799999999999e+01   2.6989000000000001e+00   3.8529999999999998e-01   9.6199999999999994e-02   2.8132999999999999e+00
  -6.6100000000000006e-02  -4.8359999999999997e-01   1.5441000000000000e+00  -2.1959999999999999e-01   4.7600000000000003e-02  -1.3200000000000000e-02  -2.3971000000000000e+00   1.0984400000000001e+01   3.3083000000000000e+00   3.8529999999999998e-01   7.6999999999999999e-02   2.7513999999999998e+00
  -7.4939999999999996e-01  -3.0780000000000002e-01   1.7160000000000000e-01  -3.0549999999999999e-01   1.1420000000000000e-01   5.7000000000000002e-02  -2.6412000000000000e+00   1.1095599999999999e+01   3.5695000000000001e+00   2.3119999999999999e-01   2.8899999999999999e-02   2.8001000000000000e+00
   3.7469999999999998e-01  -2.8580000000000000e-01   6.8630000000000002e-01  -1.7190000000000000e-01  -1.9000000000000000e-02   1.0090000000000000e-01  -2.5524000000000000e+00   1.1184500000000000e+01   3.0470999999999999e+00   3.1790000000000002e-01   7.6999999999999999e-02   2.7955999999999999e+00
  -5.2900000000000003e-01  -4.3969999999999998e-01   1.7160000000000000e-01  -2.4820000000000000e-01   1.8079999999999999e-01   1.0520000000000000e-01  -2.5968000000000000e+00   1.0917700000000000e+01   2.6989000000000001e+00   3.6599999999999999e-01   3.8500000000000000e-02   2.8089000000000000e+00
   5.9509999999999996e-01  -7.2550000000000003e-01   1.2010000000000001e+00  -2.6729999999999998e-01  -9.4999999999999998e-03   6.5799999999999997e-02  -2.5968000000000000e+00   1.1006700000000000e+01   3.6564999999999999e+00   2.9859999999999998e-01   1.0580000000000001e-01   2.7690999999999999e+00
  -7.2740000000000005e-01  -5.0560000000000005e-01   6.8630000000000002e-01  -2.8639999999999999e-01   1.8079999999999999e-01  -1.3200000000000000e-02  -2.5301999999999998e+00   1.1228999999999999e+01   3.3083000000000000e+00   4.2380000000000001e-01   8.6599999999999996e-02   2.8443000000000001e+00
   5.7310000000000005e-01  -4.8359999999999997e-01   2.2303999999999999e+00  -3.3420000000000000e-01  -4.7600000000000003e-02   1.1400000000000000e-01  -2.4857999999999998e+00   1.1117800000000001e+01   3.8306000000000000e+00   2.7939999999999998e-01   1.9199999999999998e-02   2.8399000000000001e+00
  -5.7310000000000005e-01  -2.4179999999999999e-01   8.5780000000000001e-01  -2.5779999999999997e-01   0.0000000000000000e+00   8.3299999999999999e-02  -2.3971000000000000e+00   1.1206799999999999e+01   3.3953000000000002e+00   3.6599999999999999e-01   6.7400000000000002e-02   2.8178000000000001e+00
   3.5270000000000001e-01  -6.6000000000000003e-02   1.4582999999999999e+00  -2.0050000000000001e-01  -2.8500000000000001e-02   5.2600000000000001e-02  -2.2639000000000000e+00   1.0917700000000000e+01   3.2212000000000001e+00   3.6599999999999999e-01   7.6999999999999999e-02   2.8001000000000000e+00
  -1.1020000000000001e-01  -7.0350000000000001e-01   8.5780000000000001e-01  -2.7689999999999998e-01   0.0000000000000000e+00   4.8200000000000000e-02  -2.4413999999999998e+00   1.1140100000000000e+01   3.5695000000000001e+00   2.7939999999999998e-01   7.6999999999999999e-02   2.7690999999999999e+00
   2.8649999999999998e-01  -3.5170000000000001e-01   6.0050000000000003e-01  -1.9089999999999999e-01  -4.7600000000000003e-02   7.0199999999999999e-02  -2.3971000000000000e+00   1.1073399999999999e+01   3.5695000000000001e+00   2.8899999999999998e-01   2.8899999999999999e-02   2.7824000000000000e+00
  -8.8200000000000001e-02  -2.1980000000000000e-01   9.4359999999999999e-01  -3.5330000000000000e-01   3.8100000000000002e-02   5.2600000000000001e-02  -2.5524000000000000e+00   1.1095599999999999e+01   3.4824000000000002e+00   2.6010000000000000e-01   2.8899999999999999e-02   2.8353999999999999e+00
  -8.8200000000000001e-02  -5.0560000000000005e-01   8.5780000000000001e-01  -2.5779999999999997e-01  -5.7099999999999998e-02   5.7000000000000002e-02  -2.5746000000000002e+00   1.0939900000000000e+01   3.4824000000000002e+00   3.7569999999999998e-01   2.8899999999999999e-02   2.7778999999999998e+00
  -1.1020000000000001e-01   1.9789999999999999e-01   9.4359999999999999e-01  -2.3870000000000000e-01  -9.4999999999999998e-03   1.7500000000000002e-02  -2.3748999999999998e+00   1.1117800000000001e+01   2.5247000000000002e+00   2.7939999999999998e-01   2.8899999999999999e-02   2.7911999999999999e+00
  -1.9839999999999999e-01  -5.2759999999999996e-01   8.5780000000000001e-01  -1.8140000000000001e-01   5.7099999999999998e-02   8.8000000000000005e-03  -2.3304999999999998e+00   1.1206799999999999e+01   4.7882999999999996e+00   3.2750000000000001e-01   4.8099999999999997e-02   2.8132999999999999e+00
   3.0859999999999999e-01   6.6000000000000003e-02   1.9730000000000001e+00  -1.0500000000000000e-01   9.5200000000000007e-02   7.0199999999999999e-02  -2.3083000000000000e+00   1.1117800000000001e+01   3.5695000000000001e+00   2.5050000000000000e-01   2.8899999999999999e-02   2.7602000000000002e+00
  -3.7469999999999998e-01  -2.1980000000000000e-01   1.2010000000000001e+00  -2.7689999999999998e-01  -2.8500000000000001e-02   4.8200000000000000e-02  -2.7522000000000002e+00   1.0984400000000001e+01   3.3953000000000002e+00   3.4680000000000000e-01   9.6199999999999994e-02   2.8222000000000000e+00
   5.2900000000000003e-01  -1.3189999999999999e-01   1.2010000000000001e+00  -2.5779999999999997e-01  -6.6600000000000006e-02   8.8000000000000005e-03  -2.5746000000000002e+00   1.1162300000000000e+01   3.1341999999999999e+00   3.4680000000000000e-01   6.7400000000000002e-02   2.7911999999999999e+00
  -2.2040000000000001e-01  -4.3969999999999998e-01   1.2010000000000001e+00  -2.4820000000000000e-01  -9.4999999999999998e-03   4.8200000000000000e-02  -2.5301999999999998e+00   1.1095599999999999e+01   2.6118000000000001e+00   2.3119999999999999e-01   9.6199999999999994e-02   2.8045000000000000e+00
   1.7630000000000001e-01  -1.3189999999999999e-01   2.1446000000000001e+00  -1.8140000000000001e-01   9.4999999999999998e-03   4.3900000000000002e-02  -2.3304999999999998e+00   1.0873200000000001e+01   2.7858999999999998e+00   3.0819999999999997e-01   1.9199999999999998e-02   2.7911999999999999e+00
  -1.5429999999999999e-01  -4.1770000000000002e-01   7.7210000000000001e-01  -2.0050000000000001e-01   3.8100000000000002e-02   4.4000000000000003e-03  -2.3304999999999998e+00   1.1051100000000000e+01   3.8306000000000000e+00   3.5639999999999999e-01   2.8899999999999999e-02   2.7646999999999999e+00
   1.3230000000000000e-01  -5.4959999999999998e-01   1.6298999999999999e+00  -2.5779999999999997e-01  -2.8500000000000001e-02   1.7500000000000002e-02  -2.7078000000000002e+00   1.1162300000000000e+01   3.2212000000000001e+00   3.2750000000000001e-01   1.1550000000000001e-01   2.8045000000000000e+00
  -1.9839999999999999e-01  -1.9789999999999999e-01   7.7210000000000001e-01  -1.9089999999999999e-01   9.5200000000000007e-02  -6.5799999999999997e-02  -2.6634000000000002e+00   1.1073399999999999e+01   4.0918000000000001e+00   3.5639999999999999e-01   1.2509999999999999e-01   2.8178000000000001e+00
   3.7469999999999998e-01  -4.8359999999999997e-01   1.8015000000000001e+00  -2.8639999999999999e-01   3.8100000000000002e-02   3.9500000000000000e-02  -2.3748999999999998e+00   1.0962199999999999e+01   3.1341999999999999e+00   2.7939999999999998e-01   2.8899999999999999e-02   2.8045000000000000e+00
  -1.7630000000000001e-01  -2.6379999999999998e-01   1.2010000000000001e+00  -2.1959999999999999e-01   8.5599999999999996e-02   3.0700000000000002e-02  -2.5301999999999998e+00   1.1051100000000000e+01   3.3083000000000000e+00   2.8899999999999998e-01   5.7700000000000001e-02   2.7911999999999999e+00
   2.1999999999999999e-02  -2.6379999999999998e-01   3.4310000000000002e-01  -1.1459999999999999e-01   9.4999999999999998e-03   3.0700000000000002e-02  -2.3083000000000000e+00   1.0873200000000001e+01   2.8730000000000002e+00   3.7569999999999998e-01   6.7400000000000002e-02   2.7557999999999998e+00
  -1.3230000000000000e-01  -3.5170000000000001e-01   5.1470000000000005e-01  -3.0549999999999999e-01   3.8100000000000002e-02   7.8899999999999998e-02  -2.3083000000000000e+00   1.1095599999999999e+01   3.6564999999999999e+00   2.7939999999999998e-01   2.8899999999999999e-02   2.7824000000000000e+00
   1.7630000000000001e-01  -2.8580000000000000e-01   1.6298999999999999e+00  -1.6230000000000000e-01  -5.7099999999999998e-02   5.7000000000000002e-02  -2.5301999999999998e+00   1.1184500000000000e+01   3.0470999999999999e+00   2.9859999999999998e-01   9.6199999999999994e-02   2.8178000000000001e+00
  -1.5429999999999999e-01  -1.9789999999999999e-01   1.0294000000000001e+00  -2.0050000000000001e-01  -2.8500000000000001e-02   8.8000000000000005e-03  -2.2860999999999998e+00   1.1095599999999999e+01   3.2212000000000001e+00   3.4680000000000000e-01   3.8500000000000000e-02   2.7381000000000002e+00
  -6.6100000000000006e-02  -3.5170000000000001e-01   8.5780000000000001e-01  -2.3870000000000000e-01   4.7600000000000003e-02   7.8899999999999998e-02  -2.5746000000000002e+00   1.0962199999999999e+01   2.5247000000000002e+00   3.3710000000000001e-01   8.6599999999999996e-02   2.7778999999999998e+00
  -1.1020000000000001e-01  -2.6379999999999998e-01   2.5740000000000002e-01  -1.5279999999999999e-01   6.6600000000000006e-02  -1.7500000000000002e-02  -2.3527000000000000e+00   1.0984400000000001e+01   3.3953000000000002e+00   3.7569999999999998e-01   1.4430000000000001e-01   2.8443000000000001e+00
  -6.6100000000000006e-02  -1.3189999999999999e-01   7.7210000000000001e-01  -2.0050000000000001e-01   0.0000000000000000e+00   4.8200000000000000e-02  -2.4857999999999998e+00   1.1095599999999999e+01   3.6564999999999999e+00   2.9859999999999998e-01   3.8500000000000000e-02   2.7955999999999999e+00
  -1.3230000000000000e-01  -4.1770000000000002e-01   1.4582999999999999e+00  -3.3420000000000000e-01   1.9000000000000000e-02   2.1899999999999999e-02  -2.3304999999999998e+00   1.0984400000000001e+01   3.1341999999999999e+00   3.1790000000000002e-01   8.6599999999999996e-02   2.8089000000000000e+00
  -1.9839999999999999e-01  -4.8359999999999997e-01   7.7210000000000001e-01  -2.6729999999999998e-01   1.9000000000000000e-02   3.5099999999999999e-02  -2.5746000000000002e+00   1.0939900000000000e+01   4.0918000000000001e+00   3.8529999999999998e-01  -9.5999999999999992e-03   2.7778999999999998e+00
   2.4249999999999999e-01  -5.2759999999999996e-01   7.7210000000000001e-01  -3.0549999999999999e-01   1.9000000000000000e-02   2.6300000000000000e-02  -2.5746000000000002e+00   1.1117800000000001e+01   3.1341999999999999e+00   3.1790000000000002e-01   6.7400000000000002e-02   2.8353999999999999e+00
  -2.6450000000000001e-01  -3.5170000000000001e-01   9.4359999999999999e-01  -2.4820000000000000e-01   1.1420000000000000e-01   2.6300000000000000e-02  -2.5746000000000002e+00   1.0984400000000001e+01   3.0470999999999999e+00   4.0460000000000002e-01   1.2509999999999999e-01   2.7778999999999998e+00
   1.7630000000000001e-01  -1.9789999999999999e-01   6.8630000000000002e-01  -2.6729999999999998e-01   9.4999999999999998e-03   3.0700000000000002e-02  -2.5301999999999998e+00   1.0962199999999999e+01   2.6989000000000001e+00   4.2380000000000001e-01   5.7700000000000001e-02   2.7955999999999999e+00
  -1.9839999999999999e-01  -8.7900000000000006e-02   1.0294000000000001e+00  -8.5900000000000004e-02   4.7600000000000003e-02   3.5099999999999999e-02  -2.6634000000000002e+00   1.1051100000000000e+01   2.7858999999999998e+00   3.8529999999999998e-01   1.5400000000000000e-01   2.8089000000000000e+00
  -6.6100000000000006e-02  -3.9570000000000000e-01   7.7210000000000001e-01  -2.2910000000000000e-01   8.5599999999999996e-02   4.4000000000000003e-03  -2.4857999999999998e+00   1.0962199999999999e+01   3.8306000000000000e+00   3.3710000000000001e-01  -3.8500000000000000e-02   2.8178000000000001e+00
  -6.6100000000000006e-02  -2.8580000000000000e-01   9.4359999999999999e-01  -2.5779999999999997e-01   1.5229999999999999e-01   0.0000000000000000e+00  -2.4636000000000000e+00   1.1095599999999999e+01   3.9177000000000000e+00   3.3710000000000001e-01   5.7700000000000001e-02   2.7513999999999998e+00
   2.6450000000000001e-01  -4.6170000000000000e-01   6.8630000000000002e-01  -2.6729999999999998e-01   1.1420000000000000e-01   3.9500000000000000e-02  -2.4192000000000000e+00   1.1051100000000000e+01   3.3953000000000002e+00   3.6599999999999999e-01   1.0580000000000001e-01   2.7955999999999999e+00
   4.4100000000000000e-02  -3.7369999999999998e-01   2.5740000000000002e-01  -2.5779999999999997e-01   9.4999999999999998e-03   1.3200000000000000e-02  -2.5746000000000002e+00   1.0939900000000000e+01   2.8730000000000002e+00   3.7569999999999998e-01   0.0000000000000000e+00   2.7911999999999999e+00
   6.6100000000000006e-02  -5.4959999999999998e-01   1.5441000000000000e+00  -2.9599999999999999e-01   3.8100000000000002e-02   5.7000000000000002e-02  -2.4192000000000000e+00   1.1140100000000000e+01   3.2212000000000001e+00   4.2380000000000001e-01   2.8899999999999999e-02   2.8178000000000001e+00
  -4.4100000000000000e-02  -2.6379999999999998e-01   1.5441000000000000e+00  -2.2910000000000000e-01  -9.4999999999999998e-03   2.6300000000000000e-02  -2.5968000000000000e+00   1.0962199999999999e+01   3.4824000000000002e+00   3.9489999999999997e-01   9.5999999999999992e-03   2.8443000000000001e+00
   1.1020000000000001e-01  -3.2979999999999998e-01   7.7210000000000001e-01  -2.0050000000000001e-01   5.7099999999999998e-02   2.6300000000000000e-02  -2.5968000000000000e+00   1.1162300000000000e+01   4.0048000000000004e+00   2.8899999999999998e-01  -3.8500000000000000e-02   2.8001000000000000e+00
   2.1999999999999999e-02  -4.3999999999999997e-02   1.3725000000000001e+00  -1.5279999999999999e-01   0.0000000000000000e+00   7.0199999999999999e-02  -2.5080000000000000e+00   1.1051100000000000e+01   2.6118000000000001e+00   2.3119999999999999e-01   9.6199999999999994e-02   2.8089000000000000e+00
   1.3230000000000000e-01  -2.6379999999999998e-01   4.2890000000000000e-01  -2.6729999999999998e-01  -9.4999999999999998e-03   2.6300000000000000e-02  -2.6412000000000000e+00   1.1073399999999999e+01   2.8730000000000002e+00   3.0819999999999997e-01   9.5999999999999992e-03   2.7867999999999999e+00
  -6.6100000000000006e-02  -3.2979999999999998e-01   6.8630000000000002e-01  -2.7689999999999998e-01  -6.6600000000000006e-02   5.2600000000000001e-02  -2.5524000000000000e+00   1.0962199999999999e+01   3.2212000000000001e+00   2.6010000000000000e-01   4.8099999999999997e-02   2.7824000000000000e+00
   2.1999999999999999e-02  -3.9570000000000000e-01   7.7210000000000001e-01  -2.2910000000000000e-01   0.0000000000000000e+00   4.3900000000000002e-02  -2.5746000000000002e+00   1.0873200000000001e+01   3.0470999999999999e+00   3.0819999999999997e-01   8.6599999999999996e-02   2.7734999999999999e+00
   0.0000000000000000e+00  -2.4179999999999999e-01   1.1152000000000000e+00  -2.9599999999999999e-01   9.4999999999999998e-03   3.5099999999999999e-02  -2.4413999999999998e+00   1.0984400000000001e+01   2.6118000000000001e+00   2.4079999999999999e-01   8.6599999999999996e-02   2.7734999999999999e+00
  -6.6100000000000006e-02  -4.3969999999999998e-01   1.5441000000000000e+00  -2.8639999999999999e-01   1.7130000000000001e-01  -1.3200000000000000e-02  -2.6190000000000002e+00   1.0962199999999999e+01   3.5695000000000001e+00   3.4680000000000000e-01   1.0580000000000001e-01   2.7955999999999999e+00
   6.6100000000000006e-02  -3.0780000000000002e-01   1.6298999999999999e+00  -2.0050000000000001e-01   3.8100000000000002e-02   2.6300000000000000e-02  -2.5524000000000000e+00   1.0828799999999999e+01   2.7858999999999998e+00   3.8529999999999998e-01  -3.8500000000000000e-02   2.7955999999999999e+00
  -8.8200000000000001e-02  -2.8580000000000000e-01   6.0050000000000003e-01  -1.8140000000000001e-01   0.0000000000000000e+00   5.2600000000000001e-02  -2.5746000000000002e+00   1.1206799999999999e+01   3.7435999999999998e+00   4.2380000000000001e-01  -1.9199999999999998e-02   2.8531000000000000e+00
   0.0000000000000000e+00  -3.2979999999999998e-01  -1.7160000000000000e-01  -2.9599999999999999e-01  -4.7600000000000003e-02   3.5099999999999999e-02  -2.4636000000000000e+00   1.1073399999999999e+01   3.3083000000000000e+00   3.6599999999999999e-01  -2.8899999999999999e-02   2.7867999999999999e+00
  -4.4100000000000000e-02  -2.8580000000000000e-01   1.7160000000000000e-01  -2.1959999999999999e-01   2.8500000000000001e-02   9.2100000000000001e-02  -2.5968000000000000e+00   1.1095599999999999e+01   3.3083000000000000e+00   3.0819999999999997e-01   1.9199999999999998e-02   2.7557999999999998e+00
   6.6100000000000006e-02  -2.1980000000000000e-01   1.2010000000000001e+00  -3.1509999999999999e-01   3.8100000000000002e-02  -2.1899999999999999e-02  -2.4636000000000000e+00   1.1117800000000001e+01   3.1341999999999999e+00   3.8529999999999998e-01  -9.5999999999999992e-03   2.7778999999999998e+00
  -1.5429999999999999e-01  -3.2979999999999998e-01   8.5800000000000001e-02  -1.9089999999999999e-01   1.9000000000000000e-02   6.1400000000000003e-02  -2.3971000000000000e+00   1.1162300000000000e+01   3.6564999999999999e+00   3.2750000000000001e-01   5.7700000000000001e-02   2.7824000000000000e+00
  -6.6100000000000006e-02  -2.1980000000000000e-01   6.8630000000000002e-01  -2.2910000000000000e-01   4.7600000000000003e-02   4.8200000000000000e-02  -3.1960999999999999e+00   1.0784300000000000e+01   3.3083000000000000e+00   2.9859999999999998e-01  -3.8500000000000000e-02   2.8089000000000000e+00
   1.5429999999999999e-01  -4.6170000000000000e-01   6.0050000000000003e-01  -2.0050000000000001e-01   9.4999999999999998e-03   1.7500000000000002e-02  -2.4857999999999998e+00   1.1095599999999999e+01   3.4824000000000002e+00   3.6599999999999999e-01   4.8099999999999997e-02   2.8266000000000000e+00
  -1.9839999999999999e-01  -3.9570000000000000e-01   1.9730000000000001e+00  -3.8190000000000002e-01   2.8500000000000001e-02  -4.4000000000000003e-03  -2.4636000000000000e+00   1.1140100000000000e+01   3.6564999999999999e+00   3.8529999999999998e-01   1.0580000000000001e-01   2.8266000000000000e+00
   6.6100000000000006e-02  -5.7160000000000000e-01   1.5441000000000000e+00  -2.5779999999999997e-01   4.7600000000000003e-02   4.3900000000000002e-02  -2.4636000000000000e+00   1.1117800000000001e+01   3.6564999999999999e+00   3.5639999999999999e-01   7.6999999999999999e-02   2.7824000000000000e+00
   2.2040000000000001e-01  -3.0780000000000002e-01   1.0294000000000001e+00  -1.8140000000000001e-01   0.0000000000000000e+00   3.0700000000000002e-02  -2.6190000000000002e+00   1.1051100000000000e+01   3.5695000000000001e+00   3.6599999999999999e-01   1.9199999999999998e-02   2.8132999999999999e+00
  -1.7630000000000001e-01  -1.7590000000000000e-01   6.8630000000000002e-01  -1.4319999999999999e-01   2.8500000000000001e-02   6.5799999999999997e-02  -2.3748999999999998e+00   1.0984400000000001e+01   4.2659000000000002e+00   2.6970000000000000e-01   1.2509999999999999e-01   2.8178000000000001e+00
  -2.2040000000000001e-01  -1.0990000000000000e-01   1.0294000000000001e+00  -1.9089999999999999e-01   9.5200000000000007e-02   2.6300000000000000e-02  -2.5968000000000000e+00   1.1117800000000001e+01   2.3506000000000000e+00   3.3710000000000001e-01   9.5999999999999992e-03   2.7955999999999999e+00
  -6.6100000000000006e-02  -4.8359999999999997e-01   7.7210000000000001e-01  -2.4820000000000000e-01   0.0000000000000000e+00   2.1899999999999999e-02  -2.6856000000000000e+00   1.1117800000000001e+01   4.1788999999999996e+00   3.6599999999999999e-01   0.0000000000000000e+00   2.8266000000000000e+00
   2.1999999999999999e-02  -1.7590000000000000e-01   9.4359999999999999e-01  -2.2910000000000000e-01  -5.7099999999999998e-02   2.6300000000000000e-02  -2.2416999999999998e+00   1.0606400000000001e+01   2.0024000000000002e+00   3.5639999999999999e-01   1.9199999999999998e-02   2.7824000000000000e+00
   8.8200000000000001e-02  -3.9570000000000000e-01   7.7210000000000001e-01  -1.5279999999999999e-01   8.5599999999999996e-02   7.0199999999999999e-02  -2.9075000000000002e+00   1.1473599999999999e+01   2.4377000000000000e+00   3.4680000000000000e-01  -9.5999999999999992e-03   2.7690999999999999e+00
  -1.7630000000000001e-01  -3.0780000000000002e-01   6.0050000000000003e-01  -1.3370000000000001e-01   7.6100000000000001e-02   1.7500000000000002e-02  -2.7300000000000000e+00   1.1540300000000000e+01   2.9600000000000000e+00   3.4680000000000000e-01   0.0000000000000000e+00   2.8310000000000000e+00
   8.8200000000000001e-02   6.6000000000000003e-02   1.2010000000000001e+00  -3.2460000000000000e-01   3.8100000000000002e-02   0.0000000000000000e+00  -2.5301999999999998e+00   1.0228400000000001e+01   3.9177000000000000e+00   3.5639999999999999e-01  -9.5999999999999992e-03   2.8045000000000000e+00
   1.3230000000000000e-01  -1.9789999999999999e-01   5.1470000000000005e-01  -2.9599999999999999e-01   1.3320000000000001e-01   0.0000000000000000e+00  -2.6190000000000002e+00   1.1206799999999999e+01   4.4401000000000002e+00   3.3710000000000001e-01   3.8500000000000000e-02   2.7911999999999999e+00
   8.8200000000000001e-02  -1.0990000000000000e-01   8.5780000000000001e-01  -1.9089999999999999e-01   6.6600000000000006e-02   6.5799999999999997e-02  -2.5968000000000000e+00   1.1495799999999999e+01   3.2212000000000001e+00   4.1420000000000001e-01   7.6999999999999999e-02   2.7778999999999998e+00
  -3.7469999999999998e-01  -2.8580000000000000e-01   1.8015000000000001e+00  -3.0549999999999999e-01   4.7600000000000003e-02   1.7500000000000002e-02  -2.7744000000000000e+00   1.0984400000000001e+01   3.8306000000000000e+00   3.0819999999999997e-01   5.7700000000000001e-02   2.7867999999999999e+00
   1.9839999999999999e-01  -4.6170000000000000e-01   1.1152000000000000e+00  -3.1509999999999999e-01   7.6100000000000001e-02   4.3900000000000002e-02  -2.2860999999999998e+00   1.0828799999999999e+01   3.3953000000000002e+00   3.7569999999999998e-01   9.6199999999999994e-02   2.7690999999999999e+00
  -2.1999999999999999e-02  -3.0780000000000002e-01   1.2867999999999999e+00  -2.0050000000000001e-01   9.4999999999999998e-03   5.7000000000000002e-02  -2.2639000000000000e+00   1.0717599999999999e+01   2.6989000000000001e+00   3.8529999999999998e-01   3.8500000000000000e-02   2.7778999999999998e+00
   6.6100000000000006e-02  -5.9360000000000002e-01   8.5800000000000001e-02  -2.5779999999999997e-01   7.6100000000000001e-02   1.3200000000000000e-02  -2.6190000000000002e+00   1.1696000000000000e+01   2.6989000000000001e+00   3.1790000000000002e-01   3.8500000000000000e-02   2.7911999999999999e+00
  -6.6100000000000006e-02  -2.4179999999999999e-01   5.1470000000000005e-01  -1.0500000000000000e-01  -4.7600000000000003e-02   5.2600000000000001e-02  -2.3748999999999998e+00   1.1228999999999999e+01   3.3953000000000002e+00   3.8529999999999998e-01   1.9199999999999998e-02   2.7734999999999999e+00
   1.1020000000000001e-01  -3.5170000000000001e-01   6.0050000000000003e-01  -1.7190000000000000e-01   9.4999999999999998e-03   7.8899999999999998e-02  -2.4857999999999998e+00   1.0695399999999999e+01   2.9600000000000000e+00   3.9489999999999997e-01   4.8099999999999997e-02   2.7513999999999998e+00
  -8.8200000000000001e-02  -2.8580000000000000e-01   1.6298999999999999e+00  -3.3420000000000000e-01   8.5599999999999996e-02   1.7500000000000002e-02  -2.6412000000000000e+00   1.1651500000000000e+01   3.2212000000000001e+00   3.6599999999999999e-01   6.7400000000000002e-02   2.8310000000000000e+00
   1.5429999999999999e-01  -3.2979999999999998e-01   7.7210000000000001e-01  -2.9599999999999999e-01  -4.7600000000000003e-02   3.9500000000000000e-02  -2.6190000000000002e+00   1.1429100000000000e+01   2.5247000000000002e+00   2.7939999999999998e-01   2.8899999999999999e-02   2.8222000000000000e+00
  -1.3230000000000000e-01  -3.7369999999999998e-01   8.5780000000000001e-01  -1.8140000000000001e-01   2.8500000000000001e-02   5.2600000000000001e-02  -2.3527000000000000e+00   1.0806500000000000e+01   3.7435999999999998e+00   3.4680000000000000e-01   1.9199999999999998e-02   2.7867999999999999e+00
   1.5429999999999999e-01  -4.3969999999999998e-01   1.3725000000000001e+00  -2.2910000000000000e-01   1.3320000000000001e-01   2.6300000000000000e-02  -2.4857999999999998e+00   1.1051100000000000e+01   3.8306000000000000e+00   3.6599999999999999e-01  -2.8899999999999999e-02   2.7778999999999998e+00
   4.4100000000000000e-02  -1.3189999999999999e-01   1.3725000000000001e+00  -1.9089999999999999e-01   7.6100000000000001e-02   1.0520000000000000e-01  -2.3748999999999998e+00   1.1251200000000001e+01   2.8730000000000002e+00   2.9859999999999998e-01   3.8500000000000000e-02   2.7911999999999999e+00
  -6.6100000000000006e-02  -1.9789999999999999e-01   4.2890000000000000e-01  -2.0999999999999999e-01  -1.9000000000000000e-02   8.3299999999999999e-02  -2.5524000000000000e+00   1.1406900000000000e+01   3.2212000000000001e+00   3.3710000000000001e-01   1.0580000000000001e-01   2.8045000000000000e+00
  -2.1999999999999999e-02  -4.1770000000000002e-01   8.5800000000000001e-02  -2.6729999999999998e-01   4.7600000000000003e-02   1.3200000000000000e-02  -2.5746000000000002e+00   1.0650900000000000e+01   2.9600000000000000e+00   4.1420000000000001e-01  -2.8899999999999999e-02   2.8310000000000000e+00
  -1.1020000000000001e-01  -2.6379999999999998e-01   1.2010000000000001e+00  -2.1959999999999999e-01   6.6600000000000006e-02  -2.6300000000000000e-02  -2.6856000000000000e+00   1.1028900000000000e+01   2.7858999999999998e+00   3.9489999999999997e-01   7.6999999999999999e-02   2.8045000000000000e+00
   1.9839999999999999e-01  -1.7590000000000000e-01   9.4359999999999999e-01  -1.5279999999999999e-01   2.8500000000000001e-02  -4.3900000000000002e-02  -2.4636000000000000e+00   1.1228999999999999e+01   2.7858999999999998e+00   3.5639999999999999e-01   8.6599999999999996e-02   2.8045000000000000e+00
   0.0000000000000000e+00  -2.1980000000000000e-01   1.1152000000000000e+00  -1.9089999999999999e-01   1.9000000000000000e-02  -2.1899999999999999e-02  -2.5524000000000000e+00   1.1028900000000000e+01   2.6118000000000001e+00   3.4680000000000000e-01  -9.5999999999999992e-03   2.7867999999999999e+00
  -1.9839999999999999e-01  -3.0780000000000002e-01   1.0294000000000001e+00  -1.4319999999999999e-01   4.7600000000000003e-02   1.3200000000000000e-02  -2.5080000000000000e+00   1.1095599999999999e+01   4.0048000000000004e+00   4.3350000000000000e-01   5.7700000000000001e-02   2.7824000000000000e+00
  -6.6100000000000006e-02  -3.7369999999999998e-01   1.2867999999999999e+00  -2.9599999999999999e-01   4.7600000000000003e-02   4.8200000000000000e-02  -2.4192000000000000e+00   1.0917700000000000e+01   2.7858999999999998e+00   2.6970000000000000e-01   1.9199999999999998e-02   2.7955999999999999e+00
  -4.4100000000000000e-02  -4.1770000000000002e-01   8.5780000000000001e-01  -2.2910000000000000e-01  -9.4999999999999998e-03   7.8899999999999998e-02  -2.3527000000000000e+00   1.1184500000000000e+01   3.7435999999999998e+00   3.4680000000000000e-01   1.0580000000000001e-01   2.7690999999999999e+00
  -6.6100000000000006e-02  -3.0780000000000002e-01   6.0050000000000003e-01  -1.5279999999999999e-01  -2.8500000000000001e-02   7.8899999999999998e-02  -2.5746000000000002e+00   1.1073399999999999e+01   3.0470999999999999e+00   3.4680000000000000e-01   0.0000000000000000e+00   2.7955999999999999e+00
   6.6100000000000006e-02  -2.6379999999999998e-01   8.5780000000000001e-01  -2.8639999999999999e-01   3.8100000000000002e-02   1.3200000000000000e-02  -2.4857999999999998e+00   1.1117800000000001e+01   2.9600000000000000e+00   2.6970000000000000e-01   3.8500000000000000e-02   2.7955999999999999e+00
  -1.3230000000000000e-01  -3.5170000000000001e-01   2.0588000000000002e+00  -2.4820000000000000e-01   5.7099999999999998e-02   1.7500000000000002e-02  -2.4857999999999998e+00   1.1006700000000000e+01   3.4824000000000002e+00   3.3710000000000001e-01  -2.8899999999999999e-02   2.8001000000000000e+00
   8.8200000000000001e-02  -2.8580000000000000e-01   1.2010000000000001e+00  -3.5330000000000000e-01  -1.0470000000000000e-01   6.5799999999999997e-02  -2.5080000000000000e+00   1.1184500000000000e+01   2.8730000000000002e+00   3.0819999999999997e-01   4.8099999999999997e-02   2.8178000000000001e+00
   0.0000000000000000e+00  -2.6379999999999998e-01   1.1152000000000000e+00  -2.0050000000000001e-01   1.6180000000000000e-01   2.1899999999999999e-02  -2.7744000000000000e+00   1.1140100000000000e+01   2.5247000000000002e+00   3.3710000000000001e-01   9.5999999999999992e-03   2.8222000000000000e+00
  -1.9839999999999999e-01  -4.6170000000000000e-01   8.5780000000000001e-01  -1.7190000000000000e-01   6.6600000000000006e-02   2.1899999999999999e-02  -2.4636000000000000e+00   1.1051100000000000e+01   3.3953000000000002e+00   3.5639999999999999e-01   1.3469999999999999e-01   2.8178000000000001e+00
  -2.1999999999999999e-02  -3.2979999999999998e-01   1.1152000000000000e+00  -2.9599999999999999e-01   7.6100000000000001e-02   8.7700000000000000e-02  -2.6634000000000002e+00   1.1051100000000000e+01   3.3083000000000000e+00   3.3710000000000001e-01   5.7700000000000001e-02   2.8045000000000000e+00
  -1.3230000000000000e-01  -3.7369999999999998e-01   1.1152000000000000e+00  -2.3870000000000000e-01   1.1420000000000000e-01   3.0700000000000002e-02  -2.5524000000000000e+00   1.1206799999999999e+01   3.3953000000000002e+00   3.1790000000000002e-01   9.6199999999999994e-02   2.8266000000000000e+00
  -1.3230000000000000e-01  -3.5170000000000001e-01   5.1470000000000005e-01  -2.6729999999999998e-01   9.4999999999999998e-03   3.9500000000000000e-02  -2.4857999999999998e+00   1.0873200000000001e+01   3.5695000000000001e+00   2.7939999999999998e-01   1.9199999999999998e-02   2.8222000000000000e+00
   2.1999999999999999e-02  -3.0780000000000002e-01   3.4310000000000002e-01  -1.9089999999999999e-01   0.0000000000000000e+00   4.4000000000000003e-03  -2.4192000000000000e+00   1.1073399999999999e+01   4.0048000000000004e+00   3.0819999999999997e-01   1.5400000000000000e-01   2.7824000000000000e+00
  -8.8200000000000001e-02  -3.7369999999999998e-01   6.8630000000000002e-01  -2.1959999999999999e-01  -9.4999999999999998e-03  -1.7500000000000002e-02  -2.4413999999999998e+00   1.1095599999999999e+01   4.5270999999999999e+00   2.6010000000000000e-01   1.0580000000000001e-01   2.7911999999999999e+00
  -2.6450000000000001e-01  -4.3969999999999998e-01   3.4310000000000002e-01  -2.0999999999999999e-01   5.7099999999999998e-02   5.2600000000000001e-02  -2.5968000000000000e+00   1.0895500000000000e+01   4.0048000000000004e+00   2.9859999999999998e-01   5.7700000000000001e-02   2.8132999999999999e+00
   1.3230000000000000e-01  -3.7369999999999998e-01   1.1152000000000000e+00  -2.5779999999999997e-01   4.7600000000000003e-02   4.3900000000000002e-02  -2.4636000000000000e+00   1.1028900000000000e+01   3.3953000000000002e+00   3.3710000000000001e-01   1.9199999999999998e-02   2.7867999999999999e+00
  -1.3230000000000000e-01  -2.4179999999999999e-01   9.4359999999999999e-01  -3.8190000000000002e-01   1.9000000000000000e-02   2.1899999999999999e-02  -2.3083000000000000e+00   1.1184500000000000e+01   3.5695000000000001e+00   2.8899999999999998e-01  -5.7700000000000001e-02   2.7824000000000000e+00
  -6.6100000000000006e-02  -3.2979999999999998e-01   5.1470000000000005e-01  -1.7190000000000000e-01   9.4999999999999998e-03   4.8200000000000000e-02  -2.5746000000000002e+00   1.1006700000000000e+01   3.3083000000000000e+00   3.3710000000000001e-01   1.2509999999999999e-01   2.8310000000000000e+00
  -2.4249999999999999e-01  -2.8580000000000000e-01   6.8630000000000002e-01  -1.6230000000000000e-01   3.8100000000000002e-02   4.4000000000000003e-03  -2.2860999999999998e+00   1.1028900000000000e+01   3.3953000000000002e+00   5.3939999999999999e-01   5.7700000000000001e-02   2.7955999999999999e+00
  -1.1020000000000001e-01  -3.9570000000000000e-01   6.8630000000000002e-01  -2.8639999999999999e-01   8.5599999999999996e-02   7.0199999999999999e-02  -2.5746000000000002e+00   1.0917700000000000e+01   2.3506000000000000e+00   2.9859999999999998e-01   3.8500000000000000e-02   2.7867999999999999e+00
  -2.8649999999999998e-01  -1.5390000000000001e-01   9.4359999999999999e-01  -2.4820000000000000e-01   6.6600000000000006e-02   8.8000000000000005e-03  -2.4192000000000000e+00   1.1006700000000000e+01   3.4824000000000002e+00   3.1790000000000002e-01   5.7700000000000001e-02   2.7955999999999999e+00
  -1.9839999999999999e-01  -5.2759999999999996e-01   8.5780000000000001e-01  -3.3420000000000000e-01  -6.6600000000000006e-02   7.4499999999999997e-02  -2.6856000000000000e+00   1.0873200000000001e+01   3.0470999999999999e+00   2.6010000000000000e-01  -1.2509999999999999e-01   2.7955999999999999e+00
  -6.6100000000000006e-02  -5.0560000000000005e-01   8.5780000000000001e-01  -3.1509999999999999e-01  -9.4999999999999998e-03   3.5099999999999999e-02  -2.5301999999999998e+00   1.1073399999999999e+01   2.6989000000000001e+00   4.0460000000000002e-01   1.9199999999999998e-02   2.8001000000000000e+00
   2.1999999999999999e-02  -3.9570000000000000e-01   7.7210000000000001e-01  -3.0549999999999999e-01   9.5200000000000007e-02   1.7500000000000002e-02  -2.5301999999999998e+00   1.1206799999999999e+01   3.3953000000000002e+00   3.1790000000000002e-01   6.7400000000000002e-02   2.7734999999999999e+00
  -1.3230000000000000e-01  -3.0780000000000002e-01   4.2890000000000000e-01  -2.3870000000000000e-01  -2.8500000000000001e-02   7.4499999999999997e-02  -2.5524000000000000e+00   1.0873200000000001e+01   3.3083000000000000e+00   2.9859999999999998e-01   2.8899999999999999e-02   2.7469999999999999e+00
  -8.8200000000000001e-02  -4.3969999999999998e-01   1.4582999999999999e+00  -3.0549999999999999e-01   3.8100000000000002e-02  -4.3900000000000002e-02  -2.3971000000000000e+00   1.0939900000000000e+01   3.0470999999999999e+00   3.4680000000000000e-01   6.7400000000000002e-02   2.8089000000000000e+00
  -2.2040000000000001e-01  -4.6170000000000000e-01   6.8630000000000002e-01  -3.2460000000000000e-01  -9.4999999999999998e-03   6.5799999999999997e-02  -2.7522000000000002e+00   1.0984400000000001e+01   3.9177000000000000e+00   2.2159999999999999e-01   7.6999999999999999e-02   2.8045000000000000e+00
  -1.5429999999999999e-01  -3.5170000000000001e-01   1.3725000000000001e+00  -3.2460000000000000e-01   3.8100000000000002e-02   5.2600000000000001e-02  -2.5301999999999998e+00   1.1184500000000000e+01   3.5695000000000001e+00   4.1420000000000001e-01   6.7400000000000002e-02   2.8045000000000000e+00
  -1.1020000000000001e-01  -2.6379999999999998e-01   1.9730000000000001e+00  -7.6399999999999996e-02   3.8100000000000002e-02   4.8200000000000000e-02  -2.5968000000000000e+00   1.1028900000000000e+01   2.0893999999999999e+00   3.1790000000000002e-01   6.7400000000000002e-02   2.7734999999999999e+00
  -2.1999999999999999e-02  -4.3969999999999998e-01   7.7210000000000001e-01  -2.3870000000000000e-01   2.8500000000000001e-02   0.0000000000000000e+00  -2.4192000000000000e+00   1.1028900000000000e+01   3.5695000000000001e+00   3.7569999999999998e-01   1.9199999999999998e-02   2.8045000000000000e+00
  -4.8490000000000000e-01  -2.4179999999999999e-01   1.7157000000000000e+00  -1.5279999999999999e-01   1.9000000000000000e-02   2.1899999999999999e-02  -2.5968000000000000e+00   1.1095599999999999e+01   3.2212000000000001e+00   2.7939999999999998e-01   1.9199999999999998e-02   2.8089000000000000e+00
  -1.7630000000000001e-01  -7.2550000000000003e-01   6.8630000000000002e-01  -2.5779999999999997e-01   0.0000000000000000e+00   4.8200000000000000e-02  -2.5301999999999998e+00   1.1140100000000000e+01   3.6564999999999999e+00   2.9859999999999998e-01   5.7700000000000001e-02   2.8266000000000000e+00
   1.5429999999999999e-01   1.0990000000000000e-01  -5.1470000000000005e-01  -1.6230000000000000e-01   2.8500000000000001e-02   0.0000000000000000e+00  -2.6190000000000002e+00   1.1362399999999999e+01   2.6989000000000001e+00   3.4680000000000000e-01   4.8099999999999997e-02   2.7824000000000000e+00
   5.9509999999999996e-01  -3.0780000000000002e-01   9.4359999999999999e-01  -2.2910000000000000e-01   0.0000000000000000e+00  -3.0700000000000002e-02  -2.5968000000000000e+00   1.1117800000000001e+01   3.8306000000000000e+00   3.2750000000000001e-01   5.7700000000000001e-02   2.7602000000000002e+00
  -7.0530000000000004e-01  -3.9570000000000000e-01   7.7210000000000001e-01  -1.5279999999999999e-01   5.7099999999999998e-02   7.4499999999999997e-02  -2.4857999999999998e+00   1.0873200000000001e+01   3.4824000000000002e+00   3.4680000000000000e-01  -1.9199999999999998e-02   2.7778999999999998e+00
   3.5270000000000001e-01  -3.5170000000000001e-01   6.8630000000000002e-01  -2.9599999999999999e-01   1.9000000000000000e-02   9.2100000000000001e-02  -2.5080000000000000e+00   1.1318000000000000e+01   2.9600000000000000e+00   3.7569999999999998e-01   9.6199999999999994e-02   2.7557999999999998e+00
  -6.3919999999999999e-01  -3.5170000000000001e-01   1.2010000000000001e+00  -2.7689999999999998e-01   8.5599999999999996e-02   2.1899999999999999e-02  -2.4192000000000000e+00   1.1340199999999999e+01   3.1341999999999999e+00   3.0819999999999997e-01   7.6999999999999999e-02   2.7911999999999999e+00
   3.5270000000000001e-01  -5.4959999999999998e-01   1.6298999999999999e+00  -2.2910000000000000e-01   1.9000000000000000e-02   2.1899999999999999e-02  -2.7300000000000000e+00   1.1206799999999999e+01   3.8306000000000000e+00   3.3710000000000001e-01   3.8500000000000000e-02   2.7955999999999999e+00
  -3.7469999999999998e-01  -1.0990000000000000e-01   1.0294000000000001e+00  -1.8140000000000001e-01   1.7130000000000001e-01   2.1899999999999999e-02  -2.3083000000000000e+00   1.0650900000000000e+01   3.2212000000000001e+00   4.5269999999999999e-01   1.5400000000000000e-01   2.7778999999999998e+00
   4.1880000000000001e-01  -3.7369999999999998e-01   1.2010000000000001e+00  -1.8140000000000001e-01   1.9000000000000000e-02   8.7700000000000000e-02  -2.5080000000000000e+00   1.1206799999999999e+01   3.3953000000000002e+00   4.5269999999999999e-01   4.8099999999999997e-02   2.8266000000000000e+00
  -4.6289999999999998e-01  -1.3189999999999999e-01   6.8630000000000002e-01  -2.0050000000000001e-01   3.8100000000000002e-02  -8.8000000000000005e-03  -2.5301999999999998e+00   1.1362399999999999e+01   2.3506000000000000e+00   2.7939999999999998e-01   9.5999999999999992e-03   2.7557999999999998e+00
   1.5429999999999999e-01  -3.5170000000000001e-01   1.6298999999999999e+00  -3.3420000000000000e-01   5.7099999999999998e-02   8.3299999999999999e-02  -2.6412000000000000e+00   1.0962199999999999e+01   3.3953000000000002e+00   3.5639999999999999e-01  -2.8899999999999999e-02   2.8443000000000001e+00
  -4.1880000000000001e-01  -3.9570000000000000e-01   2.5740000000000002e-01  -2.6729999999999998e-01   4.7600000000000003e-02  -2.1899999999999999e-02  -2.5080000000000000e+00   1.0806500000000000e+01   2.9600000000000000e+00   3.1790000000000002e-01   0.0000000000000000e+00   2.7911999999999999e+00
   6.6100000000000006e-02  -2.4179999999999999e-01   6.8630000000000002e-01  -1.1459999999999999e-01   8.5599999999999996e-02   8.8000000000000005e-03  -2.4192000000000000e+00   1.1028900000000000e+01   2.7858999999999998e+00   2.6010000000000000e-01   3.8500000000000000e-02   2.7778999999999998e+00
  -3.5270000000000001e-01  -3.2979999999999998e-01   1.6298999999999999e+00  -2.7689999999999998e-01   1.1420000000000000e-01   2.6300000000000000e-02  -2.4192000000000000e+00   1.1162300000000000e+01   3.8306000000000000e+00   2.9859999999999998e-01   2.8899999999999999e-02   2.7513999999999998e+00
  -2.4249999999999999e-01  -5.0560000000000005e-01   1.0294000000000001e+00  -2.5779999999999997e-01  -1.9000000000000000e-02   6.5799999999999997e-02  -2.6190000000000002e+00   1.0939900000000000e+01   3.2212000000000001e+00   3.2750000000000001e-01  -7.6999999999999999e-02   2.7867999999999999e+00
  -3.5270000000000001e-01  -4.6170000000000000e-01   8.5800000000000001e-02  -2.1959999999999999e-01  -9.4999999999999998e-03   2.1899999999999999e-02  -2.3748999999999998e+00   1.1028900000000000e+01   4.0048000000000004e+00   3.3710000000000001e-01  -9.6199999999999994e-02   2.8266000000000000e+00
   0.0000000000000000e+00  -3.7369999999999998e-01   1.3725000000000001e+00  -2.7689999999999998e-01   6.6600000000000006e-02   2.6300000000000000e-02  -2.5746000000000002e+00   1.1073399999999999e+01   3.3953000000000002e+00   3.2750000000000001e-01   4.8099999999999997e-02   2.8045000000000000e+00
   6.6100000000000006e-02  -6.6000000000000003e-02   1.7160000000000000e-01  -1.5279999999999999e-01   1.1420000000000000e-01   5.7000000000000002e-02  -2.4636000000000000e+00   1.1251200000000001e+01   3.1341999999999999e+00   4.1420000000000001e-01   9.6199999999999994e-02   2.8222000000000000e+00
  -6.6100000000000006e-02  -3.5170000000000001e-01   6.8630000000000002e-01  -2.9599999999999999e-01   4.7600000000000003e-02   2.6300000000000000e-02  -2.5746000000000002e+00   1.1051100000000000e+01   2.6118000000000001e+00   3.4680000000000000e-01  -3.8500000000000000e-02   2.7513999999999998e+00
  -6.6100000000000006e-02  -3.0780000000000002e-01   4.2890000000000000e-01  -2.5779999999999997e-01   1.9000000000000000e-02   3.0700000000000002e-02  -2.5968000000000000e+00   1.1295700000000000e+01   3.6564999999999999e+00   3.7569999999999998e-01   9.6199999999999994e-02   2.7911999999999999e+00
  -3.0859999999999999e-01  -3.5170000000000001e-01   3.4310000000000002e-01  -1.3370000000000001e-01   9.4999999999999998e-03   5.2600000000000001e-02  -2.4636000000000000e+00   1.0939900000000000e+01   3.0470999999999999e+00   3.1790000000000002e-01  -1.9199999999999998e-02   2.8045000000000000e+00
   2.1999999999999999e-02  -6.3749999999999996e-01   1.4582999999999999e+00  -3.0549999999999999e-01   9.4999999999999998e-03   6.1400000000000003e-02  -2.5968000000000000e+00   1.1051100000000000e+01   2.9600000000000000e+00   4.4309999999999999e-01   5.7700000000000001e-02   2.8310000000000000e+00
  -1.9839999999999999e-01  -2.6379999999999998e-01   1.1152000000000000e+00  -1.7190000000000000e-01   9.5200000000000007e-02   3.0700000000000002e-02  -2.5301999999999998e+00   1.1251200000000001e+01   3.0470999999999999e+00   3.3710000000000001e-01   7.6999999999999999e-02   2.7778999999999998e+00
  -1.3230000000000000e-01  -3.9570000000000000e-01   1.3725000000000001e+00  -2.4820000000000000e-01   5.7099999999999998e-02   7.0199999999999999e-02  -2.5301999999999998e+00   1.0984400000000001e+01   3.9177000000000000e+00   3.9489999999999997e-01   9.6199999999999994e-02   2.8132999999999999e+00
  -1.5429999999999999e-01  -4.3969999999999998e-01   1.4582999999999999e+00  -1.4319999999999999e-01   4.7600000000000003e-02   5.7000000000000002e-02  -2.6190000000000002e+00   1.1028900000000000e+01   3.0470999999999999e+00   3.8529999999999998e-01  -1.9199999999999998e-02   2.8089000000000000e+00
   0.0000000000000000e+00  -3.2979999999999998e-01   1.4582999999999999e+00  -2.0999999999999999e-01  -5.7099999999999998e-02   2.6300000000000000e-02  -2.5524000000000000e+00   1.1251200000000001e+01   3.4824000000000002e+00   3.1790000000000002e-01   3.8500000000000000e-02   2.7955999999999999e+00
  -8.8200000000000001e-02  -4.1770000000000002e-01   1.0294000000000001e+00  -2.5779999999999997e-01   6.6600000000000006e-02  -4.4000000000000003e-03  -2.4857999999999998e+00   1.1073399999999999e+01   3.0470999999999999e+00   3.4680000000000000e-01  -3.8500000000000000e-02   2.7646999999999999e+00
   2.6450000000000001e-01  -2.6379999999999998e-01   6.8630000000000002e-01  -2.1959999999999999e-01   9.5200000000000007e-02   6.1400000000000003e-02  -2.3527000000000000e+00   1.1028900000000000e+01   3.2212000000000001e+00   3.8529999999999998e-01   2.8899999999999999e-02   2.7824000000000000e+00
  -1.7630000000000001e-01  -4.3969999999999998e-01   1.1152000000000000e+00  -2.1959999999999999e-01   1.3320000000000001e-01   0.0000000000000000e+00  -2.4636000000000000e+00   1.0962199999999999e+01   3.8306000000000000e+00   3.6599999999999999e-01   8.6599999999999996e-02   2.7824000000000000e+00
   6.6100000000000006e-02  -3.2979999999999998e-01   1.2010000000000001e+00  -1.8140000000000001e-01   3.8100000000000002e-02   5.2600000000000001e-02  -2.5968000000000000e+00   1.1162300000000000e+01   2.6118000000000001e+00   3.9489999999999997e-01   4.8099999999999997e-02   2.7778999999999998e+00
   4.4100000000000000e-02  -3.0780000000000002e-01   1.0294000000000001e+00  -2.2910000000000000e-01  -3.8100000000000002e-02   3.5099999999999999e-02  -2.5968000000000000e+00   1.1095599999999999e+01   2.6118000000000001e+00   3.8529999999999998e-01  -7.6999999999999999e-02   2.8222000000000000e+00
  -2.2040000000000001e-01  -4.8359999999999997e-01   0.0000000000000000e+00  -2.4820000000000000e-01   8.5599999999999996e-02  -4.4000000000000003e-03  -2.4636000000000000e+00   1.1140100000000000e+01   3.5695000000000001e+00   3.3710000000000001e-01   3.8500000000000000e-02   2.8222000000000000e+00
  -2.2040000000000001e-01  -3.9570000000000000e-01   1.2867999999999999e+00  -1.8140000000000001e-01   8.5599999999999996e-02   9.2100000000000001e-02  -2.4413999999999998e+00   1.1273500000000000e+01   3.6564999999999999e+00   3.7569999999999998e-01   1.1550000000000001e-01   2.7646999999999999e+00
  -6.6100000000000006e-02  -4.1770000000000002e-01   1.1152000000000000e+00  -3.3420000000000000e-01   1.2370000000000000e-01   1.3200000000000000e-02  -2.4413999999999998e+00   1.1073399999999999e+01   3.2212000000000001e+00   4.1420000000000001e-01  -4.8099999999999997e-02   2.7734999999999999e+00
   0.0000000000000000e+00  -3.9570000000000000e-01   7.7210000000000001e-01  -2.0999999999999999e-01   4.7600000000000003e-02   7.0199999999999999e-02  -2.4857999999999998e+00   1.1095599999999999e+01   2.5247000000000002e+00   2.6010000000000000e-01  -9.5999999999999992e-03   2.8178000000000001e+00
  -1.3230000000000000e-01  -5.4959999999999998e-01   5.1470000000000005e-01  -2.9599999999999999e-01  -3.8100000000000002e-02   3.0700000000000002e-02  -2.7300000000000000e+00   1.1073399999999999e+01   2.8730000000000002e+00   3.5639999999999999e-01   4.8099999999999997e-02   2.8045000000000000e+00
  -8.8200000000000001e-02  -4.1770000000000002e-01   1.4582999999999999e+00  -2.4820000000000000e-01   9.4999999999999998e-03  -1.7500000000000002e-02  -2.5301999999999998e+00   1.0806500000000000e+01   2.0893999999999999e+00   3.2750000000000001e-01   6.7400000000000002e-02   2.7955999999999999e+00
  -6.6100000000000006e-02  -3.2979999999999998e-01   6.8630000000000002e-01  -2.4820000000000000e-01   3.8100000000000002e-02  -8.8000000000000005e-03  -2.5746000000000002e+00   1.1028900000000000e+01   2.2635999999999998e+00   3.1790000000000002e-01   0.0000000000000000e+00   2.8310000000000000e+00
   1.1020000000000001e-01  -1.3189999999999999e-01   1.6298999999999999e+00  -1.6230000000000000e-01   7.6100000000000001e-02   1.0960000000000000e-01  -2.2860999999999998e+00   1.1006700000000000e+01   3.5695000000000001e+00   3.2750000000000001e-01   0.0000000000000000e+00   2.8089000000000000e+00
  -1.1020000000000001e-01  -3.9570000000000000e-01   8.5780000000000001e-01  -3.0549999999999999e-01   3.8100000000000002e-02   2.1899999999999999e-02  -2.5968000000000000e+00   1.1206799999999999e+01   2.6118000000000001e+00   4.9130000000000001e-01  -4.8099999999999997e-02   2.8266000000000000e+00
  -6.6100000000000006e-02  -3.9570000000000000e-01   5.1470000000000005e-01  -3.3420000000000000e-01   1.1420000000000000e-01  -4.4000000000000003e-03  -2.5301999999999998e+00   1.1006700000000000e+01   2.7858999999999998e+00   3.4680000000000000e-01   3.8500000000000000e-02   2.8001000000000000e+00
  -2.1999999999999999e-02  -4.8359999999999997e-01   9.4359999999999999e-01  -2.6729999999999998e-01   1.3320000000000001e-01   6.5799999999999997e-02  -2.5301999999999998e+00   1.0873200000000001e+01   3.3953000000000002e+00   3.1790000000000002e-01  -9.5999999999999992e-03   2.7690999999999999e+00
  -6.6100000000000006e-02  -2.6379999999999998e-01   0.0000000000000000e+00  -2.5779999999999997e-01  -8.5599999999999996e-02   2.1899999999999999e-02  -2.4857999999999998e+00   1.1006700000000000e+01   2.8730000000000002e+00   3.7569999999999998e-01   9.5999999999999992e-03   2.7955999999999999e+00
  -1.7630000000000001e-01  -3.7369999999999998e-01   1.1152000000000000e+00  -2.6729999999999998e-01   7.6100000000000001e-02   1.3200000000000000e-02  -2.6190000000000002e+00   1.0873200000000001e+01   3.4824000000000002e+00   3.7569999999999998e-01   4.8099999999999997e-02   2.8089000000000000e+00
  -8.8200000000000001e-02  -4.3969999999999998e-01   9.4359999999999999e-01  -2.8639999999999999e-01   6.6600000000000006e-02   1.7500000000000002e-02  -2.5968000000000000e+00   1.1095599999999999e+01   4.0048000000000004e+00   3.8529999999999998e-01   2.8899999999999999e-02   2.8132999999999999e+00
   1.7630000000000001e-01  -3.9570000000000000e-01   5.1470000000000005e-01  -3.0549999999999999e-01   3.8100000000000002e-02   5.2600000000000001e-02  -2.3527000000000000e+00   1.1073399999999999e+01   3.3953000000000002e+00   4.2380000000000001e-01  -9.5999999999999992e-03   2.8222000000000000e+00
  -4.4100000000000000e-02  -3.5170000000000001e-01   8.5780000000000001e-01  -2.1959999999999999e-01  -3.8100000000000002e-02   6.5799999999999997e-02  -2.4192000000000000e+00   1.1051100000000000e+01   3.3083000000000000e+00   4.2380000000000001e-01   4.8099999999999997e-02   2.8443000000000001e+00
   6.6100000000000006e-02   0.0000000000000000e+00   6.0050000000000003e-01  -2.2910000000000000e-01   3.8100000000000002e-02  -3.9500000000000000e-02  -2.6190000000000002e+00   1.1073399999999999e+01   3.2212000000000001e+00   3.3710000000000001e-01   2.8899999999999999e-02   2.7955999999999999e+00
  -8.8200000000000001e-02  -2.4179999999999999e-01   8.5780000000000001e-01  -2.1959999999999999e-01   6.6600000000000006e-02   2.6300000000000000e-02  -2.4636000000000000e+00   1.1028900000000000e+01   3.6564999999999999e+00   3.6599999999999999e-01   2.8899999999999999e-02   2.7734999999999999e+00
  -2.1999999999999999e-02  -3.2979999999999998e-01   7.7210000000000001e-01  -2.5779999999999997e-01   1.1420000000000000e-01   5.2600000000000001e-02  -2.5968000000000000e+00   1.0828799999999999e+01   3.3083000000000000e+00   3.6599999999999999e-01   0.0000000000000000e+00   2.8222000000000000e+00
  -2.2040000000000001e-01  -3.9570000000000000e-01   1.3725000000000001e+00  -3.1509999999999999e-01   8.5599999999999996e-02   8.8000000000000005e-03  -2.8853000000000000e+00   1.1406900000000000e+01   3.1341999999999999e+00   3.0819999999999997e-01  -3.8500000000000000e-02   2.9106000000000001e+00
   2.4249999999999999e-01  -4.3969999999999998e-01   1.2867999999999999e+00  -2.8639999999999999e-01  -3.8100000000000002e-02   4.8200000000000000e-02  -2.7744000000000000e+00   1.1762700000000001e+01   4.1788999999999996e+00   3.7569999999999998e-01   4.8099999999999997e-02   2.8399000000000001e+00
  -8.8200000000000001e-02  -3.9570000000000000e-01   8.5780000000000001e-01  -2.4820000000000000e-01   4.7600000000000003e-02   1.3200000000000000e-02  -2.4192000000000000e+00   1.0606400000000001e+01   2.8730000000000002e+00   2.9859999999999998e-01   5.7700000000000001e-02   2.7778999999999998e+00
   8.8200000000000001e-02  -3.5170000000000001e-01   5.1470000000000005e-01  -2.3870000000000000e-01   9.4999999999999998e-03   2.1899999999999999e-02  -2.5968000000000000e+00   1.1206799999999999e+01   3.6564999999999999e+00   4.0460000000000002e-01   9.6199999999999994e-02   2.8487000000000000e+00
  -3.0859999999999999e-01   2.1999999999999999e-02   8.5800000000000001e-02  -1.3370000000000001e-01   0.0000000000000000e+00   1.7500000000000002e-02  -2.6190000000000002e+00   1.1384700000000000e+01   2.4377000000000000e+00   3.8529999999999998e-01   4.8099999999999997e-02   2.7955999999999999e+00
   6.6100000000000006e-02  -4.8359999999999997e-01   1.7160000000000000e-01  -2.0050000000000001e-01   2.8500000000000001e-02   7.0199999999999999e-02  -2.6634000000000002e+00   1.1117800000000001e+01   3.1341999999999999e+00   3.3710000000000001e-01  -2.8899999999999999e-02   2.8178000000000001e+00
  -6.6100000000000006e-02  -5.4959999999999998e-01  -8.5800000000000001e-02  -2.2910000000000000e-01   1.9000000000000000e-02   3.9500000000000000e-02  -2.5746000000000002e+00   1.1117800000000001e+01   2.9600000000000000e+00   3.4680000000000000e-01  -7.6999999999999999e-02   2.8443000000000001e+00
   4.6289999999999998e-01  -4.3999999999999997e-02   4.2890000000000000e-01  -2.6729999999999998e-01   9.4999999999999998e-03  -5.2600000000000001e-02  -2.7300000000000000e+00   1.1495799999999999e+01   2.8730000000000002e+00   3.3710000000000001e-01   7.6999999999999999e-02   2.7513999999999998e+00
   2.1999999999999999e-02  -5.9360000000000002e-01   6.8630000000000002e-01  -1.3370000000000001e-01  -2.8500000000000001e-02   4.4000000000000003e-03  -2.3748999999999998e+00   1.0917700000000000e+01   3.6564999999999999e+00   3.9489999999999997e-01  -9.5999999999999992e-03   2.8001000000000000e+00
   2.1999999999999999e-02  -2.8580000000000000e-01   1.6298999999999999e+00  -2.5779999999999997e-01   1.1420000000000000e-01   3.0700000000000002e-02  -2.3083000000000000e+00   1.0784300000000000e+01   3.1341999999999999e+00   2.9859999999999998e-01  -3.8500000000000000e-02   2.8089000000000000e+00
  -3.5270000000000001e-01  -1.7590000000000000e-01   1.9730000000000001e+00  -2.8639999999999999e-01   5.7099999999999998e-02   3.0700000000000002e-02  -2.4857999999999998e+00   1.1406900000000000e+01   2.8730000000000002e+00   3.6599999999999999e-01   5.7700000000000001e-02   2.8178000000000001e+00
   0.0000000000000000e+00  -3.2979999999999998e-01   1.1152000000000000e+00  -2.5779999999999997e-01   6.6600000000000006e-02   2.6300000000000000e-02  -2.4413999999999998e+00   1.1117800000000001e+01   3.3083000000000000e+00   3.2750000000000001e-01   1.9199999999999998e-02   2.7867999999999999e+00
  -2.6450000000000001e-01  -2.1980000000000000e-01   1.9730000000000001e+00  -1.6230000000000000e-01   6.6600000000000006e-02   3.5099999999999999e-02  -2.5301999999999998e+00   1.1117800000000001e+01   3.2212000000000001e+00   3.5639999999999999e-01   9.5999999999999992e-03   2.8222000000000000e+00
   6.6100000000000006e-02  -3.9570000000000000e-01   1.8872000000000000e+00  -3.1509999999999999e-01   2.8500000000000001e-02   7.0199999999999999e-02  -2.3527000000000000e+00   1.1028900000000000e+01   2.9600000000000000e+00   3.4680000000000000e-01   1.9199999999999998e-02   2.7469999999999999e+00
   4.4100000000000000e-02  -1.9789999999999999e-01   8.5800000000000001e-02  -1.5279999999999999e-01   9.4999999999999998e-03  -4.4000000000000003e-03  -2.3971000000000000e+00   1.1206799999999999e+01   2.2635999999999998e+00   3.8529999999999998e-01  -2.8899999999999999e-02   2.8310000000000000e+00
   1.1020000000000001e-01  -2.8580000000000000e-01   8.5780000000000001e-01  -2.8639999999999999e-01  -3.8100000000000002e-02   2.6300000000000000e-02  -2.5968000000000000e+00   1.1228999999999999e+01   3.3083000000000000e+00   3.5639999999999999e-01   4.8099999999999997e-02   2.7734999999999999e+00
  -6.6100000000000006e-02  -3.2979999999999998e-01   1.3725000000000001e+00  -2.9599999999999999e-01  -9.4999999999999998e-03  -4.4000000000000003e-03  -2.5524000000000000e+00   1.0695399999999999e+01   2.8730000000000002e+00   2.8899999999999998e-01   2.8899999999999999e-02   2.8266000000000000e+00
  -1.3230000000000000e-01  -3.2979999999999998e-01   5.1470000000000005e-01  -1.0500000000000000e-01   4.7600000000000003e-02   3.9500000000000000e-02  -2.4857999999999998e+00   1.1162300000000000e+01   3.6564999999999999e+00   2.9859999999999998e-01   1.2509999999999999e-01   2.7867999999999999e+00
   6.6100000000000006e-02  -2.6379999999999998e-01   6.0050000000000003e-01  -1.3370000000000001e-01   2.8500000000000001e-02   5.7000000000000002e-02  -2.3971000000000000e+00   1.1162300000000000e+01   2.1764999999999999e+00   3.4680000000000000e-01  -9.5999999999999992e-03   2.7911999999999999e+00
  -3.7469999999999998e-01  -2.8580000000000000e-01   2.5740000000000002e-01  -2.6729999999999998e-01   5.7099999999999998e-02   1.3200000000000000e-02  -2.4857999999999998e+00   1.1140100000000000e+01   3.0470999999999999e+00   4.1420000000000001e-01   5.7700000000000001e-02   2.8266000000000000e+00
  -1.7630000000000001e-01  -5.7160000000000000e-01   2.0588000000000002e+00  -1.8140000000000001e-01  -4.7600000000000003e-02   8.3299999999999999e-02  -2.7300000000000000e+00   1.1051100000000000e+01   3.0470999999999999e+00   4.0460000000000002e-01  -4.8099999999999997e-02   2.8132999999999999e+00
   0.0000000000000000e+00  -3.0780000000000002e-01  -8.5800000000000001e-02  -2.1959999999999999e-01   0.0000000000000000e+00   2.6300000000000000e-02  -2.7078000000000002e+00   1.0984400000000001e+01   3.3953000000000002e+00   3.5639999999999999e-01   6.7400000000000002e-02   2.8178000000000001e+00
  -1.1020000000000001e-01  -1.0990000000000000e-01   1.1152000000000000e+00  -2.4820000000000000e-01   7.6100000000000001e-02   1.3200000000000000e-02  -2.3748999999999998e+00   1.1117800000000001e+01   3.0470999999999999e+00   3.0819999999999997e-01   2.8899999999999999e-02   2.7867999999999999e+00
  -8.8200000000000001e-02  -3.2979999999999998e-01   5.1470000000000005e-01  -1.6230000000000000e-01   7.6100000000000001e-02   4.8200000000000000e-02  -2.6634000000000002e+00   1.1006700000000000e+01   3.3083000000000000e+00   3.4680000000000000e-01   1.0580000000000001e-01   2.7778999999999998e+00
  -6.6100000000000006e-02  -3.2979999999999998e-01   9.4359999999999999e-01  -1.5279999999999999e-01  -2.8500000000000001e-02   4.3900000000000002e-02  -2.6412000000000000e+00   1.1073399999999999e+01   3.2212000000000001e+00   3.4680000000000000e-01   9.6199999999999994e-02   2.7867999999999999e+00
  -4.4100000000000000e-02  -3.2979999999999998e-01   4.2890000000000000e-01  -2.3870000000000000e-01   0.0000000000000000e+00   8.7700000000000000e-02  -2.5746000000000002e+00   1.1095599999999999e+01   3.1341999999999999e+00   4.3350000000000000e-01  -3.8500000000000000e-02   2.8045000000000000e+00
  -1.7630000000000001e-01  -2.4179999999999999e-01   4.2890000000000000e-01  -9.5500000000000002e-02   9.4999999999999998e-03   7.0199999999999999e-02  -2.3304999999999998e+00   1.1318000000000000e+01   3.2212000000000001e+00   3.8529999999999998e-01   1.5400000000000000e-01   2.8001000000000000e+00
  -8.8200000000000001e-02  -1.9789999999999999e-01   1.5441000000000000e+00  -1.7190000000000000e-01   1.8079999999999999e-01   4.8200000000000000e-02  -2.3304999999999998e+00   1.1140100000000000e+01   3.3953000000000002e+00   3.0819999999999997e-01   1.1550000000000001e-01   2.7955999999999999e+00
  -1.1020000000000001e-01  -4.3969999999999998e-01   1.5441000000000000e+00  -2.5779999999999997e-01   2.8500000000000001e-02   2.1899999999999999e-02  -2.6190000000000002e+00   1.1140100000000000e+01   3.0470999999999999e+00   3.3710000000000001e-01   9.5999999999999992e-03   2.7734999999999999e+00
  -4.4100000000000000e-02  -3.7369999999999998e-01   1.9730000000000001e+00  -2.4820000000000000e-01   1.2370000000000000e-01  -8.8000000000000005e-03  -2.5746000000000002e+00   1.1073399999999999e+01   3.2212000000000001e+00   3.8529999999999998e-01   6.7400000000000002e-02   2.8310000000000000e+00
   6.6100000000000006e-02  -4.3969999999999998e-01   2.5740000000000002e-01  -2.5779999999999997e-01   1.9000000000000000e-02   4.4000000000000003e-03  -2.5968000000000000e+00   1.1162300000000000e+01   3.9177000000000000e+00   3.4680000000000000e-01   1.9199999999999998e-02   2.8045000000000000e+00
   8.8200000000000001e-02  -8.7900000000000006e-02  -8.5800000000000001e-02  -1.3370000000000001e-01  -9.5200000000000007e-02   1.0090000000000000e-01  -2.5746000000000002e+00   1.0984400000000001e+01   2.8730000000000002e+00   3.1790000000000002e-01   1.9199999999999998e-02   2.8178000000000001e+00
  -2.8649999999999998e-01  -2.8580000000000000e-01   1.2010000000000001e+00  -1.9089999999999999e-01   3.8100000000000002e-02   0.0000000000000000e+00  -2.5080000000000000e+00   1.1073399999999999e+01   3.4824000000000002e+00   3.5639999999999999e-01   0.0000000000000000e+00   2.8132999999999999e+00
  -1.1020000000000001e-01  -1.0990000000000000e-01   5.1470000000000005e-01  -2.0050000000000001e-01   6.6600000000000006e-02   9.2100000000000001e-02  -2.4192000000000000e+00   1.1184500000000000e+01   3.3083000000000000e+00   3.5639999999999999e-01   1.9199999999999998e-02   2.8708000000000000e+00
  -2.1999999999999999e-02  -1.5390000000000001e-01   1.0294000000000001e+00  -1.4319999999999999e-01   9.4999999999999998e-03   5.7000000000000002e-02  -2.3748999999999998e+00   1.1206799999999999e+01   2.9600000000000000e+00   3.3710000000000001e-01   1.9199999999999998e-02   2.7867999999999999e+00
   4.4100000000000000e-02  -7.0350000000000001e-01   1.8015000000000001e+00  -3.0549999999999999e-01   9.4999999999999998e-03   3.0700000000000002e-02  -2.5968000000000000e+00   1.1095599999999999e+01   3.6564999999999999e+00   3.6599999999999999e-01  -9.5999999999999992e-03   2.8132999999999999e+00
  -8.8200000000000001e-02  -3.5170000000000001e-01   1.5441000000000000e+00  -2.3870000000000000e-01   9.5200000000000007e-02   3.9500000000000000e-02  -2.5524000000000000e+00   1.1162300000000000e+01   3.4824000000000002e+00   3.2750000000000001e-01  -2.8899999999999999e-02   2.7955999999999999e+00
  -6.6100000000000006e-02  -3.2979999999999998e-01   1.2867999999999999e+00  -9.5500000000000002e-02   7.6100000000000001e-02   4.8200000000000000e-02  -2.5301999999999998e+00   1.1095599999999999e+01   3.4824000000000002e+00   3.5639999999999999e-01   3.8500000000000000e-02   2.8001000000000000e+00
  -1.5429999999999999e-01  -5.9360000000000002e-01   8.5780000000000001e-01  -2.1959999999999999e-01  -6.6600000000000006e-02   5.7000000000000002e-02  -2.5524000000000000e+00   1.1318000000000000e+01   3.1341999999999999e+00   3.8529999999999998e-01   2.8899999999999999e-02   2.8001000000000000e+00
  -1.1020000000000001e-01  -3.9570000000000000e-01   7.7210000000000001e-01  -2.3870000000000000e-01   8.5599999999999996e-02   5.2600000000000001e-02  -2.4636000000000000e+00   1.1140100000000000e+01   3.3083000000000000e+00   3.7569999999999998e-01   9.5999999999999992e-03   2.7824000000000000e+00
   0.0000000000000000e+00  -3.5170000000000001e-01   8.5780000000000001e-01  -1.7190000000000000e-01  -5.7099999999999998e-02   9.6500000000000002e-02  -2.3527000000000000e+00   1.1117800000000001e+01   2.7858999999999998e+00   3.1790000000000002e-01   1.9199999999999998e-02   2.8089000000000000e+00
  -4.4100000000000000e-02  -2.1980000000000000e-01   1.1152000000000000e+00  -2.4820000000000000e-01   1.3320000000000001e-01   2.1899999999999999e-02  -2.6634000000000002e+00   1.1073399999999999e+01   3.6564999999999999e+00   3.1790000000000002e-01  -1.9199999999999998e-02   2.8310000000000000e+00
   8.8200000000000001e-02  -3.7369999999999998e-01   1.5441000000000000e+00  -2.8639999999999999e-01   6.6600000000000006e-02   3.5099999999999999e-02  -2.4636000000000000e+00   1.1184500000000000e+01   3.3083000000000000e+00   2.8899999999999998e-01   3.8500000000000000e-02   2.8178000000000001e+00
  -1.7630000000000001e-01  -4.6170000000000000e-01   1.2010000000000001e+00  -3.0549999999999999e-01   9.5200000000000007e-02   6.1400000000000003e-02  -2.5301999999999998e+00   1.0851000000000001e+01   3.4824000000000002e+00   2.7939999999999998e-01   5.7700000000000001e-02   2.7602000000000002e+00
  -8.8200000000000001e-02  -3.2979999999999998e-01   7.7210000000000001e-01  -1.8140000000000001e-01   9.4999999999999998e-03   1.3200000000000000e-02  -2.7522000000000002e+00   1.1051100000000000e+01   2.8730000000000002e+00   4.6239999999999998e-01   4.8099999999999997e-02   2.8132999999999999e+00
  -1.7630000000000001e-01  -3.5170000000000001e-01   6.8630000000000002e-01  -2.7689999999999998e-01  -1.9000000000000000e-02   5.2600000000000001e-02  -2.5746000000000002e+00   1.1006700000000000e+01   2.8730000000000002e+00   3.9489999999999997e-01   6.7400000000000002e-02   2.8178000000000001e+00
  -1.1020000000000001e-01  -3.0780000000000002e-01   1.2867999999999999e+00  -2.9599999999999999e-01   3.8100000000000002e-02   4.3900000000000002e-02  -2.4636000000000000e+00   1.1006700000000000e+01   2.5247000000000002e+00   3.0819999999999997e-01   9.5999999999999992e-03   2.8353999999999999e+00
  -1.3230000000000000e-01  -3.9570000000000000e-01   1.0294000000000001e+00  -1.9089999999999999e-01  -1.9000000000000000e-02   2.6300000000000000e-02  -2.3971000000000000e+00   1.1117800000000001e+01   3.3083000000000000e+00   3.1790000000000002e-01   2.8899999999999999e-02   2.8132999999999999e+00
  -1.7630000000000001e-01  -3.2979999999999998e-01   0.0000000000000000e+00  -1.6230000000000000e-01   4.7600000000000003e-02   1.3200000000000000e-02  -2.5746000000000002e+00   1.1073399999999999e+01   3.3953000000000002e+00   3.8529999999999998e-01   9.5999999999999992e-03   2.8045000000000000e+00
   0.0000000000000000e+00  -2.4179999999999999e-01   1.0294000000000001e+00  -2.4820000000000000e-01   0.0000000000000000e+00   8.8000000000000005e-03  -2.4636000000000000e+00   1.1206799999999999e+01   2.7858999999999998e+00   4.0460000000000002e-01   2.8899999999999999e-02   2.7955999999999999e+00
  -1.3230000000000000e-01  -2.8580000000000000e-01   5.1470000000000005e-01  -3.2460000000000000e-01   1.9000000000000000e-02   3.9500000000000000e-02  -2.5080000000000000e+00   1.1140100000000000e+01   2.7858999999999998e+00   3.2750000000000001e-01   2.8899999999999999e-02   2.8222000000000000e+00
  -2.1999999999999999e-02  -3.9570000000000000e-01   8.5780000000000001e-01  -2.9599999999999999e-01   7.6100000000000001e-02   9.6500000000000002e-02  -2.7078000000000002e+00   1.1117800000000001e+01   3.0470999999999999e+00   4.2380000000000001e-01   2.8899999999999999e-02   2.8045000000000000e+00
   2.1999999999999999e-02  -1.7590000000000000e-01   6.8630000000000002e-01  -1.2410000000000000e-01   4.7600000000000003e-02   6.5799999999999997e-02  -2.5524000000000000e+00   1.1251200000000001e+01   3.0470999999999999e+00   4.1420000000000001e-01   5.7700000000000001e-02   2.7646999999999999e+00
  -1.1020000000000001e-01  -2.4179999999999999e-01   8.5780000000000001e-01  -2.0999999999999999e-01   6.6600000000000006e-02   1.3200000000000000e-02  -2.3971000000000000e+00   1.1073399999999999e+01   3.7435999999999998e+00   2.2159999999999999e-01   1.3469999999999999e-01   2.7734999999999999e+00
   2.1999999999999999e-02  -5.0560000000000005e-01   1.1152000000000000e+00  -1.8140000000000001e-01   3.8100000000000002e-02   6.1400000000000003e-02  -2.4413999999999998e+00   1.0984400000000001e+01   2.7858999999999998e+00   3.0819999999999997e-01  -3.8500000000000000e-02   2.8132999999999999e+00
  -8.8200000000000001e-02  -4.8359999999999997e-01   9.4359999999999999e-01  -2.0999999999999999e-01   1.9000000000000000e-02   3.0700000000000002e-02  -2.3527000000000000e+00   1.1184500000000000e+01   3.6564999999999999e+00   3.4680000000000000e-01  -5.7700000000000001e-02   2.8045000000000000e+00
  -4.4100000000000000e-02  -3.5170000000000001e-01   8.5780000000000001e-01  -3.3420000000000000e-01   8.5599999999999996e-02   6.5799999999999997e-02  -2.6190000000000002e+00   1.1184500000000000e+01   3.8306000000000000e+00   3.4680000000000000e-01   5.7700000000000001e-02   2.8353999999999999e+00
   0.0000000000000000e+00  -1.9789999999999999e-01   2.5740000000000002e-01  -1.5279999999999999e-01   4.7600000000000003e-02   5.2600000000000001e-02  -2.5524000000000000e+00   1.1095599999999999e+01   3.1341999999999999e+00   2.9859999999999998e-01  -9.5999999999999992e-03   2.7955999999999999e+00
  -2.4249999999999999e-01  -2.8580000000000000e-01   0.0000000000000000e+00  -3.0549999999999999e-01   1.2370000000000000e-01   7.8899999999999998e-02  -2.4192000000000000e+00   1.1095599999999999e+01   2.7858999999999998e+00   3.0819999999999997e-01   2.8899999999999999e-02   2.8531000000000000e+00
  -1.7630000000000001e-01  -1.5390000000000001e-01   9.4359999999999999e-01  -2.5779999999999997e-01  -1.9000000000000000e-02   7.0199999999999999e-02  -2.6856000000000000e+00   1.1140100000000000e+01   3.5695000000000001e+00   3.2750000000000001e-01   0.0000000000000000e+00   2.7824000000000000e+00
   0.0000000000000000e+00  -4.6170000000000000e-01   1.7157000000000000e+00  -2.3870000000000000e-01   3.8100000000000002e-02   6.1400000000000003e-02  -2.7744000000000000e+00   1.1206799999999999e+01   3.4824000000000002e+00   3.5639999999999999e-01   2.8899999999999999e-02   2.8178000000000001e+00
  -2.6450000000000001e-01  -1.3189999999999999e-01   8.5780000000000001e-01  -2.2910000000000000e-01  -1.9000000000000000e-02  -1.7500000000000002e-02  -2.5524000000000000e+00   1.1273500000000000e+01   3.7435999999999998e+00   2.7939999999999998e-01   1.9199999999999998e-02   2.8045000000000000e+00
  -2.6450000000000001e-01  -4.6170000000000000e-01   6.0050000000000003e-01  -1.7190000000000000e-01   7.6100000000000001e-02   4.4000000000000003e-03  -2.6190000000000002e+00   1.0962199999999999e+01   2.6118000000000001e+00   2.7939999999999998e-01  -1.9199999999999998e-02   2.8266000000000000e+00
   4.4100000000000000e-02  -2.1980000000000000e-01   4.2890000000000000e-01  -2.5779999999999997e-01   9.5200000000000007e-02   4.3900000000000002e-02  -2.4857999999999998e+00   1.1273500000000000e+01   3.4824000000000002e+00   4.0460000000000002e-01   5.7700000000000001e-02   2.8266000000000000e+00
  -4.4100000000000000e-02  -2.6379999999999998e-01   7.7210000000000001e-01  -2.0050000000000001e-01   3.8100000000000002e-02   5.7000000000000002e-02  -2.6634000000000002e+00   1.1095599999999999e+01   2.7858999999999998e+00   3.8529999999999998e-01   2.8899999999999999e-02   2.7911999999999999e+00
  -1.7630000000000001e-01  -4.3969999999999998e-01   1.1152000000000000e+00  -2.4820000000000000e-01   5.7099999999999998e-02   3.0700000000000002e-02  -2.6634000000000002e+00   1.0939900000000000e+01   3.7435999999999998e+00   3.1790000000000002e-01  -9.5999999999999992e-03   2.8178000000000001e+00
  -4.4100000000000000e-02  -3.2979999999999998e-01   1.0294000000000001e+00  -2.6729999999999998e-01   1.9000000000000000e-02   8.8000000000000005e-03  -2.4192000000000000e+00   1.1073399999999999e+01   3.8306000000000000e+00   4.1420000000000001e-01   1.1550000000000001e-01   2.7602000000000002e+00
  -1.1020000000000001e-01  -2.1980000000000000e-01   1.1152000000000000e+00  -1.2410000000000000e-01   1.2370000000000000e-01  -8.8000000000000005e-03  -2.6856000000000000e+00   1.1028900000000000e+01   2.3506000000000000e+00   3.8529999999999998e-01   4.8099999999999997e-02   2.7778999999999998e+00
  -6.6100000000000006e-02  -5.2759999999999996e-01   1.8015000000000001e+00  -3.8190000000000002e-01   8.5599999999999996e-02   1.3200000000000000e-02  -2.5080000000000000e+00   1.1184500000000000e+01   2.9600000000000000e+00   4.2380000000000001e-01   1.4430000000000001e-01   2.8089000000000000e+00
  -1.7630000000000001e-01  -2.4179999999999999e-01   5.1470000000000005e-01  -1.9089999999999999e-01   8.5599999999999996e-02   5.2600000000000001e-02  -2.6412000000000000e+00   1.1095599999999999e+01   2.8730000000000002e+00   3.1790000000000002e-01   3.8500000000000000e-02   2.8132999999999999e+00
   2.1999999999999999e-02  -3.2979999999999998e-01   1.6298999999999999e+00  -2.6729999999999998e-01  -1.3320000000000001e-01   7.0199999999999999e-02  -2.8853000000000000e+00   1.1206799999999999e+01   3.4824000000000002e+00   4.2380000000000001e-01   8.6599999999999996e-02   2.7911999999999999e+00
  -1.3230000000000000e-01  -1.9789999999999999e-01  -3.4310000000000002e-01  -2.0050000000000001e-01   1.9000000000000000e-02   2.6300000000000000e-02  -2.6190000000000002e+00   1.1006700000000000e+01   2.7858999999999998e+00   3.4680000000000000e-01  -5.7700000000000001e-02   2.8353999999999999e+00
  -2.1999999999999999e-02  -2.8580000000000000e-01   1.3725000000000001e+00  -1.3370000000000001e-01   9.5200000000000007e-02   3.0700000000000002e-02  -2.3971000000000000e+00   1.1051100000000000e+01   3.1341999999999999e+00   3.1790000000000002e-01   7.6999999999999999e-02   2.8222000000000000e+00
  -1.5429999999999999e-01  -4.1770000000000002e-01   7.7210000000000001e-01  -1.5279999999999999e-01   7.6100000000000001e-02   7.4499999999999997e-02  -2.6190000000000002e+00   1.1140100000000000e+01   2.9600000000000000e+00   3.9489999999999997e-01  -1.9199999999999998e-02   2.8178000000000001e+00
  -2.1999999999999999e-02  -1.9789999999999999e-01   1.2867999999999999e+00  -2.4820000000000000e-01   8.5599999999999996e-02   0.0000000000000000e+00  -2.7078000000000002e+00   1.1162300000000000e+01   3.1341999999999999e+00   3.3710000000000001e-01   9.6199999999999994e-02   2.8045000000000000e+00
  -3.9679999999999999e-01  -2.1980000000000000e-01   1.1152000000000000e+00  -2.4820000000000000e-01   5.7099999999999998e-02   2.6300000000000000e-02  -2.4413999999999998e+00   1.0873200000000001e+01   3.3953000000000002e+00   3.3710000000000001e-01   4.8099999999999997e-02   2.8045000000000000e+00
  -8.8200000000000001e-02  -5.0560000000000005e-01   1.2010000000000001e+00  -2.2910000000000000e-01   7.6100000000000001e-02   5.2600000000000001e-02  -2.4192000000000000e+00   1.1006700000000000e+01   2.6989000000000001e+00   2.6970000000000000e-01   0.0000000000000000e+00   2.7911999999999999e+00
  -1.1020000000000001e-01  -2.6379999999999998e-01  -1.7160000000000000e-01  -2.6729999999999998e-01   1.9000000000000000e-02   1.7500000000000002e-02  -2.7744000000000000e+00   1.1362399999999999e+01   2.7858999999999998e+00   2.9859999999999998e-01   1.9199999999999998e-02   2.8045000000000000e+00
   8.8200000000000001e-02  -4.1770000000000002e-01   2.5740000000000002e-01  -2.9599999999999999e-01   8.5599999999999996e-02   3.0700000000000002e-02  -2.3304999999999998e+00   1.0739800000000001e+01   3.3953000000000002e+00   3.3710000000000001e-01   5.7700000000000001e-02   2.7867999999999999e+00
  -6.6100000000000006e-02  -1.0990000000000000e-01  -8.5800000000000001e-02  -2.4820000000000000e-01   2.8500000000000001e-02   4.8200000000000000e-02  -2.2639000000000000e+00   1.0628600000000000e+01   3.2212000000000001e+00   2.9859999999999998e-01   2.8899999999999999e-02   2.7248999999999999e+00
  -6.6100000000000006e-02  -2.1980000000000000e-01   8.5780000000000001e-01  -3.1509999999999999e-01  -7.6100000000000001e-02   6.5799999999999997e-02  -2.7966000000000002e+00   1.1784900000000000e+01   4.1788999999999996e+00   3.5639999999999999e-01   1.6360000000000000e-01   2.7911999999999999e+00
  -1.1020000000000001e-01  -3.7369999999999998e-01   8.5780000000000001e-01  -2.0050000000000001e-01   1.2370000000000000e-01   4.8200000000000000e-02  -2.2860999999999998e+00   1.0762100000000000e+01   2.5247000000000002e+00   2.5050000000000000e-01  -5.7700000000000001e-02   2.8353999999999999e+00
  -1.3230000000000000e-01  -1.0990000000000000e-01   1.7160000000000000e-01  -1.2410000000000000e-01  -1.9000000000000000e-02  -4.4000000000000003e-03  -2.5524000000000000e+00   1.0984400000000001e+01   3.3953000000000002e+00   3.8529999999999998e-01   4.8099999999999997e-02   2.7425999999999999e+00
  -2.8649999999999998e-01  -3.0780000000000002e-01   5.1470000000000005e-01  -2.3870000000000000e-01  -9.4999999999999998e-03   7.0199999999999999e-02  -2.7300000000000000e+00   1.1451400000000000e+01   3.6564999999999999e+00   3.4680000000000000e-01   6.7400000000000002e-02   2.8001000000000000e+00
  -2.2040000000000001e-01  -3.7369999999999998e-01   1.2867999999999999e+00  -2.5779999999999997e-01  -2.8500000000000001e-02   6.5799999999999997e-02  -2.5746000000000002e+00   1.0851000000000001e+01   3.3953000000000002e+00   3.4680000000000000e-01   0.0000000000000000e+00   2.8178000000000001e+00
   1.1020000000000001e-01  -3.2979999999999998e-01   1.4582999999999999e+00  -3.1509999999999999e-01   1.1420000000000000e-01   1.3200000000000000e-02  -2.5080000000000000e+00   1.1318000000000000e+01   3.5695000000000001e+00   3.1790000000000002e-01   7.6999999999999999e-02   2.7778999999999998e+00
  -2.1999999999999999e-02  -3.9570000000000000e-01   7.7210000000000001e-01  -1.7190000000000000e-01   5.7099999999999998e-02   9.2100000000000001e-02  -2.4857999999999998e+00   1.1184500000000000e+01   2.0024000000000002e+00   3.0819999999999997e-01   1.9199999999999998e-02   2.8443000000000001e+00
  -1.1020000000000001e-01  -3.9570000000000000e-01   4.2890000000000000e-01  -2.1959999999999999e-01   5.7099999999999998e-02   8.8000000000000005e-03  -2.6190000000000002e+00   1.1384700000000000e+01   3.4824000000000002e+00   3.4680000000000000e-01   4.8099999999999997e-02   2.8222000000000000e+00
  -1.9839999999999999e-01  -4.8359999999999997e-01   1.7160000000000000e-01  -2.0050000000000001e-01   4.7600000000000003e-02   3.9500000000000000e-02  -2.4636000000000000e+00   1.1251200000000001e+01   3.1341999999999999e+00   3.6599999999999999e-01   0.0000000000000000e+00   2.8089000000000000e+00
  -4.4100000000000000e-02  -2.6379999999999998e-01   1.1152000000000000e+00  -1.9089999999999999e-01   5.7099999999999998e-02   3.5099999999999999e-02  -2.4636000000000000e+00   1.0962199999999999e+01   3.3083000000000000e+00   4.3350000000000000e-01  -5.7700000000000001e-02   2.7955999999999999e+00
  -1.3230000000000000e-01  -3.9570000000000000e-01   1.4582999999999999e+00  -2.1959999999999999e-01  -4.7600000000000003e-02   8.8000000000000005e-03  -2.6190000000000002e+00   1.1318000000000000e+01   3.0470999999999999e+00   3.9489999999999997e-01   8.6599999999999996e-02   2.8089000000000000e+00
   4.4100000000000000e-02  -3.0780000000000002e-01   4.2890000000000000e-01  -2.0999999999999999e-01  -2.8500000000000001e-02   5.7000000000000002e-02  -2.4636000000000000e+00   1.1073399999999999e+01   2.6989000000000001e+00   3.2750000000000001e-01   3.8500000000000000e-02   2.7824000000000000e+00
  -1.1020000000000001e-01  -4.8359999999999997e-01   8.5800000000000001e-02  -1.9089999999999999e-01   7.6100000000000001e-02   2.1899999999999999e-02  -2.4857999999999998e+00   1.1184500000000000e+01   3.4824000000000002e+00   4.2380000000000001e-01   5.7700000000000001e-02   2.8132999999999999e+00
  -1.5429999999999999e-01  -3.5170000000000001e-01   6.8630000000000002e-01  -2.7689999999999998e-01   4.7600000000000003e-02   2.1899999999999999e-02  -2.3971000000000000e+00   1.1162300000000000e+01   3.7435999999999998e+00   3.9489999999999997e-01   2.8899999999999999e-02   2.8266000000000000e+00
  -1.5429999999999999e-01  -2.8580000000000000e-01   9.4359999999999999e-01  -1.8140000000000001e-01   9.4999999999999998e-03   5.2600000000000001e-02  -2.4413999999999998e+00   1.0939900000000000e+01   2.6989000000000001e+00   3.9489999999999997e-01   2.8899999999999999e-02   2.7824000000000000e+00
  -1.9839999999999999e-01  -1.9789999999999999e-01   4.2890000000000000e-01  -2.6729999999999998e-01   0.0000000000000000e+00   6.1400000000000003e-02  -2.5080000000000000e+00   1.1095599999999999e+01   2.8730000000000002e+00   3.6599999999999999e-01   1.9199999999999998e-02   2.8001000000000000e+00
  -3.3060000000000000e-01  -4.3999999999999997e-02   4.2890000000000000e-01  -2.4820000000000000e-01   1.9000000000000000e-02   4.8200000000000000e-02  -2.5080000000000000e+00   1.0873200000000001e+01   2.9600000000000000e+00   3.5639999999999999e-01   0.0000000000000000e+00   2.8001000000000000e+00
  -6.6100000000000006e-02  -4.3969999999999998e-01   1.2867999999999999e+00  -1.7190000000000000e-01   3.8100000000000002e-02   3.5099999999999999e-02  -2.6412000000000000e+00   1.1117800000000001e+01   3.9177000000000000e+00   4.1420000000000001e-01   1.0580000000000001e-01   2.8045000000000000e+00
   6.6100000000000006e-02  -3.5170000000000001e-01   7.7210000000000001e-01  -2.3870000000000000e-01   9.4999999999999998e-03   1.0090000000000000e-01  -2.5746000000000002e+00   1.1117800000000001e+01   2.4377000000000000e+00   2.6010000000000000e-01   1.0580000000000001e-01   2.8001000000000000e+00
  -2.1999999999999999e-02  -3.9570000000000000e-01   1.6298999999999999e+00  -2.5779999999999997e-01   4.7600000000000003e-02   5.7000000000000002e-02  -2.5746000000000002e+00   1.1140100000000000e+01   3.4824000000000002e+00   3.8529999999999998e-01  -9.5999999999999992e-03   2.7867999999999999e+00
  -8.8200000000000001e-02  -3.2979999999999998e-01   6.8630000000000002e-01  -3.2460000000000000e-01   5.7099999999999998e-02   0.0000000000000000e+00  -2.4857999999999998e+00   1.0873200000000001e+01   3.9177000000000000e+00   3.4680000000000000e-01   2.8899999999999999e-02   2.7734999999999999e+00
  -1.5429999999999999e-01  -5.7160000000000000e-01   1.1152000000000000e+00  -4.3919999999999998e-01   5.7099999999999998e-02   2.1899999999999999e-02  -2.4857999999999998e+00   1.1162300000000000e+01   3.7435999999999998e+00   3.4680000000000000e-01  -4.8099999999999997e-02   2.7778999999999998e+00
   6.6100000000000006e-02  -3.9570000000000000e-01   1.4582999999999999e+00  -1.5279999999999999e-01   9.4999999999999998e-03   5.7000000000000002e-02  -2.6412000000000000e+00   1.1228999999999999e+01   3.6564999999999999e+00   4.0460000000000002e-01   1.0580000000000001e-01   2.8178000000000001e+00
  -2.8649999999999998e-01  -1.7590000000000000e-01   6.0050000000000003e-01  -2.3870000000000000e-01   5.7099999999999998e-02   6.1400000000000003e-02  -2.5746000000000002e+00   1.1251200000000001e+01   2.3506000000000000e+00   3.8529999999999998e-01   9.6199999999999994e-02   2.7911999999999999e+00
  -1.7630000000000001e-01  -1.5390000000000001e-01   7.7210000000000001e-01  -2.0999999999999999e-01   3.8100000000000002e-02   2.6300000000000000e-02  -2.4857999999999998e+00   1.0873200000000001e+01   3.0470999999999999e+00   4.2380000000000001e-01   7.6999999999999999e-02   2.7867999999999999e+00
  -8.8200000000000001e-02  -5.9360000000000002e-01   6.0050000000000003e-01  -3.1509999999999999e-01   3.8100000000000002e-02   1.7500000000000002e-02  -2.6412000000000000e+00   1.1117800000000001e+01   2.9600000000000000e+00   4.4309999999999999e-01   4.8099999999999997e-02   2.7867999999999999e+00
   2.1999999999999999e-02  -3.7369999999999998e-01   5.1470000000000005e-01  -2.7689999999999998e-01  -2.8500000000000001e-02   6.1400000000000003e-02  -2.4413999999999998e+00   1.1251200000000001e+01   3.1341999999999999e+00   4.0460000000000002e-01   8.6599999999999996e-02   2.7336999999999998e+00
  -1.1020000000000001e-01  -3.0780000000000002e-01   3.4310000000000002e-01  -2.2910000000000000e-01  -3.8100000000000002e-02   3.0700000000000002e-02  -2.5524000000000000e+00   1.1184500000000000e+01   2.7858999999999998e+00   3.2750000000000001e-01   2.8899999999999999e-02   2.8045000000000000e+00
  -2.6450000000000001e-01  -1.7590000000000000e-01   1.2867999999999999e+00  -9.5500000000000002e-02  -3.8100000000000002e-02   7.0199999999999999e-02  -2.5080000000000000e+00   1.1095599999999999e+01   2.8730000000000002e+00   5.1049999999999995e-01   0.0000000000000000e+00   2.8222000000000000e+00
  -4.4100000000000000e-02  -4.8359999999999997e-01   5.1470000000000005e-01  -2.2910000000000000e-01   3.8100000000000002e-02   7.8899999999999998e-02  -2.5746000000000002e+00   1.1273500000000000e+01   2.9600000000000000e+00   2.8899999999999998e-01   6.7400000000000002e-02   2.7867999999999999e+00
   2.1999999999999999e-02  -4.3969999999999998e-01   8.5780000000000001e-01  -1.9089999999999999e-01   2.8500000000000001e-02   5.2600000000000001e-02  -2.5080000000000000e+00   1.1095599999999999e+01   3.2212000000000001e+00   4.2380000000000001e-01   3.8500000000000000e-02   2.7955999999999999e+00
  -1.5429999999999999e-01  -3.7369999999999998e-01   1.5441000000000000e+00  -2.1959999999999999e-01  -7.6100000000000001e-02   5.2600000000000001e-02  -2.2195000000000000e+00   1.1340199999999999e+01   3.3953000000000002e+00   2.9859999999999998e-01   1.0580000000000001e-01   2.8266000000000000e+00
  -6.6100000000000006e-02  -3.7369999999999998e-01   1.2010000000000001e+00  -2.2910000000000000e-01   1.1420000000000000e-01   7.8899999999999998e-02  -2.4192000000000000e+00   1.1006700000000000e+01   3.3953000000000002e+00   4.2380000000000001e-01   1.6360000000000000e-01   2.8045000000000000e+00
   6.6100000000000006e-02  -2.6379999999999998e-01   6.0050000000000003e-01  -2.2910000000000000e-01   1.0470000000000000e-01   0.0000000000000000e+00  -2.6856000000000000e+00   1.1228999999999999e+01   2.8730000000000002e+00   3.9489999999999997e-01   3.8500000000000000e-02   2.7469999999999999e+00
   0.0000000000000000e+00  -1.7590000000000000e-01   1.2010000000000001e+00  -1.3370000000000001e-01   5.7099999999999998e-02   5.7000000000000002e-02  -2.6190000000000002e+00   1.1184500000000000e+01   2.7858999999999998e+00   3.4680000000000000e-01   8.6599999999999996e-02   2.8353999999999999e+00
  -2.8649999999999998e-01  -3.0780000000000002e-01   1.0294000000000001e+00  -2.8639999999999999e-01   0.0000000000000000e+00   1.7500000000000002e-02  -2.5080000000000000e+00   1.0962199999999999e+01   3.6564999999999999e+00   3.8529999999999998e-01   2.8899999999999999e-02   2.7911999999999999e+00
  -2.4249999999999999e-01  -1.3189999999999999e-01  -1.7160000000000000e-01  -2.0999999999999999e-01   2.8500000000000001e-02   7.4499999999999997e-02  -2.5968000000000000e+00   1.1384700000000000e+01   2.7858999999999998e+00   4.0460000000000002e-01  -4.8099999999999997e-02   2.8353999999999999e+00
  -2.1999999999999999e-02  -3.7369999999999998e-01   1.0294000000000001e+00  -2.0050000000000001e-01   7.6100000000000001e-02   3.9500000000000000e-02  -2.5968000000000000e+00   1.1073399999999999e+01   3.5695000000000001e+00   4.8159999999999997e-01  -9.5999999999999992e-03   2.8045000000000000e+00
  -1.1020000000000001e-01  -3.2979999999999998e-01   1.2867999999999999e+00  -2.7689999999999998e-01   9.5200000000000007e-02  -4.4000000000000003e-03  -2.4192000000000000e+00   1.1273500000000000e+01   2.8730000000000002e+00   4.1420000000000001e-01   2.8899999999999999e-02   2.8310000000000000e+00
  -8.8200000000000001e-02  -3.2979999999999998e-01   1.2010000000000001e+00  -2.6729999999999998e-01   2.8500000000000001e-02   2.6300000000000000e-02  -2.5524000000000000e+00   1.0984400000000001e+01   3.3083000000000000e+00   3.0819999999999997e-01   1.9199999999999998e-02   2.7734999999999999e+00
   0.0000000000000000e+00  -3.0780000000000002e-01   1.7157000000000000e+00  -2.5779999999999997e-01   9.4999999999999998e-03   6.1400000000000003e-02  -2.5746000000000002e+00   1.1162300000000000e+01   2.7858999999999998e+00   3.2750000000000001e-01   8.6599999999999996e-02   2.8045000000000000e+00
  -2.1999999999999999e-02  -1.7590000000000000e-01   1.0294000000000001e+00  -3.2460000000000000e-01   2.8500000000000001e-02   3.0700000000000002e-02  -2.6190000000000002e+00   1.1162300000000000e+01   3.2212000000000001e+00   4.5269999999999999e-01   3.8500000000000000e-02   2.7955999999999999e+00
  -4.4100000000000000e-02  -2.6379999999999998e-01   1.0294000000000001e+00  -2.6729999999999998e-01   6.6600000000000006e-02  -5.2600000000000001e-02  -2.4857999999999998e+00   1.1206799999999999e+01   2.7858999999999998e+00   3.3710000000000001e-01   4.8099999999999997e-02   2.8399000000000001e+00
  -2.1999999999999999e-02  -2.1980000000000000e-01   6.8630000000000002e-01  -1.1459999999999999e-01   4.7600000000000003e-02   6.5799999999999997e-02  -2.3083000000000000e+00   1.0939900000000000e+01   3.6564999999999999e+00   3.7569999999999998e-01   1.2509999999999999e-01   2.8178000000000001e+00
  -1.5429999999999999e-01  -4.8359999999999997e-01   1.3725000000000001e+00  -2.7689999999999998e-01   3.8100000000000002e-02   5.7000000000000002e-02  -2.3304999999999998e+00   1.1295700000000000e+01   3.2212000000000001e+00   3.6599999999999999e-01   1.2509999999999999e-01   2.7867999999999999e+00
  -1.3230000000000000e-01  -3.5170000000000001e-01   8.5780000000000001e-01  -2.2910000000000000e-01   3.8100000000000002e-02   0.0000000000000000e+00  -2.4857999999999998e+00   1.1273500000000000e+01   3.2212000000000001e+00   3.9489999999999997e-01   6.7400000000000002e-02   2.8178000000000001e+00
  -1.1020000000000001e-01  -5.0560000000000005e-01   5.1470000000000005e-01  -3.3420000000000000e-01  -2.8500000000000001e-02   3.0700000000000002e-02  -2.4413999999999998e+00   1.1028900000000000e+01   3.2212000000000001e+00   3.8529999999999998e-01  -9.5999999999999992e-03   2.7557999999999998e+00
  -3.7469999999999998e-01  -1.0990000000000000e-01   9.4359999999999999e-01  -1.5279999999999999e-01   1.9000000000000000e-02   5.2600000000000001e-02  -2.3748999999999998e+00   1.1206799999999999e+01   2.9600000000000000e+00   3.1790000000000002e-01   9.6199999999999994e-02   2.8001000000000000e+00
  -1.7630000000000001e-01  -4.1770000000000002e-01   1.0294000000000001e+00  -2.2910000000000000e-01   4.7600000000000003e-02   3.5099999999999999e-02  -2.4413999999999998e+00   1.1051100000000000e+01   2.8730000000000002e+00   2.9859999999999998e-01   3.8500000000000000e-02   2.7646999999999999e+00
   0.0000000000000000e+00  -1.5390000000000001e-01   1.3725000000000001e+00  -2.5779999999999997e-01   7.6100000000000001e-02   5.7000000000000002e-02  -2.4857999999999998e+00   1.1073399999999999e+01   3.1341999999999999e+00   2.9859999999999998e-01   9.5999999999999992e-03   2.7867999999999999e+00
  -2.1999999999999999e-02  -3.2979999999999998e-01   2.5740000000000002e-01  -2.7689999999999998e-01  -3.8100000000000002e-02   4.3900000000000002e-02  -2.5524000000000000e+00   1.1184500000000000e+01   2.7858999999999998e+00   3.4680000000000000e-01   4.8099999999999997e-02   2.7690999999999999e+00
   6.6100000000000006e-02  -5.7160000000000000e-01   6.0050000000000003e-01  -2.7689999999999998e-01  -2.8500000000000001e-02   8.7700000000000000e-02  -2.6856000000000000e+00   1.0962199999999999e+01   3.3083000000000000e+00   3.9489999999999997e-01   6.7400000000000002e-02   2.8132999999999999e+00
  -4.4100000000000000e-02  -3.7369999999999998e-01   1.5441000000000000e+00  -2.9599999999999999e-01   6.6600000000000006e-02  -1.3200000000000000e-02  -2.5524000000000000e+00   1.1162300000000000e+01   2.8730000000000002e+00   2.9859999999999998e-01   7.6999999999999999e-02   2.7955999999999999e+00
  -1.5429999999999999e-01  -3.0780000000000002e-01   6.8630000000000002e-01  -2.7689999999999998e-01   4.7600000000000003e-02   5.2600000000000001e-02  -2.5080000000000000e+00   1.1362399999999999e+01   3.0470999999999999e+00   3.4680000000000000e-01  -1.9199999999999998e-02   2.8310000000000000e+00
  -1.3230000000000000e-01  -1.7590000000000000e-01   1.6298999999999999e+00  -1.6230000000000000e-01   1.9030000000000000e-01   6.1400000000000003e-02  -2.2860999999999998e+00   1.1518100000000000e+01   2.8730000000000002e+00   4.1420000000000001e-01   9.5999999999999992e-03   2.7734999999999999e+00
  -5.5110000000000003e-01  -1.5390000000000001e-01   3.4310000000000002e-01  -2.1959999999999999e-01   4.7600000000000003e-02   7.8899999999999998e-02  -2.4413999999999998e+00   1.1206799999999999e+01   3.5695000000000001e+00   3.2750000000000001e-01   6.7400000000000002e-02   2.8353999999999999e+00
   0.0000000000000000e+00  -3.5170000000000001e-01   1.2867999999999999e+00  -3.7240000000000001e-01   5.7099999999999998e-02   1.7500000000000002e-02  -2.6190000000000002e+00   1.1095599999999999e+01   3.3953000000000002e+00   3.5639999999999999e-01   0.0000000000000000e+00   2.8132999999999999e+00
   3.3060000000000000e-01  -3.0780000000000002e-01   2.3161999999999998e+00  -1.1459999999999999e-01   1.1420000000000000e-01   0.0000000000000000e+00  -2.5968000000000000e+00   1.1028900000000000e+01   2.8730000000000002e+00   3.5639999999999999e-01  -3.8500000000000000e-02   2.7778999999999998e+00
  -7.4939999999999996e-01  -4.1770000000000002e-01   1.0294000000000001e+00  -2.4820000000000000e-01   1.2370000000000000e-01   7.8899999999999998e-02  -2.7078000000000002e+00   1.1384700000000000e+01   2.9600000000000000e+00   4.3350000000000000e-01   4.8099999999999997e-02   2.8310000000000000e+00
  -8.8200000000000001e-02  -3.9570000000000000e-01   2.0588000000000002e+00  -3.0549999999999999e-01   8.5599999999999996e-02   6.1400000000000003e-02  -2.3971000000000000e+00   1.1073399999999999e+01   3.4824000000000002e+00   3.9489999999999997e-01   1.3469999999999999e-01   2.7778999999999998e+00
   1.3230000000000000e-01  -2.6379999999999998e-01   4.2890000000000000e-01  -2.0999999999999999e-01  -2.8500000000000001e-02   5.7000000000000002e-02  -2.5968000000000000e+00   1.0917700000000000e+01   3.4824000000000002e+00   3.0819999999999997e-01   1.4430000000000001e-01   2.7867999999999999e+00
   2.1999999999999999e-02  -2.6379999999999998e-01   1.2010000000000001e+00  -2.6729999999999998e-01  -9.4999999999999998e-03   5.2600000000000001e-02  -2.6190000000000002e+00   1.0984400000000001e+01   2.6989000000000001e+00   3.5639999999999999e-01  -6.7400000000000002e-02   2.8178000000000001e+00
   8.8200000000000001e-02  -3.9570000000000000e-01   8.5800000000000001e-02  -2.4820000000000000e-01   6.6600000000000006e-02   1.0090000000000000e-01  -2.5080000000000000e+00   1.0895500000000000e+01   3.3953000000000002e+00   2.8899999999999998e-01   1.9199999999999998e-02   2.7867999999999999e+00
  -8.3760000000000001e-01  -1.7590000000000000e-01   1.4582999999999999e+00  -2.9599999999999999e-01   1.1420000000000000e-01  -1.6660000000000000e-01  -2.5080000000000000e+00   1.1051100000000000e+01   2.6989000000000001e+00   3.3710000000000001e-01   2.8899999999999999e-02   2.8132999999999999e+00
   2.2040000000000001e-01  -6.5949999999999998e-01   7.7210000000000001e-01  -2.0999999999999999e-01   4.7600000000000003e-02   3.0700000000000002e-02  -2.5746000000000002e+00   1.1006700000000000e+01   3.3083000000000000e+00   3.5639999999999999e-01   8.6599999999999996e-02   2.8531000000000000e+00
  -1.9839999999999999e-01  -1.7590000000000000e-01   4.2890000000000000e-01  -2.8639999999999999e-01   5.7099999999999998e-02   4.8200000000000000e-02  -2.5301999999999998e+00   1.1028900000000000e+01   3.6564999999999999e+00   3.1790000000000002e-01   0.0000000000000000e+00   2.8178000000000001e+00
   0.0000000000000000e+00  -7.0350000000000001e-01   3.4310000000000002e-01  -3.1509999999999999e-01   3.8100000000000002e-02   9.6500000000000002e-02  -2.4857999999999998e+00   1.1140100000000000e+01   3.3083000000000000e+00   3.3710000000000001e-01   4.8099999999999997e-02   2.7778999999999998e+00
   1.1020000000000001e-01  -4.3969999999999998e-01   3.4310000000000002e-01  -2.2910000000000000e-01   3.8100000000000002e-02   3.0700000000000002e-02  -2.7078000000000002e+00   1.1162300000000000e+01   3.9177000000000000e+00   2.4079999999999999e-01  -9.5999999999999992e-03   2.8089000000000000e+00
   2.2040000000000001e-01   0.0000000000000000e+00  -3.4310000000000002e-01  -2.2910000000000000e-01   3.8100000000000002e-02   2.6300000000000000e-02  -3.0851000000000002e+00   1.1340199999999999e+01   3.9177000000000000e+00   4.0460000000000002e-01   8.6599999999999996e-02   2.8222000000000000e+00
  -6.1719999999999997e-01  -5.7160000000000000e-01   4.2890000000000000e-01  -2.1959999999999999e-01   9.5200000000000007e-02   4.8200000000000000e-02  -2.5524000000000000e+00   1.1140100000000000e+01   3.5695000000000001e+00   3.1790000000000002e-01   3.8500000000000000e-02   2.8089000000000000e+00
   2.6450000000000001e-01  -1.9789999999999999e-01   8.5780000000000001e-01  -1.5279999999999999e-01   2.8500000000000001e-02   4.8200000000000000e-02  -2.7300000000000000e+00   1.1140100000000000e+01   3.0470999999999999e+00   4.2380000000000001e-01   1.0580000000000001e-01   2.7911999999999999e+00
  -4.8490000000000000e-01  -4.1770000000000002e-01   8.5800000000000001e-02  -2.3870000000000000e-01   1.7130000000000001e-01   1.0960000000000000e-01  -2.3527000000000000e+00   1.0917700000000000e+01   3.0470999999999999e+00   3.1790000000000002e-01  -4.8099999999999997e-02   2.8664000000000001e+00
   6.1719999999999997e-01  -5.0560000000000005e-01   1.5441000000000000e+00  -3.3420000000000000e-01  -4.7600000000000003e-02   1.3200000000000000e-02  -2.5746000000000002e+00   1.1362399999999999e+01   3.0470999999999999e+00   3.3710000000000001e-01   1.2509999999999999e-01   2.8353999999999999e+00
  -5.7310000000000005e-01   4.3999999999999997e-02   6.0050000000000003e-01  -1.5279999999999999e-01   6.6600000000000006e-02   5.2600000000000001e-02  -2.5301999999999998e+00   1.1006700000000000e+01   3.6564999999999999e+00   2.7939999999999998e-01   4.8099999999999997e-02   2.7867999999999999e+00
   4.8490000000000000e-01  -3.0780000000000002e-01   1.0294000000000001e+00  -2.0999999999999999e-01   3.8100000000000002e-02   3.5099999999999999e-02  -2.5524000000000000e+00   1.1006700000000000e+01   3.2212000000000001e+00   2.6010000000000000e-01   4.8099999999999997e-02   2.7513999999999998e+00
  -5.9509999999999996e-01  -2.4179999999999999e-01   6.0050000000000003e-01  -1.9089999999999999e-01   2.8500000000000001e-02   3.5099999999999999e-02  -2.3748999999999998e+00   1.1117800000000001e+01   3.4824000000000002e+00   3.2750000000000001e-01   2.8899999999999999e-02   2.7513999999999998e+00
   1.3230000000000000e-01  -2.1980000000000000e-01   1.8872000000000000e+00  -3.0549999999999999e-01  -9.5200000000000007e-02   3.0700000000000002e-02  -2.4192000000000000e+00   1.1140100000000000e+01   3.0470999999999999e+00   4.1420000000000001e-01  -5.7700000000000001e-02   2.7911999999999999e+00
  -5.0700000000000001e-01  -1.5390000000000001e-01   6.8630000000000002e-01  -1.7190000000000000e-01   1.3320000000000001e-01   6.1400000000000003e-02  -2.5080000000000000e+00   1.1028900000000000e+01   3.9177000000000000e+00   4.1420000000000001e-01  -4.8099999999999997e-02   2.7381000000000002e+00
   2.8649999999999998e-01  -8.7900000000000006e-02   9.4359999999999999e-01  -2.0050000000000001e-01  -3.8100000000000002e-02   4.8200000000000000e-02  -2.4192000000000000e+00   1.0851000000000001e+01   3.7435999999999998e+00   3.4680000000000000e-01   1.2509999999999999e-01   2.7824000000000000e+00
  -3.9679999999999999e-01  -3.2979999999999998e-01   7.7210000000000001e-01  -1.3370000000000001e-01   7.6100000000000001e-02   2.1899999999999999e-02  -2.4857999999999998e+00   1.1362399999999999e+01   2.9600000000000000e+00   3.5639999999999999e-01   1.0580000000000001e-01   2.7690999999999999e+00
   6.6100000000000006e-02  -2.1980000000000000e-01   4.2890000000000000e-01  -2.2910000000000000e-01   9.4999999999999998e-03   5.2600000000000001e-02  -2.7300000000000000e+00   1.0784300000000000e+01   3.3083000000000000e+00   3.4680000000000000e-01  -2.8899999999999999e-02   2.7955999999999999e+00
  -3.0859999999999999e-01  -2.6379999999999998e-01   1.7160000000000000e-01  -2.3870000000000000e-01  -4.7600000000000003e-02   8.3299999999999999e-02  -2.5746000000000002e+00   1.0962199999999999e+01   2.5247000000000002e+00   3.3710000000000001e-01  -9.5999999999999992e-03   2.8089000000000000e+00
   1.1020000000000001e-01  -4.6170000000000000e-01   1.2010000000000001e+00  -1.0500000000000000e-01   7.6100000000000001e-02   4.8200000000000000e-02  -2.4413999999999998e+00   1.1251200000000001e+01   4.1788999999999996e+00   4.1420000000000001e-01   3.8500000000000000e-02   2.8178000000000001e+00
  -4.4100000000000000e-02  -1.7590000000000000e-01   5.1470000000000005e-01  -1.8140000000000001e-01   3.8100000000000002e-02   7.0199999999999999e-02  -2.4857999999999998e+00   1.1073399999999999e+01   2.5247000000000002e+00   3.8529999999999998e-01   1.9199999999999998e-02   2.7690999999999999e+00
  -2.1999999999999999e-02  -3.5170000000000001e-01   1.4582999999999999e+00  -2.3870000000000000e-01   8.5599999999999996e-02   1.3200000000000000e-02  -2.5301999999999998e+00   1.0984400000000001e+01   3.2212000000000001e+00   2.6970000000000000e-01  -1.9199999999999998e-02   2.7911999999999999e+00
  -2.6450000000000001e-01  -2.1980000000000000e-01   1.7160000000000000e-01  -2.5779999999999997e-01  -7.6100000000000001e-02   6.1400000000000003e-02  -2.6412000000000000e+00   1.0962199999999999e+01   3.4824000000000002e+00   3.9489999999999997e-01   1.9199999999999998e-02   2.8089000000000000e+00
   1.1020000000000001e-01  -2.8580000000000000e-01   1.3725000000000001e+00  -2.8639999999999999e-01   0.0000000000000000e+00   8.3299999999999999e-02  -2.5301999999999998e+00   1.0962199999999999e+01   3.1341999999999999e+00   3.5639999999999999e-01  -9.5999999999999992e-03   2.7824000000000000e+00
  -1.7630000000000001e-01  -3.2979999999999998e-01   6.8630000000000002e-01  -2.0050000000000001e-01   8.5599999999999996e-02   6.1400000000000003e-02  -2.4636000000000000e+00   1.1184500000000000e+01   3.3083000000000000e+00   2.8899999999999998e-01  -3.8500000000000000e-02   2.7557999999999998e+00
  -6.6100000000000006e-02  -4.3969999999999998e-01   1.5441000000000000e+00  -2.5779999999999997e-01   9.4999999999999998e-03   7.0199999999999999e-02  -2.4413999999999998e+00   1.1073399999999999e+01   3.6564999999999999e+00   4.0460000000000002e-01  -5.7700000000000001e-02   2.8443000000000001e+00
  -1.3230000000000000e-01  -6.3749999999999996e-01   6.0050000000000003e-01  -2.2910000000000000e-01   3.8100000000000002e-02   1.7500000000000002e-02  -2.5080000000000000e+00   1.1162300000000000e+01   3.0470999999999999e+00   4.2380000000000001e-01   5.7700000000000001e-02   2.7646999999999999e+00
  -1.1020000000000001e-01  -1.5390000000000001e-01   6.8630000000000002e-01  -3.8190000000000002e-01   4.7600000000000003e-02   0.0000000000000000e+00  -2.5524000000000000e+00   1.1273500000000000e+01   3.2212000000000001e+00   3.5639999999999999e-01   7.6999999999999999e-02   2.8531000000000000e+00
   6.6100000000000006e-02  -3.0780000000000002e-01   1.1152000000000000e+00  -2.9599999999999999e-01  -5.7099999999999998e-02   4.8200000000000000e-02  -2.4857999999999998e+00   1.1228999999999999e+01   3.1341999999999999e+00   3.1790000000000002e-01  -4.8099999999999997e-02   2.7867999999999999e+00
  -1.5429999999999999e-01  -4.6170000000000000e-01   7.7210000000000001e-01  -1.8140000000000001e-01   5.7099999999999998e-02   0.0000000000000000e+00  -2.5080000000000000e+00   1.0917700000000000e+01   3.9177000000000000e+00   3.6599999999999999e-01   3.8500000000000000e-02   2.8045000000000000e+00
   1.1020000000000001e-01  -3.2979999999999998e-01   1.1152000000000000e+00  -2.0050000000000001e-01   1.8079999999999999e-01  -4.4000000000000003e-03  -2.3304999999999998e+00   1.1228999999999999e+01   3.7435999999999998e+00   4.2380000000000001e-01  -2.8899999999999999e-02   2.7911999999999999e+00
  -2.4249999999999999e-01  -3.0780000000000002e-01   1.0294000000000001e+00  -6.6799999999999998e-02   5.7099999999999998e-02   4.8200000000000000e-02  -2.4192000000000000e+00   1.1184500000000000e+01   4.1788999999999996e+00   3.6599999999999999e-01   4.8099999999999997e-02   2.7734999999999999e+00
   8.8200000000000001e-02  -4.8359999999999997e-01   1.2867999999999999e+00  -2.6729999999999998e-01   2.8500000000000001e-02   4.8200000000000000e-02  -2.5524000000000000e+00   1.1140100000000000e+01   3.5695000000000001e+00   3.5639999999999999e-01   7.6999999999999999e-02   2.7824000000000000e+00
   1.1020000000000001e-01  -2.6379999999999998e-01   8.5780000000000001e-01  -1.3370000000000001e-01   2.8500000000000001e-02   4.3900000000000002e-02  -2.5746000000000002e+00   1.1184500000000000e+01   2.8730000000000002e+00   4.1420000000000001e-01   7.6999999999999999e-02   2.8178000000000001e+00
  -1.3230000000000000e-01  -1.5390000000000001e-01   1.2010000000000001e+00  -1.6230000000000000e-01   8.5599999999999996e-02   6.1400000000000003e-02  -2.5524000000000000e+00   1.1051100000000000e+01   3.3083000000000000e+00   3.4680000000000000e-01   1.9199999999999998e-02   2.8443000000000001e+00
  -1.7630000000000001e-01  -4.8359999999999997e-01   7.7210000000000001e-01  -1.8140000000000001e-01   1.9000000000000000e-02   5.7000000000000002e-02  -2.3083000000000000e+00   1.1251200000000001e+01   3.4824000000000002e+00   3.2750000000000001e-01  -2.8899999999999999e-02   2.8132999999999999e+00
  -1.1020000000000001e-01  -1.5390000000000001e-01   2.5740000000000002e-01  -1.2410000000000000e-01   1.0470000000000000e-01   1.7500000000000002e-02  -2.6412000000000000e+00   1.1273500000000000e+01   3.3953000000000002e+00   3.3710000000000001e-01   6.7400000000000002e-02   2.8178000000000001e+00
  -1.7630000000000001e-01  -2.6379999999999998e-01   7.7210000000000001e-01  -1.7190000000000000e-01   3.8100000000000002e-02   8.3299999999999999e-02  -2.3527000000000000e+00   1.0939900000000000e+01   3.2212000000000001e+00   4.0460000000000002e-01   9.5999999999999992e-03   2.7602000000000002e+00
  -1.9839999999999999e-01  -4.6170000000000000e-01   1.0294000000000001e+00  -2.4820000000000000e-01   1.9000000000000000e-02   6.5799999999999997e-02  -2.5301999999999998e+00   1.1184500000000000e+01   2.9600000000000000e+00   2.9859999999999998e-01   1.9199999999999998e-02   2.7336999999999998e+00
  -1.1020000000000001e-01  -3.2979999999999998e-01   1.6298999999999999e+00  -2.5779999999999997e-01   3.8100000000000002e-02  -2.1899999999999999e-02  -2.5746000000000002e+00   1.0984400000000001e+01   3.3083000000000000e+00   4.0460000000000002e-01   1.9199999999999998e-02   2.8353999999999999e+00
  -2.2040000000000001e-01  -2.6379999999999998e-01   9.4359999999999999e-01  -2.8639999999999999e-01   0.0000000000000000e+00   3.9500000000000000e-02  -2.5968000000000000e+00   1.1228999999999999e+01   2.6118000000000001e+00   3.9489999999999997e-01   0.0000000000000000e+00   2.8045000000000000e+00
  -1.1020000000000001e-01  -3.9570000000000000e-01   4.2890000000000000e-01  -1.9089999999999999e-01   4.7600000000000003e-02   3.5099999999999999e-02  -2.6190000000000002e+00   1.1206799999999999e+01   3.6564999999999999e+00   3.2750000000000001e-01   0.0000000000000000e+00   2.7911999999999999e+00
