# Supplementary material for: Footwear and Foam Surface Alter Gait Initiation of Typical Subjects
Source: PLoS One. 2015 Aug 13;10(8):e0135821. doi: 10.1371/journal.pone.0135821 (PMC4536224; doi:10.1371/journal.pone.0135821)
Supplement: S1 Dataset — (ZIP) [file pone.0135821.s001.zip › 5_shod_av1_03.txt]

   4.7478700000000003e+01  -2.7479000000000000e+00   3.5428699999999998e+02  -2.0651100000000000e+01   5.7190000000000003e+00   2.2277000000000000e+00  -5.6219799999999999e+01   7.8047000000000004e+00   4.0805110000000002e+02  -2.2473299999999998e+01   1.1931000000000000e+00   1.4067000000000001e+00
   4.7148099999999999e+01  -2.7260000000000000e+00   3.5128460000000001e+02  -2.0880299999999998e+01   5.7095000000000002e+00   2.2540000000000000e+00  -5.6530500000000004e+01   7.4489000000000001e+00   4.0987939999999998e+02  -2.3003100000000000e+01   1.0777000000000001e+00   1.2917000000000001e+00
   4.6795400000000001e+01  -2.0884000000000000e+00   3.5137040000000002e+02  -2.0746600000000001e+01   5.8047000000000004e+00   2.2452000000000001e+00  -5.7396099999999997e+01   7.2043999999999997e+00   4.1353590000000003e+02  -2.3773700000000002e+01   9.6220000000000006e-01   1.2341000000000000e+00
   4.7368499999999997e+01  -1.2969999999999999e+00   3.5197089999999997e+02  -2.0593800000000002e+01   5.7380000000000004e+00   2.2145000000000001e+00  -5.8350499999999997e+01   6.5373000000000001e+00   4.1771480000000003e+02  -2.4756300000000000e+01   9.1410000000000002e-01   1.0085999999999999e+00
   4.6508899999999997e+01  -3.7369999999999998e-01   3.4956889999999999e+02  -2.0183299999999999e+01   5.7476000000000003e+00   2.0830000000000002e+00  -5.9415900000000001e+01   5.5144000000000002e+00   4.2267720000000003e+02  -2.5844799999999999e+01   8.1789999999999996e-01   7.8300000000000003e-01
   4.5803500000000000e+01  -3.9570000000000000e-01   3.4570870000000002e+02  -1.9782299999999999e+01   5.6619000000000002e+00   2.0040000000000000e+00  -6.0303699999999999e+01   4.4249000000000001e+00   4.2676909999999998e+02  -2.6894700000000000e+01   6.8320000000000003e-01   5.8830000000000005e-01
   4.4965899999999998e+01  -7.2550000000000003e-01   3.4176260000000002e+02  -1.9524500000000000e+01   5.5381999999999998e+00   1.8681000000000001e+00  -6.1102699999999999e+01   3.0684999999999998e+00   4.3129620000000000e+02  -2.7954400000000000e+01   4.4259999999999999e-01   3.8929999999999998e-01
   4.4194499999999998e+01  -1.2311000000000001e+00   3.3738760000000002e+02  -1.9114000000000001e+01   5.4621000000000004e+00   1.7585000000000000e+00  -6.1923900000000003e+01   3.0463000000000000e+00   4.3556220000000002e+02  -2.8570900000000002e+01   5.1959999999999995e-01   3.2290000000000002e-01
   4.3158499999999997e+01  -1.3410000000000000e+00   3.3318419999999998e+02  -1.8693899999999999e+01   5.3289000000000000e+00   1.6576000000000000e+00  -6.2212400000000002e+01   3.0017999999999998e+00   4.3704219999999998e+02  -2.8734600000000000e+01   4.3300000000000000e-01   2.7870000000000000e-01
   4.2166600000000003e+01  -1.2969999999999999e+00   3.2820880000000000e+02  -1.8226099999999999e+01   5.2812999999999999e+00   1.4954000000000001e+00  -6.2212400000000002e+01   2.8016999999999999e+00   4.3695510000000002e+02  -2.8763500000000001e+01   4.8110000000000003e-01   2.2559999999999999e-01
   4.1174700000000001e+01  -1.3410000000000000e+00   3.2400540000000001e+02  -1.7729600000000001e+01   5.1765999999999996e+00   1.4515000000000000e+00  -6.2034900000000000e+01   2.7349999999999999e+00   4.3704219999999998e+02  -2.8850200000000001e+01   3.7530000000000002e-01   1.9460000000000000e-01
   3.9918300000000002e+01  -1.3410000000000000e+00   3.1602749999999997e+02  -1.7195000000000000e+01   5.0624000000000002e+00   1.2892999999999999e+00  -6.2256799999999998e+01   2.2235999999999998e+00   4.4000220000000002e+02  -2.9158500000000000e+01   3.0790000000000001e-01   1.5920000000000001e-01
   3.7890400000000000e+01  -1.0992000000000000e+00   3.0641969999999998e+02  -1.6163799999999998e+01   4.8531000000000004e+00   1.1489000000000000e+00  -6.3033600000000000e+01   2.1568999999999998e+00   4.4444229999999999e+02  -2.9640100000000000e+01   3.7530000000000002e-01   8.8000000000000005e-03
   3.5774400000000000e+01  -8.3540000000000003e-01   2.9501040000000000e+02  -1.5075400000000000e+01   4.7103000000000002e+00   9.3410000000000004e-01  -6.4320899999999995e+01   2.1568999999999998e+00   4.4844709999999998e+02  -3.0237300000000001e+01   3.3679999999999999e-01  -1.3270000000000001e-01
   3.4165300000000002e+01   4.3999999999999997e-02   2.8497370000000001e+02  -1.3977499999999999e+01   4.3773000000000000e+00   7.6739999999999997e-01  -6.5719200000000001e+01   1.8899999999999999e+00   4.5610840000000002e+02  -3.1046500000000002e+01   3.3679999999999999e-01  -4.0250000000000002e-01
   3.3107300000000002e+01   1.0551999999999999e+00   2.7682429999999999e+02  -1.3080000000000000e+01   4.1299000000000001e+00   6.6220000000000001e-01  -6.7894300000000001e+01   1.7565999999999999e+00   4.6211550000000000e+02  -3.1797799999999999e+01   4.1370000000000001e-01  -6.8559999999999999e-01
   3.2490099999999998e+01   1.5168999999999999e+00   2.6918950000000001e+02  -1.2344900000000001e+01   4.0442000000000000e+00   5.5689999999999995e-01  -7.0135999999999996e+01   1.0227999999999999e+00   4.7186630000000002e+02  -3.2886299999999999e+01   4.1370000000000001e-01  -9.9970000000000003e-01
   3.1564299999999999e+01   2.3521999999999998e+00   2.6129739999999998e+02  -1.1733800000000000e+01   3.8159000000000001e+00   5.6569999999999998e-01  -7.4575000000000003e+01  -4.2249999999999999e-01   4.8205230000000000e+02  -3.4533600000000000e+01   5.0029999999999997e-01  -1.4288000000000001e+00
   3.0329999999999998e+01   2.0005000000000002e+00   2.5246170000000001e+02  -1.1380599999999999e+01   3.7111999999999998e+00   5.2180000000000004e-01  -7.8592299999999994e+01   9.1169999999999995e-01   4.9772309999999999e+02  -3.5988100000000003e+01   5.3879999999999995e-01  -2.0171000000000001e+00
   2.8897200000000002e+01   1.0551999999999999e+00   2.4268230000000000e+02  -1.1208700000000000e+01   3.7302000000000000e+00   6.3590000000000002e-01  -8.2121300000000005e+01  -1.3786000000000000e+00   5.0616800000000001e+02  -3.7760500000000000e+01   6.8320000000000003e-01  -2.5789000000000000e+00
   2.7332200000000000e+01  -9.6730000000000005e-01   2.3427549999999999e+02  -1.1361499999999999e+01   3.8824999999999998e+00   6.7969999999999997e-01  -8.3985699999999994e+01  -2.8016999999999999e+00   5.1348099999999999e+02  -3.9253599999999999e+01   5.4849999999999999e-01  -3.1362000000000001e+00
   2.5987700000000000e+01  -2.6160000000000001e+00   2.2672649999999999e+02  -1.1800599999999999e+01   3.9681000000000002e+00   8.3320000000000005e-01  -8.5228600000000000e+01  -4.6695000000000002e+00   5.1957520000000000e+02  -4.0881599999999999e+01   4.0410000000000001e-01  -3.5432000000000001e+00
   2.4951699999999999e+01  -3.9350999999999998e+00   2.2175110000000001e+02  -1.2373500000000000e+01   4.1965000000000003e+00   9.2090000000000005e-01  -8.6804400000000001e+01  -7.1375999999999999e+00   5.2593060000000003e+02  -4.2740699999999997e+01   1.6360000000000000e-01  -3.9279999999999999e+00
   2.4025900000000000e+01  -5.0781999999999998e+00   2.1960650000000001e+02  -1.3118200000000000e+01   4.4534000000000002e+00   1.0481000000000000e+00  -8.8446799999999996e+01  -8.1382999999999992e+00   5.3463670000000002e+02  -4.4811700000000002e+01  -2.1170000000000000e-01  -4.2066999999999997e+00
   2.2857700000000001e+01  -6.5071000000000003e+00   2.1900600000000000e+02  -1.3710100000000001e+01   4.8339999999999996e+00   1.0963000000000001e+00  -9.0355599999999995e+01  -1.0228400000000001e+01   5.4282029999999997e+02  -4.6786499999999997e+01  -3.9450000000000002e-01  -4.5871000000000004e+00
   2.2174399999999999e+01  -7.7821999999999996e+00   2.1892019999999999e+02  -1.4636200000000001e+01   5.0434000000000001e+00   1.2059000000000000e+00  -9.2020200000000003e+01  -1.1273500000000000e+01   5.5117809999999997e+02  -4.8799700000000001e+01  -6.9279999999999997e-01  -4.9055999999999997e+00
   2.1380900000000000e+01  -8.8154000000000003e+00   2.1909180000000001e+02  -1.5333200000000000e+01   5.3289000000000000e+00   1.3813000000000000e+00  -9.4017799999999994e+01  -1.2429700000000000e+01   5.5866530000000000e+02  -5.0620300000000000e+01  -9.0449999999999997e-01  -5.2728000000000002e+00
   2.0940000000000001e+01  -9.8705999999999996e+00   2.1686140000000000e+02  -1.6001500000000000e+01   5.6524000000000001e+00   1.3506000000000000e+00  -9.5349500000000006e+01  -1.3763900000000000e+01   5.6388890000000004e+02  -5.2151899999999998e+01  -1.0872999999999999e+00  -5.5647000000000002e+00
   2.0344899999999999e+01  -1.1145700000000000e+01   2.1617509999999999e+02  -1.6555299999999999e+01   5.7571000000000003e+00   1.5831000000000000e+00  -9.7102900000000005e+01  -1.4653300000000000e+01   5.6711009999999999e+02  -5.3404200000000003e+01  -1.2989999999999999e+00  -5.7991999999999999e+00
   2.0300799999999999e+01  -1.2332800000000001e+01   2.1394479999999999e+02  -1.6975400000000000e+01   5.9664000000000001e+00   1.7145999999999999e+00  -9.8146000000000001e+01  -1.5787300000000000e+01   5.6867719999999997e+02  -5.4405999999999999e+01  -1.2894000000000001e+00  -6.1087999999999996e+00
   2.0433100000000000e+01  -1.2728500000000000e+01   2.1111390000000000e+02  -1.7328600000000002e+01   6.1566999999999998e+00   1.9076000000000000e+00  -9.8656499999999994e+01  -1.6165299999999998e+01   5.6832889999999998e+02  -5.5109200000000001e+01  -1.3567000000000000e+00  -6.2858000000000001e+00
   2.0477100000000000e+01  -1.0925800000000001e+01   2.0725360000000001e+02  -1.7271300000000000e+01   6.0521000000000003e+00   2.0522999999999998e+00  -9.8989400000000003e+01  -1.7188199999999998e+01   5.6545600000000002e+02  -5.5744999999999997e+01  -1.5780000000000001e+00  -6.4096000000000002e+00
   2.1094300000000000e+01  -8.6615000000000002e+00   2.0553790000000001e+02  -1.7280899999999999e+01   6.1947999999999999e+00   2.2101999999999999e+00  -9.9144800000000004e+01  -1.7210400000000000e+01   5.6362770000000000e+02  -5.5976100000000002e+01  -1.6261000000000001e+00  -6.4760000000000000e+00
   2.2504999999999999e+01  -7.4964000000000004e+00   2.0888350000000000e+02  -1.7863299999999999e+01   6.3280000000000003e+00   2.4645000000000001e+00  -9.9167000000000002e+01  -1.7699600000000000e+01   5.6023230000000001e+02  -5.6226599999999998e+01  -1.7320000000000000e+00  -6.5689000000000002e+00
   2.3629200000000001e+01  -6.2873000000000001e+00   2.1626089999999999e+02  -1.8531600000000001e+01   6.7847999999999997e+00   2.7450999999999999e+00  -9.8545500000000004e+01  -1.8077600000000000e+01   5.5648879999999997e+02  -5.6159199999999998e+01  -1.7992999999999999e+00  -6.6174999999999997e+00
   2.4841500000000000e+01  -5.1881000000000004e+00   2.2466770000000000e+02  -1.9543600000000001e+01   7.2511000000000001e+00   3.0038999999999998e+00  -9.8123800000000003e+01  -1.8055399999999999e+01   5.5135220000000004e+02  -5.6072499999999998e+01  -2.0495000000000001e+00  -6.5820999999999996e+00
   2.6031800000000000e+01  -4.9683000000000002e+00   2.3744950000000000e+02  -2.1004400000000000e+01   7.7648999999999999e+00   3.2319000000000000e+00  -9.7480199999999996e+01  -1.8500100000000000e+01   5.4665099999999995e+02  -5.5947200000000002e+01  -2.0880000000000001e+00  -6.5556000000000001e+00
   2.7751000000000001e+01  -5.5179000000000000e+00   2.5091759999999999e+02  -2.2503299999999999e+01   8.2692999999999994e+00   3.4775000000000000e+00  -9.6947500000000005e+01  -1.8944800000000001e+01   5.4081790000000001e+02  -5.5812399999999997e+01  -2.2900000000000000e+00  -6.5068999999999999e+00
   2.9271899999999999e+01  -6.7929000000000004e+00   2.6575819999999999e+02  -2.4221900000000002e+01   8.8307000000000002e+00   3.7317999999999998e+00  -9.6192899999999995e+01  -1.8811399999999999e+01   5.3629079999999999e+02  -5.5696800000000003e+01  -2.6172000000000000e+00  -6.5114000000000001e+00
   3.0682600000000001e+01  -8.8374000000000006e+00   2.8137079999999997e+02  -2.6188700000000001e+01   9.4111999999999991e+00   4.0476000000000001e+00  -9.6148499999999999e+01  -1.8722400000000000e+01   5.3272130000000004e+02  -5.5398200000000003e+01  -2.5979999999999999e+00  -6.4804000000000004e+00
   3.2247599999999998e+01  -1.0574100000000000e+01   2.9878489999999999e+02  -2.8308199999999999e+01   1.0067800000000000e+01   4.4378000000000002e+00  -9.5549199999999999e+01  -1.8411100000000001e+01   5.2619179999999994e+02  -5.5051400000000001e+01  -2.7904000000000000e+00  -6.4139999999999997e+00
   3.4451900000000002e+01  -1.2200900000000001e+01   3.1860100000000000e+02  -3.0637799999999999e+01   1.0657700000000000e+01   4.9070999999999998e+00  -9.4905600000000007e+01  -1.8700199999999999e+01   5.1940110000000004e+02  -5.4627600000000001e+01  -2.8481000000000001e+00  -6.3963000000000001e+00
   3.7096899999999998e+01  -1.4421200000000001e+01   3.4021850000000001e+02  -3.3244199999999999e+01   1.1504600000000000e+01   5.3851000000000004e+00  -9.4284099999999995e+01  -1.8789100000000001e+01   5.1113040000000001e+02  -5.3982199999999999e+01  -3.0406000000000000e+00  -6.3079000000000001e+00
   3.9719900000000003e+01  -1.6531700000000001e+01   3.6252229999999997e+02  -3.5841099999999997e+01   1.2256399999999999e+01   5.9332000000000003e+00  -9.3307500000000005e+01  -1.9011500000000002e+01   5.0181500000000000e+02  -5.3269300000000001e+01  -3.1272000000000002e+00  -6.1795999999999998e+00
   4.2431100000000001e+01  -1.8466200000000001e+01   3.8542649999999998e+02  -3.8562199999999997e+01   1.3027200000000001e+01   6.4638000000000000e+00  -9.1998000000000005e+01  -1.9233799999999999e+01   4.9171600000000001e+02  -5.2373500000000000e+01  -3.2330000000000001e+00  -6.0292000000000003e+00
   4.4304699999999997e+01  -2.1060300000000002e+01   4.1004649999999998e+02  -4.1340499999999999e+01   1.3940700000000000e+01   6.9462000000000002e+00  -9.0355599999999995e+01  -1.9122699999999998e+01   4.8013700000000000e+02  -5.1121200000000002e+01  -3.3195999999999999e+00  -5.8964999999999996e+00
   4.6729300000000002e+01  -2.4160000000000000e+01   4.3518110000000001e+02  -4.4424300000000002e+01   1.4892300000000001e+01   7.5206999999999997e+00  -8.8069500000000005e+01  -1.9656300000000002e+01   4.6542380000000003e+02  -4.9897900000000000e+01  -3.6082999999999998e+00  -5.6398999999999999e+00
   4.8889400000000002e+01  -2.8226900000000001e+01   4.6117360000000002e+02  -4.7622700000000002e+01   1.5777300000000000e+01   8.1697000000000006e+00  -8.5517099999999999e+01  -1.9434000000000001e+01   4.4949180000000001e+02  -4.8269900000000000e+01  -3.6756000000000002e+00  -5.3436000000000003e+00
   5.1534500000000001e+01  -3.2799500000000002e+01   4.8587939999999998e+02  -5.0687399999999997e+01   1.6605100000000000e+01   8.9063999999999997e+00  -8.2498599999999996e+01  -1.9500699999999998e+01   4.3338560000000001e+02  -4.6391500000000001e+01  -3.8873000000000002e+00  -4.9233000000000002e+00
   5.4135500000000000e+01  -3.7130299999999998e+01   5.1024200000000002e+02  -5.3752099999999999e+01   1.7471100000000000e+01   9.6123999999999992e+00  -7.9102800000000002e+01  -1.9233799999999999e+01   4.1597359999999998e+02  -4.4436100000000003e+01  -4.1471000000000000e+00  -4.5164000000000000e+00
   5.5347799999999999e+01  -4.0669600000000003e+01   5.3228840000000002e+02  -5.6473199999999999e+01   1.8270399999999999e+01   1.0222000000000000e+01  -7.5596000000000004e+01  -1.8700199999999999e+01   3.9751679999999999e+02  -4.2239800000000002e+01  -4.2145000000000001e+00  -4.1581000000000001e+00
   5.6471899999999998e+01  -4.3879199999999997e+01   5.5442060000000004e+02  -5.9070099999999996e+01   1.9222000000000001e+01   1.0726300000000000e+01  -7.1778400000000005e+01  -1.8922499999999999e+01   3.7836360000000002e+02  -4.0101300000000002e+01  -4.3587999999999996e+00  -3.6758999999999999e+00
   5.7287500000000001e+01  -4.6143599999999999e+01   5.7689599999999996e+02  -6.1351900000000001e+01   2.0068899999999999e+01   1.1204200000000000e+01  -6.7295100000000005e+01  -1.9300599999999999e+01   3.5607619999999997e+02  -3.7760500000000000e+01  -4.5608000000000004e+00  -3.1804999999999999e+00
   5.9359499999999997e+01  -4.9573000000000000e+01   5.9654039999999998e+02  -6.3777000000000001e+01   2.0658899999999999e+01   1.1787500000000000e+01  -6.2412199999999999e+01  -1.9767499999999998e+01   3.3239580000000001e+02  -3.5256000000000000e+01  -4.8014000000000001e+00  -2.6850000000000001e+00
   6.0439500000000002e+01  -5.2672699999999999e+01   6.1747170000000006e+02  -6.6144700000000000e+01   2.1496300000000002e+01   1.2388299999999999e+01  -5.6597099999999998e+01  -1.9967600000000001e+01   3.0862840000000000e+02  -3.2443199999999997e+01  -4.9938000000000002e+00  -2.1364999999999998e+00
   6.1894300000000001e+01  -5.6959499999999998e+01   6.4372149999999999e+02  -6.9362200000000001e+01   2.2590599999999998e+01   1.2967100000000000e+01  -5.2180300000000003e+01  -2.0568000000000001e+01   2.8390330000000000e+02  -2.9486000000000001e+01  -4.8784000000000001e+00  -1.5526000000000000e+00
   6.4142600000000002e+01  -6.2719200000000001e+01   6.7168700000000001e+02  -7.3076200000000000e+01   2.3561199999999999e+01   1.3730100000000000e+01  -4.7430599999999998e+01  -2.0701400000000000e+01   2.5804640000000001e+02  -2.6316800000000001e+01  -4.9554000000000000e+00  -9.1569999999999996e-01
   6.7801599999999993e+01  -6.9028499999999994e+01   7.0076769999999999e+02  -7.6895200000000003e+01   2.4332000000000001e+01   1.4475600000000000e+01  -4.0794300000000000e+01  -1.7877500000000001e+01   2.3227660000000000e+02  -2.2107299999999999e+01  -5.0419000000000000e+00  -1.4599999999999999e-01
   7.1835300000000004e+01  -7.4942099999999996e+01   7.2761810000000003e+02  -8.0647300000000001e+01   2.5045700000000000e+01   1.5352700000000000e+01  -3.1672200000000000e+01  -1.3007899999999999e+01   2.0441730000000001e+02  -1.7310099999999998e+01  -5.4364999999999997e+00   9.5989999999999998e-01
   7.5031400000000005e+01  -8.0394000000000005e+01   7.5095129999999995e+02  -8.3769300000000001e+01   2.5540500000000002e+01   1.6023599999999998e+01  -2.4836099999999998e+01  -8.2493999999999996e+00   1.7046390000000000e+02  -1.2310700000000001e+01  -5.2248000000000001e+00   1.8136000000000001e+00
   7.7918899999999994e+01  -8.5691999999999993e+01   7.6750750000000005e+02  -8.6079800000000006e+01   2.5978200000000001e+01   1.6440200000000001e+01  -2.1351500000000001e+01  -6.9598000000000004e+00   1.3764220000000000e+02  -8.0145000000000000e+00  -4.6090000000000000e+00   2.4506000000000001e+00
   7.9748400000000004e+01  -8.9956800000000001e+01   7.7960299999999995e+02  -8.8094300000000004e+01   2.6225600000000000e+01   1.6773499999999999e+01  -1.7955700000000000e+01  -3.3130999999999999e+00   1.1152410000000000e+02  -4.3348000000000004e+00  -3.9064999999999999e+00   2.9725999999999999e+00
   8.0563999999999993e+01  -9.2924599999999998e+01   7.8835299999999995e+02  -8.9325900000000004e+01   2.6454000000000001e+01   1.7005900000000000e+01  -1.7178899999999999e+01   3.6021999999999998e+00   9.2719099999999997e+01  -1.0210999999999999e+00  -3.0693999999999999e+00   3.1450999999999998e+00
   8.0652199999999993e+01  -9.6024299999999997e+01   7.9478679999999997e+02  -9.0127899999999997e+01   2.6606300000000001e+01   1.7058499999999999e+01  -1.4870600000000000e+01   7.9381000000000004e+00   8.1140100000000004e+01   7.3209999999999997e-01  -2.6556999999999999e+00   2.9769999999999999e+00
   8.0475800000000007e+01  -9.8948099999999997e+01   7.9547299999999996e+02  -9.0567099999999996e+01   2.6682400000000001e+01   1.7071700000000000e+01  -1.2784300000000000e+01   8.1159999999999997e+00   6.7645799999999994e+01   1.1270000000000000e+00  -2.2515999999999998e+00   2.8841000000000001e+00
   7.8998999999999995e+01  -1.0103660000000001e+02   7.9564459999999997e+02  -9.0691199999999995e+01   2.6834700000000002e+01   1.6852399999999999e+01  -1.0231900000000000e+01   8.5162999999999993e+00   5.8765599999999999e+01   1.0789000000000000e+00  -2.1072000000000002e+00   2.9548999999999999e+00
   7.7522199999999998e+01  -1.0290519999999999e+02   7.9324270000000001e+02  -9.0490700000000004e+01   2.6853700000000000e+01   1.6615600000000001e+01  -7.8348000000000004e+00   7.8714000000000004e+00   4.6751300000000001e+01   9.8250000000000004e-01  -1.7031000000000001e+00   2.8310000000000000e+00
   7.6221699999999998e+01  -1.0297110000000001e+02   7.9135540000000003e+02  -8.9784199999999998e+01   2.6787099999999999e+01   1.6330600000000000e+01  -5.8151000000000002e+00   8.0937999999999999e+00   3.3953499999999998e+01   9.4399999999999995e-01  -1.1835000000000000e+00   2.7425999999999999e+00
   7.5207700000000003e+01  -1.0299310000000000e+02   7.8586530000000005e+02  -8.8877200000000002e+01   2.6596800000000002e+01   1.5984100000000000e+01  -2.9519000000000002e+00   8.7607999999999997e+00   2.2461500000000001e+01   7.5139999999999996e-01  -8.3709999999999996e-01   2.7602000000000002e+00
   7.4766900000000007e+01  -1.0310299999999999e+02   7.7840210000000002e+02  -8.7645600000000002e+01   2.6301800000000000e+01   1.5624499999999999e+01  -7.1020000000000005e-01   1.1540300000000000e+01   1.4277900000000001e+01   5.8760000000000001e-01  -5.0029999999999997e-01   2.7867999999999999e+00
   7.5053500000000000e+01  -1.0325690000000000e+02   7.6888009999999997e+02  -8.6117999999999995e+01   2.5787900000000000e+01   1.5313200000000000e+01   8.8800000000000004e-02   1.2474200000000000e+01   6.0941999999999998e+00   5.7799999999999996e-01  -2.2130000000000000e-01   2.7469999999999999e+00
   7.5582499999999996e+01  -1.0349870000000000e+02   7.5884339999999997e+02  -8.4294399999999996e+01   2.5045700000000000e+01   1.5023800000000000e+01  -1.8644000000000001e+00   1.0028300000000000e+01   2.9600000000000000e+00   2.2159999999999999e-01   9.6199999999999994e-02   2.7690999999999999e+00
   7.6442099999999996e+01  -1.0330090000000000e+02   7.5043660000000000e+02  -8.2394499999999994e+01   2.4255900000000000e+01   1.4712400000000001e+01  -2.7300000000000000e+00   1.0361800000000001e+01   3.8306000000000000e+00   2.6010000000000000e-01   2.5019999999999998e-01   2.7734999999999999e+00
   7.6684600000000003e+01  -1.0222369999999999e+02   7.4194399999999996e+02  -8.0465900000000005e+01   2.3551700000000000e+01   1.4344099999999999e+01  -1.8200000000000001e+00   1.1206799999999999e+01   4.2659000000000002e+00   2.8899999999999998e-01   3.8500000000000000e-02   2.7911999999999999e+00
   7.7279700000000005e+01  -1.0228959999999999e+02   7.3413760000000002e+02  -7.8623199999999997e+01   2.2923600000000000e+01   1.3940600000000000e+01  -1.8200000000000001e+00   1.0673100000000000e+01   3.4824000000000002e+00   3.6599999999999999e-01   4.8099999999999997e-02   2.7646999999999999e+00
   7.8271600000000007e+01  -1.0455390000000000e+02   7.3147829999999999e+02  -7.7620800000000003e+01   2.2542999999999999e+01   1.3589800000000000e+01  -2.5301999999999998e+00   1.0873200000000001e+01   3.6564999999999999e+00   3.1790000000000002e-01   2.4060000000000001e-01   2.7734999999999999e+00
   7.9087199999999996e+01  -1.0653250000000000e+02   7.3070630000000006e+02  -7.6694699999999997e+01   2.1962499999999999e+01   1.3405600000000000e+01  -2.1528999999999998e+00   1.0517500000000000e+01   2.9600000000000000e+00   2.7939999999999998e-01   1.9199999999999998e-02   2.7955999999999999e+00
   7.9351699999999994e+01  -1.0914850000000000e+02   7.3087789999999995e+02  -7.5854500000000002e+01   2.1762699999999999e+01   1.3045999999999999e+01  -2.1084999999999998e+00   1.0739800000000001e+01   3.7435999999999998e+00   3.4680000000000000e-01   7.6999999999999999e-02   2.7955999999999999e+00
   7.9087199999999996e+01  -1.1306160000000000e+02   7.3225040000000001e+02  -7.5167100000000005e+01   2.1486799999999999e+01   1.2765400000000000e+01  -1.9975000000000001e+00   1.0495200000000001e+01   3.4824000000000002e+00   3.7569999999999998e-01   1.9199999999999998e-02   2.7646999999999999e+00
   7.9417800000000000e+01  -1.1482030000000000e+02   7.3388030000000003e+02  -7.4336399999999998e+01   2.1267900000000001e+01   1.2432100000000000e+01  -2.0640999999999998e+00   1.0584199999999999e+01   2.8730000000000002e+00   3.7569999999999998e-01   1.4430000000000001e-01   2.7778999999999998e+00
   7.9285499999999999e+01  -1.1699670000000000e+02   7.3473810000000003e+02  -7.3257599999999996e+01   2.1001500000000000e+01   1.2107600000000000e+01  -1.8866000000000001e+00   1.0851000000000001e+01   3.1341999999999999e+00   4.3350000000000000e-01   2.8899999999999999e-02   2.8178000000000001e+00
   7.9351699999999994e+01  -1.1992050000000000e+02   7.3671109999999999e+02  -7.2245599999999996e+01   2.0725500000000000e+01   1.1805000000000000e+01  -2.1751000000000000e+00   1.0873200000000001e+01   2.5247000000000002e+00   3.2750000000000001e-01   5.7700000000000001e-02   2.8089000000000000e+00
   7.9263499999999993e+01  -1.2247060000000000e+02   7.4031410000000005e+02  -7.0698899999999995e+01   2.0516100000000002e+01   1.1340199999999999e+01  -2.4636000000000000e+00   1.0673100000000000e+01   3.3953000000000002e+00   3.3710000000000001e-01   8.6599999999999996e-02   2.7557999999999998e+00
   7.8139399999999995e+01  -1.2313010000000000e+02   7.4151499999999999e+02  -6.8588899999999995e+01   2.0192599999999999e+01   1.0871000000000000e+01  -2.1751000000000000e+00   1.0784300000000000e+01   2.6989000000000001e+00   2.6010000000000000e-01   4.8099999999999997e-02   2.7734999999999999e+00
   7.7896900000000002e+01  -1.2400940000000000e+02   7.4297339999999997e+02  -6.5906000000000006e+01   1.9735800000000001e+01   1.0243900000000000e+01  -2.1972999999999998e+00   1.0828799999999999e+01   3.2212000000000001e+00   3.0819999999999997e-01   1.4430000000000001e-01   2.8089000000000000e+00
   7.8205500000000001e+01  -1.2341589999999999e+02   7.4263019999999995e+02  -6.2745800000000003e+01   1.8936499999999999e+01   9.7088999999999999e+00  -1.8866000000000001e+00   1.0895500000000000e+01   2.7858999999999998e+00   3.7569999999999998e-01   1.9239999999999999e-01   2.7513999999999998e+00
   7.7852800000000002e+01  -1.2216280000000000e+02   7.4451750000000004e+02  -5.9136899999999997e+01   1.8441700000000001e+01   9.0160000000000000e+00  -2.0640999999999998e+00   1.0673100000000000e+01   3.3083000000000000e+00   2.2159999999999999e-01   4.8099999999999997e-02   2.7248999999999999e+00
   7.7433999999999997e+01  -1.2051400000000000e+02   7.4563270000000000e+02  -5.5165199999999999e+01   1.7861200000000000e+01   8.2705000000000002e+00  -2.0196999999999998e+00   1.0762100000000000e+01   3.7435999999999998e+00   1.7340000000000000e-01   1.1550000000000001e-01   2.8178000000000001e+00
   7.7301800000000000e+01  -1.1985450000000000e+02   7.4614739999999995e+02  -5.1021599999999999e+01   1.7100000000000001e+01   7.5907999999999998e+00  -2.1307000000000000e+00   1.0806500000000000e+01   3.7435999999999998e+00   2.8899999999999998e-01   1.9199999999999998e-02   2.8266000000000000e+00
   7.7588300000000004e+01  -1.1761220000000000e+02   7.4889239999999995e+02  -4.6324199999999998e+01   1.6176900000000000e+01   6.8234000000000004e+00  -2.1972999999999998e+00   1.0695399999999999e+01   3.2212000000000001e+00   2.7939999999999998e-01   6.7400000000000002e-02   2.7469999999999999e+00
   7.7103399999999993e+01  -1.1528189999999999e+02   7.4932140000000004e+02  -4.1206800000000001e+01   1.5358599999999999e+01   5.9683000000000002e+00  -2.1751000000000000e+00   1.0828799999999999e+01   3.0470999999999999e+00   3.1790000000000002e-01   4.8099999999999997e-02   2.7955999999999999e+00
   7.7764600000000002e+01  -1.1259990000000001e+02   7.5163750000000005e+02  -3.5688400000000001e+01   1.4387900000000000e+01   5.0122999999999998e+00  -2.2639000000000000e+00   1.0650900000000000e+01   2.6118000000000001e+00   2.7939999999999998e-01   3.8500000000000000e-02   2.8045000000000000e+00
   7.7764600000000002e+01  -1.0934640000000000e+02   7.5112279999999998e+02  -2.9587499999999999e+01   1.3503000000000000e+01   3.8677999999999999e+00  -2.3083000000000000e+00   1.0784300000000000e+01   2.7858999999999998e+00   3.7569999999999998e-01  -9.5999999999999992e-03   2.8045000000000000e+00
   7.7632400000000004e+01  -1.0717000000000000e+02   7.4889239999999995e+02  -2.3820900000000002e+01   1.2503800000000000e+01   2.8898999999999999e+00  -2.1528999999999998e+00   1.0828799999999999e+01   2.6118000000000001e+00   2.5050000000000000e-01   4.8099999999999997e-02   2.8001000000000000e+00
   7.8249600000000001e+01  -1.0642260000000000e+02   7.4889239999999995e+02  -1.8207000000000001e+01   1.1942399999999999e+01   2.0390999999999999e+00  -2.1528999999999998e+00   1.0739800000000001e+01   3.6564999999999999e+00   3.4680000000000000e-01   1.0580000000000001e-01   2.8001000000000000e+00
   7.7257700000000000e+01  -1.0657640000000001e+02   7.5309590000000003e+02  -1.3395099999999999e+01   1.1523700000000000e+01   1.1007000000000000e+00  -2.1084999999999998e+00   1.0851000000000001e+01   3.2212000000000001e+00   3.6599999999999999e-01   7.6999999999999999e-02   2.8001000000000000e+00
   7.6860900000000001e+01  -1.0855500000000001e+02   7.6270360000000005e+02  -9.6143000000000001e+00   1.1428500000000000e+01   4.4729999999999998e-01  -2.1972999999999998e+00   1.0806500000000000e+01   3.6564999999999999e+00   3.0819999999999997e-01   8.6599999999999996e-02   2.7778999999999998e+00
   7.5163700000000006e+01  -1.1464440000000000e+02   7.7745839999999998e+02  -7.3611000000000004e+00   1.1961399999999999e+01  -1.7500000000000002e-02  -2.1084999999999998e+00   1.0806500000000000e+01   3.6564999999999999e+00   3.4680000000000000e-01   9.6199999999999994e-02   2.7646999999999999e+00
   7.5031400000000005e+01  -1.1690870000000000e+02   7.9066909999999996e+02  -4.6401000000000003e+00   1.2132700000000000e+01  -5.9640000000000004e-01  -2.1751000000000000e+00   1.0673100000000000e+01   2.7858999999999998e+00   3.8529999999999998e-01  -4.8099999999999997e-02   2.8089000000000000e+00
   7.4943200000000004e+01  -1.1820580000000000e+02   7.9950490000000002e+02  -1.1074999999999999e+00   1.2560900000000000e+01  -1.4690000000000001e+00  -2.3304999999999998e+00   1.1095599999999999e+01   3.3953000000000002e+00   4.0460000000000002e-01   1.9199999999999998e-02   2.7778999999999998e+00
   7.7235600000000005e+01  -1.2075590000000000e+02   8.0147789999999998e+02   1.3174999999999999e+00   1.2465700000000000e+01  -1.1928000000000001e+00  -2.1972999999999998e+00   1.0806500000000000e+01   3.4824000000000002e+00   2.8899999999999998e-01   1.0580000000000001e-01   2.7602000000000002e+00
   7.8756500000000003e+01  -1.3069239999999999e+02   8.0250729999999999e+02   3.3702000000000001e+00   1.2265900000000000e+01  -1.0568000000000000e+00  -2.2416999999999998e+00   1.0873200000000001e+01   3.0470999999999999e+00   3.6599999999999999e-01   6.7400000000000002e-02   2.7824000000000000e+00
   8.0299499999999995e+01  -1.3766120000000001e+02   8.0242150000000004e+02   4.7832999999999997e+00   1.2256399999999999e+01  -9.2969999999999997e-01  -2.0196999999999998e+00   1.1028900000000000e+01   3.4824000000000002e+00   1.9270000000000001e-01   1.3469999999999999e-01   2.7734999999999999e+00
   8.4355199999999996e+01  -1.3939789999999999e+02   8.0079160000000002e+02   6.3872000000000000e+00   1.2085100000000001e+01  -6.2270000000000003e-01  -2.1307000000000000e+00   1.0873200000000001e+01   3.4824000000000002e+00   2.8899999999999998e-01   6.7400000000000002e-02   2.8443000000000001e+00
   8.4399299999999997e+01  -1.4570720000000000e+02   7.8843880000000001e+02   7.4946999999999999e+00   1.2056600000000000e+01  -4.5169999999999999e-01  -2.2860999999999998e+00   1.0895500000000000e+01   3.5695000000000001e+00   3.0819999999999997e-01   7.6999999999999999e-02   2.7469999999999999e+00
   8.5082599999999999e+01  -1.4696029999999999e+02   7.6725019999999995e+02   9.2227999999999994e+00   1.1799600000000000e+01  -2.0169999999999999e-01  -2.1972999999999998e+00   1.0873200000000001e+01   3.0470999999999999e+00   2.7939999999999998e-01   2.8899999999999999e-02   2.7824000000000000e+00
   8.1511799999999994e+01  -1.4676240000000001e+02   7.3053470000000004e+02   1.0855499999999999e+01   1.1628399999999999e+01  -6.5799999999999997e-02  -2.1307000000000000e+00   1.0606400000000001e+01   3.8306000000000000e+00   2.6010000000000000e-01   9.6199999999999994e-02   2.7778999999999998e+00
   7.7103399999999993e+01  -1.4390459999999999e+02   6.8446879999999999e+02   1.2564399999999999e+01   1.1361900000000000e+01   3.9500000000000000e-02  -2.0863000000000000e+00   1.1117800000000001e+01   3.3083000000000000e+00   3.1790000000000002e-01   5.7700000000000001e-02   2.7602000000000002e+00
   7.1041799999999995e+01  -1.3869450000000001e+02   6.2999609999999996e+02   1.3681500000000000e+01   1.0952700000000000e+01  -6.5799999999999997e-02  -2.2416999999999998e+00   1.0584199999999999e+01   3.0470999999999999e+00   3.5639999999999999e-01   6.7400000000000002e-02   2.7602000000000002e+00
   6.3767899999999997e+01  -1.3111009999999999e+02   5.6857489999999996e+02   1.4464399999999999e+01   1.0438900000000000e+01  -7.8899999999999998e-02  -2.5080000000000000e+00   1.0851000000000001e+01   3.6564999999999999e+00   3.7569999999999998e-01   7.6999999999999999e-02   2.7867999999999999e+00
   5.5898800000000001e+01  -1.2075590000000000e+02   4.9643079999999998e+02   1.4750800000000000e+01   9.8299000000000003e+00  -4.3900000000000002e-02  -2.7522000000000002e+00   1.0851000000000001e+01   3.4824000000000002e+00   2.9859999999999998e-01   6.7400000000000002e-02   2.8045000000000000e+00
   4.6464799999999997e+01  -1.0629060000000000e+02   4.1725229999999999e+02   1.4674400000000000e+01   8.8591999999999995e+00  -1.1840000000000001e-01  -2.2195000000000000e+00   1.1206799999999999e+01   3.0470999999999999e+00   4.1420000000000001e-01   7.6999999999999999e-02   2.8353999999999999e+00
   3.4716400000000000e+01  -8.6923100000000005e+01   3.3652980000000002e+02   1.4321199999999999e+01   7.9743000000000004e+00  -3.5080000000000000e-01  -2.3304999999999998e+00   1.0628600000000000e+01   3.5695000000000001e+00   3.6599999999999999e-01   7.6999999999999999e-02   2.7824000000000000e+00
   2.4422699999999999e+01  -6.9358199999999997e+01   2.6884640000000002e+02   1.3213699999999999e+01   7.2130000000000001e+00  -2.2359999999999999e-01  -2.0863000000000000e+00   1.0695399999999999e+01   3.1341999999999999e+00   3.4680000000000000e-01   1.1550000000000001e-01   2.7911999999999999e+00
   1.9705700000000000e+01  -5.3530000000000001e+01   2.0502320000000000e+02   1.1094099999999999e+01   5.8236999999999997e+00   7.8899999999999998e-02  -2.2195000000000000e+00   1.1140100000000000e+01   4.0048000000000004e+00   3.6599999999999999e-01   2.8899999999999999e-02   2.7824000000000000e+00
   1.0690400000000000e+01  -3.9108800000000002e+01   1.5132259999999999e+02   9.1178000000000008e+00   5.1005000000000003e+00   1.9730000000000000e-01  -2.3083000000000000e+00   1.1095599999999999e+01   3.2212000000000001e+00   3.7569999999999998e-01   4.8099999999999997e-02   2.7646999999999999e+00
   8.2878000000000007e+00  -2.4819500000000001e+01   1.0680080000000000e+02   7.1128999999999998e+00   3.7397000000000000e+00   2.6750000000000002e-01  -2.2639000000000000e+00   1.0673100000000000e+01   3.6564999999999999e+00   3.9489999999999997e-01   1.0580000000000001e-01   2.7734999999999999e+00
   4.0336999999999996e+00  -1.4992800000000001e+01   7.0771600000000007e+01   5.2702000000000000e+00   2.5693000000000001e+00   2.6310000000000000e-01  -2.3748999999999998e+00   1.0828799999999999e+01   4.0918000000000001e+00   2.6010000000000000e-01   7.6999999999999999e-02   2.8266000000000000e+00
   3.0638999999999998e+00  -8.0020000000000007e+00   4.2377200000000002e+01   3.1507000000000001e+00   1.5416000000000001e+00   1.0520000000000000e-01  -2.2416999999999998e+00   1.0939900000000000e+01   2.7858999999999998e+00   3.4680000000000000e-01   1.3469999999999999e-01   2.7867999999999999e+00
   2.1821999999999999e+00  -9.4530000000000003e-01   2.0845500000000001e+01   1.7281000000000000e+00   7.3270000000000002e-01  -5.7000000000000002e-02  -2.3304999999999998e+00   1.0851000000000001e+01   2.9600000000000000e+00   3.9489999999999997e-01   5.7700000000000001e-02   2.7911999999999999e+00
  -6.6100000000000006e-02   2.5720999999999998e+00   5.3186000000000000e+00   2.4820000000000000e-01   2.1890000000000001e-01  -8.3299999999999999e-02  -2.0196999999999998e+00   1.0717599999999999e+01   2.4377000000000000e+00   2.3119999999999999e-01   7.6999999999999999e-02   2.7778999999999998e+00
  -4.6289999999999998e-01  -2.0445000000000002e+00   1.0294000000000001e+00  -4.0100000000000002e-01   1.6180000000000000e-01   3.9500000000000000e-02  -2.3083000000000000e+00   1.0873200000000001e+01   3.5695000000000001e+00   3.5639999999999999e-01   2.8899999999999999e-02   2.8001000000000000e+00
   9.2579999999999996e-01   4.3969999999999998e-01   1.6298999999999999e+00  -2.0050000000000001e-01  -9.4999999999999998e-03   4.8200000000000000e-02  -2.1084999999999998e+00   1.0939900000000000e+01   3.0470999999999999e+00   2.5050000000000000e-01   1.2509999999999999e-01   2.8178000000000001e+00
  -6.6100000000000006e-02  -8.1340000000000001e-01   8.5780000000000001e-01  -2.3870000000000000e-01   1.8079999999999999e-01  -1.7500000000000002e-02  -2.4192000000000000e+00   1.0962199999999999e+01   3.3953000000000002e+00   3.4680000000000000e-01   7.6999999999999999e-02   2.7602000000000002e+00
   7.0530000000000004e-01  -5.0560000000000005e-01   2.3161999999999998e+00  -1.9089999999999999e-01   1.0470000000000000e-01   2.6300000000000000e-02  -2.3748999999999998e+00   1.1073399999999999e+01   3.4824000000000002e+00   3.2750000000000001e-01   1.2509999999999999e-01   2.8001000000000000e+00
  -2.2040000000000001e-01   1.0990000000000000e-01   1.6298999999999999e+00  -9.5500000000000002e-02   7.6100000000000001e-02   4.3900000000000002e-02  -2.2195000000000000e+00   1.0939900000000000e+01   3.9177000000000000e+00   4.0460000000000002e-01   1.9199999999999998e-02   2.7381000000000002e+00
   3.3060000000000000e-01  -8.5740000000000005e-01   1.8015000000000001e+00  -3.3420000000000000e-01   9.4999999999999998e-03  -4.8200000000000000e-02  -2.3527000000000000e+00   1.0828799999999999e+01   3.4824000000000002e+00   2.8899999999999998e-01   8.6599999999999996e-02   2.7557999999999998e+00
   6.6100000000000006e-02   1.0990000000000000e-01   1.2010000000000001e+00  -2.1959999999999999e-01   7.6100000000000001e-02  -3.5099999999999999e-02  -2.0863000000000000e+00   1.0851000000000001e+01   3.4824000000000002e+00   2.7939999999999998e-01   7.6999999999999999e-02   2.7646999999999999e+00
   3.0859999999999999e-01  -7.6939999999999997e-01   1.6298999999999999e+00  -3.3420000000000000e-01   8.5599999999999996e-02  -1.7500000000000002e-02  -2.1084999999999998e+00   1.1028900000000000e+01   3.1341999999999999e+00   2.7939999999999998e-01   1.0580000000000001e-01   2.7911999999999999e+00
   2.1999999999999999e-02  -6.6000000000000003e-02   1.1152000000000000e+00  -2.0050000000000001e-01  -4.7600000000000003e-02   4.3900000000000002e-02  -2.1972999999999998e+00   1.0851000000000001e+01   4.1788999999999996e+00   3.0819999999999997e-01   1.0580000000000001e-01   2.8222000000000000e+00
   2.4249999999999999e-01  -1.9789999999999999e-01   3.4310000000000002e-01  -1.3370000000000001e-01   1.3320000000000001e-01   9.2100000000000001e-02  -2.1751000000000000e+00   1.1051100000000000e+01   3.3953000000000002e+00   2.1190000000000001e-01   1.2509999999999999e-01   2.7646999999999999e+00
   1.1020000000000001e-01  -2.8580000000000000e-01   1.0294000000000001e+00  -2.3870000000000000e-01  -9.4999999999999998e-03   2.6300000000000000e-02  -2.3304999999999998e+00   1.0962199999999999e+01   3.2212000000000001e+00   2.8899999999999998e-01   4.8099999999999997e-02   2.7690999999999999e+00
  -4.4100000000000000e-02  -3.0780000000000002e-01   1.0294000000000001e+00  -2.2910000000000000e-01   5.7099999999999998e-02  -8.8000000000000005e-03  -2.2195000000000000e+00   1.1028900000000000e+01   3.1341999999999999e+00   4.1420000000000001e-01   3.8500000000000000e-02   2.7824000000000000e+00
   2.2040000000000001e-01  -4.3969999999999998e-01   8.5780000000000001e-01  -2.9599999999999999e-01  -1.9000000000000000e-02  -3.0700000000000002e-02  -2.3304999999999998e+00   1.0517500000000000e+01   3.5695000000000001e+00   2.9859999999999998e-01   4.8099999999999997e-02   2.8001000000000000e+00
   1.9839999999999999e-01  -8.7900000000000006e-02   1.3725000000000001e+00  -1.8140000000000001e-01   5.7099999999999998e-02   1.7500000000000002e-02  -2.0863000000000000e+00   1.0917700000000000e+01   2.6118000000000001e+00   4.0460000000000002e-01  -2.8899999999999999e-02   2.8576000000000001e+00
   3.9679999999999999e-01  -3.5170000000000001e-01   1.7157000000000000e+00  -1.7190000000000000e-01   3.8100000000000002e-02   7.0199999999999999e-02  -2.3527000000000000e+00   1.1051100000000000e+01   3.1341999999999999e+00   4.1420000000000001e-01   1.3469999999999999e-01   2.7778999999999998e+00
   4.4100000000000000e-02  -2.4179999999999999e-01   1.8015000000000001e+00  -2.4820000000000000e-01   9.5200000000000007e-02   4.4000000000000003e-03  -2.0863000000000000e+00   1.0762100000000000e+01   3.6564999999999999e+00   3.1790000000000002e-01   9.5999999999999992e-03   2.7602000000000002e+00
   8.8200000000000001e-02  -2.8580000000000000e-01   8.5780000000000001e-01  -2.6729999999999998e-01   6.6600000000000006e-02   1.3200000000000000e-02  -2.3527000000000000e+00   1.1073399999999999e+01   4.1788999999999996e+00   3.4680000000000000e-01   5.7700000000000001e-02   2.7690999999999999e+00
  -4.4100000000000000e-02  -1.5390000000000001e-01   2.1446000000000001e+00  -3.9140000000000003e-01   1.9000000000000000e-02   3.9500000000000000e-02  -2.3304999999999998e+00   1.0895500000000000e+01   3.9177000000000000e+00   2.7939999999999998e-01   1.9199999999999998e-02   2.7824000000000000e+00
   6.6100000000000006e-02  -1.0990000000000000e-01   1.7157000000000000e+00  -2.0050000000000001e-01   6.6600000000000006e-02   2.6300000000000000e-02  -2.2860999999999998e+00   1.0806500000000000e+01   2.9600000000000000e+00   2.7939999999999998e-01   6.7400000000000002e-02   2.7955999999999999e+00
   2.4249999999999999e-01  -3.9570000000000000e-01   1.0294000000000001e+00  -1.3370000000000001e-01   1.2370000000000000e-01  -1.3200000000000000e-02  -2.1972999999999998e+00   1.0984400000000001e+01   2.7858999999999998e+00   3.3710000000000001e-01   1.9199999999999998e-02   2.7734999999999999e+00
   1.5429999999999999e-01  -3.7369999999999998e-01   2.2303999999999999e+00  -2.7689999999999998e-01  -4.7600000000000003e-02   2.1899999999999999e-02  -2.3748999999999998e+00   1.0917700000000000e+01   3.4824000000000002e+00   3.1790000000000002e-01   6.7400000000000002e-02   2.7778999999999998e+00
   8.8200000000000001e-02  -2.8580000000000000e-01   8.5780000000000001e-01  -1.9089999999999999e-01   1.2370000000000000e-01   7.8899999999999998e-02  -2.1972999999999998e+00   1.0806500000000000e+01   3.3083000000000000e+00   3.1790000000000002e-01   1.0580000000000001e-01   2.8001000000000000e+00
   1.9839999999999999e-01  -4.6170000000000000e-01   1.0294000000000001e+00  -2.3870000000000000e-01   3.8100000000000002e-02   3.0700000000000002e-02  -2.3304999999999998e+00   1.0962199999999999e+01   3.3953000000000002e+00   3.2750000000000001e-01   0.0000000000000000e+00   2.8310000000000000e+00
   1.5429999999999999e-01  -1.9789999999999999e-01   1.3725000000000001e+00  -2.4820000000000000e-01   7.6100000000000001e-02   1.7500000000000002e-02  -1.9753000000000001e+00   1.0917700000000000e+01   3.5695000000000001e+00   3.3710000000000001e-01   7.6999999999999999e-02   2.7602000000000002e+00
   4.1880000000000001e-01  -3.7369999999999998e-01   4.2890000000000000e-01  -2.3870000000000000e-01   7.6100000000000001e-02  -8.8000000000000005e-03  -2.0640999999999998e+00   1.0873200000000001e+01   2.9600000000000000e+00   2.9859999999999998e-01   6.7400000000000002e-02   2.7381000000000002e+00
   8.8200000000000001e-02  -3.0780000000000002e-01   1.2010000000000001e+00  -2.4820000000000000e-01  -2.8500000000000001e-02   3.5099999999999999e-02  -2.2639000000000000e+00   1.0939900000000000e+01   3.5695000000000001e+00   3.5639999999999999e-01   0.0000000000000000e+00   2.8089000000000000e+00
   4.4100000000000000e-02  -2.4179999999999999e-01   1.7157000000000000e+00  -2.2910000000000000e-01   1.2370000000000000e-01   3.0700000000000002e-02  -2.3748999999999998e+00   1.0962199999999999e+01   3.3953000000000002e+00   3.1790000000000002e-01   4.8099999999999997e-02   2.7690999999999999e+00
   1.3230000000000000e-01  -2.1980000000000000e-01   1.2867999999999999e+00  -2.8639999999999999e-01  -4.7600000000000003e-02   2.1899999999999999e-02  -2.1307000000000000e+00   1.0895500000000000e+01   3.5695000000000001e+00   3.5639999999999999e-01   0.0000000000000000e+00   2.7911999999999999e+00
   4.4100000000000000e-02  -4.6170000000000000e-01   3.4310000000000002e-01  -2.1959999999999999e-01   1.6180000000000000e-01   4.3900000000000002e-02  -2.1528999999999998e+00   1.0984400000000001e+01   2.7858999999999998e+00   3.1790000000000002e-01   1.2509999999999999e-01   2.8001000000000000e+00
   1.9839999999999999e-01  -1.7590000000000000e-01   1.2010000000000001e+00  -2.1959999999999999e-01   2.8500000000000001e-02  -3.5099999999999999e-02  -2.1751000000000000e+00   1.0762100000000000e+01   3.5695000000000001e+00   2.9859999999999998e-01   4.8099999999999997e-02   2.7778999999999998e+00
   6.6100000000000006e-02  -2.8580000000000000e-01   1.9730000000000001e+00  -1.3370000000000001e-01   1.9000000000000000e-02   4.3900000000000002e-02  -2.2639000000000000e+00   1.0939900000000000e+01   2.9600000000000000e+00   3.2750000000000001e-01   1.3469999999999999e-01   2.8310000000000000e+00
   8.8200000000000001e-02  -4.1770000000000002e-01   1.5441000000000000e+00  -2.7689999999999998e-01  -3.8100000000000002e-02   5.2600000000000001e-02  -2.2639000000000000e+00   1.0762100000000000e+01   2.6989000000000001e+00   3.3710000000000001e-01   1.3469999999999999e-01   2.8222000000000000e+00
   1.3230000000000000e-01  -4.8359999999999997e-01   1.1152000000000000e+00  -2.2910000000000000e-01   6.6600000000000006e-02   7.0199999999999999e-02  -2.2639000000000000e+00   1.0717599999999999e+01   2.2635999999999998e+00   2.5050000000000000e-01   9.6199999999999994e-02   2.8089000000000000e+00
   6.6100000000000006e-02  -1.3189999999999999e-01   1.1152000000000000e+00  -2.3870000000000000e-01   4.7600000000000003e-02   4.3900000000000002e-02  -2.1307000000000000e+00   1.0851000000000001e+01   3.3953000000000002e+00   3.8529999999999998e-01  -2.8899999999999999e-02   2.8132999999999999e+00
   4.4100000000000000e-02  -3.7369999999999998e-01   1.3725000000000001e+00  -1.9089999999999999e-01   1.4269999999999999e-01   3.0700000000000002e-02  -2.1972999999999998e+00   1.0695399999999999e+01   3.1341999999999999e+00   3.7569999999999998e-01   1.6360000000000000e-01   2.7336999999999998e+00
  -2.1999999999999999e-02  -1.7590000000000000e-01   6.0050000000000003e-01  -2.0050000000000001e-01   1.5229999999999999e-01   4.8200000000000000e-02  -2.3304999999999998e+00   1.0873200000000001e+01   3.2212000000000001e+00   3.3710000000000001e-01   8.6599999999999996e-02   2.7602000000000002e+00
   4.4100000000000000e-02  -2.1980000000000000e-01   1.3725000000000001e+00  -2.5779999999999997e-01   0.0000000000000000e+00   8.7700000000000000e-02  -2.3748999999999998e+00   1.0851000000000001e+01   3.3083000000000000e+00   3.2750000000000001e-01   0.0000000000000000e+00   2.8001000000000000e+00
   2.1999999999999999e-02  -2.8580000000000000e-01   1.6298999999999999e+00  -2.0999999999999999e-01   5.7099999999999998e-02   7.4499999999999997e-02  -2.3527000000000000e+00   1.1140100000000000e+01   3.1341999999999999e+00   3.6599999999999999e-01   1.9199999999999998e-02   2.7690999999999999e+00
   6.6100000000000006e-02  -2.8580000000000000e-01   1.1152000000000000e+00  -1.7190000000000000e-01   4.7600000000000003e-02   3.5099999999999999e-02  -2.2639000000000000e+00   1.1073399999999999e+01   3.4824000000000002e+00   4.1420000000000001e-01   0.0000000000000000e+00   2.8045000000000000e+00
   1.7630000000000001e-01  -3.2979999999999998e-01   1.1152000000000000e+00  -2.0999999999999999e-01   9.5200000000000007e-02   7.4499999999999997e-02  -2.2195000000000000e+00   1.0962199999999999e+01   3.6564999999999999e+00   3.6599999999999999e-01   1.5400000000000000e-01   2.8001000000000000e+00
   2.8649999999999998e-01  -3.2979999999999998e-01   1.3725000000000001e+00  -3.1509999999999999e-01   9.5200000000000007e-02  -1.3200000000000000e-02  -2.1307000000000000e+00   1.0962199999999999e+01   2.6118000000000001e+00   3.7569999999999998e-01   9.5999999999999992e-03   2.8045000000000000e+00
  -4.4100000000000000e-02  -3.0780000000000002e-01   1.2867999999999999e+00  -1.9089999999999999e-01  -2.8500000000000001e-02  -8.8000000000000005e-03  -1.9753000000000001e+00   1.0806500000000000e+01   3.0470999999999999e+00   3.8529999999999998e-01   4.8099999999999997e-02   2.7646999999999999e+00
   3.0859999999999999e-01  -6.6000000000000003e-02   1.8872000000000000e+00  -2.0050000000000001e-01   7.6100000000000001e-02  -3.0700000000000002e-02  -2.1528999999999998e+00   1.0851000000000001e+01   4.0048000000000004e+00   3.1790000000000002e-01   9.6199999999999994e-02   2.8045000000000000e+00
   2.4249999999999999e-01   1.5390000000000001e-01   1.4582999999999999e+00  -1.3370000000000001e-01   1.0470000000000000e-01   2.1899999999999999e-02  -2.1307000000000000e+00   1.0873200000000001e+01   3.0470999999999999e+00   4.4309999999999999e-01   9.5999999999999992e-03   2.8178000000000001e+00
   1.1020000000000001e-01  -4.3969999999999998e-01   1.6298999999999999e+00  -1.7190000000000000e-01   4.7600000000000003e-02   8.3299999999999999e-02  -2.3527000000000000e+00   1.0917700000000000e+01   3.1341999999999999e+00   3.2750000000000001e-01   3.8500000000000000e-02   2.7469999999999999e+00
   4.8490000000000000e-01  -1.9789999999999999e-01   1.1152000000000000e+00  -3.2460000000000000e-01   2.8500000000000001e-02   1.3159999999999999e-01  -2.3748999999999998e+00   1.0828799999999999e+01   2.5247000000000002e+00   3.2750000000000001e-01   1.4430000000000001e-01   2.8089000000000000e+00
   8.8200000000000001e-02  -6.6000000000000003e-02   4.2890000000000000e-01  -3.3420000000000000e-01   5.7099999999999998e-02   1.5350000000000000e-01  -2.3304999999999998e+00   1.0762100000000000e+01   3.3083000000000000e+00   3.1790000000000002e-01   8.6599999999999996e-02   2.7867999999999999e+00
   6.6100000000000006e-02  -2.6379999999999998e-01   3.4310000000000002e-01  -4.1049999999999998e-01   6.6600000000000006e-02   1.2280000000000001e-01  -2.3304999999999998e+00   1.0917700000000000e+01   3.4824000000000002e+00   3.4680000000000000e-01   1.9199999999999998e-02   2.8001000000000000e+00
   3.9679999999999999e-01  -2.1980000000000000e-01   1.5441000000000000e+00  -2.4820000000000000e-01  -4.7600000000000003e-02   3.5099999999999999e-02  -2.3527000000000000e+00   1.0984400000000001e+01   3.0470999999999999e+00   3.3710000000000001e-01   5.7700000000000001e-02   2.8089000000000000e+00
  -3.9679999999999999e-01  -4.1770000000000002e-01   1.1152000000000000e+00  -2.0999999999999999e-01   1.1420000000000000e-01  -4.3900000000000002e-02  -2.1307000000000000e+00   1.1006700000000000e+01   3.2212000000000001e+00   3.4680000000000000e-01  -3.8500000000000000e-02   2.7646999999999999e+00
   6.1719999999999997e-01  -1.5390000000000001e-01   8.5780000000000001e-01  -2.4820000000000000e-01  -4.7600000000000003e-02   5.2600000000000001e-02  -2.1972999999999998e+00   1.0939900000000000e+01   3.0470999999999999e+00   3.4680000000000000e-01   9.5999999999999992e-03   2.8132999999999999e+00
  -2.4249999999999999e-01  -5.2759999999999996e-01   7.7210000000000001e-01  -3.0549999999999999e-01   1.4269999999999999e-01   8.7700000000000000e-02  -2.2639000000000000e+00   1.1051100000000000e+01   3.3083000000000000e+00   3.3710000000000001e-01   5.7700000000000001e-02   2.7824000000000000e+00
   2.8649999999999998e-01  -5.2759999999999996e-01   8.5800000000000001e-02  -2.3870000000000000e-01  -3.8100000000000002e-02   6.5799999999999997e-02  -2.4192000000000000e+00   1.0917700000000000e+01   3.7435999999999998e+00   3.4680000000000000e-01  -4.8099999999999997e-02   2.7824000000000000e+00
  -2.6450000000000001e-01  -2.8580000000000000e-01   6.8630000000000002e-01  -1.5279999999999999e-01  -6.6600000000000006e-02   3.9500000000000000e-02  -2.1972999999999998e+00   1.1028900000000000e+01   2.7858999999999998e+00   2.7939999999999998e-01   1.7319999999999999e-01   2.8045000000000000e+00
   1.3230000000000000e-01  -7.0350000000000001e-01   1.5441000000000000e+00  -2.4820000000000000e-01  -3.8100000000000002e-02   3.9500000000000000e-02  -2.1751000000000000e+00   1.0917700000000000e+01   3.2212000000000001e+00   4.1420000000000001e-01   1.9199999999999998e-02   2.7911999999999999e+00
  -3.5270000000000001e-01  -2.4179999999999999e-01   2.5740000000000002e-01  -2.3870000000000000e-01  -2.8500000000000001e-02   4.3900000000000002e-02  -2.4636000000000000e+00   1.1384700000000000e+01   4.3529999999999998e+00   3.1790000000000002e-01   2.8899999999999999e-02   2.8266000000000000e+00
   2.8649999999999998e-01  -4.3969999999999998e-01   1.1152000000000000e+00  -2.2910000000000000e-01   1.9000000000000000e-02   3.0700000000000002e-02  -2.2416999999999998e+00   1.0962199999999999e+01   3.2212000000000001e+00   3.6599999999999999e-01   2.8899999999999999e-02   2.7778999999999998e+00
   2.1999999999999999e-02  -2.6379999999999998e-01   1.7160000000000000e-01  -2.7689999999999998e-01   2.8500000000000001e-02   7.0199999999999999e-02  -2.1972999999999998e+00   1.0695399999999999e+01   3.3953000000000002e+00   3.3710000000000001e-01  -1.9199999999999998e-02   2.8443000000000001e+00
   1.1020000000000001e-01  -6.3749999999999996e-01   1.3725000000000001e+00  -2.8639999999999999e-01   5.7099999999999998e-02   4.4000000000000003e-03  -2.2639000000000000e+00   1.0962199999999999e+01   3.3083000000000000e+00   3.3710000000000001e-01   1.0580000000000001e-01   2.8178000000000001e+00
  -4.4100000000000000e-02  -3.5170000000000001e-01   7.7210000000000001e-01  -9.5500000000000002e-02   7.6100000000000001e-02   3.5099999999999999e-02  -2.2860999999999998e+00   1.1006700000000000e+01   2.8730000000000002e+00   3.7569999999999998e-01   1.0580000000000001e-01   2.7955999999999999e+00
  -4.4100000000000000e-02  -4.3969999999999998e-01   1.2867999999999999e+00  -2.6729999999999998e-01   1.9000000000000000e-02   5.2600000000000001e-02  -2.4413999999999998e+00   1.1206799999999999e+01   3.2212000000000001e+00   4.5269999999999999e-01   1.9199999999999998e-02   2.8266000000000000e+00
   6.6100000000000006e-02  -1.3189999999999999e-01   9.4359999999999999e-01  -1.8140000000000001e-01   9.4999999999999998e-03   8.8000000000000005e-03  -2.5080000000000000e+00   1.1051100000000000e+01   3.4824000000000002e+00   3.5639999999999999e-01   1.9199999999999998e-02   2.7690999999999999e+00
   1.1020000000000001e-01  -1.5390000000000001e-01   1.0294000000000001e+00  -2.1959999999999999e-01   0.0000000000000000e+00   4.3900000000000002e-02  -2.1972999999999998e+00   1.0828799999999999e+01   2.8730000000000002e+00   3.5639999999999999e-01   2.8899999999999999e-02   2.8045000000000000e+00
   0.0000000000000000e+00  -1.3189999999999999e-01   6.0050000000000003e-01  -1.1459999999999999e-01   3.8100000000000002e-02   3.5099999999999999e-02  -2.3304999999999998e+00   1.0939900000000000e+01   3.6564999999999999e+00   3.8529999999999998e-01   1.0580000000000001e-01   2.8089000000000000e+00
   8.8200000000000001e-02  -2.1980000000000000e-01   1.3725000000000001e+00  -3.8190000000000002e-01   1.3320000000000001e-01  -3.9500000000000000e-02  -2.1528999999999998e+00   1.0962199999999999e+01   3.6564999999999999e+00   3.4680000000000000e-01   9.6199999999999994e-02   2.8266000000000000e+00
  -6.6100000000000006e-02  -2.4179999999999999e-01   1.5441000000000000e+00  -1.9089999999999999e-01   9.4999999999999998e-03   4.8200000000000000e-02  -2.5080000000000000e+00   1.0873200000000001e+01   3.5695000000000001e+00   3.9489999999999997e-01   1.5400000000000000e-01   2.7734999999999999e+00
   8.8200000000000001e-02  -5.2759999999999996e-01   1.4582999999999999e+00  -2.7689999999999998e-01   7.6100000000000001e-02   3.0700000000000002e-02  -2.1307000000000000e+00   1.0828799999999999e+01   3.7435999999999998e+00   4.3350000000000000e-01   2.8899999999999999e-02   2.7955999999999999e+00
   6.6100000000000006e-02  -1.9789999999999999e-01   1.6298999999999999e+00  -3.3420000000000000e-01   8.5599999999999996e-02   1.7500000000000002e-02  -2.1084999999999998e+00   1.0828799999999999e+01   2.8730000000000002e+00   3.5639999999999999e-01   4.8099999999999997e-02   2.8132999999999999e+00
   1.9839999999999999e-01  -3.7369999999999998e-01   8.5780000000000001e-01  -1.9089999999999999e-01   9.5200000000000007e-02   8.8000000000000005e-03  -2.4636000000000000e+00   1.1051100000000000e+01   3.4824000000000002e+00   3.3710000000000001e-01   6.7400000000000002e-02   2.7911999999999999e+00
  -2.1999999999999999e-02  -3.2979999999999998e-01   1.7157000000000000e+00  -1.7190000000000000e-01   1.4269999999999999e-01  -1.3200000000000000e-02  -2.2860999999999998e+00   1.1073399999999999e+01   3.0470999999999999e+00   3.1790000000000002e-01   6.7400000000000002e-02   2.7513999999999998e+00
   6.6100000000000006e-02  -6.6000000000000003e-02   1.0294000000000001e+00  -2.0050000000000001e-01   3.8100000000000002e-02   0.0000000000000000e+00  -2.3527000000000000e+00   1.1028900000000000e+01   2.7858999999999998e+00   3.4680000000000000e-01   6.7400000000000002e-02   2.7602000000000002e+00
   2.1999999999999999e-02  -4.1770000000000002e-01   8.5780000000000001e-01  -2.9599999999999999e-01   1.4269999999999999e-01  -8.8000000000000005e-03  -2.1307000000000000e+00   1.0939900000000000e+01   2.7858999999999998e+00   2.7939999999999998e-01   9.6199999999999994e-02   2.7204000000000002e+00
  -8.8200000000000001e-02  -3.2979999999999998e-01   1.0294000000000001e+00  -2.2910000000000000e-01  -9.4999999999999998e-03   9.6500000000000002e-02  -2.2639000000000000e+00   1.0962199999999999e+01   3.2212000000000001e+00   2.6970000000000000e-01   7.6999999999999999e-02   2.8178000000000001e+00
   0.0000000000000000e+00  -2.6379999999999998e-01   1.0294000000000001e+00  -2.0050000000000001e-01   3.8100000000000002e-02   5.7000000000000002e-02  -2.2860999999999998e+00   1.0917700000000000e+01   2.7858999999999998e+00   3.3710000000000001e-01  -1.9199999999999998e-02   2.8222000000000000e+00
   1.9839999999999999e-01  -3.2979999999999998e-01   8.5780000000000001e-01  -2.5779999999999997e-01   1.8079999999999999e-01   3.0700000000000002e-02  -2.1528999999999998e+00   1.0695399999999999e+01   3.3083000000000000e+00   2.8899999999999998e-01   8.6599999999999996e-02   2.8222000000000000e+00
   2.1999999999999999e-02  -8.7900000000000006e-02   1.2010000000000001e+00  -2.6729999999999998e-01   1.0470000000000000e-01   4.3900000000000002e-02  -2.2639000000000000e+00   1.0784300000000000e+01   3.4824000000000002e+00   2.6010000000000000e-01   5.7700000000000001e-02   2.7867999999999999e+00
  -6.6100000000000006e-02  -1.7590000000000000e-01   6.8630000000000002e-01  -1.5279999999999999e-01   2.8500000000000001e-02   0.0000000000000000e+00  -2.3304999999999998e+00   1.0917700000000000e+01   2.9600000000000000e+00   2.8899999999999998e-01   6.7400000000000002e-02   2.8222000000000000e+00
   1.1020000000000001e-01  -2.1980000000000000e-01   7.7210000000000001e-01  -2.3870000000000000e-01   3.8100000000000002e-02   3.0700000000000002e-02  -2.1307000000000000e+00   1.0851000000000001e+01   3.1341999999999999e+00   2.3119999999999999e-01   1.9199999999999998e-02   2.8001000000000000e+00
   6.6100000000000006e-02  -8.7900000000000006e-02   1.1152000000000000e+00  -2.3870000000000000e-01   6.6600000000000006e-02   2.1899999999999999e-02  -2.0196999999999998e+00   1.0828799999999999e+01   3.9177000000000000e+00   3.1790000000000002e-01   9.6199999999999994e-02   2.7778999999999998e+00
   2.1999999999999999e-02  -6.1550000000000005e-01   7.7210000000000001e-01  -2.2910000000000000e-01   6.6600000000000006e-02   0.0000000000000000e+00  -2.1528999999999998e+00   1.1006700000000000e+01   3.7435999999999998e+00   3.0819999999999997e-01   6.7400000000000002e-02   2.7824000000000000e+00
   8.8200000000000001e-02  -2.6379999999999998e-01   1.5441000000000000e+00  -2.1959999999999999e-01  -9.4999999999999998e-03   4.4000000000000003e-03  -2.4192000000000000e+00   1.1028900000000000e+01   4.1788999999999996e+00   3.1790000000000002e-01   4.8099999999999997e-02   2.8178000000000001e+00
   2.1999999999999999e-02  -2.1980000000000000e-01   1.4582999999999999e+00  -1.7190000000000000e-01   2.8500000000000001e-02   2.1899999999999999e-02  -2.3971000000000000e+00   1.1028900000000000e+01   3.6564999999999999e+00   3.0819999999999997e-01   4.8099999999999997e-02   2.7955999999999999e+00
   8.8200000000000001e-02  -3.2979999999999998e-01   1.0294000000000001e+00  -2.8639999999999999e-01   7.6100000000000001e-02   3.0700000000000002e-02  -2.3748999999999998e+00   1.0873200000000001e+01   3.0470999999999999e+00   3.9489999999999997e-01   2.8899999999999999e-02   2.7955999999999999e+00
   2.2040000000000001e-01  -5.7160000000000000e-01   1.1152000000000000e+00  -2.3870000000000000e-01   3.8100000000000002e-02  -4.4000000000000003e-03  -2.1307000000000000e+00   1.1006700000000000e+01   3.3953000000000002e+00   2.4079999999999999e-01   1.5400000000000000e-01   2.7690999999999999e+00
   2.1999999999999999e-02  -3.0780000000000002e-01   6.8630000000000002e-01  -2.4820000000000000e-01   1.8079999999999999e-01   3.9500000000000000e-02  -2.0863000000000000e+00   1.0828799999999999e+01   3.9177000000000000e+00   3.5639999999999999e-01   8.6599999999999996e-02   2.7557999999999998e+00
  -1.1020000000000001e-01  -2.6379999999999998e-01   1.0294000000000001e+00  -2.8639999999999999e-01  -1.9000000000000000e-02   1.7500000000000002e-02  -2.2639000000000000e+00   1.1006700000000000e+01   2.9600000000000000e+00   2.6970000000000000e-01   6.7400000000000002e-02   2.8001000000000000e+00
   6.6100000000000006e-02  -3.7369999999999998e-01   1.1152000000000000e+00  -1.7190000000000000e-01   1.2370000000000000e-01   4.4000000000000003e-03  -2.4636000000000000e+00   1.1095599999999999e+01   3.8306000000000000e+00   2.7939999999999998e-01   1.9199999999999998e-02   2.8001000000000000e+00
   1.5429999999999999e-01  -2.1980000000000000e-01   6.0050000000000003e-01  -2.0050000000000001e-01   9.4999999999999998e-03   3.5099999999999999e-02  -2.2416999999999998e+00   1.0984400000000001e+01   3.7435999999999998e+00   3.3710000000000001e-01   0.0000000000000000e+00   2.8001000000000000e+00
   6.6100000000000006e-02  -3.0780000000000002e-01   1.0294000000000001e+00  -2.6729999999999998e-01   1.3320000000000001e-01   5.2600000000000001e-02  -2.1528999999999998e+00   1.1117800000000001e+01   2.9600000000000000e+00   3.9489999999999997e-01   5.7700000000000001e-02   2.7911999999999999e+00
   1.3230000000000000e-01  -1.7590000000000000e-01   1.7160000000000000e-01  -1.5279999999999999e-01   1.9000000000000000e-02   5.7000000000000002e-02  -2.2416999999999998e+00   1.0806500000000000e+01   3.4824000000000002e+00   3.7569999999999998e-01   3.8500000000000000e-02   2.8132999999999999e+00
   1.9839999999999999e-01  -2.4179999999999999e-01   7.7210000000000001e-01  -2.0050000000000001e-01   1.9000000000000000e-02   3.5099999999999999e-02  -2.3748999999999998e+00   1.1117800000000001e+01   3.5695000000000001e+00   2.9859999999999998e-01   2.8899999999999999e-02   2.7778999999999998e+00
   6.6100000000000006e-02  -5.7160000000000000e-01   6.8630000000000002e-01  -1.8140000000000001e-01   1.7130000000000001e-01   5.7000000000000002e-02  -2.1528999999999998e+00   1.1162300000000000e+01   2.7858999999999998e+00   3.8529999999999998e-01  -3.8500000000000000e-02   2.8089000000000000e+00
   1.9839999999999999e-01  -2.6379999999999998e-01   1.7157000000000000e+00  -1.9089999999999999e-01   8.5599999999999996e-02   3.5099999999999999e-02  -2.2416999999999998e+00   1.0917700000000000e+01   2.9600000000000000e+00   3.7569999999999998e-01  -2.8899999999999999e-02   2.8001000000000000e+00
   6.6100000000000006e-02  -3.2979999999999998e-01   9.4359999999999999e-01  -2.1959999999999999e-01   1.0470000000000000e-01   2.6300000000000000e-02  -2.1528999999999998e+00   1.1184500000000000e+01   2.8730000000000002e+00   3.9489999999999997e-01   1.5400000000000000e-01   2.8089000000000000e+00
   2.1999999999999999e-02  -2.6379999999999998e-01   1.0294000000000001e+00  -1.7190000000000000e-01   3.8100000000000002e-02  -6.1400000000000003e-02  -2.2639000000000000e+00   1.0917700000000000e+01   3.0470999999999999e+00   3.2750000000000001e-01   9.6199999999999994e-02   2.7824000000000000e+00
   4.4100000000000000e-02  -3.0780000000000002e-01   5.1470000000000005e-01  -2.5779999999999997e-01  -9.4999999999999998e-03   5.2600000000000001e-02  -2.3527000000000000e+00   1.0984400000000001e+01   3.3953000000000002e+00   3.3710000000000001e-01   5.7700000000000001e-02   2.8001000000000000e+00
  -4.4100000000000000e-02  -2.4179999999999999e-01   6.0050000000000003e-01  -2.2910000000000000e-01   0.0000000000000000e+00   3.9500000000000000e-02  -2.3083000000000000e+00   1.0962199999999999e+01   3.3953000000000002e+00   3.0819999999999997e-01   2.8899999999999999e-02   2.7336999999999998e+00
  -8.8200000000000001e-02   6.6000000000000003e-02   1.0294000000000001e+00  -2.6729999999999998e-01  -1.9000000000000000e-02   4.8200000000000000e-02  -2.0863000000000000e+00   1.0873200000000001e+01   3.6564999999999999e+00   3.4680000000000000e-01   5.7700000000000001e-02   2.8001000000000000e+00
   8.8200000000000001e-02  -2.6379999999999998e-01   1.0294000000000001e+00  -2.0050000000000001e-01   4.7600000000000003e-02  -4.4000000000000003e-03  -2.3527000000000000e+00   1.0962199999999999e+01   3.5695000000000001e+00   3.0819999999999997e-01   1.0580000000000001e-01   2.8310000000000000e+00
  -8.8200000000000001e-02  -4.3969999999999998e-01   1.2867999999999999e+00  -1.7190000000000000e-01   3.8100000000000002e-02   0.0000000000000000e+00  -2.2416999999999998e+00   1.1051100000000000e+01   4.0048000000000004e+00   3.8529999999999998e-01  -5.7700000000000001e-02   2.7824000000000000e+00
  -6.6100000000000006e-02  -3.7369999999999998e-01   1.3725000000000001e+00  -2.0050000000000001e-01   4.7600000000000003e-02   1.3200000000000000e-02  -2.2639000000000000e+00   1.1117800000000001e+01   3.8306000000000000e+00   3.8529999999999998e-01   3.8500000000000000e-02   2.8310000000000000e+00
   8.8200000000000001e-02  -1.7590000000000000e-01   6.8630000000000002e-01  -1.6230000000000000e-01  -2.8500000000000001e-02   7.8899999999999998e-02  -2.4636000000000000e+00   1.1006700000000000e+01   2.7858999999999998e+00   2.8899999999999998e-01   1.9199999999999998e-02   2.7911999999999999e+00
   2.1999999999999999e-02  -4.6170000000000000e-01   6.0050000000000003e-01  -3.0549999999999999e-01   2.8500000000000001e-02   3.9500000000000000e-02  -2.3527000000000000e+00   1.0784300000000000e+01   3.6564999999999999e+00   3.5639999999999999e-01   3.8500000000000000e-02   2.8132999999999999e+00
   8.8200000000000001e-02  -2.6379999999999998e-01   6.8630000000000002e-01  -2.1959999999999999e-01  -1.9000000000000000e-02   1.7500000000000002e-02  -2.0419000000000000e+00   1.1028900000000000e+01   3.0470999999999999e+00   3.1790000000000002e-01   6.7400000000000002e-02   2.8178000000000001e+00
  -2.1999999999999999e-02  -1.7590000000000000e-01   1.0294000000000001e+00  -1.9089999999999999e-01   8.5599999999999996e-02   3.5099999999999999e-02  -2.2860999999999998e+00   1.1251200000000001e+01   3.3953000000000002e+00   3.8529999999999998e-01   7.6999999999999999e-02   2.7867999999999999e+00
   2.8649999999999998e-01  -3.0780000000000002e-01   1.9730000000000001e+00  -2.6729999999999998e-01   2.8500000000000001e-02   4.8200000000000000e-02  -2.4857999999999998e+00   1.0984400000000001e+01   3.2212000000000001e+00   3.1790000000000002e-01   4.8099999999999997e-02   2.8178000000000001e+00
  -1.1020000000000001e-01  -2.6379999999999998e-01   8.5780000000000001e-01  -2.7689999999999998e-01   8.5599999999999996e-02   1.3200000000000000e-02  -2.2416999999999998e+00   1.0939900000000000e+01   3.6564999999999999e+00   3.3710000000000001e-01  -9.5999999999999992e-03   2.8001000000000000e+00
   6.6100000000000006e-02  -1.5390000000000001e-01   4.2890000000000000e-01  -2.0999999999999999e-01   1.9000000000000000e-02   5.7000000000000002e-02  -2.1751000000000000e+00   1.0917700000000000e+01   4.0048000000000004e+00   3.9489999999999997e-01  -9.5999999999999992e-03   2.7911999999999999e+00
   3.3060000000000000e-01  -3.5170000000000001e-01   4.2890000000000000e-01  -1.8140000000000001e-01   1.0470000000000000e-01   3.5099999999999999e-02  -2.3527000000000000e+00   1.0962199999999999e+01   2.6118000000000001e+00   3.7569999999999998e-01   8.6599999999999996e-02   2.8001000000000000e+00
   2.4249999999999999e-01  -3.2979999999999998e-01   5.1470000000000005e-01  -1.3370000000000001e-01   1.9000000000000000e-02   8.3299999999999999e-02  -2.3083000000000000e+00   1.1117800000000001e+01   3.4824000000000002e+00   3.7569999999999998e-01  -3.8500000000000000e-02   2.7557999999999998e+00
  -6.6100000000000006e-02  -4.3969999999999998e-01   1.0294000000000001e+00  -2.1959999999999999e-01   9.5200000000000007e-02   2.6300000000000000e-02  -2.6190000000000002e+00   1.0984400000000001e+01   3.4824000000000002e+00   2.6010000000000000e-01   6.7400000000000002e-02   2.7867999999999999e+00
  -2.6450000000000001e-01  -3.9570000000000000e-01   8.5780000000000001e-01  -1.4319999999999999e-01  -5.7099999999999998e-02   8.7700000000000000e-02  -2.3527000000000000e+00   1.1162300000000000e+01   3.3083000000000000e+00   4.2380000000000001e-01  -9.5999999999999992e-03   2.7955999999999999e+00
  -8.8200000000000001e-02  -2.6379999999999998e-01   9.4359999999999999e-01  -1.6230000000000000e-01   8.5599999999999996e-02   7.0199999999999999e-02  -2.3304999999999998e+00   1.0895500000000000e+01   3.3083000000000000e+00   3.6599999999999999e-01   0.0000000000000000e+00   2.8708000000000000e+00
   6.6100000000000006e-02  -5.4959999999999998e-01   9.4359999999999999e-01  -1.6230000000000000e-01   1.0470000000000000e-01   9.6500000000000002e-02  -2.1751000000000000e+00   1.1140100000000000e+01   3.7435999999999998e+00   3.3710000000000001e-01   9.6199999999999994e-02   2.7292999999999998e+00
   4.4100000000000000e-02  -3.2979999999999998e-01   8.5800000000000001e-02  -1.9089999999999999e-01   1.3320000000000001e-01   5.2600000000000001e-02  -2.6190000000000002e+00   1.1518100000000000e+01   2.4377000000000000e+00   3.5639999999999999e-01   1.4430000000000001e-01   2.7646999999999999e+00
  -4.4100000000000000e-02  -4.3969999999999998e-01   1.2010000000000001e+00  -1.2410000000000000e-01   7.6100000000000001e-02   7.8899999999999998e-02  -2.2639000000000000e+00   1.1095599999999999e+01   3.2212000000000001e+00   3.4680000000000000e-01   1.4430000000000001e-01   2.7867999999999999e+00
  -2.1999999999999999e-02  -3.2979999999999998e-01   1.0294000000000001e+00  -1.8140000000000001e-01   3.8100000000000002e-02   3.5099999999999999e-02  -1.9310000000000000e+00   1.0561900000000000e+01   2.9600000000000000e+00   2.7939999999999998e-01   6.7400000000000002e-02   2.7690999999999999e+00
   8.8200000000000001e-02  -3.9570000000000000e-01   1.3725000000000001e+00  -2.7689999999999998e-01   9.4999999999999998e-03   2.1899999999999999e-02  -2.0196999999999998e+00   1.1206799999999999e+01   4.5270999999999999e+00   3.3710000000000001e-01   8.6599999999999996e-02   2.7911999999999999e+00
  -3.3060000000000000e-01  -2.8580000000000000e-01   7.7210000000000001e-01  -2.0050000000000001e-01   1.9000000000000000e-02   1.7500000000000002e-02  -2.3083000000000000e+00   1.1762700000000001e+01   2.9600000000000000e+00   2.6010000000000000e-01   1.0580000000000001e-01   2.7690999999999999e+00
  -2.6450000000000001e-01  -3.2979999999999998e-01   1.2010000000000001e+00  -2.2910000000000000e-01   6.6600000000000006e-02   2.6300000000000000e-02  -1.9310000000000000e+00   1.0762100000000000e+01   3.1341999999999999e+00   3.3710000000000001e-01   4.8099999999999997e-02   2.7646999999999999e+00
   2.4249999999999999e-01  -2.6379999999999998e-01   8.5780000000000001e-01  -2.9599999999999999e-01   5.7099999999999998e-02   6.1400000000000003e-02  -1.9310000000000000e+00   1.0628600000000000e+01   3.7435999999999998e+00   3.6599999999999999e-01   0.0000000000000000e+00   2.7867999999999999e+00
  -2.1999999999999999e-02  -5.4959999999999998e-01   1.4582999999999999e+00  -2.9599999999999999e-01   8.5599999999999996e-02   3.5099999999999999e-02  -2.3083000000000000e+00   1.0962199999999999e+01   3.0470999999999999e+00   3.7569999999999998e-01   1.5400000000000000e-01   2.7690999999999999e+00
   1.1020000000000001e-01  -3.7369999999999998e-01   1.9730000000000001e+00  -2.5779999999999997e-01   9.5200000000000007e-02   4.4000000000000003e-03  -2.1528999999999998e+00   1.1228999999999999e+01   3.3953000000000002e+00   2.8899999999999998e-01   4.8099999999999997e-02   2.7690999999999999e+00
  -2.1999999999999999e-02  -3.7369999999999998e-01   5.1470000000000005e-01  -2.6729999999999998e-01   8.5599999999999996e-02   4.8200000000000000e-02  -2.2195000000000000e+00   1.0695399999999999e+01   2.7858999999999998e+00   2.4079999999999999e-01  -9.5999999999999992e-03   2.8399000000000001e+00
   6.6100000000000006e-02  -4.3999999999999997e-02   1.1152000000000000e+00  -1.8140000000000001e-01   2.8500000000000001e-02   1.3200000000000000e-02  -2.0863000000000000e+00   1.0606400000000001e+01   4.1788999999999996e+00   3.4680000000000000e-01   2.8899999999999999e-02   2.7204000000000002e+00
   2.2040000000000001e-01  -3.2979999999999998e-01   1.9730000000000001e+00  -2.9599999999999999e-01   4.7600000000000003e-02   3.9500000000000000e-02  -2.2639000000000000e+00   1.1406900000000000e+01   2.0893999999999999e+00   2.7939999999999998e-01   8.6599999999999996e-02   2.7955999999999999e+00
   4.4100000000000000e-02  -1.7590000000000000e-01   9.4359999999999999e-01  -1.9089999999999999e-01   2.8500000000000001e-02   7.0199999999999999e-02  -2.3971000000000000e+00   1.1318000000000000e+01   3.1341999999999999e+00   3.3710000000000001e-01   4.8099999999999997e-02   2.8178000000000001e+00
   4.4100000000000000e-02  -2.4179999999999999e-01   1.0294000000000001e+00  -2.0999999999999999e-01  -1.2370000000000000e-01   3.5099999999999999e-02  -2.3083000000000000e+00   1.0851000000000001e+01   3.3953000000000002e+00   3.9489999999999997e-01   4.8099999999999997e-02   2.8310000000000000e+00
  -2.1999999999999999e-02  -7.0350000000000001e-01   1.2010000000000001e+00  -2.6729999999999998e-01   5.7099999999999998e-02  -5.2600000000000001e-02  -2.1751000000000000e+00   1.0784300000000000e+01   3.9177000000000000e+00   2.6970000000000000e-01   5.7700000000000001e-02   2.7955999999999999e+00
   8.8200000000000001e-02  -2.6379999999999998e-01   6.0050000000000003e-01  -1.7190000000000000e-01   8.5599999999999996e-02   0.0000000000000000e+00  -2.2860999999999998e+00   1.1006700000000000e+01   3.3953000000000002e+00   3.1790000000000002e-01   1.1550000000000001e-01   2.8132999999999999e+00
   1.5429999999999999e-01  -2.1980000000000000e-01   8.5780000000000001e-01  -2.9599999999999999e-01   9.4999999999999998e-03   5.2600000000000001e-02  -2.3527000000000000e+00   1.1117800000000001e+01   3.0470999999999999e+00   3.2750000000000001e-01   4.8099999999999997e-02   2.8001000000000000e+00
   8.8200000000000001e-02  -2.6379999999999998e-01   5.1470000000000005e-01  -2.7689999999999998e-01   3.8100000000000002e-02   8.8000000000000005e-03  -2.5301999999999998e+00   1.0873200000000001e+01   2.7858999999999998e+00   3.7569999999999998e-01  -3.8500000000000000e-02   2.7824000000000000e+00
  -1.5429999999999999e-01  -4.6170000000000000e-01  -1.7160000000000000e-01  -1.9089999999999999e-01  -2.8500000000000001e-02   8.8000000000000005e-03  -2.4192000000000000e+00   1.0873200000000001e+01   3.7435999999999998e+00   3.6599999999999999e-01   6.7400000000000002e-02   2.7955999999999999e+00
   4.4100000000000000e-02  -5.0560000000000005e-01   1.4582999999999999e+00  -2.9599999999999999e-01   2.8500000000000001e-02  -8.8000000000000005e-03  -2.3304999999999998e+00   1.0984400000000001e+01   3.7435999999999998e+00   4.3350000000000000e-01   9.6199999999999994e-02   2.8001000000000000e+00
   2.6450000000000001e-01  -5.4959999999999998e-01   1.3725000000000001e+00  -2.0999999999999999e-01   1.3320000000000001e-01   2.1899999999999999e-02  -2.2860999999999998e+00   1.0873200000000001e+01   2.3506000000000000e+00   3.9489999999999997e-01   1.5400000000000000e-01   2.7955999999999999e+00
   3.5270000000000001e-01  -3.2979999999999998e-01   1.0294000000000001e+00  -2.7689999999999998e-01  -1.9000000000000000e-02   2.1899999999999999e-02  -2.3971000000000000e+00   1.0873200000000001e+01   3.0470999999999999e+00   3.1790000000000002e-01   4.8099999999999997e-02   2.8045000000000000e+00
   0.0000000000000000e+00  -3.7369999999999998e-01   8.5780000000000001e-01  -2.3870000000000000e-01   1.9000000000000000e-02   7.4499999999999997e-02  -2.3748999999999998e+00   1.0917700000000000e+01   3.4824000000000002e+00   4.4309999999999999e-01   5.7700000000000001e-02   2.7824000000000000e+00
   1.7630000000000001e-01  -1.5390000000000001e-01   1.0294000000000001e+00  -2.8639999999999999e-01  -9.4999999999999998e-03   2.6300000000000000e-02  -2.3304999999999998e+00   1.1073399999999999e+01   4.0048000000000004e+00   3.2750000000000001e-01   6.7400000000000002e-02   2.8310000000000000e+00
  -2.1999999999999999e-02  -1.0990000000000000e-01   1.2010000000000001e+00  -2.3870000000000000e-01   8.5599999999999996e-02   5.2600000000000001e-02  -2.5301999999999998e+00   1.1140100000000000e+01   3.2212000000000001e+00   4.2380000000000001e-01   1.9199999999999998e-02   2.7867999999999999e+00
  -1.5429999999999999e-01  -3.2979999999999998e-01   4.2890000000000000e-01  -1.3370000000000001e-01   1.6180000000000000e-01   7.0199999999999999e-02  -2.1307000000000000e+00   1.0939900000000000e+01   3.3953000000000002e+00   4.0460000000000002e-01   1.9199999999999998e-02   2.8045000000000000e+00
  -6.6100000000000006e-02  -3.9570000000000000e-01   1.1152000000000000e+00  -2.0050000000000001e-01   3.8100000000000002e-02   2.1899999999999999e-02  -2.3527000000000000e+00   1.0984400000000001e+01   3.3953000000000002e+00   3.9489999999999997e-01   2.8899999999999999e-02   2.8266000000000000e+00
  -4.4100000000000000e-02  -4.8359999999999997e-01   9.4359999999999999e-01  -1.8140000000000001e-01   9.4999999999999998e-03   6.5799999999999997e-02  -2.1751000000000000e+00   1.1006700000000000e+01   2.6989000000000001e+00   4.0460000000000002e-01   5.7700000000000001e-02   2.8001000000000000e+00
   8.8200000000000001e-02  -2.8580000000000000e-01   5.1470000000000005e-01  -1.9089999999999999e-01   7.6100000000000001e-02   4.4000000000000003e-03  -2.2416999999999998e+00   1.0984400000000001e+01   3.6564999999999999e+00   4.7199999999999998e-01   0.0000000000000000e+00   2.8222000000000000e+00
   0.0000000000000000e+00  -5.9360000000000002e-01   1.2867999999999999e+00  -2.3870000000000000e-01   4.7600000000000003e-02  -2.1899999999999999e-02  -2.3527000000000000e+00   1.0873200000000001e+01   2.8730000000000002e+00   3.5639999999999999e-01  -3.8500000000000000e-02   2.8001000000000000e+00
  -4.4100000000000000e-02  -2.6379999999999998e-01   1.6298999999999999e+00  -2.2910000000000000e-01   1.1420000000000000e-01   8.8000000000000005e-03  -2.2416999999999998e+00   1.0984400000000001e+01   2.8730000000000002e+00   3.8529999999999998e-01  -2.8899999999999999e-02   2.7690999999999999e+00
  -2.1999999999999999e-02  -2.6379999999999998e-01   1.2010000000000001e+00  -2.6729999999999998e-01   5.7099999999999998e-02   3.0700000000000002e-02  -2.2860999999999998e+00   1.1117800000000001e+01   3.3953000000000002e+00   4.0460000000000002e-01   7.6999999999999999e-02   2.8487000000000000e+00
  -1.1020000000000001e-01  -3.2979999999999998e-01   8.5780000000000001e-01  -2.2910000000000000e-01  -1.9000000000000000e-02   7.0199999999999999e-02  -2.1751000000000000e+00   1.1006700000000000e+01   3.3083000000000000e+00   4.4309999999999999e-01   3.8500000000000000e-02   2.8089000000000000e+00
  -6.6100000000000006e-02  -3.7369999999999998e-01   7.7210000000000001e-01  -3.0549999999999999e-01  -2.8500000000000001e-02   0.0000000000000000e+00  -2.1307000000000000e+00   1.0739800000000001e+01   3.7435999999999998e+00   2.7939999999999998e-01   9.5999999999999992e-03   2.8178000000000001e+00
   2.1999999999999999e-02  -1.3189999999999999e-01   6.8630000000000002e-01  -1.3370000000000001e-01   3.8100000000000002e-02   5.2600000000000001e-02  -2.1972999999999998e+00   1.1051100000000000e+01   3.6564999999999999e+00   4.0460000000000002e-01   3.8500000000000000e-02   2.7824000000000000e+00
   0.0000000000000000e+00  -2.1980000000000000e-01   5.1470000000000005e-01  -5.7299999999999997e-02   5.7099999999999998e-02   3.9500000000000000e-02  -2.2639000000000000e+00   1.1006700000000000e+01   3.4824000000000002e+00   4.0460000000000002e-01   1.7319999999999999e-01   2.7778999999999998e+00
   4.4100000000000000e-02  -4.1770000000000002e-01   1.0294000000000001e+00  -3.1509999999999999e-01  -9.4999999999999998e-03   4.4000000000000003e-03  -2.3971000000000000e+00   1.1095599999999999e+01   3.4824000000000002e+00   3.5639999999999999e-01   9.6199999999999994e-02   2.8045000000000000e+00
  -4.4100000000000000e-02  -2.4179999999999999e-01   7.7210000000000001e-01  -2.3870000000000000e-01   6.6600000000000006e-02  -6.1400000000000003e-02  -2.2195000000000000e+00   1.0962199999999999e+01   3.6564999999999999e+00   3.6599999999999999e-01   7.6999999999999999e-02   2.8132999999999999e+00
  -6.6100000000000006e-02  -4.6170000000000000e-01   6.8630000000000002e-01  -2.4820000000000000e-01   4.7600000000000003e-02   2.1899999999999999e-02  -2.3527000000000000e+00   1.0984400000000001e+01   3.5695000000000001e+00   3.6599999999999999e-01  -2.8899999999999999e-02   2.7911999999999999e+00
   0.0000000000000000e+00  -1.9789999999999999e-01   5.1470000000000005e-01  -2.5779999999999997e-01   4.7600000000000003e-02   4.3900000000000002e-02  -2.3304999999999998e+00   1.0984400000000001e+01   2.9600000000000000e+00   3.1790000000000002e-01   0.0000000000000000e+00   2.7690999999999999e+00
  -1.3230000000000000e-01  -3.5170000000000001e-01   1.4582999999999999e+00  -1.2410000000000000e-01   1.0470000000000000e-01   5.7000000000000002e-02  -2.3527000000000000e+00   1.0962199999999999e+01   3.0470999999999999e+00   3.8529999999999998e-01   6.7400000000000002e-02   2.7690999999999999e+00
   2.1999999999999999e-02  -3.9570000000000000e-01   7.7210000000000001e-01  -1.8140000000000001e-01   1.1420000000000000e-01   0.0000000000000000e+00  -2.3304999999999998e+00   1.1117800000000001e+01   3.5695000000000001e+00   4.1420000000000001e-01   3.8500000000000000e-02   2.7824000000000000e+00
   0.0000000000000000e+00  -1.9789999999999999e-01   6.0050000000000003e-01  -2.2910000000000000e-01   1.9000000000000000e-02   0.0000000000000000e+00  -2.3304999999999998e+00   1.1006700000000000e+01   3.2212000000000001e+00   2.6970000000000000e-01  -3.8500000000000000e-02   2.7955999999999999e+00
  -6.6100000000000006e-02  -2.8580000000000000e-01   2.5740000000000002e-01  -1.7190000000000000e-01   2.8500000000000001e-02   1.3200000000000000e-02  -2.3971000000000000e+00   1.0895500000000000e+01   3.6564999999999999e+00   4.5269999999999999e-01  -3.8500000000000000e-02   2.8310000000000000e+00
   1.1020000000000001e-01  -3.0780000000000002e-01   1.1152000000000000e+00  -1.8140000000000001e-01   6.6600000000000006e-02   4.4000000000000003e-03  -2.4413999999999998e+00   1.1028900000000000e+01   3.3953000000000002e+00   3.3710000000000001e-01  -1.9199999999999998e-02   2.7734999999999999e+00
   1.9839999999999999e-01  -4.1770000000000002e-01   1.2867999999999999e+00  -1.9089999999999999e-01   1.7130000000000001e-01   6.1400000000000003e-02  -2.4192000000000000e+00   1.1006700000000000e+01   2.4377000000000000e+00   4.6239999999999998e-01   3.8500000000000000e-02   2.8266000000000000e+00
   1.3230000000000000e-01  -2.6379999999999998e-01   6.0050000000000003e-01  -2.8639999999999999e-01   1.1420000000000000e-01   4.8200000000000000e-02  -2.2416999999999998e+00   1.1051100000000000e+01   3.1341999999999999e+00   4.0460000000000002e-01   7.6999999999999999e-02   2.7955999999999999e+00
  -1.1020000000000001e-01  -3.9570000000000000e-01   7.7210000000000001e-01  -2.0999999999999999e-01   5.7099999999999998e-02   4.3900000000000002e-02  -2.3083000000000000e+00   1.0917700000000000e+01   3.1341999999999999e+00   3.6599999999999999e-01   6.7400000000000002e-02   2.7778999999999998e+00
   1.1020000000000001e-01  -4.1770000000000002e-01   6.0050000000000003e-01  -1.6230000000000000e-01   1.9000000000000000e-02   8.8000000000000005e-03  -2.2639000000000000e+00   1.1117800000000001e+01   3.0470999999999999e+00   4.0460000000000002e-01   2.8899999999999999e-02   2.8266000000000000e+00
  -6.6100000000000006e-02  -8.7900000000000006e-02   6.8630000000000002e-01  -1.7190000000000000e-01  -9.4999999999999998e-03   5.2600000000000001e-02  -2.0863000000000000e+00   1.0939900000000000e+01   3.5695000000000001e+00   3.5639999999999999e-01  -9.5999999999999992e-03   2.8266000000000000e+00
  -6.6100000000000006e-02  -2.8580000000000000e-01   1.3725000000000001e+00  -2.1959999999999999e-01   1.4269999999999999e-01   0.0000000000000000e+00  -2.4413999999999998e+00   1.1228999999999999e+01   3.7435999999999998e+00   3.8529999999999998e-01   9.5999999999999992e-03   2.7690999999999999e+00
   1.1020000000000001e-01  -1.3189999999999999e-01   1.0294000000000001e+00  -2.2910000000000000e-01   1.9000000000000000e-02   8.7700000000000000e-02  -2.3527000000000000e+00   1.0851000000000001e+01   2.6118000000000001e+00   3.6599999999999999e-01   1.9199999999999998e-02   2.7778999999999998e+00
   0.0000000000000000e+00  -5.2759999999999996e-01   1.7157000000000000e+00  -2.5779999999999997e-01   2.8500000000000001e-02   3.0700000000000002e-02  -2.2416999999999998e+00   1.0895500000000000e+01   3.2212000000000001e+00   3.3710000000000001e-01   1.9199999999999998e-02   2.7911999999999999e+00
   1.9839999999999999e-01  -3.2979999999999998e-01   6.8630000000000002e-01  -3.0549999999999999e-01  -9.4999999999999998e-03   4.8200000000000000e-02  -2.2860999999999998e+00   1.1140100000000000e+01   2.5247000000000002e+00   3.9489999999999997e-01   0.0000000000000000e+00   2.8399000000000001e+00
  -2.1999999999999999e-02  -1.7590000000000000e-01   1.2867999999999999e+00  -1.8140000000000001e-01   5.7099999999999998e-02   2.1899999999999999e-02  -2.3971000000000000e+00   1.1028900000000000e+01   2.7858999999999998e+00   3.9489999999999997e-01   1.3469999999999999e-01   2.8266000000000000e+00
  -4.4100000000000000e-02  -3.9570000000000000e-01   9.4359999999999999e-01  -2.0050000000000001e-01   1.3320000000000001e-01   0.0000000000000000e+00  -2.3083000000000000e+00   1.0739800000000001e+01   4.1788999999999996e+00   3.6599999999999999e-01   4.8099999999999997e-02   2.8222000000000000e+00
  -4.4100000000000000e-02  -3.7369999999999998e-01   1.1152000000000000e+00  -2.3870000000000000e-01   2.8500000000000001e-02  -1.7500000000000002e-02  -2.3083000000000000e+00   1.0939900000000000e+01   3.4824000000000002e+00   3.6599999999999999e-01   7.6999999999999999e-02   2.8045000000000000e+00
   2.2040000000000001e-01  -3.0780000000000002e-01  -1.7160000000000000e-01  -2.6729999999999998e-01   4.7600000000000003e-02   3.9500000000000000e-02  -2.2860999999999998e+00   1.1073399999999999e+01   2.9600000000000000e+00   3.6599999999999999e-01   3.8500000000000000e-02   2.7867999999999999e+00
   3.9679999999999999e-01  -1.7590000000000000e-01   5.1470000000000005e-01  -2.5779999999999997e-01   9.5200000000000007e-02   8.8000000000000005e-03  -2.3971000000000000e+00   1.0984400000000001e+01   3.3953000000000002e+00   3.3710000000000001e-01   7.6999999999999999e-02   2.8001000000000000e+00
   1.5429999999999999e-01  -3.0780000000000002e-01   1.8015000000000001e+00  -1.5279999999999999e-01   7.6100000000000001e-02   2.6300000000000000e-02  -2.4192000000000000e+00   1.1006700000000000e+01   3.1341999999999999e+00   4.0460000000000002e-01   1.9199999999999998e-02   2.8132999999999999e+00
   1.9839999999999999e-01  -5.0560000000000005e-01   1.1152000000000000e+00  -1.9089999999999999e-01   6.6600000000000006e-02   1.1840000000000001e-01  -2.1528999999999998e+00   1.1073399999999999e+01   3.2212000000000001e+00   3.1790000000000002e-01   1.9199999999999998e-02   2.7690999999999999e+00
   2.4249999999999999e-01  -1.5390000000000001e-01   9.4359999999999999e-01  -2.1959999999999999e-01  -2.8500000000000001e-02   7.0199999999999999e-02  -2.1307000000000000e+00   1.0984400000000001e+01   3.2212000000000001e+00   2.2159999999999999e-01   8.6599999999999996e-02   2.8089000000000000e+00
  -7.4939999999999996e-01  -5.0560000000000005e-01   2.5740000000000002e-01  -1.4319999999999999e-01   9.5200000000000007e-02  -8.8000000000000005e-03  -2.3748999999999998e+00   1.0851000000000001e+01   2.9600000000000000e+00   3.6599999999999999e-01   9.5999999999999992e-03   2.8089000000000000e+00
   1.7630000000000001e-01  -3.7369999999999998e-01   1.6298999999999999e+00  -2.1959999999999999e-01   1.9000000000000000e-02   7.8899999999999998e-02  -2.3083000000000000e+00   1.0895500000000000e+01   3.3083000000000000e+00   2.9859999999999998e-01   9.6199999999999994e-02   2.7602000000000002e+00
  -1.0360000000000000e+00  -2.1980000000000000e-01   2.5740000000000002e-01  -2.5779999999999997e-01   1.0470000000000000e-01  -4.4000000000000003e-03  -2.3971000000000000e+00   1.0873200000000001e+01   3.2212000000000001e+00   4.6239999999999998e-01   1.1550000000000001e-01   2.8001000000000000e+00
   7.7149999999999996e-01  -4.1770000000000002e-01   1.6298999999999999e+00  -2.0999999999999999e-01   9.4999999999999998e-03   1.7500000000000002e-02  -2.2639000000000000e+00   1.1340199999999999e+01   2.7858999999999998e+00   3.7569999999999998e-01   1.6360000000000000e-01   2.7734999999999999e+00
  -8.1559999999999999e-01  -1.0990000000000000e-01   8.5800000000000001e-02  -1.9089999999999999e-01   1.5229999999999999e-01   2.6300000000000000e-02  -2.3971000000000000e+00   1.1006700000000000e+01   2.6118000000000001e+00   4.1420000000000001e-01   9.5999999999999992e-03   2.8045000000000000e+00
   6.1719999999999997e-01  -5.0560000000000005e-01   1.3725000000000001e+00  -2.0050000000000001e-01   4.7600000000000003e-02   7.0199999999999999e-02  -2.1528999999999998e+00   1.0851000000000001e+01   2.7858999999999998e+00   3.7569999999999998e-01  -9.5999999999999992e-03   2.7646999999999999e+00
  -4.8490000000000000e-01  -1.9789999999999999e-01   6.0050000000000003e-01  -2.3870000000000000e-01   3.8100000000000002e-02   4.8200000000000000e-02  -2.4857999999999998e+00   1.1140100000000000e+01   2.8730000000000002e+00   3.5639999999999999e-01   3.8500000000000000e-02   2.7911999999999999e+00
   4.6289999999999998e-01  -5.4959999999999998e-01   1.6298999999999999e+00  -2.7689999999999998e-01   6.6600000000000006e-02   4.4000000000000003e-03  -2.2639000000000000e+00   1.0806500000000000e+01   3.4824000000000002e+00   4.3350000000000000e-01   8.6599999999999996e-02   2.8001000000000000e+00
  -3.7469999999999998e-01  -1.7590000000000000e-01   3.4310000000000002e-01  -1.3370000000000001e-01   3.8100000000000002e-02   0.0000000000000000e+00  -2.3527000000000000e+00   1.0873200000000001e+01   2.9600000000000000e+00   3.4680000000000000e-01   1.3469999999999999e-01   2.7955999999999999e+00
   1.9839999999999999e-01  -1.0990000000000000e-01   1.3725000000000001e+00  -2.3870000000000000e-01   6.6600000000000006e-02   3.9500000000000000e-02  -2.5080000000000000e+00   1.1251200000000001e+01   3.3953000000000002e+00   3.7569999999999998e-01   9.6199999999999994e-02   2.7824000000000000e+00
  -1.3230000000000000e-01  -5.2759999999999996e-01   6.0050000000000003e-01  -2.9599999999999999e-01   7.6100000000000001e-02   2.6300000000000000e-02  -2.3748999999999998e+00   1.0806500000000000e+01   2.8730000000000002e+00   3.2750000000000001e-01   2.8899999999999999e-02   2.8045000000000000e+00
  -2.1999999999999999e-02  -2.4179999999999999e-01   1.6298999999999999e+00  -2.2910000000000000e-01   3.8100000000000002e-02  -2.1899999999999999e-02  -2.3304999999999998e+00   1.1162300000000000e+01   2.6118000000000001e+00   2.7939999999999998e-01   3.8500000000000000e-02   2.8178000000000001e+00
   0.0000000000000000e+00  -4.1770000000000002e-01   5.1470000000000005e-01  -2.3870000000000000e-01   0.0000000000000000e+00   8.7700000000000000e-02  -2.2195000000000000e+00   1.1295700000000000e+01   2.0893999999999999e+00   2.8899999999999998e-01   6.7400000000000002e-02   2.7867999999999999e+00
   2.1999999999999999e-02  -3.5170000000000001e-01   1.6298999999999999e+00  -2.1959999999999999e-01   1.0470000000000000e-01  -2.1899999999999999e-02  -2.6190000000000002e+00   1.1318000000000000e+01   2.7858999999999998e+00   4.0460000000000002e-01   9.5999999999999992e-03   2.7911999999999999e+00
   6.6100000000000006e-02  -2.8580000000000000e-01   6.8630000000000002e-01  -2.7689999999999998e-01   9.4999999999999998e-03   4.8200000000000000e-02  -2.3527000000000000e+00   1.0962199999999999e+01   2.9600000000000000e+00   3.3710000000000001e-01  -4.8099999999999997e-02   2.7778999999999998e+00
   2.1999999999999999e-02  -2.6379999999999998e-01   3.4310000000000002e-01  -2.7689999999999998e-01  -4.7600000000000003e-02   1.7500000000000002e-02  -2.4636000000000000e+00   1.0962199999999999e+01   2.1764999999999999e+00   3.6599999999999999e-01   7.6999999999999999e-02   2.7690999999999999e+00
   2.1999999999999999e-02  -2.8580000000000000e-01   7.7210000000000001e-01  -2.1959999999999999e-01  -4.7600000000000003e-02   4.3900000000000002e-02  -2.2416999999999998e+00   1.1117800000000001e+01   2.0024000000000002e+00   3.5639999999999999e-01   4.8099999999999997e-02   2.8178000000000001e+00
  -1.7630000000000001e-01  -5.2759999999999996e-01   5.1470000000000005e-01  -2.0999999999999999e-01   8.5599999999999996e-02   1.7500000000000002e-02  -2.4857999999999998e+00   1.1206799999999999e+01   2.5247000000000002e+00   3.1790000000000002e-01   4.8099999999999997e-02   2.8089000000000000e+00
  -1.1020000000000001e-01  -1.3189999999999999e-01   1.8872000000000000e+00  -1.9089999999999999e-01   6.6600000000000006e-02   2.1899999999999999e-02  -2.4636000000000000e+00   1.1228999999999999e+01   2.6118000000000001e+00   4.0460000000000002e-01   1.2509999999999999e-01   2.8310000000000000e+00
  -2.1999999999999999e-02  -3.0780000000000002e-01   1.1152000000000000e+00  -1.7190000000000000e-01   0.0000000000000000e+00   3.9500000000000000e-02  -2.3527000000000000e+00   1.1206799999999999e+01   2.1764999999999999e+00   4.1420000000000001e-01   2.8899999999999999e-02   2.8001000000000000e+00
  -4.4100000000000000e-02  -4.1770000000000002e-01   6.8630000000000002e-01  -2.1959999999999999e-01   5.7099999999999998e-02  -8.8000000000000005e-03  -2.2639000000000000e+00   1.1140100000000000e+01   2.5247000000000002e+00   2.9859999999999998e-01   7.6999999999999999e-02   2.8001000000000000e+00
  -1.1020000000000001e-01  -2.4179999999999999e-01   8.5780000000000001e-01  -2.5779999999999997e-01   3.8100000000000002e-02   3.9500000000000000e-02  -2.4857999999999998e+00   1.1051100000000000e+01   2.6989000000000001e+00   3.2750000000000001e-01   4.8099999999999997e-02   2.7824000000000000e+00
   1.3230000000000000e-01  -2.1980000000000000e-01   6.0050000000000003e-01  -2.5779999999999997e-01   5.7099999999999998e-02   2.6300000000000000e-02  -2.3527000000000000e+00   1.1184500000000000e+01   3.2212000000000001e+00   2.9859999999999998e-01   7.6999999999999999e-02   2.7867999999999999e+00
  -6.6100000000000006e-02   4.3999999999999997e-02   9.4359999999999999e-01  -1.5279999999999999e-01   0.0000000000000000e+00   1.3200000000000000e-02  -2.3083000000000000e+00   1.1051100000000000e+01   3.0470999999999999e+00   3.5639999999999999e-01  -9.5999999999999992e-03   2.8132999999999999e+00
  -1.5429999999999999e-01  -2.1980000000000000e-01   1.4582999999999999e+00  -2.5779999999999997e-01   1.0470000000000000e-01   1.7500000000000002e-02  -2.2195000000000000e+00   1.1362399999999999e+01   2.9600000000000000e+00   2.8899999999999998e-01   6.7400000000000002e-02   2.8132999999999999e+00
  -1.3230000000000000e-01  -3.7369999999999998e-01   1.2010000000000001e+00  -6.6799999999999998e-02   9.4999999999999998e-03   3.5099999999999999e-02  -2.3971000000000000e+00   1.1006700000000000e+01   3.2212000000000001e+00   3.9489999999999997e-01   5.7700000000000001e-02   2.8001000000000000e+00
  -2.2040000000000001e-01  -3.7369999999999998e-01   5.1470000000000005e-01  -2.4820000000000000e-01   1.9000000000000000e-02   3.0700000000000002e-02  -2.2416999999999998e+00   1.1162300000000000e+01   3.2212000000000001e+00   3.4680000000000000e-01   1.2509999999999999e-01   2.8045000000000000e+00
  -8.8200000000000001e-02  -3.7369999999999998e-01   7.7210000000000001e-01  -2.3870000000000000e-01   8.5599999999999996e-02   3.9500000000000000e-02  -2.0863000000000000e+00   1.0873200000000001e+01   2.5247000000000002e+00   3.7569999999999998e-01  -1.9199999999999998e-02   2.8399000000000001e+00
   1.3230000000000000e-01  -3.9570000000000000e-01   1.6298999999999999e+00  -3.4370000000000001e-01   5.7099999999999998e-02   8.8000000000000005e-03  -2.1972999999999998e+00   1.1162300000000000e+01   3.7435999999999998e+00   3.6599999999999999e-01   0.0000000000000000e+00   2.7469999999999999e+00
  -8.8200000000000001e-02  -4.6170000000000000e-01   3.4310000000000002e-01  -1.5279999999999999e-01   2.8500000000000001e-02   3.0700000000000002e-02  -2.1972999999999998e+00   1.1006700000000000e+01   2.9600000000000000e+00   3.2750000000000001e-01   2.8899999999999999e-02   2.7646999999999999e+00
  -1.1020000000000001e-01  -4.3969999999999998e-01   9.4359999999999999e-01  -2.4820000000000000e-01   3.8100000000000002e-02   5.7000000000000002e-02  -2.4857999999999998e+00   1.0917700000000000e+01   2.5247000000000002e+00   4.3350000000000000e-01   2.8899999999999999e-02   2.8045000000000000e+00
   1.7630000000000001e-01  -4.1770000000000002e-01   1.2867999999999999e+00  -3.6280000000000001e-01   2.8500000000000001e-02   4.4000000000000003e-03  -2.4636000000000000e+00   1.1028900000000000e+01   2.9600000000000000e+00   3.5639999999999999e-01  -3.8500000000000000e-02   2.8045000000000000e+00
   0.0000000000000000e+00  -2.6379999999999998e-01   1.0294000000000001e+00  -3.0549999999999999e-01   9.4999999999999998e-03  -1.3200000000000000e-02  -2.3083000000000000e+00   1.1095599999999999e+01   3.2212000000000001e+00   3.1790000000000002e-01   8.6599999999999996e-02   2.8266000000000000e+00
   0.0000000000000000e+00  -3.5170000000000001e-01   1.7160000000000000e-01  -2.1959999999999999e-01   7.6100000000000001e-02   3.5099999999999999e-02  -2.5080000000000000e+00   1.0917700000000000e+01   2.6118000000000001e+00   3.0819999999999997e-01   5.7700000000000001e-02   2.8001000000000000e+00
   1.3230000000000000e-01  -1.7590000000000000e-01   1.2010000000000001e+00  -2.0050000000000001e-01   0.0000000000000000e+00   7.8899999999999998e-02  -2.4857999999999998e+00   1.0984400000000001e+01   2.5247000000000002e+00   3.7569999999999998e-01   5.7700000000000001e-02   2.8132999999999999e+00
  -1.5429999999999999e-01  -6.5949999999999998e-01   1.1152000000000000e+00  -1.8140000000000001e-01   6.6600000000000006e-02   8.8000000000000005e-03  -2.3748999999999998e+00   1.1184500000000000e+01   3.2212000000000001e+00   4.6239999999999998e-01   3.8500000000000000e-02   2.8310000000000000e+00
  -1.5429999999999999e-01  -1.9789999999999999e-01   0.0000000000000000e+00  -1.3370000000000001e-01   7.6100000000000001e-02   6.1400000000000003e-02  -2.2860999999999998e+00   1.1028900000000000e+01   3.0470999999999999e+00   3.0819999999999997e-01   6.7400000000000002e-02   2.7734999999999999e+00
  -4.4100000000000000e-02  -4.3969999999999998e-01   6.0050000000000003e-01  -2.0050000000000001e-01   2.8500000000000001e-02   2.1899999999999999e-02  -2.3304999999999998e+00   1.1028900000000000e+01   2.7858999999999998e+00   3.0819999999999997e-01   5.7700000000000001e-02   2.8045000000000000e+00
  -2.6450000000000001e-01  -3.9570000000000000e-01   2.5740000000000002e-01  -1.4319999999999999e-01   5.7099999999999998e-02   7.4499999999999997e-02  -2.3971000000000000e+00   1.1095599999999999e+01   3.0470999999999999e+00   3.6599999999999999e-01   1.9199999999999998e-02   2.8001000000000000e+00
   6.6100000000000006e-02  -2.6379999999999998e-01   1.2010000000000001e+00  -2.6729999999999998e-01   3.8100000000000002e-02   4.3900000000000002e-02  -2.4636000000000000e+00   1.1028900000000000e+01   2.8730000000000002e+00   3.8529999999999998e-01   5.7700000000000001e-02   2.7911999999999999e+00
  -4.4100000000000000e-02  -3.5170000000000001e-01   1.2010000000000001e+00  -2.8639999999999999e-01   6.6600000000000006e-02   1.3200000000000000e-02  -2.4857999999999998e+00   1.1184500000000000e+01   2.9600000000000000e+00   4.0460000000000002e-01   2.8899999999999999e-02   2.7867999999999999e+00
  -2.2040000000000001e-01  -2.4179999999999999e-01   1.2010000000000001e+00  -1.6230000000000000e-01   1.1420000000000000e-01   7.0199999999999999e-02  -2.4192000000000000e+00   1.1117800000000001e+01   3.3953000000000002e+00   3.3710000000000001e-01   4.8099999999999997e-02   2.7955999999999999e+00
   2.1999999999999999e-02  -2.6379999999999998e-01   3.4310000000000002e-01  -3.2460000000000000e-01   1.2370000000000000e-01   3.9500000000000000e-02  -2.2416999999999998e+00   1.1384700000000000e+01   2.9600000000000000e+00   3.5639999999999999e-01   2.1170000000000000e-01   2.7867999999999999e+00
  -1.3230000000000000e-01  -2.4179999999999999e-01   6.0050000000000003e-01  -2.1959999999999999e-01   5.7099999999999998e-02   4.4000000000000003e-03  -2.2860999999999998e+00   1.1273500000000000e+01   2.9600000000000000e+00   4.6239999999999998e-01  -1.9199999999999998e-02   2.7911999999999999e+00
   0.0000000000000000e+00  -3.5170000000000001e-01   1.3725000000000001e+00  -2.6729999999999998e-01   4.7600000000000003e-02  -2.1899999999999999e-02  -2.2195000000000000e+00   1.1051100000000000e+01   2.7858999999999998e+00   3.1790000000000002e-01   9.5999999999999992e-03   2.7778999999999998e+00
   4.4100000000000000e-02  -3.7369999999999998e-01   9.4359999999999999e-01  -2.9599999999999999e-01   5.7099999999999998e-02   4.4000000000000003e-03  -2.1972999999999998e+00   1.0851000000000001e+01   3.0470999999999999e+00   3.5639999999999999e-01   9.5999999999999992e-03   2.7867999999999999e+00
  -2.1999999999999999e-02  -5.2759999999999996e-01   1.1152000000000000e+00  -2.0050000000000001e-01   1.9000000000000000e-02   5.2600000000000001e-02  -2.3527000000000000e+00   1.0984400000000001e+01   2.5247000000000002e+00   3.6599999999999999e-01   6.7400000000000002e-02   2.7734999999999999e+00
  -6.6100000000000006e-02  -3.2979999999999998e-01   6.0050000000000003e-01  -1.4319999999999999e-01   9.4999999999999998e-03   5.2600000000000001e-02  -2.2416999999999998e+00   1.1095599999999999e+01   3.2212000000000001e+00   3.2750000000000001e-01   4.8099999999999997e-02   2.7469999999999999e+00
  -1.3230000000000000e-01  -2.6379999999999998e-01   1.5441000000000000e+00  -2.0999999999999999e-01   2.8500000000000001e-02   3.5099999999999999e-02  -2.4192000000000000e+00   1.0939900000000000e+01   3.2212000000000001e+00   3.2750000000000001e-01   2.8899999999999999e-02   2.7646999999999999e+00
  -1.1020000000000001e-01  -2.4179999999999999e-01   6.8630000000000002e-01  -2.0050000000000001e-01   3.8100000000000002e-02   2.1899999999999999e-02  -2.1972999999999998e+00   1.0806500000000000e+01   3.2212000000000001e+00   3.6599999999999999e-01   7.6999999999999999e-02   2.8132999999999999e+00
   2.1999999999999999e-02  -2.4179999999999999e-01   9.4359999999999999e-01  -2.3870000000000000e-01  -1.9000000000000000e-02   7.0199999999999999e-02  -2.1972999999999998e+00   1.1162300000000000e+01   3.4824000000000002e+00   4.0460000000000002e-01  -1.9199999999999998e-02   2.7955999999999999e+00
  -6.6100000000000006e-02  -2.6379999999999998e-01   7.7210000000000001e-01  -2.0999999999999999e-01  -1.9000000000000000e-02   2.1899999999999999e-02  -2.3748999999999998e+00   1.1006700000000000e+01   3.2212000000000001e+00   3.3710000000000001e-01   3.8500000000000000e-02   2.8310000000000000e+00
   2.1999999999999999e-02  -3.0780000000000002e-01   6.0050000000000003e-01  -1.4319999999999999e-01   3.8100000000000002e-02   0.0000000000000000e+00  -2.5080000000000000e+00   1.1184500000000000e+01   3.0470999999999999e+00   4.1420000000000001e-01   5.7700000000000001e-02   2.8266000000000000e+00
   1.9839999999999999e-01  -3.2979999999999998e-01   5.1470000000000005e-01  -1.1459999999999999e-01  -1.9000000000000000e-02   7.0199999999999999e-02  -2.2416999999999998e+00   1.1184500000000000e+01   3.2212000000000001e+00   4.1420000000000001e-01   4.8099999999999997e-02   2.7911999999999999e+00
   6.6100000000000006e-02  -3.2979999999999998e-01   1.0294000000000001e+00  -2.7689999999999998e-01   5.7099999999999998e-02  -4.4000000000000003e-03  -2.4413999999999998e+00   1.0984400000000001e+01   2.8730000000000002e+00   4.1420000000000001e-01   2.8899999999999999e-02   2.7955999999999999e+00
   0.0000000000000000e+00  -3.2979999999999998e-01   1.1152000000000000e+00  -2.6729999999999998e-01   1.0470000000000000e-01   3.0700000000000002e-02  -2.3748999999999998e+00   1.1028900000000000e+01   2.9600000000000000e+00   4.6239999999999998e-01   9.6199999999999994e-02   2.8443000000000001e+00
  -4.4100000000000000e-02  -4.8359999999999997e-01   5.1470000000000005e-01  -3.0549999999999999e-01   2.8500000000000001e-02   8.8000000000000005e-03  -2.5524000000000000e+00   1.1095599999999999e+01   3.9177000000000000e+00   2.9859999999999998e-01   1.0580000000000001e-01   2.8310000000000000e+00
   1.1020000000000001e-01  -2.4179999999999999e-01   1.4582999999999999e+00  -1.7190000000000000e-01  -2.8500000000000001e-02   4.8200000000000000e-02  -2.5080000000000000e+00   1.0962199999999999e+01   3.8306000000000000e+00   3.2750000000000001e-01   2.1170000000000000e-01   2.7911999999999999e+00
  -3.0859999999999999e-01  -1.9789999999999999e-01  -3.4310000000000002e-01  -2.0050000000000001e-01   1.0470000000000000e-01   4.8200000000000000e-02  -2.3971000000000000e+00   1.1251200000000001e+01   2.1764999999999999e+00   3.9489999999999997e-01   4.8099999999999997e-02   2.7336999999999998e+00
   0.0000000000000000e+00  -2.4179999999999999e-01   1.5441000000000000e+00  -2.3870000000000000e-01  -3.8100000000000002e-02   1.7500000000000002e-02  -2.2860999999999998e+00   1.1073399999999999e+01   3.2212000000000001e+00   4.1420000000000001e-01   2.8899999999999999e-02   2.8222000000000000e+00
  -2.1999999999999999e-02  -3.5170000000000001e-01   6.8630000000000002e-01  -1.6230000000000000e-01   4.7600000000000003e-02   3.5099999999999999e-02  -2.1528999999999998e+00   1.0650900000000000e+01   3.3083000000000000e+00   3.5639999999999999e-01   1.9199999999999998e-02   2.7646999999999999e+00
   2.1999999999999999e-02  -3.9570000000000000e-01   6.8630000000000002e-01  -3.2460000000000000e-01  -1.0470000000000000e-01   1.3200000000000000e-02  -2.2195000000000000e+00   1.1117800000000001e+01   3.0470999999999999e+00   3.8529999999999998e-01   1.2509999999999999e-01   2.8001000000000000e+00
  -1.3230000000000000e-01  -2.4179999999999999e-01   6.0050000000000003e-01  -1.6230000000000000e-01   4.7600000000000003e-02   2.6300000000000000e-02  -2.2416999999999998e+00   1.1206799999999999e+01   2.9600000000000000e+00   4.0460000000000002e-01   9.5999999999999992e-03   2.8443000000000001e+00
  -1.5429999999999999e-01  -1.7590000000000000e-01   2.5740000000000002e-01  -1.2410000000000000e-01   2.8500000000000001e-02   8.8000000000000005e-03  -2.4636000000000000e+00   1.0895500000000000e+01   3.4824000000000002e+00   2.9859999999999998e-01   8.6599999999999996e-02   2.8001000000000000e+00
   5.0700000000000001e-01  -1.9789999999999999e-01   7.7210000000000001e-01  -3.4370000000000001e-01   8.5599999999999996e-02   3.5099999999999999e-02  -2.3748999999999998e+00   1.0962199999999999e+01   4.0048000000000004e+00   4.4309999999999999e-01   5.7700000000000001e-02   2.7911999999999999e+00
   2.2040000000000001e-01  -3.5170000000000001e-01   0.0000000000000000e+00  -2.2910000000000000e-01   3.8100000000000002e-02   4.4000000000000003e-03  -2.3304999999999998e+00   1.1162300000000000e+01   3.2212000000000001e+00   2.6010000000000000e-01   7.6999999999999999e-02   2.8089000000000000e+00
   1.1020000000000001e-01  -7.4739999999999995e-01   8.5780000000000001e-01  -3.1509999999999999e-01   4.7600000000000003e-02   3.9500000000000000e-02  -2.3748999999999998e+00   1.1162300000000000e+01   3.3083000000000000e+00   3.5639999999999999e-01   4.8099999999999997e-02   2.8178000000000001e+00
  -1.7630000000000001e-01   1.5390000000000001e-01   7.7210000000000001e-01  -1.9089999999999999e-01  -9.4999999999999998e-03   6.5799999999999997e-02  -2.1751000000000000e+00   1.1028900000000000e+01   3.1341999999999999e+00   3.5639999999999999e-01  -9.5999999999999992e-03   2.7557999999999998e+00
  -1.7630000000000001e-01  -2.6379999999999998e-01   9.4359999999999999e-01  -1.8140000000000001e-01   1.4269999999999999e-01   8.8000000000000005e-03  -2.1751000000000000e+00   1.1184500000000000e+01   3.3953000000000002e+00   3.6599999999999999e-01   5.7700000000000001e-02   2.7602000000000002e+00
  -1.3230000000000000e-01  -6.6000000000000003e-02   1.6298999999999999e+00  -1.9089999999999999e-01   8.5599999999999996e-02   7.0199999999999999e-02  -2.3748999999999998e+00   1.1340199999999999e+01   3.2212000000000001e+00   3.9489999999999997e-01   1.0580000000000001e-01   2.8001000000000000e+00
  -6.6100000000000006e-02  -3.9570000000000000e-01   1.1152000000000000e+00  -2.7689999999999998e-01   0.0000000000000000e+00   1.3200000000000000e-02  -2.1528999999999998e+00   1.0873200000000001e+01   3.4824000000000002e+00   3.4680000000000000e-01   4.8099999999999997e-02   2.7602000000000002e+00
  -1.3230000000000000e-01  -3.7369999999999998e-01   8.5780000000000001e-01  -2.2910000000000000e-01   7.6100000000000001e-02   1.3200000000000000e-02  -2.3083000000000000e+00   1.0962199999999999e+01   2.6989000000000001e+00   3.7569999999999998e-01  -3.8500000000000000e-02   2.8222000000000000e+00
  -1.9839999999999999e-01  -3.9570000000000000e-01   1.1152000000000000e+00  -2.5779999999999997e-01   1.7130000000000001e-01  -8.8000000000000005e-03  -2.3971000000000000e+00   1.0984400000000001e+01   3.2212000000000001e+00   4.0460000000000002e-01   5.7700000000000001e-02   2.8132999999999999e+00
  -1.3230000000000000e-01  -1.7590000000000000e-01   1.1152000000000000e+00  -2.4820000000000000e-01   1.2370000000000000e-01   3.5099999999999999e-02  -2.0863000000000000e+00   1.1051100000000000e+01   2.8730000000000002e+00   4.2380000000000001e-01   1.6360000000000000e-01   2.7867999999999999e+00
   1.1020000000000001e-01  -2.8580000000000000e-01   1.1152000000000000e+00  -2.2910000000000000e-01   0.0000000000000000e+00   6.1400000000000003e-02  -2.1972999999999998e+00   1.1051100000000000e+01   3.3953000000000002e+00   3.8529999999999998e-01   4.8099999999999997e-02   2.7557999999999998e+00
  -2.1999999999999999e-02  -2.6379999999999998e-01   1.2010000000000001e+00  -2.6729999999999998e-01   7.6100000000000001e-02   1.7500000000000002e-02  -2.2639000000000000e+00   1.0873200000000001e+01   3.1341999999999999e+00   3.7569999999999998e-01   1.9199999999999998e-02   2.8353999999999999e+00
  -6.6100000000000006e-02  -2.4179999999999999e-01   1.7160000000000000e-01  -2.2910000000000000e-01  -9.4999999999999998e-03   6.5799999999999997e-02  -2.3527000000000000e+00   1.1006700000000000e+01   3.3083000000000000e+00   3.3710000000000001e-01   1.9199999999999998e-02   2.7602000000000002e+00
   2.1999999999999999e-02  -3.5170000000000001e-01   7.7210000000000001e-01  -2.0050000000000001e-01   8.5599999999999996e-02   3.0700000000000002e-02  -2.2416999999999998e+00   1.1162300000000000e+01   3.1341999999999999e+00   3.4680000000000000e-01   4.8099999999999997e-02   2.8001000000000000e+00
   1.5429999999999999e-01  -3.7369999999999998e-01   1.2010000000000001e+00  -2.0050000000000001e-01   3.8100000000000002e-02   7.0199999999999999e-02  -2.2416999999999998e+00   1.0828799999999999e+01   3.1341999999999999e+00   2.9859999999999998e-01   3.8500000000000000e-02   2.7955999999999999e+00
  -1.1020000000000001e-01  -3.2979999999999998e-01   6.0050000000000003e-01  -1.4319999999999999e-01  -3.8100000000000002e-02   3.0700000000000002e-02  -2.2195000000000000e+00   1.1051100000000000e+01   3.2212000000000001e+00   3.0819999999999997e-01   6.7400000000000002e-02   2.7955999999999999e+00
  -1.9839999999999999e-01  -3.2979999999999998e-01   7.7210000000000001e-01  -3.0549999999999999e-01   8.5599999999999996e-02   2.6300000000000000e-02  -2.0640999999999998e+00   1.0873200000000001e+01   3.4824000000000002e+00   3.2750000000000001e-01   1.9199999999999998e-02   2.7778999999999998e+00
   4.4100000000000000e-02  -4.6170000000000000e-01   9.4359999999999999e-01  -2.0050000000000001e-01   0.0000000000000000e+00   2.6300000000000000e-02  -2.2860999999999998e+00   1.0939900000000000e+01   2.6989000000000001e+00   3.1790000000000002e-01   6.7400000000000002e-02   2.8001000000000000e+00
  -2.2040000000000001e-01  -3.0780000000000002e-01   6.0050000000000003e-01  -2.0050000000000001e-01   1.1420000000000000e-01   6.1400000000000003e-02  -2.4192000000000000e+00   1.1073399999999999e+01   3.2212000000000001e+00   3.9489999999999997e-01   1.9199999999999998e-02   2.8089000000000000e+00
  -8.8200000000000001e-02  -5.0560000000000005e-01   1.1152000000000000e+00  -1.7190000000000000e-01   1.0470000000000000e-01   4.3900000000000002e-02  -2.4192000000000000e+00   1.1095599999999999e+01   3.1341999999999999e+00   4.4309999999999999e-01   5.7700000000000001e-02   2.7690999999999999e+00
  -2.1999999999999999e-02  -3.5170000000000001e-01   7.7210000000000001e-01  -2.9599999999999999e-01  -2.8500000000000001e-02   3.9500000000000000e-02  -2.3748999999999998e+00   1.0962199999999999e+01   2.7858999999999998e+00   3.5639999999999999e-01   9.5999999999999992e-03   2.8045000000000000e+00
   8.8200000000000001e-02  -1.9789999999999999e-01   2.5740000000000002e-01  -1.1459999999999999e-01  -3.8100000000000002e-02   7.4499999999999997e-02  -2.2639000000000000e+00   1.1006700000000000e+01   2.7858999999999998e+00   3.4680000000000000e-01   9.6199999999999994e-02   2.8178000000000001e+00
  -2.4249999999999999e-01  -3.5170000000000001e-01   2.5740000000000002e-01  -2.3870000000000000e-01   1.9000000000000000e-02   4.8200000000000000e-02  -2.4857999999999998e+00   1.0873200000000001e+01   3.0470999999999999e+00   3.5639999999999999e-01  -1.9199999999999998e-02   2.8353999999999999e+00
   2.1999999999999999e-02  -1.7590000000000000e-01   6.8630000000000002e-01  -1.5279999999999999e-01   5.7099999999999998e-02   4.3900000000000002e-02  -2.3083000000000000e+00   1.1117800000000001e+01   3.8306000000000000e+00   4.0460000000000002e-01   4.8099999999999997e-02   2.7602000000000002e+00
  -2.1999999999999999e-02  -2.1999999999999999e-02  -1.7160000000000000e-01  -1.0500000000000000e-01   3.8100000000000002e-02   4.3900000000000002e-02  -2.3304999999999998e+00   1.1073399999999999e+01   3.2212000000000001e+00   4.0460000000000002e-01   3.8500000000000000e-02   2.8045000000000000e+00
   2.1999999999999999e-02  -2.6379999999999998e-01   3.4310000000000002e-01  -2.2910000000000000e-01  -9.4999999999999998e-03  -4.4000000000000003e-03  -2.1751000000000000e+00   1.0917700000000000e+01   3.3953000000000002e+00   3.1790000000000002e-01   8.6599999999999996e-02   2.7911999999999999e+00
  -2.2040000000000001e-01  -3.0780000000000002e-01   1.0294000000000001e+00  -1.2410000000000000e-01   0.0000000000000000e+00   2.6300000000000000e-02  -2.3748999999999998e+00   1.0984400000000001e+01   2.8730000000000002e+00   3.1790000000000002e-01  -9.5999999999999992e-03   2.8310000000000000e+00
  -8.8200000000000001e-02  -2.1980000000000000e-01   0.0000000000000000e+00  -3.4370000000000001e-01   8.5599999999999996e-02   2.6300000000000000e-02  -2.4413999999999998e+00   1.1140100000000000e+01   3.0470999999999999e+00   3.8529999999999998e-01   5.7700000000000001e-02   2.8001000000000000e+00
  -8.8200000000000001e-02  -2.6379999999999998e-01   7.7210000000000001e-01  -2.1959999999999999e-01  -9.4999999999999998e-03   5.2600000000000001e-02  -2.2639000000000000e+00   1.1051100000000000e+01   3.0470999999999999e+00   3.6599999999999999e-01   1.9199999999999998e-02   2.7824000000000000e+00
   2.1999999999999999e-02  -1.3189999999999999e-01   1.3725000000000001e+00  -1.5279999999999999e-01   1.1420000000000000e-01  -1.3200000000000000e-02  -2.1972999999999998e+00   1.1006700000000000e+01   3.3083000000000000e+00   4.2380000000000001e-01   4.8099999999999997e-02   2.7602000000000002e+00
   4.4100000000000000e-02  -1.0990000000000000e-01   1.2010000000000001e+00  -2.0050000000000001e-01   2.8500000000000001e-02   5.7000000000000002e-02  -2.3748999999999998e+00   1.1006700000000000e+01   2.9600000000000000e+00   3.6599999999999999e-01   9.5999999999999992e-03   2.7646999999999999e+00
   2.1999999999999999e-02  -4.3969999999999998e-01   7.7210000000000001e-01  -8.5900000000000004e-02  -8.5599999999999996e-02   1.1400000000000000e-01  -2.2416999999999998e+00   1.1117800000000001e+01   3.1341999999999999e+00   3.0819999999999997e-01   4.8099999999999997e-02   2.8045000000000000e+00
   1.1020000000000001e-01  -4.8359999999999997e-01   9.4359999999999999e-01  -2.3870000000000000e-01  -1.9000000000000000e-02   8.8000000000000005e-03  -2.3748999999999998e+00   1.1073399999999999e+01   3.4824000000000002e+00   3.9489999999999997e-01   4.8099999999999997e-02   2.7911999999999999e+00
  -1.3230000000000000e-01  -3.0780000000000002e-01   9.4359999999999999e-01  -2.5779999999999997e-01   4.7600000000000003e-02   7.0199999999999999e-02  -2.3527000000000000e+00   1.1228999999999999e+01   3.3953000000000002e+00   3.3710000000000001e-01  -3.8500000000000000e-02   2.8001000000000000e+00
  -6.6100000000000006e-02  -3.2979999999999998e-01   6.0050000000000003e-01  -1.3370000000000001e-01   9.4999999999999998e-03   2.6300000000000000e-02  -2.2860999999999998e+00   1.0962199999999999e+01   3.3953000000000002e+00   3.7569999999999998e-01   1.9199999999999998e-02   2.7469999999999999e+00
  -2.1999999999999999e-02  -1.9789999999999999e-01   1.0294000000000001e+00  -1.3370000000000001e-01  -5.7099999999999998e-02   5.7000000000000002e-02  -2.3971000000000000e+00   1.1006700000000000e+01   3.4824000000000002e+00   3.4680000000000000e-01   3.8500000000000000e-02   2.8132999999999999e+00
  -1.3230000000000000e-01  -5.0560000000000005e-01   1.0294000000000001e+00  -1.8140000000000001e-01   8.5599999999999996e-02   7.8899999999999998e-02  -2.6634000000000002e+00   1.1184500000000000e+01   3.1341999999999999e+00   3.7569999999999998e-01   2.8899999999999999e-02   2.7867999999999999e+00
  -8.8200000000000001e-02  -3.9570000000000000e-01   8.5780000000000001e-01  -3.3420000000000000e-01   1.9000000000000000e-02   3.9500000000000000e-02  -2.2860999999999998e+00   1.1028900000000000e+01   3.5695000000000001e+00   2.9859999999999998e-01   3.8500000000000000e-02   2.7778999999999998e+00
  -1.5429999999999999e-01  -1.9789999999999999e-01   9.4359999999999999e-01  -1.7190000000000000e-01   2.8500000000000001e-02   4.3900000000000002e-02  -2.3748999999999998e+00   1.1117800000000001e+01   3.3953000000000002e+00   4.1420000000000001e-01  -1.9199999999999998e-02   2.7867999999999999e+00
   2.1999999999999999e-02  -1.9789999999999999e-01   3.4310000000000002e-01  -1.3370000000000001e-01   9.5200000000000007e-02  -4.8200000000000000e-02  -2.2416999999999998e+00   1.1273500000000000e+01   2.7858999999999998e+00   5.0090000000000001e-01   3.8500000000000000e-02   2.8089000000000000e+00
  -4.4100000000000000e-02  -3.7369999999999998e-01   8.5780000000000001e-01  -2.9599999999999999e-01  -2.8500000000000001e-02   1.3200000000000000e-02  -2.1307000000000000e+00   1.1184500000000000e+01   2.6989000000000001e+00   3.9489999999999997e-01  -4.8099999999999997e-02   2.7824000000000000e+00
   8.8200000000000001e-02  -4.6170000000000000e-01   7.7210000000000001e-01  -2.6729999999999998e-01   1.9000000000000000e-02   4.8200000000000000e-02  -2.5080000000000000e+00   1.1206799999999999e+01   3.2212000000000001e+00   4.2380000000000001e-01   4.8099999999999997e-02   2.8353999999999999e+00
  -1.1020000000000001e-01  -2.4179999999999999e-01   8.5800000000000001e-02  -2.5779999999999997e-01   6.6600000000000006e-02   4.8200000000000000e-02  -2.4636000000000000e+00   1.1140100000000000e+01   3.0470999999999999e+00   3.8529999999999998e-01  -6.7400000000000002e-02   2.8178000000000001e+00
  -8.8200000000000001e-02  -5.0560000000000005e-01   6.0050000000000003e-01  -2.6729999999999998e-01   1.2370000000000000e-01   1.3200000000000000e-02  -2.3083000000000000e+00   1.1295700000000000e+01   3.0470999999999999e+00   2.9859999999999998e-01   9.6199999999999994e-02   2.7513999999999998e+00
  -2.4249999999999999e-01  -2.4179999999999999e-01   9.4359999999999999e-01  -1.4319999999999999e-01   9.4999999999999998e-03   4.3900000000000002e-02  -2.1528999999999998e+00   1.1095599999999999e+01   3.1341999999999999e+00   4.1420000000000001e-01   5.7700000000000001e-02   2.7646999999999999e+00
   1.1020000000000001e-01  -3.2979999999999998e-01   1.2010000000000001e+00  -2.3870000000000000e-01  -1.9000000000000000e-02   8.8000000000000005e-03  -2.3304999999999998e+00   1.1051100000000000e+01   3.4824000000000002e+00   3.1790000000000002e-01   0.0000000000000000e+00   2.7557999999999998e+00
   2.1999999999999999e-02  -1.9789999999999999e-01   6.0050000000000003e-01  -2.4820000000000000e-01   4.7600000000000003e-02   5.7000000000000002e-02  -2.3527000000000000e+00   1.1051100000000000e+01   3.6564999999999999e+00   4.2380000000000001e-01   5.7700000000000001e-02   2.7690999999999999e+00
  -1.3230000000000000e-01  -2.4179999999999999e-01   6.8630000000000002e-01  -2.9599999999999999e-01   2.8500000000000001e-02   1.0090000000000000e-01  -2.4192000000000000e+00   1.1006700000000000e+01   3.5695000000000001e+00   4.0460000000000002e-01  -1.9199999999999998e-02   2.8089000000000000e+00
  -4.4100000000000000e-02  -1.7590000000000000e-01   8.5780000000000001e-01  -2.3870000000000000e-01   1.3320000000000001e-01   2.1899999999999999e-02  -2.2639000000000000e+00   1.1140100000000000e+01   3.3083000000000000e+00   3.2750000000000001e-01   5.7700000000000001e-02   2.8266000000000000e+00
  -6.6100000000000006e-02  -2.4179999999999999e-01   4.2890000000000000e-01  -2.1959999999999999e-01   8.5599999999999996e-02  -3.0700000000000002e-02  -2.1751000000000000e+00   1.1028900000000000e+01   3.1341999999999999e+00   3.7569999999999998e-01   1.1550000000000001e-01   2.8266000000000000e+00
  -2.1999999999999999e-02  -2.6379999999999998e-01   1.3725000000000001e+00  -2.8639999999999999e-01   6.6600000000000006e-02   5.2600000000000001e-02  -2.3304999999999998e+00   1.0962199999999999e+01   3.1341999999999999e+00   3.8529999999999998e-01  -2.8899999999999999e-02   2.7824000000000000e+00
  -1.9839999999999999e-01  -2.1980000000000000e-01   4.2890000000000000e-01  -1.2410000000000000e-01   1.9000000000000000e-02   6.1400000000000003e-02  -2.4636000000000000e+00   1.0917700000000000e+01   3.2212000000000001e+00   3.9489999999999997e-01   1.9199999999999998e-02   2.8045000000000000e+00
  -6.6100000000000006e-02  -3.5170000000000001e-01   9.4359999999999999e-01  -1.9089999999999999e-01  -4.7600000000000003e-02   6.5799999999999997e-02  -2.3304999999999998e+00   1.0917700000000000e+01   3.0470999999999999e+00   2.8899999999999998e-01   8.6599999999999996e-02   2.8132999999999999e+00
  -6.6100000000000006e-02  -1.9789999999999999e-01   9.4359999999999999e-01  -2.0050000000000001e-01   7.6100000000000001e-02   3.0700000000000002e-02  -2.6412000000000000e+00   1.1028900000000000e+01   3.5695000000000001e+00   3.6599999999999999e-01  -2.8899999999999999e-02   2.7778999999999998e+00
   1.1020000000000001e-01  -4.8359999999999997e-01   9.4359999999999999e-01  -3.0549999999999999e-01   9.5200000000000007e-02  -3.0700000000000002e-02  -2.1528999999999998e+00   1.0962199999999999e+01   3.5695000000000001e+00   3.3710000000000001e-01   5.7700000000000001e-02   2.7602000000000002e+00
   1.7630000000000001e-01  -2.6379999999999998e-01   1.8015000000000001e+00  -2.6729999999999998e-01   0.0000000000000000e+00   5.7000000000000002e-02  -2.3304999999999998e+00   1.1117800000000001e+01   3.4824000000000002e+00   3.8529999999999998e-01   1.1550000000000001e-01   2.8222000000000000e+00
  -2.4249999999999999e-01  -4.8359999999999997e-01   7.7210000000000001e-01  -1.5279999999999999e-01   4.7600000000000003e-02   3.9500000000000000e-02  -2.3083000000000000e+00   1.0917700000000000e+01   2.6989000000000001e+00   3.7569999999999998e-01   7.6999999999999999e-02   2.7824000000000000e+00
   4.4100000000000000e-02  -3.2979999999999998e-01   6.0050000000000003e-01  -3.5330000000000000e-01   7.6100000000000001e-02   3.0700000000000002e-02  -2.4192000000000000e+00   1.1228999999999999e+01   3.2212000000000001e+00   5.2980000000000005e-01   7.6999999999999999e-02   2.7955999999999999e+00
   2.1999999999999999e-02  -3.5170000000000001e-01   8.5780000000000001e-01  -2.3870000000000000e-01   1.1420000000000000e-01   7.4499999999999997e-02  -2.2860999999999998e+00   1.0984400000000001e+01   3.3953000000000002e+00   3.6599999999999999e-01   9.5999999999999992e-03   2.7557999999999998e+00
  -8.8200000000000001e-02  -6.1550000000000005e-01   1.1152000000000000e+00  -1.7190000000000000e-01   3.8100000000000002e-02   1.7500000000000002e-02  -2.2416999999999998e+00   1.0939900000000000e+01   2.6989000000000001e+00   3.7569999999999998e-01  -9.5999999999999992e-03   2.8310000000000000e+00
  -8.8200000000000001e-02  -4.3969999999999998e-01   2.5740000000000002e-01  -2.0999999999999999e-01   4.7600000000000003e-02   3.5099999999999999e-02  -2.3527000000000000e+00   1.0895500000000000e+01   3.2212000000000001e+00   4.3350000000000000e-01   3.8500000000000000e-02   2.7734999999999999e+00
  -2.1999999999999999e-02  -3.7369999999999998e-01   7.7210000000000001e-01  -2.6729999999999998e-01   6.6600000000000006e-02   3.5099999999999999e-02  -2.1084999999999998e+00   1.1117800000000001e+01   3.1341999999999999e+00   3.8529999999999998e-01   7.6999999999999999e-02   2.7557999999999998e+00
   0.0000000000000000e+00  -4.6170000000000000e-01   1.7160000000000000e-01  -2.3870000000000000e-01  -2.8500000000000001e-02   1.3200000000000000e-02  -2.2639000000000000e+00   1.0962199999999999e+01   3.5695000000000001e+00   3.4680000000000000e-01   8.6599999999999996e-02   2.8266000000000000e+00
  -4.4100000000000000e-02  -2.8580000000000000e-01   1.1152000000000000e+00  -2.2910000000000000e-01   1.9000000000000000e-02   2.6300000000000000e-02  -2.2639000000000000e+00   1.1051100000000000e+01   3.9177000000000000e+00   4.0460000000000002e-01   7.6999999999999999e-02   2.7911999999999999e+00
  -1.1020000000000001e-01  -3.5170000000000001e-01   7.7210000000000001e-01  -1.9089999999999999e-01   4.7600000000000003e-02  -8.8000000000000005e-03  -2.3971000000000000e+00   1.1006700000000000e+01   3.2212000000000001e+00   3.7569999999999998e-01   6.7400000000000002e-02   2.8353999999999999e+00
  -1.7630000000000001e-01  -2.8580000000000000e-01   7.7210000000000001e-01  -2.0999999999999999e-01   1.9000000000000000e-02   1.7500000000000002e-02  -2.2416999999999998e+00   1.1006700000000000e+01   3.3953000000000002e+00   3.4680000000000000e-01   6.7400000000000002e-02   2.8001000000000000e+00
  -1.5429999999999999e-01  -2.8580000000000000e-01   9.4359999999999999e-01  -2.6729999999999998e-01   2.8500000000000001e-02  -1.3200000000000000e-02  -2.5080000000000000e+00   1.1117800000000001e+01   3.3083000000000000e+00   3.2750000000000001e-01   6.7400000000000002e-02   2.8045000000000000e+00
   1.1020000000000001e-01  -4.3999999999999997e-02   6.0050000000000003e-01  -2.3870000000000000e-01  -3.8100000000000002e-02   3.0700000000000002e-02  -2.3527000000000000e+00   1.1006700000000000e+01   3.3953000000000002e+00   3.9489999999999997e-01   2.8899999999999999e-02   2.7513999999999998e+00
  -4.4100000000000000e-02  -5.9360000000000002e-01   1.7160000000000000e-01  -2.5779999999999997e-01   1.0470000000000000e-01   3.0700000000000002e-02  -2.4413999999999998e+00   1.1162300000000000e+01   3.3953000000000002e+00   4.3350000000000000e-01   1.0580000000000001e-01   2.7734999999999999e+00
  -2.1999999999999999e-02  -2.1980000000000000e-01   6.8630000000000002e-01  -1.8140000000000001e-01   8.5599999999999996e-02   1.3200000000000000e-02  -2.3304999999999998e+00   1.1273500000000000e+01   2.6989000000000001e+00   3.5639999999999999e-01   9.5999999999999992e-03   2.8266000000000000e+00
  -1.3230000000000000e-01  -4.1770000000000002e-01   9.4359999999999999e-01  -2.4820000000000000e-01  -2.8500000000000001e-02   3.5099999999999999e-02  -2.2860999999999998e+00   1.1117800000000001e+01   3.4824000000000002e+00   3.8529999999999998e-01   5.7700000000000001e-02   2.8443000000000001e+00
   0.0000000000000000e+00  -4.1770000000000002e-01   1.3725000000000001e+00  -3.6280000000000001e-01   1.2370000000000000e-01   1.3200000000000000e-02  -2.1972999999999998e+00   1.0739800000000001e+01   3.9177000000000000e+00   4.1420000000000001e-01   1.9199999999999998e-02   2.7955999999999999e+00
   1.1020000000000001e-01  -3.0780000000000002e-01   9.4359999999999999e-01  -2.0999999999999999e-01   2.8500000000000001e-02   3.5099999999999999e-02  -2.2416999999999998e+00   1.0917700000000000e+01   2.6989000000000001e+00   3.8529999999999998e-01   9.5999999999999992e-03   2.8178000000000001e+00
   4.4100000000000000e-02  -3.7369999999999998e-01   8.5780000000000001e-01  -1.1459999999999999e-01  -7.6100000000000001e-02   1.3200000000000000e-02  -2.6412000000000000e+00   1.1651500000000000e+01   1.8283000000000000e+00   2.9859999999999998e-01   4.8099999999999997e-02   2.7911999999999999e+00
  -6.6100000000000006e-02  -4.1770000000000002e-01   6.0050000000000003e-01  -1.2410000000000000e-01   6.6600000000000006e-02   4.8200000000000000e-02  -2.3083000000000000e+00   1.1273500000000000e+01   2.8730000000000002e+00   4.2380000000000001e-01   9.6199999999999994e-02   2.8089000000000000e+00
  -1.9839999999999999e-01  -2.4179999999999999e-01   1.4582999999999999e+00  -1.5279999999999999e-01  -9.4999999999999998e-03   4.3900000000000002e-02  -2.3304999999999998e+00   1.0606400000000001e+01   3.2212000000000001e+00   4.1420000000000001e-01   6.7400000000000002e-02   2.7292999999999998e+00
   4.4100000000000000e-02  -3.2979999999999998e-01   1.2010000000000001e+00  -2.6729999999999998e-01   2.8500000000000001e-02   5.2600000000000001e-02  -2.3304999999999998e+00   1.1028900000000000e+01   2.7858999999999998e+00   3.0819999999999997e-01   1.3469999999999999e-01   2.7690999999999999e+00
   2.1999999999999999e-02  -2.6379999999999998e-01   8.5780000000000001e-01  -3.0549999999999999e-01  -5.7099999999999998e-02   2.6300000000000000e-02  -2.5080000000000000e+00   1.1562500000000000e+01   3.6564999999999999e+00   2.9859999999999998e-01   1.9199999999999998e-02   2.8310000000000000e+00
  -2.8649999999999998e-01  -2.4179999999999999e-01   1.2867999999999999e+00  -1.7190000000000000e-01   5.7099999999999998e-02   8.7700000000000000e-02  -2.3527000000000000e+00   1.1028900000000000e+01   3.2212000000000001e+00   3.0819999999999997e-01   4.8099999999999997e-02   2.8222000000000000e+00
  -6.6100000000000006e-02  -1.9789999999999999e-01   6.8630000000000002e-01  -1.2410000000000000e-01   0.0000000000000000e+00   1.3200000000000000e-02  -2.1972999999999998e+00   1.0806500000000000e+01   3.4824000000000002e+00   3.5639999999999999e-01   4.8099999999999997e-02   2.8089000000000000e+00
  -1.1020000000000001e-01  -3.0780000000000002e-01   3.4310000000000002e-01  -2.4820000000000000e-01   3.8100000000000002e-02  -1.7500000000000002e-02  -2.3748999999999998e+00   1.1206799999999999e+01   2.3506000000000000e+00   3.3710000000000001e-01   0.0000000000000000e+00   2.8001000000000000e+00
  -1.3230000000000000e-01  -3.0780000000000002e-01   5.1470000000000005e-01  -2.2910000000000000e-01  -4.7600000000000003e-02   5.2600000000000001e-02  -2.4413999999999998e+00   1.1384700000000000e+01   3.2212000000000001e+00   3.4680000000000000e-01   1.1550000000000001e-01   2.8399000000000001e+00
   0.0000000000000000e+00  -3.7369999999999998e-01   4.2890000000000000e-01  -1.9089999999999999e-01  -3.8100000000000002e-02   5.7000000000000002e-02  -2.1751000000000000e+00   1.0984400000000001e+01   3.3953000000000002e+00   3.2750000000000001e-01   2.8899999999999999e-02   2.7955999999999999e+00
  -1.3230000000000000e-01  -3.0780000000000002e-01   6.8630000000000002e-01  -1.7190000000000000e-01   9.4999999999999998e-03  -3.0700000000000002e-02  -2.2639000000000000e+00   1.0584199999999999e+01   2.3506000000000000e+00   3.1790000000000002e-01   9.5999999999999992e-03   2.7734999999999999e+00
   0.0000000000000000e+00  -4.1770000000000002e-01   9.4359999999999999e-01  -1.9089999999999999e-01   5.7099999999999998e-02  -8.8000000000000005e-03  -2.4413999999999998e+00   1.0851000000000001e+01   3.9177000000000000e+00   3.7569999999999998e-01   8.6599999999999996e-02   2.7646999999999999e+00
  -3.0859999999999999e-01  -4.8359999999999997e-01   4.2890000000000000e-01  -2.0050000000000001e-01  -4.7600000000000003e-02   1.3200000000000000e-02  -2.2639000000000000e+00   1.1117800000000001e+01   2.6989000000000001e+00   3.3710000000000001e-01   5.7700000000000001e-02   2.7911999999999999e+00
   2.1999999999999999e-02  -2.6379999999999998e-01   1.1152000000000000e+00  -1.4319999999999999e-01   1.9030000000000000e-01  -1.3200000000000000e-02  -2.5301999999999998e+00   1.1162300000000000e+01   2.9600000000000000e+00   4.0460000000000002e-01   8.6599999999999996e-02   2.7602000000000002e+00
   4.4100000000000000e-02  -2.1980000000000000e-01   1.2010000000000001e+00  -2.8639999999999999e-01   3.8100000000000002e-02   5.2600000000000001e-02  -2.3748999999999998e+00   1.0984400000000001e+01   2.7858999999999998e+00   3.3710000000000001e-01   4.8099999999999997e-02   2.8001000000000000e+00
  -1.1020000000000001e-01  -2.8580000000000000e-01   4.2890000000000000e-01  -2.1959999999999999e-01  -9.4999999999999998e-03   4.3900000000000002e-02  -2.3083000000000000e+00   1.1073399999999999e+01   3.6564999999999999e+00   3.8529999999999998e-01   9.5999999999999992e-03   2.8001000000000000e+00
  -8.8200000000000001e-02  -2.1980000000000000e-01   3.4310000000000002e-01  -1.9089999999999999e-01  -9.4999999999999998e-03   0.0000000000000000e+00  -2.2639000000000000e+00   1.1140100000000000e+01   3.5695000000000001e+00   3.5639999999999999e-01   1.0580000000000001e-01   2.8001000000000000e+00
  -2.1999999999999999e-02  -3.9570000000000000e-01   1.6298999999999999e+00  -2.0999999999999999e-01   9.5200000000000007e-02  -4.4000000000000003e-03  -2.3304999999999998e+00   1.1162300000000000e+01   3.2212000000000001e+00   4.4309999999999999e-01   5.7700000000000001e-02   2.7557999999999998e+00
  -1.3230000000000000e-01  -3.9570000000000000e-01   6.8630000000000002e-01  -2.0999999999999999e-01   1.0470000000000000e-01   3.5099999999999999e-02  -2.2195000000000000e+00   1.1006700000000000e+01   3.6564999999999999e+00   3.4680000000000000e-01  -1.9199999999999998e-02   2.7602000000000002e+00
  -1.1020000000000001e-01  -3.9570000000000000e-01   5.1470000000000005e-01  -3.1509999999999999e-01   9.4999999999999998e-03   7.0199999999999999e-02  -2.4413999999999998e+00   1.1006700000000000e+01   3.2212000000000001e+00   3.2750000000000001e-01  -9.5999999999999992e-03   2.8132999999999999e+00
  -1.1020000000000001e-01  -1.3189999999999999e-01   1.0294000000000001e+00  -1.6230000000000000e-01   3.8100000000000002e-02   2.1899999999999999e-02  -2.4192000000000000e+00   1.0962199999999999e+01   3.3953000000000002e+00   4.7199999999999998e-01  -4.8099999999999997e-02   2.7955999999999999e+00
  -1.3230000000000000e-01  -2.6379999999999998e-01   4.2890000000000000e-01  -2.0050000000000001e-01   6.6600000000000006e-02   1.7500000000000002e-02  -2.4413999999999998e+00   1.1095599999999999e+01   2.6989000000000001e+00   3.5639999999999999e-01   1.5400000000000000e-01   2.7778999999999998e+00
  -1.1020000000000001e-01  -3.5170000000000001e-01   2.5740000000000002e-01  -1.4319999999999999e-01  -3.8100000000000002e-02   1.0090000000000000e-01  -2.4636000000000000e+00   1.1051100000000000e+01   3.2212000000000001e+00   3.6599999999999999e-01   1.0580000000000001e-01   2.8399000000000001e+00
  -1.5429999999999999e-01  -3.2979999999999998e-01   0.0000000000000000e+00  -1.2410000000000000e-01  -6.6600000000000006e-02   1.0960000000000000e-01  -2.2195000000000000e+00   1.1162300000000000e+01   3.6564999999999999e+00   4.6239999999999998e-01   6.7400000000000002e-02   2.7955999999999999e+00
   6.6100000000000006e-02  -3.9570000000000000e-01  -5.1470000000000005e-01  -2.1959999999999999e-01   3.8100000000000002e-02   7.4499999999999997e-02  -2.3083000000000000e+00   1.1051100000000000e+01   2.9600000000000000e+00   3.6599999999999999e-01  -9.5999999999999992e-03   2.8089000000000000e+00
  -2.2040000000000001e-01  -3.0780000000000002e-01   1.0294000000000001e+00  -2.0050000000000001e-01   1.3320000000000001e-01  -8.8000000000000005e-03  -2.3748999999999998e+00   1.1251200000000001e+01   2.9600000000000000e+00   4.4309999999999999e-01  -4.8099999999999997e-02   2.7955999999999999e+00
   4.4100000000000000e-02  -3.0780000000000002e-01   7.7210000000000001e-01  -1.3370000000000001e-01   4.7600000000000003e-02   3.5099999999999999e-02  -2.3083000000000000e+00   1.1140100000000000e+01   2.8730000000000002e+00   2.6970000000000000e-01   8.6599999999999996e-02   2.8132999999999999e+00
   4.4100000000000000e-02  -3.5170000000000001e-01   1.2867999999999999e+00  -1.6230000000000000e-01   2.8500000000000001e-02   2.1899999999999999e-02  -2.3748999999999998e+00   1.1051100000000000e+01   2.8730000000000002e+00   3.6599999999999999e-01   7.6999999999999999e-02   2.8399000000000001e+00
  -4.4100000000000000e-02  -3.5170000000000001e-01   4.2890000000000000e-01  -1.8140000000000001e-01   0.0000000000000000e+00   9.2100000000000001e-02  -2.2416999999999998e+00   1.1073399999999999e+01   3.1341999999999999e+00   3.7569999999999998e-01   5.7700000000000001e-02   2.8089000000000000e+00
   4.4100000000000000e-02  -4.6170000000000000e-01  -8.5800000000000001e-02  -2.3870000000000000e-01  -2.8500000000000001e-02   5.2600000000000001e-02  -2.2195000000000000e+00   1.1028900000000000e+01   4.0048000000000004e+00   3.3710000000000001e-01  -1.9199999999999998e-02   2.8266000000000000e+00
  -1.5429999999999999e-01  -3.2979999999999998e-01   6.8630000000000002e-01  -2.1959999999999999e-01  -1.9000000000000000e-02   4.3900000000000002e-02  -2.3083000000000000e+00   1.0917700000000000e+01   2.9600000000000000e+00   3.1790000000000002e-01   7.6999999999999999e-02   2.8089000000000000e+00
  -1.1020000000000001e-01  -4.3969999999999998e-01   5.1470000000000005e-01  -2.7689999999999998e-01   4.7600000000000003e-02   0.0000000000000000e+00  -2.5746000000000002e+00   1.1073399999999999e+01   2.6989000000000001e+00   4.2380000000000001e-01   6.7400000000000002e-02   2.8443000000000001e+00
  -1.1020000000000001e-01  -1.0990000000000000e-01   1.2010000000000001e+00  -2.3870000000000000e-01  -1.9000000000000000e-02   8.3299999999999999e-02  -2.3083000000000000e+00   1.1051100000000000e+01   2.6989000000000001e+00   4.1420000000000001e-01   1.0580000000000001e-01   2.8178000000000001e+00
   2.1999999999999999e-02  -3.7369999999999998e-01   8.5780000000000001e-01  -2.5779999999999997e-01  -2.8500000000000001e-02   4.8200000000000000e-02  -2.2860999999999998e+00   1.1273500000000000e+01   3.0470999999999999e+00   3.3710000000000001e-01  -1.9199999999999998e-02   2.7602000000000002e+00
  -4.4100000000000000e-02  -4.3969999999999998e-01   8.5780000000000001e-01  -2.2910000000000000e-01  -2.8500000000000001e-02   3.5099999999999999e-02  -2.5080000000000000e+00   1.1028900000000000e+01   3.6564999999999999e+00   3.1790000000000002e-01   0.0000000000000000e+00   2.7911999999999999e+00
   0.0000000000000000e+00  -2.1980000000000000e-01   7.7210000000000001e-01  -2.6729999999999998e-01   0.0000000000000000e+00   0.0000000000000000e+00  -2.2416999999999998e+00   1.1184500000000000e+01   3.0470999999999999e+00   4.6239999999999998e-01   2.8899999999999999e-02   2.8132999999999999e+00
  -1.1020000000000001e-01  -1.0990000000000000e-01   4.2890000000000000e-01  -1.0500000000000000e-01   1.2370000000000000e-01   1.0090000000000000e-01  -2.6190000000000002e+00   1.1162300000000000e+01   3.1341999999999999e+00   4.2380000000000001e-01  -5.7700000000000001e-02   2.8266000000000000e+00
  -1.3230000000000000e-01  -2.4179999999999999e-01   7.7210000000000001e-01  -2.3870000000000000e-01   0.0000000000000000e+00  -1.3200000000000000e-02  -2.3748999999999998e+00   1.1206799999999999e+01   3.6564999999999999e+00   3.2750000000000001e-01   3.8500000000000000e-02   2.8266000000000000e+00
  -4.4100000000000000e-02  -4.8359999999999997e-01   1.0294000000000001e+00  -2.0999999999999999e-01   2.8500000000000001e-02   2.1899999999999999e-02  -2.2860999999999998e+00   1.1073399999999999e+01   2.7858999999999998e+00   4.8159999999999997e-01   1.9199999999999998e-02   2.8222000000000000e+00
  -1.1020000000000001e-01  -2.6379999999999998e-01   7.7210000000000001e-01  -1.9089999999999999e-01  -1.9000000000000000e-02   3.0700000000000002e-02  -2.3083000000000000e+00   1.1184500000000000e+01   3.4824000000000002e+00   3.6599999999999999e-01   5.7700000000000001e-02   2.8132999999999999e+00
  -6.6100000000000006e-02  -4.3969999999999998e-01   6.8630000000000002e-01  -1.8140000000000001e-01   8.5599999999999996e-02   6.5799999999999997e-02  -2.2639000000000000e+00   1.1073399999999999e+01   2.9600000000000000e+00   3.1790000000000002e-01   7.6999999999999999e-02   2.8089000000000000e+00
  -1.3230000000000000e-01  -3.7369999999999998e-01   1.0294000000000001e+00  -1.4319999999999999e-01   7.6100000000000001e-02   4.8200000000000000e-02  -2.3971000000000000e+00   1.0851000000000001e+01   2.8730000000000002e+00   3.3710000000000001e-01   6.7400000000000002e-02   2.7646999999999999e+00
  -1.5429999999999999e-01  -3.2979999999999998e-01   1.2867999999999999e+00  -2.2910000000000000e-01  -7.6100000000000001e-02   1.0520000000000000e-01  -2.3748999999999998e+00   1.1006700000000000e+01   3.1341999999999999e+00   3.3710000000000001e-01   0.0000000000000000e+00   2.8001000000000000e+00
   2.1999999999999999e-02  -2.8580000000000000e-01  -1.7160000000000000e-01  -1.9089999999999999e-01   2.8500000000000001e-02   2.6300000000000000e-02  -2.4857999999999998e+00   1.1028900000000000e+01   2.8730000000000002e+00   3.4680000000000000e-01  -2.8899999999999999e-02   2.7867999999999999e+00
  -1.7630000000000001e-01  -2.4179999999999999e-01   1.7160000000000000e-01  -2.0999999999999999e-01   1.0470000000000000e-01   3.9500000000000000e-02  -2.2860999999999998e+00   1.0917700000000000e+01   3.0470999999999999e+00   2.9859999999999998e-01  -1.9199999999999998e-02   2.8132999999999999e+00
   1.1020000000000001e-01  -4.3969999999999998e-01   1.2010000000000001e+00  -2.9599999999999999e-01   2.8500000000000001e-02   3.9500000000000000e-02  -2.4192000000000000e+00   1.0984400000000001e+01   3.5695000000000001e+00   3.2750000000000001e-01   2.8899999999999999e-02   2.7778999999999998e+00
  -2.2040000000000001e-01  -3.0780000000000002e-01   4.2890000000000000e-01  -2.2910000000000000e-01   9.5200000000000007e-02  -4.4000000000000003e-03  -2.3971000000000000e+00   1.0851000000000001e+01   2.6989000000000001e+00   3.9489999999999997e-01   1.2509999999999999e-01   2.7469999999999999e+00
  -6.6100000000000006e-02  -6.5949999999999998e-01   6.8630000000000002e-01  -2.9599999999999999e-01   9.4999999999999998e-03   3.9500000000000000e-02  -2.2860999999999998e+00   1.1140100000000000e+01   3.3083000000000000e+00   3.9489999999999997e-01   9.5999999999999992e-03   2.8045000000000000e+00
   1.7630000000000001e-01  -1.0990000000000000e-01   1.5441000000000000e+00  -1.7190000000000000e-01   6.6600000000000006e-02   0.0000000000000000e+00  -2.3748999999999998e+00   1.1028900000000000e+01   3.0470999999999999e+00   4.0460000000000002e-01   9.5999999999999992e-03   2.8132999999999999e+00
  -1.7630000000000001e-01  -2.1980000000000000e-01   9.4359999999999999e-01  -2.4820000000000000e-01  -6.6600000000000006e-02  -4.4000000000000003e-03  -2.2639000000000000e+00   1.0939900000000000e+01   3.3083000000000000e+00   3.1790000000000002e-01   6.7400000000000002e-02   2.8132999999999999e+00
  -4.4100000000000000e-02  -2.6379999999999998e-01   4.2890000000000000e-01  -2.0999999999999999e-01   5.7099999999999998e-02   3.0700000000000002e-02  -2.1751000000000000e+00   1.1028900000000000e+01   2.7858999999999998e+00   4.2380000000000001e-01   1.9199999999999998e-02   2.8045000000000000e+00
   8.8200000000000001e-02  -3.9570000000000000e-01   1.5441000000000000e+00  -2.1959999999999999e-01   6.6600000000000006e-02   2.1899999999999999e-02  -2.1084999999999998e+00   1.0984400000000001e+01   3.3953000000000002e+00   3.1790000000000002e-01   1.5400000000000000e-01   2.7513999999999998e+00
   6.6100000000000006e-02  -4.6170000000000000e-01   2.0588000000000002e+00  -2.1959999999999999e-01   3.8100000000000002e-02   1.7500000000000002e-02  -2.3748999999999998e+00   1.1006700000000000e+01   2.7858999999999998e+00   4.2380000000000001e-01   9.6199999999999994e-02   2.8443000000000001e+00
   0.0000000000000000e+00  -3.5170000000000001e-01   6.0050000000000003e-01  -2.2910000000000000e-01   1.0470000000000000e-01   3.0700000000000002e-02  -2.2860999999999998e+00   1.0984400000000001e+01   3.1341999999999999e+00   3.4680000000000000e-01   6.7400000000000002e-02   2.7824000000000000e+00
  -1.3230000000000000e-01   0.0000000000000000e+00   1.1152000000000000e+00  -3.1509999999999999e-01  -2.8500000000000001e-02   3.9500000000000000e-02  -2.4413999999999998e+00   1.1095599999999999e+01   3.0470999999999999e+00   3.5639999999999999e-01   4.8099999999999997e-02   2.8310000000000000e+00
  -4.4100000000000000e-02  -1.5390000000000001e-01   1.2010000000000001e+00  -2.1959999999999999e-01   8.5599999999999996e-02   1.7500000000000002e-02  -2.4857999999999998e+00   1.0984400000000001e+01   3.2212000000000001e+00   4.9130000000000001e-01   7.6999999999999999e-02   2.7690999999999999e+00
  -1.5429999999999999e-01  -2.1980000000000000e-01   6.0050000000000003e-01  -1.3370000000000001e-01   7.6100000000000001e-02   5.7000000000000002e-02  -2.2860999999999998e+00   1.0984400000000001e+01   2.9600000000000000e+00   3.8529999999999998e-01   1.4430000000000001e-01   2.7867999999999999e+00
  -1.9839999999999999e-01  -3.2979999999999998e-01   1.3725000000000001e+00  -2.6729999999999998e-01   9.5200000000000007e-02   5.2600000000000001e-02  -2.3527000000000000e+00   1.1184500000000000e+01   3.4824000000000002e+00   3.2750000000000001e-01   1.9199999999999998e-02   2.8310000000000000e+00
  -4.4100000000000000e-02  -4.1770000000000002e-01   1.7160000000000000e-01  -1.9089999999999999e-01   9.5200000000000007e-02   1.0520000000000000e-01  -2.3304999999999998e+00   1.0939900000000000e+01   2.9600000000000000e+00   3.2750000000000001e-01   0.0000000000000000e+00   2.8222000000000000e+00
   0.0000000000000000e+00  -4.1770000000000002e-01   2.5740000000000002e-01  -2.0050000000000001e-01  -1.9000000000000000e-02   5.2600000000000001e-02  -2.2195000000000000e+00   1.1028900000000000e+01   2.9600000000000000e+00   3.9489999999999997e-01  -3.8500000000000000e-02   2.8178000000000001e+00
  -8.8200000000000001e-02  -1.3189999999999999e-01   1.4582999999999999e+00  -1.9089999999999999e-01   8.5599999999999996e-02   4.3900000000000002e-02  -2.3971000000000000e+00   1.1184500000000000e+01   3.3953000000000002e+00   4.1420000000000001e-01   5.7700000000000001e-02   2.8576000000000001e+00
   6.6100000000000006e-02  -1.7590000000000000e-01   9.4359999999999999e-01  -2.0999999999999999e-01  -7.6100000000000001e-02   7.4499999999999997e-02  -2.2195000000000000e+00   1.0784300000000000e+01   3.1341999999999999e+00   3.0819999999999997e-01   5.7700000000000001e-02   2.7690999999999999e+00
   0.0000000000000000e+00  -1.7590000000000000e-01   1.2010000000000001e+00  -2.0050000000000001e-01   1.3320000000000001e-01   1.3200000000000000e-02  -2.2639000000000000e+00   1.0939900000000000e+01   1.9153000000000000e+00   3.4680000000000000e-01   1.0580000000000001e-01   2.8222000000000000e+00
  -1.3230000000000000e-01  -2.1980000000000000e-01   8.5800000000000001e-02  -2.0050000000000001e-01   0.0000000000000000e+00   2.1899999999999999e-02  -2.4636000000000000e+00   1.0873200000000001e+01   2.9600000000000000e+00   3.0819999999999997e-01   8.6599999999999996e-02   2.7778999999999998e+00
  -8.8200000000000001e-02  -4.1770000000000002e-01   9.4359999999999999e-01  -2.7689999999999998e-01   7.6100000000000001e-02   5.7000000000000002e-02  -2.3527000000000000e+00   1.0895500000000000e+01   2.6989000000000001e+00   3.1790000000000002e-01  -4.8099999999999997e-02   2.8266000000000000e+00
  -6.6100000000000006e-02  -8.7900000000000006e-02   1.2010000000000001e+00  -2.2910000000000000e-01   0.0000000000000000e+00   4.3900000000000002e-02  -2.3748999999999998e+00   1.1140100000000000e+01   3.6564999999999999e+00   4.2380000000000001e-01   1.9199999999999998e-02   2.8531000000000000e+00
  -8.8200000000000001e-02  -4.1770000000000002e-01   8.5780000000000001e-01  -2.0050000000000001e-01   1.6180000000000000e-01   4.4000000000000003e-03  -2.2639000000000000e+00   1.1117800000000001e+01   2.8730000000000002e+00   3.2750000000000001e-01   8.6599999999999996e-02   2.7911999999999999e+00
   6.6130000000000000e-01  -3.7369999999999998e-01   5.1470000000000005e-01  -2.9599999999999999e-01   7.6100000000000001e-02   1.1400000000000000e-01  -2.0640999999999998e+00   1.0917700000000000e+01   2.6989000000000001e+00   2.9859999999999998e-01   0.0000000000000000e+00   2.7778999999999998e+00
  -1.5649999999999999e+00   4.3999999999999997e-02   3.4310000000000002e-01  -1.4319999999999999e-01   7.6100000000000001e-02   1.2280000000000001e-01  -2.3304999999999998e+00   1.1117800000000001e+01   2.6989000000000001e+00   3.6599999999999999e-01  -9.5999999999999992e-03   2.8045000000000000e+00
   8.5960000000000003e-01  -8.1340000000000001e-01   9.4359999999999999e-01  -3.6280000000000001e-01  -9.5200000000000007e-02   3.9500000000000000e-02  -2.4413999999999998e+00   1.1095599999999999e+01   4.1788999999999996e+00   2.7939999999999998e-01   5.7700000000000001e-02   2.8132999999999999e+00
  -9.0369999999999995e-01   8.7900000000000006e-02   1.7160000000000000e-01  -1.5279999999999999e-01   9.5200000000000007e-02  -8.7700000000000000e-02  -2.1751000000000000e+00   1.1340199999999999e+01   3.1341999999999999e+00   3.1790000000000002e-01   1.3469999999999999e-01   2.7071999999999998e+00
   7.4939999999999996e-01  -9.4530000000000003e-01   1.1152000000000000e+00  -2.6729999999999998e-01   2.8500000000000001e-02   8.3299999999999999e-02  -1.9753000000000001e+00   1.1095599999999999e+01   3.0470999999999999e+00   3.2750000000000001e-01   1.4430000000000001e-01   2.7557999999999998e+00
  -1.2343999999999999e+00  -1.5390000000000001e-01   1.0294000000000001e+00  -3.1509999999999999e-01   1.8079999999999999e-01   4.3900000000000002e-02  -2.1751000000000000e+00   1.0561900000000000e+01   3.0470999999999999e+00   4.7199999999999998e-01  -6.7400000000000002e-02   2.8089000000000000e+00
   4.6289999999999998e-01  -3.7369999999999998e-01   7.7210000000000001e-01  -2.3870000000000000e-01   9.5200000000000007e-02  -6.1400000000000003e-02  -2.7300000000000000e+00   9.8504000000000005e+00   5.3977000000000004e+00   4.2380000000000001e-01   0.0000000000000000e+00   2.7911999999999999e+00
  -3.5270000000000001e-01  -4.8359999999999997e-01   0.0000000000000000e+00  -2.9599999999999999e-01   1.3320000000000001e-01   4.3900000000000002e-02  -1.6202000000000001e+00   1.0117200000000000e+01   1.7412000000000001e+00   2.8899999999999998e-01   1.9199999999999998e-02   2.7425999999999999e+00
   2.8649999999999998e-01  -1.3189999999999999e-01   6.8630000000000002e-01  -1.9089999999999999e-01   4.7600000000000003e-02   8.3299999999999999e-02  -3.3292000000000002e+00   1.3208000000000000e+01   3.3953000000000002e+00   3.2750000000000001e-01   1.6360000000000000e-01   2.7690999999999999e+00
  -5.2900000000000003e-01  -4.8359999999999997e-01   1.7157000000000000e+00  -2.0999999999999999e-01   8.5599999999999996e-02   3.5099999999999999e-02  -2.1084999999999998e+00   1.0628600000000000e+01   1.5670999999999999e+00   2.9859999999999998e-01  -9.5999999999999992e-03   2.8399000000000001e+00
  -4.4100000000000000e-02  -4.1770000000000002e-01   1.1152000000000000e+00  -3.3420000000000000e-01   4.7600000000000003e-02   4.4000000000000003e-03  -2.1751000000000000e+00   1.0339600000000001e+01   3.4824000000000002e+00   3.4680000000000000e-01   9.5999999999999992e-03   2.8353999999999999e+00
  -3.9679999999999999e-01  -6.6000000000000003e-02   0.0000000000000000e+00  -1.8140000000000001e-01   9.5200000000000007e-02   4.3900000000000002e-02  -2.1751000000000000e+00   1.1451400000000000e+01   4.3529999999999998e+00   4.6239999999999998e-01   1.9199999999999998e-02   2.7557999999999998e+00
  -2.1999999999999999e-02  -3.7369999999999998e-01   6.0050000000000003e-01  -2.0999999999999999e-01  -9.4999999999999998e-03   1.0090000000000000e-01  -2.2639000000000000e+00   1.1228999999999999e+01   2.4377000000000000e+00   3.7569999999999998e-01  -2.8899999999999999e-02   2.8310000000000000e+00
  -3.9679999999999999e-01  -2.4179999999999999e-01   1.1152000000000000e+00  -2.5779999999999997e-01   9.4999999999999998e-03  -8.8000000000000005e-03  -2.5524000000000000e+00   1.1651500000000000e+01   3.6564999999999999e+00   4.1420000000000001e-01   9.6199999999999994e-02   2.8089000000000000e+00
  -8.8200000000000001e-02  -4.8359999999999997e-01  -8.5800000000000001e-02  -2.1959999999999999e-01   6.6600000000000006e-02   1.3200000000000000e-02  -2.2416999999999998e+00   1.0473000000000001e+01   3.2212000000000001e+00   4.3350000000000000e-01  -2.8899999999999999e-02   2.7734999999999999e+00
  -2.1999999999999999e-02  -3.2979999999999998e-01   8.5780000000000001e-01  -1.8140000000000001e-01   7.6100000000000001e-02   1.1400000000000000e-01  -2.3748999999999998e+00   1.1162300000000000e+01   3.1341999999999999e+00   3.9489999999999997e-01   5.7700000000000001e-02   2.8753000000000002e+00
  -2.8649999999999998e-01  -2.4179999999999999e-01   9.4359999999999999e-01  -1.8140000000000001e-01   3.8100000000000002e-02   8.8000000000000005e-03  -2.4857999999999998e+00   1.1384700000000000e+01   3.2212000000000001e+00   3.8529999999999998e-01   1.0580000000000001e-01   2.8089000000000000e+00
  -6.6100000000000006e-02  -4.3969999999999998e-01   1.3725000000000001e+00  -2.4820000000000000e-01  -5.7099999999999998e-02   1.7500000000000002e-02  -2.4192000000000000e+00   1.0628600000000000e+01   3.4824000000000002e+00   3.6599999999999999e-01   4.8099999999999997e-02   2.7824000000000000e+00
  -2.2040000000000001e-01  -1.0990000000000000e-01   6.8630000000000002e-01  -2.8639999999999999e-01   5.7099999999999998e-02   4.3900000000000002e-02  -2.7078000000000002e+00   1.1117800000000001e+01   3.1341999999999999e+00   4.4309999999999999e-01   2.8899999999999999e-02   2.8132999999999999e+00
  -6.6100000000000006e-02  -2.8580000000000000e-01   5.1470000000000005e-01  -2.4820000000000000e-01   2.8500000000000001e-02   1.3200000000000000e-02  -2.2860999999999998e+00   1.0917700000000000e+01   2.6989000000000001e+00   4.1420000000000001e-01   3.8500000000000000e-02   2.8089000000000000e+00
  -2.4249999999999999e-01  -3.2979999999999998e-01   8.5780000000000001e-01  -2.6729999999999998e-01   1.9000000000000000e-02   4.8200000000000000e-02  -2.3083000000000000e+00   1.1429100000000000e+01   3.0470999999999999e+00   3.0819999999999997e-01   4.8099999999999997e-02   2.8089000000000000e+00
   2.1999999999999999e-02  -3.5170000000000001e-01   7.7210000000000001e-01  -1.5279999999999999e-01   6.6600000000000006e-02   8.8000000000000005e-03  -2.3748999999999998e+00   1.1140100000000000e+01   2.7858999999999998e+00   3.2750000000000001e-01   1.9199999999999998e-02   2.8001000000000000e+00
  -3.3060000000000000e-01  -4.6170000000000000e-01   8.5800000000000001e-02  -2.7689999999999998e-01   2.8500000000000001e-02   5.2600000000000001e-02  -2.3748999999999998e+00   1.0962199999999999e+01   2.2635999999999998e+00   3.8529999999999998e-01   8.6599999999999996e-02   2.8222000000000000e+00
   2.1999999999999999e-02  -3.9570000000000000e-01   1.0294000000000001e+00  -1.4319999999999999e-01   3.8100000000000002e-02   2.1899999999999999e-02  -2.1307000000000000e+00   1.1162300000000000e+01   3.6564999999999999e+00   3.2750000000000001e-01   1.0580000000000001e-01   2.8001000000000000e+00
  -1.3230000000000000e-01   0.0000000000000000e+00   1.0294000000000001e+00  -2.0999999999999999e-01   4.7600000000000003e-02   3.0700000000000002e-02  -2.0863000000000000e+00   1.1006700000000000e+01   3.3953000000000002e+00   3.7569999999999998e-01   1.0580000000000001e-01   2.7690999999999999e+00
   1.7630000000000001e-01  -3.2979999999999998e-01   8.5780000000000001e-01  -1.7190000000000000e-01   1.9000000000000000e-02   5.2600000000000001e-02  -2.4413999999999998e+00   1.0984400000000001e+01   3.1341999999999999e+00   4.5269999999999999e-01   3.8500000000000000e-02   2.8089000000000000e+00
  -3.0859999999999999e-01  -1.7590000000000000e-01   3.4310000000000002e-01  -2.3870000000000000e-01   8.5599999999999996e-02   4.3900000000000002e-02  -2.2860999999999998e+00   1.1006700000000000e+01   3.2212000000000001e+00   3.5639999999999999e-01  -9.5999999999999992e-03   2.8001000000000000e+00
   2.1999999999999999e-02  -5.9360000000000002e-01   6.0050000000000003e-01  -2.4820000000000000e-01  -9.4999999999999998e-03   5.2600000000000001e-02  -2.2639000000000000e+00   1.0828799999999999e+01   3.8306000000000000e+00   3.6599999999999999e-01  -4.8099999999999997e-02   2.7824000000000000e+00
  -1.9839999999999999e-01  -2.1980000000000000e-01   3.4310000000000002e-01  -1.6230000000000000e-01   9.5200000000000007e-02   7.4499999999999997e-02  -2.3527000000000000e+00   1.1028900000000000e+01   3.2212000000000001e+00   3.1790000000000002e-01   6.7400000000000002e-02   2.7955999999999999e+00
  -2.1999999999999999e-02  -2.8580000000000000e-01   1.3725000000000001e+00  -1.7190000000000000e-01   1.0470000000000000e-01  -2.6300000000000000e-02  -2.1084999999999998e+00   1.1051100000000000e+01   2.9600000000000000e+00   3.6599999999999999e-01  -3.8500000000000000e-02   2.8001000000000000e+00
  -1.3230000000000000e-01  -3.7369999999999998e-01   2.5740000000000002e-01  -2.2910000000000000e-01   2.8500000000000001e-02   2.1899999999999999e-02  -2.1972999999999998e+00   1.0806500000000000e+01   2.6118000000000001e+00   4.4309999999999999e-01   1.9199999999999998e-02   2.8001000000000000e+00
  -1.1020000000000001e-01  -5.0560000000000005e-01   6.8630000000000002e-01  -2.1959999999999999e-01  -2.8500000000000001e-02   1.7500000000000002e-02  -2.3304999999999998e+00   1.1117800000000001e+01   3.6564999999999999e+00   2.9859999999999998e-01   1.4430000000000001e-01   2.8178000000000001e+00
   2.1999999999999999e-02  -2.8580000000000000e-01   1.0294000000000001e+00  -2.6729999999999998e-01   3.8100000000000002e-02   2.6300000000000000e-02  -2.3304999999999998e+00   1.1051100000000000e+01   3.1341999999999999e+00   3.5639999999999999e-01   1.9199999999999998e-02   2.7778999999999998e+00
  -8.8200000000000001e-02  -3.5170000000000001e-01   1.0294000000000001e+00  -2.8639999999999999e-01   8.5599999999999996e-02   8.8000000000000005e-03  -2.2639000000000000e+00   1.1095599999999999e+01   3.3953000000000002e+00   3.2750000000000001e-01   9.5999999999999992e-03   2.7867999999999999e+00
  -1.5429999999999999e-01  -4.6170000000000000e-01   1.6298999999999999e+00  -2.3870000000000000e-01   1.1420000000000000e-01   0.0000000000000000e+00  -2.3304999999999998e+00   1.1051100000000000e+01   3.2212000000000001e+00   3.9489999999999997e-01   0.0000000000000000e+00   2.7955999999999999e+00
  -2.4249999999999999e-01  -1.7590000000000000e-01   1.7157000000000000e+00  -1.5279999999999999e-01   3.8100000000000002e-02   4.8200000000000000e-02  -2.4636000000000000e+00   1.1162300000000000e+01   2.6118000000000001e+00   4.0460000000000002e-01  -5.7700000000000001e-02   2.8399000000000001e+00
  -1.1020000000000001e-01  -3.2979999999999998e-01   1.7160000000000000e-01  -2.2910000000000000e-01   4.7600000000000003e-02   4.8200000000000000e-02  -2.2416999999999998e+00   1.1117800000000001e+01   3.3953000000000002e+00   3.2750000000000001e-01   1.9199999999999998e-02   2.7824000000000000e+00
   2.1999999999999999e-02  -2.4179999999999999e-01   8.5800000000000001e-02  -2.1959999999999999e-01   9.5200000000000007e-02   4.8200000000000000e-02  -2.3748999999999998e+00   1.0828799999999999e+01   3.3953000000000002e+00   3.0819999999999997e-01   4.8099999999999997e-02   2.8353999999999999e+00
  -4.4100000000000000e-02  -3.5170000000000001e-01   1.0294000000000001e+00  -2.4820000000000000e-01   2.8500000000000001e-02   5.2600000000000001e-02  -2.4857999999999998e+00   1.1006700000000000e+01   3.6564999999999999e+00   3.4680000000000000e-01  -9.5999999999999992e-03   2.7690999999999999e+00
  -1.5429999999999999e-01  -1.9789999999999999e-01   6.8630000000000002e-01  -2.1959999999999999e-01   3.8100000000000002e-02  -3.0700000000000002e-02  -2.3083000000000000e+00   1.1051100000000000e+01   3.3953000000000002e+00   3.6599999999999999e-01  -4.8099999999999997e-02   2.7690999999999999e+00
  -2.4249999999999999e-01  -4.8359999999999997e-01   5.1470000000000005e-01  -2.0999999999999999e-01  -3.8100000000000002e-02   3.5099999999999999e-02  -2.3527000000000000e+00   1.1095599999999999e+01   2.8730000000000002e+00   2.8899999999999998e-01  -9.5999999999999992e-03   2.8487000000000000e+00
  -8.8200000000000001e-02  -2.6379999999999998e-01   4.2890000000000000e-01  -1.5279999999999999e-01  -1.9000000000000000e-02   8.8000000000000005e-03  -2.3971000000000000e+00   1.1006700000000000e+01   2.6989000000000001e+00   3.6599999999999999e-01   7.6999999999999999e-02   2.7734999999999999e+00
  -4.4100000000000000e-02  -4.8359999999999997e-01   1.2867999999999999e+00  -3.0549999999999999e-01  -2.8500000000000001e-02   9.2100000000000001e-02  -2.4192000000000000e+00   1.0962199999999999e+01   2.9600000000000000e+00   3.5639999999999999e-01   0.0000000000000000e+00   2.7867999999999999e+00
   2.1999999999999999e-02  -2.4179999999999999e-01   1.1152000000000000e+00  -1.1459999999999999e-01   1.1420000000000000e-01   2.1899999999999999e-02  -2.1751000000000000e+00   1.1117800000000001e+01   3.4824000000000002e+00   4.3350000000000000e-01   9.5999999999999992e-03   2.7778999999999998e+00
  -4.4100000000000000e-02  -3.2979999999999998e-01   1.1152000000000000e+00  -1.9089999999999999e-01   2.8500000000000001e-02   2.6300000000000000e-02  -2.3304999999999998e+00   1.1073399999999999e+01   2.6989000000000001e+00   3.6599999999999999e-01  -1.9199999999999998e-02   2.7734999999999999e+00
  -1.3230000000000000e-01  -3.2979999999999998e-01   2.5740000000000002e-01  -1.9089999999999999e-01   9.4999999999999998e-03   5.2600000000000001e-02  -2.3748999999999998e+00   1.1028900000000000e+01   3.3953000000000002e+00   4.2380000000000001e-01   8.6599999999999996e-02   2.7513999999999998e+00
  -2.1999999999999999e-02  -2.8580000000000000e-01   6.0050000000000003e-01  -1.5279999999999999e-01   5.7099999999999998e-02   2.1899999999999999e-02  -2.2416999999999998e+00   1.1117800000000001e+01   3.5695000000000001e+00   3.4680000000000000e-01   3.8500000000000000e-02   2.8089000000000000e+00
   1.1020000000000001e-01  -4.6170000000000000e-01   2.5740000000000002e-01  -2.9599999999999999e-01   3.8100000000000002e-02   8.8000000000000005e-03  -2.3748999999999998e+00   1.1095599999999999e+01   3.3083000000000000e+00   2.9859999999999998e-01   9.6199999999999994e-02   2.8132999999999999e+00
   6.6100000000000006e-02  -8.7900000000000006e-02   2.5740000000000002e-01  -1.6230000000000000e-01   2.8500000000000001e-02   6.5799999999999997e-02  -2.3304999999999998e+00   1.1206799999999999e+01   3.4824000000000002e+00   2.5050000000000000e-01   6.7400000000000002e-02   2.7602000000000002e+00
