# Supplementary material for: Footwear and Foam Surface Alter Gait Initiation of Typical Subjects
Source: PLoS One. 2015 Aug 13;10(8):e0135821. doi: 10.1371/journal.pone.0135821 (PMC4536224; doi:10.1371/journal.pone.0135821)
Supplement: S1 Dataset — (ZIP) [file pone.0135821.s001.zip › 5_shod_av1_04.txt]

   4.3334800000000001e+01  -8.5740000000000005e-01   3.4913999999999999e+02  -2.9768899999999999e+01   1.0933700000000000e+01   2.5040000000000000e+00  -5.2446599999999997e+01   6.2037000000000004e+00   4.2685610000000003e+02  -4.5640200000000000e+01  -1.0584000000000000e+00   2.1679999999999999e-01
   4.2034300000000002e+01  -1.4289000000000001e+00   3.4399299999999999e+02  -2.9587499999999999e+01   1.0829000000000001e+01   2.4030999999999998e+00  -5.2934899999999999e+01   5.7812999999999999e+00   4.2790089999999998e+02  -4.5957999999999998e+01  -1.0006999999999999e+00   1.1940000000000001e-01
   4.1020400000000002e+01  -1.8906000000000001e+00   3.3661559999999997e+02  -2.9253399999999999e+01   1.0733900000000000e+01   2.5127000000000002e+00  -5.3423200000000001e+01   5.7145999999999999e+00   4.3016440000000000e+02  -4.6362600000000000e+01  -1.0391999999999999e+00  -1.7700000000000000e-02
   4.0182800000000000e+01  -2.9238000000000000e+00   3.3121120000000002e+02  -2.9301100000000002e+01   1.0610200000000001e+01   2.6048000000000000e+00  -5.3534199999999998e+01   4.9585999999999997e+00   4.3033850000000001e+02  -4.6767200000000003e+01  -1.0103000000000000e+00  -9.2899999999999996e-02
   3.9014600000000002e+01  -3.6932000000000000e+00   3.2546370000000002e+02  -2.9339300000000001e+01   1.0667299999999999e+01   2.6179999999999999e+00  -5.4000300000000003e+01   4.9585999999999997e+00   4.3312450000000001e+02  -4.7258499999999998e+01  -1.1257999999999999e+00  -2.8749999999999998e-01
   3.8507599999999996e+01  -4.5726000000000004e+00   3.2023090000000002e+02  -2.9568500000000000e+01   1.0648199999999999e+01   2.7012999999999998e+00  -5.4488599999999998e+01   4.4916000000000000e+00   4.3721629999999999e+02  -4.8067599999999999e+01  -1.2220000000000000e+00  -3.7159999999999999e-01
   3.7493699999999997e+01  -5.1881000000000004e+00   3.1499810000000002e+02  -2.9463400000000000e+01   1.0562600000000000e+01   2.7275999999999998e+00  -5.5509500000000003e+01   4.0468999999999999e+00   4.4374579999999997e+02  -4.9416200000000003e+01  -1.3278000000000001e+00  -6.1929999999999996e-01
   3.6612000000000002e+01  -5.6058000000000003e+00   3.0787799999999999e+02  -2.9243800000000000e+01   1.0467400000000000e+01   2.7978000000000001e+00  -5.7484900000000003e+01   2.8683999999999998e+00   4.5088470000000001e+02  -5.1140500000000003e+01  -1.3471000000000000e+00  -1.0571999999999999e+00
   3.4738399999999999e+01  -6.3752000000000004e+00   2.9818439999999998e+02  -2.8795100000000001e+01   1.0334199999999999e+01   2.7890000000000001e+00  -5.8616799999999998e+01   1.9567000000000001e+00   4.5950369999999998e+02  -5.2816600000000001e+01  -1.4048000000000000e+00  -1.3535999999999999e+00
   3.2622399999999999e+01  -7.6943000000000001e+00   2.8703250000000003e+02  -2.8355899999999998e+01   1.0153400000000000e+01   2.7890000000000001e+00  -6.0170499999999997e+01   6.8930000000000002e-01   4.6768740000000003e+02  -5.4656500000000001e+01  -1.4625999999999999e+00  -1.7162999999999999e+00
   3.0881000000000000e+01  -9.3650000000000002e+00   2.7751049999999998e+02  -2.7935800000000000e+01   1.0105800000000000e+01   2.7450999999999999e+00  -6.1812899999999999e+01  -4.2249999999999999e-01   4.7526159999999999e+02  -5.6361499999999999e+01  -1.5299000000000000e+00  -2.1587000000000001e+00
   2.9404199999999999e+01  -1.0420199999999999e+01   2.6850319999999999e+02  -2.7763999999999999e+01   9.8870000000000005e+00   2.7757999999999998e+00  -6.3721699999999998e+01  -9.5609999999999995e-01   4.8240050000000002e+02  -5.7921999999999997e+01  -1.4722000000000000e+00  -2.5434999999999999e+00
   2.7640799999999999e+01  -1.1695300000000000e+01   2.6138319999999999e+02  -2.7534800000000001e+01   9.8299000000000003e+00   2.7583000000000002e+00  -6.5741399999999999e+01  -2.1791000000000000e+00   4.8988770000000000e+02  -5.9511400000000002e+01  -1.4337000000000000e+00  -2.9857999999999998e+00
   2.5921500000000002e+01  -1.3146200000000000e+01   2.5280480000000000e+02  -2.7343900000000001e+01   9.7251999999999992e+00   2.7801999999999998e+00  -6.7938699999999997e+01  -3.2464000000000000e+00   4.9781020000000001e+02  -6.1466799999999999e+01  -1.3952000000000000e+00  -3.4990000000000001e+00
   2.4687200000000001e+01  -1.4553100000000001e+01   2.4465539999999999e+02  -2.6847400000000000e+01   9.6204999999999998e+00   2.7494999999999998e+00  -7.0380200000000002e+01  -4.6473000000000004e+00   5.0799619999999999e+02  -6.3672699999999999e+01  -1.4433000000000000e+00  -4.0076999999999998e+00
   2.3232399999999998e+01  -1.4311299999999999e+01   2.3255980000000000e+02  -2.5759000000000000e+01   9.2112999999999996e+00   2.7012999999999998e+00  -7.2688400000000001e+01  -6.1369999999999996e+00   5.1931410000000005e+02  -6.6032799999999995e+01  -1.3471000000000000e+00  -4.5650000000000004e+00
   2.1821700000000000e+01  -1.0552099999999999e+01   2.1823390000000001e+02  -2.3830400000000001e+01   8.6593999999999998e+00   2.5171000000000001e+00  -7.4796899999999994e+01  -7.3822000000000001e+00   5.2828129999999999e+02  -6.8171300000000002e+01  -1.2989999999999999e+00  -5.0560000000000000e+00
   2.0411000000000001e+01  -5.9794999999999998e+00   2.0811150000000001e+02  -2.1930499999999999e+01   8.3930000000000007e+00   2.2189000000000001e+00  -7.6661299999999997e+01  -9.4502000000000006e+00   5.3672609999999997e+02  -7.0435000000000002e+01  -1.2028000000000001e+00  -5.5426000000000002e+00
   1.9441199999999998e+01  -2.7698999999999998e+00   1.9936150000000001e+02  -2.0574800000000000e+01   8.1930999999999994e+00   1.9251000000000000e+00  -7.8903000000000006e+01  -1.1918300000000000e+01   5.4255909999999994e+02  -7.2611999999999995e+01  -1.2028000000000001e+00  -6.0335999999999999e+00
   1.7832100000000001e+01  -7.4739999999999995e-01   1.9395710000000000e+02  -1.9734600000000000e+01   8.2501999999999995e+00   1.6356999999999999e+00  -8.0234700000000004e+01  -1.3608200000000000e+01   5.4734739999999999e+02  -7.4345900000000000e+01  -1.0872999999999999e+00  -6.4892000000000003e+00
   1.6156900000000000e+01   4.8359999999999997e-01   1.8966790000000000e+02  -1.9219000000000001e+01   8.2692999999999994e+00   1.5173000000000001e+00  -8.1100300000000004e+01  -1.5476000000000001e+01   5.4969809999999995e+02  -7.5761899999999997e+01  -1.1354000000000000e+00  -6.8121000000000000e+00
   1.4922499999999999e+01   2.1980000000000000e-01   1.8657970000000000e+02  -1.9142600000000002e+01   8.3263999999999996e+00   1.4471000000000001e+00  -8.1588600000000000e+01  -1.5920700000000000e+01   5.5074279999999999e+02  -7.6619200000000006e+01  -1.2412000000000001e+00  -7.0952000000000002e+00
   1.4283300000000001e+01  -8.7929999999999997e-01   1.8503559999999999e+02  -1.9209499999999998e+01   8.5547000000000004e+00   1.4471000000000001e+00  -8.2365399999999994e+01  -1.6543299999999999e+01   5.5318050000000005e+02  -7.7457300000000004e+01  -1.2316000000000000e+00  -7.2678000000000003e+00
   1.3798400000000001e+01  -2.7698999999999998e+00   1.8452090000000001e+02  -1.9343100000000000e+01   8.4976000000000003e+00   1.5041000000000000e+00  -8.3097899999999996e+01  -1.6699000000000002e+01   5.5683699999999999e+02  -7.8305000000000007e+01  -1.3278000000000001e+00  -7.3916000000000004e+00
   1.3313400000000000e+01  -4.5286000000000000e+00   1.8357730000000001e+02  -1.9543600000000001e+01   8.5642999999999994e+00   1.5304000000000000e+00  -8.4074399999999997e+01  -1.6765699999999999e+01   5.6092880000000002e+02  -7.9171899999999994e+01  -1.3471000000000000e+00  -7.6393000000000004e+00
   1.2960800000000001e+01  -5.0342000000000002e+00   1.8297680000000000e+02  -1.9715499999999999e+01   8.6783999999999999e+00   1.6445000000000001e+00  -8.5383899999999997e+01  -1.7121500000000001e+01   5.6589130000000000e+02  -8.0058099999999996e+01  -1.3086000000000000e+00  -7.9092000000000002e+00
   1.3247299999999999e+01  -4.4187000000000003e+00   1.8503559999999999e+02  -1.9858699999999999e+01   8.8117000000000001e+00   1.6356999999999999e+00  -8.6671199999999999e+01  -1.7655100000000001e+01   5.7015719999999999e+02  -8.0896199999999993e+01  -1.3855999999999999e+00  -8.1082000000000001e+00
   1.3004899999999999e+01  -4.3087999999999997e+00   1.8606500000000000e+02  -2.0269200000000001e+01   9.0591000000000008e+00   1.6795000000000000e+00  -8.8202699999999993e+01  -1.8322199999999999e+01   5.7459730000000002e+02  -8.1608999999999995e+01  -1.2701000000000000e+00  -8.3427000000000007e+00
   1.2916700000000001e+01  -4.0449999999999999e+00   1.9009690000000001e+02  -2.0918500000000002e+01   9.4111999999999991e+00   1.8373999999999999e+00  -8.9467799999999997e+01  -1.8477799999999998e+01   5.7738319999999999e+02  -8.2215900000000005e+01  -1.2605000000000000e+00  -8.6036999999999999e+00
   1.3467700000000001e+01  -3.8250999999999999e+00   1.9524390000000000e+02  -2.1644100000000002e+01   9.7441999999999993e+00   1.9690000000000001e+00  -9.1265600000000006e+01  -1.9233799999999999e+01   5.8077859999999998e+02  -8.2610799999999998e+01  -1.1931000000000000e+00  -8.8071000000000002e+00
   1.4217200000000000e+01  -4.6166000000000000e+00   2.0184920000000000e+02  -2.2675200000000000e+01   1.0039199999999999e+01   2.1575000000000002e+00  -9.2397499999999994e+01  -1.9856400000000001e+01   5.8251980000000003e+02  -8.2890199999999993e+01  -1.1738999999999999e+00  -9.0372000000000003e+00
   1.5010700000000000e+01  -5.6936999999999998e+00   2.0871190000000001e+02  -2.3400800000000000e+01   1.0391299999999999e+01   2.3549000000000002e+00  -9.3462900000000005e+01  -2.0545700000000000e+01   5.8095270000000005e+02  -8.2957599999999999e+01  -1.2220000000000000e+00  -9.1300000000000008e+00
   1.5870300000000000e+01  -6.0454999999999997e+00   2.1703299999999999e+02  -2.4374600000000001e+01   1.0848100000000001e+01   2.5478000000000001e+00  -9.4106499999999997e+01  -2.1257300000000001e+01   5.8182330000000002e+02  -8.2909400000000005e+01  -1.2605000000000000e+00  -9.2141000000000002e+00
   1.6730000000000000e+01  -6.5951000000000004e+00   2.2449619999999999e+02  -2.5148000000000000e+01   1.1314299999999999e+01   2.7012999999999998e+00  -9.4816800000000001e+01  -2.2235700000000001e+01   5.7990800000000002e+02  -8.2707099999999997e+01  -1.2989999999999999e+00  -9.2849000000000004e+00
   1.7523499999999999e+01  -5.7377000000000002e+00   2.3453290000000001e+02  -2.6102699999999999e+01   1.1847200000000001e+01   2.8372000000000002e+00  -9.5438199999999995e+01  -2.3013900000000000e+01   5.7781849999999997e+02  -8.2581900000000005e+01  -1.3471000000000000e+00  -9.3955000000000002e+00
   1.8140699999999999e+01  -5.2980000000000000e+00   2.4842980000000000e+02  -2.7582599999999999e+01   1.2484800000000000e+01   2.9249000000000001e+00  -9.6015299999999996e+01  -2.3391900000000000e+01   5.7477139999999997e+02  -8.2177300000000002e+01  -1.2797000000000001e+00  -9.4662000000000006e+00
   1.9330900000000000e+01  -5.9794999999999998e+00   2.6361360000000002e+02  -2.9425200000000000e+01   1.3255599999999999e+01   3.1749000000000001e+00  -9.6481399999999994e+01  -2.4081199999999999e+01   5.7094079999999997e+02  -8.1676400000000001e+01  -1.3759999999999999e+00  -9.5591000000000008e+00
   2.1402899999999999e+01  -6.7929000000000004e+00   2.8231439999999998e+02  -3.1439800000000002e+01   1.4054900000000000e+01   3.4775000000000000e+00  -9.6681200000000004e+01  -2.4214600000000001e+01   5.6571709999999996e+02  -8.0953999999999994e+01  -1.3567000000000000e+00  -9.5192999999999994e+00
   2.3673200000000001e+01  -8.0899999999999999e+00   3.0178739999999999e+02  -3.3731099999999998e+01   1.4997000000000000e+01   3.9379000000000000e+00  -9.6303799999999995e+01  -2.4570399999999999e+01   5.6075469999999996e+02  -8.0106300000000005e+01  -1.2894000000000001e+00  -9.5105000000000004e+00
   2.6296299999999999e+01  -1.1035800000000000e+01   3.2160340000000002e+02  -3.6270800000000001e+01   1.5567900000000000e+01   4.4817000000000000e+00  -9.6015299999999996e+01  -2.4347999999999999e+01   5.5196159999999998e+02  -7.8834800000000001e+01  -1.3663000000000001e+00  -9.5282000000000000e+00
   2.9492400000000000e+01  -1.3519900000000000e+01   3.4407880000000000e+02  -3.8944000000000003e+01   1.6557600000000001e+01   5.0255000000000001e+00  -9.5371700000000004e+01  -2.3725400000000000e+01   5.4299440000000004e+02  -7.7331999999999994e+01  -1.5106999999999999e+00  -9.4397000000000002e+00
   3.2049300000000002e+01  -1.5498400000000000e+01   3.6423800000000000e+02  -4.1550500000000000e+01   1.7385400000000001e+01   5.6043000000000003e+00  -9.4506100000000004e+01  -2.3569800000000001e+01   5.3045780000000002e+02  -7.5347700000000003e+01  -1.5780000000000001e+00  -9.2804000000000002e+00
   3.5311500000000002e+01  -1.7103200000000001e+01   3.8817160000000001e+02  -4.4070999999999998e+01   1.8327500000000001e+01   6.1919000000000004e+00  -9.2375299999999996e+01  -2.3213999999999999e+01   5.1591869999999994e+02  -7.3084000000000003e+01  -1.6261000000000001e+00  -9.0858000000000008e+00
   3.9279100000000000e+01  -1.8246400000000001e+01   4.1407830000000001e+02  -4.6792099999999998e+01   1.9222000000000001e+01   6.8234000000000004e+00  -9.0377799999999993e+01  -2.3102900000000002e+01   4.9868079999999998e+02  -7.0752799999999993e+01  -1.5684000000000000e+00  -8.7894000000000005e+00
   4.3378900000000002e+01  -2.0334800000000001e+01   4.4015660000000003e+02  -4.9694499999999998e+01   2.0068899999999999e+01   7.5514000000000001e+00  -8.7270499999999998e+01  -2.2658100000000001e+01   4.8057229999999998e+02  -6.7920800000000000e+01  -1.6261000000000001e+00  -8.4356000000000009e+00
   4.6222299999999997e+01  -2.3412500000000001e+01   4.6529129999999998e+02  -5.2424999999999997e+01   2.1087100000000000e+01   8.1740999999999993e+00  -8.3896900000000002e+01  -2.2658100000000001e+01   4.6072250000000003e+02  -6.5031000000000006e+01  -1.7416000000000000e+00  -7.9622000000000002e+00
   4.8184100000000001e+01  -2.6072500000000002e+01   4.8836709999999999e+02  -5.5098300000000002e+01   2.1991099999999999e+01   8.6870999999999992e+00  -8.0545400000000001e+01  -2.2079999999999998e+01   4.3921870000000001e+02  -6.1842500000000001e+01  -1.8763000000000001e+00  -7.4623999999999997e+00
   5.1005499999999998e+01  -2.8864500000000000e+01   5.1358749999999998e+02  -5.7838500000000003e+01   2.3142499999999998e+01   9.2966999999999995e+00  -7.6594700000000003e+01  -2.1702000000000002e+01   4.1519009999999997e+02  -5.8268700000000003e+01  -1.8667000000000000e+00  -6.9448999999999996e+00
   5.4003200000000000e+01  -3.1810300000000002e+01   5.3906529999999998e+02  -6.0588099999999997e+01   2.4027500000000000e+01   1.0090400000000001e+01  -7.1756200000000007e+01  -2.1702000000000002e+01   3.9029079999999999e+02  -5.4849100000000000e+01  -1.9918000000000000e+00  -6.3300000000000001e+00
   5.6890700000000002e+01  -3.5041800000000002e+01   5.6565830000000005e+02  -6.3509599999999999e+01   2.5216999999999999e+01   1.0778900000000000e+01  -6.7361599999999996e+01  -2.1924399999999999e+01   3.6425990000000002e+02  -5.1121200000000002e+01  -2.0590999999999999e+00  -5.7549000000000001e+00
   5.8962699999999998e+01  -3.7723799999999997e+01   5.9070709999999997e+02  -6.6335700000000003e+01   2.6244700000000002e+01   1.1392799999999999e+01  -6.3078000000000003e+01  -2.2369100000000000e+01   3.3866419999999999e+02  -4.7605200000000004e+01  -2.3382000000000001e+00  -5.1090999999999998e+00
   6.0329300000000003e+01  -4.0471800000000002e+01   6.1361140000000000e+02  -6.9133099999999999e+01   2.7291399999999999e+01   1.2028700000000001e+01  -5.8239500000000000e+01  -2.1879899999999999e+01   3.1402609999999999e+02  -4.3809899999999999e+01  -2.4055000000000000e+00  -4.3571000000000000e+00
   6.2908200000000001e+01  -4.4780600000000000e+01   6.3780240000000003e+02  -7.2178700000000006e+01   2.8404800000000002e+01   1.2537400000000000e+01  -5.2934899999999999e+01  -2.0946000000000002e+01   2.8903980000000001e+02  -3.9850900000000003e+01  -2.6364000000000001e+00  -3.5785999999999998e+00
   6.4098500000000001e+01  -4.9089399999999998e+01   6.6473860000000002e+02  -7.5787700000000001e+01   2.9736999999999998e+01   1.3304800000000000e+01  -4.7363999999999997e+01  -2.0634699999999999e+01   2.6222530000000000e+02  -3.5506500000000003e+01  -2.8576999999999999e+00  -2.6983000000000001e+00
   6.5597399999999993e+01  -5.4673200000000001e+01   6.9450549999999998e+02  -7.9702100000000002e+01   3.1164400000000001e+01   1.3962500000000000e+01  -4.0172800000000002e+01  -1.8433399999999999e+01   2.3114480000000000e+02  -3.0247000000000000e+01  -3.1078999999999999e+00  -1.6411000000000000e+00
   6.7779600000000002e+01  -6.1224299999999999e+01   7.2392939999999999e+02  -8.3826599999999999e+01   3.2439500000000002e+01   1.4633500000000000e+01  -3.4690700000000000e+01  -1.6787900000000000e+01   1.9928080000000000e+02  -2.4968200000000000e+01  -2.9251000000000000e+00  -5.1749999999999996e-01
   7.0931600000000003e+01  -6.6918000000000006e+01   7.4923559999999998e+02  -8.7215999999999994e+01   3.3257800000000003e+01   1.5229900000000001e+01  -2.9519300000000001e+01  -1.5720599999999999e+01   1.6376020000000000e+02  -1.9622000000000000e+01  -2.7134000000000000e+00   5.0429999999999997e-01
   7.3290099999999995e+01  -7.0479399999999998e+01   7.6707860000000005e+02  -8.9497799999999998e+01   3.3933500000000002e+01   1.5633300000000000e+01  -2.2971800000000002e+01  -6.8486000000000002e+00   1.3363740000000001e+02  -1.3081300000000001e+01  -2.9155000000000002e+00   1.4067000000000001e+00
   7.5340000000000003e+01  -7.2765699999999995e+01   7.7797310000000004e+02  -9.0624399999999994e+01   3.4095199999999998e+01   1.5843800000000000e+01  -8.5228999999999999e+00   3.4020999999999999e+00   1.0246980000000001e+02  -6.4924999999999997e+00  -3.9449999999999998e+00   2.5522999999999998e+00
   7.6199600000000004e+01  -7.4436400000000006e+01   7.8380640000000005e+02  -9.1054000000000002e+01   3.4095199999999998e+01   1.5935900000000000e+01  -6.6140999999999996e+00   9.9170999999999996e+00   7.6874200000000002e+01  -2.9283999999999999e+00  -3.3677000000000001e+00   2.9106000000000001e+00
   7.6309899999999999e+01  -7.5931299999999993e+01   7.8826720000000000e+02  -9.1178100000000001e+01   3.4123800000000003e+01   1.5896400000000000e+01  -1.1541399999999999e+01   4.6917000000000000e+00   6.5295100000000005e+01  -2.4563999999999999e+00  -2.1650000000000000e+00   2.9460000000000002e+00
   7.6376000000000005e+01  -7.7843900000000005e+01   7.9350000000000000e+02  -9.1216300000000004e+01   3.4380699999999997e+01   1.5795600000000000e+01  -1.0786700000000000e+01   6.7595999999999998e+00   5.2497300000000003e+01  -1.0403000000000000e+00  -2.0975999999999999e+00   2.6053999999999999e+00
   7.5516300000000001e+01  -7.9052999999999997e+01   7.9598770000000002e+02  -9.1034899999999993e+01   3.4295099999999998e+01   1.5624499999999999e+01  -4.8829000000000002e+00   1.1473599999999999e+01   4.7186599999999999e+01  -1.1559999999999999e-01  -2.3574000000000002e+00   2.7602000000000002e+00
   7.4061599999999999e+01  -8.0767700000000005e+01   7.9856129999999996e+02  -9.0653000000000006e+01   3.4447299999999998e+01   1.5414099999999999e+01  -5.8594999999999997e+00   1.1918300000000000e+01   3.8741799999999998e+01  -2.2159999999999999e-01  -1.7512000000000001e+00   2.9681000000000002e+00
   7.2650899999999993e+01  -8.2394499999999994e+01   7.9856129999999996e+02  -9.0166100000000000e+01   3.4628100000000003e+01   1.5181600000000000e+01  -3.6844000000000001e+00   1.3296900000000001e+01   2.9078099999999999e+01  -1.5409999999999999e-01  -1.3759999999999999e+00   2.9416000000000002e+00
   7.2121899999999997e+01  -8.4043300000000002e+01   7.9864700000000005e+02  -8.9459599999999995e+01   3.4295099999999998e+01   1.4909800000000001e+01  -6.4370000000000005e-01   1.5120200000000001e+01   2.0546199999999999e+01   4.6239999999999998e-01  -1.1738999999999999e+00   3.0124000000000000e+00
   7.2672899999999998e+01  -8.3559600000000003e+01   7.9581619999999998e+02  -8.7874700000000004e+01   3.3952500000000001e+01   1.4721200000000000e+01  -1.1100000000000000e-01   1.3875100000000000e+01   1.1404900000000000e+01   4.3350000000000000e-01  -5.0029999999999997e-01   2.9504999999999999e+00
   7.2805199999999999e+01  -8.2372500000000002e+01   7.9204169999999999e+02  -8.6184799999999996e+01   3.3552799999999998e+01   1.4418600000000000e+01  -2.2860999999999998e+00   1.0384100000000000e+01   3.2212000000000001e+00   2.3119999999999999e-01   4.8099999999999997e-02   2.7557999999999998e+00
   7.3113699999999994e+01  -8.2570400000000006e+01   7.8732360000000006e+02  -8.4743200000000002e+01   3.3086599999999997e+01   1.4208100000000000e+01  -2.5080000000000000e+00   1.0628600000000000e+01   4.1788999999999996e+00   2.2159999999999999e-01   8.6599999999999996e-02   2.8310000000000000e+00
   7.3797100000000000e+01  -8.2900099999999995e+01   7.8329169999999999e+02  -8.3253799999999998e+01   3.2591700000000003e+01   1.3966900000000001e+01  -1.5980000000000001e+00   1.0406300000000000e+01   3.5695000000000001e+00   2.4079999999999999e-01  -2.8899999999999999e-02   2.7690999999999999e+00
   7.4061599999999999e+01  -8.3933300000000003e+01   7.7857360000000006e+02  -8.2318100000000001e+01   3.2163499999999999e+01   1.3857300000000000e+01  -2.0640999999999998e+00   1.1117800000000001e+01   4.0048000000000004e+00   3.0819999999999997e-01   9.6199999999999994e-02   2.7778999999999998e+00
   7.4458299999999994e+01  -8.6373500000000007e+01   7.7737270000000001e+02  -8.1497000000000000e+01   3.1916100000000000e+01   1.3765200000000000e+01  -2.1084999999999998e+00   1.0339600000000001e+01   3.2212000000000001e+00   2.3119999999999999e-01   1.9199999999999998e-02   2.8089000000000000e+00
   7.4965299999999999e+01  -8.8462000000000003e+01   7.7437019999999995e+02  -8.0484999999999999e+01   3.1621099999999998e+01   1.3620500000000000e+01  -2.0863000000000000e+00   1.0539700000000000e+01   2.9600000000000000e+00   2.4079999999999999e-01   4.8099999999999997e-02   2.7646999999999999e+00
   7.4788899999999998e+01  -8.9759000000000000e+01   7.7145360000000005e+02  -7.9387000000000000e+01   3.1421299999999999e+01   1.3274100000000001e+01  -1.9753000000000001e+00   1.0873200000000001e+01   3.6564999999999999e+00   3.4680000000000000e-01   0.0000000000000000e+00   2.7734999999999999e+00
   7.5428200000000004e+01  -9.2221199999999996e+01   7.6965210000000002e+02  -7.8470500000000001e+01   3.1154800000000002e+01   1.3125000000000000e+01  -1.8422000000000001e+00   1.0584199999999999e+01   2.8730000000000002e+00   2.1190000000000001e-01   1.2509999999999999e-01   2.7911999999999999e+00
   7.6530299999999997e+01  -9.4199700000000007e+01   7.6956629999999996e+02  -7.7697100000000006e+01   3.0983599999999999e+01   1.2975899999999999e+01  -2.2639000000000000e+00   1.1006700000000000e+01   3.7435999999999998e+00   2.5050000000000000e-01   1.1550000000000001e-01   2.7557999999999998e+00
   7.7235600000000005e+01  -9.6617900000000006e+01   7.6879430000000002e+02  -7.6962000000000003e+01   3.0688600000000001e+01   1.2866199999999999e+01  -1.9975000000000001e+00   1.0650900000000000e+01   3.7435999999999998e+00   2.9859999999999998e-01   9.6199999999999994e-02   2.7911999999999999e+00
   7.7676500000000004e+01  -9.9475700000000003e+01   7.6639229999999998e+02  -7.6131399999999999e+01   3.0698100000000000e+01   1.2831200000000001e+01  -1.9088000000000001e+00   1.0628600000000000e+01   2.9600000000000000e+00   3.2750000000000001e-01   1.2509999999999999e-01   2.7690999999999999e+00
   7.7456000000000003e+01  -1.0204780000000000e+02   7.6467669999999998e+02  -7.5415300000000002e+01   3.0622000000000000e+01   1.2682100000000000e+01  -2.0419000000000000e+00   1.0806500000000000e+01   3.2212000000000001e+00   2.8899999999999998e-01   3.8500000000000000e-02   2.7336999999999998e+00
   7.6397999999999996e+01  -1.0497160000000000e+02   7.6098800000000006e+02  -7.4460599999999999e+01   3.0660000000000000e+01   1.2449600000000000e+01  -2.1528999999999998e+00   1.0873200000000001e+01   2.9600000000000000e+00   2.4079999999999999e-01   6.7400000000000002e-02   2.8001000000000000e+00
   7.5317999999999998e+01  -1.0778550000000000e+02   7.5978700000000003e+02  -7.3257599999999996e+01   3.0498300000000000e+01   1.2239200000000000e+01  -1.9975000000000001e+00   1.0939900000000000e+01   3.2212000000000001e+00   2.8899999999999998e-01   8.6599999999999996e-02   2.8089000000000000e+00
   7.4965299999999999e+01  -1.0895070000000000e+02   7.5515470000000005e+02  -7.1663200000000003e+01   3.0355499999999999e+01   1.1796200000000001e+01  -2.2639000000000000e+00   1.0939900000000000e+01   2.9600000000000000e+00   3.1790000000000002e-01   1.9199999999999998e-02   2.8089000000000000e+00
   7.3686800000000005e+01  -1.0851100000000000e+02   7.5095129999999995e+02  -6.9333600000000004e+01   3.0184200000000001e+01   1.1357699999999999e+01  -2.0419000000000000e+00   1.0962199999999999e+01   3.6564999999999999e+00   2.6010000000000000e-01   2.8899999999999999e-02   2.7778999999999998e+00
   7.2739000000000004e+01  -1.0954420000000000e+02   7.4863509999999997e+02  -6.7424099999999996e+01   3.0032000000000000e+01   1.0835900000000001e+01  -1.9975000000000001e+00   1.0917700000000000e+01   3.3083000000000000e+00   3.4680000000000000e-01   1.1550000000000001e-01   2.7867999999999999e+00
   7.1725099999999998e+01  -1.0943429999999999e+02   7.4940710000000001e+02  -6.4798500000000004e+01   2.9841699999999999e+01   1.0454400000000000e+01  -2.1307000000000000e+00   1.0695399999999999e+01   3.1341999999999999e+00   2.9859999999999998e-01   1.4430000000000001e-01   2.8089000000000000e+00
   7.0358500000000006e+01  -1.0954420000000000e+02   7.4691940000000000e+02  -6.1733800000000002e+01   2.9689399999999999e+01   9.8580000000000005e+00  -2.1528999999999998e+00   1.0917700000000000e+01   2.5247000000000002e+00   3.3710000000000001e-01   5.7700000000000001e-02   2.7824000000000000e+00
   6.9278400000000005e+01  -1.0870880000000000e+02   7.4794880000000001e+02  -5.8201300000000003e+01   2.9280200000000001e+01   9.2439999999999998e+00  -1.9975000000000001e+00   1.0851000000000001e+01   3.4824000000000002e+00   3.7569999999999998e-01   9.5999999999999992e-03   2.8001000000000000e+00
   6.9278400000000005e+01  -1.0785150000000000e+02   7.4966449999999998e+02  -5.4410899999999998e+01   2.8975700000000000e+01   8.6126000000000005e+00  -1.9532000000000000e+00   1.0917700000000000e+01   2.6118000000000001e+00   2.6970000000000000e-01   6.7400000000000002e-02   2.7778999999999998e+00
   6.9763300000000001e+01  -1.0541130000000000e+02   7.4820619999999997e+02  -4.9808999999999997e+01   2.8242999999999999e+01   7.9459999999999997e+00  -2.0640999999999998e+00   1.0806500000000000e+01   3.5695000000000001e+00   3.1790000000000002e-01   1.3469999999999999e-01   2.7955999999999999e+00
   7.0093999999999994e+01  -1.0259739999999999e+02   7.4691940000000000e+02  -4.5073500000000003e+01   2.7786200000000001e+01   7.1786000000000003e+00  -2.1751000000000000e+00   1.0984400000000001e+01   2.3506000000000000e+00   2.9859999999999998e-01   1.2509999999999999e-01   2.7336999999999998e+00
   7.0424599999999998e+01  -1.0081670000000000e+02   7.4563270000000000e+02  -4.0385700000000000e+01   2.7224799999999998e+01   6.4375000000000000e+00  -2.0419000000000000e+00   1.0584199999999999e+01   3.0470999999999999e+00   2.7939999999999998e-01   1.1550000000000001e-01   2.7602000000000002e+00
   7.0644999999999996e+01  -9.9321899999999999e+01   7.4511800000000005e+02  -3.5764699999999998e+01   2.6806100000000001e+01   5.7972999999999999e+00  -2.1084999999999998e+00   1.0939900000000000e+01   3.5695000000000001e+00   2.1190000000000001e-01   9.5999999999999992e-03   2.7778999999999998e+00
   7.0116000000000000e+01  -9.8750299999999996e+01   7.4503219999999999e+02  -3.1210599999999999e+01   2.6473099999999999e+01   4.9641000000000002e+00  -2.0196999999999998e+00   1.0828799999999999e+01   3.8306000000000000e+00   2.2159999999999999e-01   0.0000000000000000e+00   2.8089000000000000e+00
   6.9697199999999995e+01  -9.7167500000000004e+01   7.4769150000000002e+02  -2.6494199999999999e+01   2.6454000000000001e+01   4.0518999999999998e+00  -1.9975000000000001e+00   1.0695399999999999e+01   3.8306000000000000e+00   2.8899999999999998e-01   3.8500000000000000e-02   2.8132999999999999e+00
   6.7867699999999999e+01  -9.4749300000000005e+01   7.4563270000000000e+02  -2.1376700000000000e+01   2.6140000000000001e+01   3.2012000000000000e+00  -2.0863000000000000e+00   1.1006700000000000e+01   3.1341999999999999e+00   3.4680000000000000e-01   6.7400000000000002e-02   2.8132999999999999e+00
   6.7140299999999996e+01  -9.3078500000000005e+01   7.4417430000000002e+02  -1.6393000000000001e+01   2.5997299999999999e+01   2.3635999999999999e+00  -2.1528999999999998e+00   1.0762100000000000e+01   3.8306000000000000e+00   1.9270000000000001e-01   7.6999999999999999e-02   2.7557999999999998e+00
   6.5443100000000001e+01  -9.2001300000000001e+01   7.4357389999999998e+02  -1.1724299999999999e+01   2.5835500000000000e+01   1.5962000000000001e+00  -1.9532000000000000e+00   1.0895500000000000e+01   4.1788999999999996e+00   2.7939999999999998e-01   3.8500000000000000e-02   2.7911999999999999e+00
   6.4847899999999996e+01  -9.3166399999999996e+01   7.4743409999999994e+02  -8.1631000000000000e+00   2.5930700000000002e+01   1.0525000000000000e+00  -1.9532000000000000e+00   1.0917700000000000e+01   3.7435999999999998e+00   2.8899999999999998e-01   4.8099999999999997e-02   2.7602000000000002e+00
   6.3371099999999998e+01  -1.0017919999999999e+02   7.5781399999999996e+02  -6.2918000000000003e+00   2.6587199999999999e+01   8.1130000000000002e-01  -2.2195000000000000e+00   1.0895500000000000e+01   3.5695000000000001e+00   1.8300000000000000e-01   1.1550000000000001e-01   2.7824000000000000e+00
   6.4759799999999998e+01  -1.0481770000000000e+02   7.6888009999999997e+02  -4.2485999999999997e+00   2.6939299999999999e+01   6.0950000000000004e-01  -2.1528999999999998e+00   1.0762100000000000e+01   3.0470999999999999e+00   3.1790000000000002e-01   1.5400000000000000e-01   2.7734999999999999e+00
   6.5619399999999999e+01  -1.1011579999999999e+02   7.7634330000000000e+02  -2.0240999999999998e+00   2.7082100000000001e+01   6.4900000000000002e-01  -2.1751000000000000e+00   1.0895500000000000e+01   3.3083000000000000e+00   3.3710000000000001e-01   1.5400000000000000e-01   2.8487000000000000e+00
   6.8000000000000000e+01  -1.1466640000000000e+02   7.8191920000000005e+02   2.1959999999999999e-01   2.7139199999999999e+01   8.3320000000000005e-01  -1.8644000000000001e+00   1.0917700000000000e+01   3.2212000000000001e+00   3.3710000000000001e-01   1.3469999999999999e-01   2.8089000000000000e+00
   7.1041799999999995e+01  -1.1923900000000000e+02   7.8818140000000005e+02   2.6255000000000002e+00   2.7377099999999999e+01   1.0919000000000001e+00  -2.1528999999999998e+00   1.0873200000000001e+01   3.4824000000000002e+00   3.4680000000000000e-01   1.0580000000000001e-01   2.7646999999999999e+00
   7.3400300000000001e+01  -1.2493270000000000e+02   7.9221330000000000e+02   4.4108999999999998e+00   2.7510300000000001e+01   1.4515000000000000e+00  -2.0419000000000000e+00   1.0806500000000000e+01   4.0048000000000004e+00   2.9859999999999998e-01  -1.9199999999999998e-02   2.7911999999999999e+00
   7.4612600000000000e+01  -1.2801040000000000e+02   7.9332839999999999e+02   6.3967999999999998e+00   2.7710100000000001e+01   1.3463000000000001e+00  -2.0640999999999998e+00   1.0739800000000001e+01   3.2212000000000001e+00   2.5050000000000000e-01   1.4430000000000001e-01   2.7336999999999998e+00
   7.7345799999999997e+01  -1.3748540000000000e+02   7.8878189999999995e+02   7.1032999999999999e+00   2.7567399999999999e+01   1.8462000000000001e+00  -2.0419000000000000e+00   1.1073399999999999e+01   3.3083000000000000e+00   3.8529999999999998e-01  -2.8899999999999999e-02   2.8310000000000000e+00
   7.4105599999999995e+01  -1.4671850000000001e+02   7.7454179999999997e+02   7.7333999999999996e+00   2.7833800000000000e+01   2.5303000000000000e+00  -2.1528999999999998e+00   1.0784300000000000e+01   3.3953000000000002e+00   3.1790000000000002e-01   5.7700000000000001e-02   2.7955999999999999e+00
   7.1835300000000004e+01  -1.4603700000000001e+02   7.5361059999999998e+02   9.4138000000000002e+00   2.7595900000000000e+01   2.5083000000000002e+00  -1.9532000000000000e+00   1.0939900000000000e+01   3.7435999999999998e+00   3.3710000000000001e-01   6.7400000000000002e-02   2.7778999999999998e+00
   6.8793499999999995e+01  -1.4280539999999999e+02   7.2538770000000000e+02   1.1409200000000000e+01   2.7120100000000001e+01   2.8022000000000000e+00  -1.7978000000000001e+00   1.0873200000000001e+01   3.8306000000000000e+00   2.4079999999999999e-01   9.6199999999999994e-02   2.7646999999999999e+00
   6.3635599999999997e+01  -1.4194800000000001e+02   6.8644179999999994e+02   1.2869999999999999e+01   2.6320799999999998e+01   2.9030000000000000e+00  -2.2195000000000000e+00   1.1251200000000001e+01   2.7858999999999998e+00   3.5639999999999999e-01   9.6199999999999994e-02   2.7911999999999999e+00
   5.9535800000000002e+01  -1.4003550000000001e+02   6.4449360000000001e+02   1.4292500000000000e+01   2.5359700000000000e+01   3.0565000000000002e+00  -2.0863000000000000e+00   1.0828799999999999e+01   3.5695000000000001e+00   2.5050000000000000e-01   5.7700000000000001e-02   2.7071999999999998e+00
   5.4488100000000003e+01  -1.3434170000000000e+02   6.0014340000000004e+02   1.5275900000000000e+01   2.4160699999999999e+01   2.9820000000000002e+00  -1.6868000000000001e+00   1.0806500000000000e+01   3.8306000000000000e+00   2.6970000000000000e-01  -4.8099999999999997e-02   2.8310000000000000e+00
   5.0829200000000000e+01  -1.2829620000000000e+02   5.4446969999999999e+02   1.6001500000000000e+01   2.2371700000000001e+01   3.0609000000000002e+00  -1.8866000000000001e+00   1.0784300000000000e+01   3.3953000000000002e+00   2.6970000000000000e-01   5.7700000000000001e-02   2.7381000000000002e+00
   4.4657400000000003e+01  -1.1835960000000000e+02   4.7867349999999999e+02   1.6259300000000000e+01   2.0249700000000001e+01   2.9820000000000002e+00  -2.1528999999999998e+00   1.1318000000000000e+01   3.2212000000000001e+00   2.4079999999999999e-01   1.2509999999999999e-01   2.7646999999999999e+00
   3.6104999999999997e+01  -1.0437810000000000e+02   4.0661509999999998e+02   1.6106500000000000e+01   1.7889800000000001e+01   2.5171000000000001e+00  -2.0640999999999998e+00   1.0762100000000000e+01   4.0048000000000004e+00   3.1790000000000002e-01   3.8500000000000000e-02   2.8310000000000000e+00
   2.6582799999999999e+01  -8.8747699999999995e+01   3.3344159999999999e+02   1.5438200000000000e+01   1.5491800000000000e+01   2.0347000000000000e+00  -1.9088000000000001e+00   1.0584199999999999e+01   3.3083000000000000e+00   2.7939999999999998e-01   5.7700000000000001e-02   2.7557999999999998e+00
   2.2174399999999999e+01  -7.1842399999999998e+01   2.7339290000000000e+02   1.3757899999999999e+01   1.2970100000000000e+01   1.7453000000000001e+00  -2.2195000000000000e+00   1.1340199999999999e+01   3.4824000000000002e+00   2.6970000000000000e-01   3.8500000000000000e-02   2.7734999999999999e+00
   1.3335500000000000e+01  -6.1532100000000000e+01   2.1051339999999999e+02   1.1447400000000000e+01   1.0562600000000000e+01   1.7936000000000001e+00  -2.0640999999999998e+00   1.0895500000000000e+01   3.3953000000000002e+00   2.3119999999999999e-01   1.1550000000000001e-01   2.7690999999999999e+00
   9.0373000000000001e+00  -4.0383899999999997e+01   1.5827109999999999e+02   9.7860999999999994e+00   8.4690999999999992e+00   1.4296000000000000e+00  -2.0863000000000000e+00   1.0739800000000001e+01   4.6142000000000003e+00   2.4079999999999999e-01   7.6999999999999999e-02   2.7425999999999999e+00
   5.7309999999999999e+00  -2.9370100000000001e+01   1.1006059999999999e+02   7.3993000000000002e+00   6.3661000000000003e+00   1.0700000000000001e+00  -2.0640999999999998e+00   1.0917700000000000e+01   2.7858999999999998e+00   3.5639999999999999e-01   9.6199999999999994e-02   2.7824000000000000e+00
   4.0557999999999996e+00  -1.5894100000000000e+01   7.3602500000000006e+01   5.5471000000000004e+00   4.3773000000000000e+00   6.0519999999999996e-01  -2.2195000000000000e+00   1.1051100000000000e+01   3.4824000000000002e+00   2.7939999999999998e-01   1.4430000000000001e-01   2.7557999999999998e+00
   3.7031000000000001e+00  -8.7934000000000001e+00   4.5722799999999999e+01   3.5707000000000000e+00   2.5598000000000001e+00   2.4120000000000000e-01  -2.0863000000000000e+00   1.0984400000000001e+01   3.9177000000000000e+00   3.3710000000000001e-01   2.8899999999999999e-02   2.7911999999999999e+00
   1.9397000000000000e+00  -1.4069000000000000e+00   2.5134599999999999e+01   2.1385999999999998e+00   1.5416000000000001e+00  -7.4499999999999997e-02  -1.8866000000000001e+00   1.0762100000000000e+01   3.7435999999999998e+00   3.1790000000000002e-01   1.1550000000000001e-01   2.7690999999999999e+00
   1.1681999999999999e+00   1.9564999999999999e+00   9.6936000000000000e+00   7.1609999999999996e-01   4.7580000000000000e-01  -1.9730000000000000e-01  -2.2416999999999998e+00   1.0962199999999999e+01   3.1341999999999999e+00   3.1790000000000002e-01   1.2509999999999999e-01   2.8045000000000000e+00
  -3.0859999999999999e-01  -1.4289000000000001e+00   0.0000000000000000e+00  -3.1509999999999999e-01   1.9980000000000001e-01   3.9500000000000000e-02  -2.0196999999999998e+00   1.0873200000000001e+01   3.3953000000000002e+00   2.6970000000000000e-01   1.2509999999999999e-01   2.7911999999999999e+00
   1.3005000000000000e+00   6.5949999999999998e-01   1.5441000000000000e+00  -1.6230000000000000e-01   8.5599999999999996e-02  -3.9500000000000000e-02  -1.9975000000000001e+00   1.0584199999999999e+01   2.8730000000000002e+00   2.8899999999999998e-01   4.8099999999999997e-02   2.8178000000000001e+00
  -2.4249999999999999e-01  -1.3410000000000000e+00   5.1470000000000005e-01  -3.5330000000000000e-01   7.6100000000000001e-02   3.9500000000000000e-02  -2.1528999999999998e+00   1.0939900000000000e+01   3.1341999999999999e+00   2.7939999999999998e-01   4.8099999999999997e-02   2.8178000000000001e+00
   1.7630000000000001e-01   3.7369999999999998e-01   1.8872000000000000e+00  -1.6230000000000000e-01   9.5200000000000007e-02   3.0700000000000002e-02  -1.9532000000000000e+00   1.0917700000000000e+01   3.0470999999999999e+00   2.7939999999999998e-01   4.8099999999999997e-02   2.7557999999999998e+00
  -1.3230000000000000e-01  -8.5740000000000005e-01   1.5441000000000000e+00  -2.8639999999999999e-01   1.1420000000000000e-01   4.8200000000000000e-02  -2.2860999999999998e+00   1.1051100000000000e+01   3.3083000000000000e+00   3.0819999999999997e-01  -1.9199999999999998e-02   2.8266000000000000e+00
   4.4100000000000000e-02  -1.0990000000000000e-01   1.2010000000000001e+00  -1.8140000000000001e-01   9.5200000000000007e-02  -4.3900000000000002e-02  -2.0640999999999998e+00   1.0695399999999999e+01   3.3953000000000002e+00   3.2750000000000001e-01   1.0580000000000001e-01   2.7911999999999999e+00
   3.7469999999999998e-01  -1.3189999999999999e-01   9.4359999999999999e-01  -2.8639999999999999e-01   2.8500000000000001e-02   1.7500000000000002e-02  -2.1751000000000000e+00   1.0984400000000001e+01   4.0048000000000004e+00   2.9859999999999998e-01   6.7400000000000002e-02   2.7734999999999999e+00
  -6.6100000000000006e-02  -7.2550000000000003e-01   1.0294000000000001e+00  -3.6280000000000001e-01   2.8500000000000001e-02   4.3900000000000002e-02  -2.3304999999999998e+00   1.1184500000000000e+01   2.6118000000000001e+00   3.8529999999999998e-01   6.7400000000000002e-02   2.8443000000000001e+00
   3.0859999999999999e-01   6.6000000000000003e-02   1.7157000000000000e+00  -1.7190000000000000e-01   0.0000000000000000e+00   4.8200000000000000e-02  -2.1307000000000000e+00   1.0717599999999999e+01   3.6564999999999999e+00   3.3710000000000001e-01   2.8899999999999999e-02   2.8045000000000000e+00
  -1.5429999999999999e-01  -4.1770000000000002e-01   1.7157000000000000e+00  -2.4820000000000000e-01   9.5200000000000007e-02  -8.8000000000000005e-03  -2.0863000000000000e+00   1.0984400000000001e+01   3.5695000000000001e+00   3.6599999999999999e-01   2.8899999999999999e-02   2.8178000000000001e+00
   1.5429999999999999e-01  -8.7900000000000006e-02   1.9730000000000001e+00  -1.0500000000000000e-01   7.6100000000000001e-02  -1.3200000000000000e-02  -2.2416999999999998e+00   1.0806500000000000e+01   3.2212000000000001e+00   3.6599999999999999e-01   6.7400000000000002e-02   2.7911999999999999e+00
   1.5429999999999999e-01  -4.3969999999999998e-01   1.8015000000000001e+00  -3.3420000000000000e-01   1.6180000000000000e-01  -8.8000000000000005e-03  -2.1972999999999998e+00   1.0939900000000000e+01   3.3083000000000000e+00   2.3119999999999999e-01   6.7400000000000002e-02   2.8001000000000000e+00
   4.1880000000000001e-01  -4.8359999999999997e-01   1.0294000000000001e+00  -2.9599999999999999e-01   6.6600000000000006e-02  -1.7500000000000002e-02  -2.2195000000000000e+00   1.0739800000000001e+01   3.3953000000000002e+00   3.0819999999999997e-01   0.0000000000000000e+00   2.8487000000000000e+00
   2.2040000000000001e-01  -3.7369999999999998e-01   1.2867999999999999e+00  -2.7689999999999998e-01   2.8500000000000001e-02   4.4000000000000003e-03  -2.0419000000000000e+00   1.0784300000000000e+01   3.5695000000000001e+00   3.1790000000000002e-01   9.5999999999999992e-03   2.7867999999999999e+00
   1.9839999999999999e-01  -4.3969999999999998e-01   1.4582999999999999e+00  -2.1959999999999999e-01   3.8100000000000002e-02  -1.7500000000000002e-02  -2.0419000000000000e+00   1.1006700000000000e+01   3.5695000000000001e+00   3.2750000000000001e-01   0.0000000000000000e+00   2.7602000000000002e+00
   2.1999999999999999e-02  -2.6379999999999998e-01   1.3725000000000001e+00  -1.6230000000000000e-01   7.6100000000000001e-02   3.5099999999999999e-02  -2.0863000000000000e+00   1.1028900000000000e+01   2.6989000000000001e+00   3.8529999999999998e-01   7.6999999999999999e-02   2.8045000000000000e+00
   2.2040000000000001e-01  -2.6379999999999998e-01   1.0294000000000001e+00  -2.6729999999999998e-01   1.4269999999999999e-01  -1.7500000000000002e-02  -2.1307000000000000e+00   1.0828799999999999e+01   3.2212000000000001e+00   2.8899999999999998e-01   4.8099999999999997e-02   2.7867999999999999e+00
   2.1999999999999999e-02  -3.7369999999999998e-01   9.4359999999999999e-01  -1.8140000000000001e-01   9.5200000000000007e-02   1.7500000000000002e-02  -2.2416999999999998e+00   1.0917700000000000e+01   4.0048000000000004e+00   2.4079999999999999e-01  -3.8500000000000000e-02   2.8132999999999999e+00
   2.4249999999999999e-01  -5.2759999999999996e-01   1.1152000000000000e+00  -3.5330000000000000e-01   2.8500000000000001e-02  -1.3200000000000000e-02  -2.1528999999999998e+00   1.0851000000000001e+01   3.5695000000000001e+00   3.4680000000000000e-01   1.1550000000000001e-01   2.8178000000000001e+00
   3.5270000000000001e-01  -2.8580000000000000e-01   1.3725000000000001e+00  -2.0050000000000001e-01   0.0000000000000000e+00   4.3900000000000002e-02  -2.0419000000000000e+00   1.0784300000000000e+01   3.9177000000000000e+00   3.0819999999999997e-01   1.3469999999999999e-01   2.8001000000000000e+00
   6.6100000000000006e-02  -1.0990000000000000e-01   1.1152000000000000e+00  -1.9089999999999999e-01   1.0470000000000000e-01  -8.8000000000000005e-03  -2.2416999999999998e+00   1.0806500000000000e+01   3.3083000000000000e+00   3.0819999999999997e-01   4.8099999999999997e-02   2.8178000000000001e+00
   2.2040000000000001e-01  -4.8359999999999997e-01   9.4359999999999999e-01  -2.7689999999999998e-01   1.1420000000000000e-01   6.5799999999999997e-02  -2.1972999999999998e+00   1.0917700000000000e+01   3.2212000000000001e+00   2.4079999999999999e-01   5.7700000000000001e-02   2.8089000000000000e+00
   4.4100000000000000e-02  -4.8359999999999997e-01   1.4582999999999999e+00  -2.0999999999999999e-01   5.7099999999999998e-02   4.3900000000000002e-02  -2.1307000000000000e+00   1.0962199999999999e+01   3.6564999999999999e+00   2.7939999999999998e-01   8.6599999999999996e-02   2.7778999999999998e+00
   8.8200000000000001e-02  -4.8359999999999997e-01   7.7210000000000001e-01  -2.1959999999999999e-01  -9.4999999999999998e-03   4.3900000000000002e-02  -2.0419000000000000e+00   1.1006700000000000e+01   3.1341999999999999e+00   3.9489999999999997e-01   6.7400000000000002e-02   2.8222000000000000e+00
   2.1999999999999999e-02  -3.7369999999999998e-01   7.7210000000000001e-01  -1.7190000000000000e-01   2.8500000000000001e-02   6.5799999999999997e-02  -2.0196999999999998e+00   1.0984400000000001e+01   3.7435999999999998e+00   2.6010000000000000e-01   3.8500000000000000e-02   2.7778999999999998e+00
  -1.1020000000000001e-01  -1.5390000000000001e-01   1.2010000000000001e+00  -2.1959999999999999e-01   9.5200000000000007e-02  -1.3200000000000000e-02  -2.2416999999999998e+00   1.0895500000000000e+01   3.3953000000000002e+00   3.0819999999999997e-01   1.8279999999999999e-01   2.7824000000000000e+00
   6.6100000000000006e-02  -5.7160000000000000e-01   6.8630000000000002e-01  -2.4820000000000000e-01   6.6600000000000006e-02   1.7500000000000002e-02  -2.1084999999999998e+00   1.0939900000000000e+01   3.2212000000000001e+00   2.5050000000000000e-01   1.9199999999999998e-02   2.8089000000000000e+00
   1.5429999999999999e-01  -5.4959999999999998e-01   1.6298999999999999e+00  -3.4370000000000001e-01   4.7600000000000003e-02  -5.2600000000000001e-02  -2.2860999999999998e+00   1.0806500000000000e+01   3.3083000000000000e+00   3.3710000000000001e-01   6.7400000000000002e-02   2.8089000000000000e+00
   1.3230000000000000e-01  -2.4179999999999999e-01   1.7157000000000000e+00  -2.3870000000000000e-01   9.5200000000000007e-02   3.0700000000000002e-02  -1.9753000000000001e+00   1.1006700000000000e+01   3.5695000000000001e+00   4.1420000000000001e-01   1.0580000000000001e-01   2.7867999999999999e+00
  -2.1999999999999999e-02  -3.7369999999999998e-01   1.4582999999999999e+00  -2.4820000000000000e-01   8.5599999999999996e-02   2.6300000000000000e-02  -2.1528999999999998e+00   1.0939900000000000e+01   3.3953000000000002e+00   4.2380000000000001e-01   5.7700000000000001e-02   2.7911999999999999e+00
   1.9839999999999999e-01  -1.7590000000000000e-01   8.5780000000000001e-01  -1.8140000000000001e-01   4.7600000000000003e-02  -4.8200000000000000e-02  -2.0196999999999998e+00   1.0828799999999999e+01   3.8306000000000000e+00   3.9489999999999997e-01   1.1550000000000001e-01   2.8045000000000000e+00
   2.2040000000000001e-01  -1.7590000000000000e-01   1.5441000000000000e+00  -1.2410000000000000e-01   2.8500000000000001e-02   6.1400000000000003e-02  -2.3304999999999998e+00   1.0962199999999999e+01   3.5695000000000001e+00   3.2750000000000001e-01   1.1550000000000001e-01   2.8045000000000000e+00
   1.9839999999999999e-01  -1.5390000000000001e-01   1.3725000000000001e+00  -2.1959999999999999e-01   7.6100000000000001e-02   4.8200000000000000e-02  -2.1528999999999998e+00   1.0606400000000001e+01   3.4824000000000002e+00   2.8899999999999998e-01   9.5999999999999992e-03   2.8266000000000000e+00
  -2.1999999999999999e-02  -3.0780000000000002e-01   1.2867999999999999e+00  -2.5779999999999997e-01   8.5599999999999996e-02   3.5099999999999999e-02  -2.1751000000000000e+00   1.0762100000000000e+01   3.4824000000000002e+00   3.4680000000000000e-01   3.8500000000000000e-02   2.7867999999999999e+00
  -2.1999999999999999e-02  -1.7590000000000000e-01   1.6298999999999999e+00  -2.1959999999999999e-01   7.6100000000000001e-02  -2.6300000000000000e-02  -2.2860999999999998e+00   1.1073399999999999e+01   3.1341999999999999e+00   3.0819999999999997e-01   9.6199999999999994e-02   2.8045000000000000e+00
  -4.4100000000000000e-02  -3.7369999999999998e-01   1.4582999999999999e+00  -1.2410000000000000e-01   9.5200000000000007e-02   4.4000000000000003e-03  -2.0863000000000000e+00   1.1073399999999999e+01   4.1788999999999996e+00   3.1790000000000002e-01   1.1550000000000001e-01   2.8222000000000000e+00
   6.6100000000000006e-02  -1.5390000000000001e-01   8.5780000000000001e-01  -2.5779999999999997e-01   9.5200000000000007e-02  -2.6300000000000000e-02  -2.0863000000000000e+00   1.0962199999999999e+01   3.6564999999999999e+00   3.6599999999999999e-01   9.5999999999999992e-03   2.8089000000000000e+00
   4.4100000000000000e-02  -2.6379999999999998e-01   1.2867999999999999e+00  -2.2910000000000000e-01   3.8100000000000002e-02   5.7000000000000002e-02  -2.0640999999999998e+00   1.0873200000000001e+01   3.0470999999999999e+00   2.4079999999999999e-01   0.0000000000000000e+00   2.8045000000000000e+00
   2.4249999999999999e-01  -2.4179999999999999e-01   1.2867999999999999e+00  -3.2460000000000000e-01   8.5599999999999996e-02   2.1899999999999999e-02  -2.2416999999999998e+00   1.0628600000000000e+01   3.2212000000000001e+00   3.9489999999999997e-01   9.6199999999999994e-02   2.7778999999999998e+00
   4.4100000000000000e-02  -1.9789999999999999e-01   1.8015000000000001e+00  -2.0999999999999999e-01   8.5599999999999996e-02  -2.6300000000000000e-02  -2.0196999999999998e+00   1.0984400000000001e+01   3.2212000000000001e+00   3.7569999999999998e-01  -9.5999999999999992e-03   2.8132999999999999e+00
   1.5429999999999999e-01  -4.3969999999999998e-01   1.2867999999999999e+00  -1.6230000000000000e-01   1.1420000000000000e-01   2.1899999999999999e-02  -2.1307000000000000e+00   1.0784300000000000e+01   4.0048000000000004e+00   3.1790000000000002e-01   7.6999999999999999e-02   2.7824000000000000e+00
   1.7630000000000001e-01  -2.6379999999999998e-01   1.9730000000000001e+00  -3.6280000000000001e-01   1.0470000000000000e-01  -1.3200000000000000e-02  -2.3083000000000000e+00   1.0939900000000000e+01   3.4824000000000002e+00   3.3710000000000001e-01   0.0000000000000000e+00   2.8089000000000000e+00
   2.2040000000000001e-01  -8.7900000000000006e-02   1.6298999999999999e+00  -2.9599999999999999e-01   8.5599999999999996e-02  -1.3200000000000000e-02  -2.2416999999999998e+00   1.0917700000000000e+01   2.6989000000000001e+00   3.7569999999999998e-01  -1.9199999999999998e-02   2.8178000000000001e+00
   8.8200000000000001e-02  -1.5390000000000001e-01   8.5780000000000001e-01  -2.0999999999999999e-01   3.8100000000000002e-02  -2.1899999999999999e-02  -1.8644000000000001e+00   1.0851000000000001e+01   4.2659000000000002e+00   3.2750000000000001e-01   8.6599999999999996e-02   2.8132999999999999e+00
  -5.7310000000000005e-01  -4.3969999999999998e-01   9.4359999999999999e-01  -2.0999999999999999e-01   5.7099999999999998e-02   8.8000000000000005e-03  -1.9753000000000001e+00   1.0962199999999999e+01   2.9600000000000000e+00   3.1790000000000002e-01   7.6999999999999999e-02   2.7557999999999998e+00
   2.6450000000000001e-01  -1.0990000000000000e-01   2.2303999999999999e+00  -1.8140000000000001e-01   1.4269999999999999e-01   0.0000000000000000e+00  -2.0419000000000000e+00   1.0939900000000000e+01   3.0470999999999999e+00   3.9489999999999997e-01   2.8899999999999999e-02   2.8132999999999999e+00
  -1.3230000000000000e-01  -4.3969999999999998e-01   1.1152000000000000e+00  -1.8140000000000001e-01  -4.7600000000000003e-02   4.8200000000000000e-02  -2.1528999999999998e+00   1.0984400000000001e+01   4.2659000000000002e+00   3.3710000000000001e-01   1.9199999999999998e-02   2.7557999999999998e+00
   8.8200000000000001e-02  -3.2979999999999998e-01   6.0050000000000003e-01  -3.2460000000000000e-01   1.9000000000000000e-02   4.8200000000000000e-02  -2.0863000000000000e+00   1.0873200000000001e+01   2.6118000000000001e+00   2.9859999999999998e-01   0.0000000000000000e+00   2.8266000000000000e+00
   5.9509999999999996e-01  -3.7369999999999998e-01   1.8015000000000001e+00  -2.3870000000000000e-01  -3.8100000000000002e-02   4.8200000000000000e-02  -2.0863000000000000e+00   1.0695399999999999e+01   3.3953000000000002e+00   3.0819999999999997e-01   1.0580000000000001e-01   2.8089000000000000e+00
  -6.3919999999999999e-01  -5.7160000000000000e-01   2.0588000000000002e+00  -3.2460000000000000e-01   1.5229999999999999e-01  -7.4499999999999997e-02  -2.2416999999999998e+00   1.1006700000000000e+01   2.9600000000000000e+00   3.2750000000000001e-01   1.9199999999999998e-02   2.8132999999999999e+00
   5.2900000000000003e-01  -4.1770000000000002e-01   2.0588000000000002e+00  -1.1459999999999999e-01   9.4999999999999998e-03   5.7000000000000002e-02  -2.0196999999999998e+00   1.0873200000000001e+01   3.3953000000000002e+00   3.3710000000000001e-01   1.5400000000000000e-01   2.7513999999999998e+00
  -5.5110000000000003e-01  -4.1770000000000002e-01   1.1152000000000000e+00  -2.2910000000000000e-01   3.8100000000000002e-02   2.6300000000000000e-02  -2.1084999999999998e+00   1.0828799999999999e+01   3.2212000000000001e+00   3.4680000000000000e-01   0.0000000000000000e+00   2.7955999999999999e+00
   4.8490000000000000e-01  -3.7369999999999998e-01   1.6298999999999999e+00  -2.7689999999999998e-01  -6.6600000000000006e-02   7.0199999999999999e-02  -1.9532000000000000e+00   1.0962199999999999e+01   2.6118000000000001e+00   3.0819999999999997e-01  -9.5999999999999992e-03   2.7602000000000002e+00
  -1.5429999999999999e-01  -4.8359999999999997e-01   3.4310000000000002e-01  -1.7190000000000000e-01   7.6100000000000001e-02   4.4000000000000003e-03  -2.3527000000000000e+00   1.1140100000000000e+01   3.7435999999999998e+00   4.1420000000000001e-01   1.2509999999999999e-01   2.7602000000000002e+00
  -2.1999999999999999e-02  -2.1980000000000000e-01   1.6298999999999999e+00  -2.8639999999999999e-01   8.5599999999999996e-02   8.8000000000000005e-03  -2.1751000000000000e+00   1.0650900000000000e+01   3.3953000000000002e+00   3.7569999999999998e-01   6.7400000000000002e-02   2.8045000000000000e+00
   6.6100000000000006e-02  -3.7369999999999998e-01   1.2867999999999999e+00  -2.4820000000000000e-01  -9.4999999999999998e-03   4.3900000000000002e-02  -2.1751000000000000e+00   1.0828799999999999e+01   3.5695000000000001e+00   3.4680000000000000e-01   4.8099999999999997e-02   2.7955999999999999e+00
   2.1999999999999999e-02  -8.7900000000000006e-02   1.5441000000000000e+00  -2.3870000000000000e-01   8.5599999999999996e-02   6.5799999999999997e-02  -2.0640999999999998e+00   1.0851000000000001e+01   3.8306000000000000e+00   3.2750000000000001e-01   4.8099999999999997e-02   2.8001000000000000e+00
   2.6450000000000001e-01  -5.4959999999999998e-01   1.4582999999999999e+00  -2.7689999999999998e-01   0.0000000000000000e+00  -6.5799999999999997e-02  -2.1084999999999998e+00   1.0917700000000000e+01   2.1764999999999999e+00   4.3350000000000000e-01   9.5999999999999992e-03   2.8178000000000001e+00
  -2.1999999999999999e-02  -1.5390000000000001e-01   9.4359999999999999e-01  -1.3370000000000001e-01   1.4269999999999999e-01   5.7000000000000002e-02  -2.0640999999999998e+00   1.0939900000000000e+01   3.3083000000000000e+00   3.4680000000000000e-01  -5.7700000000000001e-02   2.7602000000000002e+00
  -6.6100000000000006e-02  -2.8580000000000000e-01   1.8872000000000000e+00  -2.3870000000000000e-01  -1.9000000000000000e-02   3.5099999999999999e-02  -2.3971000000000000e+00   1.0895500000000000e+01   2.6118000000000001e+00   3.7569999999999998e-01   4.8099999999999997e-02   2.7690999999999999e+00
   1.9839999999999999e-01  -2.4179999999999999e-01   1.6298999999999999e+00  -1.4319999999999999e-01   5.7099999999999998e-02   1.3200000000000000e-02  -1.9753000000000001e+00   1.0695399999999999e+01   3.4824000000000002e+00   3.0819999999999997e-01   1.9199999999999998e-02   2.7646999999999999e+00
   1.3230000000000000e-01  -3.7369999999999998e-01   1.1152000000000000e+00  -2.0999999999999999e-01   0.0000000000000000e+00   0.0000000000000000e+00  -2.0863000000000000e+00   1.1051100000000000e+01   3.2212000000000001e+00   4.0460000000000002e-01   2.8899999999999999e-02   2.8045000000000000e+00
  -4.4100000000000000e-02  -1.5390000000000001e-01   1.0294000000000001e+00  -2.6729999999999998e-01  -3.8100000000000002e-02   7.8899999999999998e-02  -2.1751000000000000e+00   1.0806500000000000e+01   3.1341999999999999e+00   2.9859999999999998e-01   6.7400000000000002e-02   2.7824000000000000e+00
  -2.1999999999999999e-02  -1.7590000000000000e-01   1.5441000000000000e+00  -2.4820000000000000e-01   1.3320000000000001e-01   2.1899999999999999e-02  -2.2416999999999998e+00   1.1117800000000001e+01   3.3953000000000002e+00   3.5639999999999999e-01   3.8500000000000000e-02   2.7911999999999999e+00
  -1.1020000000000001e-01  -3.9570000000000000e-01   4.2890000000000000e-01  -2.9599999999999999e-01   4.7600000000000003e-02   2.1899999999999999e-02  -2.2195000000000000e+00   1.0895500000000000e+01   3.3083000000000000e+00   3.4680000000000000e-01   1.3469999999999999e-01   2.7602000000000002e+00
  -1.5429999999999999e-01  -1.7590000000000000e-01   1.2010000000000001e+00  -1.9089999999999999e-01   4.7600000000000003e-02   3.5099999999999999e-02  -2.3304999999999998e+00   1.1051100000000000e+01   2.5247000000000002e+00   2.9859999999999998e-01   6.7400000000000002e-02   2.7646999999999999e+00
  -1.5429999999999999e-01  -4.1770000000000002e-01   1.6298999999999999e+00  -2.0999999999999999e-01   1.9000000000000000e-02   8.8000000000000005e-03  -2.0419000000000000e+00   1.0939900000000000e+01   3.1341999999999999e+00   2.6010000000000000e-01   0.0000000000000000e+00   2.7778999999999998e+00
   2.1999999999999999e-02  -1.3189999999999999e-01   9.4359999999999999e-01  -3.5330000000000000e-01   1.0470000000000000e-01   3.0700000000000002e-02  -2.0863000000000000e+00   1.1073399999999999e+01   3.3953000000000002e+00   3.2750000000000001e-01   4.8099999999999997e-02   2.7955999999999999e+00
  -1.1020000000000001e-01  -3.7369999999999998e-01   6.8630000000000002e-01  -1.9089999999999999e-01  -9.4999999999999998e-03   5.7000000000000002e-02  -2.0640999999999998e+00   1.1051100000000000e+01   3.2212000000000001e+00   3.3710000000000001e-01   5.7700000000000001e-02   2.7824000000000000e+00
   0.0000000000000000e+00  -4.8359999999999997e-01   1.4582999999999999e+00  -3.9140000000000003e-01   0.0000000000000000e+00  -4.4000000000000003e-03  -2.1307000000000000e+00   1.1028900000000000e+01   2.6989000000000001e+00   4.0460000000000002e-01   8.6599999999999996e-02   2.7867999999999999e+00
   1.7630000000000001e-01  -2.4179999999999999e-01   1.1152000000000000e+00  -1.4319999999999999e-01   1.0470000000000000e-01   5.2600000000000001e-02  -2.1751000000000000e+00   1.1028900000000000e+01   3.5695000000000001e+00   4.2380000000000001e-01   8.6599999999999996e-02   2.7734999999999999e+00
   1.1020000000000001e-01  -4.1770000000000002e-01   1.1152000000000000e+00  -2.2910000000000000e-01  -9.4999999999999998e-03   8.8000000000000005e-03  -2.1307000000000000e+00   1.0984400000000001e+01   2.9600000000000000e+00   2.8899999999999998e-01   7.6999999999999999e-02   2.7734999999999999e+00
  -4.4100000000000000e-02  -2.4179999999999999e-01   1.3725000000000001e+00  -1.1459999999999999e-01  -3.8100000000000002e-02   7.4499999999999997e-02  -2.0863000000000000e+00   1.1117800000000001e+01   2.7858999999999998e+00   2.9859999999999998e-01   4.8099999999999997e-02   2.7690999999999999e+00
   6.6100000000000006e-02  -3.2979999999999998e-01   1.1152000000000000e+00  -1.7190000000000000e-01   4.7600000000000003e-02   6.5799999999999997e-02  -2.0863000000000000e+00   1.1028900000000000e+01   2.9600000000000000e+00   2.6970000000000000e-01   1.0580000000000001e-01   2.8178000000000001e+00
   0.0000000000000000e+00  -1.7590000000000000e-01   2.5740000000000002e-01  -1.8140000000000001e-01   1.3320000000000001e-01  -1.7500000000000002e-02  -1.8422000000000001e+00   1.0895500000000000e+01   3.0470999999999999e+00   3.7569999999999998e-01   9.6199999999999994e-02   2.7955999999999999e+00
  -2.1999999999999999e-02  -1.3189999999999999e-01   1.3725000000000001e+00  -2.3870000000000000e-01   1.1420000000000000e-01   4.4000000000000003e-03  -2.1307000000000000e+00   1.1073399999999999e+01   2.8730000000000002e+00   4.6239999999999998e-01   1.4430000000000001e-01   2.8045000000000000e+00
  -1.3230000000000000e-01  -1.3189999999999999e-01   9.4359999999999999e-01  -3.4370000000000001e-01   3.8100000000000002e-02   4.8200000000000000e-02  -2.0863000000000000e+00   1.0717599999999999e+01   3.5695000000000001e+00   3.3710000000000001e-01   9.5999999999999992e-03   2.8399000000000001e+00
   1.5429999999999999e-01  -3.0780000000000002e-01   1.4582999999999999e+00  -2.8639999999999999e-01   4.7600000000000003e-02   5.7000000000000002e-02  -2.1307000000000000e+00   1.0917700000000000e+01   3.6564999999999999e+00   3.3710000000000001e-01   1.9199999999999998e-02   2.8001000000000000e+00
   1.1020000000000001e-01  -5.7160000000000000e-01   2.5735000000000001e+00  -2.0999999999999999e-01   5.7099999999999998e-02   2.1899999999999999e-02  -2.1751000000000000e+00   1.0917700000000000e+01   2.7858999999999998e+00   4.1420000000000001e-01  -2.8899999999999999e-02   2.7734999999999999e+00
   1.5429999999999999e-01  -2.4179999999999999e-01   1.9730000000000001e+00  -3.2460000000000000e-01   5.7099999999999998e-02  -4.4000000000000003e-03  -2.0640999999999998e+00   1.0962199999999999e+01   3.1341999999999999e+00   2.8899999999999998e-01   3.8500000000000000e-02   2.8089000000000000e+00
  -1.9839999999999999e-01  -4.1770000000000002e-01   8.5780000000000001e-01  -2.6729999999999998e-01   1.2370000000000000e-01   1.3200000000000000e-02  -2.2639000000000000e+00   1.0917700000000000e+01   2.7858999999999998e+00   3.1790000000000002e-01   9.5999999999999992e-03   2.7336999999999998e+00
   8.8200000000000001e-02  -4.3969999999999998e-01   1.6298999999999999e+00  -2.7689999999999998e-01   2.8500000000000001e-02   4.3900000000000002e-02  -2.1528999999999998e+00   1.1073399999999999e+01   3.4824000000000002e+00   3.6599999999999999e-01   9.5999999999999992e-03   2.8001000000000000e+00
  -1.5429999999999999e-01  -3.9570000000000000e-01   1.2867999999999999e+00  -2.8639999999999999e-01   1.6180000000000000e-01   5.7000000000000002e-02  -2.2416999999999998e+00   1.0917700000000000e+01   2.5247000000000002e+00   2.5050000000000000e-01   1.1550000000000001e-01   2.8266000000000000e+00
  -6.6100000000000006e-02  -2.1980000000000000e-01   1.3725000000000001e+00  -2.5779999999999997e-01   0.0000000000000000e+00   5.2600000000000001e-02  -1.9310000000000000e+00   1.0984400000000001e+01   2.9600000000000000e+00   3.0819999999999997e-01   8.6599999999999996e-02   2.7513999999999998e+00
  -8.8200000000000001e-02  -2.6379999999999998e-01   1.2867999999999999e+00  -2.2910000000000000e-01   1.3320000000000001e-01   8.8000000000000005e-03  -2.1307000000000000e+00   1.0695399999999999e+01   2.6118000000000001e+00   4.1420000000000001e-01   2.8899999999999999e-02   2.8266000000000000e+00
   1.5429999999999999e-01  -3.7369999999999998e-01   1.6298999999999999e+00  -1.8140000000000001e-01   8.5599999999999996e-02   5.2600000000000001e-02  -2.0196999999999998e+00   1.1073399999999999e+01   3.3953000000000002e+00   2.8899999999999998e-01   5.7700000000000001e-02   2.7602000000000002e+00
  -6.6100000000000006e-02  -1.5390000000000001e-01   9.4359999999999999e-01  -1.5279999999999999e-01   7.6100000000000001e-02   2.1899999999999999e-02  -2.2860999999999998e+00   1.1051100000000000e+01   3.4824000000000002e+00   3.7569999999999998e-01   1.9199999999999998e-02   2.7778999999999998e+00
   0.0000000000000000e+00  -3.5170000000000001e-01   1.0294000000000001e+00  -3.3420000000000000e-01   1.9000000000000000e-02   4.3900000000000002e-02  -2.1528999999999998e+00   1.0895500000000000e+01   3.6564999999999999e+00   3.2750000000000001e-01   7.6999999999999999e-02   2.8001000000000000e+00
   2.1999999999999999e-02  -3.2979999999999998e-01   1.0294000000000001e+00  -1.7190000000000000e-01   7.6100000000000001e-02   2.6300000000000000e-02  -2.3748999999999998e+00   1.1028900000000000e+01   2.9600000000000000e+00   3.0819999999999997e-01   9.6199999999999994e-02   2.8132999999999999e+00
   2.6450000000000001e-01  -2.8580000000000000e-01   1.3725000000000001e+00  -3.0549999999999999e-01   1.2370000000000000e-01   4.8200000000000000e-02  -2.0863000000000000e+00   1.0962199999999999e+01   3.1341999999999999e+00   2.7939999999999998e-01   5.7700000000000001e-02   2.8001000000000000e+00
   1.5429999999999999e-01  -1.0990000000000000e-01   1.6298999999999999e+00  -2.6729999999999998e-01   1.0470000000000000e-01  -1.3200000000000000e-02  -2.1528999999999998e+00   1.0984400000000001e+01   2.3506000000000000e+00   3.1790000000000002e-01   1.3469999999999999e-01   2.8001000000000000e+00
   4.4100000000000000e-02  -3.9570000000000000e-01   1.2867999999999999e+00  -2.6729999999999998e-01   2.0930000000000001e-01   2.1899999999999999e-02  -2.0419000000000000e+00   1.1140100000000000e+01   3.3953000000000002e+00   3.6599999999999999e-01   4.8099999999999997e-02   2.7734999999999999e+00
  -8.8200000000000001e-02  -2.1980000000000000e-01   1.4582999999999999e+00  -2.0050000000000001e-01   6.6600000000000006e-02   2.6300000000000000e-02  -2.0863000000000000e+00   1.1251200000000001e+01   2.7858999999999998e+00   3.6599999999999999e-01   6.7400000000000002e-02   2.7911999999999999e+00
   1.5429999999999999e-01  -1.7590000000000000e-01   9.4359999999999999e-01  -1.8140000000000001e-01   8.5599999999999996e-02   2.1899999999999999e-02  -2.1528999999999998e+00   1.0962199999999999e+01   3.5695000000000001e+00   3.2750000000000001e-01   5.7700000000000001e-02   2.8178000000000001e+00
  -2.1999999999999999e-02  -1.5390000000000001e-01   8.5780000000000001e-01  -1.6230000000000000e-01   6.6600000000000006e-02   2.6300000000000000e-02  -2.2860999999999998e+00   1.0917700000000000e+01   3.3083000000000000e+00   3.1790000000000002e-01   1.9199999999999998e-02   2.7557999999999998e+00
  -4.4100000000000000e-02  -2.1980000000000000e-01   1.0294000000000001e+00  -1.9089999999999999e-01   1.1420000000000000e-01  -2.1899999999999999e-02  -2.0863000000000000e+00   1.0873200000000001e+01   3.8306000000000000e+00   3.2750000000000001e-01   9.6199999999999994e-02   2.8531000000000000e+00
   1.3230000000000000e-01  -1.7590000000000000e-01   1.0294000000000001e+00  -1.4319999999999999e-01   6.6600000000000006e-02   5.7000000000000002e-02  -2.1084999999999998e+00   1.0962199999999999e+01   3.3083000000000000e+00   4.0460000000000002e-01   5.7700000000000001e-02   2.8132999999999999e+00
   1.3230000000000000e-01  -1.3189999999999999e-01   1.2867999999999999e+00  -2.2910000000000000e-01   2.8500000000000001e-02   2.6300000000000000e-02  -2.2860999999999998e+00   1.1051100000000000e+01   3.4824000000000002e+00   3.5639999999999999e-01   5.7700000000000001e-02   2.8178000000000001e+00
   1.9839999999999999e-01  -2.6379999999999998e-01   1.7157000000000000e+00  -2.8639999999999999e-01   4.7600000000000003e-02   4.4000000000000003e-03  -2.1307000000000000e+00   1.1095599999999999e+01   3.5695000000000001e+00   4.7199999999999998e-01   2.8899999999999999e-02   2.7646999999999999e+00
  -8.8200000000000001e-02  -2.8580000000000000e-01   9.4359999999999999e-01  -2.0999999999999999e-01   1.9000000000000000e-02   1.7500000000000002e-02  -2.1972999999999998e+00   1.1051100000000000e+01   2.9600000000000000e+00   3.3710000000000001e-01   1.3469999999999999e-01   2.7690999999999999e+00
   2.1999999999999999e-02  -1.7590000000000000e-01   5.1470000000000005e-01  -2.4820000000000000e-01   9.4999999999999998e-03   2.1899999999999999e-02  -2.1751000000000000e+00   1.0762100000000000e+01   3.6564999999999999e+00   2.5050000000000000e-01   1.1550000000000001e-01   2.7867999999999999e+00
  -2.8649999999999998e-01  -3.7369999999999998e-01   3.4310000000000002e-01  -2.1959999999999999e-01   0.0000000000000000e+00   7.8899999999999998e-02  -2.0419000000000000e+00   1.0873200000000001e+01   2.8730000000000002e+00   2.9859999999999998e-01   1.2509999999999999e-01   2.7867999999999999e+00
   8.8200000000000001e-02  -3.5170000000000001e-01   1.4582999999999999e+00  -2.4820000000000000e-01   8.5599999999999996e-02   2.6300000000000000e-02  -2.1307000000000000e+00   1.0851000000000001e+01   4.0918000000000001e+00   3.2750000000000001e-01   6.7400000000000002e-02   2.7955999999999999e+00
  -6.6100000000000006e-02  -6.6000000000000003e-02   1.5441000000000000e+00  -3.3420000000000000e-01   5.7099999999999998e-02  -1.7500000000000002e-02  -2.1972999999999998e+00   1.0962199999999999e+01   2.8730000000000002e+00   3.4680000000000000e-01  -2.8899999999999999e-02   2.8001000000000000e+00
   1.1020000000000001e-01  -1.0990000000000000e-01   8.5780000000000001e-01  -2.3870000000000000e-01   5.7099999999999998e-02   1.3200000000000000e-02  -2.1084999999999998e+00   1.0851000000000001e+01   3.8306000000000000e+00   2.3119999999999999e-01   4.8099999999999997e-02   2.7955999999999999e+00
  -6.6100000000000006e-02  -2.1980000000000000e-01  -8.5800000000000001e-02  -2.4820000000000000e-01   3.8100000000000002e-02   1.7500000000000002e-02  -2.2416999999999998e+00   1.0851000000000001e+01   3.1341999999999999e+00   3.5639999999999999e-01   1.9199999999999998e-02   2.7690999999999999e+00
   6.6100000000000006e-02  -2.8580000000000000e-01   1.5441000000000000e+00  -1.6230000000000000e-01   1.1420000000000000e-01   3.0700000000000002e-02  -2.0863000000000000e+00   1.0851000000000001e+01   3.4824000000000002e+00   3.2750000000000001e-01  -9.5999999999999992e-03   2.7955999999999999e+00
  -6.6100000000000006e-02  -3.7369999999999998e-01   1.3725000000000001e+00  -2.5779999999999997e-01   0.0000000000000000e+00   1.3200000000000000e-02  -2.2860999999999998e+00   1.0828799999999999e+01   3.8306000000000000e+00   2.7939999999999998e-01   3.8500000000000000e-02   2.7955999999999999e+00
   2.2040000000000001e-01  -3.2979999999999998e-01   6.0050000000000003e-01  -2.4820000000000000e-01   1.0470000000000000e-01   3.9500000000000000e-02  -2.2860999999999998e+00   1.0962199999999999e+01   3.3953000000000002e+00   3.4680000000000000e-01   7.6999999999999999e-02   2.7602000000000002e+00
   0.0000000000000000e+00  -4.6170000000000000e-01   1.1152000000000000e+00  -3.0549999999999999e-01   5.7099999999999998e-02   8.8000000000000005e-03  -2.2860999999999998e+00   1.0895500000000000e+01   3.2212000000000001e+00   3.7569999999999998e-01   3.8500000000000000e-02   2.8487000000000000e+00
   1.5429999999999999e-01  -2.6379999999999998e-01   1.3725000000000001e+00  -2.0999999999999999e-01   7.6100000000000001e-02   2.1899999999999999e-02  -2.2860999999999998e+00   1.0962199999999999e+01   2.9600000000000000e+00   2.8899999999999998e-01   0.0000000000000000e+00   2.7911999999999999e+00
  -4.4100000000000000e-02  -1.3189999999999999e-01   1.1152000000000000e+00  -2.4820000000000000e-01   9.5200000000000007e-02   8.7700000000000000e-02  -2.2416999999999998e+00   1.0939900000000000e+01   2.9600000000000000e+00   2.8899999999999998e-01   6.7400000000000002e-02   2.7646999999999999e+00
   2.4249999999999999e-01  -3.0780000000000002e-01   1.5441000000000000e+00  -3.1509999999999999e-01  -2.8500000000000001e-02   3.5099999999999999e-02  -2.1972999999999998e+00   1.0895500000000000e+01   3.2212000000000001e+00   2.8899999999999998e-01   1.1550000000000001e-01   2.8001000000000000e+00
   8.8200000000000001e-02  -3.5170000000000001e-01   2.5740000000000002e-01  -2.2910000000000000e-01   0.0000000000000000e+00   4.4000000000000003e-03  -2.3083000000000000e+00   1.1006700000000000e+01   2.6989000000000001e+00   2.7939999999999998e-01  -3.8500000000000000e-02   2.8089000000000000e+00
   2.6450000000000001e-01  -2.8580000000000000e-01   1.8872000000000000e+00  -1.8140000000000001e-01   1.2370000000000000e-01   7.0199999999999999e-02  -2.1084999999999998e+00   1.1184500000000000e+01   2.9600000000000000e+00   4.5269999999999999e-01   1.9199999999999998e-02   2.8266000000000000e+00
  -3.0859999999999999e-01  -1.0990000000000000e-01   1.4582999999999999e+00  -1.2410000000000000e-01   1.1420000000000000e-01   7.8899999999999998e-02  -2.1528999999999998e+00   1.1318000000000000e+01   3.7435999999999998e+00   4.0460000000000002e-01   1.6360000000000000e-01   2.7778999999999998e+00
   8.8200000000000001e-02  -3.5170000000000001e-01   1.7157000000000000e+00  -2.2910000000000000e-01   3.8100000000000002e-02   0.0000000000000000e+00  -2.3083000000000000e+00   1.1051100000000000e+01   3.6564999999999999e+00   3.5639999999999999e-01   1.2509999999999999e-01   2.8222000000000000e+00
  -2.6450000000000001e-01  -1.5390000000000001e-01   1.5441000000000000e+00  -3.1509999999999999e-01   1.9000000000000000e-02   2.6300000000000000e-02  -2.0196999999999998e+00   1.0917700000000000e+01   2.9600000000000000e+00   3.2750000000000001e-01  -1.2509999999999999e-01   2.7955999999999999e+00
   3.3060000000000000e-01  -2.4179999999999999e-01   6.8630000000000002e-01  -2.2910000000000000e-01   2.8500000000000001e-02   1.7500000000000002e-02  -2.2860999999999998e+00   1.1651500000000000e+01   3.6564999999999999e+00   3.3710000000000001e-01   0.0000000000000000e+00   2.8001000000000000e+00
   1.3230000000000000e-01  -6.6000000000000003e-02   0.0000000000000000e+00  -2.3870000000000000e-01   9.5200000000000007e-02   4.4000000000000003e-03  -1.9975000000000001e+00   1.0962199999999999e+01   3.4824000000000002e+00   2.6970000000000000e-01   5.7700000000000001e-02   2.8487000000000000e+00
   2.6450000000000001e-01  -4.3969999999999998e-01   1.0294000000000001e+00  -2.3870000000000000e-01   1.0470000000000000e-01   1.3200000000000000e-02  -1.8200000000000001e+00   1.0539700000000000e+01   4.0048000000000004e+00   2.9859999999999998e-01   9.5999999999999992e-03   2.8178000000000001e+00
  -3.0859999999999999e-01  -1.7590000000000000e-01   7.7210000000000001e-01  -1.9089999999999999e-01   7.6100000000000001e-02  -2.6300000000000000e-02  -2.1528999999999998e+00   1.1340199999999999e+01   3.5695000000000001e+00   3.0819999999999997e-01   2.8899999999999999e-02   2.7911999999999999e+00
   8.8200000000000001e-02  -1.9789999999999999e-01   6.0050000000000003e-01  -3.2460000000000000e-01  -3.8100000000000002e-02  -4.3900000000000002e-02  -2.2416999999999998e+00   1.1318000000000000e+01   3.3083000000000000e+00   2.5050000000000000e-01   7.6999999999999999e-02   2.8222000000000000e+00
  -6.6100000000000006e-02  -5.2759999999999996e-01   6.8630000000000002e-01  -2.3870000000000000e-01   9.5200000000000007e-02   4.8200000000000000e-02  -2.2416999999999998e+00   1.0806500000000000e+01   4.1788999999999996e+00   3.3710000000000001e-01   7.6999999999999999e-02   2.8222000000000000e+00
  -1.1020000000000001e-01   2.1999999999999999e-02   3.4310000000000002e-01  -1.6230000000000000e-01   1.9000000000000000e-02   3.0700000000000002e-02  -1.8866000000000001e+00   1.0695399999999999e+01   3.5695000000000001e+00   2.6970000000000000e-01   3.8500000000000000e-02   2.7646999999999999e+00
   2.1999999999999999e-02  -7.2550000000000003e-01   9.4359999999999999e-01  -2.2910000000000000e-01   8.5599999999999996e-02  -2.6300000000000000e-02  -1.8422000000000001e+00   1.1273500000000000e+01   2.5247000000000002e+00   3.6599999999999999e-01   9.6199999999999994e-02   2.7469999999999999e+00
   2.1999999999999999e-02  -3.5170000000000001e-01   4.2890000000000000e-01  -2.3870000000000000e-01   7.6100000000000001e-02   3.5099999999999999e-02  -1.9088000000000001e+00   1.1184500000000000e+01   3.3953000000000002e+00   2.7939999999999998e-01   9.5999999999999992e-03   2.7911999999999999e+00
   0.0000000000000000e+00  -1.7590000000000000e-01   1.1152000000000000e+00  -2.3870000000000000e-01  -3.8100000000000002e-02   5.7000000000000002e-02  -2.2195000000000000e+00   1.0628600000000000e+01   3.1341999999999999e+00   2.8899999999999998e-01  -1.9199999999999998e-02   2.7778999999999998e+00
   0.0000000000000000e+00  -2.8580000000000000e-01   1.2010000000000001e+00  -1.9089999999999999e-01   9.5200000000000007e-02   2.6300000000000000e-02  -2.2416999999999998e+00   1.1095599999999999e+01   4.5270999999999999e+00   3.5639999999999999e-01   6.7400000000000002e-02   2.8045000000000000e+00
  -2.1999999999999999e-02  -1.5390000000000001e-01   1.5441000000000000e+00  -2.6729999999999998e-01   1.1420000000000000e-01  -6.1400000000000003e-02  -1.9310000000000000e+00   1.0984400000000001e+01   3.2212000000000001e+00   3.0819999999999997e-01   3.8500000000000000e-02   2.8222000000000000e+00
  -6.6100000000000006e-02  -3.5170000000000001e-01   1.2867999999999999e+00  -3.3420000000000000e-01   1.6180000000000000e-01   8.8000000000000005e-03  -2.1307000000000000e+00   1.1206799999999999e+01   3.2212000000000001e+00   3.4680000000000000e-01   1.0580000000000001e-01   2.7690999999999999e+00
   1.9839999999999999e-01  -1.0990000000000000e-01   8.5780000000000001e-01  -2.3870000000000000e-01   6.6600000000000006e-02   3.9500000000000000e-02  -2.1307000000000000e+00   1.1318000000000000e+01   3.2212000000000001e+00   3.9489999999999997e-01   1.1550000000000001e-01   2.8178000000000001e+00
   1.1020000000000001e-01  -1.5390000000000001e-01   8.5800000000000001e-02  -2.5779999999999997e-01   0.0000000000000000e+00   4.8200000000000000e-02  -1.9532000000000000e+00   1.0828799999999999e+01   3.0470999999999999e+00   3.4680000000000000e-01  -2.8899999999999999e-02   2.8045000000000000e+00
   1.3230000000000000e-01  -4.1770000000000002e-01   1.1152000000000000e+00  -1.9089999999999999e-01   4.7600000000000003e-02   1.3200000000000000e-02  -2.2639000000000000e+00   1.1273500000000000e+01   3.7435999999999998e+00   3.6599999999999999e-01   9.5999999999999992e-03   2.8089000000000000e+00
  -1.5429999999999999e-01  -2.4179999999999999e-01   1.3725000000000001e+00  -2.0050000000000001e-01   9.4999999999999998e-03   8.7700000000000000e-02  -2.1307000000000000e+00   1.0784300000000000e+01   3.5695000000000001e+00   3.0819999999999997e-01  -2.8899999999999999e-02   2.7778999999999998e+00
   4.4100000000000000e-02  -2.6379999999999998e-01   1.4582999999999999e+00  -2.4820000000000000e-01   4.7600000000000003e-02   3.5099999999999999e-02  -2.2639000000000000e+00   1.0739800000000001e+01   3.3953000000000002e+00   2.9859999999999998e-01   2.8899999999999999e-02   2.7955999999999999e+00
  -2.1999999999999999e-02  -2.6379999999999998e-01   7.7210000000000001e-01  -2.2910000000000000e-01   1.1420000000000000e-01   3.0700000000000002e-02  -2.0640999999999998e+00   1.0939900000000000e+01   3.3953000000000002e+00   3.9489999999999997e-01   9.5999999999999992e-03   2.7778999999999998e+00
   2.1999999999999999e-02  -3.9570000000000000e-01   1.1152000000000000e+00  -3.1509999999999999e-01   9.4999999999999998e-03   1.3200000000000000e-02  -2.1751000000000000e+00   1.0917700000000000e+01   2.3506000000000000e+00   3.5639999999999999e-01   1.0580000000000001e-01   2.7955999999999999e+00
   2.1999999999999999e-02  -1.7590000000000000e-01   8.5800000000000001e-02  -2.6729999999999998e-01   4.7600000000000003e-02   1.3200000000000000e-02  -2.3527000000000000e+00   1.1206799999999999e+01   2.7858999999999998e+00   3.0819999999999997e-01   0.0000000000000000e+00   2.7734999999999999e+00
   4.4100000000000000e-02  -2.4179999999999999e-01   1.2010000000000001e+00  -2.0050000000000001e-01   1.9000000000000000e-02  -8.8000000000000005e-03  -2.1972999999999998e+00   1.1051100000000000e+01   3.8306000000000000e+00   3.3710000000000001e-01   6.7400000000000002e-02   2.8089000000000000e+00
   6.6100000000000006e-02  -3.0780000000000002e-01   6.0050000000000003e-01  -1.7190000000000000e-01  -2.8500000000000001e-02   5.2600000000000001e-02  -2.1307000000000000e+00   1.1184500000000000e+01   2.8730000000000002e+00   3.7569999999999998e-01   6.7400000000000002e-02   2.8089000000000000e+00
   2.1999999999999999e-02  -6.6000000000000003e-02   8.5780000000000001e-01  -1.8140000000000001e-01   2.8500000000000001e-02   3.5099999999999999e-02  -2.1528999999999998e+00   1.1006700000000000e+01   3.8306000000000000e+00   3.2750000000000001e-01   5.7700000000000001e-02   2.7911999999999999e+00
  -2.1999999999999999e-02  -2.8580000000000000e-01   4.2890000000000000e-01  -3.4370000000000001e-01  -1.0470000000000000e-01   4.3900000000000002e-02  -2.1307000000000000e+00   1.0784300000000000e+01   3.1341999999999999e+00   2.8899999999999998e-01   9.5999999999999992e-03   2.7734999999999999e+00
   2.1999999999999999e-02  -3.7369999999999998e-01   1.2867999999999999e+00  -1.8140000000000001e-01   0.0000000000000000e+00   4.4000000000000003e-03  -2.1528999999999998e+00   1.1162300000000000e+01   3.0470999999999999e+00   4.3350000000000000e-01   1.0580000000000001e-01   2.8132999999999999e+00
   1.7630000000000001e-01  -2.1980000000000000e-01   1.6298999999999999e+00  -2.7689999999999998e-01   9.5200000000000007e-02   0.0000000000000000e+00  -2.1307000000000000e+00   1.0873200000000001e+01   3.1341999999999999e+00   2.7939999999999998e-01   9.6199999999999994e-02   2.8045000000000000e+00
  -6.6100000000000006e-02  -3.5170000000000001e-01   1.8015000000000001e+00  -1.4319999999999999e-01   9.5200000000000007e-02   1.7500000000000002e-02  -2.1528999999999998e+00   1.0984400000000001e+01   3.6564999999999999e+00   3.2750000000000001e-01   7.6999999999999999e-02   2.8310000000000000e+00
   1.9839999999999999e-01  -3.0780000000000002e-01   5.1470000000000005e-01  -2.2910000000000000e-01   2.8500000000000001e-02   1.7500000000000002e-02  -2.0640999999999998e+00   1.1028900000000000e+01   3.9177000000000000e+00   3.9489999999999997e-01  -7.6999999999999999e-02   2.7867999999999999e+00
   6.6100000000000006e-02  -1.7590000000000000e-01   1.2867999999999999e+00  -2.8639999999999999e-01  -5.7099999999999998e-02   3.9500000000000000e-02  -2.2639000000000000e+00   1.1295700000000000e+01   3.7435999999999998e+00   3.6599999999999999e-01   9.5999999999999992e-03   2.7955999999999999e+00
   2.1999999999999999e-02  -1.9789999999999999e-01   1.2010000000000001e+00  -1.8140000000000001e-01   7.6100000000000001e-02   2.6300000000000000e-02  -1.9753000000000001e+00   1.1051100000000000e+01   2.8730000000000002e+00   3.2750000000000001e-01   3.8500000000000000e-02   2.8045000000000000e+00
   6.6100000000000006e-02  -1.0990000000000000e-01   8.5780000000000001e-01  -1.3370000000000001e-01   5.7099999999999998e-02   8.8000000000000005e-03  -2.1084999999999998e+00   1.1051100000000000e+01   3.1341999999999999e+00   3.5639999999999999e-01  -4.8099999999999997e-02   2.7690999999999999e+00
  -6.6100000000000006e-02  -1.9789999999999999e-01   1.2010000000000001e+00  -8.5900000000000004e-02   2.8500000000000001e-02   3.0700000000000002e-02  -2.1307000000000000e+00   1.1073399999999999e+01   3.3953000000000002e+00   3.1790000000000002e-01   1.6360000000000000e-01   2.7911999999999999e+00
  -2.2040000000000001e-01  -8.7900000000000006e-02   1.2010000000000001e+00  -2.0050000000000001e-01  -4.7600000000000003e-02   1.7500000000000002e-02  -2.3527000000000000e+00   1.1117800000000001e+01   2.9600000000000000e+00   3.7569999999999998e-01   4.8099999999999997e-02   2.8178000000000001e+00
  -1.3230000000000000e-01  -2.4179999999999999e-01   1.2867999999999999e+00  -1.6230000000000000e-01  -2.8500000000000001e-02   6.5799999999999997e-02  -2.2416999999999998e+00   1.1095599999999999e+01   3.4824000000000002e+00   3.5639999999999999e-01  -2.8899999999999999e-02   2.8132999999999999e+00
  -4.4100000000000000e-02  -4.3969999999999998e-01   5.1470000000000005e-01  -2.0050000000000001e-01  -3.8100000000000002e-02   5.7000000000000002e-02  -2.0863000000000000e+00   1.1028900000000000e+01   4.0918000000000001e+00   3.6599999999999999e-01  -3.8500000000000000e-02   2.7911999999999999e+00
   2.1999999999999999e-02  -3.7369999999999998e-01   1.2010000000000001e+00  -1.7190000000000000e-01   5.7099999999999998e-02   1.3200000000000000e-02  -2.1084999999999998e+00   1.0917700000000000e+01   3.3953000000000002e+00   3.9489999999999997e-01   1.2509999999999999e-01   2.7734999999999999e+00
   1.3230000000000000e-01  -2.6379999999999998e-01   1.1152000000000000e+00  -1.8140000000000001e-01   3.8100000000000002e-02   5.2600000000000001e-02  -2.2195000000000000e+00   1.1295700000000000e+01   3.1341999999999999e+00   4.1420000000000001e-01   3.8500000000000000e-02   2.7602000000000002e+00
   1.1020000000000001e-01  -3.9570000000000000e-01   1.1152000000000000e+00  -3.0549999999999999e-01   5.7099999999999998e-02   2.6300000000000000e-02  -2.2860999999999998e+00   1.1073399999999999e+01   3.9177000000000000e+00   3.3710000000000001e-01   9.5999999999999992e-03   2.7824000000000000e+00
   8.8200000000000001e-02  -4.8359999999999997e-01   5.1470000000000005e-01  -3.5330000000000000e-01   7.6100000000000001e-02   4.3900000000000002e-02  -2.1307000000000000e+00   1.0939900000000000e+01   2.6989000000000001e+00   2.9859999999999998e-01  -1.9199999999999998e-02   2.8045000000000000e+00
   6.6100000000000006e-02  -3.0780000000000002e-01   1.1152000000000000e+00  -2.3870000000000000e-01  -9.4999999999999998e-03   1.7500000000000002e-02  -2.2195000000000000e+00   1.0851000000000001e+01   3.4824000000000002e+00   2.3119999999999999e-01  -9.5999999999999992e-03   2.7955999999999999e+00
  -6.6100000000000006e-02  -2.4179999999999999e-01   1.3725000000000001e+00  -2.5779999999999997e-01   8.5599999999999996e-02   6.1400000000000003e-02  -2.1084999999999998e+00   1.1051100000000000e+01   3.0470999999999999e+00   3.7569999999999998e-01   1.9199999999999998e-02   2.7646999999999999e+00
  -6.6100000000000006e-02  -3.0780000000000002e-01   1.2010000000000001e+00  -1.3370000000000001e-01   1.3320000000000001e-01   3.0700000000000002e-02  -2.2860999999999998e+00   1.0939900000000000e+01   3.4824000000000002e+00   2.8899999999999998e-01   9.6199999999999994e-02   2.8001000000000000e+00
  -2.1999999999999999e-02  -6.6000000000000003e-02   1.4582999999999999e+00  -3.5330000000000000e-01   2.8500000000000001e-02   1.3200000000000000e-02  -2.0419000000000000e+00   1.0806500000000000e+01   3.5695000000000001e+00   3.6599999999999999e-01   4.8099999999999997e-02   2.8310000000000000e+00
  -8.8200000000000001e-02  -2.6379999999999998e-01   9.4359999999999999e-01  -2.0999999999999999e-01   9.4999999999999998e-03   4.8200000000000000e-02  -2.1751000000000000e+00   1.0984400000000001e+01   3.7435999999999998e+00   3.1790000000000002e-01   3.8500000000000000e-02   2.8222000000000000e+00
   8.8200000000000001e-02  -2.1980000000000000e-01   2.2303999999999999e+00  -2.2910000000000000e-01   9.5200000000000007e-02   2.6300000000000000e-02  -2.0196999999999998e+00   1.0984400000000001e+01   2.5247000000000002e+00   3.1790000000000002e-01   1.0580000000000001e-01   2.8089000000000000e+00
  -4.4100000000000000e-02  -1.0990000000000000e-01   1.2010000000000001e+00  -1.8140000000000001e-01   9.5200000000000007e-02   5.7000000000000002e-02  -2.3304999999999998e+00   1.1184500000000000e+01   3.2212000000000001e+00   4.1420000000000001e-01   9.5999999999999992e-03   2.7911999999999999e+00
   0.0000000000000000e+00  -6.6000000000000003e-02   1.0294000000000001e+00  -2.1959999999999999e-01   2.8500000000000001e-02   3.5099999999999999e-02  -2.0419000000000000e+00   1.0806500000000000e+01   3.1341999999999999e+00   2.7939999999999998e-01   1.1550000000000001e-01   2.7734999999999999e+00
   0.0000000000000000e+00  -3.5170000000000001e-01   8.5780000000000001e-01  -4.3919999999999998e-01   1.2370000000000000e-01  -1.3200000000000000e-02  -2.2639000000000000e+00   1.0939900000000000e+01   3.4824000000000002e+00   2.9859999999999998e-01  -9.5999999999999992e-03   2.8089000000000000e+00
   0.0000000000000000e+00  -3.7369999999999998e-01   6.8630000000000002e-01  -2.4820000000000000e-01  -2.8500000000000001e-02  -1.3200000000000000e-02  -2.1084999999999998e+00   1.1051100000000000e+01   2.6989000000000001e+00   3.3710000000000001e-01   5.7700000000000001e-02   2.7381000000000002e+00
  -2.1999999999999999e-02  -3.0780000000000002e-01   1.4582999999999999e+00  -2.6729999999999998e-01   9.5200000000000007e-02  -4.4000000000000003e-03  -1.9975000000000001e+00   1.0939900000000000e+01   3.4824000000000002e+00   4.8159999999999997e-01   5.7700000000000001e-02   2.8178000000000001e+00
   2.1999999999999999e-02  -1.7590000000000000e-01   1.2010000000000001e+00  -2.6729999999999998e-01   1.5229999999999999e-01   1.7500000000000002e-02  -2.3527000000000000e+00   1.0962199999999999e+01   3.3083000000000000e+00   3.9489999999999997e-01   3.8500000000000000e-02   2.8045000000000000e+00
  -2.1999999999999999e-02  -4.3999999999999997e-02   1.0294000000000001e+00  -2.0050000000000001e-01   1.5229999999999999e-01   4.4000000000000003e-03  -1.9088000000000001e+00   1.1184500000000000e+01   4.0918000000000001e+00   4.0460000000000002e-01   5.7700000000000001e-02   2.7824000000000000e+00
   1.9839999999999999e-01  -3.2979999999999998e-01   3.4310000000000002e-01  -2.6729999999999998e-01   7.6100000000000001e-02   4.3900000000000002e-02  -2.0640999999999998e+00   1.0895500000000000e+01   3.6564999999999999e+00   3.5639999999999999e-01   8.6599999999999996e-02   2.8001000000000000e+00
   2.8649999999999998e-01  -2.8580000000000000e-01   1.1152000000000000e+00  -3.1509999999999999e-01   5.7099999999999998e-02  -4.4000000000000003e-03  -2.1972999999999998e+00   1.1006700000000000e+01   2.9600000000000000e+00   3.6599999999999999e-01   6.7400000000000002e-02   2.8045000000000000e+00
   1.5429999999999999e-01  -3.5170000000000001e-01   1.0294000000000001e+00  -1.8140000000000001e-01   1.0470000000000000e-01   5.2600000000000001e-02  -2.2195000000000000e+00   1.0962199999999999e+01   3.3953000000000002e+00   2.8899999999999998e-01   6.7400000000000002e-02   2.7824000000000000e+00
   1.5429999999999999e-01  -1.7590000000000000e-01   1.6298999999999999e+00  -2.0999999999999999e-01   4.7600000000000003e-02  -8.8000000000000005e-03  -2.0419000000000000e+00   1.0984400000000001e+01   2.7858999999999998e+00   3.9489999999999997e-01   7.6999999999999999e-02   2.8132999999999999e+00
  -4.6289999999999998e-01  -1.9789999999999999e-01   1.5441000000000000e+00  -1.2410000000000000e-01   1.2370000000000000e-01   3.5099999999999999e-02  -2.1084999999999998e+00   1.0984400000000001e+01   3.5695000000000001e+00   1.8300000000000000e-01   8.6599999999999996e-02   2.7911999999999999e+00
   4.4100000000000000e-02  -5.9360000000000002e-01   1.7157000000000000e+00  -1.1459999999999999e-01   5.7099999999999998e-02   6.1400000000000003e-02  -2.1972999999999998e+00   1.1162300000000000e+01   3.2212000000000001e+00   4.6239999999999998e-01  -9.5999999999999992e-03   2.8266000000000000e+00
   4.4100000000000000e-02  -2.1999999999999999e-02   1.1152000000000000e+00  -3.0549999999999999e-01   3.8100000000000002e-02   1.7500000000000002e-02  -1.9975000000000001e+00   1.1184500000000000e+01   3.5695000000000001e+00   3.6599999999999999e-01   5.7700000000000001e-02   2.8001000000000000e+00
   5.2900000000000003e-01  -5.2759999999999996e-01   4.2890000000000000e-01  -1.8140000000000001e-01   7.6100000000000001e-02   1.3200000000000000e-02  -2.1972999999999998e+00   1.0806500000000000e+01   3.3953000000000002e+00   4.5269999999999999e-01  -1.9199999999999998e-02   2.7911999999999999e+00
  -1.1020000000000001e-01  -2.8580000000000000e-01   6.8630000000000002e-01  -2.1959999999999999e-01   5.7099999999999998e-02  -8.8000000000000005e-03  -2.1528999999999998e+00   1.1073399999999999e+01   3.6564999999999999e+00   3.5639999999999999e-01   8.6599999999999996e-02   2.8132999999999999e+00
   6.6100000000000006e-02  -3.5170000000000001e-01   3.4310000000000002e-01  -1.1459999999999999e-01   6.6600000000000006e-02   3.5099999999999999e-02  -2.1972999999999998e+00   1.1117800000000001e+01   3.3953000000000002e+00   3.1790000000000002e-01   0.0000000000000000e+00   2.8222000000000000e+00
  -3.3060000000000000e-01  -4.3999999999999997e-02   5.1470000000000005e-01  -1.0500000000000000e-01   4.7600000000000003e-02   2.1899999999999999e-02  -2.0640999999999998e+00   1.1095599999999999e+01   3.2212000000000001e+00   2.8899999999999998e-01   8.6599999999999996e-02   2.7867999999999999e+00
   2.2040000000000001e-01  -3.5170000000000001e-01   1.3725000000000001e+00  -2.7689999999999998e-01  -4.7600000000000003e-02   7.0199999999999999e-02  -2.1528999999999998e+00   1.0939900000000000e+01   4.1788999999999996e+00   2.9859999999999998e-01   4.8099999999999997e-02   2.8178000000000001e+00
   1.9839999999999999e-01  -2.8580000000000000e-01   6.8630000000000002e-01  -1.5279999999999999e-01   7.6100000000000001e-02   7.8899999999999998e-02  -1.9975000000000001e+00   1.0739800000000001e+01   2.4377000000000000e+00   4.1420000000000001e-01   9.5999999999999992e-03   2.7824000000000000e+00
  -2.1999999999999999e-02  -2.1980000000000000e-01   1.2010000000000001e+00  -2.3870000000000000e-01   7.6100000000000001e-02  -2.1899999999999999e-02  -2.1307000000000000e+00   1.0984400000000001e+01   3.3083000000000000e+00   3.4680000000000000e-01   5.7700000000000001e-02   2.8310000000000000e+00
  -1.5429999999999999e-01  -5.0560000000000005e-01   8.5780000000000001e-01  -2.0050000000000001e-01   6.6600000000000006e-02   0.0000000000000000e+00  -2.3083000000000000e+00   1.1028900000000000e+01   2.4377000000000000e+00   3.8529999999999998e-01   0.0000000000000000e+00   2.7955999999999999e+00
  -8.8200000000000001e-02  -3.0780000000000002e-01   1.1152000000000000e+00  -2.8639999999999999e-01  -1.9000000000000000e-02   5.2600000000000001e-02  -2.1528999999999998e+00   1.1006700000000000e+01   3.5695000000000001e+00   3.6599999999999999e-01   9.5999999999999992e-03   2.7602000000000002e+00
  -8.8200000000000001e-02  -3.0780000000000002e-01   1.5441000000000000e+00  -3.4370000000000001e-01   4.7600000000000003e-02   2.1899999999999999e-02  -2.2416999999999998e+00   1.0784300000000000e+01   2.7858999999999998e+00   3.4680000000000000e-01   1.9199999999999998e-02   2.8089000000000000e+00
  -1.1020000000000001e-01  -3.5170000000000001e-01   8.5780000000000001e-01  -2.1959999999999999e-01   4.7600000000000003e-02   7.8899999999999998e-02  -2.1751000000000000e+00   1.1473599999999999e+01   2.8730000000000002e+00   3.6599999999999999e-01   9.5999999999999992e-03   2.8222000000000000e+00
  -6.6100000000000006e-02  -2.1999999999999999e-02   6.8630000000000002e-01  -2.5779999999999997e-01   8.5599999999999996e-02   1.7500000000000002e-02  -2.3083000000000000e+00   1.0984400000000001e+01   3.3953000000000002e+00   4.4309999999999999e-01   0.0000000000000000e+00   2.8178000000000001e+00
   1.9839999999999999e-01  -3.7369999999999998e-01   1.4582999999999999e+00  -2.3870000000000000e-01   5.7099999999999998e-02  -5.7000000000000002e-02  -2.1307000000000000e+00   1.0406300000000000e+01   2.9600000000000000e+00   3.9489999999999997e-01  -1.9199999999999998e-02   2.8132999999999999e+00
  -4.4100000000000000e-02  -4.3999999999999997e-02   1.4582999999999999e+00  -2.0050000000000001e-01   2.8500000000000001e-02   3.0700000000000002e-02  -2.1972999999999998e+00   1.1429100000000000e+01   2.9600000000000000e+00   3.0819999999999997e-01   1.2509999999999999e-01   2.8178000000000001e+00
   8.8200000000000001e-02  -3.9570000000000000e-01   8.5780000000000001e-01  -2.3870000000000000e-01   1.9000000000000000e-02   3.9500000000000000e-02  -2.2639000000000000e+00   1.1206799999999999e+01   3.3953000000000002e+00   3.2750000000000001e-01  -9.5999999999999992e-03   2.8353999999999999e+00
  -8.8200000000000001e-02  -1.9789999999999999e-01   1.4582999999999999e+00  -2.3870000000000000e-01   5.7099999999999998e-02   4.3900000000000002e-02  -2.1307000000000000e+00   1.0384100000000000e+01   2.8730000000000002e+00   3.3710000000000001e-01   6.7400000000000002e-02   2.8178000000000001e+00
   1.1020000000000001e-01  -3.0780000000000002e-01   9.4359999999999999e-01  -2.6729999999999998e-01   4.7600000000000003e-02   2.6300000000000000e-02  -2.0863000000000000e+00   1.0806500000000000e+01   3.1341999999999999e+00   3.6599999999999999e-01   3.8500000000000000e-02   2.8353999999999999e+00
   0.0000000000000000e+00  -3.0780000000000002e-01   1.4582999999999999e+00  -1.9089999999999999e-01   1.1420000000000000e-01   1.7500000000000002e-02  -2.1084999999999998e+00   1.0962199999999999e+01   2.4377000000000000e+00   3.2750000000000001e-01   1.3469999999999999e-01   2.7824000000000000e+00
   2.1999999999999999e-02  -2.4179999999999999e-01   7.7210000000000001e-01  -2.0050000000000001e-01   5.7099999999999998e-02   1.3200000000000000e-02  -2.4192000000000000e+00   1.1162300000000000e+01   3.7435999999999998e+00   4.1420000000000001e-01   1.9199999999999998e-02   2.8222000000000000e+00
  -6.6100000000000006e-02  -1.3189999999999999e-01   6.0050000000000003e-01  -2.2910000000000000e-01   3.8100000000000002e-02   2.1899999999999999e-02  -2.2195000000000000e+00   1.0673100000000000e+01   3.6564999999999999e+00   4.4309999999999999e-01   3.8500000000000000e-02   2.7778999999999998e+00
  -1.1020000000000001e-01  -3.5170000000000001e-01   1.3725000000000001e+00  -1.9089999999999999e-01   1.2370000000000000e-01   8.8000000000000005e-03  -2.1307000000000000e+00   1.0851000000000001e+01   3.2212000000000001e+00   3.7569999999999998e-01   9.6199999999999994e-02   2.8001000000000000e+00
   0.0000000000000000e+00  -1.3189999999999999e-01   2.5740000000000002e-01  -2.7689999999999998e-01   2.8500000000000001e-02   7.0199999999999999e-02  -2.2639000000000000e+00   1.1318000000000000e+01   2.8730000000000002e+00   3.6599999999999999e-01   1.9199999999999998e-02   2.7824000000000000e+00
   4.4100000000000000e-02  -4.8359999999999997e-01   1.0294000000000001e+00  -1.8140000000000001e-01   8.5599999999999996e-02   8.8000000000000005e-03  -2.2195000000000000e+00   1.1006700000000000e+01   3.6564999999999999e+00   3.5639999999999999e-01   3.8500000000000000e-02   2.7867999999999999e+00
  -2.2040000000000001e-01  -2.6379999999999998e-01   1.2010000000000001e+00  -3.4370000000000001e-01   6.6600000000000006e-02   3.9500000000000000e-02  -2.1084999999999998e+00   1.1006700000000000e+01   4.3529999999999998e+00   3.8529999999999998e-01   8.6599999999999996e-02   2.8089000000000000e+00
  -1.1020000000000001e-01  -3.5170000000000001e-01   7.7210000000000001e-01  -2.2910000000000000e-01   8.5599999999999996e-02   7.0199999999999999e-02  -2.0863000000000000e+00   1.0939900000000000e+01   3.2212000000000001e+00   2.6970000000000000e-01  -5.7700000000000001e-02   2.8178000000000001e+00
   4.4100000000000000e-02  -3.7369999999999998e-01   6.8630000000000002e-01  -3.2460000000000000e-01  -3.8100000000000002e-02   6.1400000000000003e-02  -2.1084999999999998e+00   1.0962199999999999e+01   3.3953000000000002e+00   3.4680000000000000e-01   1.0580000000000001e-01   2.8222000000000000e+00
   0.0000000000000000e+00  -2.4179999999999999e-01   1.0294000000000001e+00  -2.1959999999999999e-01   4.7600000000000003e-02   8.3299999999999999e-02  -2.2639000000000000e+00   1.0695399999999999e+01   2.5247000000000002e+00   3.2750000000000001e-01   9.5999999999999992e-03   2.8089000000000000e+00
  -8.8200000000000001e-02  -2.4179999999999999e-01   5.1470000000000005e-01  -2.0999999999999999e-01   0.0000000000000000e+00   1.3200000000000000e-02  -2.0640999999999998e+00   1.0828799999999999e+01   3.0470999999999999e+00   3.1790000000000002e-01  -4.8099999999999997e-02   2.8001000000000000e+00
  -2.1999999999999999e-02  -1.3189999999999999e-01   8.5780000000000001e-01  -3.2460000000000000e-01   9.5200000000000007e-02  -1.3200000000000000e-02  -2.3304999999999998e+00   1.1095599999999999e+01   2.5247000000000002e+00   4.1420000000000001e-01   4.8099999999999997e-02   2.8132999999999999e+00
  -1.3230000000000000e-01  -5.2759999999999996e-01   6.0050000000000003e-01  -2.9599999999999999e-01   5.7099999999999998e-02   3.9500000000000000e-02  -2.1972999999999998e+00   1.0962199999999999e+01   3.4824000000000002e+00   3.6599999999999999e-01   4.8099999999999997e-02   2.7778999999999998e+00
   6.6100000000000006e-02  -2.8580000000000000e-01   2.5740000000000002e-01  -2.0999999999999999e-01   8.5599999999999996e-02   4.4000000000000003e-03  -2.1528999999999998e+00   1.0828799999999999e+01   4.0048000000000004e+00   3.3710000000000001e-01   1.9199999999999998e-02   2.7824000000000000e+00
   1.1020000000000001e-01  -2.4179999999999999e-01   1.4582999999999999e+00  -2.3870000000000000e-01   5.7099999999999998e-02   4.3900000000000002e-02  -2.3971000000000000e+00   1.1006700000000000e+01   3.2212000000000001e+00   3.9489999999999997e-01  -9.5999999999999992e-03   2.8089000000000000e+00
  -8.8200000000000001e-02  -1.7590000000000000e-01   1.3725000000000001e+00  -1.9089999999999999e-01   8.5599999999999996e-02  -1.7500000000000002e-02  -2.0863000000000000e+00   1.0939900000000000e+01   2.8730000000000002e+00   2.9859999999999998e-01   6.7400000000000002e-02   2.7734999999999999e+00
  -1.5429999999999999e-01   6.6000000000000003e-02   1.2867999999999999e+00  -2.3870000000000000e-01   1.0470000000000000e-01  -4.4000000000000003e-03  -2.2860999999999998e+00   1.0806500000000000e+01   3.1341999999999999e+00   2.6010000000000000e-01   4.8099999999999997e-02   2.7469999999999999e+00
  -4.4100000000000000e-02  -2.4179999999999999e-01   1.3725000000000001e+00  -2.6729999999999998e-01   0.0000000000000000e+00  -4.4000000000000003e-03  -2.2860999999999998e+00   1.0939900000000000e+01   2.5247000000000002e+00   3.1790000000000002e-01  -1.9199999999999998e-02   2.8266000000000000e+00
   8.8200000000000001e-02  -2.1980000000000000e-01   1.2010000000000001e+00  -1.8140000000000001e-01   1.0470000000000000e-01   1.7500000000000002e-02  -2.1528999999999998e+00   1.1140100000000000e+01   2.7858999999999998e+00   3.8529999999999998e-01   7.6999999999999999e-02   2.7911999999999999e+00
  -4.4100000000000000e-02  -1.3189999999999999e-01   8.5780000000000001e-01  -2.6729999999999998e-01   2.8500000000000001e-02  -8.8000000000000005e-03  -2.3304999999999998e+00   1.1251200000000001e+01   2.6989000000000001e+00   3.8529999999999998e-01  -3.8500000000000000e-02   2.8089000000000000e+00
  -1.3230000000000000e-01  -6.6000000000000003e-02   8.5780000000000001e-01  -1.9099999999999999e-02   1.9000000000000000e-02   4.8200000000000000e-02  -2.0419000000000000e+00   1.1051100000000000e+01   2.6118000000000001e+00   3.4680000000000000e-01   7.6999999999999999e-02   2.7911999999999999e+00
   0.0000000000000000e+00  -4.6170000000000000e-01   1.1152000000000000e+00  -2.0999999999999999e-01   7.6100000000000001e-02   5.7000000000000002e-02  -2.1972999999999998e+00   1.0851000000000001e+01   3.4824000000000002e+00   2.5050000000000000e-01   1.9199999999999998e-02   2.8443000000000001e+00
  -2.1999999999999999e-02  -2.4179999999999999e-01   4.2890000000000000e-01  -3.2460000000000000e-01   6.6600000000000006e-02   3.0700000000000002e-02  -2.0419000000000000e+00   1.1073399999999999e+01   3.2212000000000001e+00   3.9489999999999997e-01   4.8099999999999997e-02   2.7646999999999999e+00
   0.0000000000000000e+00  -4.1770000000000002e-01   1.5441000000000000e+00  -2.1959999999999999e-01   1.5229999999999999e-01   4.4000000000000003e-03  -2.3748999999999998e+00   1.0851000000000001e+01   3.5695000000000001e+00   4.0460000000000002e-01  -2.8899999999999999e-02   2.7824000000000000e+00
  -2.4249999999999999e-01  -4.1770000000000002e-01   1.0294000000000001e+00  -2.5779999999999997e-01   7.6100000000000001e-02   8.8000000000000005e-03  -2.1307000000000000e+00   1.0939900000000000e+01   3.3083000000000000e+00   3.9489999999999997e-01   2.8899999999999999e-02   2.8178000000000001e+00
  -1.9839999999999999e-01  -1.9789999999999999e-01   1.0294000000000001e+00  -2.5779999999999997e-01   4.7600000000000003e-02   1.7500000000000002e-02  -2.2416999999999998e+00   1.0962199999999999e+01   3.3953000000000002e+00   3.9489999999999997e-01   8.6599999999999996e-02   2.8045000000000000e+00
  -2.1999999999999999e-02  -3.0780000000000002e-01   8.5780000000000001e-01  -1.7190000000000000e-01   1.9000000000000000e-02   3.0700000000000002e-02  -2.1528999999999998e+00   1.0939900000000000e+01   2.9600000000000000e+00   3.5639999999999999e-01   6.7400000000000002e-02   2.8089000000000000e+00
   2.1999999999999999e-02  -3.2979999999999998e-01   1.2867999999999999e+00  -2.9599999999999999e-01   7.6100000000000001e-02   8.3299999999999999e-02  -2.1307000000000000e+00   1.0917700000000000e+01   3.8306000000000000e+00   3.7569999999999998e-01  -2.8899999999999999e-02   2.8353999999999999e+00
  -1.7630000000000001e-01  -1.7590000000000000e-01   1.7160000000000000e-01  -1.3370000000000001e-01   0.0000000000000000e+00   2.6300000000000000e-02  -1.9975000000000001e+00   1.1051100000000000e+01   3.5695000000000001e+00   3.4680000000000000e-01   1.2509999999999999e-01   2.7557999999999998e+00
   1.5429999999999999e-01  -1.3189999999999999e-01   6.0050000000000003e-01  -3.0549999999999999e-01   0.0000000000000000e+00  -1.7500000000000002e-02  -2.1751000000000000e+00   1.1051100000000000e+01   2.6989000000000001e+00   4.1420000000000001e-01   4.8099999999999997e-02   2.8089000000000000e+00
   3.0859999999999999e-01  -3.2979999999999998e-01   1.7160000000000000e-01  -1.8140000000000001e-01   5.7099999999999998e-02   7.4499999999999997e-02  -2.1972999999999998e+00   1.0939900000000000e+01   2.6989000000000001e+00   2.8899999999999998e-01   0.0000000000000000e+00   2.8045000000000000e+00
   2.6450000000000001e-01  -4.3969999999999998e-01   8.5780000000000001e-01  -2.4820000000000000e-01   5.7099999999999998e-02   8.3299999999999999e-02  -2.1972999999999998e+00   1.0917700000000000e+01   3.8306000000000000e+00   3.9489999999999997e-01   8.6599999999999996e-02   2.7734999999999999e+00
  -2.1999999999999999e-02  -3.2979999999999998e-01   7.7210000000000001e-01  -2.1959999999999999e-01   7.6100000000000001e-02  -5.7000000000000002e-02  -2.1307000000000000e+00   1.1117800000000001e+01   3.8306000000000000e+00   4.1420000000000001e-01   3.8500000000000000e-02   2.8620000000000001e+00
   2.1999999999999999e-02  -3.5170000000000001e-01   1.0294000000000001e+00  -1.5279999999999999e-01  -1.9000000000000000e-02  -3.0700000000000002e-02  -2.1972999999999998e+00   1.1206799999999999e+01   3.2212000000000001e+00   3.3710000000000001e-01   1.2509999999999999e-01   2.7646999999999999e+00
  -2.1999999999999999e-02  -1.9789999999999999e-01   1.2010000000000001e+00  -1.9089999999999999e-01   4.7600000000000003e-02   4.3900000000000002e-02  -2.1751000000000000e+00   1.1406900000000000e+01   2.5247000000000002e+00   3.9489999999999997e-01   1.9199999999999998e-02   2.7867999999999999e+00
  -8.8200000000000001e-02  -2.4179999999999999e-01   1.2010000000000001e+00  -2.0999999999999999e-01   1.7130000000000001e-01   3.9500000000000000e-02  -2.7078000000000002e+00   1.1873799999999999e+01   2.6989000000000001e+00   3.4680000000000000e-01   1.3469999999999999e-01   2.9062000000000001e+00
   2.2040000000000001e-01  -3.2979999999999998e-01  -2.5740000000000002e-01  -1.1459999999999999e-01  -4.7600000000000003e-02   3.5099999999999999e-02  -2.1751000000000000e+00   1.0962199999999999e+01   3.6564999999999999e+00   3.0819999999999997e-01   5.7700000000000001e-02   2.8222000000000000e+00
  -2.6450000000000001e-01  -1.5390000000000001e-01   7.7210000000000001e-01  -3.0549999999999999e-01   4.7600000000000003e-02   3.9500000000000000e-02  -1.7756000000000001e+00   1.0295100000000000e+01   3.4824000000000002e+00   3.9489999999999997e-01   4.8099999999999997e-02   2.7336999999999998e+00
  -1.1020000000000001e-01  -8.7900000000000006e-02   4.2890000000000000e-01  -2.7689999999999998e-01   1.9000000000000000e-02   5.7000000000000002e-02  -2.1751000000000000e+00   1.1206799999999999e+01   3.6564999999999999e+00   3.4680000000000000e-01   9.5999999999999992e-03   2.8310000000000000e+00
  -2.1999999999999999e-02  -1.5390000000000001e-01   1.7160000000000000e-01  -2.3870000000000000e-01   4.7600000000000003e-02   3.5099999999999999e-02  -2.1972999999999998e+00   1.1140100000000000e+01   2.6989000000000001e+00   3.2750000000000001e-01   4.8099999999999997e-02   2.8178000000000001e+00
  -1.3230000000000000e-01  -4.3969999999999998e-01   1.1152000000000000e+00  -9.5500000000000002e-02   1.0470000000000000e-01   3.0700000000000002e-02  -2.1084999999999998e+00   1.0962199999999999e+01   2.4377000000000000e+00   2.6010000000000000e-01   4.8099999999999997e-02   2.7557999999999998e+00
  -6.6100000000000006e-02  -2.8580000000000000e-01   6.0050000000000003e-01  -1.5279999999999999e-01   4.7600000000000003e-02   7.0199999999999999e-02  -2.1972999999999998e+00   1.0873200000000001e+01   3.0470999999999999e+00   3.2750000000000001e-01   7.6999999999999999e-02   2.7778999999999998e+00
   0.0000000000000000e+00  -3.0780000000000002e-01   4.2890000000000000e-01  -2.4820000000000000e-01   0.0000000000000000e+00  -4.4000000000000003e-03  -1.9753000000000001e+00   1.0895500000000000e+01   2.6989000000000001e+00   2.8899999999999998e-01  -5.7700000000000001e-02   2.8001000000000000e+00
   3.3060000000000000e-01  -2.6379999999999998e-01   1.7160000000000000e-01  -2.7689999999999998e-01   7.6100000000000001e-02   1.3200000000000000e-02  -1.9975000000000001e+00   1.1073399999999999e+01   3.6564999999999999e+00   3.2750000000000001e-01   1.1550000000000001e-01   2.7734999999999999e+00
  -1.7630000000000001e-01  -1.9789999999999999e-01   1.7160000000000000e-01  -2.0999999999999999e-01   0.0000000000000000e+00   5.7000000000000002e-02  -2.1528999999999998e+00   1.0939900000000000e+01   3.4824000000000002e+00   3.9489999999999997e-01   6.7400000000000002e-02   2.7381000000000002e+00
   0.0000000000000000e+00  -3.7369999999999998e-01   8.5780000000000001e-01  -1.9089999999999999e-01   3.8100000000000002e-02   1.3200000000000000e-02  -2.1972999999999998e+00   1.1095599999999999e+01   4.0918000000000001e+00   3.4680000000000000e-01   3.8500000000000000e-02   2.7778999999999998e+00
  -4.4100000000000000e-02  -4.3969999999999998e-01   2.5740000000000002e-01  -2.4820000000000000e-01   1.2370000000000000e-01   5.2600000000000001e-02  -2.1307000000000000e+00   1.1295700000000000e+01   3.3953000000000002e+00   3.3710000000000001e-01   2.8899999999999999e-02   2.7824000000000000e+00
   8.8200000000000001e-02  -1.0990000000000000e-01   1.0294000000000001e+00  -3.0549999999999999e-01   3.8100000000000002e-02   4.4000000000000003e-03  -2.0640999999999998e+00   1.1073399999999999e+01   3.0470999999999999e+00   4.2380000000000001e-01   1.9199999999999998e-02   2.8178000000000001e+00
   2.1999999999999999e-02  -2.6379999999999998e-01   1.2010000000000001e+00  -1.9089999999999999e-01  -1.9000000000000000e-02   8.8000000000000005e-03  -2.1972999999999998e+00   1.0828799999999999e+01   3.4824000000000002e+00   3.9489999999999997e-01   6.7400000000000002e-02   2.8178000000000001e+00
   2.1999999999999999e-02  -3.2979999999999998e-01   1.1152000000000000e+00  -2.1959999999999999e-01   3.8100000000000002e-02  -2.1899999999999999e-02  -2.1972999999999998e+00   1.0984400000000001e+01   2.8730000000000002e+00   3.9489999999999997e-01  -9.5999999999999992e-03   2.7824000000000000e+00
  -6.6100000000000006e-02  -5.4959999999999998e-01   6.8630000000000002e-01  -1.8140000000000001e-01   1.9000000000000000e-02   0.0000000000000000e+00  -1.9532000000000000e+00   1.1095599999999999e+01   3.3953000000000002e+00   2.7939999999999998e-01   9.6199999999999994e-02   2.7911999999999999e+00
  -4.4100000000000000e-02  -1.3189999999999999e-01   1.8015000000000001e+00  -2.1959999999999999e-01   1.7130000000000001e-01   1.3200000000000000e-02  -2.1528999999999998e+00   1.1006700000000000e+01   3.5695000000000001e+00   3.1790000000000002e-01   6.7400000000000002e-02   2.8089000000000000e+00
  -1.1241000000000001e+00  -3.9570000000000000e-01   1.2867999999999999e+00  -1.1459999999999999e-01   4.7600000000000003e-02  -8.8000000000000005e-03  -2.2195000000000000e+00   1.0895500000000000e+01   3.0470999999999999e+00   2.9859999999999998e-01  -9.5999999999999992e-03   2.7911999999999999e+00
  -3.3060000000000000e-01  -6.3749999999999996e-01   1.8872000000000000e+00  -1.0500000000000000e-01   6.6600000000000006e-02  -1.1400000000000000e-01  -2.2195000000000000e+00   1.1140100000000000e+01   3.7435999999999998e+00   3.9489999999999997e-01   1.9199999999999998e-02   2.8487000000000000e+00
   4.1880000000000001e-01  -6.6000000000000003e-02   5.1470000000000005e-01  -1.5279999999999999e-01   1.1420000000000000e-01  -2.6300000000000000e-02  -2.1972999999999998e+00   1.1117800000000001e+01   3.4824000000000002e+00   3.5639999999999999e-01   5.7700000000000001e-02   2.7824000000000000e+00
   7.9349999999999998e-01  -6.1550000000000005e-01   8.5780000000000001e-01  -2.1959999999999999e-01   1.9000000000000000e-02  -1.0090000000000000e-01  -2.1307000000000000e+00   1.1273500000000000e+01   3.4824000000000002e+00   4.1420000000000001e-01   8.6599999999999996e-02   2.8353999999999999e+00
   6.6100000000000006e-02  -4.3969999999999998e-01   6.8630000000000002e-01  -2.0050000000000001e-01   8.5599999999999996e-02  -5.7000000000000002e-02  -2.3304999999999998e+00   1.1095599999999999e+01   3.1341999999999999e+00   3.5639999999999999e-01  -2.8899999999999999e-02   2.7867999999999999e+00
  -6.6100000000000006e-02  -4.3999999999999997e-02   1.5441000000000000e+00  -2.5779999999999997e-01  -1.2370000000000000e-01   5.7000000000000002e-02  -2.1751000000000000e+00   1.1028900000000000e+01   3.0470999999999999e+00   3.8529999999999998e-01  -9.5999999999999992e-03   2.7778999999999998e+00
  -3.9679999999999999e-01  -1.7590000000000000e-01   6.8630000000000002e-01  -1.6230000000000000e-01   0.0000000000000000e+00   1.0520000000000000e-01  -2.3748999999999998e+00   1.1206799999999999e+01   4.2659000000000002e+00   3.8529999999999998e-01   5.7700000000000001e-02   2.7867999999999999e+00
   1.9839999999999999e-01  -4.3999999999999997e-02   1.3725000000000001e+00  -2.3870000000000000e-01  -2.8500000000000001e-02   6.5799999999999997e-02  -2.4636000000000000e+00   1.0939900000000000e+01   3.3953000000000002e+00   4.1420000000000001e-01   1.3469999999999999e-01   2.8001000000000000e+00
   2.1999999999999999e-02  -2.1980000000000000e-01   4.2890000000000000e-01  -1.7190000000000000e-01   8.5599999999999996e-02   8.8000000000000005e-03  -2.1528999999999998e+00   1.0673100000000000e+01   3.6564999999999999e+00   4.6239999999999998e-01   8.6599999999999996e-02   2.7690999999999999e+00
   0.0000000000000000e+00  -4.3999999999999997e-02   0.0000000000000000e+00  -1.6230000000000000e-01  -6.6600000000000006e-02   3.5099999999999999e-02  -1.9532000000000000e+00   1.1006700000000000e+01   3.2212000000000001e+00   3.6599999999999999e-01   3.8500000000000000e-02   2.8045000000000000e+00
  -6.6130000000000000e-01  -3.9570000000000000e-01   1.9730000000000001e+00  -2.2910000000000000e-01   1.9000000000000000e-02  -3.0700000000000002e-02  -2.2639000000000000e+00   1.1140100000000000e+01   2.6989000000000001e+00   3.5639999999999999e-01   8.6599999999999996e-02   2.8620000000000001e+00
  -1.3230000000000000e-01  -3.9570000000000000e-01   1.2867999999999999e+00  -2.0999999999999999e-01   1.1420000000000000e-01   8.8000000000000005e-03  -2.1084999999999998e+00   1.1117800000000001e+01   3.0470999999999999e+00   2.9859999999999998e-01  -2.8899999999999999e-02   2.7911999999999999e+00
  -1.5429999999999999e-01  -2.1980000000000000e-01  -5.1470000000000005e-01  -1.7190000000000000e-01  -3.8100000000000002e-02   6.1400000000000003e-02  -1.9753000000000001e+00   1.0717599999999999e+01   2.0024000000000002e+00   3.7569999999999998e-01   1.9199999999999998e-02   2.7824000000000000e+00
  -6.6100000000000006e-02  -3.9570000000000000e-01   6.0050000000000003e-01  -2.0050000000000001e-01  -3.8100000000000002e-02  -1.3200000000000000e-02  -1.9975000000000001e+00   1.0939900000000000e+01   2.8730000000000002e+00   3.4680000000000000e-01   7.6999999999999999e-02   2.7955999999999999e+00
  -2.1999999999999999e-02  -1.7590000000000000e-01   6.8630000000000002e-01  -2.2910000000000000e-01   1.0470000000000000e-01   8.8000000000000005e-03  -2.1528999999999998e+00   1.1251200000000001e+01   3.0470999999999999e+00   2.7939999999999998e-01   8.6599999999999996e-02   2.7824000000000000e+00
   0.0000000000000000e+00  -1.3189999999999999e-01   6.8630000000000002e-01  -3.0549999999999999e-01   0.0000000000000000e+00   3.9500000000000000e-02  -1.9753000000000001e+00   1.0873200000000001e+01   3.3953000000000002e+00   3.2750000000000001e-01   4.8099999999999997e-02   2.8178000000000001e+00
  -2.2040000000000001e-01  -5.0560000000000005e-01   4.2890000000000000e-01  -1.8140000000000001e-01   9.5200000000000007e-02   8.8000000000000005e-03  -1.8422000000000001e+00   1.0851000000000001e+01   3.6564999999999999e+00   2.8899999999999998e-01   1.3469999999999999e-01   2.8001000000000000e+00
   2.1999999999999999e-02  -1.0990000000000000e-01   1.1152000000000000e+00  -2.0050000000000001e-01   4.7600000000000003e-02   3.0700000000000002e-02  -2.3304999999999998e+00   1.0984400000000001e+01   3.2212000000000001e+00   3.9489999999999997e-01   1.2509999999999999e-01   2.7778999999999998e+00
  -1.5429999999999999e-01  -3.0780000000000002e-01   1.4582999999999999e+00  -1.7190000000000000e-01   6.6600000000000006e-02   4.3900000000000002e-02  -1.9310000000000000e+00   1.0828799999999999e+01   3.4824000000000002e+00   3.4680000000000000e-01   4.8099999999999997e-02   2.7778999999999998e+00
   1.1020000000000001e-01  -2.8580000000000000e-01   9.4359999999999999e-01  -2.4820000000000000e-01   6.6600000000000006e-02   4.8200000000000000e-02  -2.0419000000000000e+00   1.0917700000000000e+01   3.0470999999999999e+00   3.2750000000000001e-01  -1.9199999999999998e-02   2.8222000000000000e+00
  -2.4249999999999999e-01  -2.4179999999999999e-01   6.8630000000000002e-01  -2.2910000000000000e-01   1.9000000000000000e-02   3.9500000000000000e-02  -2.2416999999999998e+00   1.0962199999999999e+01   3.4824000000000002e+00   3.8529999999999998e-01   1.9199999999999998e-02   2.8310000000000000e+00
   4.4100000000000000e-02  -6.8149999999999999e-01   2.5740000000000002e-01  -2.5779999999999997e-01   4.7600000000000003e-02   2.6300000000000000e-02  -2.1307000000000000e+00   1.0828799999999999e+01   2.7858999999999998e+00   3.2750000000000001e-01   1.2509999999999999e-01   2.7867999999999999e+00
   1.1020000000000001e-01  -4.1770000000000002e-01   1.0294000000000001e+00  -3.4370000000000001e-01   3.8100000000000002e-02  -2.6300000000000000e-02  -2.1972999999999998e+00   1.0917700000000000e+01   3.2212000000000001e+00   3.5639999999999999e-01  -1.9199999999999998e-02   2.8399000000000001e+00
   1.5429999999999999e-01  -2.8580000000000000e-01   4.2890000000000000e-01  -1.6230000000000000e-01   9.4999999999999998e-03   2.6300000000000000e-02  -2.1528999999999998e+00   1.1028900000000000e+01   3.8306000000000000e+00   2.7939999999999998e-01   1.2509999999999999e-01   2.8399000000000001e+00
  -2.4249999999999999e-01  -2.1980000000000000e-01  -5.1470000000000005e-01  -2.3870000000000000e-01  -4.7600000000000003e-02   2.1899999999999999e-02  -2.1307000000000000e+00   1.1073399999999999e+01   3.4824000000000002e+00   3.4680000000000000e-01   6.7400000000000002e-02   2.7690999999999999e+00
  -1.1020000000000001e-01  -2.6379999999999998e-01  -8.5800000000000001e-02  -3.2460000000000000e-01   2.8500000000000001e-02   4.8200000000000000e-02  -2.2639000000000000e+00   1.0939900000000000e+01   3.5695000000000001e+00   3.4680000000000000e-01  -9.5999999999999992e-03   2.8045000000000000e+00
  -8.8200000000000001e-02  -2.6379999999999998e-01   9.4359999999999999e-01  -2.2910000000000000e-01   1.0470000000000000e-01   2.1899999999999999e-02  -2.0419000000000000e+00   1.1051100000000000e+01   3.5695000000000001e+00   3.3710000000000001e-01   9.6199999999999994e-02   2.8045000000000000e+00
  -1.1020000000000001e-01  -1.9789999999999999e-01   8.5780000000000001e-01  -1.5279999999999999e-01   9.4999999999999998e-03   1.3200000000000000e-02  -2.1751000000000000e+00   1.0939900000000000e+01   2.3506000000000000e+00   3.2750000000000001e-01   5.7700000000000001e-02   2.7911999999999999e+00
  -1.3230000000000000e-01  -3.9570000000000000e-01   1.0294000000000001e+00  -2.5779999999999997e-01   5.7099999999999998e-02   5.2600000000000001e-02  -1.9753000000000001e+00   1.1117800000000001e+01   2.7858999999999998e+00   3.4680000000000000e-01   5.7700000000000001e-02   2.7646999999999999e+00
   8.8200000000000001e-02  -3.5170000000000001e-01   1.1152000000000000e+00  -2.2910000000000000e-01   3.8100000000000002e-02   1.3200000000000000e-02  -2.1751000000000000e+00   1.1206799999999999e+01   3.2212000000000001e+00   4.3350000000000000e-01   1.3469999999999999e-01   2.7867999999999999e+00
   0.0000000000000000e+00  -1.5390000000000001e-01   8.5780000000000001e-01  -2.7689999999999998e-01  -9.4999999999999998e-03   0.0000000000000000e+00  -2.1972999999999998e+00   1.1095599999999999e+01   3.1341999999999999e+00   3.7569999999999998e-01   7.6999999999999999e-02   2.7955999999999999e+00
   8.8200000000000001e-02  -3.9570000000000000e-01   3.4310000000000002e-01  -2.2910000000000000e-01   2.8500000000000001e-02   0.0000000000000000e+00  -2.0419000000000000e+00   1.0917700000000000e+01   3.2212000000000001e+00   4.0460000000000002e-01   1.0580000000000001e-01   2.7911999999999999e+00
   4.4100000000000000e-02  -3.2979999999999998e-01   8.5780000000000001e-01  -1.7190000000000000e-01   1.5229999999999999e-01  -2.1899999999999999e-02  -2.1307000000000000e+00   1.1051100000000000e+01   3.3953000000000002e+00   3.6599999999999999e-01  -9.5999999999999992e-03   2.7867999999999999e+00
   6.6100000000000006e-02  -2.6379999999999998e-01   1.3725000000000001e+00  -2.2910000000000000e-01   1.2370000000000000e-01  -1.7500000000000002e-02  -2.0419000000000000e+00   1.1162300000000000e+01   3.6564999999999999e+00   4.4309999999999999e-01   7.6999999999999999e-02   2.7824000000000000e+00
   1.9839999999999999e-01  -4.1770000000000002e-01   1.1152000000000000e+00  -2.2910000000000000e-01   4.7600000000000003e-02  -1.3200000000000000e-02  -2.0640999999999998e+00   1.1073399999999999e+01   2.5247000000000002e+00   3.0819999999999997e-01   0.0000000000000000e+00   2.8531000000000000e+00
   1.5429999999999999e-01  -1.0990000000000000e-01   1.0294000000000001e+00  -3.0549999999999999e-01  -9.4999999999999998e-03   6.5799999999999997e-02  -2.1084999999999998e+00   1.1162300000000000e+01   3.0470999999999999e+00   3.4680000000000000e-01   4.8099999999999997e-02   2.7867999999999999e+00
  -6.6100000000000006e-02  -1.7590000000000000e-01   6.8630000000000002e-01  -1.6230000000000000e-01   5.7099999999999998e-02   6.5799999999999997e-02  -2.1528999999999998e+00   1.1117800000000001e+01   3.4824000000000002e+00   3.5639999999999999e-01   2.8899999999999999e-02   2.7690999999999999e+00
  -1.9839999999999999e-01  -1.9789999999999999e-01   1.0294000000000001e+00  -2.0999999999999999e-01  -2.8500000000000001e-02   6.5799999999999997e-02  -2.1972999999999998e+00   1.1073399999999999e+01   2.9600000000000000e+00   3.9489999999999997e-01  -2.8899999999999999e-02   2.7824000000000000e+00
   4.4100000000000000e-02  -3.0780000000000002e-01   8.5780000000000001e-01  -2.0050000000000001e-01   1.3320000000000001e-01   5.2600000000000001e-02  -2.2860999999999998e+00   1.1117800000000001e+01   3.6564999999999999e+00   3.7569999999999998e-01   6.7400000000000002e-02   2.8089000000000000e+00
  -2.1999999999999999e-02  -2.4179999999999999e-01   5.1470000000000005e-01  -1.3370000000000001e-01   3.8100000000000002e-02   2.1899999999999999e-02  -2.1084999999999998e+00   1.0828799999999999e+01   2.9600000000000000e+00   4.4309999999999999e-01  -2.8899999999999999e-02   2.7778999999999998e+00
  -4.4100000000000000e-02  -5.0560000000000005e-01   1.4582999999999999e+00  -2.0999999999999999e-01  -4.7600000000000003e-02   9.2100000000000001e-02  -2.1084999999999998e+00   1.1006700000000000e+01   3.2212000000000001e+00   3.3710000000000001e-01  -3.8500000000000000e-02   2.8089000000000000e+00
  -1.3230000000000000e-01  -3.0780000000000002e-01   1.2010000000000001e+00  -2.1959999999999999e-01   6.6600000000000006e-02   0.0000000000000000e+00  -2.1307000000000000e+00   1.1095599999999999e+01   2.5247000000000002e+00   4.0460000000000002e-01   9.5999999999999992e-03   2.8001000000000000e+00
   1.3230000000000000e-01   2.1999999999999999e-02   3.4310000000000002e-01  -1.4319999999999999e-01   1.9000000000000000e-02   5.2600000000000001e-02  -2.2860999999999998e+00   1.1028900000000000e+01   2.9600000000000000e+00   3.5639999999999999e-01   9.5999999999999992e-03   2.7955999999999999e+00
  -2.1999999999999999e-02   2.1999999999999999e-02   1.1152000000000000e+00  -2.3870000000000000e-01   6.6600000000000006e-02   2.6300000000000000e-02  -2.1751000000000000e+00   1.0939900000000000e+01   2.7858999999999998e+00   3.7569999999999998e-01   4.8099999999999997e-02   2.8222000000000000e+00
  -4.4100000000000000e-02  -3.0780000000000002e-01   8.5780000000000001e-01  -2.3870000000000000e-01  -9.4999999999999998e-03   4.3900000000000002e-02  -2.1972999999999998e+00   1.0895500000000000e+01   3.3953000000000002e+00   3.6599999999999999e-01   9.6199999999999994e-02   2.8089000000000000e+00
   2.1999999999999999e-02  -1.0990000000000000e-01   7.7210000000000001e-01  -1.8140000000000001e-01   9.4999999999999998e-03   4.8200000000000000e-02  -2.1307000000000000e+00   1.1006700000000000e+01   4.2659000000000002e+00   3.9489999999999997e-01  -4.8099999999999997e-02   2.8310000000000000e+00
  -2.4249999999999999e-01  -4.3969999999999998e-01   7.7210000000000001e-01  -2.0050000000000001e-01   2.8500000000000001e-02   7.8899999999999998e-02  -2.0640999999999998e+00   1.0917700000000000e+01   2.6989000000000001e+00   2.8899999999999998e-01   4.8099999999999997e-02   2.8001000000000000e+00
  -1.5429999999999999e-01  -2.1980000000000000e-01   1.1152000000000000e+00  -2.1959999999999999e-01   1.9000000000000000e-02   0.0000000000000000e+00  -2.2860999999999998e+00   1.0962199999999999e+01   3.2212000000000001e+00   3.5639999999999999e-01   4.8099999999999997e-02   2.8045000000000000e+00
   6.6100000000000006e-02  -6.6000000000000003e-02   6.8630000000000002e-01  -1.5279999999999999e-01   2.8500000000000001e-02   0.0000000000000000e+00  -2.1084999999999998e+00   1.0873200000000001e+01   3.3953000000000002e+00   3.5639999999999999e-01   1.9199999999999998e-02   2.8222000000000000e+00
  -6.6100000000000006e-02  -3.2979999999999998e-01   1.2867999999999999e+00  -1.3370000000000001e-01  -2.8500000000000001e-02   5.7000000000000002e-02  -2.1307000000000000e+00   1.1162300000000000e+01   3.8306000000000000e+00   2.5050000000000000e-01   2.8899999999999999e-02   2.7867999999999999e+00
   2.1999999999999999e-02  -2.6379999999999998e-01   1.6298999999999999e+00  -2.7689999999999998e-01   5.7099999999999998e-02   2.1899999999999999e-02  -2.3527000000000000e+00   1.1095599999999999e+01   2.9600000000000000e+00   3.0819999999999997e-01  -4.8099999999999997e-02   2.8399000000000001e+00
  -1.5429999999999999e-01  -3.2979999999999998e-01   1.3725000000000001e+00  -1.9089999999999999e-01   1.9000000000000000e-02   5.7000000000000002e-02  -2.1084999999999998e+00   1.0939900000000000e+01   3.2212000000000001e+00   3.0819999999999997e-01   2.8899999999999999e-02   2.8178000000000001e+00
  -1.3230000000000000e-01  -4.6170000000000000e-01   8.5780000000000001e-01  -1.8140000000000001e-01   2.8500000000000001e-02   1.3200000000000000e-02  -2.1084999999999998e+00   1.0939900000000000e+01   4.0048000000000004e+00   2.4079999999999999e-01   8.6599999999999996e-02   2.8089000000000000e+00
   4.4100000000000000e-02  -1.7590000000000000e-01   1.1152000000000000e+00  -1.8140000000000001e-01   8.5599999999999996e-02   3.0700000000000002e-02  -2.1751000000000000e+00   1.1273500000000000e+01   2.4377000000000000e+00   3.7569999999999998e-01   1.0580000000000001e-01   2.8266000000000000e+00
   2.1999999999999999e-02  -2.4179999999999999e-01   6.8630000000000002e-01  -2.0999999999999999e-01   2.8500000000000001e-02   3.9500000000000000e-02  -2.2639000000000000e+00   1.1028900000000000e+01   2.9600000000000000e+00   2.8899999999999998e-01   4.8099999999999997e-02   2.8132999999999999e+00
  -8.8200000000000001e-02  -1.0990000000000000e-01  -1.7160000000000000e-01  -2.8639999999999999e-01   0.0000000000000000e+00  -3.0700000000000002e-02  -2.1084999999999998e+00   1.0984400000000001e+01   2.7858999999999998e+00   4.2380000000000001e-01  -1.9199999999999998e-02   2.8266000000000000e+00
  -1.1020000000000001e-01  -1.9789999999999999e-01   1.2010000000000001e+00  -1.4319999999999999e-01   4.7600000000000003e-02   2.1899999999999999e-02  -2.2860999999999998e+00   1.0917700000000000e+01   3.0470999999999999e+00   4.5269999999999999e-01   4.8099999999999997e-02   2.7690999999999999e+00
  -8.8200000000000001e-02  -3.2979999999999998e-01   1.3725000000000001e+00  -2.1959999999999999e-01   0.0000000000000000e+00   4.4000000000000003e-03  -2.0419000000000000e+00   1.1051100000000000e+01   3.3083000000000000e+00   3.7569999999999998e-01   1.9199999999999998e-02   2.8222000000000000e+00
  -8.8200000000000001e-02  -2.8580000000000000e-01  -8.5800000000000001e-02  -1.6230000000000000e-01   6.6600000000000006e-02   4.3900000000000002e-02  -2.0863000000000000e+00   1.1162300000000000e+01   3.6564999999999999e+00   3.4680000000000000e-01   7.6999999999999999e-02   2.7955999999999999e+00
   0.0000000000000000e+00  -2.4179999999999999e-01   6.0050000000000003e-01  -2.6729999999999998e-01   6.6600000000000006e-02   3.9500000000000000e-02  -2.3083000000000000e+00   1.0962199999999999e+01   2.6118000000000001e+00   4.0460000000000002e-01   2.8899999999999999e-02   2.8266000000000000e+00
  -1.1020000000000001e-01  -3.5170000000000001e-01   1.2867999999999999e+00  -2.6729999999999998e-01  -9.4999999999999998e-03   8.8000000000000005e-03  -2.2860999999999998e+00   1.0939900000000000e+01   4.0048000000000004e+00   4.0460000000000002e-01   0.0000000000000000e+00   2.8353999999999999e+00
  -8.8200000000000001e-02  -3.0780000000000002e-01   1.1152000000000000e+00  -2.7689999999999998e-01   5.7099999999999998e-02   1.3200000000000000e-02  -2.0863000000000000e+00   1.1206799999999999e+01   2.6118000000000001e+00   3.7569999999999998e-01   6.7400000000000002e-02   2.7911999999999999e+00
  -2.1999999999999999e-02  -5.2759999999999996e-01   8.5780000000000001e-01  -2.0050000000000001e-01   1.9000000000000000e-02   6.1400000000000003e-02  -2.0863000000000000e+00   1.1095599999999999e+01   3.0470999999999999e+00   4.5269999999999999e-01  -3.8500000000000000e-02   2.8045000000000000e+00
  -1.3230000000000000e-01  -1.9789999999999999e-01   1.4582999999999999e+00  -2.2910000000000000e-01   7.6100000000000001e-02   4.4000000000000003e-03  -2.1307000000000000e+00   1.1117800000000001e+01   3.3083000000000000e+00   3.5639999999999999e-01   6.7400000000000002e-02   2.8001000000000000e+00
  -1.1020000000000001e-01  -3.0780000000000002e-01   1.2867999999999999e+00  -2.8639999999999999e-01   4.7600000000000003e-02  -1.3200000000000000e-02  -2.2860999999999998e+00   1.1095599999999999e+01   3.2212000000000001e+00   4.0460000000000002e-01   4.8099999999999997e-02   2.8310000000000000e+00
   2.1999999999999999e-02  -2.6379999999999998e-01   8.5780000000000001e-01  -2.0050000000000001e-01   0.0000000000000000e+00   4.8200000000000000e-02  -2.1972999999999998e+00   1.1206799999999999e+01   3.1341999999999999e+00   4.3350000000000000e-01   0.0000000000000000e+00   2.8178000000000001e+00
  -2.1999999999999999e-02  -3.9570000000000000e-01   4.2890000000000000e-01  -2.4820000000000000e-01   9.4999999999999998e-03  -8.8000000000000005e-03  -2.3527000000000000e+00   1.1251200000000001e+01   3.3083000000000000e+00   3.7569999999999998e-01   7.6999999999999999e-02   2.8001000000000000e+00
  -2.1999999999999999e-02  -3.7369999999999998e-01   5.1470000000000005e-01  -2.0999999999999999e-01   4.7600000000000003e-02   3.0700000000000002e-02  -2.1528999999999998e+00   1.1117800000000001e+01   3.2212000000000001e+00   4.2380000000000001e-01   3.8500000000000000e-02   2.7778999999999998e+00
   6.6100000000000006e-02  -3.0780000000000002e-01   7.7210000000000001e-01  -2.0999999999999999e-01   1.3320000000000001e-01   4.3900000000000002e-02  -2.1528999999999998e+00   1.0962199999999999e+01   3.3083000000000000e+00   3.7569999999999998e-01   9.6199999999999994e-02   2.8178000000000001e+00
   8.8200000000000001e-02   8.7900000000000006e-02   6.8630000000000002e-01  -1.9089999999999999e-01   5.7099999999999998e-02   3.9500000000000000e-02  -2.1307000000000000e+00   1.0895500000000000e+01   3.3083000000000000e+00   3.3710000000000001e-01   9.5999999999999992e-03   2.7955999999999999e+00
  -1.1020000000000001e-01  -3.5170000000000001e-01   1.0294000000000001e+00  -2.4820000000000000e-01  -9.4999999999999998e-03   4.3900000000000002e-02  -2.1751000000000000e+00   1.0851000000000001e+01   3.3953000000000002e+00   2.7939999999999998e-01   7.6999999999999999e-02   2.7734999999999999e+00
   2.1999999999999999e-02  -6.6000000000000003e-02   9.4359999999999999e-01  -1.9089999999999999e-01   9.4999999999999998e-03   8.8000000000000005e-03  -2.0863000000000000e+00   1.0962199999999999e+01   3.1341999999999999e+00   3.6599999999999999e-01   1.3469999999999999e-01   2.7955999999999999e+00
   6.6100000000000006e-02  -1.0990000000000000e-01   7.7210000000000001e-01  -1.0500000000000000e-01   3.8100000000000002e-02   2.6300000000000000e-02  -2.1751000000000000e+00   1.1117800000000001e+01   3.7435999999999998e+00   3.3710000000000001e-01  -3.8500000000000000e-02   2.7824000000000000e+00
   0.0000000000000000e+00  -3.2979999999999998e-01   1.2867999999999999e+00  -2.4820000000000000e-01   1.6180000000000000e-01   1.3200000000000000e-02  -2.2639000000000000e+00   1.0939900000000000e+01   2.5247000000000002e+00   3.8529999999999998e-01   1.0580000000000001e-01   2.7778999999999998e+00
   2.1999999999999999e-02  -3.2979999999999998e-01   1.9730000000000001e+00  -2.8639999999999999e-01   4.7600000000000003e-02   3.5099999999999999e-02  -2.2195000000000000e+00   1.1073399999999999e+01   2.2635999999999998e+00   3.9489999999999997e-01   3.8500000000000000e-02   2.8001000000000000e+00
  -4.4100000000000000e-02  -1.9789999999999999e-01   7.7210000000000001e-01  -2.5779999999999997e-01   6.6600000000000006e-02   7.4499999999999997e-02  -2.0863000000000000e+00   1.1073399999999999e+01   2.3506000000000000e+00   2.8899999999999998e-01   3.8500000000000000e-02   2.8132999999999999e+00
   2.1999999999999999e-02  -2.4179999999999999e-01   1.2010000000000001e+00  -2.3870000000000000e-01   1.7130000000000001e-01   4.4000000000000003e-03  -2.1528999999999998e+00   1.0962199999999999e+01   3.4824000000000002e+00   3.5639999999999999e-01   9.5999999999999992e-03   2.8266000000000000e+00
  -1.5429999999999999e-01  -2.1980000000000000e-01   1.1152000000000000e+00  -1.7190000000000000e-01   3.8100000000000002e-02   2.1899999999999999e-02  -2.1751000000000000e+00   1.0939900000000000e+01   3.3083000000000000e+00   3.6599999999999999e-01   9.5999999999999992e-03   2.7911999999999999e+00
   0.0000000000000000e+00  -2.1999999999999999e-02   6.8630000000000002e-01  -1.9089999999999999e-01   8.5599999999999996e-02   2.1899999999999999e-02  -2.0640999999999998e+00   1.0851000000000001e+01   2.9600000000000000e+00   2.9859999999999998e-01   5.7700000000000001e-02   2.7557999999999998e+00
   4.4100000000000000e-02  -2.1980000000000000e-01   4.2890000000000000e-01  -2.2910000000000000e-01   1.9000000000000000e-02   5.7000000000000002e-02  -2.1084999999999998e+00   1.0984400000000001e+01   3.7435999999999998e+00   3.1790000000000002e-01  -9.5999999999999992e-03   2.8089000000000000e+00
  -2.2040000000000001e-01  -2.8580000000000000e-01   7.7210000000000001e-01  -2.9599999999999999e-01   0.0000000000000000e+00   1.0960000000000000e-01  -2.0640999999999998e+00   1.1051100000000000e+01   3.1341999999999999e+00   3.2750000000000001e-01  -9.5999999999999992e-03   2.7469999999999999e+00
  -4.4100000000000000e-02  -1.9789999999999999e-01   7.7210000000000001e-01  -1.1459999999999999e-01   1.1420000000000000e-01   1.7500000000000002e-02  -2.1528999999999998e+00   1.0962199999999999e+01   3.7435999999999998e+00   3.5639999999999999e-01   9.6199999999999994e-02   2.7867999999999999e+00
  -6.6100000000000006e-02  -1.9789999999999999e-01   6.8630000000000002e-01  -3.1509999999999999e-01   5.7099999999999998e-02   4.8200000000000000e-02  -2.1972999999999998e+00   1.0828799999999999e+01   3.3953000000000002e+00   3.6599999999999999e-01   7.6999999999999999e-02   2.7778999999999998e+00
  -4.4100000000000000e-02  -5.2759999999999996e-01   7.7210000000000001e-01  -1.7190000000000000e-01   1.4269999999999999e-01   1.3200000000000000e-02  -2.4413999999999998e+00   1.0962199999999999e+01   2.5247000000000002e+00   3.5639999999999999e-01   1.9199999999999998e-02   2.7778999999999998e+00
  -1.5429999999999999e-01  -3.7369999999999998e-01   6.0050000000000003e-01  -2.5779999999999997e-01   3.8100000000000002e-02   2.6300000000000000e-02  -2.4857999999999998e+00   1.0895500000000000e+01   3.7435999999999998e+00   2.1190000000000001e-01   2.8899999999999999e-02   2.8001000000000000e+00
   2.1999999999999999e-02  -4.3969999999999998e-01   1.1152000000000000e+00  -2.4820000000000000e-01   8.5599999999999996e-02   5.2600000000000001e-02  -2.5301999999999998e+00   1.1184500000000000e+01   3.3953000000000002e+00   3.0819999999999997e-01   4.8099999999999997e-02   2.8132999999999999e+00
  -1.7630000000000001e-01  -8.7900000000000006e-02   5.1470000000000005e-01  -1.7190000000000000e-01   1.2370000000000000e-01   3.9500000000000000e-02  -2.1084999999999998e+00   1.0984400000000001e+01   2.9600000000000000e+00   3.0819999999999997e-01   8.6599999999999996e-02   2.7867999999999999e+00
  -1.1020000000000001e-01  -2.1980000000000000e-01   7.7210000000000001e-01  -1.9089999999999999e-01   0.0000000000000000e+00   3.0700000000000002e-02  -2.1084999999999998e+00   1.0984400000000001e+01   3.3083000000000000e+00   2.8899999999999998e-01   5.7700000000000001e-02   2.7778999999999998e+00
   8.8200000000000001e-02  -2.1980000000000000e-01   1.1152000000000000e+00  -1.0500000000000000e-01   8.5599999999999996e-02   1.3200000000000000e-02  -2.1751000000000000e+00   1.1117800000000001e+01   3.7435999999999998e+00   4.4309999999999999e-01   1.0580000000000001e-01   2.7778999999999998e+00
  -4.4080000000000003e-01  -1.3189999999999999e-01   6.8630000000000002e-01  -1.6230000000000000e-01   7.6100000000000001e-02   8.7700000000000000e-02  -2.3304999999999998e+00   1.1051100000000000e+01   3.8306000000000000e+00   2.9859999999999998e-01   8.6599999999999996e-02   2.7955999999999999e+00
  -1.3230000000000000e-01  -2.6379999999999998e-01   1.2010000000000001e+00  -2.7689999999999998e-01   4.7600000000000003e-02   3.5099999999999999e-02  -2.2860999999999998e+00   1.1006700000000000e+01   2.1764999999999999e+00   4.2380000000000001e-01   6.7400000000000002e-02   2.8399000000000001e+00
  -8.8200000000000001e-02  -3.7369999999999998e-01   5.1470000000000005e-01  -2.7689999999999998e-01  -9.4999999999999998e-03   3.9500000000000000e-02  -2.0419000000000000e+00   1.1051100000000000e+01   3.6564999999999999e+00   3.6599999999999999e-01   1.9199999999999998e-02   2.8132999999999999e+00
  -2.1999999999999999e-02  -2.8580000000000000e-01   6.0050000000000003e-01  -1.4319999999999999e-01   3.8100000000000002e-02   1.7500000000000002e-02  -2.1528999999999998e+00   1.1318000000000000e+01   3.0470999999999999e+00   3.2750000000000001e-01   1.0580000000000001e-01   2.8178000000000001e+00
  -8.8200000000000001e-02  -2.1980000000000000e-01   8.5780000000000001e-01  -2.0999999999999999e-01   4.7600000000000003e-02   2.1899999999999999e-02  -2.2860999999999998e+00   1.1028900000000000e+01   2.1764999999999999e+00   3.2750000000000001e-01   3.8500000000000000e-02   2.8045000000000000e+00
  -1.9839999999999999e-01  -4.1770000000000002e-01   6.8630000000000002e-01  -1.5279999999999999e-01   5.7099999999999998e-02  -8.8000000000000005e-03  -2.2860999999999998e+00   1.1028900000000000e+01   2.8730000000000002e+00   3.9489999999999997e-01   3.8500000000000000e-02   2.8132999999999999e+00
   0.0000000000000000e+00  -3.0780000000000002e-01   6.8630000000000002e-01  -3.0549999999999999e-01   9.5200000000000007e-02   3.9500000000000000e-02  -2.0863000000000000e+00   1.1073399999999999e+01   3.1341999999999999e+00   3.1790000000000002e-01  -5.7700000000000001e-02   2.8266000000000000e+00
  -1.7630000000000001e-01  -2.6379999999999998e-01   6.8630000000000002e-01  -2.0999999999999999e-01   4.7600000000000003e-02   1.0090000000000000e-01  -2.2416999999999998e+00   1.0895500000000000e+01   3.1341999999999999e+00   3.5639999999999999e-01   8.6599999999999996e-02   2.8531000000000000e+00
  -6.6100000000000006e-02  -6.6000000000000003e-02   2.5740000000000002e-01  -2.4820000000000000e-01   7.6100000000000001e-02   0.0000000000000000e+00  -2.0863000000000000e+00   1.1028900000000000e+01   3.3083000000000000e+00   3.9489999999999997e-01   7.6999999999999999e-02   2.7867999999999999e+00
   1.3230000000000000e-01  -2.1980000000000000e-01   7.7210000000000001e-01  -2.2910000000000000e-01   3.8100000000000002e-02   3.5099999999999999e-02  -2.0640999999999998e+00   1.1051100000000000e+01   3.3083000000000000e+00   4.3350000000000000e-01   9.6199999999999994e-02   2.7911999999999999e+00
  -1.3230000000000000e-01  -3.7369999999999998e-01   7.7210000000000001e-01  -2.0050000000000001e-01   1.6180000000000000e-01   1.3200000000000000e-02  -2.1751000000000000e+00   1.1051100000000000e+01   3.1341999999999999e+00   3.6599999999999999e-01   3.8500000000000000e-02   2.7955999999999999e+00
  -1.7630000000000001e-01  -4.8359999999999997e-01   6.8630000000000002e-01  -2.5779999999999997e-01  -4.7600000000000003e-02   1.7500000000000002e-02  -2.2860999999999998e+00   1.1073399999999999e+01   2.9600000000000000e+00   3.5639999999999999e-01   1.1550000000000001e-01   2.8178000000000001e+00
  -2.4249999999999999e-01  -1.5390000000000001e-01   1.6298999999999999e+00  -2.0050000000000001e-01   9.5200000000000007e-02   5.7000000000000002e-02  -1.9088000000000001e+00   1.1006700000000000e+01   3.4824000000000002e+00   3.9489999999999997e-01   0.0000000000000000e+00   2.8001000000000000e+00
   2.8649999999999998e-01  -2.6379999999999998e-01   3.4310000000000002e-01  -1.6230000000000000e-01  -2.8500000000000001e-02   1.3200000000000000e-02  -2.3304999999999998e+00   1.0739800000000001e+01   3.5695000000000001e+00   2.6010000000000000e-01   4.8099999999999997e-02   2.7911999999999999e+00
  -2.1999999999999999e-02  -4.3969999999999998e-01   7.7210000000000001e-01  -1.8140000000000001e-01   8.5599999999999996e-02   3.0700000000000002e-02  -2.2195000000000000e+00   1.1228999999999999e+01   2.6118000000000001e+00   3.2750000000000001e-01   4.8099999999999997e-02   2.8132999999999999e+00
  -4.4100000000000000e-02  -4.1770000000000002e-01   8.5780000000000001e-01  -3.0549999999999999e-01   7.6100000000000001e-02   2.1899999999999999e-02  -2.0640999999999998e+00   1.1206799999999999e+01   2.8730000000000002e+00   4.0460000000000002e-01   1.9199999999999998e-02   2.7734999999999999e+00
  -1.1020000000000001e-01  -3.2979999999999998e-01   1.1152000000000000e+00  -2.8639999999999999e-01   7.6100000000000001e-02   2.6300000000000000e-02  -1.9753000000000001e+00   1.0428500000000000e+01   3.3953000000000002e+00   3.9489999999999997e-01   1.9199999999999998e-02   2.7778999999999998e+00
   8.8200000000000001e-02  -3.7369999999999998e-01   3.4310000000000002e-01  -2.7689999999999998e-01   5.7099999999999998e-02   0.0000000000000000e+00  -2.0640999999999998e+00   1.0939900000000000e+01   3.0470999999999999e+00   2.8899999999999998e-01   1.0580000000000001e-01   2.8399000000000001e+00
  -1.1020000000000001e-01   0.0000000000000000e+00   8.5780000000000001e-01  -2.0050000000000001e-01   6.6600000000000006e-02  -3.0700000000000002e-02  -2.1972999999999998e+00   1.1495799999999999e+01   3.1341999999999999e+00   3.9489999999999997e-01   1.2509999999999999e-01   2.7867999999999999e+00
  -2.4249999999999999e-01  -1.5390000000000001e-01   1.1152000000000000e+00  -1.5279999999999999e-01   1.4269999999999999e-01   8.8000000000000005e-03  -2.3527000000000000e+00   1.1117800000000001e+01   3.1341999999999999e+00   3.1790000000000002e-01   1.0580000000000001e-01   2.7734999999999999e+00
  -1.3230000000000000e-01  -2.8580000000000000e-01   7.7210000000000001e-01  -1.7190000000000000e-01  -2.8500000000000001e-02   5.2600000000000001e-02  -1.9532000000000000e+00   1.0473000000000001e+01   2.7858999999999998e+00   4.1420000000000001e-01  -1.0580000000000001e-01   2.8001000000000000e+00
   2.1999999999999999e-02  -6.3749999999999996e-01   1.1152000000000000e+00  -2.3870000000000000e-01  -7.6100000000000001e-02  -2.6300000000000000e-02  -2.4857999999999998e+00   1.0895500000000000e+01   2.8730000000000002e+00   3.3710000000000001e-01   7.6999999999999999e-02   2.7602000000000002e+00
  -6.6100000000000006e-02  -2.6379999999999998e-01   1.0294000000000001e+00  -1.2410000000000000e-01   1.5229999999999999e-01  -8.8000000000000005e-03  -2.1972999999999998e+00   1.1495799999999999e+01   2.8730000000000002e+00   3.4680000000000000e-01   9.6199999999999994e-02   2.7955999999999999e+00
  -6.6100000000000006e-02  -5.0560000000000005e-01   6.8630000000000002e-01  -2.3870000000000000e-01   5.7099999999999998e-02  -8.8000000000000005e-03  -2.1751000000000000e+00   1.0873200000000001e+01   2.9600000000000000e+00   4.0460000000000002e-01   5.7700000000000001e-02   2.7646999999999999e+00
   1.1020000000000001e-01  -2.6379999999999998e-01   1.4582999999999999e+00  -2.2910000000000000e-01   1.4269999999999999e-01   1.3200000000000000e-02  -2.1751000000000000e+00   1.0673100000000000e+01   3.3953000000000002e+00   4.3350000000000000e-01   3.8500000000000000e-02   2.8001000000000000e+00
  -6.6100000000000006e-02  -3.0780000000000002e-01   9.4359999999999999e-01  -2.6729999999999998e-01   7.6100000000000001e-02   4.8200000000000000e-02  -1.9975000000000001e+00   1.0762100000000000e+01   3.2212000000000001e+00   3.7569999999999998e-01   7.6999999999999999e-02   2.7602000000000002e+00
  -2.1999999999999999e-02  -2.8580000000000000e-01   1.4582999999999999e+00  -2.1959999999999999e-01   6.6600000000000006e-02   4.3900000000000002e-02  -2.4413999999999998e+00   1.1384700000000000e+01   3.3083000000000000e+00   4.2380000000000001e-01   9.5999999999999992e-03   2.7778999999999998e+00
  -1.7630000000000001e-01  -1.9789999999999999e-01   1.1152000000000000e+00  -1.2410000000000000e-01   0.0000000000000000e+00   3.9500000000000000e-02  -2.0863000000000000e+00   1.1095599999999999e+01   3.4824000000000002e+00   3.8529999999999998e-01   9.5999999999999992e-03   2.8178000000000001e+00
  -6.6100000000000006e-02  -1.7590000000000000e-01   2.5740000000000002e-01  -2.0999999999999999e-01   6.6600000000000006e-02   4.3900000000000002e-02  -2.0419000000000000e+00   1.0739800000000001e+01   3.9177000000000000e+00   3.4680000000000000e-01   1.9199999999999998e-02   2.7867999999999999e+00
   0.0000000000000000e+00  -2.4179999999999999e-01   1.1152000000000000e+00  -1.5279999999999999e-01   1.9000000000000000e-02   3.0700000000000002e-02  -2.3083000000000000e+00   1.1140100000000000e+01   3.2212000000000001e+00   3.2750000000000001e-01   1.1550000000000001e-01   2.8001000000000000e+00
  -2.1999999999999999e-02  -4.3999999999999997e-02   1.1152000000000000e+00  -2.6729999999999998e-01   8.5599999999999996e-02   0.0000000000000000e+00  -2.0863000000000000e+00   1.1028900000000000e+01   3.3953000000000002e+00   3.7569999999999998e-01   1.2509999999999999e-01   2.8089000000000000e+00
   0.0000000000000000e+00  -2.1980000000000000e-01   6.0050000000000003e-01  -2.1959999999999999e-01   9.4999999999999998e-03   3.9500000000000000e-02  -2.3748999999999998e+00   1.1073399999999999e+01   3.3953000000000002e+00   3.2750000000000001e-01   1.2509999999999999e-01   2.8266000000000000e+00
  -1.1020000000000001e-01  -2.6379999999999998e-01   6.0050000000000003e-01  -2.9599999999999999e-01   9.5200000000000007e-02   2.6300000000000000e-02  -1.9975000000000001e+00   1.0895500000000000e+01   3.2212000000000001e+00   3.7569999999999998e-01   1.0580000000000001e-01   2.7557999999999998e+00
  -2.1999999999999999e-02  -1.5390000000000001e-01   1.0294000000000001e+00  -1.6230000000000000e-01   0.0000000000000000e+00   4.3900000000000002e-02  -2.1528999999999998e+00   1.1051100000000000e+01   3.4824000000000002e+00   2.9859999999999998e-01   1.1550000000000001e-01   2.7955999999999999e+00
  -4.4100000000000000e-02  -3.5170000000000001e-01  -2.5740000000000002e-01  -8.5900000000000004e-02   1.9030000000000000e-01   2.6300000000000000e-02  -2.1751000000000000e+00   1.1295700000000000e+01   2.7858999999999998e+00   3.1790000000000002e-01   6.7400000000000002e-02   2.8178000000000001e+00
  -1.5429999999999999e-01  -4.8359999999999997e-01   1.2867999999999999e+00  -1.0500000000000000e-01   7.6100000000000001e-02   4.8200000000000000e-02  -2.0863000000000000e+00   1.0984400000000001e+01   3.2212000000000001e+00   3.4680000000000000e-01  -9.5999999999999992e-03   2.7867999999999999e+00
  -1.1020000000000001e-01  -2.8580000000000000e-01   1.3725000000000001e+00  -2.6729999999999998e-01  -4.7600000000000003e-02   5.7000000000000002e-02  -2.2639000000000000e+00   1.1028900000000000e+01   3.2212000000000001e+00   3.9489999999999997e-01   4.8099999999999997e-02   2.8266000000000000e+00
  -2.2040000000000001e-01  -3.2979999999999998e-01   6.8630000000000002e-01  -2.0050000000000001e-01   5.7099999999999998e-02   1.3200000000000000e-02  -2.1307000000000000e+00   1.1162300000000000e+01   3.4824000000000002e+00   3.5639999999999999e-01   4.8099999999999997e-02   2.7778999999999998e+00
  -8.8200000000000001e-02  -1.3189999999999999e-01   8.5800000000000001e-02  -1.3370000000000001e-01   4.7600000000000003e-02   2.1899999999999999e-02  -1.9975000000000001e+00   1.0984400000000001e+01   3.5695000000000001e+00   3.7569999999999998e-01   7.6999999999999999e-02   2.8089000000000000e+00
  -2.1999999999999999e-02  -1.5390000000000001e-01   1.2010000000000001e+00  -2.1959999999999999e-01   7.6100000000000001e-02   8.8000000000000005e-03  -2.1751000000000000e+00   1.1117800000000001e+01   2.3506000000000000e+00   4.4309999999999999e-01   9.6199999999999994e-02   2.7513999999999998e+00
   0.0000000000000000e+00  -2.1980000000000000e-01   1.2867999999999999e+00  -2.6729999999999998e-01   7.6100000000000001e-02   0.0000000000000000e+00  -2.0863000000000000e+00   1.1051100000000000e+01   3.6564999999999999e+00   4.1420000000000001e-01   4.8099999999999997e-02   2.8089000000000000e+00
  -1.5429999999999999e-01  -3.9570000000000000e-01   1.3725000000000001e+00  -2.6729999999999998e-01   4.7600000000000003e-02   2.1899999999999999e-02  -2.3083000000000000e+00   1.0873200000000001e+01   3.1341999999999999e+00   3.6599999999999999e-01   9.5999999999999992e-03   2.8353999999999999e+00
  -2.2040000000000001e-01  -1.3189999999999999e-01   1.0294000000000001e+00  -1.3370000000000001e-01   7.6100000000000001e-02   4.3900000000000002e-02  -2.2195000000000000e+00   1.0984400000000001e+01   3.0470999999999999e+00   2.7939999999999998e-01   6.7400000000000002e-02   2.7425999999999999e+00
   4.4100000000000000e-02  -4.8359999999999997e-01   1.1152000000000000e+00  -2.5779999999999997e-01   9.5200000000000007e-02  -4.8200000000000000e-02  -2.4192000000000000e+00   1.0873200000000001e+01   2.5247000000000002e+00   3.2750000000000001e-01   3.8500000000000000e-02   2.7955999999999999e+00
  -1.1020000000000001e-01  -4.3999999999999997e-02   1.7160000000000000e-01  -1.2410000000000000e-01   4.7600000000000003e-02   2.1899999999999999e-02  -2.1972999999999998e+00   1.0984400000000001e+01   3.0470999999999999e+00   3.6599999999999999e-01   8.6599999999999996e-02   2.7646999999999999e+00
  -6.6100000000000006e-02  -2.4179999999999999e-01   1.2867999999999999e+00  -3.1509999999999999e-01   6.6600000000000006e-02  -3.0700000000000002e-02  -2.2195000000000000e+00   1.0917700000000000e+01   3.5695000000000001e+00   3.5639999999999999e-01   2.8899999999999999e-02   2.7955999999999999e+00
  -1.1020000000000001e-01  -1.7590000000000000e-01   9.4359999999999999e-01  -2.8639999999999999e-01   1.9000000000000000e-02   6.1400000000000003e-02  -2.2195000000000000e+00   1.1140100000000000e+01   3.7435999999999998e+00   3.0819999999999997e-01  -5.7700000000000001e-02   2.7778999999999998e+00
   0.0000000000000000e+00  -1.7590000000000000e-01   1.0294000000000001e+00  -2.3870000000000000e-01   9.4999999999999998e-03   8.3299999999999999e-02  -2.1528999999999998e+00   1.0984400000000001e+01   3.0470999999999999e+00   3.3710000000000001e-01   1.0580000000000001e-01   2.7955999999999999e+00
   0.0000000000000000e+00  -3.0780000000000002e-01   1.2010000000000001e+00  -2.1959999999999999e-01   1.4269999999999999e-01   5.2600000000000001e-02  -2.2416999999999998e+00   1.1184500000000000e+01   2.9600000000000000e+00   3.6599999999999999e-01   1.9199999999999998e-02   2.8132999999999999e+00
  -6.6100000000000006e-02  -3.2979999999999998e-01   8.5780000000000001e-01  -1.9089999999999999e-01   6.6600000000000006e-02   2.1899999999999999e-02  -2.2416999999999998e+00   1.1184500000000000e+01   3.2212000000000001e+00   3.9489999999999997e-01   4.8099999999999997e-02   2.8045000000000000e+00
  -6.6100000000000006e-02  -2.8580000000000000e-01   6.8630000000000002e-01  -2.0999999999999999e-01   0.0000000000000000e+00   7.0199999999999999e-02  -2.1307000000000000e+00   1.1095599999999999e+01   2.8730000000000002e+00   4.8159999999999997e-01   9.6199999999999994e-02   2.8266000000000000e+00
  -1.7630000000000001e-01  -6.6000000000000003e-02   6.8630000000000002e-01  -2.8639999999999999e-01   5.7099999999999998e-02   3.9500000000000000e-02  -2.1972999999999998e+00   1.1206799999999999e+01   3.7435999999999998e+00   2.6970000000000000e-01  -1.1550000000000001e-01   2.8001000000000000e+00
  -4.4100000000000000e-02  -2.6379999999999998e-01   9.4359999999999999e-01  -1.2410000000000000e-01   1.0470000000000000e-01   4.3900000000000002e-02  -2.0863000000000000e+00   1.0962199999999999e+01   3.2212000000000001e+00   3.7569999999999998e-01   6.7400000000000002e-02   2.8178000000000001e+00
   0.0000000000000000e+00  -3.0780000000000002e-01   1.2010000000000001e+00  -1.5279999999999999e-01  -4.7600000000000003e-02   2.6300000000000000e-02  -2.4192000000000000e+00   1.1117800000000001e+01   2.7858999999999998e+00   3.6599999999999999e-01  -9.5999999999999992e-03   2.7911999999999999e+00
  -4.4100000000000000e-02  -4.6170000000000000e-01   8.5780000000000001e-01  -1.3370000000000001e-01   1.1420000000000000e-01   2.6300000000000000e-02  -2.0640999999999998e+00   1.1117800000000001e+01   3.4824000000000002e+00   3.4680000000000000e-01   9.5999999999999992e-03   2.8266000000000000e+00
  -3.0859999999999999e-01  -3.9570000000000000e-01   1.1152000000000000e+00  -2.6729999999999998e-01   1.1420000000000000e-01   8.8000000000000005e-03  -2.2860999999999998e+00   1.0851000000000001e+01   3.3083000000000000e+00   4.2380000000000001e-01   9.6199999999999994e-02   2.8132999999999999e+00
  -1.9839999999999999e-01  -2.4179999999999999e-01   1.1152000000000000e+00  -2.6729999999999998e-01  -3.8100000000000002e-02   8.3299999999999999e-02  -2.1528999999999998e+00   1.0828799999999999e+01   3.8306000000000000e+00   3.5639999999999999e-01   4.8099999999999997e-02   2.7955999999999999e+00
  -2.2040000000000001e-01  -3.2979999999999998e-01   1.7160000000000000e-01  -2.8639999999999999e-01   7.6100000000000001e-02  -2.1899999999999999e-02  -2.3083000000000000e+00   1.1006700000000000e+01   2.9600000000000000e+00   3.6599999999999999e-01   5.7700000000000001e-02   2.7955999999999999e+00
  -2.1999999999999999e-02  -2.6379999999999998e-01   1.0294000000000001e+00  -1.2410000000000000e-01   9.5200000000000007e-02   5.2600000000000001e-02  -2.1528999999999998e+00   1.1095599999999999e+01   2.8730000000000002e+00   3.3710000000000001e-01   1.9199999999999998e-02   2.8178000000000001e+00
  -1.5429999999999999e-01  -1.7590000000000000e-01   1.1152000000000000e+00  -1.1459999999999999e-01   7.6100000000000001e-02   4.3900000000000002e-02  -2.2639000000000000e+00   1.0939900000000000e+01   3.0470999999999999e+00   3.7569999999999998e-01   8.6599999999999996e-02   2.7824000000000000e+00
  -2.1999999999999999e-02  -1.5390000000000001e-01   1.5441000000000000e+00  -2.6729999999999998e-01   7.6100000000000001e-02  -3.0700000000000002e-02  -2.1751000000000000e+00   1.0917700000000000e+01   3.3953000000000002e+00   3.2750000000000001e-01   7.6999999999999999e-02   2.8001000000000000e+00
  -1.7630000000000001e-01  -3.7369999999999998e-01   7.7210000000000001e-01  -2.2910000000000000e-01  -1.9000000000000000e-02   7.0199999999999999e-02  -2.1751000000000000e+00   1.1362399999999999e+01   2.9600000000000000e+00   3.3710000000000001e-01   9.5999999999999992e-03   2.8089000000000000e+00
