# Supplementary material for: Footwear and Foam Surface Alter Gait Initiation of Typical Subjects
Source: PLoS One. 2015 Aug 13;10(8):e0135821. doi: 10.1371/journal.pone.0135821 (PMC4536224; doi:10.1371/journal.pone.0135821)
Supplement: S1 Dataset — (ZIP) [file pone.0135821.s001.zip › 6_barefoot_av1_01.txt]

   1.7677800000000001e+01   4.0229999999999997e+00   3.0032900000000001e+02   2.5482099999999999e+01   3.1421299999999999e+01  -3.8283000000000000e+00  -1.7023499999999999e+01  -6.6707000000000001e+00   3.3944770000000000e+02   1.4901899999999999e+01  -4.2221499999999999e+01   1.7340000000000000e+00
   1.7303100000000001e+01   3.9131000000000000e+00   2.9904230000000001e+02   2.5367599999999999e+01   3.1373699999999999e+01  -3.8151000000000002e+00  -1.6846000000000000e+01  -5.9813999999999998e+00   3.3979590000000002e+02   1.5007899999999999e+01  -4.2308100000000003e+01   1.7694000000000001e+00
   1.7214900000000000e+01   3.5613000000000001e+00   2.9766969999999998e+02   2.5205300000000001e+01   3.1192900000000002e+01  -3.8502000000000001e+00  -1.6690600000000000e+01  -5.6700999999999997e+00   3.3997010000000000e+02   1.4863400000000000e+01  -4.2519799999999996e+01   1.7030000000000001e+00
   1.7082699999999999e+01   3.6713000000000000e+00   2.9646879999999999e+02   2.5148000000000000e+01   3.1078700000000001e+01  -3.8502000000000001e+00  -1.6623999999999999e+01  -6.5594999999999999e+00   3.4118889999999999e+02   1.4978999999999999e+01  -4.2635300000000001e+01   1.6853000000000000e+00
   1.7016500000000001e+01   3.4733999999999998e+00   2.9646879999999999e+02   2.5004799999999999e+01   3.1002600000000001e+01  -3.7581000000000002e+00  -1.7378599999999999e+01  -5.8701999999999996e+00   3.4179829999999998e+02   1.4921200000000001e+01  -4.2596800000000002e+01   1.7206999999999999e+00
   1.6840199999999999e+01   3.6932000000000000e+00   2.9458150000000001e+02   2.4813800000000001e+01   3.0869399999999999e+01  -3.7976000000000001e+00  -1.6823799999999999e+01  -6.0702999999999996e+00   3.4319130000000001e+02   1.4930800000000000e+01  -4.2750700000000002e+01   1.6898000000000000e+00
   1.6707899999999999e+01   3.6493000000000002e+00   2.9346629999999999e+02   2.4718299999999999e+01   3.0840800000000002e+01  -3.7669000000000001e+00  -1.7289899999999999e+01  -6.7152000000000003e+00   3.4327830000000000e+02   1.4863400000000000e+01  -4.2846899999999998e+01   1.7162999999999999e+00
   1.6465499999999999e+01   3.4293999999999998e+00   2.9226540000000000e+02   2.4556000000000001e+01   3.0802800000000001e+01  -3.7231000000000001e+00  -1.7245500000000000e+01  -5.8701999999999996e+00   3.4528070000000002e+02   1.4921200000000001e+01  -4.2991300000000003e+01   1.6676000000000000e+00
   1.6443400000000000e+01   3.2974999999999999e+00   2.9123599999999999e+02   2.4365100000000002e+01   3.0698100000000000e+01  -3.7231000000000001e+00  -1.7711600000000001e+01  -6.2705000000000002e+00   3.4641250000000002e+02   1.4776700000000000e+01  -4.3116399999999999e+01   1.6986000000000001e+00
   1.6311199999999999e+01   3.1656000000000000e+00   2.9072120000000001e+02   2.4221900000000002e+01   3.0660000000000000e+01  -3.6353000000000000e+00  -1.7889099999999999e+01  -6.9375000000000000e+00   3.4763139999999999e+02   1.4795999999999999e+01  -4.3231800000000000e+01   1.6676000000000000e+00
   1.6222999999999999e+01   3.1217000000000001e+00   2.9029230000000001e+02   2.4097799999999999e+01   3.0545800000000000e+01  -3.6309999999999998e+00  -1.7955700000000000e+01  -6.4706000000000001e+00   3.4832780000000002e+02   1.4709300000000001e+01  -4.3453099999999999e+01   1.6277999999999999e+00
   1.5870300000000000e+01   2.9018000000000002e+00   2.8900560000000002e+02   2.3925899999999999e+01   3.0536300000000001e+01  -3.5564000000000000e+00  -1.8288599999999999e+01  -6.6040000000000001e+00   3.4867610000000002e+02   1.4747800000000000e+01  -4.3530099999999997e+01   1.5526000000000000e+00
   1.6112800000000000e+01   2.7698999999999998e+00   2.8857670000000002e+02   2.3629899999999999e+01   3.0593399999999999e+01  -3.5564000000000000e+00  -1.8310800000000000e+01  -7.4489000000000001e+00   3.4972080000000000e+02   1.4670700000000000e+01  -4.3530099999999997e+01   1.5438000000000001e+00
   1.5715999999999999e+01   2.3302999999999998e+00   2.8883400000000000e+02   2.3534500000000001e+01   3.0583900000000000e+01  -3.5038000000000000e+00  -1.8799099999999999e+01  -6.8486000000000002e+00   3.5093959999999998e+02   1.4622600000000000e+01  -4.3751399999999997e+01   1.5394000000000001e+00
   1.5539700000000000e+01   2.4841000000000002e+00   2.8780459999999999e+02   2.3295800000000000e+01   3.0555299999999999e+01  -3.4687000000000001e+00  -1.8732500000000002e+01  -7.4934000000000003e+00   3.5163610000000000e+02   1.4526199999999999e+01  -4.3789900000000003e+01   1.5127999999999999e+00
   1.5451499999999999e+01   2.2863000000000002e+00   2.8651780000000002e+02   2.2961600000000001e+01   3.0460200000000000e+01  -3.4643000000000002e+00  -1.9242999999999999e+01  -7.5378999999999996e+00   3.5163610000000000e+02   1.4516600000000000e+01  -4.3847600000000000e+01   1.5305000000000000e+00
   1.5120900000000001e+01   1.9126000000000001e+00   2.8540269999999998e+02   2.2751600000000000e+01   3.0364999999999998e+01  -3.4336000000000002e+00  -1.9265200000000000e+01  -7.3377999999999997e+00   3.5224549999999999e+02   1.4429900000000000e+01  -4.3982300000000002e+01   1.4553000000000000e+00
   1.4878399999999999e+01   1.6268000000000000e+00   2.8523110000000003e+02   2.2388800000000000e+01   3.0317499999999999e+01  -3.3898000000000001e+00  -1.9575900000000001e+01  -7.8714000000000004e+00   3.5276790000000000e+02   1.4449199999999999e+01  -4.4001600000000003e+01   1.4198999999999999e+00
   1.4790300000000000e+01   1.4948999999999999e+00   2.8351540000000000e+02   2.2045100000000001e+01   3.0203299999999999e+01  -3.2976999999999999e+00  -1.9598099999999999e+01  -7.7824999999999998e+00   3.5337729999999999e+02   1.4352900000000000e+01  -4.4117100000000001e+01   1.3934000000000000e+00
   1.4459600000000000e+01   1.4289000000000001e+00   2.8137079999999997e+02   2.1739500000000000e+01   3.0155700000000000e+01  -3.2319000000000000e+00  -1.9753499999999999e+01  -8.0047999999999995e+00   3.5302910000000003e+02   1.4333600000000001e+01  -4.4145899999999997e+01   1.3624000000000001e+00
   1.4327400000000001e+01   1.1212000000000000e+00   2.8068450000000001e+02   2.1462700000000002e+01   3.0108100000000000e+01  -3.2275000000000000e+00  -1.9842300000000002e+01  -8.1382999999999992e+00   3.5442210000000000e+02   1.4198700000000001e+01  -4.4242100000000001e+01   1.3535999999999999e+00
   1.4239200000000000e+01   9.6730000000000005e-01   2.7948360000000002e+02   2.1090299999999999e+01   3.0070000000000000e+01  -3.1267000000000000e+00  -1.9864500000000000e+01  -8.2493999999999996e+00   3.5494439999999997e+02   1.4179500000000001e+01  -4.4261400000000002e+01   1.3713000000000000e+00
   1.4084899999999999e+01   5.2759999999999996e-01   2.7854000000000002e+02   2.0823000000000000e+01   2.9974900000000002e+01  -3.0301999999999998e+00  -1.9997599999999998e+01  -8.0271000000000008e+00   3.5598910000000001e+02   1.4189100000000000e+01  -4.4415300000000002e+01   1.3359000000000001e+00
   1.3886500000000000e+01  -1.3189999999999999e-01   2.7716739999999999e+02   2.0402899999999999e+01   2.9870200000000001e+01  -3.0257999999999998e+00  -1.9997599999999998e+01  -8.3605999999999998e+00   3.5633740000000000e+02   1.4054200000000000e+01  -4.4569299999999998e+01   1.2827999999999999e+00
   1.3798400000000001e+01  -2.6379999999999998e-01   2.7485120000000001e+02   1.9858699999999999e+01   2.9708400000000001e+01  -2.9205999999999999e+00  -2.0019800000000000e+01  -8.6941000000000006e+00   3.5825270000000000e+02   1.4035000000000000e+01  -4.4694400000000002e+01   1.2430000000000001e+00
   1.3511799999999999e+01  -1.4069000000000000e+00   2.7287819999999999e+02   1.9190400000000000e+01   2.9508600000000001e+01  -2.7846000000000002e+00  -2.0064200000000000e+01  -8.8276000000000003e+00   3.5894920000000002e+02   1.3909700000000001e+01  -4.4838700000000003e+01   1.2474000000000001e+00
   1.3115100000000000e+01  -2.0005000000000002e+00   2.7047629999999998e+02   1.8703499999999998e+01   2.9346800000000002e+01  -2.6924999999999999e+00  -2.0286200000000001e+01  -8.8276000000000003e+00   3.5903620000000001e+02   1.3784500000000000e+01  -4.5021500000000003e+01   1.2253000000000001e+00
   1.2872600000000000e+01  -3.1217000000000001e+00   2.6755959999999999e+02   1.8006499999999999e+01   2.9070900000000002e+01  -2.4820000000000002e+00  -2.0485900000000001e+01  -9.0276999999999994e+00   3.5964569999999998e+02   1.3746000000000000e+01  -4.5079300000000003e+01   1.1721999999999999e+00
   1.2519900000000000e+01  -3.9131000000000000e+00   2.6464299999999997e+02   1.7433599999999998e+01   2.8728300000000001e+01  -2.3285999999999998e+00  -2.0641300000000001e+01  -9.2944999999999993e+00   3.6260570000000001e+02   1.3659300000000000e+01  -4.5339100000000002e+01   1.1413000000000000e+00
   1.2035000000000000e+01  -4.6604999999999999e+00   2.6215519999999998e+02   1.6631699999999999e+01   2.8633199999999999e+01  -2.2671999999999999e+00  -2.0552499999999998e+01  -9.6724999999999994e+00   3.6304100000000000e+02   1.3688200000000000e+01  -4.5531500000000001e+01   1.1059000000000001e+00
   1.1946800000000000e+01  -5.2541000000000002e+00   2.6052539999999999e+02   1.5982400000000000e+01   2.8528500000000001e+01  -2.1049000000000002e+00  -2.1085200000000000e+01  -1.0072800000000001e+01   3.6460809999999998e+02   1.3534100000000000e+01  -4.5666200000000003e+01   1.0306999999999999e+00
   1.1792500000000000e+01  -5.9356000000000000e+00   2.5889550000000003e+02   1.5514600000000000e+01   2.8262000000000000e+01  -2.0171999999999999e+00  -2.0929800000000000e+01  -1.0250600000000000e+01   3.6582690000000002e+02   1.3370300000000000e+01  -4.5887500000000003e+01   9.6870000000000001e-01
   1.1153300000000000e+01  -6.3752000000000004e+00   2.5563570000000001e+02   1.4855800000000000e+01   2.7957500000000000e+01  -1.9076000000000000e+00  -2.1440300000000001e+01  -1.0717599999999999e+01   3.6817759999999998e+02   1.3119899999999999e+01  -4.6166499999999999e+01   9.2889999999999995e-01
   1.0910900000000000e+01  -6.5071000000000003e+00   2.5271899999999999e+02   1.4435700000000001e+01   2.7833800000000000e+01  -1.8636999999999999e+00  -2.1728800000000000e+01  -1.1028900000000000e+01   3.7122469999999998e+02   1.2975400000000000e+01  -4.6503300000000003e+01   8.2720000000000005e-01
   1.0602300000000000e+01  -6.7489999999999997e+00   2.4903030000000001e+02   1.4044300000000000e+01   2.7472200000000001e+01  -1.8593000000000000e+00  -2.1906400000000001e+01  -1.1673700000000000e+01   3.7357530000000003e+02   1.2802000000000000e+01  -4.6965200000000003e+01   7.3870000000000002e-01
   1.0161400000000000e+01  -6.7050000000000001e+00   2.4517009999999999e+02   1.3643300000000000e+01   2.7120100000000001e+01  -1.7453000000000001e+00  -2.2505700000000001e+01  -1.2652100000000001e+01   3.7688360000000000e+02   1.2426299999999999e+01  -4.7359699999999997e+01   6.3700000000000001e-01
   9.9629999999999992e+00  -6.4851999999999999e+00   2.4096670000000000e+02   1.3127700000000001e+01   2.6720500000000001e+01  -1.7145999999999999e+00  -2.3304700000000000e+01  -1.3519299999999999e+01   3.8001769999999999e+02   1.2185499999999999e+01  -4.7821500000000000e+01   5.7060000000000000e-01
   9.5001999999999995e+00  -6.3971999999999998e+00   2.3787840000000000e+02   1.2831799999999999e+01   2.6434999999999999e+01  -1.6752000000000000e+00  -2.3770800000000001e+01  -1.4386500000000000e+01   3.8376130000000001e+02   1.1925400000000000e+01  -4.8244900000000001e+01   4.4230000000000003e-01
   9.2356999999999996e+00  -6.0454999999999997e+00   2.3487600000000000e+02   1.2335300000000000e+01   2.6073399999999999e+01  -1.6752000000000000e+00  -2.4037099999999999e+01  -1.5009100000000000e+01   3.8672140000000002e+02   1.1569000000000001e+01  -4.8745300000000000e+01   3.4949999999999998e-01
   8.9490999999999996e+00  -5.4958999999999998e+00   2.2972900000000001e+02   1.2115700000000000e+01   2.5616599999999998e+01  -1.7015000000000000e+00  -2.4813900000000000e+01  -1.5765100000000000e+01   3.9063909999999998e+02   1.1385999999999999e+01  -4.9197499999999998e+01   2.1679999999999999e-01
   8.6625999999999994e+00  -5.0122999999999998e+00   2.2629759999999999e+02   1.1781599999999999e+01   2.5236000000000001e+01  -1.7979000000000001e+00  -2.5546399999999998e+01  -1.6143100000000000e+01   3.9481799999999998e+02   1.1029500000000001e+01  -4.9745899999999999e+01   1.6810000000000000e-01
   8.5744000000000007e+00  -4.5286000000000000e+00   2.2243740000000000e+02   1.1523800000000000e+01   2.4741199999999999e+01  -1.8286000000000000e+00  -2.5768300000000000e+01  -1.6876899999999999e+01   3.9873570000000001e+02   1.0769500000000001e+01  -5.0294400000000003e+01   4.4200000000000003e-02
   8.4641999999999999e+00  -3.9131000000000000e+00   2.1866290000000001e+02   1.1151400000000001e+01   2.4493800000000000e+01  -1.8286000000000000e+00  -2.6900300000000001e+01  -1.7588400000000000e+01   4.0256630000000001e+02   1.0441900000000000e+01  -5.0785100000000000e+01  -5.7500000000000002e-02
   8.1555999999999997e+00  -3.4514000000000000e+00   2.1583199999999999e+02   1.1036899999999999e+01   2.4179700000000000e+01  -1.8899999999999999e+00  -2.7321999999999999e+01  -1.8455600000000000e+01   4.0587459999999999e+02   1.0307100000000000e+01  -5.1323999999999998e+01  -1.0170000000000000e-01
   8.1776000000000000e+00  -2.6600000000000001e+00   2.1334430000000000e+02   1.0779100000000000e+01   2.3799099999999999e+01  -1.9382999999999999e+00  -2.8276399999999999e+01  -1.8700199999999999e+01   4.1014060000000001e+02   1.0027699999999999e+01  -5.1660699999999999e+01  -2.7870000000000000e-01
   8.0673999999999992e+00  -1.9346000000000001e+00   2.0931240000000000e+02   1.0521300000000000e+01   2.3504100000000001e+01  -1.9953000000000001e+00  -2.8875599999999999e+01  -1.9211600000000001e+01   4.1301360000000000e+02   9.8351000000000006e+00  -5.2103299999999997e+01  -3.4060000000000001e-01
   7.7587999999999999e+00  -1.4289000000000001e+00   2.0648159999999999e+02   1.0397200000000000e+01   2.3180599999999998e+01  -2.0785999999999998e+00  -2.9386099999999999e+01  -1.9856400000000001e+01   4.1545119999999997e+02   9.4978999999999996e+00  -5.2574800000000003e+01  -4.7330000000000000e-01
   7.4501999999999997e+00  -5.7160000000000000e-01   2.0416540000000001e+02   1.0177600000000000e+01   2.2999800000000000e+01  -2.1267999999999998e+00  -3.0473700000000001e+01  -2.0590199999999999e+01   4.1815010000000001e+02   9.3341999999999992e+00  -5.2873100000000001e+01  -4.9099999999999999e-01
   7.5164000000000000e+00   3.7369999999999998e-01   2.0210659999999999e+02   1.0005699999999999e+01   2.2619100000000000e+01  -2.2101999999999999e+00  -3.0717800000000000e+01  -2.1012699999999999e+01   4.2119720000000001e+02   9.1318999999999999e+00  -5.3113700000000001e+01  -6.4580000000000004e-01
   7.2077999999999998e+00   5.7160000000000000e-01   2.0099140000000000e+02   9.7766000000000002e+00   2.2676200000000001e+01  -2.2321000000000000e+00  -3.1494599999999998e+01  -2.1590800000000002e+01   4.2250310000000002e+02   8.8813999999999993e+00  -5.3267600000000002e+01  -7.4309999999999998e-01
   7.1637000000000004e+00   7.6939999999999997e-01   1.9918989999999999e+02   9.6620000000000008e+00   2.2438300000000002e+01  -2.3109999999999999e+00  -3.1894100000000002e+01  -2.2146699999999999e+01   4.2450549999999998e+02   8.7658000000000005e+00  -5.3546700000000001e+01  -7.7849999999999997e-01
   6.8771000000000004e+00   1.1431000000000000e+00   1.9867519999999999e+02   9.3756000000000004e+00   2.2409800000000001e+01  -2.2584000000000000e+00  -3.2426800000000000e+01  -2.2391300000000001e+01   4.2563729999999998e+02   8.6310000000000002e+00  -5.3768000000000001e+01  -8.7580000000000002e-01
   6.6787999999999998e+00   1.1431000000000000e+00   1.9610169999999999e+02   9.2324000000000002e+00   2.2257500000000000e+01  -2.2584000000000000e+00  -3.3070500000000003e+01  -2.3147300000000001e+01   4.2720440000000002e+02   8.4382999999999999e+00  -5.3912300000000002e+01  -9.6430000000000005e-01
   6.6125999999999996e+00   8.5740000000000005e-01   1.9558699999999999e+02   9.0222999999999995e+00   2.2314599999999999e+01  -2.2321000000000000e+00  -3.3603099999999998e+01  -2.3547599999999999e+01   4.2842320000000001e+02   8.2456999999999994e+00  -5.4037399999999998e+01  -1.0174000000000001e+00
   6.1938000000000004e+00   8.3540000000000003e-01   1.9498650000000001e+02   8.7645999999999997e+00   2.2219500000000000e+01  -2.1488000000000000e+00  -3.3647500000000001e+01  -2.3992300000000000e+01   4.2964210000000003e+02   7.8893000000000004e+00  -5.4287500000000001e+01  -1.1235999999999999e+00
   6.1276999999999999e+00   3.5170000000000001e-01   1.9430029999999999e+02   8.6118000000000006e+00   2.2152899999999999e+01  -2.0918000000000001e+00  -3.4002600000000001e+01  -2.4459199999999999e+01   4.3190559999999999e+02   7.7832999999999997e+00  -5.4479999999999997e+01  -1.1811000000000000e+00
   5.8632000000000000e+00  -1.0990000000000000e-01   1.9464340000000001e+02   8.4398999999999997e+00   2.2190899999999999e+01  -2.0259999999999998e+00  -3.4180199999999999e+01  -2.5193000000000001e+01   4.3207970000000000e+02   7.6195000000000004e+00  -5.4720500000000001e+01  -1.2253000000000001e+00
   5.6428000000000003e+00  -8.1340000000000001e-01   1.9438610000000000e+02   8.2775999999999996e+00   2.2190899999999999e+01  -1.9645999999999999e+00  -3.4380000000000003e+01  -2.5615500000000001e+01   4.3364679999999998e+02   7.4847000000000001e+00  -5.4797499999999999e+01  -1.3138000000000001e+00
   5.7088999999999999e+00  -9.2330000000000001e-01   1.9575860000000000e+02   7.9912000000000001e+00   2.2257500000000000e+01  -1.8636999999999999e+00  -3.4513100000000001e+01  -2.6282499999999999e+01   4.3495269999999999e+02   7.3594999999999997e+00  -5.4922600000000003e+01  -1.3580000000000001e+00
   5.5326000000000004e+00  -1.6268000000000000e+00   1.9584440000000001e+02   7.8575999999999997e+00   2.2438300000000002e+01  -1.8023000000000000e+00  -3.4823900000000002e+01  -2.6504899999999999e+01   4.3669389999999999e+02   7.1957000000000004e+00  -5.5009200000000000e+01  -1.3977999999999999e+00
   5.5766999999999998e+00  -2.5280999999999998e+00   1.9695959999999999e+02   7.6951999999999998e+00   2.2571600000000000e+01  -1.7015000000000000e+00  -3.5489699999999999e+01  -2.6994100000000000e+01   4.3765159999999997e+02   7.0994000000000002e+00  -5.5153500000000001e+01  -1.4509000000000001e+00
   5.5105000000000004e+00  -2.9018000000000002e+00   1.9824629999999999e+02   7.4946999999999999e+00   2.2742799999999999e+01  -1.6400999999999999e+00  -3.5312199999999997e+01  -2.7483300000000000e+01   4.3834809999999999e+02   6.9837999999999996e+00  -5.5240099999999998e+01  -1.5173000000000001e+00
   5.4443999999999999e+00  -3.4293999999999998e+00   1.9944730000000001e+02   7.4279000000000002e+00   2.2838000000000001e+01  -1.5085000000000000e+00  -3.5889200000000002e+01  -2.7816800000000001e+01   4.3921870000000001e+02   6.9356000000000000e+00  -5.5413300000000000e+01  -1.5127999999999999e+00
   5.4664000000000001e+00  -3.7372000000000001e+00   2.0090559999999999e+02   7.4279000000000002e+00   2.3132999999999999e+01  -1.4690000000000001e+00  -3.6244300000000003e+01  -2.7972500000000000e+01   4.3982810000000001e+02   6.8392999999999997e+00  -5.5442200000000000e+01  -1.5305000000000000e+00
   5.6207000000000003e+00  -4.3087999999999997e+00   2.0287870000000001e+02   7.3228999999999997e+00   2.3370899999999999e+01  -1.3770000000000000e+00  -3.6621699999999997e+01  -2.8572800000000001e+01   4.4017630000000003e+02   6.7622000000000000e+00  -5.5422899999999998e+01  -1.5526000000000000e+00
   5.9513999999999996e+00  -4.8803999999999998e+00   2.0416540000000001e+02   7.2083000000000004e+00   2.3561199999999999e+01  -1.3024000000000000e+00  -3.6843600000000002e+01  -2.9150900000000000e+01   4.4035050000000001e+02   6.8007000000000000e+00  -5.5461399999999998e+01  -1.5880000000000001e+00
   6.1718000000000002e+00  -5.1661000000000001e+00   2.0673890000000000e+02   7.1509999999999998e+00   2.3770600000000002e+01  -1.2892999999999999e+00  -3.7598199999999999e+01  -2.9039800000000000e+01   4.4061160000000001e+02   6.8296000000000001e+00  -5.5471100000000000e+01  -1.5924000000000000e+00
   6.4583000000000004e+00  -5.6058000000000003e+00   2.0965559999999999e+02   7.2942999999999998e+00   2.4075099999999999e+01  -1.1839999999999999e+00  -3.7620399999999997e+01  -2.9173200000000001e+01   4.4043750000000000e+02   6.8777999999999997e+00  -5.5480699999999999e+01  -1.5748000000000000e+00
   6.7889999999999997e+00  -5.7157000000000000e+00   2.1308690000000001e+02   7.1605999999999996e+00   2.4370100000000001e+01  -1.0831000000000000e+00  -3.8264099999999999e+01  -2.9551200000000001e+01   4.4078579999999999e+02   6.8489000000000004e+00  -5.5384500000000003e+01  -1.5791999999999999e+00
   7.1637000000000004e+00  -6.2432999999999996e+00   2.1403049999999999e+02   7.3037999999999998e+00   2.4588899999999999e+01  -1.1226000000000000e+00  -3.8286299999999997e+01  -2.9529000000000000e+01   4.3939280000000002e+02   6.8971000000000000e+00  -5.5403700000000001e+01  -1.5924000000000000e+00
   7.5384000000000002e+00  -6.0015000000000001e+00   2.1737610000000001e+02   7.3514999999999997e+00   2.5064699999999998e+01  -1.0611999999999999e+00  -3.8264099999999999e+01  -2.9907000000000000e+01   4.3956689999999998e+02   6.8874000000000004e+00  -5.5288200000000003e+01  -1.6323000000000001e+00
   7.9793000000000003e+00  -6.4631999999999996e+00   2.2080750000000000e+02   7.5233999999999996e+00   2.5245500000000000e+01  -1.0261000000000000e+00  -3.8530400000000000e+01  -3.0151599999999998e+01   4.3930570000000000e+02   7.0705000000000000e+00  -5.5105400000000003e+01  -1.6809000000000001e+00
   8.1114999999999995e+00  -6.6170999999999998e+00   2.2372409999999999e+02   7.6570999999999998e+00   2.5578600000000002e+01  -1.0437000000000001e+00  -3.8863300000000002e+01  -3.0418399999999998e+01   4.3730340000000001e+02   6.9260000000000002e+00  -5.4980300000000000e+01  -1.6720999999999999e+00
   8.5963999999999992e+00  -7.0128000000000004e+00   2.2604030000000000e+02   7.8956999999999997e+00   2.5911600000000000e+01  -9.0769999999999995e-01  -3.9040900000000001e+01  -3.0485099999999999e+01   4.3625860000000000e+02   7.0511999999999997e+00  -5.4730200000000004e+01  -1.6941999999999999e+00
   8.8609000000000009e+00  -7.1886000000000001e+00   2.2998630000000000e+02   8.0961999999999996e+00   2.6377900000000000e+01  -9.0769999999999995e-01  -3.9018700000000003e+01  -3.0796399999999998e+01   4.3408210000000003e+02   7.0030000000000001e+00  -5.4566600000000001e+01  -1.6765000000000001e+00
   9.3459000000000003e+00  -7.4964000000000004e+00   2.3367500000000001e+02   8.3063000000000002e+00   2.6625299999999999e+01  -8.6390000000000000e-01  -3.9107500000000002e+01  -3.1085500000000000e+01   4.3242800000000000e+02   7.0800999999999998e+00  -5.4374099999999999e+01  -1.7252000000000001e+00
   9.8087000000000000e+00  -7.7821999999999996e+00   2.3796420000000001e+02   8.3348999999999993e+00   2.7015499999999999e+01  -8.5070000000000001e-01  -3.9018700000000003e+01  -3.1129899999999999e+01   4.3016440000000000e+02   7.1957000000000004e+00  -5.3998899999999999e+01  -1.7649999999999999e+00
   1.0271599999999999e+01  -7.8041999999999998e+00   2.4088090000000000e+02   8.6691000000000003e+00   2.7405600000000000e+01  -8.4630000000000005e-01  -3.9063099999999999e+01  -3.1663599999999999e+01   4.2816199999999998e+02   7.3209000000000000e+00  -5.3662100000000002e+01  -1.7473000000000001e+00
   1.0492100000000001e+01  -8.1778999999999993e+00   2.4431219999999999e+02   8.9364000000000008e+00   2.7719600000000000e+01  -7.7620000000000000e-01  -3.9040900000000001e+01  -3.1819199999999999e+01   4.2572430000000003e+02   7.4943000000000000e+00  -5.3335000000000001e+01  -1.8533999999999999e+00
   1.1197400000000000e+01  -8.3097999999999992e+00   2.4791510000000000e+02   9.1845999999999997e+00   2.8138300000000001e+01  -7.7620000000000000e-01  -3.9151899999999998e+01  -3.2174999999999997e+01   4.2241609999999997e+02   7.6387999999999998e+00  -5.2950099999999999e+01  -1.9331000000000000e+00
   1.1373699999999999e+01  -8.5955999999999992e+00   2.5340530000000001e+02   9.5664999999999996e+00   2.8623600000000000e+01  -7.8930000000000000e-01  -3.9151899999999998e+01  -3.2086100000000002e+01   4.2076190000000003e+02   7.8121999999999998e+00  -5.2420900000000003e+01  -1.9198000000000000e+00
   1.1858700000000001e+01  -8.9253000000000000e+00   2.5735140000000001e+02   9.9007000000000005e+00   2.8975700000000000e+01  -7.8059999999999996e-01  -3.9329400000000000e+01  -3.2419600000000003e+01   4.1693130000000002e+02   7.9470999999999998e+00  -5.1814700000000002e+01  -1.9154000000000000e+00
   1.2453799999999999e+01  -8.7494999999999994e+00   2.6206950000000001e+02   1.0444900000000001e+01   2.9508600000000001e+01  -7.5429999999999997e-01  -3.9307200000000002e+01  -3.2530799999999999e+01   4.1344889999999998e+02   8.2937999999999992e+00  -5.1372100000000003e+01  -1.8623000000000001e+00
   1.3048900000000000e+01  -8.6615000000000002e+00   2.6670179999999999e+02   1.0721800000000000e+01   3.0041499999999999e+01  -7.9810000000000003e-01  -3.9262799999999999e+01  -3.2530799999999999e+01   4.0866059999999999e+02   8.5635999999999992e+00  -5.0814000000000000e+01  -1.8711000000000000e+00
   1.3798400000000001e+01  -8.7934000000000001e+00   2.7133409999999998e+02   1.1418799999999999e+01   3.0355499999999999e+01  -7.7620000000000000e-01  -3.9396000000000001e+01  -3.2530799999999999e+01   4.0517809999999997e+02   8.8043999999999993e+00  -5.0159700000000001e+01  -1.8490000000000000e+00
   1.4217200000000000e+01  -8.7494999999999994e+00   2.7691010000000000e+02   1.1962999999999999e+01   3.0878900000000002e+01  -8.1569999999999998e-01  -3.9307200000000002e+01  -3.2375100000000003e+01   4.0160870000000000e+02   9.3148999999999997e+00  -4.9697800000000001e+01  -1.8091999999999999e+00
   1.4922499999999999e+01  -8.9033999999999995e+00   2.8240019999999998e+02   1.2574000000000000e+01   3.1345199999999998e+01  -8.7270000000000003e-01  -3.9129700000000000e+01  -3.2108300000000000e+01   3.9673329999999999e+02   9.6616999999999997e+00  -4.8908799999999999e+01  -1.7738000000000000e+00
   1.5407400000000001e+01  -8.8813999999999993e+00   2.8806200000000001e+02   1.3194599999999999e+01   3.1982700000000001e+01  -8.5070000000000001e-01  -3.8974299999999999e+01  -3.1952600000000000e+01   3.9150970000000001e+02   1.0307100000000000e+01  -4.8196800000000003e+01  -1.6809000000000001e+00
   1.6046700000000001e+01  -9.0571999999999999e+00   2.9466730000000001e+02   1.3671900000000001e+01   3.2544199999999996e+01  -9.1210000000000002e-01  -3.8641399999999997e+01  -3.1663599999999999e+01   3.8785320000000002e+02   1.0605700000000001e+01  -4.7542499999999997e+01  -1.5659000000000001e+00
   1.6707899999999999e+01  -9.1890999999999998e+00   3.0178739999999999e+02   1.4407100000000000e+01   3.3276899999999998e+01  -8.9900000000000002e-01  -3.8774600000000000e+01  -3.1307800000000000e+01   3.8228129999999999e+02   1.1173999999999999e+01  -4.6705399999999997e+01  -1.5348999999999999e+00
   1.7192900000000002e+01  -9.6728000000000005e+00   3.0925049999999999e+02   1.4960900000000001e+01   3.4085700000000003e+01  -8.8580000000000003e-01  -3.8286299999999997e+01  -3.0907599999999999e+01   3.7801540000000000e+02   1.1723100000000001e+01  -4.5993400000000001e+01  -1.4111000000000000e+00
   1.7920300000000001e+01  -1.0266299999999999e+01   3.1739999999999998e+02   1.5657800000000000e+01   3.4913600000000002e+01  -8.2440000000000002e-01  -3.8019900000000000e+01  -3.0596299999999999e+01   3.7122469999999998e+02   1.2233599999999999e+01  -4.5146599999999999e+01  -1.2827999999999999e+00
   1.8603600000000000e+01  -1.1013800000000000e+01   3.2554950000000002e+02   1.6326100000000000e+01   3.5693899999999999e+01  -8.0249999999999999e-01  -3.7664800000000000e+01  -2.9818000000000001e+01   3.6643639999999999e+02   1.2869400000000001e+01  -4.4213299999999997e+01  -1.1634000000000000e+00
   1.9264800000000001e+01  -1.1519399999999999e+01   3.3507150000000001e+02   1.7147200000000002e+01   3.6712100000000000e+01  -7.6739999999999997e-01  -3.7442900000000002e+01  -2.9262100000000000e+01   3.6008100000000002e+02   1.3389600000000000e+01  -4.3405000000000001e+01  -9.8199999999999998e-01
   1.9727699999999999e+01  -1.2464700000000001e+01   3.4476499999999999e+02   1.7691400000000002e+01   3.7806399999999996e+01  -7.1919999999999995e-01  -3.6999000000000002e+01  -2.8528400000000001e+01   3.5268079999999998e+02   1.4025300000000000e+01  -4.2365800000000000e+01  -8.4489999999999998e-01
   2.0675500000000000e+01  -1.3410000000000000e+01   3.5471600000000001e+02   1.8445699999999999e+01   3.8777000000000001e+01  -6.5780000000000005e-01  -3.6133400000000002e+01  -2.7661200000000001e+01   3.4571600000000001e+02   1.4776700000000000e+01  -4.1317000000000000e+01  -6.9450000000000001e-01
   2.1380900000000000e+01  -1.4267300000000001e+01   3.6500999999999999e+02   1.9190400000000000e+01   3.9842799999999997e+01  -6.0950000000000004e-01  -3.5689500000000002e+01  -2.6416000000000000e+01   3.3918650000000002e+02   1.5470300000000000e+01  -4.0181600000000003e+01  -4.3350000000000000e-01
   2.2350700000000000e+01  -1.5498400000000000e+01   3.7684820000000002e+02   1.9925500000000000e+01   4.1022799999999997e+01  -5.0429999999999997e-01  -3.5001399999999997e+01  -2.5504300000000001e+01   3.3074169999999998e+02   1.6057900000000000e+01  -3.9007700000000000e+01  -2.0790000000000000e-01
   2.3629200000000001e+01  -1.6905400000000000e+01   3.8860050000000001e+02   2.0555700000000002e+01   4.2193199999999997e+01  -4.3850000000000000e-01  -3.4135800000000003e+01  -2.4125699999999998e+01   3.2177449999999999e+02   1.6789999999999999e+01  -3.7718400000000003e+01   0.0000000000000000e+00
   2.4378599999999999e+01  -1.8114500000000000e+01   4.0121080000000001e+02   2.1395800000000001e+01   4.3449300000000001e+01  -3.4639999999999999e-01  -3.3381200000000000e+01  -2.2747100000000000e+01   3.1306849999999997e+02   1.7473900000000000e+01  -3.6486800000000002e+01   2.2559999999999999e-01
   2.5524799999999999e+01  -1.9301600000000001e+01   4.1382100000000003e+02   2.2150099999999998e+01   4.4895699999999998e+01  -2.6750000000000002e-01  -3.2848500000000001e+01  -2.1079400000000000e+01   3.0349180000000001e+02   1.8128900000000002e+01  -3.5264800000000001e+01   4.8659999999999998e-01
   2.6781199999999998e+01  -2.0774500000000000e+01   4.2686009999999999e+02   2.2875699999999998e+01   4.6180399999999999e+01  -1.6230000000000000e-01  -3.1827500000000001e+01  -1.9545100000000001e+01   2.9391520000000003e+02   1.8754999999999999e+01  -3.3850299999999997e+01   7.8300000000000003e-01
   2.8236000000000001e+01  -2.2181400000000000e+01   4.3981349999999998e+02   2.3524899999999999e+01   4.7417400000000001e+01  -4.3900000000000002e-02  -3.1117300000000000e+01  -1.7899699999999999e+01   2.8346800000000002e+02   1.9188500000000001e+01  -3.2397399999999998e+01   1.0306999999999999e+00
   2.9514399999999998e+01  -2.3368600000000001e+01   4.5216629999999998e+02   2.4546500000000002e+01   4.8701999999999998e+01   1.1840000000000001e-01  -3.0318300000000001e+01  -1.6209800000000001e+01   2.7302080000000001e+02   1.9766500000000001e+01  -3.0954100000000000e+01   1.3092999999999999e+00
   3.0726700000000001e+01  -2.5259100000000000e+01   4.6503390000000002e+02   2.5052499999999998e+01   4.9948599999999999e+01   1.8420000000000000e-01  -2.9186299999999999e+01  -1.4608800000000000e+01   2.6283470000000000e+02   2.0190300000000001e+01  -2.9472300000000001e+01   1.5482000000000000e+00
   3.2203600000000002e+01  -2.6578199999999999e+01   4.7721519999999998e+02   2.5854500000000002e+01   5.1185699999999997e+01   2.8939999999999999e-01  -2.8076599999999999e+01  -1.2985600000000000e+01   2.5160400000000001e+02   2.0537099999999999e+01  -2.7971299999999999e+01   1.7427999999999999e+00
   3.3548099999999998e+01  -2.7963100000000001e+01   4.8965379999999999e+02   2.6436900000000001e+01   5.2289499999999997e+01   4.2099999999999999e-01  -2.7188800000000001e+01  -1.1518100000000000e+01   2.4019909999999999e+02   2.0816500000000001e+01  -2.6566500000000001e+01   2.0038000000000000e+00
   3.4914700000000003e+01  -2.9633900000000001e+01   5.0097730000000001e+02   2.7181600000000000e+01   5.3488500000000002e+01   5.7010000000000005e-01  -2.5990300000000001e+01  -1.0028300000000000e+01   2.2896830000000000e+02   2.1018699999999999e+01  -2.5074999999999999e+01   2.2073000000000000e+00
   3.5862499999999997e+01  -3.1370600000000000e+01   5.1161450000000002e+02   2.7811699999999998e+01   5.4573300000000003e+01   7.4990000000000001e-01  -2.4525400000000001e+01  -8.4050999999999991e+00   2.1791170000000000e+02   2.1066900000000000e+01  -2.3535499999999999e+01   2.3399999999999999e+00
   3.6854399999999998e+01  -3.3019300000000001e+01   5.2225170000000003e+02   2.8346399999999999e+01   5.5572499999999998e+01   9.2530000000000001e-01  -2.3238099999999999e+01  -7.2933000000000003e+00   2.0668090000000001e+02   2.1153600000000001e+01  -2.2265400000000000e+01   2.4727000000000001e+00
   3.8066800000000001e+01  -3.4668100000000003e+01   5.3168790000000001e+02   2.8995600000000000e+01   5.6657299999999999e+01   1.1402000000000001e+00  -2.1972999999999999e+01  -6.0702999999999996e+00   1.9632069999999999e+02   2.1009100000000000e+01  -2.1014500000000002e+01   2.5922000000000001e+00
   3.9168900000000001e+01  -3.5811300000000003e+01   5.3940840000000003e+02   2.9663900000000002e+01   5.7485199999999999e+01   1.2365999999999999e+00  -2.0663499999999999e+01  -5.1586999999999996e+00   1.8700530000000001e+02   2.0922400000000000e+01  -1.9831000000000000e+01   2.6187000000000000e+00
   3.9830100000000002e+01  -3.6844499999999996e+01   5.4781529999999998e+02   3.0265400000000000e+01   5.8265500000000003e+01   1.4646999999999999e+00  -1.9420600000000000e+01  -4.2248000000000001e+00   1.7890870000000001e+02   2.0710500000000000e+01  -1.8859200000000001e+01   2.6408000000000000e+00
   4.0645699999999998e+01  -3.8031599999999997e+01   5.5399170000000004e+02   3.0847799999999999e+01   5.9093299999999999e+01   1.5743000000000000e+00  -1.7889099999999999e+01  -3.4464999999999999e+00   1.7107329999999999e+02   2.0334800000000001e+01  -1.8050899999999999e+01   2.6452000000000000e+00
   4.1329000000000001e+01  -3.8998899999999999e+01   5.6128330000000005e+02   3.1363399999999999e+01   5.9854599999999998e+01   1.7672000000000001e+00  -1.6268899999999999e+01  -3.2909000000000002e+00   1.6489200000000000e+02   2.0113299999999999e+01  -1.7358200000000000e+01   2.5966000000000000e+00
   4.1439200000000000e+01  -3.9988100000000003e+01   5.6617300000000000e+02   3.1984000000000002e+01   6.0520699999999998e+01   1.9382999999999999e+00  -1.4759600000000001e+01  -3.2686000000000002e+00   1.5792720000000000e+02   1.9785799999999998e+01  -1.6809699999999999e+01   2.5434999999999999e+00
   4.1659599999999998e+01  -4.1043399999999998e+01   5.7132000000000005e+02   3.2432699999999997e+01   6.1272500000000001e+01   2.0874000000000001e+00  -1.3694300000000000e+01  -3.3797999999999999e+00   1.5392240000000001e+02   1.9564200000000000e+01  -1.6492200000000000e+01   2.4860000000000002e+00
   4.1549399999999999e+01  -4.1834800000000001e+01   5.7552340000000004e+02   3.3034199999999998e+01   6.1995699999999999e+01   2.2584000000000000e+00  -1.3649900000000001e+01  -3.4910000000000001e+00   1.5157180000000000e+02   1.9332999999999998e+01  -1.6290099999999999e+01   2.3311999999999999e+00
   4.1439200000000000e+01  -4.2362400000000001e+01   5.7869740000000002e+02   3.3702500000000001e+01   6.2547600000000003e+01   2.4645000000000001e+00  -1.3561100000000000e+01  -4.1581000000000001e+00   1.4582579999999999e+02   1.9005500000000001e+01  -1.5953300000000000e+01   2.3267000000000002e+00
   4.0932200000000002e+01  -4.2890000000000001e+01   5.8230029999999999e+02   3.4284900000000000e+01   6.3118499999999997e+01   2.6004000000000000e+00  -1.2318199999999999e+01  -3.6021999999999998e+00   1.4182110000000000e+02   1.8861000000000001e+01  -1.5712800000000000e+01   2.2648000000000001e+00
   4.0844099999999997e+01  -4.3109800000000000e+01   5.8530280000000005e+02   3.4972299999999997e+01   6.3870300000000000e+01   2.7757999999999998e+00  -1.0365000000000000e+01  -3.2242000000000002e+00   1.3729390000000001e+02   1.8716500000000000e+01  -1.5558800000000000e+01   2.2206000000000001e+00
   4.0248899999999999e+01  -4.3527500000000003e+01   5.8839099999999996e+02   3.5659700000000001e+01   6.4441199999999995e+01   2.8723000000000001e+00  -9.5882000000000005e+00  -2.8462000000000001e+00   1.3189619999999999e+02   1.8495000000000001e+01  -1.5289400000000001e+01   2.1320999999999999e+00
   3.9874200000000002e+01  -4.4296900000000001e+01   5.9147919999999999e+02   3.6289900000000003e+01   6.5040700000000001e+01   3.0916000000000001e+00  -9.0777000000000001e+00  -3.0684999999999998e+00   1.2919730000000001e+02   1.8186699999999998e+01  -1.5145099999999999e+01   2.1364999999999998e+00
   3.9477499999999999e+01  -4.5022399999999998e+01   5.9370960000000002e+02   3.6853200000000001e+01   6.5554599999999994e+01   3.1267000000000000e+00  -8.8780000000000001e+00  -3.3576000000000001e+00   1.2493140000000000e+02   1.7753200000000000e+01  -1.4615900000000000e+01   2.0613000000000001e+00
   3.8992500000000000e+01  -4.5396099999999997e+01   5.9594000000000005e+02   3.7464199999999998e+01   6.6030400000000000e+01   3.2801000000000000e+00  -8.0123999999999995e+00  -4.0247000000000002e+00   1.2040420000000000e+02   1.7483499999999999e+01  -1.4308000000000000e+01   1.9109000000000000e+00
   3.8683900000000001e+01  -4.5879700000000000e+01   5.9868499999999995e+02   3.8008400000000002e+01   6.6572800000000001e+01   3.3809999999999998e+00  -6.8582000000000001e+00  -4.0023999999999997e+00   1.1500650000000000e+02   1.6982600000000001e+01  -1.4028900000000000e+01   1.8004000000000000e+00
   3.8529600000000002e+01  -4.6209499999999998e+01   6.0177329999999995e+02   3.8648099999999999e+01   6.6972499999999997e+01   3.4863000000000000e+00  -6.5030999999999999e+00  -3.7355999999999998e+00   1.1004410000000000e+02   1.6385400000000001e+01  -1.3509300000000000e+01   1.7738000000000000e+00
   3.8507599999999996e+01  -4.6517299999999999e+01   6.0357470000000001e+02   3.9325899999999997e+01   6.7419700000000006e+01   3.4863000000000000e+00  -6.1036000000000001e+00  -3.9135000000000000e+00   1.0394990000000000e+02   1.5740000000000000e+01  -1.2835800000000001e+01   1.6234000000000000e+00
   3.8243099999999998e+01  -4.6935000000000002e+01   6.0631979999999999e+02   4.0013399999999997e+01   6.7724199999999996e+01   3.5871000000000000e+00  -5.6818999999999997e+00  -3.3353000000000002e+00   9.7942700000000002e+01   1.4959700000000000e+01  -1.2191100000000000e+01   1.6898000000000000e+00
   3.8397399999999998e+01  -4.6671199999999999e+01   6.1000850000000003e+02   4.0901299999999999e+01   6.8152400000000000e+01   3.5082000000000000e+00  -5.7929000000000004e+00  -1.3564000000000001e+00   9.2632000000000005e+01   1.4324000000000000e+01  -1.1498300000000000e+01   1.7561000000000000e+00
   3.8639899999999997e+01  -4.6649200000000000e+01   6.1163840000000005e+02   4.1884700000000002e+01   6.8456900000000005e+01   3.4291999999999998e+00  -6.0369999999999999e+00   4.4499999999999998e-02   8.6537800000000004e+01   1.3534100000000000e+01  -1.0728600000000000e+01   1.8490000000000000e+00
   3.8221100000000000e+01  -4.6363399999999999e+01   6.1361140000000000e+02   4.2877600000000001e+01   6.8742400000000004e+01   3.3765999999999998e+00  -5.1714000000000002e+00  -3.1130000000000002e-01   7.9398899999999998e+01   1.2378100000000000e+01  -9.7856000000000005e+00   1.6499999999999999e+00
   3.8419400000000003e+01  -4.6429299999999998e+01   6.1704280000000006e+02   4.3794199999999996e+01   6.9027900000000002e+01   3.2976999999999999e+00  -5.1714000000000002e+00  -1.6677000000000000e+00   7.0518799999999999e+01   1.1183700000000000e+01  -8.6598000000000006e+00   1.3801000000000001e+00
   3.8794100000000000e+01  -4.6165500000000002e+01   6.1867269999999996e+02   4.4739400000000003e+01   6.9180099999999996e+01   3.1924000000000001e+00  -4.7718999999999996e+00  -2.4681999999999999e+00   6.2683300000000003e+01   9.8928999999999991e+00  -7.7361000000000004e+00   1.1811000000000000e+00
   3.8683900000000001e+01  -4.6099600000000002e+01   6.2176089999999999e+02   4.5703600000000002e+01   6.9475099999999998e+01   3.0476999999999999e+00  -4.3280000000000003e+00  -2.4681999999999999e+00   5.5892600000000002e+01   8.8332999999999995e+00  -6.7643000000000004e+00   1.0174000000000001e+00
   3.8838200000000001e+01  -4.6187500000000000e+01   6.2227560000000005e+02   4.6429200000000002e+01   6.9579800000000006e+01   3.0697000000000001e+00  -3.5068000000000001e+00  -2.4237000000000002e+00   4.8492500000000000e+01   7.7061999999999999e+00  -5.8117000000000001e+00   9.1569999999999996e-01
   3.8639899999999997e+01  -4.5989699999999999e+01   6.2424860000000001e+02   4.7269399999999997e+01   6.9646400000000000e+01   2.9863000000000000e+00  -3.4401999999999999e+00  -1.7565999999999999e+00   4.2311300000000003e+01   6.8200000000000003e+00  -4.9938000000000002e+00   9.7319999999999995e-01
   3.8573700000000002e+01  -4.6341400000000000e+01   6.2570690000000002e+02   4.8052300000000002e+01   6.9731999999999999e+01   2.9117999999999999e+00  -3.5956000000000001e+00  -2.2239999999999999e-01   3.7697099999999999e+01   5.9145000000000003e+00  -4.3106999999999998e+00   1.1413000000000000e+00
   3.8772100000000002e+01  -4.6715100000000000e+01   6.2725099999999998e+02   4.8663400000000003e+01   6.9665400000000005e+01   2.8197000000000001e+00  -2.3748999999999998e+00   1.6232000000000000e+00   3.2299300000000002e+01   5.4135999999999997e+00  -3.5120000000000000e+00   1.0749000000000000e+00
   3.8728000000000002e+01  -4.6605200000000004e+01   6.2828039999999999e+02   4.9503500000000003e+01   6.9855800000000002e+01   2.7187999999999999e+00  -1.3317000000000001e+00   6.6710000000000003e-01   2.7510999999999999e+01   4.4118000000000004e+00  -3.0406000000000000e+00   1.0661000000000000e+00
   3.8838200000000001e+01  -4.6825000000000003e+01   6.2973879999999997e+02   5.0477400000000003e+01   6.9798699999999997e+01   2.5916999999999999e+00  -3.0185000000000000e+00   1.6677000000000000e+00   2.3680399999999999e+01   3.8050000000000002e+00  -2.3285000000000000e+00   1.3270000000000000e+00
   3.9014600000000002e+01  -4.6715100000000000e+01   6.3033929999999998e+02   5.1317500000000003e+01   6.9779600000000002e+01   2.4864000000000002e+00  -2.2416999999999998e+00   3.5354999999999999e+00   1.8630900000000000e+01   3.1981000000000002e+00  -1.6741999999999999e+00   1.2297000000000000e+00
   3.9301099999999998e+01  -4.7088799999999999e+01   6.3068240000000003e+02   5.2195900000000002e+01   6.9694000000000003e+01   2.3592000000000000e+00  -1.1984999999999999e+00   3.4020999999999999e+00   1.4277900000000001e+01   2.6682999999999999e+00  -1.2894000000000001e+00   1.2297000000000000e+00
   3.9345199999999998e+01  -4.6825000000000003e+01   6.2991030000000001e+02   5.3226999999999997e+01   6.9341899999999995e+01   2.2101999999999999e+00  -4.8830000000000001e-01   3.7801000000000000e+00   1.0099000000000000e+01   1.9555000000000000e+00  -8.6599999999999999e-01   1.1500999999999999e+00
   3.9543599999999998e+01  -4.6869000000000000e+01   6.3042499999999995e+02   5.4038600000000002e+01   6.9008799999999994e+01   2.0522999999999998e+00  -6.6600000000000006e-02   3.8690000000000002e+00   7.3131000000000004e+00   1.3678999999999999e+00  -3.2710000000000000e-01   9.3779999999999997e-01
   3.9896299999999997e+01  -4.6693100000000001e+01   6.2776570000000004e+02   5.5002899999999997e+01   6.8723399999999998e+01   1.8899999999999999e+00   1.2873000000000001e+00   1.5120000000000000e+00   3.3083000000000000e+00   4.1420000000000001e-01   9.6199999999999994e-02   2.9640000000000000e-01
   3.9786000000000001e+01  -4.6209499999999998e+01   6.2682209999999998e+02   5.5881200000000000e+01   6.8228499999999997e+01   1.7190000000000001e+00   1.9975000000000001e+00  -1.0227999999999999e+00   1.9153000000000000e+00   2.4079999999999999e-01   2.1170000000000000e-01   7.9600000000000004e-02
   3.9940300000000001e+01  -4.6253500000000003e+01   6.2596429999999998e+02   5.6788200000000003e+01   6.7857399999999998e+01   1.5041000000000000e+00   1.3761000000000001e+00  -1.1117999999999999e+00   3.2212000000000001e+00   2.4079999999999999e-01   2.9830000000000001e-01   2.4329999999999999e-01
   4.0315100000000001e+01  -4.5572000000000003e+01   6.2467750000000001e+02   5.7628399999999999e+01   6.7467299999999994e+01   1.2848999999999999e+00   7.1020000000000005e-01   1.2007000000000001e+00   3.6564999999999999e+00   3.8529999999999998e-01   2.6939999999999997e-01   2.6540000000000002e-01
   4.0160800000000002e+01  -4.5066400000000002e+01   6.2407700000000000e+02   5.8831400000000002e+01   6.7143699999999995e+01   1.0525000000000000e+00   2.3527000000000000e+00   5.1139999999999997e-01   2.2635999999999998e+00   5.7799999999999996e-01   8.6599999999999996e-02   2.3000000000000001e-01
   3.9984400000000001e+01  -4.5000399999999999e+01   6.2399130000000002e+02   5.9853000000000002e+01   6.6820200000000000e+01   7.8500000000000003e-01   2.8188000000000000e+00   4.6689999999999998e-01   3.0470999999999999e+00   5.8760000000000001e-01   2.8899999999999999e-02   1.9910000000000000e-01
   4.0138700000000000e+01  -4.4253000000000000e+01   6.2424860000000001e+02   6.0960500000000003e+01   6.6591800000000006e+01   5.6130000000000002e-01   1.9532000000000000e+00   1.3564000000000001e+00   2.7858999999999998e+00   5.1049999999999995e-01   1.8279999999999999e-01   2.6100000000000001e-01
   3.9874200000000002e+01  -4.3461599999999997e+01   6.2321920000000000e+02   6.2087100000000000e+01   6.6154100000000000e+01   2.7629999999999999e-01   1.4205000000000001e+00  -2.2200000000000001e-02   2.7858999999999998e+00   4.7199999999999998e-01   2.8870000000000001e-01   2.3890000000000000e-01
   3.9675800000000002e+01  -4.2977899999999998e+01   6.2296180000000004e+02   6.3223199999999999e+01   6.5820999999999998e+01   8.3299999999999999e-02   1.6646000000000001e+00  -2.2239999999999999e-01   9.5770000000000000e-01   3.1790000000000002e-01   2.1170000000000000e-01   2.2120000000000001e-01
   3.9323200000000000e+01  -4.2736100000000000e+01   6.2296180000000004e+02   6.4311599999999999e+01   6.5316699999999997e+01  -2.3240000000000000e-01   1.6646000000000001e+00   1.0672999999999999e+00   2.6118000000000001e+00   3.5639999999999999e-01   1.9239999999999999e-01   1.9460000000000000e-01
   3.9301099999999998e+01  -4.2648200000000003e+01   6.2193240000000003e+02   6.5037199999999999e+01   6.4926500000000004e+01  -4.3409999999999999e-01   2.0863000000000000e+00   8.6719999999999997e-01   3.6564999999999999e+00   6.0690000000000000e-01   1.7319999999999999e-01   2.2559999999999999e-01
   3.9543599999999998e+01  -4.2538200000000003e+01   6.2210400000000004e+02   6.5829700000000003e+01   6.4536400000000000e+01  -6.4900000000000002e-01   1.8644000000000001e+00   6.6710000000000003e-01   2.5247000000000002e+00   4.2380000000000001e-01   1.0580000000000001e-01   2.4329999999999999e-01
   3.9830100000000002e+01  -4.2362400000000001e+01   6.1918740000000003e+02   6.6784400000000005e+01   6.3946399999999997e+01  -9.3410000000000004e-01   1.7312000000000001e+00   5.3369999999999995e-01   2.6118000000000001e+00   5.0090000000000001e-01   2.2130000000000000e-01   2.5209999999999999e-01
   3.9653799999999997e+01  -4.2208500000000001e+01   6.1781479999999999e+02   6.7634100000000004e+01   6.3461100000000002e+01  -1.1402000000000001e+00   1.4871000000000001e+00   4.2249999999999999e-01   3.4824000000000002e+00   4.1420000000000001e-01   2.1170000000000000e-01   1.9910000000000000e-01
   3.9786000000000001e+01  -4.2208500000000001e+01   6.1652809999999999e+02   6.8531599999999997e+01   6.3137599999999999e+01  -1.3593999999999999e+00   1.6424000000000001e+00   5.1139999999999997e-01   1.8283000000000000e+00   4.8159999999999997e-01   1.8279999999999999e-01   2.2559999999999999e-01
   3.9653799999999997e+01  -4.2384399999999999e+01   6.1472659999999996e+02   6.9352699999999999e+01   6.2795000000000002e+01  -1.5874999999999999e+00   2.2860999999999998e+00   3.5580000000000001e-01   3.5695000000000001e+00   4.8159999999999997e-01   1.6360000000000000e-01   2.3440000000000000e-01
   3.9741999999999997e+01  -4.2252499999999998e+01   6.1326829999999995e+02   7.0297899999999998e+01   6.2500000000000000e+01  -1.7585000000000000e+00   1.9532000000000000e+00   1.0005999999999999e+00   2.7858999999999998e+00   5.0090000000000001e-01   1.7319999999999999e-01   2.3890000000000000e-01
   3.9521500000000003e+01  -4.2472299999999997e+01   6.1292510000000004e+02   7.1061700000000002e+01   6.2366799999999998e+01  -1.9470000000000001e+00   1.6424000000000001e+00   4.4469999999999998e-01   3.0470999999999999e+00   4.6239999999999998e-01   1.9239999999999999e-01   2.2120000000000001e-01
   3.9697899999999997e+01  -4.2516300000000001e+01   6.1198149999999998e+02   7.2045100000000005e+01   6.2157400000000003e+01  -2.1093000000000002e+00   1.7534000000000001e+00   1.1119999999999999e-01   2.6989000000000001e+00   4.5269999999999999e-01   1.8279999999999999e-01   2.2120000000000001e-01
   3.9389299999999999e+01  -4.2758099999999999e+01   6.1266780000000006e+02   7.2770700000000005e+01   6.2138399999999997e+01  -2.2715000000000001e+00   1.5758000000000001e+00   9.3389999999999995e-01   2.1764999999999999e+00   4.8159999999999997e-01   1.2509999999999999e-01   2.5209999999999999e-01
   3.9741999999999997e+01  -4.2977899999999998e+01   6.1223889999999994e+02   7.3887699999999995e+01   6.2043300000000002e+01  -2.4075000000000002e+00   1.8866000000000001e+00   6.6710000000000003e-01   3.2212000000000001e+00   5.8760000000000001e-01   1.7319999999999999e-01   2.3890000000000000e-01
   3.9609699999999997e+01  -4.3065800000000003e+01   6.1292510000000004e+02   7.4680199999999999e+01   6.2062300000000000e+01  -2.5390000000000001e+00   1.8422000000000001e+00   5.1139999999999997e-01   3.3083000000000000e+00   4.6239999999999998e-01   9.6199999999999994e-02   2.3440000000000000e-01
   3.9764000000000003e+01  -4.3439599999999999e+01   6.1309670000000006e+02   7.5577600000000004e+01   6.2214500000000001e+01  -2.7012999999999998e+00   1.7090000000000001e+00   7.5600000000000001e-01   2.5247000000000002e+00   4.5269999999999999e-01   1.8279999999999999e-01   2.3000000000000001e-01
   3.9345199999999998e+01  -4.4099100000000000e+01   6.1455499999999995e+02   7.6341399999999993e+01   6.2404899999999998e+01  -2.7671000000000001e+00   1.6202000000000001e+00   6.4480000000000004e-01   3.1341999999999999e+00   4.5269999999999999e-01   2.2130000000000000e-01   2.6540000000000002e-01
   3.9279100000000000e+01  -4.4626700000000000e+01   6.1541290000000004e+02   7.7257999999999996e+01   6.2557099999999998e+01  -2.8811000000000000e+00   1.6202000000000001e+00   2.4460000000000001e-01   2.8730000000000002e+00   4.9130000000000001e-01   2.2130000000000000e-01   2.4329999999999999e-01
   3.9124800000000000e+01  -4.5462100000000000e+01   6.1687120000000004e+02   7.8203199999999995e+01   6.2975800000000000e+01  -2.9380999999999999e+00   1.7978000000000001e+00   7.3380000000000001e-01   2.7858999999999998e+00   4.6239999999999998e-01   2.0210000000000000e-01   2.3000000000000001e-01
   3.8683900000000001e+01  -4.5901699999999998e+01   6.1850109999999995e+02   7.9005099999999999e+01   6.3232700000000001e+01  -2.9950999999999999e+00   1.6424000000000001e+00   8.0049999999999999e-01   3.5695000000000001e+00   4.8159999999999997e-01   1.9239999999999999e-01   1.9020000000000001e-01
   3.8485599999999998e+01  -4.7022900000000000e+01   6.2030259999999998e+02   7.9807100000000005e+01   6.3508699999999997e+01  -2.9863000000000000e+00   1.8866000000000001e+00   6.4480000000000004e-01   2.6118000000000001e+00   4.1420000000000001e-01   1.6360000000000000e-01   2.3000000000000001e-01
   3.8419400000000003e+01  -4.7528500000000001e+01   6.2253290000000004e+02   8.0838300000000004e+01   6.3965499999999999e+01  -3.1486000000000001e+00   1.9532000000000000e+00   3.3350000000000002e-01   2.6989000000000001e+00   4.2380000000000001e-01   1.7319999999999999e-01   2.1229999999999999e-01
   3.8375300000000003e+01  -4.9594999999999999e+01   6.2510640000000001e+02   8.1592500000000001e+01   6.4469800000000006e+01  -2.9950999999999999e+00   1.8200000000000001e+00   6.4480000000000004e-01   2.7858999999999998e+00   4.9130000000000001e-01   1.6360000000000000e-01   2.4329999999999999e-01
   3.8441499999999998e+01  -5.1133800000000001e+01   6.2785149999999999e+02   8.2232200000000006e+01   6.4926500000000004e+01  -2.9994999999999998e+00   1.9753000000000001e+00   6.4480000000000004e-01   2.2635999999999998e+00   4.2380000000000001e-01   1.7319999999999999e-01   2.5209999999999999e-01
   3.8838200000000001e+01  -5.1199800000000003e+01   6.3162599999999998e+02   8.3244200000000006e+01   6.5335700000000003e+01  -3.0125999999999999e+00   1.7534000000000001e+00   4.6689999999999998e-01   3.1341999999999999e+00   4.7199999999999998e-01   1.3469999999999999e-01   2.3440000000000000e-01
   3.7890400000000000e+01  -5.2738599999999998e+01   6.3445690000000002e+02   8.4046199999999999e+01   6.5944699999999997e+01  -3.0739999999999998e+00   1.6424000000000001e+00   6.4480000000000004e-01   2.7858999999999998e+00   4.5269999999999999e-01   2.0210000000000000e-01   2.3000000000000001e-01
   3.8617800000000003e+01  -5.4211500000000001e+01   6.3677300000000002e+02   8.4666799999999995e+01   6.6458600000000004e+01  -2.9380999999999999e+00   1.7978000000000001e+00   6.2260000000000004e-01   2.8730000000000002e+00   4.6239999999999998e-01   1.8279999999999999e-01   2.0790000000000000e-01
   3.9808100000000003e+01  -5.4761099999999999e+01   6.4037599999999998e+02   8.5592900000000000e+01   6.6991500000000002e+01  -2.8109000000000002e+00   1.6202000000000001e+00   5.3369999999999995e-01   2.9600000000000000e+00   4.3350000000000000e-01   2.5019999999999998e-01   2.1229999999999999e-01
   3.9808100000000003e+01  -5.6915500000000002e+01   6.4397889999999995e+02   8.6442599999999999e+01   6.7533900000000003e+01  -2.8504000000000000e+00   1.6868000000000001e+00   6.2260000000000004e-01   3.6564999999999999e+00   4.9130000000000001e-01   1.5400000000000000e-01   2.5659999999999999e-01
   3.8772100000000002e+01  -5.7443100000000001e+01   6.4629499999999996e+02   8.7292299999999997e+01   6.8171400000000006e+01  -2.8109000000000002e+00   1.8200000000000001e+00   5.3369999999999995e-01   2.9600000000000000e+00   5.0090000000000001e-01   1.1550000000000001e-01   2.0349999999999999e-01
   3.8882300000000001e+01  -5.8586300000000001e+01   6.4895429999999999e+02   8.8027500000000003e+01   6.8761399999999995e+01  -2.7408000000000001e+00   1.7312000000000001e+00   5.5589999999999995e-01   3.2212000000000001e+00   4.1420000000000001e-01   1.4430000000000001e-01   2.2120000000000001e-01
   3.9741999999999997e+01  -5.9861300000000000e+01   6.5238570000000004e+02   8.8743499999999997e+01   6.9399000000000001e+01  -2.7408000000000001e+00   1.5758000000000001e+00   4.6689999999999998e-01   2.7858999999999998e+00   4.3350000000000000e-01   1.9239999999999999e-01   2.3890000000000000e-01
   3.9609699999999997e+01  -6.0542800000000000e+01   6.5461609999999996e+02   8.9411900000000003e+01   6.9893799999999999e+01  -2.6574000000000000e+00   1.7978000000000001e+00   5.3369999999999995e-01   2.0893999999999999e+00   5.2020000000000000e-01   1.8279999999999999e-01   2.3440000000000000e-01
   3.9058700000000002e+01  -6.2081699999999998e+01   6.5658910000000003e+02   9.0213899999999995e+01   7.0512299999999996e+01  -2.5566000000000000e+00   1.6646000000000001e+00   5.1139999999999997e-01   2.5247000000000002e+00   4.3350000000000000e-01   1.6360000000000000e-01   2.5659999999999999e-01
   3.9565600000000003e+01  -6.3136899999999997e+01   6.5916260000000000e+02   9.0882199999999997e+01   7.1035700000000006e+01  -2.5259000000000000e+00   1.7534000000000001e+00   4.6689999999999998e-01   2.7858999999999998e+00   5.0090000000000001e-01   2.0210000000000000e-01   2.6100000000000001e-01
   4.0425300000000000e+01  -6.4257999999999996e+01   6.6199350000000004e+02   9.1712800000000001e+01   7.1492500000000007e+01  -2.4689000000000001e+00   1.7978000000000001e+00   4.4469999999999998e-01   3.3083000000000000e+00   4.3350000000000000e-01   2.0210000000000000e-01   2.3000000000000001e-01
   4.0204799999999999e+01  -6.5489099999999993e+01   6.6508169999999996e+02   9.2304699999999997e+01   7.2111000000000004e+01  -2.4119000000000002e+00   1.7756000000000001e+00   5.5589999999999995e-01   2.6989000000000001e+00   4.2380000000000001e-01   2.2130000000000000e-01   2.1679999999999999e-01
   4.0359099999999998e+01  -6.5972700000000003e+01   6.6653999999999996e+02   9.3135400000000004e+01   7.2691500000000005e+01  -2.4119000000000002e+00   1.8866000000000001e+00   5.3369999999999995e-01   2.5247000000000002e+00   4.5269999999999999e-01   2.6939999999999997e-01   2.0790000000000000e-01
   4.0711799999999997e+01  -6.7379700000000000e+01   6.7022870000000000e+02   9.3708200000000005e+01   7.3271900000000002e+01  -2.2759000000000000e+00   1.7090000000000001e+00   8.0049999999999999e-01   3.3083000000000000e+00   4.8159999999999997e-01   8.6599999999999996e-02   2.3890000000000000e-01
   4.1042400000000001e+01  -6.8346999999999994e+01   6.7228750000000002e+02   9.4386099999999999e+01   7.3776300000000006e+01  -2.2540000000000000e+00   1.6646000000000001e+00   6.6710000000000003e-01   2.9600000000000000e+00   4.7199999999999998e-01   2.5019999999999998e-01   1.9910000000000000e-01
   4.1042400000000001e+01  -6.9270300000000006e+01   6.7468949999999995e+02   9.5063999999999993e+01   7.4261600000000001e+01  -2.1312000000000002e+00   1.8422000000000001e+00   4.2249999999999999e-01   2.7858999999999998e+00   4.7199999999999998e-01   1.3469999999999999e-01   1.8140000000000001e-01
   4.1262900000000002e+01  -7.0611300000000000e+01   6.7709140000000002e+02   9.5684500000000000e+01   7.4899100000000004e+01  -2.0215999999999998e+00   1.9532000000000000e+00   7.3380000000000001e-01   2.0024000000000002e+00   4.7199999999999998e-01   2.5979999999999998e-01   2.7870000000000000e-01
   4.1262900000000002e+01  -7.1754400000000004e+01   6.7975070000000005e+02   9.6180999999999997e+01   7.5308300000000003e+01  -1.8769000000000000e+00   1.8200000000000001e+00   6.6710000000000003e-01   2.1764999999999999e+00   4.0460000000000002e-01   1.0580000000000001e-01   2.3890000000000000e-01
   4.1483300000000000e+01  -7.3227300000000000e+01   6.7992229999999995e+02   9.6591600000000000e+01   7.5631900000000002e+01  -1.7408999999999999e+00   1.5536000000000001e+00   6.8930000000000002e-01   2.6118000000000001e+00   4.7199999999999998e-01   1.6360000000000000e-01   2.6540000000000002e-01
   4.0998399999999997e+01  -7.4656300000000002e+01   6.8017960000000005e+02   9.6954400000000007e+01   7.6003000000000000e+01  -1.5568000000000000e+00   1.6868000000000001e+00   3.7800000000000000e-01   2.8730000000000002e+00   4.2380000000000001e-01   1.2509999999999999e-01   2.3890000000000000e-01
   4.1307000000000002e+01  -7.5799400000000006e+01   6.8052279999999996e+02   9.7298100000000005e+01   7.6326499999999996e+01  -1.4119999999999999e+00   1.7534000000000001e+00   6.0040000000000004e-01   3.2212000000000001e+00   4.2380000000000001e-01   1.9239999999999999e-01   2.4770000000000000e-01
   4.1549399999999999e+01  -7.7712000000000003e+01   6.8155219999999997e+02   9.7298100000000005e+01   7.6469300000000004e+01  -1.2102999999999999e+00   1.6646000000000001e+00   5.1139999999999997e-01   2.0024000000000002e+00   4.8159999999999997e-01   2.1170000000000000e-01   1.9910000000000000e-01
   4.1505299999999998e+01  -7.9009000000000000e+01   6.8000810000000001e+02   9.7670400000000001e+01   7.6650099999999995e+01  -1.0437000000000001e+00   1.7756000000000001e+00   6.4480000000000004e-01   2.0893999999999999e+00   4.4309999999999999e-01   2.6939999999999997e-01   2.2120000000000001e-01
   4.1835999999999999e+01  -8.0196100000000001e+01   6.7915020000000004e+02   9.7890000000000001e+01   7.6811800000000005e+01  -8.1999999999999995e-01   1.7090000000000001e+00   6.2260000000000004e-01   3.1341999999999999e+00   4.9130000000000001e-01   2.0210000000000000e-01   2.3890000000000000e-01
   4.2409100000000002e+01  -8.1537099999999995e+01   6.7786350000000004e+02   9.7966399999999993e+01   7.6935500000000005e+01  -6.3149999999999995e-01   1.7534000000000001e+00   4.4469999999999998e-01   2.4377000000000000e+00   5.3939999999999999e-01   2.4060000000000001e-01   2.3000000000000001e-01
   4.2563400000000001e+01  -8.3031999999999996e+01   6.7691980000000001e+02   9.7947299999999998e+01   7.6926000000000002e+01  -4.5610000000000001e-01   1.6646000000000001e+00   4.4469999999999998e-01   3.2212000000000001e+00   3.8529999999999998e-01   1.7319999999999999e-01   2.3440000000000000e-01
   4.3048299999999998e+01  -8.4307100000000005e+01   6.7451790000000005e+02   9.8109600000000000e+01   7.6888000000000005e+01  -2.6310000000000000e-01   1.8644000000000001e+00   6.8930000000000002e-01   3.3953000000000002e+00   4.1420000000000001e-01   1.2509999999999999e-01   2.3890000000000000e-01
   4.3511200000000002e+01  -8.5691999999999993e+01   6.7271640000000002e+02   9.8147800000000004e+01   7.6849900000000005e+01  -2.1899999999999999e-02   1.7090000000000001e+00   5.3369999999999995e-01   2.4377000000000000e+00   4.7199999999999998e-01   2.1170000000000000e-01   1.9910000000000000e-01
   4.4282600000000002e+01  -8.6483400000000003e+01   6.7134389999999996e+02   9.8042800000000000e+01   7.6764200000000002e+01   1.3589999999999999e-01   1.8422000000000001e+00   6.8930000000000002e-01   2.7858999999999998e+00   4.9130000000000001e-01   2.3089999999999999e-01   1.9460000000000000e-01
   4.5450899999999997e+01  -8.6945099999999996e+01   6.6859879999999998e+02   9.7956800000000001e+01   7.6516800000000003e+01   3.7269999999999998e-01   1.8866000000000001e+00   8.0049999999999999e-01   2.8730000000000002e+00   4.8159999999999997e-01   1.0580000000000001e-01   2.6979999999999998e-01
   4.5825600000000001e+01  -8.9846900000000005e+01   6.6499590000000001e+02   9.7737200000000001e+01   7.6212299999999999e+01   6.9289999999999996e-01   1.8866000000000001e+00   5.3369999999999995e-01   2.0893999999999999e+00   4.4309999999999999e-01   1.9239999999999999e-01   2.1679999999999999e-01
   4.6288499999999999e+01  -9.1605599999999995e+01   6.6190769999999998e+02   9.7278999999999996e+01   7.6003000000000000e+01   1.0656000000000001e+00   1.7312000000000001e+00   6.0040000000000004e-01   3.0470999999999999e+00   4.5269999999999999e-01   2.3089999999999999e-01   2.3440000000000000e-01
   4.6817500000000003e+01  -9.3628100000000003e+01   6.5821900000000005e+02   9.6916200000000003e+01   7.5593800000000002e+01   1.5085000000000000e+00   1.7312000000000001e+00   5.5589999999999995e-01   2.5247000000000002e+00   4.6239999999999998e-01   1.7319999999999999e-01   2.1229999999999999e-01
   4.7214199999999998e+01  -9.5144999999999996e+01   6.5350090000000000e+02   9.6515199999999993e+01   7.5213200000000001e+01   1.6619999999999999e+00   1.7978000000000001e+00   5.7809999999999995e-01   2.0024000000000002e+00   4.2380000000000001e-01   1.8279999999999999e-01   2.4329999999999999e-01
   4.7743299999999998e+01  -9.6551900000000003e+01   6.4801070000000004e+02   9.6028300000000002e+01   7.4566100000000006e+01   2.0741999999999998e+00   1.9310000000000000e+00   5.5589999999999995e-01   2.7858999999999998e+00   5.5869999999999997e-01   2.2130000000000000e-01   2.3000000000000001e-01
   4.7522799999999997e+01  -9.8090800000000002e+01   6.4294949999999994e+02   9.5483999999999995e+01   7.4252099999999999e+01   2.2452000000000001e+00   1.7756000000000001e+00   5.7809999999999995e-01   2.4377000000000000e+00   4.0460000000000002e-01   2.0210000000000000e-01   2.0349999999999999e-01
   4.7588999999999999e+01  -9.9233900000000006e+01   6.3745929999999998e+02   9.4901700000000005e+01   7.3528899999999993e+01   2.6179999999999999e+00   1.7534000000000001e+00   6.6710000000000003e-01   1.9153000000000000e+00   4.1420000000000001e-01   1.7319999999999999e-01   2.3440000000000000e-01
   4.7897500000000001e+01  -1.0163010000000000e+02   6.3042499999999995e+02   9.3985100000000003e+01   7.2786600000000007e+01   2.9950999999999999e+00   1.7534000000000001e+00   6.4480000000000004e-01   2.1764999999999999e+00   4.5269999999999999e-01   1.8279999999999999e-01   2.6540000000000002e-01
   4.8029800000000002e+01  -1.0352070000000001e+02   6.2296180000000004e+02   9.2963499999999996e+01   7.1834999999999994e+01   3.2932999999999999e+00   1.8644000000000001e+00   6.0040000000000004e-01   1.9153000000000000e+00   4.8159999999999997e-01   1.9239999999999999e-01   2.1229999999999999e-01
   4.7390599999999999e+01  -1.0424620000000000e+02   6.1404030000000000e+02   9.1741399999999999e+01   7.0854900000000001e+01   3.6924000000000001e+00   1.6424000000000001e+00   6.4480000000000004e-01   2.0893999999999999e+00   3.9489999999999997e-01   5.7700000000000001e-02   2.6100000000000001e-01
   4.7148099999999999e+01  -1.0499360000000000e+02   6.0245950000000005e+02   9.0280699999999996e+01   6.9674999999999997e+01   3.9906000000000001e+00   1.7756000000000001e+00   7.5600000000000001e-01   3.1341999999999999e+00   4.5269999999999999e-01   1.5400000000000000e-01   2.5209999999999999e-01
   4.6310499999999998e+01  -1.0571910000000000e+02   5.9027819999999997e+02   8.8638499999999993e+01   6.8209500000000006e+01   4.4028000000000000e+00   1.6202000000000001e+00   5.5589999999999995e-01   2.6989000000000001e+00   4.7199999999999998e-01   2.5019999999999998e-01   2.3000000000000001e-01
   4.5472900000000003e+01  -1.0662040000000000e+02   5.7741070000000002e+02   8.6633600000000001e+01   6.6667900000000003e+01   4.7887000000000004e+00   1.7978000000000001e+00   6.4480000000000004e-01   3.3953000000000002e+00   4.3350000000000000e-01   1.7319999999999999e-01   2.5209999999999999e-01
   4.4679400000000001e+01  -1.0804930000000000e+02   5.6274159999999995e+02   8.4609499999999997e+01   6.5050299999999993e+01   5.1482999999999999e+00   1.6868000000000001e+00   6.4480000000000004e-01   2.9600000000000000e+00   4.4309999999999999e-01   1.0580000000000001e-01   2.2120000000000001e-01
   4.3709499999999998e+01  -1.0868689999999999e+02   5.4755790000000002e+02   8.2384900000000002e+01   6.3337400000000002e+01   5.5429000000000004e+00   1.5980000000000001e+00   5.5589999999999995e-01   1.8283000000000000e+00   4.5269999999999999e-01   2.1170000000000000e-01   2.2120000000000001e-01
   4.2298800000000000e+01  -1.0826920000000000e+02   5.3246000000000004e+02   8.0198599999999999e+01   6.1586500000000001e+01   5.7929000000000004e+00   1.6868000000000001e+00   4.2249999999999999e-01   2.5247000000000002e+00   4.1420000000000001e-01   1.6360000000000000e-01   2.6540000000000002e-01
   4.1395099999999999e+01  -1.0703810000000000e+02   5.1667570000000001e+02   7.8088600000000000e+01   5.9826099999999997e+01   5.9901999999999997e+00   1.7756000000000001e+00   2.4460000000000001e-01   2.1764999999999999e+00   4.3350000000000000e-01   1.5400000000000000e-01   1.9460000000000000e-01
   4.0337100000000000e+01  -1.0600490000000001e+02   5.0011950000000002e+02   7.5673100000000005e+01   5.7922899999999998e+01   6.1218000000000004e+00   1.7756000000000001e+00   7.7820000000000000e-01   3.3953000000000002e+00   5.6830000000000003e-01   2.1170000000000000e-01   2.8310000000000002e-01
   3.9168900000000001e+01  -1.0444400000000000e+02   4.8390629999999999e+02   7.3372200000000007e+01   5.5886499999999998e+01   6.2358000000000002e+00   1.5980000000000001e+00   8.0049999999999999e-01   1.7412000000000001e+00   5.2980000000000005e-01   1.6360000000000000e-01   2.4329999999999999e-01
   3.7736100000000000e+01  -1.0244350000000000e+02   4.6632069999999999e+02   7.0899400000000000e+01   5.3897700000000000e+01   6.1787999999999998e+00   2.0196999999999998e+00   4.0020000000000000e-01   2.4377000000000000e+00   4.6239999999999998e-01   1.5400000000000000e-01   2.3000000000000001e-01
   3.6766300000000001e+01  -1.0022320000000001e+02   4.4796289999999999e+02   6.8464799999999997e+01   5.1794699999999999e+01   6.1569000000000003e+00   1.6424000000000001e+00   5.7809999999999995e-01   3.2212000000000001e+00   5.3939999999999999e-01   2.6939999999999997e-01   2.6979999999999998e-01
   3.5377600000000001e+01  -9.7563199999999995e+01   4.3037729999999999e+02   6.5896500000000003e+01   4.9529899999999998e+01   6.1130000000000004e+00   1.5315000000000001e+00   6.2260000000000004e-01   3.6564999999999999e+00   4.5269999999999999e-01   2.1170000000000000e-01   2.7429999999999999e-01
   3.4209400000000002e+01  -9.4617400000000004e+01   4.1150479999999999e+02   6.3404600000000002e+01   4.7303199999999997e+01   5.9375999999999998e+00   1.7756000000000001e+00   8.8900000000000007e-02   2.2635999999999998e+00   5.3939999999999999e-01   1.8279999999999999e-01   2.5659999999999999e-01
   3.2401899999999998e+01  -9.1099999999999994e+01   3.9349020000000002e+02   6.0941400000000002e+01   4.5190700000000000e+01   5.7709999999999999e+00   1.7090000000000001e+00   6.6710000000000003e-01   2.8730000000000002e+00   5.3939999999999999e-01   1.8279999999999999e-01   2.3440000000000000e-01
   3.1101400000000002e+01  -8.7846400000000003e+01   3.7436040000000003e+02   5.8363599999999998e+01   4.2954500000000003e+01   5.5692000000000004e+00   1.8644000000000001e+00   7.5600000000000001e-01   2.9600000000000000e+00   4.8159999999999997e-01   2.1170000000000000e-01   1.9910000000000000e-01
   2.9205800000000000e+01  -8.4043300000000002e+01   3.5634580000000000e+02   5.5776200000000003e+01   4.0737299999999998e+01   5.3236999999999997e+00   1.8866000000000001e+00   4.8920000000000002e-01   2.4377000000000000e+00   4.7199999999999998e-01   2.1170000000000000e-01   1.9020000000000001e-01
   2.6274200000000000e+01  -7.8701200000000000e+01   3.3850279999999998e+02   5.3513500000000001e+01   3.8748500000000000e+01   4.9641000000000002e+00   1.7978000000000001e+00   7.1150000000000002e-01   2.6989000000000001e+00   4.4309999999999999e-01   1.9239999999999999e-01   2.5209999999999999e-01
   2.2262599999999999e+01  -7.1578599999999994e+01   3.2237549999999999e+02   5.1518000000000001e+01   3.6902400000000000e+01   4.5561999999999996e+00   1.6868000000000001e+00   6.4480000000000004e-01   3.0470999999999999e+00   4.9130000000000001e-01   2.1170000000000000e-01   2.5659999999999999e-01
   2.1425000000000001e+01  -6.9578100000000006e+01   3.0315989999999999e+02   4.8625200000000000e+01   3.4656700000000001e+01   4.2317000000000000e+00   1.7978000000000001e+00   6.2260000000000004e-01   2.4377000000000000e+00   5.3939999999999999e-01   1.4430000000000001e-01   2.6540000000000002e-01
   2.0080400000000001e+01  -6.8302999999999997e+01   2.8566000000000003e+02   4.5808700000000002e+01   3.2487099999999998e+01   4.0255999999999998e+00   1.7756000000000001e+00   7.3380000000000001e-01   2.6989000000000001e+00   4.0460000000000002e-01   1.1550000000000001e-01   2.9640000000000000e-01
   1.9859999999999999e+01  -6.7841399999999993e+01   2.6961840000000001e+02   4.3183100000000003e+01   3.0545800000000000e+01   4.0606999999999998e+00   1.6868000000000001e+00   6.0040000000000004e-01   3.0470999999999999e+00   5.5869999999999997e-01   2.1170000000000000e-01   2.3440000000000000e-01
   1.8581499999999998e+01  -6.6786100000000005e+01   2.5409160000000000e+02   4.0891700000000000e+01   2.8633199999999999e+01   4.0037000000000003e+00   1.7756000000000001e+00   6.2260000000000004e-01   2.0893999999999999e+00   5.6830000000000003e-01   2.1170000000000000e-01   2.5209999999999999e-01
   1.8074500000000000e+01  -6.7137900000000002e+01   2.3925100000000000e+02   3.8323500000000003e+01   2.6958400000000001e+01   4.1791000000000000e+00   1.7090000000000001e+00   4.4469999999999998e-01   2.7858999999999998e+00   4.5269999999999999e-01   2.1170000000000000e-01   2.3000000000000001e-01
   1.6950399999999998e+01  -6.6434399999999997e+01   2.2501089999999999e+02   3.6108499999999999e+01   2.5254999999999999e+01   4.1746999999999996e+00   1.7534000000000001e+00   5.3369999999999995e-01   1.7412000000000001e+00   4.9130000000000001e-01   1.9239999999999999e-01   2.7870000000000000e-01
   1.5980499999999999e+01  -6.4170100000000005e+01   2.1068500000000000e+02   3.3950699999999998e+01   2.3799099999999999e+01   4.0782999999999996e+00   1.6202000000000001e+00   5.7809999999999995e-01   2.2635999999999998e+00   4.1420000000000001e-01   1.5400000000000000e-01   1.8140000000000001e-01
   1.5275200000000000e+01  -6.1400199999999998e+01   1.9756010000000001e+02   3.1859800000000000e+01   2.2362200000000001e+01   4.0255999999999998e+00   1.7090000000000001e+00   6.4480000000000004e-01   2.7858999999999998e+00   5.0090000000000001e-01   2.1170000000000000e-01   2.4329999999999999e-01
   1.4327400000000001e+01  -5.9047899999999998e+01   1.8400620000000001e+02   2.9883500000000002e+01   2.0811100000000000e+01   3.8414999999999999e+00   1.6646000000000001e+00   8.2269999999999999e-01   3.2212000000000001e+00   4.4309999999999999e-01   2.5019999999999998e-01   2.1229999999999999e-01
   1.3291399999999999e+01  -5.6409900000000000e+01   1.7173910000000001e+02   2.7783100000000001e+01   1.9288599999999999e+01   3.7187000000000001e+00   1.8422000000000001e+00   4.0020000000000000e-01   2.8730000000000002e+00   4.1420000000000001e-01   1.7319999999999999e-01   2.3890000000000000e-01
   1.2079100000000000e+01  -5.3068399999999997e+01   1.5869999999999999e+02   2.5739899999999999e+01   1.7842199999999998e+01   3.5608000000000000e+00   1.9532000000000000e+00   5.7809999999999995e-01   2.5247000000000002e+00   4.7199999999999998e-01   2.0210000000000000e-01   2.3440000000000000e-01
   1.1109200000000000e+01  -5.0100600000000000e+01   1.4471719999999999e+02   2.3687200000000001e+01   1.6262599999999999e+01   3.4599000000000002e+00   1.5980000000000001e+00   6.4480000000000004e-01   2.4377000000000000e+00   4.5269999999999999e-01   9.6199999999999994e-02   2.3890000000000000e-01
   9.9850999999999992e+00  -4.6956899999999997e+01   1.3159229999999999e+02   2.1596299999999999e+01   1.4873300000000000e+01   3.3372000000000002e+00   1.6868000000000001e+00   5.1139999999999997e-01   2.7858999999999998e+00   4.2380000000000001e-01   1.7319999999999999e-01   2.1679999999999999e-01
   8.7286999999999999e+00  -4.4428800000000003e+01   1.1855320000000000e+02   1.9572299999999998e+01   1.3312700000000000e+01   3.1267000000000000e+00   1.6868000000000001e+00   4.0020000000000000e-01   3.0470999999999999e+00   5.1049999999999995e-01   1.7319999999999999e-01   1.9910000000000000e-01
   8.1776000000000000e+00  -4.0669600000000003e+01   1.0551410000000000e+02   1.7452700000000000e+01   1.1961399999999999e+01   2.9161999999999999e+00   1.9532000000000000e+00   4.4469999999999998e-01   2.6118000000000001e+00   4.8159999999999997e-01   2.0210000000000000e-01   2.6979999999999998e-01
   6.6787999999999998e+00  -3.7130299999999998e+01   9.2217600000000004e+01   1.5476400000000000e+01   1.0457900000000000e+01   2.7583000000000002e+00   1.5980000000000001e+00   4.2249999999999999e-01   3.2212000000000001e+00   4.9130000000000001e-01   1.6360000000000000e-01   2.6979999999999998e-01
   5.4223999999999997e+00  -3.3371099999999998e+01   8.0636799999999994e+01   1.3519200000000000e+01   8.9543999999999997e+00   2.5083000000000002e+00   1.5315000000000001e+00   7.3380000000000001e-01   2.8730000000000002e+00   4.2380000000000001e-01   2.2130000000000000e-01   2.1229999999999999e-01
   4.4745999999999997e+00  -2.9589900000000000e+01   6.8112300000000005e+01   1.1466500000000000e+01   7.5936000000000003e+00   2.2540000000000000e+00   1.7756000000000001e+00   4.2249999999999999e-01   2.5247000000000002e+00   5.4910000000000003e-01   1.9239999999999999e-01   2.6100000000000001e-01
   3.5929000000000002e+00  -2.5676800000000000e+01   5.5673699999999997e+01   9.6811000000000007e+00   6.2900000000000000e+00   2.0567000000000002e+00   1.6646000000000001e+00   5.1139999999999997e-01   2.6118000000000001e+00   4.9130000000000001e-01   5.7700000000000001e-02   2.3890000000000000e-01
   2.7553000000000001e+00  -2.1961600000000001e+01   4.5808500000000002e+01   7.9721000000000002e+00   5.0910000000000002e+00   1.7059000000000000e+00   1.6424000000000001e+00   6.6710000000000003e-01   3.1341999999999999e+00   4.4309999999999999e-01   1.2509999999999999e-01   2.7870000000000000e-01
   2.0057999999999998e+00  -1.7696800000000000e+01   3.7058599999999998e+01   6.4444999999999997e+00   4.0918000000000001e+00   1.4559000000000000e+00   1.7312000000000001e+00   4.8920000000000002e-01   2.5247000000000002e+00   4.5269999999999999e-01   1.4430000000000001e-01   2.3890000000000000e-01
   1.0801000000000001e+00  -1.3454000000000001e+01   2.9080700000000000e+01   5.3083999999999998e+00   3.1307000000000000e+00   1.1620999999999999e+00   1.6868000000000001e+00   7.1150000000000002e-01   3.3083000000000000e+00   4.3350000000000000e-01   1.8279999999999999e-01   2.5659999999999999e-01
   1.9839999999999999e-01  -1.0156400000000000e+01   2.2904299999999999e+01   4.3059000000000003e+00   2.4264999999999999e+00   9.3410000000000004e-01   1.7312000000000001e+00   6.6710000000000003e-01   1.6540999999999999e+00   3.4680000000000000e-01   1.6360000000000000e-01   2.4770000000000000e-01
  -6.6100000000000006e-02  -6.7050000000000001e+00   1.6384699999999999e+01   3.1698000000000000e+00   1.8936999999999999e+00   5.7010000000000005e-01   1.6424000000000001e+00   8.0049999999999999e-01   2.2635999999999998e+00   5.2020000000000000e-01   1.2509999999999999e-01   2.2559999999999999e-01
  -3.3060000000000000e-01  -3.2974999999999999e+00   1.1923900000000000e+01   2.4155000000000002e+00   1.1418999999999999e+00   2.8070000000000001e-01   1.6202000000000001e+00   4.6689999999999998e-01   2.6118000000000001e+00   5.6830000000000003e-01   2.0210000000000000e-01   2.5209999999999999e-01
  -4.1880000000000001e-01  -1.1212000000000000e+00   7.2058000000000000e+00   1.7758000000000000e+00   7.5180000000000002e-01   1.2720000000000001e-01   1.4205000000000001e+00   6.2260000000000004e-01   2.9600000000000000e+00   4.5269999999999999e-01   2.1170000000000000e-01   2.5209999999999999e-01
  -6.6130000000000000e-01   9.6730000000000005e-01   1.6298999999999999e+00   8.9749999999999996e-01   2.6640000000000003e-01   1.7500000000000002e-02   1.8200000000000001e+00   6.4480000000000004e-01   2.0893999999999999e+00   4.9130000000000001e-01   1.6360000000000000e-01   2.3440000000000000e-01
  -1.7630000000000001e-01   8.7900000000000006e-02   1.0294000000000001e+00   5.3469999999999995e-01   5.7099999999999998e-02  -1.3589999999999999e-01   1.7756000000000001e+00   5.5589999999999995e-01   2.8730000000000002e+00   4.2380000000000001e-01   1.3469999999999999e-01   2.2120000000000001e-01
  -4.6289999999999998e-01  -8.3540000000000003e-01   7.7210000000000001e-01   5.1559999999999995e-01   1.4269999999999999e-01  -1.5350000000000000e-01   1.7534000000000001e+00   5.3369999999999995e-01   2.4377000000000000e+00   5.0090000000000001e-01   1.3469999999999999e-01   2.6100000000000001e-01
   0.0000000000000000e+00   6.6000000000000003e-02   9.4359999999999999e-01   5.2510000000000001e-01   9.5200000000000007e-02  -1.6230000000000000e-01   1.6868000000000001e+00   6.2260000000000004e-01   2.4377000000000000e+00   4.6239999999999998e-01   1.2509999999999999e-01   2.1229999999999999e-01
  -1.3230000000000000e-01   1.9789999999999999e-01   6.8630000000000002e-01   4.6779999999999999e-01   6.6600000000000006e-02  -9.6500000000000002e-02   1.7090000000000001e+00   6.6710000000000003e-01   3.2212000000000001e+00   4.9130000000000001e-01   1.5400000000000000e-01   2.3000000000000001e-01
  -1.9839999999999999e-01  -1.9789999999999999e-01   3.4310000000000002e-01   4.4869999999999999e-01   9.4999999999999998e-03  -1.0960000000000000e-01   1.7312000000000001e+00   5.3369999999999995e-01   3.3953000000000002e+00   5.2020000000000000e-01   1.3469999999999999e-01   2.6100000000000001e-01
  -1.1020000000000001e-01   2.6379999999999998e-01   9.4359999999999999e-01   4.0100000000000002e-01   1.9000000000000000e-02  -1.3589999999999999e-01   1.9753000000000001e+00   7.1150000000000002e-01   3.0470999999999999e+00   4.3350000000000000e-01   2.1170000000000000e-01   2.1229999999999999e-01
  -2.1999999999999999e-02   1.7590000000000000e-01   6.8630000000000002e-01   5.4420000000000002e-01   3.8100000000000002e-02  -7.0199999999999999e-02   1.8422000000000001e+00   6.2260000000000004e-01   2.2635999999999998e+00   4.4309999999999999e-01   1.2509999999999999e-01   2.4329999999999999e-01
   0.0000000000000000e+00  -3.2979999999999998e-01   4.2890000000000000e-01   5.1559999999999995e-01   1.3320000000000001e-01  -1.1400000000000000e-01   1.9088000000000001e+00   5.7809999999999995e-01   2.8730000000000002e+00   4.6239999999999998e-01   1.9239999999999999e-01   2.4329999999999999e-01
  -1.7630000000000001e-01   1.7590000000000000e-01   1.2010000000000001e+00   5.1559999999999995e-01   2.8500000000000001e-02  -1.0090000000000000e-01   1.6868000000000001e+00   7.1150000000000002e-01   2.4377000000000000e+00   4.8159999999999997e-01   1.6360000000000000e-01   2.3000000000000001e-01
   4.4100000000000000e-02   1.3189999999999999e-01   6.0050000000000003e-01   4.9650000000000000e-01  -1.9000000000000000e-02  -6.1400000000000003e-02   1.7312000000000001e+00   6.2260000000000004e-01   2.6989000000000001e+00   4.6239999999999998e-01   1.8279999999999999e-01   2.3000000000000001e-01
  -4.4100000000000000e-02   4.3999999999999997e-02   8.5780000000000001e-01   5.2510000000000001e-01  -4.7600000000000003e-02  -1.5350000000000000e-01   1.6202000000000001e+00   4.8920000000000002e-01   2.5247000000000002e+00   4.8159999999999997e-01   1.6360000000000000e-01   2.1229999999999999e-01
  -1.3230000000000000e-01   1.7590000000000000e-01   1.0294000000000001e+00   5.6330000000000002e-01   7.6100000000000001e-02  -7.4499999999999997e-02   1.6868000000000001e+00   4.6689999999999998e-01   3.0470999999999999e+00   5.3939999999999999e-01   2.0210000000000000e-01   2.2559999999999999e-01
  -2.2040000000000001e-01   2.1999999999999999e-02   3.4310000000000002e-01   5.3469999999999995e-01   4.7600000000000003e-02  -4.8200000000000000e-02   1.7312000000000001e+00   6.2260000000000004e-01   2.5247000000000002e+00   4.2380000000000001e-01   3.8500000000000000e-02   2.3000000000000001e-01
  -1.1020000000000001e-01  -6.6000000000000003e-02   7.7210000000000001e-01   4.4869999999999999e-01  -4.7600000000000003e-02  -6.5799999999999997e-02   1.7534000000000001e+00   4.2249999999999999e-01   2.3506000000000000e+00   3.9489999999999997e-01   1.9239999999999999e-01   2.5659999999999999e-01
  -1.5429999999999999e-01   1.9789999999999999e-01   0.0000000000000000e+00   5.0600000000000001e-01   4.7600000000000003e-02  -1.3159999999999999e-01   1.8644000000000001e+00   9.7840000000000005e-01   3.0470999999999999e+00   4.2380000000000001e-01   1.7319999999999999e-01   2.7429999999999999e-01
   2.1999999999999999e-02   1.0990000000000000e-01   7.7210000000000001e-01   5.6330000000000002e-01   5.7099999999999998e-02  -1.3159999999999999e-01   1.8422000000000001e+00   3.7800000000000000e-01   2.7858999999999998e+00   4.1420000000000001e-01   1.9239999999999999e-01   2.7870000000000000e-01
   0.0000000000000000e+00  -1.9789999999999999e-01   6.0050000000000003e-01   4.2009999999999997e-01  -7.6100000000000001e-02  -6.5799999999999997e-02   1.7534000000000001e+00   7.1150000000000002e-01   2.5247000000000002e+00   4.8159999999999997e-01   2.1170000000000000e-01   2.2559999999999999e-01
  -3.9679999999999999e-01   4.3999999999999997e-02   8.5780000000000001e-01   4.4869999999999999e-01   7.6100000000000001e-02  -1.2280000000000001e-01   1.7090000000000001e+00   7.3380000000000001e-01   2.6118000000000001e+00   4.8159999999999997e-01   1.4430000000000001e-01   2.2120000000000001e-01
   2.1999999999999999e-02   8.7900000000000006e-02   2.5740000000000002e-01   4.4869999999999999e-01   4.7600000000000003e-02  -1.0960000000000000e-01   1.6868000000000001e+00   7.3380000000000001e-01   2.9600000000000000e+00   4.8159999999999997e-01   1.2509999999999999e-01   2.6979999999999998e-01
  -6.6100000000000006e-02   2.1999999999999999e-02   2.5740000000000002e-01   5.4420000000000002e-01   1.1420000000000000e-01  -1.2280000000000001e-01   1.7090000000000001e+00   3.3350000000000002e-01   2.6989000000000001e+00   4.3350000000000000e-01   2.2130000000000000e-01   2.3000000000000001e-01
  -8.8200000000000001e-02   1.5390000000000001e-01   5.1470000000000005e-01   5.5379999999999996e-01   2.8500000000000001e-02  -7.4499999999999997e-02   1.6646000000000001e+00   6.0040000000000004e-01   2.1764999999999999e+00   4.7199999999999998e-01   2.0210000000000000e-01   2.3890000000000000e-01
   0.0000000000000000e+00   2.1999999999999999e-02   8.5800000000000001e-02   4.2959999999999998e-01   1.9000000000000000e-02  -1.1400000000000000e-01   1.7756000000000001e+00   7.1150000000000002e-01   2.7858999999999998e+00   4.5269999999999999e-01   2.0210000000000000e-01   2.0349999999999999e-01
  -4.1880000000000001e-01   6.6000000000000003e-02   1.2010000000000001e+00   5.4420000000000002e-01   1.9000000000000000e-02  -1.0960000000000000e-01   1.9532000000000000e+00   5.7809999999999995e-01   2.3506000000000000e+00   5.1049999999999995e-01   1.6360000000000000e-01   2.2120000000000001e-01
   4.4100000000000000e-02  -2.1999999999999999e-02   3.4310000000000002e-01   3.9140000000000003e-01   1.9000000000000000e-02  -8.7700000000000000e-02   1.8644000000000001e+00   4.0020000000000000e-01   3.2212000000000001e+00   4.7199999999999998e-01   2.4060000000000001e-01   2.3440000000000000e-01
  -1.7630000000000001e-01   6.6000000000000003e-02   6.0050000000000003e-01   5.1559999999999995e-01  -9.4999999999999998e-03  -1.1840000000000001e-01   1.6646000000000001e+00   6.2260000000000004e-01   2.6989000000000001e+00   4.4309999999999999e-01   1.3469999999999999e-01   2.4329999999999999e-01
  -1.7630000000000001e-01  -8.7900000000000006e-02   2.5740000000000002e-01   4.6779999999999999e-01  -1.9000000000000000e-02  -1.0520000000000000e-01   1.7090000000000001e+00   7.1150000000000002e-01   2.9600000000000000e+00   5.9719999999999995e-01   1.7319999999999999e-01   2.3000000000000001e-01
  -3.3060000000000000e-01   8.7900000000000006e-02   6.0050000000000003e-01   3.9140000000000003e-01   3.8100000000000002e-02  -1.5790000000000001e-01   1.8422000000000001e+00   5.7809999999999995e-01   2.6989000000000001e+00   4.7199999999999998e-01   1.6360000000000000e-01   2.4770000000000000e-01
   0.0000000000000000e+00   6.6000000000000003e-02   8.5780000000000001e-01   3.8190000000000002e-01  -4.7600000000000003e-02  -1.1840000000000001e-01   1.5758000000000001e+00   7.3380000000000001e-01   2.6118000000000001e+00   5.0090000000000001e-01   2.1170000000000000e-01   2.1679999999999999e-01
  -8.8200000000000001e-02  -8.7900000000000006e-02   3.4310000000000002e-01   5.0600000000000001e-01  -9.4999999999999998e-03  -1.0520000000000000e-01   1.6868000000000001e+00   7.7820000000000000e-01   2.6118000000000001e+00   5.0090000000000001e-01   1.1550000000000001e-01   2.4329999999999999e-01
  -2.4249999999999999e-01   3.2979999999999998e-01   7.7210000000000001e-01   5.7279999999999998e-01   3.8100000000000002e-02  -1.3159999999999999e-01   1.7978000000000001e+00   5.5589999999999995e-01   2.6989000000000001e+00   4.0460000000000002e-01   2.8870000000000001e-01   2.1229999999999999e-01
  -1.7630000000000001e-01  -1.5390000000000001e-01   1.6298999999999999e+00   4.3919999999999998e-01   5.7099999999999998e-02  -7.4499999999999997e-02   1.6424000000000001e+00   6.4480000000000004e-01   2.2635999999999998e+00   5.3939999999999999e-01   1.2509999999999999e-01   2.2120000000000001e-01
  -4.4100000000000000e-02  -2.1999999999999999e-02   6.0050000000000003e-01   5.1559999999999995e-01  -1.9000000000000000e-02  -1.7979999999999999e-01   1.6202000000000001e+00   7.1150000000000002e-01   1.8283000000000000e+00   4.7199999999999998e-01   1.9239999999999999e-01   2.5209999999999999e-01
  -2.2040000000000001e-01   6.6000000000000003e-02   0.0000000000000000e+00   4.7739999999999999e-01   0.0000000000000000e+00  -1.0960000000000000e-01   1.8422000000000001e+00   6.8930000000000002e-01   2.0893999999999999e+00   3.5639999999999999e-01   1.1550000000000001e-01   2.3000000000000001e-01
  -1.7630000000000001e-01   1.7590000000000000e-01   5.1470000000000005e-01   4.3919999999999998e-01   3.8100000000000002e-02  -9.6500000000000002e-02   1.8200000000000001e+00   6.4480000000000004e-01   3.0470999999999999e+00   5.1049999999999995e-01   1.9239999999999999e-01   2.1229999999999999e-01
  -6.6100000000000006e-02   4.3999999999999997e-02   8.5780000000000001e-01   4.6779999999999999e-01  -9.4999999999999998e-03  -1.4910000000000001e-01   1.7756000000000001e+00   4.8920000000000002e-01   2.9600000000000000e+00   4.3350000000000000e-01   8.6599999999999996e-02   2.4329999999999999e-01
  -1.3230000000000000e-01   2.1980000000000000e-01   4.2890000000000000e-01   5.0600000000000001e-01   0.0000000000000000e+00  -1.3589999999999999e-01   1.6424000000000001e+00   7.5600000000000001e-01   2.7858999999999998e+00   4.8159999999999997e-01   1.7319999999999999e-01   2.1229999999999999e-01
  -6.6100000000000006e-02  -8.7900000000000006e-02   8.5780000000000001e-01   4.5829999999999999e-01  -5.7099999999999998e-02  -1.1400000000000000e-01   1.5758000000000001e+00   7.1150000000000002e-01   2.6118000000000001e+00   5.3939999999999999e-01   2.0210000000000000e-01   2.1229999999999999e-01
  -1.7630000000000001e-01   2.1999999999999999e-02   2.5740000000000002e-01   4.8690000000000000e-01  -6.6600000000000006e-02  -7.4499999999999997e-02   1.7978000000000001e+00   6.8930000000000002e-01   2.4377000000000000e+00   5.2980000000000005e-01   2.1170000000000000e-01   2.7429999999999999e-01
  -8.8200000000000001e-02   6.6000000000000003e-02   5.1470000000000005e-01   5.1559999999999995e-01   1.2370000000000000e-01  -1.1840000000000001e-01   1.8200000000000001e+00   4.4469999999999998e-01   2.5247000000000002e+00   4.8159999999999997e-01   1.8279999999999999e-01   2.3440000000000000e-01
  -2.6450000000000001e-01   2.4179999999999999e-01   6.0050000000000003e-01   4.8690000000000000e-01   1.2370000000000000e-01  -1.0520000000000000e-01   1.7534000000000001e+00   8.0049999999999999e-01   1.5670999999999999e+00   5.0090000000000001e-01   2.5979999999999998e-01   1.8579999999999999e-01
  -4.4100000000000000e-02   6.6000000000000003e-02   4.2890000000000000e-01   4.8690000000000000e-01  -5.7099999999999998e-02  -1.0090000000000000e-01   1.7534000000000001e+00   4.8920000000000002e-01   2.9600000000000000e+00   5.2020000000000000e-01   2.2130000000000000e-01   2.1679999999999999e-01
  -8.8200000000000001e-02  -2.1999999999999999e-02   1.2867999999999999e+00   5.1559999999999995e-01  -2.8500000000000001e-02  -9.2100000000000001e-02   1.6868000000000001e+00   6.4480000000000004e-01   2.0024000000000002e+00   5.1049999999999995e-01   1.4430000000000001e-01   2.3440000000000000e-01
  -2.8649999999999998e-01  -2.1999999999999999e-02   4.2890000000000000e-01   4.3919999999999998e-01   9.4999999999999998e-03  -6.1400000000000003e-02   1.5536000000000001e+00   6.0040000000000004e-01   2.2635999999999998e+00   4.8159999999999997e-01   2.0210000000000000e-01   2.4770000000000000e-01
  -4.4100000000000000e-02   4.3999999999999997e-02   9.4359999999999999e-01   4.2959999999999998e-01   9.4999999999999998e-03  -1.3159999999999999e-01   1.6646000000000001e+00   6.6710000000000003e-01   1.9153000000000000e+00   4.6239999999999998e-01   1.7319999999999999e-01   2.4770000000000000e-01
  -2.2040000000000001e-01   4.3999999999999997e-02   9.4359999999999999e-01   5.2510000000000001e-01   2.8500000000000001e-02  -9.6500000000000002e-02   1.6868000000000001e+00   4.0020000000000000e-01   2.9600000000000000e+00   5.5869999999999997e-01   1.9239999999999999e-01   2.5209999999999999e-01
  -6.6100000000000006e-02  -2.1999999999999999e-02   6.8630000000000002e-01   5.2510000000000001e-01   1.9000000000000000e-02  -7.0199999999999999e-02   1.7090000000000001e+00   7.3380000000000001e-01   2.6118000000000001e+00   5.0090000000000001e-01   1.2509999999999999e-01   2.3000000000000001e-01
  -2.4249999999999999e-01   1.9789999999999999e-01   1.1152000000000000e+00   4.2009999999999997e-01  -1.9000000000000000e-02  -7.0199999999999999e-02   1.7312000000000001e+00   5.3369999999999995e-01   2.6118000000000001e+00   4.5269999999999999e-01   1.8279999999999999e-01   2.6100000000000001e-01
  -4.4100000000000000e-02  -1.3189999999999999e-01   1.0294000000000001e+00   4.4869999999999999e-01  -4.7600000000000003e-02  -7.8899999999999998e-02   1.7534000000000001e+00   5.1139999999999997e-01   2.6989000000000001e+00   4.9130000000000001e-01   1.7319999999999999e-01   2.5209999999999999e-01
  -1.1020000000000001e-01   6.6000000000000003e-02   9.4359999999999999e-01   4.2959999999999998e-01  -7.6100000000000001e-02  -1.2720000000000001e-01   1.6202000000000001e+00   8.0049999999999999e-01   2.6118000000000001e+00   5.1049999999999995e-01   2.0210000000000000e-01   1.9460000000000000e-01
  -2.2040000000000001e-01  -2.1999999999999999e-02   1.2010000000000001e+00   4.5829999999999999e-01   3.8100000000000002e-02  -1.5350000000000000e-01   1.8422000000000001e+00   5.7809999999999995e-01   2.8730000000000002e+00   4.9130000000000001e-01   2.0210000000000000e-01   2.1229999999999999e-01
  -1.1020000000000001e-01  -8.7900000000000006e-02   7.7210000000000001e-01   4.5829999999999999e-01  -2.8500000000000001e-02  -8.7700000000000000e-02   1.5980000000000001e+00   5.7809999999999995e-01   2.6989000000000001e+00   5.1049999999999995e-01   5.7700000000000001e-02   2.1679999999999999e-01
  -8.8200000000000001e-02   1.0990000000000000e-01   6.0050000000000003e-01   4.7739999999999999e-01  -1.9000000000000000e-02  -1.0520000000000000e-01   1.7978000000000001e+00   6.2260000000000004e-01   2.4377000000000000e+00   4.9130000000000001e-01   1.7319999999999999e-01   2.8310000000000002e-01
  -2.2040000000000001e-01   6.6000000000000003e-02   1.0294000000000001e+00   4.4869999999999999e-01   8.5599999999999996e-02  -1.3589999999999999e-01   1.6202000000000001e+00   7.5600000000000001e-01   2.3506000000000000e+00   4.9130000000000001e-01   1.9239999999999999e-01   2.3440000000000000e-01
  -1.5429999999999999e-01   0.0000000000000000e+00   1.0294000000000001e+00   4.2009999999999997e-01   1.9000000000000000e-02  -1.5790000000000001e-01   1.6646000000000001e+00   5.1139999999999997e-01   2.8730000000000002e+00   4.8159999999999997e-01   1.9239999999999999e-01   1.9460000000000000e-01
  -2.6450000000000001e-01  -4.3999999999999997e-02   1.2010000000000001e+00   4.0100000000000002e-01   3.8100000000000002e-02  -1.7979999999999999e-01   1.4649000000000001e+00   6.0040000000000004e-01   2.5247000000000002e+00   4.6239999999999998e-01   1.5400000000000000e-01   2.7429999999999999e-01
   0.0000000000000000e+00   1.3189999999999999e-01   1.3725000000000001e+00   4.3919999999999998e-01  -5.7099999999999998e-02  -9.6500000000000002e-02   1.8866000000000001e+00   6.4480000000000004e-01   2.5247000000000002e+00   4.8159999999999997e-01   1.3469999999999999e-01   2.3440000000000000e-01
  -1.7630000000000001e-01   4.3999999999999997e-02   4.2890000000000000e-01   4.1049999999999998e-01  -1.9000000000000000e-02  -9.6500000000000002e-02   1.5758000000000001e+00   5.7809999999999995e-01   2.7858999999999998e+00   4.1420000000000001e-01   1.8279999999999999e-01   2.2559999999999999e-01
  -1.7630000000000001e-01   2.1980000000000000e-01   6.0050000000000003e-01   3.9140000000000003e-01   6.6600000000000006e-02  -1.4030000000000001e-01   1.8866000000000001e+00   6.6710000000000003e-01   2.6118000000000001e+00   4.8159999999999997e-01   1.7319999999999999e-01   2.1679999999999999e-01
  -1.7630000000000001e-01   1.3189999999999999e-01   1.0294000000000001e+00   3.8190000000000002e-01   2.8500000000000001e-02  -1.5350000000000000e-01   1.7534000000000001e+00   7.7820000000000000e-01   2.9600000000000000e+00   4.6239999999999998e-01   1.2509999999999999e-01   2.2120000000000001e-01
  -4.6289999999999998e-01   1.7590000000000000e-01   1.2867999999999999e+00   4.4869999999999999e-01   1.1420000000000000e-01  -1.4470000000000000e-01   1.5758000000000001e+00   5.5589999999999995e-01   2.7858999999999998e+00   4.6239999999999998e-01   2.1170000000000000e-01   2.1679999999999999e-01
   4.4100000000000000e-02   1.9789999999999999e-01   1.2010000000000001e+00   5.0600000000000001e-01   2.8500000000000001e-02  -1.0960000000000000e-01   1.6646000000000001e+00   5.7809999999999995e-01   2.7858999999999998e+00   4.4309999999999999e-01   2.4060000000000001e-01   2.3440000000000000e-01
  -1.9839999999999999e-01   1.3189999999999999e-01   1.2867999999999999e+00   5.6330000000000002e-01   8.5599999999999996e-02  -1.3589999999999999e-01   1.7090000000000001e+00   4.0020000000000000e-01   1.9153000000000000e+00   4.8159999999999997e-01   2.1170000000000000e-01   2.6979999999999998e-01
  -1.1020000000000001e-01   1.5390000000000001e-01   5.1470000000000005e-01   5.1559999999999995e-01   3.8100000000000002e-02  -1.2720000000000001e-01   1.5758000000000001e+00   6.2260000000000004e-01   2.7858999999999998e+00   5.1049999999999995e-01   8.6599999999999996e-02   1.7690000000000000e-01
  -2.4249999999999999e-01   6.6000000000000003e-02   6.0050000000000003e-01   4.5829999999999999e-01  -1.9000000000000000e-02  -1.1840000000000001e-01   1.7312000000000001e+00   9.1169999999999995e-01   1.8283000000000000e+00   5.2980000000000005e-01   6.7400000000000002e-02   2.5209999999999999e-01
  -1.5429999999999999e-01  -1.3189999999999999e-01   6.0050000000000003e-01   4.0100000000000002e-01  -4.7600000000000003e-02  -8.3299999999999999e-02   1.6424000000000001e+00   5.3369999999999995e-01   2.5247000000000002e+00   4.9130000000000001e-01   1.3469999999999999e-01   2.4329999999999999e-01
  -2.6450000000000001e-01   2.8580000000000000e-01   7.7210000000000001e-01   5.0600000000000001e-01   4.7600000000000003e-02  -1.4030000000000001e-01   1.5315000000000001e+00   5.5589999999999995e-01   2.6118000000000001e+00   4.9130000000000001e-01   1.7319999999999999e-01   2.3000000000000001e-01
  -1.3230000000000000e-01  -1.5390000000000001e-01   1.4582999999999999e+00   4.0100000000000002e-01  -4.7600000000000003e-02  -1.1400000000000000e-01   1.6868000000000001e+00   6.6710000000000003e-01   2.8730000000000002e+00   4.9130000000000001e-01   1.1550000000000001e-01   2.9189999999999999e-01
  -1.5429999999999999e-01   6.6000000000000003e-02   6.8630000000000002e-01   3.4370000000000001e-01   2.8500000000000001e-02  -9.2100000000000001e-02   1.7978000000000001e+00   7.1150000000000002e-01   3.2212000000000001e+00   4.5269999999999999e-01   1.9239999999999999e-01   2.4770000000000000e-01
  -1.7630000000000001e-01   2.1980000000000000e-01   1.2010000000000001e+00   4.2959999999999998e-01  -1.0470000000000000e-01  -1.2720000000000001e-01   1.8422000000000001e+00   6.6710000000000003e-01   2.0893999999999999e+00   4.8159999999999997e-01   2.0210000000000000e-01   2.5659999999999999e-01
  -2.6450000000000001e-01  -2.1999999999999999e-02   1.1152000000000000e+00   4.2959999999999998e-01   1.9000000000000000e-02  -1.0960000000000000e-01   1.7756000000000001e+00   5.7809999999999995e-01   2.2635999999999998e+00   5.9719999999999995e-01   2.5019999999999998e-01   2.2559999999999999e-01
  -1.1020000000000001e-01  -1.0990000000000000e-01   7.7210000000000001e-01   4.4869999999999999e-01  -8.5599999999999996e-02  -7.4499999999999997e-02   1.7090000000000001e+00   4.8920000000000002e-01   2.7858999999999998e+00   5.2020000000000000e-01   1.9239999999999999e-01   2.2120000000000001e-01
  -1.1020000000000001e-01   0.0000000000000000e+00   7.7210000000000001e-01   4.7739999999999999e-01   3.8100000000000002e-02  -1.2280000000000001e-01   1.5980000000000001e+00   5.1139999999999997e-01   2.4377000000000000e+00   4.6239999999999998e-01   1.4430000000000001e-01   2.6100000000000001e-01
  -4.4080000000000003e-01   8.7900000000000006e-02   8.5780000000000001e-01   4.7739999999999999e-01   9.5200000000000007e-02  -1.1840000000000001e-01   1.9753000000000001e+00   5.3369999999999995e-01   2.7858999999999998e+00   4.6239999999999998e-01   2.0210000000000000e-01   2.5659999999999999e-01
   1.3230000000000000e-01   1.0990000000000000e-01   2.5740000000000002e-01   4.4869999999999999e-01   1.9000000000000000e-02  -1.0090000000000000e-01   1.6202000000000001e+00   5.1139999999999997e-01   2.5247000000000002e+00   4.5269999999999999e-01   1.7319999999999999e-01   2.3440000000000000e-01
  -2.6450000000000001e-01   8.7900000000000006e-02   8.5800000000000001e-02   4.5829999999999999e-01   3.8100000000000002e-02  -7.0199999999999999e-02   1.6868000000000001e+00   6.0040000000000004e-01   2.2635999999999998e+00   5.6830000000000003e-01   1.3469999999999999e-01   2.8310000000000002e-01
  -1.1020000000000001e-01   2.1999999999999999e-02   1.7160000000000000e-01   4.5829999999999999e-01  -4.7600000000000003e-02  -7.0199999999999999e-02   1.7978000000000001e+00   6.4480000000000004e-01   3.1341999999999999e+00   5.0090000000000001e-01   2.0210000000000000e-01   2.3440000000000000e-01
   0.0000000000000000e+00   2.1999999999999999e-02   9.4359999999999999e-01   4.1049999999999998e-01   0.0000000000000000e+00  -1.3159999999999999e-01   1.8866000000000001e+00   5.1139999999999997e-01   3.3083000000000000e+00   4.6239999999999998e-01   1.8279999999999999e-01   2.0790000000000000e-01
   8.8200000000000001e-02   2.4179999999999999e-01   4.2890000000000000e-01   5.4420000000000002e-01  -2.8500000000000001e-02  -1.7100000000000001e-01   1.6202000000000001e+00   3.1130000000000002e-01   2.4377000000000000e+00   5.2020000000000000e-01   1.7319999999999999e-01   2.4770000000000000e-01
  -2.6450000000000001e-01   3.2979999999999998e-01   3.4310000000000002e-01   4.4869999999999999e-01  -1.0470000000000000e-01  -1.1400000000000000e-01   1.8422000000000001e+00   5.1139999999999997e-01   3.1341999999999999e+00   4.7199999999999998e-01   1.9239999999999999e-01   2.3000000000000001e-01
  -1.1020000000000001e-01   6.6000000000000003e-02   6.8630000000000002e-01   5.3469999999999995e-01   1.9000000000000000e-02  -1.0960000000000000e-01   1.6646000000000001e+00   6.6710000000000003e-01   1.9153000000000000e+00   4.9130000000000001e-01   2.4060000000000001e-01   1.9020000000000001e-01
  -3.3060000000000000e-01  -2.1999999999999999e-02   1.0294000000000001e+00   4.6779999999999999e-01  -1.9000000000000000e-02  -8.3299999999999999e-02   1.5315000000000001e+00   6.6710000000000003e-01   1.9153000000000000e+00   4.8159999999999997e-01   1.9239999999999999e-01   2.3000000000000001e-01
  -2.4249999999999999e-01   0.0000000000000000e+00   1.0294000000000001e+00   4.8690000000000000e-01  -1.9000000000000000e-02  -1.3589999999999999e-01   1.5093000000000001e+00   4.4469999999999998e-01   2.2635999999999998e+00   5.1049999999999995e-01   1.8279999999999999e-01   2.3000000000000001e-01
  -2.2040000000000001e-01   1.3189999999999999e-01   6.0050000000000003e-01   4.0100000000000002e-01   1.1420000000000000e-01  -1.2280000000000001e-01   1.5093000000000001e+00   5.5589999999999995e-01   2.3506000000000000e+00   4.5269999999999999e-01   1.3469999999999999e-01   2.3890000000000000e-01
  -2.1999999999999999e-02   4.3999999999999997e-02   1.5441000000000000e+00   3.8190000000000002e-01   4.7600000000000003e-02  -3.9500000000000000e-02   1.6868000000000001e+00   6.4480000000000004e-01   3.1341999999999999e+00   4.2380000000000001e-01   1.9239999999999999e-01   2.3890000000000000e-01
  -2.6450000000000001e-01   1.5390000000000001e-01   1.3725000000000001e+00   3.9140000000000003e-01   9.4999999999999998e-03  -1.0090000000000000e-01   1.5980000000000001e+00   5.1139999999999997e-01   2.3506000000000000e+00   4.6239999999999998e-01   1.2509999999999999e-01   2.8310000000000002e-01
   0.0000000000000000e+00   0.0000000000000000e+00   2.5740000000000002e-01   4.7739999999999999e-01   1.9000000000000000e-02  -1.1400000000000000e-01   1.7090000000000001e+00   5.3369999999999995e-01   2.4377000000000000e+00   3.8529999999999998e-01   1.3469999999999999e-01   2.8749999999999998e-01
  -1.5429999999999999e-01   0.0000000000000000e+00   1.7160000000000000e-01   3.1509999999999999e-01   4.7600000000000003e-02  -7.4499999999999997e-02   1.8200000000000001e+00   5.7809999999999995e-01   3.2212000000000001e+00   5.3939999999999999e-01   1.4430000000000001e-01   2.1679999999999999e-01
  -1.9839999999999999e-01   2.1999999999999999e-02   8.5780000000000001e-01   3.2460000000000000e-01  -4.7600000000000003e-02  -7.8899999999999998e-02   1.6424000000000001e+00   5.3369999999999995e-01   2.4377000000000000e+00   4.5269999999999999e-01   1.3469999999999999e-01   2.6100000000000001e-01
  -2.2040000000000001e-01   1.3189999999999999e-01   3.4310000000000002e-01   4.7739999999999999e-01   0.0000000000000000e+00  -5.2600000000000001e-02   1.6424000000000001e+00   7.1150000000000002e-01   2.6118000000000001e+00   4.1420000000000001e-01   2.2130000000000000e-01   2.6100000000000001e-01
  -8.8200000000000001e-02   1.0990000000000000e-01   1.2867999999999999e+00   3.9140000000000003e-01   1.9000000000000000e-02  -1.2280000000000001e-01   1.8644000000000001e+00   4.6689999999999998e-01   2.7858999999999998e+00   4.7199999999999998e-01   2.1170000000000000e-01   2.6540000000000002e-01
  -1.5429999999999999e-01  -2.4179999999999999e-01   1.3725000000000001e+00   3.3420000000000000e-01  -9.4999999999999998e-03  -1.2720000000000001e-01   1.7312000000000001e+00   6.8930000000000002e-01   3.0470999999999999e+00   4.8159999999999997e-01   1.6360000000000000e-01   2.0790000000000000e-01
  -4.4100000000000000e-02  -6.6000000000000003e-02   9.4359999999999999e-01   4.9650000000000000e-01  -4.7600000000000003e-02  -7.8899999999999998e-02   1.8422000000000001e+00   7.1150000000000002e-01   2.5247000000000002e+00   4.2380000000000001e-01   2.2130000000000000e-01   2.4329999999999999e-01
   4.4100000000000000e-02  -1.0990000000000000e-01   2.5740000000000002e-01   4.2009999999999997e-01   1.9000000000000000e-02  -8.7700000000000000e-02   1.6202000000000001e+00   6.0040000000000004e-01   2.7858999999999998e+00   4.7199999999999998e-01   1.9239999999999999e-01   2.2559999999999999e-01
  -4.6289999999999998e-01   2.4179999999999999e-01   1.1152000000000000e+00   3.7240000000000001e-01   0.0000000000000000e+00  -1.3159999999999999e-01   1.7090000000000001e+00   9.5609999999999995e-01   2.6118000000000001e+00   5.7799999999999996e-01   2.0210000000000000e-01   2.8310000000000002e-01
  -2.4249999999999999e-01   2.1999999999999999e-02   1.5441000000000000e+00   3.7240000000000001e-01  -9.4999999999999998e-03  -1.1840000000000001e-01   1.8200000000000001e+00   6.4480000000000004e-01   2.6118000000000001e+00   4.2380000000000001e-01   1.3469999999999999e-01   2.3000000000000001e-01
   2.6450000000000001e-01   4.3999999999999997e-02   7.7210000000000001e-01   4.5829999999999999e-01   9.4999999999999998e-03  -1.5350000000000000e-01   1.8200000000000001e+00   6.4480000000000004e-01   2.4377000000000000e+00   5.1049999999999995e-01   1.4430000000000001e-01   2.2559999999999999e-01
  -5.0700000000000001e-01   8.7900000000000006e-02   1.7160000000000000e-01   4.2959999999999998e-01  -2.8500000000000001e-02  -4.3900000000000002e-02   1.7978000000000001e+00   6.6710000000000003e-01   1.7412000000000001e+00   5.0090000000000001e-01   1.5400000000000000e-01   2.6540000000000002e-01
  -4.6289999999999998e-01   3.0780000000000002e-01   1.7160000000000000e-01   5.0600000000000001e-01   5.7099999999999998e-02  -1.0960000000000000e-01   1.7534000000000001e+00   5.5589999999999995e-01   1.9153000000000000e+00   4.6239999999999998e-01   1.6360000000000000e-01   2.3890000000000000e-01
  -2.1999999999999999e-02   0.0000000000000000e+00   1.1152000000000000e+00   3.6280000000000001e-01  -6.6600000000000006e-02  -9.6500000000000002e-02   1.7978000000000001e+00   6.0040000000000004e-01   2.7858999999999998e+00   5.1049999999999995e-01   1.8279999999999999e-01   2.4770000000000000e-01
   8.8200000000000001e-02   8.7900000000000006e-02   1.0294000000000001e+00   4.2959999999999998e-01  -2.8500000000000001e-02  -1.1840000000000001e-01   1.7312000000000001e+00   6.0040000000000004e-01   2.7858999999999998e+00   3.3710000000000001e-01   2.0210000000000000e-01   2.3000000000000001e-01
  -1.7630000000000001e-01   8.7900000000000006e-02   2.5740000000000002e-01   4.5829999999999999e-01   3.8100000000000002e-02  -1.2720000000000001e-01   1.6424000000000001e+00   6.4480000000000004e-01   2.4377000000000000e+00   4.6239999999999998e-01   1.9239999999999999e-01   2.3440000000000000e-01
  -3.3060000000000000e-01  -8.7900000000000006e-02   7.7210000000000001e-01   4.9650000000000000e-01   1.9000000000000000e-02  -1.2280000000000001e-01   1.7090000000000001e+00   5.7809999999999995e-01   2.6989000000000001e+00   4.8159999999999997e-01   2.5979999999999998e-01   2.7429999999999999e-01
   6.6100000000000006e-02  -1.5390000000000001e-01   1.5441000000000000e+00   5.0600000000000001e-01   5.7099999999999998e-02  -1.4470000000000000e-01   1.5315000000000001e+00   5.5589999999999995e-01   2.4377000000000000e+00   5.1049999999999995e-01   1.5400000000000000e-01   2.2559999999999999e-01
   0.0000000000000000e+00  -2.1999999999999999e-02   8.5780000000000001e-01   4.4869999999999999e-01  -1.1420000000000000e-01  -1.5350000000000000e-01   1.7756000000000001e+00   7.3380000000000001e-01   2.9600000000000000e+00   4.8159999999999997e-01   1.9239999999999999e-01   2.0790000000000000e-01
  -1.9839999999999999e-01  -4.3999999999999997e-02   1.7160000000000000e-01   3.7240000000000001e-01   9.4999999999999998e-03  -1.0520000000000000e-01   1.4205000000000001e+00   6.6710000000000003e-01   3.0470999999999999e+00   5.0090000000000001e-01   1.3469999999999999e-01   2.5209999999999999e-01
  -1.5429999999999999e-01   2.6379999999999998e-01   8.5800000000000001e-02   5.1559999999999995e-01   4.7600000000000003e-02  -1.0090000000000000e-01   1.7534000000000001e+00   3.7800000000000000e-01   2.7858999999999998e+00   4.7199999999999998e-01   2.4060000000000001e-01   2.4329999999999999e-01
  -2.6450000000000001e-01   2.8580000000000000e-01   1.0294000000000001e+00   4.3919999999999998e-01  -1.0470000000000000e-01  -4.8200000000000000e-02   1.6202000000000001e+00   6.6710000000000003e-01   3.4824000000000002e+00   4.6239999999999998e-01   2.1170000000000000e-01   2.2120000000000001e-01
   4.4100000000000000e-02   0.0000000000000000e+00   1.0294000000000001e+00   4.1049999999999998e-01   3.8100000000000002e-02  -1.1840000000000001e-01   1.7090000000000001e+00   7.3380000000000001e-01   3.1341999999999999e+00   4.7199999999999998e-01   1.3469999999999999e-01   2.2559999999999999e-01
  -3.3060000000000000e-01   0.0000000000000000e+00   9.4359999999999999e-01   3.6280000000000001e-01   1.9000000000000000e-02  -9.2100000000000001e-02   1.6424000000000001e+00   4.8920000000000002e-01   3.0470999999999999e+00   4.4309999999999999e-01   1.8279999999999999e-01   2.4770000000000000e-01
  -3.7469999999999998e-01   2.1999999999999999e-02   2.5740000000000002e-01   5.0600000000000001e-01   1.9000000000000000e-02  -1.2280000000000001e-01   1.7978000000000001e+00   6.2260000000000004e-01   3.2212000000000001e+00   5.4910000000000003e-01   2.8870000000000001e-01   2.3440000000000000e-01
  -6.6100000000000006e-02   1.0990000000000000e-01   7.7210000000000001e-01   4.7739999999999999e-01   0.0000000000000000e+00  -1.2280000000000001e-01   1.5980000000000001e+00   6.2260000000000004e-01   2.6989000000000001e+00   5.1049999999999995e-01   1.7319999999999999e-01   2.1229999999999999e-01
  -1.5429999999999999e-01  -2.1999999999999999e-02   7.7210000000000001e-01   4.5829999999999999e-01  -2.8500000000000001e-02  -1.5790000000000001e-01   1.4205000000000001e+00   6.6710000000000003e-01   2.4377000000000000e+00   5.2980000000000005e-01   1.6360000000000000e-01   2.0790000000000000e-01
  -1.3230000000000000e-01   1.0990000000000000e-01   1.1152000000000000e+00   4.9650000000000000e-01   0.0000000000000000e+00  -1.3159999999999999e-01   1.7534000000000001e+00   4.2249999999999999e-01   2.1764999999999999e+00   4.9130000000000001e-01   1.2509999999999999e-01   2.3000000000000001e-01
  -1.7630000000000001e-01   1.7590000000000000e-01   3.4310000000000002e-01   4.2009999999999997e-01   3.8100000000000002e-02  -1.4470000000000000e-01   1.5980000000000001e+00   6.2260000000000004e-01   2.8730000000000002e+00   5.1049999999999995e-01   1.8279999999999999e-01   2.3440000000000000e-01
   2.1999999999999999e-02  -2.6379999999999998e-01   6.8630000000000002e-01   3.4370000000000001e-01   3.8100000000000002e-02  -8.7700000000000000e-02   1.5758000000000001e+00   6.4480000000000004e-01   2.6989000000000001e+00   4.9130000000000001e-01   1.4430000000000001e-01   2.3440000000000000e-01
  -6.6100000000000006e-02   8.7900000000000006e-02   1.1152000000000000e+00   4.1049999999999998e-01  -1.9000000000000000e-02  -1.1840000000000001e-01   1.6424000000000001e+00   3.3350000000000002e-01   2.3506000000000000e+00   4.4309999999999999e-01   1.8279999999999999e-01   2.3890000000000000e-01
  -1.3230000000000000e-01   2.1999999999999999e-02   1.2867999999999999e+00   3.5330000000000000e-01   1.1420000000000000e-01  -1.6660000000000000e-01   1.7090000000000001e+00   5.7809999999999995e-01   2.4377000000000000e+00   4.4309999999999999e-01   1.0580000000000001e-01   2.5209999999999999e-01
  -2.6450000000000001e-01  -8.7900000000000006e-02   3.4310000000000002e-01   4.4869999999999999e-01  -1.9000000000000000e-02  -1.1840000000000001e-01   1.8644000000000001e+00   7.5600000000000001e-01   2.0024000000000002e+00   5.6830000000000003e-01   1.7319999999999999e-01   2.5659999999999999e-01
  -1.7630000000000001e-01   1.3189999999999999e-01   5.1470000000000005e-01   3.7240000000000001e-01   2.8500000000000001e-02  -1.1400000000000000e-01   1.9088000000000001e+00   5.7809999999999995e-01   2.6989000000000001e+00   5.2020000000000000e-01   1.5400000000000000e-01   2.3440000000000000e-01
  -1.9839999999999999e-01   4.3969999999999998e-01   4.2890000000000000e-01   4.3919999999999998e-01  -2.8500000000000001e-02  -1.1840000000000001e-01   1.6868000000000001e+00   6.6710000000000003e-01   2.5247000000000002e+00   5.5869999999999997e-01   1.4430000000000001e-01   2.4329999999999999e-01
  -2.4249999999999999e-01  -6.6000000000000003e-02   1.6298999999999999e+00   3.5330000000000000e-01  -1.0470000000000000e-01  -9.2100000000000001e-02   1.6424000000000001e+00   8.0049999999999999e-01   2.0024000000000002e+00   5.0090000000000001e-01   2.2130000000000000e-01   2.3440000000000000e-01
  -1.5429999999999999e-01   3.0780000000000002e-01   7.7210000000000001e-01   4.8690000000000000e-01  -7.6100000000000001e-02  -7.4499999999999997e-02   1.6868000000000001e+00   5.7809999999999995e-01   2.2635999999999998e+00   4.4309999999999999e-01   1.4430000000000001e-01   2.3890000000000000e-01
  -8.8200000000000001e-02  -1.7590000000000000e-01   9.4359999999999999e-01   5.2510000000000001e-01  -9.4999999999999998e-03  -8.7700000000000000e-02   1.5536000000000001e+00   7.7820000000000000e-01   2.1764999999999999e+00   5.4910000000000003e-01   2.4060000000000001e-01   2.3000000000000001e-01
   0.0000000000000000e+00  -1.7590000000000000e-01   1.0294000000000001e+00   4.2009999999999997e-01   1.9000000000000000e-02  -9.6500000000000002e-02   1.7978000000000001e+00   6.6710000000000003e-01   2.4377000000000000e+00   4.3350000000000000e-01   2.2130000000000000e-01   2.0349999999999999e-01
  -2.1999999999999999e-02   1.5390000000000001e-01   1.2010000000000001e+00   4.6779999999999999e-01  -6.6600000000000006e-02  -1.3589999999999999e-01   1.7534000000000001e+00   5.7809999999999995e-01   2.9600000000000000e+00   3.7569999999999998e-01   1.2509999999999999e-01   2.3000000000000001e-01
  -1.3230000000000000e-01   1.5390000000000001e-01   1.0294000000000001e+00   4.4869999999999999e-01   0.0000000000000000e+00  -1.0090000000000000e-01   1.7090000000000001e+00   4.6689999999999998e-01   2.4377000000000000e+00   4.7199999999999998e-01   1.3469999999999999e-01   2.4329999999999999e-01
  -2.8649999999999998e-01   1.5390000000000001e-01   8.5780000000000001e-01   3.6280000000000001e-01   1.9000000000000000e-02  -1.0520000000000000e-01   1.6868000000000001e+00   7.5600000000000001e-01   2.7858999999999998e+00   4.7199999999999998e-01   1.4430000000000001e-01   2.3000000000000001e-01
  -3.0859999999999999e-01   2.8580000000000000e-01   6.0050000000000003e-01   3.6280000000000001e-01  -8.5599999999999996e-02  -1.0520000000000000e-01   1.5980000000000001e+00   5.5589999999999995e-01   2.6989000000000001e+00   4.5269999999999999e-01   1.6360000000000000e-01   2.7429999999999999e-01
  -2.4249999999999999e-01   8.7900000000000006e-02   9.4359999999999999e-01   4.3919999999999998e-01   2.8500000000000001e-02  -1.3589999999999999e-01   1.6868000000000001e+00   5.5589999999999995e-01   2.1764999999999999e+00   5.2980000000000005e-01   1.4430000000000001e-01   2.6100000000000001e-01
  -1.3230000000000000e-01   2.1999999999999999e-02   5.1470000000000005e-01   4.1049999999999998e-01  -9.5200000000000007e-02  -1.0090000000000000e-01   1.6646000000000001e+00   6.6710000000000003e-01   2.3506000000000000e+00   5.0090000000000001e-01   7.6999999999999999e-02   2.2120000000000001e-01
  -8.8200000000000001e-02  -1.3189999999999999e-01   8.5780000000000001e-01   4.6779999999999999e-01   9.4999999999999998e-03  -1.2720000000000001e-01   1.8866000000000001e+00   8.4499999999999997e-01   2.1764999999999999e+00   5.0090000000000001e-01   1.3469999999999999e-01   2.0790000000000000e-01
  -6.6100000000000006e-02   4.3999999999999997e-02   4.2890000000000000e-01   5.1559999999999995e-01  -4.7600000000000003e-02  -7.8899999999999998e-02   1.5093000000000001e+00   4.6689999999999998e-01   2.2635999999999998e+00   4.2380000000000001e-01   1.5400000000000000e-01   2.5209999999999999e-01
  -2.6450000000000001e-01   4.3999999999999997e-02   2.5740000000000002e-01   4.1049999999999998e-01  -9.4999999999999998e-03  -1.1400000000000000e-01   1.8200000000000001e+00   5.3369999999999995e-01   3.2212000000000001e+00   5.6830000000000003e-01   1.3469999999999999e-01   2.3440000000000000e-01
  -2.2040000000000001e-01   8.7900000000000006e-02   7.7210000000000001e-01   4.2009999999999997e-01   0.0000000000000000e+00  -1.1840000000000001e-01   1.6646000000000001e+00   4.6689999999999998e-01   2.6989000000000001e+00   5.3939999999999999e-01   4.8099999999999997e-02   2.3890000000000000e-01
  -2.6450000000000001e-01   1.0990000000000000e-01   4.2890000000000000e-01   4.2009999999999997e-01  -5.7099999999999998e-02  -8.7700000000000000e-02   1.7978000000000001e+00   6.0040000000000004e-01   2.7858999999999998e+00   5.7799999999999996e-01   2.1170000000000000e-01   2.1679999999999999e-01
  -3.3060000000000000e-01   8.7900000000000006e-02   8.5800000000000001e-02   4.5829999999999999e-01  -4.7600000000000003e-02  -8.3299999999999999e-02   1.6202000000000001e+00   6.2260000000000004e-01   3.0470999999999999e+00   5.3939999999999999e-01   2.1170000000000000e-01   2.3890000000000000e-01
  -8.8200000000000001e-02   2.1999999999999999e-02   7.7210000000000001e-01   3.4370000000000001e-01   9.4999999999999998e-03  -5.2600000000000001e-02   1.7312000000000001e+00   5.7809999999999995e-01   2.7858999999999998e+00   4.1420000000000001e-01   2.5979999999999998e-01   2.3890000000000000e-01
  -1.3230000000000000e-01   0.0000000000000000e+00   3.4310000000000002e-01   4.1049999999999998e-01  -2.8500000000000001e-02  -7.8899999999999998e-02   1.7978000000000001e+00   6.8930000000000002e-01   2.2635999999999998e+00   5.3939999999999999e-01   2.5979999999999998e-01   2.5209999999999999e-01
  -2.2040000000000001e-01   1.7590000000000000e-01   9.4359999999999999e-01   3.7240000000000001e-01  -8.5599999999999996e-02  -1.2280000000000001e-01   1.8422000000000001e+00   7.1150000000000002e-01   1.3930000000000000e+00   4.4309999999999999e-01   2.2130000000000000e-01   2.3440000000000000e-01
  -2.8649999999999998e-01   2.1999999999999999e-02   1.3725000000000001e+00   3.9140000000000003e-01  -2.8500000000000001e-02  -1.0960000000000000e-01   1.8644000000000001e+00   5.7809999999999995e-01   2.1764999999999999e+00   4.3350000000000000e-01   2.0210000000000000e-01   2.1229999999999999e-01
  -1.5429999999999999e-01  -6.6000000000000003e-02  -3.4310000000000002e-01   4.2009999999999997e-01   5.7099999999999998e-02  -1.4470000000000000e-01   1.8422000000000001e+00   7.5600000000000001e-01   2.2635999999999998e+00   4.5269999999999999e-01   1.9239999999999999e-01   2.3440000000000000e-01
  -1.7630000000000001e-01   2.1999999999999999e-02   6.0050000000000003e-01   4.5829999999999999e-01   1.9000000000000000e-02  -1.3589999999999999e-01   1.6646000000000001e+00   6.4480000000000004e-01   2.6118000000000001e+00   4.3350000000000000e-01   1.4430000000000001e-01   2.4329999999999999e-01
  -4.1880000000000001e-01   6.6000000000000003e-02   7.7210000000000001e-01   4.5829999999999999e-01   1.0470000000000000e-01  -1.4910000000000001e-01   1.5758000000000001e+00   5.3369999999999995e-01   2.6989000000000001e+00   4.0460000000000002e-01   1.9239999999999999e-01   2.1679999999999999e-01
  -3.0859999999999999e-01   0.0000000000000000e+00   4.2890000000000000e-01   3.8190000000000002e-01   4.7600000000000003e-02  -8.3299999999999999e-02   1.5536000000000001e+00   5.5589999999999995e-01   2.5247000000000002e+00   5.9719999999999995e-01   1.8279999999999999e-01   1.9910000000000000e-01
  -3.5270000000000001e-01  -1.7590000000000000e-01   9.4359999999999999e-01   3.8190000000000002e-01   5.7099999999999998e-02  -1.3589999999999999e-01   1.7534000000000001e+00   4.4469999999999998e-01   2.0893999999999999e+00   5.2020000000000000e-01   2.0210000000000000e-01   2.2559999999999999e-01
  -1.9839999999999999e-01   0.0000000000000000e+00   5.1470000000000005e-01   4.3919999999999998e-01  -1.9000000000000000e-02  -1.3159999999999999e-01   1.7534000000000001e+00   6.2260000000000004e-01   2.8730000000000002e+00   5.2020000000000000e-01   2.2130000000000000e-01   2.1679999999999999e-01
  -1.7630000000000001e-01  -2.4179999999999999e-01   7.7210000000000001e-01   3.7240000000000001e-01  -3.8100000000000002e-02  -1.5350000000000000e-01   1.5758000000000001e+00   6.4480000000000004e-01   3.1341999999999999e+00   4.5269999999999999e-01   1.8279999999999999e-01   2.2559999999999999e-01
  -2.2040000000000001e-01  -1.5390000000000001e-01   1.7160000000000000e-01   4.2009999999999997e-01  -1.0470000000000000e-01  -1.2280000000000001e-01   1.7312000000000001e+00   7.3380000000000001e-01   2.2635999999999998e+00   5.0090000000000001e-01   1.6360000000000000e-01   2.5659999999999999e-01
  -1.5429999999999999e-01   0.0000000000000000e+00   1.0294000000000001e+00   3.9140000000000003e-01   4.7600000000000003e-02  -1.0520000000000000e-01   1.6424000000000001e+00   6.6710000000000003e-01   2.4377000000000000e+00   5.2980000000000005e-01   1.6360000000000000e-01   2.5209999999999999e-01
  -1.3230000000000000e-01   1.3189999999999999e-01   5.1470000000000005e-01   4.3919999999999998e-01   0.0000000000000000e+00  -1.2280000000000001e-01   1.7534000000000001e+00   5.5589999999999995e-01   2.2635999999999998e+00   3.8529999999999998e-01   8.6599999999999996e-02   2.1679999999999999e-01
  -2.2040000000000001e-01   0.0000000000000000e+00   8.5780000000000001e-01   4.3919999999999998e-01  -8.5599999999999996e-02  -1.4910000000000001e-01   1.8200000000000001e+00   3.7800000000000000e-01   3.2212000000000001e+00   4.6239999999999998e-01   2.0210000000000000e-01   2.0349999999999999e-01
  -4.4100000000000000e-02   4.3999999999999997e-02   1.2010000000000001e+00   4.7739999999999999e-01   1.2370000000000000e-01  -1.1840000000000001e-01   1.7534000000000001e+00   6.4480000000000004e-01   2.9600000000000000e+00   4.2380000000000001e-01   1.8279999999999999e-01   2.8749999999999998e-01
  -8.8200000000000001e-02   1.7590000000000000e-01   8.5780000000000001e-01   4.9650000000000000e-01  -9.4999999999999998e-03  -9.6500000000000002e-02   1.6646000000000001e+00   6.2260000000000004e-01   2.4377000000000000e+00   5.0090000000000001e-01   1.4430000000000001e-01   2.6979999999999998e-01
  -1.7630000000000001e-01   6.6000000000000003e-02   1.7160000000000000e-01   3.6280000000000001e-01   6.6600000000000006e-02  -9.6500000000000002e-02   1.5536000000000001e+00   5.7809999999999995e-01   3.0470999999999999e+00   4.5269999999999999e-01   1.6360000000000000e-01   2.6100000000000001e-01
  -1.7630000000000001e-01   1.3189999999999999e-01   6.0050000000000003e-01   3.8190000000000002e-01  -6.6600000000000006e-02  -1.0090000000000000e-01   1.7312000000000001e+00   6.0040000000000004e-01   2.4377000000000000e+00   4.5269999999999999e-01   1.8279999999999999e-01   2.4770000000000000e-01
  -2.8649999999999998e-01  -4.3999999999999997e-02   4.2890000000000000e-01   4.2009999999999997e-01   0.0000000000000000e+00  -1.1840000000000001e-01   1.7090000000000001e+00   5.1139999999999997e-01   2.7858999999999998e+00   4.7199999999999998e-01   1.1550000000000001e-01   2.3000000000000001e-01
  -1.5429999999999999e-01  -1.5390000000000001e-01   7.7210000000000001e-01   4.0100000000000002e-01  -9.4999999999999998e-03  -5.2600000000000001e-02   1.6202000000000001e+00   6.2260000000000004e-01   2.0893999999999999e+00   5.3939999999999999e-01   1.7319999999999999e-01   2.4329999999999999e-01
  -2.2040000000000001e-01   1.0990000000000000e-01   1.1152000000000000e+00   3.9140000000000003e-01  -9.4999999999999998e-03  -7.8899999999999998e-02   1.7978000000000001e+00   7.5600000000000001e-01   2.4377000000000000e+00   4.7199999999999998e-01   1.9239999999999999e-01   2.3000000000000001e-01
  -8.8200000000000001e-02   4.3999999999999997e-02  -1.7160000000000000e-01   4.0100000000000002e-01   2.8500000000000001e-02  -1.4910000000000001e-01   1.7978000000000001e+00   7.1150000000000002e-01   2.6118000000000001e+00   4.7199999999999998e-01   2.8899999999999999e-02   2.5659999999999999e-01
  -2.8649999999999998e-01   6.6000000000000003e-02   5.1470000000000005e-01   3.3420000000000000e-01   7.6100000000000001e-02  -1.0520000000000000e-01   1.7534000000000001e+00   7.5600000000000001e-01   2.6989000000000001e+00   5.2020000000000000e-01   2.1170000000000000e-01   2.6100000000000001e-01
  -3.3060000000000000e-01   1.5390000000000001e-01   8.5780000000000001e-01   3.4370000000000001e-01   3.8100000000000002e-02  -1.0520000000000000e-01   1.6202000000000001e+00   7.3380000000000001e-01   2.1764999999999999e+00   4.5269999999999999e-01   2.0210000000000000e-01   2.4770000000000000e-01
  -1.1020000000000001e-01   1.3189999999999999e-01   3.4310000000000002e-01   4.8690000000000000e-01   9.5200000000000007e-02  -1.7540000000000000e-01   1.9753000000000001e+00   6.8930000000000002e-01   2.2635999999999998e+00   5.0090000000000001e-01   1.6360000000000000e-01   1.9020000000000001e-01
   0.0000000000000000e+00   4.3999999999999997e-02   1.0294000000000001e+00   4.8690000000000000e-01  -9.4999999999999998e-03  -7.4499999999999997e-02   1.5315000000000001e+00   6.6710000000000003e-01   2.8730000000000002e+00   4.1420000000000001e-01   5.7700000000000001e-02   2.1679999999999999e-01
  -1.1020000000000001e-01   1.0990000000000000e-01   8.5780000000000001e-01   3.8190000000000002e-01  -9.4999999999999998e-03  -1.0520000000000000e-01   1.7090000000000001e+00   4.6689999999999998e-01   2.5247000000000002e+00   3.9489999999999997e-01   1.5400000000000000e-01   2.2559999999999999e-01
  -4.1880000000000001e-01   8.7900000000000006e-02   3.4310000000000002e-01   4.2959999999999998e-01  -2.8500000000000001e-02  -9.6500000000000002e-02   1.6424000000000001e+00   6.6710000000000003e-01   2.8730000000000002e+00   4.3350000000000000e-01   2.3089999999999999e-01   2.3000000000000001e-01
   4.4100000000000000e-02   6.6000000000000003e-02   2.5740000000000002e-01   4.8690000000000000e-01  -5.7099999999999998e-02  -8.3299999999999999e-02   1.7090000000000001e+00   6.2260000000000004e-01   3.1341999999999999e+00   5.0090000000000001e-01   1.6360000000000000e-01   2.2559999999999999e-01
  -1.5429999999999999e-01   4.3999999999999997e-02   1.3725000000000001e+00   4.3919999999999998e-01  -8.5599999999999996e-02  -1.2280000000000001e-01   1.8422000000000001e+00   5.5589999999999995e-01   2.1764999999999999e+00   5.4910000000000003e-01   1.8279999999999999e-01   2.5659999999999999e-01
  -2.2040000000000001e-01   1.0990000000000000e-01   9.4359999999999999e-01   3.7240000000000001e-01  -2.8500000000000001e-02  -5.2600000000000001e-02   1.7312000000000001e+00   5.5589999999999995e-01   2.4377000000000000e+00   4.6239999999999998e-01   1.8279999999999999e-01   2.5659999999999999e-01
  -1.3230000000000000e-01  -8.7900000000000006e-02   1.2867999999999999e+00   4.9650000000000000e-01   9.4999999999999998e-03  -1.0090000000000000e-01   1.6424000000000001e+00   6.6710000000000003e-01   2.5247000000000002e+00   4.8159999999999997e-01   1.8279999999999999e-01   2.3890000000000000e-01
  -8.8200000000000001e-02   1.9789999999999999e-01   6.0050000000000003e-01   4.0100000000000002e-01   8.5599999999999996e-02  -1.3589999999999999e-01   1.8644000000000001e+00   6.2260000000000004e-01   2.1764999999999999e+00   3.9489999999999997e-01   2.2130000000000000e-01   1.9020000000000001e-01
  -1.9839999999999999e-01   8.7900000000000006e-02  -2.5740000000000002e-01   4.8690000000000000e-01  -9.5200000000000007e-02  -6.5799999999999997e-02   1.8866000000000001e+00   5.5589999999999995e-01   2.8730000000000002e+00   5.2020000000000000e-01   1.7319999999999999e-01   2.3000000000000001e-01
  -1.5429999999999999e-01   1.0990000000000000e-01   6.0050000000000003e-01   4.2009999999999997e-01   1.0470000000000000e-01  -1.0520000000000000e-01   1.4205000000000001e+00   7.5600000000000001e-01   1.7412000000000001e+00   3.7569999999999998e-01   1.1550000000000001e-01   2.8310000000000002e-01
  -1.3230000000000000e-01   2.1980000000000000e-01   3.4310000000000002e-01   4.6779999999999999e-01  -7.6100000000000001e-02  -8.3299999999999999e-02   1.7978000000000001e+00   7.1150000000000002e-01   2.1764999999999999e+00   4.8159999999999997e-01   1.1550000000000001e-01   2.4329999999999999e-01
  -1.9839999999999999e-01   4.3999999999999997e-02   7.7210000000000001e-01   3.4370000000000001e-01  -3.8100000000000002e-02  -1.0520000000000000e-01   1.8200000000000001e+00   5.1139999999999997e-01   2.6118000000000001e+00   5.3939999999999999e-01   1.9239999999999999e-01   2.6540000000000002e-01
  -6.6100000000000006e-02  -1.3189999999999999e-01   6.8630000000000002e-01   3.4370000000000001e-01   0.0000000000000000e+00  -1.1400000000000000e-01   1.6424000000000001e+00   4.0020000000000000e-01   2.6989000000000001e+00   4.4309999999999999e-01   6.7400000000000002e-02   2.8310000000000002e-01
  -1.1020000000000001e-01  -2.1999999999999999e-02   7.7210000000000001e-01   4.6779999999999999e-01   0.0000000000000000e+00  -1.5790000000000001e-01   1.5536000000000001e+00   5.7809999999999995e-01   2.0893999999999999e+00   5.0090000000000001e-01   1.1550000000000001e-01   2.5209999999999999e-01
  -3.5270000000000001e-01  -8.7900000000000006e-02   7.7210000000000001e-01   4.2959999999999998e-01  -2.8500000000000001e-02  -1.0960000000000000e-01   1.8422000000000001e+00   7.5600000000000001e-01   2.3506000000000000e+00   5.2020000000000000e-01   1.5400000000000000e-01   2.3000000000000001e-01
  -2.6450000000000001e-01   8.7900000000000006e-02   6.0050000000000003e-01   3.4370000000000001e-01   3.8100000000000002e-02  -1.5350000000000000e-01   1.6202000000000001e+00   6.8930000000000002e-01   2.8730000000000002e+00   5.2020000000000000e-01   2.1170000000000000e-01   2.6979999999999998e-01
  -1.3230000000000000e-01   1.5390000000000001e-01   1.1152000000000000e+00   4.7739999999999999e-01   7.6100000000000001e-02  -1.1840000000000001e-01   1.7312000000000001e+00   8.2269999999999999e-01   2.6989000000000001e+00   4.9130000000000001e-01   1.4430000000000001e-01   2.3890000000000000e-01
  -2.8649999999999998e-01   1.5390000000000001e-01   8.5780000000000001e-01   3.6280000000000001e-01   2.8500000000000001e-02  -1.6660000000000000e-01   1.5980000000000001e+00   6.8930000000000002e-01   2.6118000000000001e+00   5.0090000000000001e-01   2.3089999999999999e-01   2.6100000000000001e-01
  -1.1020000000000001e-01   1.0990000000000000e-01   5.1470000000000005e-01   3.0549999999999999e-01  -9.4999999999999998e-03  -1.4910000000000001e-01   1.7090000000000001e+00   7.1150000000000002e-01   2.0893999999999999e+00   5.0090000000000001e-01   1.8279999999999999e-01   2.3000000000000001e-01
  -3.3060000000000000e-01   1.9789999999999999e-01   8.5780000000000001e-01   4.6779999999999999e-01   9.5200000000000007e-02  -1.6230000000000000e-01   1.8422000000000001e+00   7.5600000000000001e-01   2.5247000000000002e+00   4.5269999999999999e-01   2.0210000000000000e-01   2.5659999999999999e-01
  -8.8200000000000001e-02  -2.1999999999999999e-02   1.3725000000000001e+00   4.7739999999999999e-01   0.0000000000000000e+00  -1.0090000000000000e-01   1.7978000000000001e+00   7.1150000000000002e-01   2.4377000000000000e+00   4.7199999999999998e-01   1.9239999999999999e-01   2.7870000000000000e-01
  -1.5429999999999999e-01   1.3189999999999999e-01   3.4310000000000002e-01   4.2959999999999998e-01   9.4999999999999998e-03  -1.0090000000000000e-01   1.7756000000000001e+00   4.0020000000000000e-01   2.2635999999999998e+00   5.3939999999999999e-01   1.3469999999999999e-01   2.6540000000000002e-01
  -2.4249999999999999e-01  -1.0990000000000000e-01   6.8630000000000002e-01   3.5330000000000000e-01  -9.5200000000000007e-02  -9.6500000000000002e-02   1.7090000000000001e+00   6.4480000000000004e-01   2.0024000000000002e+00   4.5269999999999999e-01   1.4430000000000001e-01   2.0790000000000000e-01
  -6.6100000000000006e-02   8.7900000000000006e-02   8.5780000000000001e-01   4.8690000000000000e-01  -8.5599999999999996e-02  -1.2720000000000001e-01   1.8422000000000001e+00   6.2260000000000004e-01   2.0024000000000002e+00   4.8159999999999997e-01   1.6360000000000000e-01   2.4329999999999999e-01
  -2.6450000000000001e-01   2.1980000000000000e-01   7.7210000000000001e-01   4.2959999999999998e-01  -1.9000000000000000e-02  -1.0090000000000000e-01   1.8866000000000001e+00   5.1139999999999997e-01   2.7858999999999998e+00   5.1049999999999995e-01   1.3469999999999999e-01   2.3000000000000001e-01
  -1.3230000000000000e-01   2.1999999999999999e-02   8.5780000000000001e-01   4.9650000000000000e-01  -5.7099999999999998e-02  -1.2720000000000001e-01   1.8866000000000001e+00   4.4469999999999998e-01   2.6989000000000001e+00   4.8159999999999997e-01   2.5979999999999998e-01   2.2120000000000001e-01
  -3.3060000000000000e-01  -2.1999999999999999e-02   1.1152000000000000e+00   4.9650000000000000e-01  -3.8100000000000002e-02  -9.6500000000000002e-02   1.8200000000000001e+00   6.8930000000000002e-01   2.6118000000000001e+00   4.4309999999999999e-01   1.4430000000000001e-01   2.5659999999999999e-01
  -1.7630000000000001e-01   2.6379999999999998e-01   6.8630000000000002e-01   4.3919999999999998e-01   4.7600000000000003e-02  -1.3159999999999999e-01   1.6424000000000001e+00   7.5600000000000001e-01   3.0470999999999999e+00   6.1650000000000005e-01   1.8279999999999999e-01   2.7429999999999999e-01
  -8.8200000000000001e-02  -1.0990000000000000e-01   1.1152000000000000e+00   5.0600000000000001e-01  -3.8100000000000002e-02  -1.1400000000000000e-01   1.6646000000000001e+00   6.2260000000000004e-01   1.9153000000000000e+00   4.4309999999999999e-01   1.4430000000000001e-01   2.3000000000000001e-01
  -2.6450000000000001e-01   4.3999999999999997e-02   1.4582999999999999e+00   4.0100000000000002e-01   4.7600000000000003e-02  -1.2720000000000001e-01   1.5093000000000001e+00   6.2260000000000004e-01   2.3506000000000000e+00   4.2380000000000001e-01   1.7319999999999999e-01   2.3000000000000001e-01
  -3.9679999999999999e-01   2.1980000000000000e-01   4.2890000000000000e-01   5.3469999999999995e-01   6.6600000000000006e-02  -1.3159999999999999e-01   1.7090000000000001e+00   8.0049999999999999e-01   2.0024000000000002e+00   5.2020000000000000e-01   1.8279999999999999e-01   2.1679999999999999e-01
  -2.4249999999999999e-01  -6.6000000000000003e-02   5.1470000000000005e-01   4.4869999999999999e-01  -9.4999999999999998e-03  -1.4030000000000001e-01   1.6424000000000001e+00   6.8930000000000002e-01   2.2635999999999998e+00   4.2380000000000001e-01   1.2509999999999999e-01   2.0349999999999999e-01
  -1.9839999999999999e-01   1.5390000000000001e-01   3.4310000000000002e-01   3.8190000000000002e-01   9.4999999999999998e-03  -1.1400000000000000e-01   1.8422000000000001e+00   7.5600000000000001e-01   2.6118000000000001e+00   4.5269999999999999e-01   1.7319999999999999e-01   2.6100000000000001e-01
  -1.1020000000000001e-01   1.9789999999999999e-01   2.5740000000000002e-01   4.8690000000000000e-01  -5.7099999999999998e-02  -1.0090000000000000e-01   1.7978000000000001e+00   6.0040000000000004e-01   2.6118000000000001e+00   4.0460000000000002e-01   2.2130000000000000e-01   1.9460000000000000e-01
   2.1999999999999999e-02   2.1999999999999999e-02   1.0294000000000001e+00   3.9140000000000003e-01  -6.6600000000000006e-02  -8.7700000000000000e-02   1.6868000000000001e+00   7.1150000000000002e-01   2.4377000000000000e+00   4.3350000000000000e-01   1.7319999999999999e-01   2.4329999999999999e-01
  -1.9839999999999999e-01  -8.7900000000000006e-02   4.2890000000000000e-01   3.1509999999999999e-01   0.0000000000000000e+00  -9.6500000000000002e-02   1.9088000000000001e+00   6.4480000000000004e-01   2.4377000000000000e+00   4.5269999999999999e-01   1.7319999999999999e-01   2.1679999999999999e-01
  -2.4249999999999999e-01   1.5390000000000001e-01   6.8630000000000002e-01   4.3919999999999998e-01  -2.8500000000000001e-02  -1.0960000000000000e-01   1.7756000000000001e+00   5.7809999999999995e-01   2.9600000000000000e+00   4.3350000000000000e-01   9.6199999999999994e-02   2.5659999999999999e-01
  -1.9839999999999999e-01   1.3189999999999999e-01   0.0000000000000000e+00   4.2959999999999998e-01  -5.7099999999999998e-02  -1.0520000000000000e-01   1.6868000000000001e+00   7.5600000000000001e-01   2.2635999999999998e+00   4.3350000000000000e-01   1.9239999999999999e-01   2.1679999999999999e-01
  -1.3230000000000000e-01  -1.3189999999999999e-01   0.0000000000000000e+00   3.7240000000000001e-01  -9.4999999999999998e-03  -1.3589999999999999e-01   1.5758000000000001e+00   7.5600000000000001e-01   2.9600000000000000e+00   5.0090000000000001e-01   2.0210000000000000e-01   2.3000000000000001e-01
  -1.1020000000000001e-01   4.1770000000000002e-01   4.2890000000000000e-01   3.5330000000000000e-01   1.0470000000000000e-01  -1.6660000000000000e-01   1.7090000000000001e+00   5.3369999999999995e-01   2.9600000000000000e+00   4.0460000000000002e-01   1.6360000000000000e-01   2.2559999999999999e-01
  -1.3230000000000000e-01   1.5390000000000001e-01   8.5780000000000001e-01   3.9140000000000003e-01   3.8100000000000002e-02  -8.7700000000000000e-02   1.6646000000000001e+00   4.2249999999999999e-01   2.6989000000000001e+00   4.6239999999999998e-01   1.4430000000000001e-01   2.6100000000000001e-01
  -1.1020000000000001e-01   6.6000000000000003e-02   1.3725000000000001e+00   4.1049999999999998e-01  -2.8500000000000001e-02  -8.3299999999999999e-02   1.4871000000000001e+00   4.8920000000000002e-01   2.9600000000000000e+00   5.2020000000000000e-01   1.9239999999999999e-01   2.5209999999999999e-01
  -2.6450000000000001e-01   2.1999999999999999e-02   1.3725000000000001e+00   3.5330000000000000e-01  -1.1420000000000000e-01  -1.2280000000000001e-01   1.5758000000000001e+00   5.7809999999999995e-01   3.0470999999999999e+00   4.6239999999999998e-01   1.4430000000000001e-01   2.4770000000000000e-01
  -1.5429999999999999e-01  -2.1999999999999999e-02   5.1470000000000005e-01   4.3919999999999998e-01  -7.6100000000000001e-02  -1.9289999999999999e-01   1.6202000000000001e+00   6.0040000000000004e-01   2.0893999999999999e+00   4.8159999999999997e-01   2.4060000000000001e-01   2.2120000000000001e-01
  -3.0859999999999999e-01   1.0990000000000000e-01   2.5740000000000002e-01   3.8190000000000002e-01  -3.8100000000000002e-02  -8.3299999999999999e-02   1.6424000000000001e+00   6.0040000000000004e-01   3.3083000000000000e+00   4.0460000000000002e-01   1.9239999999999999e-01   2.1679999999999999e-01
  -8.8200000000000001e-02   1.3189999999999999e-01   3.4310000000000002e-01   3.3420000000000000e-01  -7.6100000000000001e-02  -1.1400000000000000e-01   1.7534000000000001e+00   5.3369999999999995e-01   1.9153000000000000e+00   4.9130000000000001e-01   2.2130000000000000e-01   2.1679999999999999e-01
  -1.7630000000000001e-01   4.3999999999999997e-02   6.8630000000000002e-01   3.9140000000000003e-01  -3.8100000000000002e-02  -1.2720000000000001e-01   1.6202000000000001e+00   5.5589999999999995e-01   2.5247000000000002e+00   5.0090000000000001e-01   2.0210000000000000e-01   2.7870000000000000e-01
  -3.9679999999999999e-01   8.7900000000000006e-02   8.5800000000000001e-02   4.7739999999999999e-01  -6.6600000000000006e-02  -1.1840000000000001e-01   1.8422000000000001e+00   4.2249999999999999e-01   2.8730000000000002e+00   4.3350000000000000e-01   1.8279999999999999e-01   2.3000000000000001e-01
  -1.3230000000000000e-01  -4.3999999999999997e-02   6.8630000000000002e-01   4.5829999999999999e-01   8.5599999999999996e-02  -1.1840000000000001e-01   1.7978000000000001e+00   6.6710000000000003e-01   2.6989000000000001e+00   4.8159999999999997e-01   2.3089999999999999e-01   2.6540000000000002e-01
   0.0000000000000000e+00   8.7900000000000006e-02   2.5740000000000002e-01   4.2959999999999998e-01  -9.4999999999999998e-03  -1.0090000000000000e-01   1.6868000000000001e+00   5.7809999999999995e-01   2.6118000000000001e+00   4.4309999999999999e-01   1.8279999999999999e-01   2.1229999999999999e-01
  -1.7630000000000001e-01   1.7590000000000000e-01   3.4310000000000002e-01   4.2959999999999998e-01   8.5599999999999996e-02  -1.4910000000000001e-01   1.8200000000000001e+00   8.2269999999999999e-01   3.0470999999999999e+00   3.9489999999999997e-01   1.0580000000000001e-01   2.4329999999999999e-01
  -1.9839999999999999e-01   1.5390000000000001e-01   4.2890000000000000e-01   4.8690000000000000e-01   1.9000000000000000e-02  -9.6500000000000002e-02   1.8200000000000001e+00   6.2260000000000004e-01   2.4377000000000000e+00   4.1420000000000001e-01   1.5400000000000000e-01   2.0349999999999999e-01
  -2.2040000000000001e-01   0.0000000000000000e+00   6.0050000000000003e-01   3.8190000000000002e-01  -4.7600000000000003e-02  -1.0520000000000000e-01   1.5315000000000001e+00   6.2260000000000004e-01   2.2635999999999998e+00   4.2380000000000001e-01   1.6360000000000000e-01   2.6979999999999998e-01
  -8.8200000000000001e-02   4.3999999999999997e-02   4.2890000000000000e-01   4.0100000000000002e-01   5.7099999999999998e-02  -8.7700000000000000e-02   1.5093000000000001e+00   6.0040000000000004e-01   2.9600000000000000e+00   5.2020000000000000e-01   1.3469999999999999e-01   2.9189999999999999e-01
  -3.7469999999999998e-01   3.0780000000000002e-01   1.5441000000000000e+00   4.1049999999999998e-01  -8.5599999999999996e-02  -1.0960000000000000e-01   1.7090000000000001e+00   8.0049999999999999e-01   2.6118000000000001e+00   4.9130000000000001e-01   1.9239999999999999e-01   2.1679999999999999e-01
  -8.8200000000000001e-02  -1.0990000000000000e-01   3.4310000000000002e-01   4.2009999999999997e-01   0.0000000000000000e+00  -1.0090000000000000e-01   1.7978000000000001e+00   4.4469999999999998e-01   1.9153000000000000e+00   5.7799999999999996e-01   1.0580000000000001e-01   2.3890000000000000e-01
   0.0000000000000000e+00  -1.3189999999999999e-01   8.5780000000000001e-01   4.2009999999999997e-01   9.4999999999999998e-03  -1.2720000000000001e-01   1.6868000000000001e+00   5.7809999999999995e-01   2.5247000000000002e+00   4.8159999999999997e-01   1.1550000000000001e-01   2.6979999999999998e-01
   2.1999999999999999e-02   3.2979999999999998e-01   6.8630000000000002e-01   4.9650000000000000e-01   4.7600000000000003e-02  -1.0960000000000000e-01   1.6868000000000001e+00   6.6710000000000003e-01   2.2635999999999998e+00   4.5269999999999999e-01   2.0210000000000000e-01   2.5209999999999999e-01
  -7.9349999999999998e-01  -1.3189999999999999e-01   1.1152000000000000e+00   4.2009999999999997e-01   4.7600000000000003e-02  -1.2280000000000001e-01   1.5758000000000001e+00   6.2260000000000004e-01   2.6118000000000001e+00   5.1049999999999995e-01   1.7319999999999999e-01   2.5659999999999999e-01
   1.9839999999999999e-01   2.1999999999999999e-02   7.7210000000000001e-01   4.1049999999999998e-01  -1.9000000000000000e-02  -1.1840000000000001e-01   1.7090000000000001e+00   6.0040000000000004e-01   3.0470999999999999e+00   4.2380000000000001e-01   1.5400000000000000e-01   2.0349999999999999e-01
   1.7630000000000001e-01   2.1980000000000000e-01   4.2890000000000000e-01   5.1559999999999995e-01  -5.7099999999999998e-02  -3.5099999999999999e-02   1.4871000000000001e+00   5.5589999999999995e-01   2.3506000000000000e+00   5.3939999999999999e-01   1.5400000000000000e-01   2.5659999999999999e-01
  -7.2740000000000005e-01  -1.7590000000000000e-01   6.0050000000000003e-01   4.2959999999999998e-01  -2.8500000000000001e-02  -9.2100000000000001e-02   1.7534000000000001e+00   7.1150000000000002e-01   2.0893999999999999e+00   4.9130000000000001e-01   1.7319999999999999e-01   2.3440000000000000e-01
  -6.8330000000000002e-01   4.6170000000000000e-01  -6.0050000000000003e-01   3.8190000000000002e-01   0.0000000000000000e+00  -1.8420000000000000e-01   1.9088000000000001e+00   8.2269999999999999e-01   2.8730000000000002e+00   4.9130000000000001e-01   1.9239999999999999e-01   2.4329999999999999e-01
   1.3230000000000000e-01  -1.7590000000000000e-01   9.4359999999999999e-01   4.2959999999999998e-01  -8.5599999999999996e-02  -1.0520000000000000e-01   1.5758000000000001e+00   8.8939999999999997e-01   3.5695000000000001e+00   5.3939999999999999e-01   1.0580000000000001e-01   2.2559999999999999e-01
  -2.1999999999999999e-02  -8.7900000000000006e-02   1.1152000000000000e+00   2.9599999999999999e-01  -1.3320000000000001e-01  -1.1400000000000000e-01   2.0419000000000000e+00   7.7820000000000000e-01   1.1317999999999999e+00   3.5639999999999999e-01   1.1550000000000001e-01   1.5920000000000001e-01
  -3.9679999999999999e-01   3.0780000000000002e-01  -8.5800000000000001e-02   4.2009999999999997e-01   4.7600000000000003e-02  -1.4470000000000000e-01   1.7978000000000001e+00   1.1119999999999999e-01   1.1317999999999999e+00   3.8529999999999998e-01   7.6999999999999999e-02   2.6100000000000001e-01
  -4.8490000000000000e-01  -1.0990000000000000e-01   5.1470000000000005e-01   4.1049999999999998e-01  -3.8100000000000002e-02  -7.4499999999999997e-02   1.3539000000000001e+00   7.7820000000000000e-01   4.9623999999999997e+00   5.1049999999999995e-01   2.5019999999999998e-01   3.3179999999999998e-01
   1.5429999999999999e-01   1.0990000000000000e-01   1.2867999999999999e+00   4.2009999999999997e-01  -1.9000000000000000e-02  -2.6750000000000002e-01   1.6202000000000001e+00   1.5787000000000000e+00   2.2635999999999998e+00   4.3350000000000000e-01   2.5019999999999998e-01   1.7690000000000000e-01
   8.8200000000000001e-02  -4.3999999999999997e-02   7.7210000000000001e-01   4.2959999999999998e-01   3.8100000000000002e-02  -2.4560000000000001e-01   2.5746000000000002e+00  -1.3339999999999999e-01   7.8349999999999997e-01   3.9489999999999997e-01   1.2509999999999999e-01   2.4770000000000000e-01
  -8.1559999999999999e-01   0.0000000000000000e+00   8.5780000000000001e-01   3.5330000000000000e-01   8.5599999999999996e-02   3.9500000000000000e-02   1.7090000000000001e+00   5.7809999999999995e-01   3.3083000000000000e+00   5.7799999999999996e-01   1.5400000000000000e-01   2.9189999999999999e-01
   4.4100000000000000e-02   2.1980000000000000e-01   0.0000000000000000e+00   4.9650000000000000e-01   2.8500000000000001e-02  -1.0090000000000000e-01   8.2120000000000004e-01   1.7343999999999999e+00   3.3083000000000000e+00   4.7199999999999998e-01   3.2710000000000000e-01   2.3890000000000000e-01
  -2.1999999999999999e-02  -2.4179999999999999e-01   1.0294000000000001e+00   4.7739999999999999e-01   4.7600000000000003e-02  -2.3680000000000001e-01   2.1307000000000000e+00  -7.5600000000000001e-01   1.9153000000000000e+00   4.6239999999999998e-01   1.1550000000000001e-01   2.0349999999999999e-01
  -2.2040000000000001e-01   8.7900000000000006e-02   6.0050000000000003e-01   4.2009999999999997e-01  -1.0470000000000000e-01  -5.2600000000000001e-02   1.9753000000000001e+00   2.0010000000000000e-01   2.1764999999999999e+00   4.0460000000000002e-01   1.3469999999999999e-01   2.5209999999999999e-01
  -4.8490000000000000e-01   4.3969999999999998e-01   1.7160000000000000e-01   4.3919999999999998e-01  -1.9000000000000000e-02  -6.5799999999999997e-02   1.3317000000000001e+00   1.8677999999999999e+00   3.4824000000000002e+00   5.3939999999999999e-01   1.7319999999999999e-01   2.6540000000000002e-01
  -1.7630000000000001e-01  -6.6000000000000003e-02  -1.7160000000000000e-01   4.9650000000000000e-01  -1.0470000000000000e-01  -1.5350000000000000e-01   1.9310000000000000e+00   6.6699999999999995e-02   2.7858999999999998e+00   5.6830000000000003e-01   1.6360000000000000e-01   2.3440000000000000e-01
  -2.1999999999999999e-02   6.6000000000000003e-02   6.0050000000000003e-01   3.9140000000000003e-01  -6.6600000000000006e-02  -1.1840000000000001e-01   1.7978000000000001e+00   4.0020000000000000e-01   1.3059000000000001e+00   4.5269999999999999e-01   1.6360000000000000e-01   3.0080000000000001e-01
  -2.4249999999999999e-01   1.0990000000000000e-01  -1.7160000000000000e-01   3.1509999999999999e-01   9.5200000000000007e-02  -3.5099999999999999e-02   1.5758000000000001e+00   1.0894999999999999e+00   4.0048000000000004e+00   4.8159999999999997e-01   2.0210000000000000e-01   2.1229999999999999e-01
  -2.4249999999999999e-01   8.7900000000000006e-02   2.5740000000000002e-01   4.2009999999999997e-01  -2.8500000000000001e-02  -1.2280000000000001e-01   1.5536000000000001e+00   8.4499999999999997e-01   3.2212000000000001e+00   5.3939999999999999e-01   1.9239999999999999e-01   1.9910000000000000e-01
  -3.9679999999999999e-01   2.8580000000000000e-01   8.5780000000000001e-01   4.0100000000000002e-01  -1.9000000000000000e-02  -1.1840000000000001e-01   2.1307000000000000e+00   1.1119999999999999e-01   8.7060000000000004e-01   4.5269999999999999e-01   2.0210000000000000e-01   2.6979999999999998e-01
   2.1999999999999999e-02   0.0000000000000000e+00   3.4310000000000002e-01   4.0100000000000002e-01  -5.7099999999999998e-02  -7.8899999999999998e-02   1.7756000000000001e+00   4.2249999999999999e-01   2.6118000000000001e+00   5.2020000000000000e-01   2.1170000000000000e-01   2.5209999999999999e-01
  -2.2040000000000001e-01   0.0000000000000000e+00   5.1470000000000005e-01   3.9140000000000003e-01  -7.6100000000000001e-02  -7.8899999999999998e-02   1.1984999999999999e+00   1.3119000000000001e+00   3.5695000000000001e+00   5.6830000000000003e-01   1.8279999999999999e-01   2.0790000000000000e-01
  -5.0700000000000001e-01   1.5390000000000001e-01  -8.5800000000000001e-02   4.0100000000000002e-01   0.0000000000000000e+00  -1.2720000000000001e-01   1.8422000000000001e+00  -4.4499999999999998e-02   2.0024000000000002e+00   4.4309999999999999e-01   2.1170000000000000e-01   2.7429999999999999e-01
  -2.6450000000000001e-01   1.3189999999999999e-01   8.5780000000000001e-01   4.8690000000000000e-01  -4.7600000000000003e-02  -7.0199999999999999e-02   1.9753000000000001e+00   2.8910000000000002e-01   1.2188000000000001e+00   4.7199999999999998e-01   1.1550000000000001e-01   2.1229999999999999e-01
  -1.1020000000000001e-01   1.5390000000000001e-01   9.4359999999999999e-01   4.2009999999999997e-01  -4.7600000000000003e-02  -1.1400000000000000e-01   1.3761000000000001e+00   1.3341000000000001e+00   3.2212000000000001e+00   5.2020000000000000e-01   2.4060000000000001e-01   2.3890000000000000e-01
  -2.1999999999999999e-02   1.7590000000000000e-01   6.0050000000000003e-01   4.1049999999999998e-01   4.7600000000000003e-02  -1.1400000000000000e-01   1.8422000000000001e+00   2.6679999999999998e-01   2.5247000000000002e+00   5.2020000000000000e-01   6.7400000000000002e-02   1.9910000000000000e-01
  -4.1880000000000001e-01   0.0000000000000000e+00   9.4359999999999999e-01   4.7739999999999999e-01  -5.7099999999999998e-02  -1.1840000000000001e-01   1.6868000000000001e+00   3.3350000000000002e-01   2.1764999999999999e+00   4.1420000000000001e-01   2.0210000000000000e-01   2.9189999999999999e-01
  -1.3230000000000000e-01   1.5390000000000001e-01  -2.5740000000000002e-01   4.9650000000000000e-01   4.7600000000000003e-02  -9.6500000000000002e-02   1.7312000000000001e+00   9.7840000000000005e-01   2.7858999999999998e+00   4.5269999999999999e-01   3.3679999999999999e-01   2.3440000000000000e-01
  -1.3230000000000000e-01  -6.6000000000000003e-02   6.8630000000000002e-01   4.6779999999999999e-01  -3.8100000000000002e-02  -1.0090000000000000e-01   1.6868000000000001e+00   5.5589999999999995e-01   2.2635999999999998e+00   5.4910000000000003e-01   1.1550000000000001e-01   1.8140000000000001e-01
  -1.9839999999999999e-01   1.0990000000000000e-01   5.1470000000000005e-01   4.2009999999999997e-01   4.7600000000000003e-02  -1.3589999999999999e-01   1.8200000000000001e+00   5.3369999999999995e-01   1.3930000000000000e+00   3.8529999999999998e-01   1.7319999999999999e-01   2.6540000000000002e-01
  -4.8490000000000000e-01   1.7590000000000000e-01   2.5740000000000002e-01   4.7739999999999999e-01   4.7600000000000003e-02  -1.2720000000000001e-01   1.7090000000000001e+00   8.4499999999999997e-01   2.6118000000000001e+00   4.9130000000000001e-01   1.6360000000000000e-01   2.6540000000000002e-01
  -1.5429999999999999e-01   1.9789999999999999e-01  -8.5800000000000001e-02   4.5829999999999999e-01   3.8100000000000002e-02  -1.6660000000000000e-01   1.6202000000000001e+00   6.8930000000000002e-01   3.1341999999999999e+00   4.7199999999999998e-01   2.0210000000000000e-01   2.0790000000000000e-01
  -2.6450000000000001e-01   2.1999999999999999e-02   1.2867999999999999e+00   4.7739999999999999e-01   1.9000000000000000e-02  -1.0520000000000000e-01   1.5980000000000001e+00   4.2249999999999999e-01   2.6989000000000001e+00   4.7199999999999998e-01   1.1550000000000001e-01   2.3440000000000000e-01
  -1.1020000000000001e-01   2.1999999999999999e-02   8.5780000000000001e-01   4.2959999999999998e-01  -1.9000000000000000e-02  -5.7000000000000002e-02   1.9088000000000001e+00   6.4480000000000004e-01   2.5247000000000002e+00   4.8159999999999997e-01   1.6360000000000000e-01   2.5209999999999999e-01
  -1.5429999999999999e-01   3.7369999999999998e-01  -8.5800000000000001e-02   3.9140000000000003e-01  -9.4999999999999998e-03  -8.7700000000000000e-02   1.5093000000000001e+00   8.4499999999999997e-01   2.6989000000000001e+00   4.5269999999999999e-01   1.2509999999999999e-01   2.6100000000000001e-01
  -2.8649999999999998e-01   4.3999999999999997e-02  -8.5800000000000001e-02   3.3420000000000000e-01  -2.8500000000000001e-02  -1.0960000000000000e-01   1.7312000000000001e+00   4.2249999999999999e-01   2.9600000000000000e+00   4.1420000000000001e-01   2.3089999999999999e-01   2.0349999999999999e-01
  -1.9839999999999999e-01   2.6379999999999998e-01   8.5780000000000001e-01   5.1559999999999995e-01  -9.5200000000000007e-02  -8.3299999999999999e-02   1.6646000000000001e+00   4.8920000000000002e-01   2.4377000000000000e+00   5.4910000000000003e-01   1.5400000000000000e-01   2.3440000000000000e-01
  -1.3230000000000000e-01  -6.6000000000000003e-02   3.4310000000000002e-01   4.3919999999999998e-01  -3.8100000000000002e-02  -1.0520000000000000e-01   1.6424000000000001e+00   1.0450999999999999e+00   2.1764999999999999e+00   4.9130000000000001e-01   1.1550000000000001e-01   2.3000000000000001e-01
  -1.7630000000000001e-01  -1.0990000000000000e-01   3.4310000000000002e-01   4.9650000000000000e-01  -4.7600000000000003e-02  -8.3299999999999999e-02   1.4871000000000001e+00   6.0040000000000004e-01   2.3506000000000000e+00   5.5869999999999997e-01   2.8870000000000001e-01   2.0790000000000000e-01
  -6.6100000000000006e-02  -2.4179999999999999e-01   1.2867999999999999e+00   4.3919999999999998e-01  -1.3320000000000001e-01  -1.3589999999999999e-01   1.6646000000000001e+00   6.0040000000000004e-01   2.1764999999999999e+00   4.5269999999999999e-01   1.6360000000000000e-01   2.1229999999999999e-01
  -2.8649999999999998e-01   2.1999999999999999e-02   6.8630000000000002e-01   4.2009999999999997e-01   9.4999999999999998e-03  -7.8899999999999998e-02   1.6868000000000001e+00   8.2269999999999999e-01   2.6989000000000001e+00   5.4910000000000003e-01   2.6939999999999997e-01   2.8749999999999998e-01
  -1.5429999999999999e-01  -8.7900000000000006e-02   7.7210000000000001e-01   3.6280000000000001e-01   4.7600000000000003e-02  -8.3299999999999999e-02   1.6868000000000001e+00   7.1150000000000002e-01   3.0470999999999999e+00   4.5269999999999999e-01   1.4430000000000001e-01   2.6979999999999998e-01
  -2.4249999999999999e-01   1.9789999999999999e-01  -8.5800000000000001e-02   3.9140000000000003e-01   2.8500000000000001e-02  -8.7700000000000000e-02   1.6868000000000001e+00   4.0020000000000000e-01   2.1764999999999999e+00   4.9130000000000001e-01   8.6599999999999996e-02   2.3440000000000000e-01
  -3.5270000000000001e-01  -1.0990000000000000e-01   9.4359999999999999e-01   4.4869999999999999e-01  -2.8500000000000001e-02  -5.2600000000000001e-02   1.8866000000000001e+00   6.6710000000000003e-01   1.4800000000000000e+00   4.8159999999999997e-01   1.3469999999999999e-01   2.6100000000000001e-01
  -2.4249999999999999e-01   6.6000000000000003e-02   6.8630000000000002e-01   3.5330000000000000e-01  -6.6600000000000006e-02  -1.0960000000000000e-01   1.6202000000000001e+00   8.2269999999999999e-01   2.2635999999999998e+00   5.1049999999999995e-01   1.5400000000000000e-01   2.4770000000000000e-01
  -1.3230000000000000e-01   1.3189999999999999e-01   1.2010000000000001e+00   4.3919999999999998e-01  -1.9000000000000000e-02  -1.0520000000000000e-01   1.6646000000000001e+00   2.2239999999999999e-01   2.2635999999999998e+00   4.6239999999999998e-01   1.7319999999999999e-01   2.4329999999999999e-01
  -6.6100000000000006e-02  -6.6000000000000003e-02   8.5780000000000001e-01   3.2460000000000000e-01  -5.7099999999999998e-02  -1.1400000000000000e-01   1.6202000000000001e+00   6.0040000000000004e-01   2.2635999999999998e+00   5.0090000000000001e-01   2.2130000000000000e-01   2.1229999999999999e-01
  -3.7469999999999998e-01   4.3999999999999997e-02   3.4310000000000002e-01   4.3919999999999998e-01   9.4999999999999998e-03  -1.1840000000000001e-01   1.5093000000000001e+00   6.4480000000000004e-01   2.1764999999999999e+00   5.1049999999999995e-01   2.5979999999999998e-01   2.3890000000000000e-01
  -1.3230000000000000e-01   2.8580000000000000e-01   8.5780000000000001e-01   3.5330000000000000e-01   9.4999999999999998e-03  -8.7700000000000000e-02   1.7534000000000001e+00   6.0040000000000004e-01   2.5247000000000002e+00   4.7199999999999998e-01   2.5979999999999998e-01   2.6540000000000002e-01
  -1.7630000000000001e-01   1.0990000000000000e-01   8.5780000000000001e-01   3.8190000000000002e-01  -2.8500000000000001e-02  -1.1840000000000001e-01   1.8200000000000001e+00   6.8930000000000002e-01   3.1341999999999999e+00   5.3939999999999999e-01   1.3469999999999999e-01   2.5659999999999999e-01
  -1.9839999999999999e-01   4.6170000000000000e-01   1.5441000000000000e+00   4.1049999999999998e-01  -1.9000000000000000e-02  -1.4470000000000000e-01   1.8644000000000001e+00   8.4499999999999997e-01   3.0470999999999999e+00   4.7199999999999998e-01   1.3469999999999999e-01   2.8310000000000002e-01
  -1.7630000000000001e-01   1.3189999999999999e-01   6.0050000000000003e-01   4.5829999999999999e-01  -2.8500000000000001e-02  -1.4030000000000001e-01   1.7756000000000001e+00   8.2269999999999999e-01   2.6118000000000001e+00   4.2380000000000001e-01   2.2130000000000000e-01   2.5209999999999999e-01
  -1.9839999999999999e-01  -2.1999999999999999e-02   8.5800000000000001e-02   3.9140000000000003e-01   0.0000000000000000e+00  -1.0960000000000000e-01   1.8200000000000001e+00   7.5600000000000001e-01   2.4377000000000000e+00   4.8159999999999997e-01   1.6360000000000000e-01   2.2120000000000001e-01
  -2.8649999999999998e-01   1.3189999999999999e-01   6.0050000000000003e-01   3.7240000000000001e-01  -1.9000000000000000e-02  -9.6500000000000002e-02   1.4649000000000001e+00   6.2260000000000004e-01   3.3953000000000002e+00   5.5869999999999997e-01   1.5400000000000000e-01   2.3440000000000000e-01
  -2.6450000000000001e-01   2.1999999999999999e-02   3.4310000000000002e-01   4.2009999999999997e-01  -9.4999999999999998e-03  -1.0960000000000000e-01   1.6646000000000001e+00   5.1139999999999997e-01   2.4377000000000000e+00   3.9489999999999997e-01   1.7319999999999999e-01   2.3000000000000001e-01
  -2.2040000000000001e-01   4.3999999999999997e-02   6.0050000000000003e-01   3.9140000000000003e-01  -1.9030000000000000e-01  -9.2100000000000001e-02   1.6868000000000001e+00   6.6710000000000003e-01   2.7858999999999998e+00   4.5269999999999999e-01   1.6360000000000000e-01   2.2120000000000001e-01
  -1.3230000000000000e-01   1.7590000000000000e-01   6.0050000000000003e-01   3.6280000000000001e-01  -5.7099999999999998e-02  -1.5790000000000001e-01   1.5315000000000001e+00   6.0040000000000004e-01   2.4377000000000000e+00   4.7199999999999998e-01   1.4430000000000001e-01   2.1679999999999999e-01
  -2.8649999999999998e-01  -1.0990000000000000e-01   4.2890000000000000e-01   3.6280000000000001e-01   0.0000000000000000e+00  -1.3589999999999999e-01   1.6868000000000001e+00   8.2269999999999999e-01   3.4824000000000002e+00   4.4309999999999999e-01   1.9239999999999999e-01   2.7429999999999999e-01
  -2.4249999999999999e-01   2.4179999999999999e-01   4.2890000000000000e-01   4.3919999999999998e-01  -8.5599999999999996e-02  -1.1400000000000000e-01   1.8644000000000001e+00   6.0040000000000004e-01   2.1764999999999999e+00   5.2020000000000000e-01   1.9239999999999999e-01   2.0790000000000000e-01
  -2.6450000000000001e-01   2.1980000000000000e-01   8.5780000000000001e-01   4.1049999999999998e-01  -9.4999999999999998e-03  -9.2100000000000001e-02   1.5758000000000001e+00   6.2260000000000004e-01   2.4377000000000000e+00   4.8159999999999997e-01   1.7319999999999999e-01   2.2559999999999999e-01
  -8.8200000000000001e-02  -2.1999999999999999e-02   6.0050000000000003e-01   5.0600000000000001e-01   9.4999999999999998e-03  -1.0960000000000000e-01   1.6424000000000001e+00   6.8930000000000002e-01   2.8730000000000002e+00   4.9130000000000001e-01   2.1170000000000000e-01   2.3890000000000000e-01
  -1.9839999999999999e-01   1.9789999999999999e-01   6.0050000000000003e-01   3.7240000000000001e-01   9.4999999999999998e-03  -9.6500000000000002e-02   1.5093000000000001e+00   5.3369999999999995e-01   2.4377000000000000e+00   5.2980000000000005e-01   1.2509999999999999e-01   2.6540000000000002e-01
  -2.1999999999999999e-02   0.0000000000000000e+00   6.8630000000000002e-01   4.2959999999999998e-01   0.0000000000000000e+00  -5.7000000000000002e-02   1.7756000000000001e+00   7.5600000000000001e-01   2.5247000000000002e+00   4.6239999999999998e-01   2.0210000000000000e-01   2.3000000000000001e-01
  -1.9839999999999999e-01  -2.1999999999999999e-02   3.4310000000000002e-01   4.1049999999999998e-01  -1.3320000000000001e-01  -7.0199999999999999e-02   1.6868000000000001e+00   7.1150000000000002e-01   2.7858999999999998e+00   4.8159999999999997e-01   1.4430000000000001e-01   2.6979999999999998e-01
  -1.9839999999999999e-01   1.3189999999999999e-01   5.1470000000000005e-01   4.1049999999999998e-01   7.6100000000000001e-02  -1.0520000000000000e-01   1.9088000000000001e+00   5.7809999999999995e-01   2.5247000000000002e+00   5.1049999999999995e-01   1.8279999999999999e-01   2.6979999999999998e-01
  -3.7469999999999998e-01   4.3999999999999997e-02   6.0050000000000003e-01   4.2959999999999998e-01  -1.9000000000000000e-02  -5.2600000000000001e-02   1.5093000000000001e+00   4.8920000000000002e-01   2.6989000000000001e+00   4.9130000000000001e-01   1.5400000000000000e-01   2.8310000000000002e-01
  -8.8200000000000001e-02   2.1980000000000000e-01   8.5800000000000001e-02   4.2009999999999997e-01  -1.9000000000000000e-02  -1.1400000000000000e-01   1.7756000000000001e+00   6.0040000000000004e-01   3.1341999999999999e+00   4.0460000000000002e-01   2.1170000000000000e-01   2.6540000000000002e-01
  -1.5429999999999999e-01  -4.3999999999999997e-02   8.5780000000000001e-01   4.4869999999999999e-01   6.6600000000000006e-02  -1.1840000000000001e-01   1.5536000000000001e+00   6.4480000000000004e-01   2.1764999999999999e+00   4.6239999999999998e-01   7.6999999999999999e-02   2.6100000000000001e-01
  -6.6100000000000006e-02   8.7900000000000006e-02  -1.7160000000000000e-01   3.9140000000000003e-01   9.4999999999999998e-03  -1.5790000000000001e-01   1.8866000000000001e+00   4.0020000000000000e-01   2.6118000000000001e+00   5.6830000000000003e-01   2.1170000000000000e-01   2.0349999999999999e-01
  -1.9839999999999999e-01  -1.0990000000000000e-01   1.4582999999999999e+00   3.9140000000000003e-01   3.8100000000000002e-02  -1.1400000000000000e-01   1.7534000000000001e+00   5.5589999999999995e-01   2.6118000000000001e+00   4.3350000000000000e-01   2.0210000000000000e-01   1.9020000000000001e-01
   8.8200000000000001e-02   6.6000000000000003e-02   4.2890000000000000e-01   4.7739999999999999e-01   0.0000000000000000e+00  -7.8899999999999998e-02   1.5093000000000001e+00   6.8930000000000002e-01   2.0024000000000002e+00   4.5269999999999999e-01   2.0210000000000000e-01   2.5659999999999999e-01
  -8.8200000000000001e-02   4.3999999999999997e-02   8.5780000000000001e-01   4.2959999999999998e-01   9.5200000000000007e-02  -1.4470000000000000e-01   1.6646000000000001e+00   9.1169999999999995e-01   2.6989000000000001e+00   4.8159999999999997e-01   1.7319999999999999e-01   2.0790000000000000e-01
  -1.9839999999999999e-01   2.6379999999999998e-01   7.7210000000000001e-01   3.7240000000000001e-01   2.8500000000000001e-02  -1.0090000000000000e-01   1.7312000000000001e+00   5.5589999999999995e-01   2.7858999999999998e+00   5.0090000000000001e-01   1.2509999999999999e-01   2.2120000000000001e-01
  -1.5429999999999999e-01   6.6000000000000003e-02   1.5441000000000000e+00   3.3420000000000000e-01  -5.7099999999999998e-02  -1.4030000000000001e-01   1.4427000000000001e+00   7.5600000000000001e-01   2.7858999999999998e+00   5.4910000000000003e-01   0.0000000000000000e+00   2.6100000000000001e-01
  -1.1020000000000001e-01   0.0000000000000000e+00   2.5740000000000002e-01   3.4370000000000001e-01  -7.6100000000000001e-02  -1.0960000000000000e-01   1.4427000000000001e+00   4.6689999999999998e-01   2.8730000000000002e+00   5.2980000000000005e-01   1.7319999999999999e-01   2.6979999999999998e-01
  -4.4100000000000000e-02   1.5390000000000001e-01   6.0050000000000003e-01   3.7240000000000001e-01  -7.6100000000000001e-02  -1.4470000000000000e-01   1.5980000000000001e+00   5.7809999999999995e-01   1.8283000000000000e+00   4.9130000000000001e-01   1.2509999999999999e-01   2.4770000000000000e-01
  -2.6450000000000001e-01  -1.5390000000000001e-01   9.4359999999999999e-01   4.3919999999999998e-01  -4.7600000000000003e-02  -7.4499999999999997e-02   1.5315000000000001e+00   5.7809999999999995e-01   3.0470999999999999e+00   4.7199999999999998e-01   2.1170000000000000e-01   2.7429999999999999e-01
  -1.9839999999999999e-01   1.5390000000000001e-01   9.4359999999999999e-01   4.7739999999999999e-01  -1.9000000000000000e-02  -1.3159999999999999e-01   1.7534000000000001e+00   5.3369999999999995e-01   2.7858999999999998e+00   4.7199999999999998e-01   1.6360000000000000e-01   2.3000000000000001e-01
  -1.9839999999999999e-01   8.7900000000000006e-02   2.5740000000000002e-01   4.5829999999999999e-01   9.4999999999999998e-03  -6.1400000000000003e-02   1.7756000000000001e+00   5.5589999999999995e-01   2.6989000000000001e+00   4.6239999999999998e-01   1.8279999999999999e-01   2.2120000000000001e-01
  -4.4100000000000000e-02   2.6379999999999998e-01   4.2890000000000000e-01   4.2959999999999998e-01   6.6600000000000006e-02  -1.2720000000000001e-01   1.6868000000000001e+00   6.4480000000000004e-01   2.6989000000000001e+00   4.8159999999999997e-01   2.1170000000000000e-01   2.1679999999999999e-01
  -4.4100000000000000e-02   2.1999999999999999e-02  -1.7160000000000000e-01   4.2959999999999998e-01  -3.8100000000000002e-02  -7.8899999999999998e-02   1.8200000000000001e+00   7.1150000000000002e-01   3.1341999999999999e+00   3.8529999999999998e-01   2.0210000000000000e-01   2.3440000000000000e-01
  -1.9839999999999999e-01   1.7590000000000000e-01   8.5800000000000001e-02   3.8190000000000002e-01   4.7600000000000003e-02  -9.6500000000000002e-02   1.7756000000000001e+00   5.5589999999999995e-01   2.5247000000000002e+00   4.6239999999999998e-01   1.4430000000000001e-01   2.4329999999999999e-01
  -1.5429999999999999e-01   1.0990000000000000e-01   7.7210000000000001e-01   4.2009999999999997e-01   9.4999999999999998e-03  -1.1840000000000001e-01   1.6202000000000001e+00   4.8920000000000002e-01   3.1341999999999999e+00   3.8529999999999998e-01   1.3469999999999999e-01   2.5659999999999999e-01
  -4.4080000000000003e-01   1.3189999999999999e-01   5.1470000000000005e-01   3.8190000000000002e-01  -4.7600000000000003e-02  -1.2280000000000001e-01   1.5758000000000001e+00   5.1139999999999997e-01   2.7858999999999998e+00   3.9489999999999997e-01   7.6999999999999999e-02   2.2559999999999999e-01
  -1.5429999999999999e-01  -1.3189999999999999e-01   1.7157000000000000e+00   4.1049999999999998e-01   2.8500000000000001e-02  -1.2720000000000001e-01   1.5980000000000001e+00   8.0049999999999999e-01   1.9153000000000000e+00   4.2380000000000001e-01   1.9239999999999999e-01   2.6100000000000001e-01
  -1.7630000000000001e-01   1.0990000000000000e-01  -2.5740000000000002e-01   3.7240000000000001e-01  -9.4999999999999998e-03  -4.8200000000000000e-02   1.7534000000000001e+00   5.3369999999999995e-01   2.5247000000000002e+00   5.7799999999999996e-01   1.2509999999999999e-01   2.0790000000000000e-01
  -6.6100000000000006e-02   1.3189999999999999e-01   1.0294000000000001e+00   2.9599999999999999e-01  -1.9000000000000000e-02  -8.7700000000000000e-02   1.7312000000000001e+00   8.4499999999999997e-01   2.6118000000000001e+00   5.1049999999999995e-01   2.2130000000000000e-01   2.2120000000000001e-01
  -2.4249999999999999e-01   8.7900000000000006e-02   1.7160000000000000e-01   4.2009999999999997e-01   9.4999999999999998e-03  -8.7700000000000000e-02   1.6424000000000001e+00   6.8930000000000002e-01   2.6989000000000001e+00   3.9489999999999997e-01   1.9239999999999999e-01   2.7870000000000000e-01
  -2.6450000000000001e-01   1.5390000000000001e-01   8.5780000000000001e-01   3.5330000000000000e-01  -5.7099999999999998e-02  -1.3159999999999999e-01   1.6868000000000001e+00   8.2269999999999999e-01   2.0893999999999999e+00   4.6239999999999998e-01   1.0580000000000001e-01   2.5659999999999999e-01
  -1.9839999999999999e-01   1.5390000000000001e-01   3.4310000000000002e-01   3.3420000000000000e-01   9.4999999999999998e-03  -1.7100000000000001e-01   1.6646000000000001e+00   7.1150000000000002e-01   2.5247000000000002e+00   5.4910000000000003e-01   1.4430000000000001e-01   2.4329999999999999e-01
  -2.8649999999999998e-01   3.0780000000000002e-01  -8.5800000000000001e-02   4.2009999999999997e-01   1.9000000000000000e-02  -9.2100000000000001e-02   1.7312000000000001e+00   8.2269999999999999e-01   2.8730000000000002e+00   5.2980000000000005e-01   1.7319999999999999e-01   2.2559999999999999e-01
  -8.8200000000000001e-02   2.1980000000000000e-01   3.4310000000000002e-01   3.5330000000000000e-01   2.8500000000000001e-02  -1.1840000000000001e-01   1.5315000000000001e+00   5.5589999999999995e-01   2.1764999999999999e+00   4.6239999999999998e-01   1.1550000000000001e-01   2.5659999999999999e-01
  -8.8200000000000001e-02   0.0000000000000000e+00   8.5780000000000001e-01   3.4370000000000001e-01   9.4999999999999998e-03  -1.0960000000000000e-01   1.7090000000000001e+00   5.3369999999999995e-01   2.1764999999999999e+00   4.4309999999999999e-01   8.6599999999999996e-02   2.3440000000000000e-01
  -1.3230000000000000e-01  -6.6000000000000003e-02   1.2867999999999999e+00   4.2959999999999998e-01  -1.9000000000000000e-02  -8.3299999999999999e-02   1.5536000000000001e+00   6.0040000000000004e-01   2.3506000000000000e+00   4.6239999999999998e-01   1.4430000000000001e-01   2.6540000000000002e-01
  -1.1020000000000001e-01  -1.5390000000000001e-01   5.1470000000000005e-01   3.8190000000000002e-01  -9.4999999999999998e-03  -1.2720000000000001e-01   1.6202000000000001e+00   7.3380000000000001e-01   2.6989000000000001e+00   4.5269999999999999e-01   2.3089999999999999e-01   2.1679999999999999e-01
  -1.3230000000000000e-01   1.3189999999999999e-01   8.5780000000000001e-01   3.2460000000000000e-01  -8.5599999999999996e-02  -1.1840000000000001e-01   1.6868000000000001e+00   6.6710000000000003e-01   2.6118000000000001e+00   4.5269999999999999e-01   8.6599999999999996e-02   1.9460000000000000e-01
  -8.8200000000000001e-02   1.9789999999999999e-01   1.7160000000000000e-01   3.9140000000000003e-01   9.4999999999999998e-03  -7.0199999999999999e-02   1.7090000000000001e+00   5.7809999999999995e-01   3.0470999999999999e+00   5.0090000000000001e-01   1.3469999999999999e-01   2.1679999999999999e-01
  -1.5429999999999999e-01   2.1999999999999999e-02   8.5780000000000001e-01   4.6779999999999999e-01  -1.9000000000000000e-02  -1.1840000000000001e-01   1.6424000000000001e+00   8.2269999999999999e-01   2.8730000000000002e+00   4.1420000000000001e-01   1.8279999999999999e-01   2.2559999999999999e-01
  -8.8200000000000001e-02  -2.8580000000000000e-01   7.7210000000000001e-01   4.4869999999999999e-01  -3.8100000000000002e-02  -8.3299999999999999e-02   1.7756000000000001e+00   8.2269999999999999e-01   2.2635999999999998e+00   5.4910000000000003e-01   1.4430000000000001e-01   2.3890000000000000e-01
  -1.7630000000000001e-01   3.2979999999999998e-01  -4.2890000000000000e-01   4.3919999999999998e-01   0.0000000000000000e+00  -1.5350000000000000e-01   1.8200000000000001e+00   7.7820000000000000e-01   2.0893999999999999e+00   5.1049999999999995e-01   1.3469999999999999e-01   2.3000000000000001e-01
  -1.7630000000000001e-01   6.6000000000000003e-02   4.2890000000000000e-01   4.3919999999999998e-01   3.8100000000000002e-02  -8.3299999999999999e-02   1.6424000000000001e+00   5.5589999999999995e-01   1.7412000000000001e+00   4.6239999999999998e-01   2.1170000000000000e-01   2.3000000000000001e-01
  -1.3230000000000000e-01  -8.7900000000000006e-02   1.1152000000000000e+00   4.3919999999999998e-01  -4.7600000000000003e-02  -7.4499999999999997e-02   1.6424000000000001e+00   6.0040000000000004e-01   2.6989000000000001e+00   4.6239999999999998e-01   2.2130000000000000e-01   2.4770000000000000e-01
  -1.1020000000000001e-01  -2.1999999999999999e-02   6.0050000000000003e-01   3.5330000000000000e-01   4.7600000000000003e-02  -7.4499999999999997e-02   1.6202000000000001e+00   6.2260000000000004e-01   2.0893999999999999e+00   4.2380000000000001e-01   2.1170000000000000e-01   2.6540000000000002e-01
  -1.5429999999999999e-01   2.1999999999999999e-02   3.4310000000000002e-01   4.2009999999999997e-01  -4.7600000000000003e-02  -1.2720000000000001e-01   1.5093000000000001e+00   6.0040000000000004e-01   2.6118000000000001e+00   4.7199999999999998e-01   2.0210000000000000e-01   2.3440000000000000e-01
  -4.4100000000000000e-02  -8.7900000000000006e-02   6.8630000000000002e-01   3.7240000000000001e-01  -5.7099999999999998e-02  -1.0520000000000000e-01   1.7090000000000001e+00   6.8930000000000002e-01   2.9600000000000000e+00   4.5269999999999999e-01   1.2509999999999999e-01   2.5209999999999999e-01
  -2.6450000000000001e-01   4.3999999999999997e-02   8.5780000000000001e-01   3.9140000000000003e-01  -1.9000000000000000e-02  -1.4030000000000001e-01   1.7090000000000001e+00   6.6710000000000003e-01   2.6989000000000001e+00   5.0090000000000001e-01   2.1170000000000000e-01   2.2120000000000001e-01
  -2.2040000000000001e-01   0.0000000000000000e+00   3.4310000000000002e-01   3.1509999999999999e-01  -3.8100000000000002e-02  -7.4499999999999997e-02   1.4649000000000001e+00   6.0040000000000004e-01   2.7858999999999998e+00   5.9719999999999995e-01   1.4430000000000001e-01   2.4329999999999999e-01
  -2.6450000000000001e-01   1.7590000000000000e-01  -8.5800000000000001e-02   4.4869999999999999e-01  -9.5200000000000007e-02  -1.2280000000000001e-01   1.7090000000000001e+00   6.0040000000000004e-01   2.4377000000000000e+00   5.7799999999999996e-01   1.3469999999999999e-01   2.1229999999999999e-01
  -2.2040000000000001e-01   3.5170000000000001e-01   4.2890000000000000e-01   4.4869999999999999e-01  -8.5599999999999996e-02  -1.0090000000000000e-01   1.6424000000000001e+00   6.2260000000000004e-01   3.5695000000000001e+00   4.3350000000000000e-01   2.4060000000000001e-01   1.9020000000000001e-01
  -1.3230000000000000e-01   2.1980000000000000e-01   1.7157000000000000e+00   3.6280000000000001e-01   9.4999999999999998e-03  -7.4499999999999997e-02   1.7312000000000001e+00   7.7820000000000000e-01   2.6118000000000001e+00   4.9130000000000001e-01   1.9239999999999999e-01   2.5209999999999999e-01
  -1.5429999999999999e-01  -6.6000000000000003e-02  -1.7160000000000000e-01   3.4370000000000001e-01   9.4999999999999998e-03  -1.4910000000000001e-01   1.7534000000000001e+00   9.7840000000000005e-01   2.4377000000000000e+00   5.2020000000000000e-01   3.0790000000000001e-01   2.4770000000000000e-01
  -3.0859999999999999e-01   6.6000000000000003e-02   1.2867999999999999e+00   4.5829999999999999e-01   0.0000000000000000e+00  -1.1400000000000000e-01   1.7978000000000001e+00   6.6710000000000003e-01   2.3506000000000000e+00   4.9130000000000001e-01   2.2130000000000000e-01   2.2559999999999999e-01
   0.0000000000000000e+00   8.7900000000000006e-02   6.8630000000000002e-01   4.0100000000000002e-01  -3.8100000000000002e-02  -1.1840000000000001e-01   1.6646000000000001e+00   6.0040000000000004e-01   2.6118000000000001e+00   4.6239999999999998e-01   1.2509999999999999e-01   2.6100000000000001e-01
  -1.1020000000000001e-01  -2.1980000000000000e-01   1.2010000000000001e+00   2.7689999999999998e-01  -1.9000000000000000e-02  -1.0090000000000000e-01   1.6424000000000001e+00   5.5589999999999995e-01   2.7858999999999998e+00   5.2980000000000005e-01   1.8279999999999999e-01   2.3890000000000000e-01
  -1.5429999999999999e-01   1.7590000000000000e-01   0.0000000000000000e+00   4.3919999999999998e-01   9.4999999999999998e-03  -1.0520000000000000e-01   1.5758000000000001e+00   7.3380000000000001e-01   2.8730000000000002e+00   4.5269999999999999e-01   1.8279999999999999e-01   2.3440000000000000e-01
  -2.6450000000000001e-01   1.3189999999999999e-01  -4.2890000000000000e-01   3.2460000000000000e-01  -5.7099999999999998e-02  -1.1400000000000000e-01   1.5980000000000001e+00   6.6710000000000003e-01   2.2635999999999998e+00   4.5269999999999999e-01   2.8870000000000001e-01   2.3890000000000000e-01
  -1.1020000000000001e-01  -1.9789999999999999e-01   1.1152000000000000e+00   3.6280000000000001e-01   0.0000000000000000e+00  -6.5799999999999997e-02   1.6202000000000001e+00   5.1139999999999997e-01   2.0024000000000002e+00   3.9489999999999997e-01   1.8279999999999999e-01   2.4770000000000000e-01
  -6.6100000000000006e-02   1.3189999999999999e-01   3.4310000000000002e-01   4.7739999999999999e-01   1.9000000000000000e-02  -1.1840000000000001e-01   1.6646000000000001e+00   6.4480000000000004e-01   2.2635999999999998e+00   4.6239999999999998e-01   1.3469999999999999e-01   2.3440000000000000e-01
  -2.8649999999999998e-01   2.1999999999999999e-02   6.8630000000000002e-01   4.1049999999999998e-01   3.8100000000000002e-02  -1.0520000000000000e-01   1.7978000000000001e+00   7.7820000000000000e-01   2.7858999999999998e+00   4.5269999999999999e-01   2.5019999999999998e-01   2.5659999999999999e-01
  -2.2040000000000001e-01   1.5390000000000001e-01   5.1470000000000005e-01   3.8190000000000002e-01  -5.7099999999999998e-02  -2.6300000000000000e-02   1.6868000000000001e+00   5.7809999999999995e-01   2.3506000000000000e+00   4.7199999999999998e-01   2.2130000000000000e-01   2.3890000000000000e-01
  -6.6100000000000006e-02   1.9789999999999999e-01   1.9730000000000001e+00   5.1559999999999995e-01  -2.8500000000000001e-02  -1.5350000000000000e-01   1.5315000000000001e+00   5.7809999999999995e-01   2.8730000000000002e+00   4.7199999999999998e-01   2.1170000000000000e-01   2.7870000000000000e-01
  -3.0859999999999999e-01  -6.6000000000000003e-02  -2.5740000000000002e-01   3.8190000000000002e-01   3.8100000000000002e-02  -1.4910000000000001e-01   1.7312000000000001e+00   7.1150000000000002e-01   3.1341999999999999e+00   4.3350000000000000e-01   1.7319999999999999e-01   2.4770000000000000e-01
  -2.4249999999999999e-01   1.5390000000000001e-01   3.4310000000000002e-01   3.5330000000000000e-01  -5.7099999999999998e-02  -9.6500000000000002e-02   1.5536000000000001e+00   5.5589999999999995e-01   2.0893999999999999e+00   4.6239999999999998e-01   1.7319999999999999e-01   2.3440000000000000e-01
  -1.1020000000000001e-01   2.1999999999999999e-02  -2.5740000000000002e-01   4.6779999999999999e-01  -4.7600000000000003e-02  -1.0960000000000000e-01   1.6646000000000001e+00   5.7809999999999995e-01   2.0893999999999999e+00   3.6599999999999999e-01   2.3089999999999999e-01   1.9460000000000000e-01
  -2.1999999999999999e-02   0.0000000000000000e+00   0.0000000000000000e+00   3.6280000000000001e-01   0.0000000000000000e+00  -9.6500000000000002e-02   1.6202000000000001e+00   4.6689999999999998e-01   2.3506000000000000e+00   4.8159999999999997e-01   2.3089999999999999e-01   2.4329999999999999e-01
  -1.5429999999999999e-01   1.3189999999999999e-01   6.0050000000000003e-01   2.8639999999999999e-01  -3.8100000000000002e-02  -5.2600000000000001e-02   1.7090000000000001e+00   6.2260000000000004e-01   2.6989000000000001e+00   5.3939999999999999e-01   1.4430000000000001e-01   2.5209999999999999e-01
  -1.9839999999999999e-01   6.6000000000000003e-02   8.5780000000000001e-01   4.6779999999999999e-01   9.4999999999999998e-03  -1.0090000000000000e-01   1.7312000000000001e+00   6.2260000000000004e-01   2.9600000000000000e+00   4.8159999999999997e-01   1.4430000000000001e-01   2.0790000000000000e-01
  -1.3230000000000000e-01  -6.6000000000000003e-02   1.0294000000000001e+00   4.3919999999999998e-01  -7.6100000000000001e-02  -9.6500000000000002e-02   1.5980000000000001e+00   4.8920000000000002e-01   1.6540999999999999e+00   4.2380000000000001e-01   1.2509999999999999e-01   2.3890000000000000e-01
  -2.2040000000000001e-01   6.6000000000000003e-02   4.2890000000000000e-01   4.2959999999999998e-01   0.0000000000000000e+00  -9.6500000000000002e-02   1.7312000000000001e+00   8.2269999999999999e-01   3.3083000000000000e+00   5.2980000000000005e-01   1.9239999999999999e-01   2.3000000000000001e-01
  -3.3060000000000000e-01   1.3189999999999999e-01   4.2890000000000000e-01   3.8190000000000002e-01   4.7600000000000003e-02  -1.0090000000000000e-01   1.7978000000000001e+00   5.7809999999999995e-01   3.3083000000000000e+00   4.5269999999999999e-01   1.5400000000000000e-01   2.6979999999999998e-01
  -2.4249999999999999e-01  -1.9789999999999999e-01   8.5800000000000001e-02   4.5829999999999999e-01  -3.8100000000000002e-02  -1.0520000000000000e-01   1.6424000000000001e+00   4.2249999999999999e-01   2.6118000000000001e+00   5.3939999999999999e-01   1.2509999999999999e-01   2.4329999999999999e-01
  -1.7630000000000001e-01   2.4179999999999999e-01   1.7160000000000000e-01   4.5829999999999999e-01  -3.8100000000000002e-02  -1.2280000000000001e-01   1.7978000000000001e+00   7.5600000000000001e-01   3.3083000000000000e+00   5.3939999999999999e-01   2.2130000000000000e-01   2.4329999999999999e-01
  -1.7630000000000001e-01   1.0990000000000000e-01   6.0050000000000003e-01   3.6280000000000001e-01  -9.5200000000000007e-02  -9.2100000000000001e-02   1.7756000000000001e+00   4.4469999999999998e-01   2.0024000000000002e+00   4.7199999999999998e-01   2.0210000000000000e-01   2.3890000000000000e-01
  -3.5270000000000001e-01   2.8580000000000000e-01   1.7160000000000000e-01   5.3469999999999995e-01  -3.8100000000000002e-02  -9.2100000000000001e-02   1.5536000000000001e+00   6.6710000000000003e-01   1.9153000000000000e+00   5.3939999999999999e-01   5.7700000000000001e-02   2.7429999999999999e-01
  -8.8200000000000001e-02   2.6379999999999998e-01   2.5740000000000002e-01   3.9140000000000003e-01   9.5200000000000007e-02  -1.0960000000000000e-01   1.6646000000000001e+00   6.6710000000000003e-01   2.3506000000000000e+00   4.1420000000000001e-01   1.4430000000000001e-01   2.6540000000000002e-01
   4.4100000000000000e-02  -1.5390000000000001e-01   7.7210000000000001e-01   3.9140000000000003e-01  -1.9000000000000000e-02  -9.6500000000000002e-02   1.6868000000000001e+00   7.1150000000000002e-01   2.5247000000000002e+00   5.2020000000000000e-01   1.6360000000000000e-01   2.4770000000000000e-01
  -1.7630000000000001e-01   2.1999999999999999e-02   4.2890000000000000e-01   4.2959999999999998e-01  -2.8500000000000001e-02  -1.1400000000000000e-01   1.7978000000000001e+00   4.4469999999999998e-01   2.1764999999999999e+00   5.2980000000000005e-01   1.9239999999999999e-01   2.3000000000000001e-01
  -1.9839999999999999e-01   1.7590000000000000e-01   1.0294000000000001e+00   4.1049999999999998e-01   9.4999999999999998e-03  -1.3159999999999999e-01   1.7756000000000001e+00   5.7809999999999995e-01   2.3506000000000000e+00   5.2980000000000005e-01   1.1550000000000001e-01   2.8310000000000002e-01
  -1.7630000000000001e-01   4.3999999999999997e-02   1.7160000000000000e-01   4.3919999999999998e-01  -5.7099999999999998e-02  -1.0960000000000000e-01   1.6868000000000001e+00   6.8930000000000002e-01   2.6989000000000001e+00   5.2020000000000000e-01   1.9239999999999999e-01   2.3890000000000000e-01
  -1.7630000000000001e-01   2.6379999999999998e-01   2.5740000000000002e-01   6.0150000000000003e-01  -1.9000000000000000e-02  -1.6230000000000000e-01   1.8200000000000001e+00   8.4499999999999997e-01   2.1764999999999999e+00   5.2020000000000000e-01   1.7319999999999999e-01   2.5209999999999999e-01
  -1.3230000000000000e-01   2.4179999999999999e-01   1.1152000000000000e+00   3.5330000000000000e-01  -9.4999999999999998e-03  -1.1400000000000000e-01   1.7090000000000001e+00   6.2260000000000004e-01   2.4377000000000000e+00   4.6239999999999998e-01   2.4060000000000001e-01   2.4770000000000000e-01
  -1.7630000000000001e-01   1.9789999999999999e-01   1.7160000000000000e-01   3.7240000000000001e-01   1.9000000000000000e-02  -1.3159999999999999e-01   1.7756000000000001e+00   6.6710000000000003e-01   2.0893999999999999e+00   4.1420000000000001e-01   1.5400000000000000e-01   2.4770000000000000e-01
   2.1999999999999999e-02   1.0990000000000000e-01   1.2867999999999999e+00   4.0100000000000002e-01   1.9000000000000000e-02  -1.2280000000000001e-01   1.6646000000000001e+00   5.7809999999999995e-01   2.7858999999999998e+00   5.1049999999999995e-01   2.5019999999999998e-01   2.4329999999999999e-01
  -2.4249999999999999e-01  -8.7900000000000006e-02   5.1470000000000005e-01   3.5330000000000000e-01  -2.8500000000000001e-02  -8.7700000000000000e-02   1.6868000000000001e+00   7.3380000000000001e-01   2.1764999999999999e+00   4.6239999999999998e-01   1.9239999999999999e-01   2.2559999999999999e-01
  -1.3230000000000000e-01   6.6000000000000003e-02   2.5740000000000002e-01   4.0100000000000002e-01  -3.8100000000000002e-02  -7.4499999999999997e-02   1.7534000000000001e+00   6.2260000000000004e-01   3.2212000000000001e+00   4.7199999999999998e-01   1.5400000000000000e-01   2.5659999999999999e-01
  -1.9839999999999999e-01   0.0000000000000000e+00  -6.0050000000000003e-01   3.5330000000000000e-01  -4.7600000000000003e-02  -1.1400000000000000e-01   1.6868000000000001e+00   6.2260000000000004e-01   1.8283000000000000e+00   5.1049999999999995e-01   1.2509999999999999e-01   2.5659999999999999e-01
  -2.6450000000000001e-01   6.6000000000000003e-02   1.7160000000000000e-01   3.7240000000000001e-01  -9.4999999999999998e-03  -1.0090000000000000e-01   1.7312000000000001e+00   6.8930000000000002e-01   2.4377000000000000e+00   5.2980000000000005e-01   1.9239999999999999e-01   2.3440000000000000e-01
  -1.3230000000000000e-01   1.0990000000000000e-01   1.7160000000000000e-01   4.3919999999999998e-01  -4.7600000000000003e-02  -1.1840000000000001e-01   1.8866000000000001e+00   6.6710000000000003e-01   1.9153000000000000e+00   4.8159999999999997e-01   2.2130000000000000e-01   2.5659999999999999e-01
  -1.3230000000000000e-01   0.0000000000000000e+00   6.8630000000000002e-01   4.2959999999999998e-01   2.8500000000000001e-02  -1.0520000000000000e-01   1.5980000000000001e+00   4.8920000000000002e-01   2.5247000000000002e+00   4.0460000000000002e-01   2.3089999999999999e-01   2.1679999999999999e-01
  -1.9839999999999999e-01   6.6000000000000003e-02   5.1470000000000005e-01   3.5330000000000000e-01  -7.6100000000000001e-02  -1.5350000000000000e-01   1.7312000000000001e+00   7.1150000000000002e-01   2.6989000000000001e+00   4.7199999999999998e-01   2.0210000000000000e-01   2.1229999999999999e-01
  -2.2040000000000001e-01   8.7900000000000006e-02   1.7160000000000000e-01   4.5829999999999999e-01   0.0000000000000000e+00  -1.0960000000000000e-01   1.5536000000000001e+00   6.6710000000000003e-01   3.0470999999999999e+00   4.7199999999999998e-01   2.2130000000000000e-01   1.9020000000000001e-01
  -8.8200000000000001e-02   1.7590000000000000e-01   5.1470000000000005e-01   3.9140000000000003e-01  -7.6100000000000001e-02  -1.2720000000000001e-01   1.4427000000000001e+00   6.6710000000000003e-01   2.2635999999999998e+00   4.9130000000000001e-01   2.4060000000000001e-01   2.4770000000000000e-01
  -6.6100000000000006e-02   2.4179999999999999e-01   6.0050000000000003e-01   3.8190000000000002e-01   2.8500000000000001e-02  -1.0960000000000000e-01   1.6202000000000001e+00   6.4480000000000004e-01   2.9600000000000000e+00   4.3350000000000000e-01   1.7319999999999999e-01   2.4329999999999999e-01
  -2.2040000000000001e-01  -1.3189999999999999e-01   7.7210000000000001e-01   3.9140000000000003e-01  -4.7600000000000003e-02  -8.3299999999999999e-02   1.5980000000000001e+00   5.3369999999999995e-01   2.8730000000000002e+00   3.9489999999999997e-01   9.6199999999999994e-02   2.3000000000000001e-01
  -3.7469999999999998e-01   1.0990000000000000e-01   6.8630000000000002e-01   3.5330000000000000e-01  -9.4999999999999998e-03  -7.0199999999999999e-02   1.7090000000000001e+00   7.1150000000000002e-01   2.0024000000000002e+00   4.7199999999999998e-01   1.6360000000000000e-01   2.5209999999999999e-01
  -1.9839999999999999e-01   1.7590000000000000e-01   8.5800000000000001e-02   4.0100000000000002e-01  -7.6100000000000001e-02  -1.0520000000000000e-01   1.6646000000000001e+00   8.2269999999999999e-01   3.3083000000000000e+00   4.7199999999999998e-01   9.6199999999999994e-02   2.2120000000000001e-01
  -1.9839999999999999e-01   8.7900000000000006e-02   9.4359999999999999e-01   4.2959999999999998e-01   9.4999999999999998e-03  -1.0090000000000000e-01   1.5758000000000001e+00   6.0040000000000004e-01   2.0893999999999999e+00   5.1049999999999995e-01   2.5979999999999998e-01   2.3440000000000000e-01
   1.3230000000000000e-01   0.0000000000000000e+00   5.1470000000000005e-01   3.6280000000000001e-01  -4.7600000000000003e-02  -1.0960000000000000e-01   1.6202000000000001e+00   5.7809999999999995e-01   2.2635999999999998e+00   4.8159999999999997e-01   1.8279999999999999e-01   2.3890000000000000e-01
  -2.2040000000000001e-01  -6.6000000000000003e-02   1.0294000000000001e+00   5.3469999999999995e-01  -2.8500000000000001e-02  -4.8200000000000000e-02   1.7312000000000001e+00   5.3369999999999995e-01   1.9153000000000000e+00   5.9719999999999995e-01   1.7319999999999999e-01   2.6100000000000001e-01
  -8.8200000000000001e-02   1.3189999999999999e-01   4.2890000000000000e-01   4.1049999999999998e-01  -1.3320000000000001e-01  -1.4910000000000001e-01   1.5093000000000001e+00   7.3380000000000001e-01   2.6989000000000001e+00   4.2380000000000001e-01   2.0210000000000000e-01   2.4770000000000000e-01
  -3.5270000000000001e-01   1.7590000000000000e-01   3.4310000000000002e-01   4.0100000000000002e-01  -9.4999999999999998e-03  -8.3299999999999999e-02   1.6868000000000001e+00   4.0020000000000000e-01   2.6118000000000001e+00   4.5269999999999999e-01   1.9239999999999999e-01   2.4770000000000000e-01
  -1.7630000000000001e-01   1.5390000000000001e-01   5.1470000000000005e-01   4.2009999999999997e-01  -1.9000000000000000e-02  -9.2100000000000001e-02   1.6424000000000001e+00   4.6689999999999998e-01   2.2635999999999998e+00   4.3350000000000000e-01   1.9239999999999999e-01   2.4329999999999999e-01
  -1.7630000000000001e-01   4.3999999999999997e-02   1.7160000000000000e-01   4.2009999999999997e-01   1.9000000000000000e-02  -1.0090000000000000e-01   1.7534000000000001e+00   7.7820000000000000e-01   2.0893999999999999e+00   5.7799999999999996e-01   1.4430000000000001e-01   2.0790000000000000e-01
  -2.6450000000000001e-01   1.0990000000000000e-01   6.0050000000000003e-01   4.2009999999999997e-01  -9.4999999999999998e-03  -1.0520000000000000e-01   1.7534000000000001e+00   4.4469999999999998e-01   2.8730000000000002e+00   4.1420000000000001e-01   1.7319999999999999e-01   2.2559999999999999e-01
  -1.7630000000000001e-01   1.9789999999999999e-01   4.2890000000000000e-01   4.0100000000000002e-01   1.9000000000000000e-02  -9.6500000000000002e-02   1.5315000000000001e+00   7.7820000000000000e-01   2.3506000000000000e+00   5.6830000000000003e-01   1.4430000000000001e-01   2.4329999999999999e-01
  -2.4249999999999999e-01   6.6000000000000003e-02   1.7160000000000000e-01   4.2009999999999997e-01  -8.5599999999999996e-02  -9.6500000000000002e-02   1.7090000000000001e+00   6.8930000000000002e-01   2.6989000000000001e+00   5.0090000000000001e-01   2.2130000000000000e-01   2.8310000000000002e-01
  -2.2040000000000001e-01   4.3999999999999997e-02   3.4310000000000002e-01   3.3420000000000000e-01  -1.2370000000000000e-01  -6.1400000000000003e-02   1.6424000000000001e+00   7.3380000000000001e-01   2.5247000000000002e+00   5.4910000000000003e-01   1.7319999999999999e-01   1.9020000000000001e-01
  -8.8200000000000001e-02   3.7369999999999998e-01   7.7210000000000001e-01   4.8690000000000000e-01  -9.5200000000000007e-02  -9.6500000000000002e-02   1.4871000000000001e+00   6.4480000000000004e-01   2.0893999999999999e+00   4.8159999999999997e-01   2.3089999999999999e-01   2.3000000000000001e-01
  -4.4100000000000000e-02   2.1999999999999999e-02   0.0000000000000000e+00   4.6779999999999999e-01   2.8500000000000001e-02  -1.2280000000000001e-01   1.6202000000000001e+00   4.4469999999999998e-01   2.4377000000000000e+00   4.2380000000000001e-01   2.0210000000000000e-01   1.9020000000000001e-01
   2.8649999999999998e-01  -4.3999999999999997e-02   7.7210000000000001e-01   4.5829999999999999e-01   3.8100000000000002e-02  -8.3299999999999999e-02   1.6202000000000001e+00   8.2269999999999999e-01   2.9600000000000000e+00   5.7799999999999996e-01   1.3469999999999999e-01   2.6100000000000001e-01
  -8.8200000000000001e-02  -4.3999999999999997e-02  -8.5800000000000001e-02   4.2009999999999997e-01   4.7600000000000003e-02  -1.2720000000000001e-01   1.6646000000000001e+00   4.2249999999999999e-01   2.0024000000000002e+00   5.2020000000000000e-01   1.4430000000000001e-01   2.4329999999999999e-01
  -1.9839999999999999e-01   1.5390000000000001e-01   3.4310000000000002e-01   4.4869999999999999e-01  -3.8100000000000002e-02  -1.3589999999999999e-01   1.5536000000000001e+00   6.8930000000000002e-01   1.3059000000000001e+00   5.2980000000000005e-01   2.0210000000000000e-01   2.5659999999999999e-01
  -1.9839999999999999e-01   1.9789999999999999e-01   0.0000000000000000e+00   3.6280000000000001e-01  -6.6600000000000006e-02  -8.7700000000000000e-02   1.6646000000000001e+00   8.6719999999999997e-01   2.4377000000000000e+00   4.6239999999999998e-01   1.8279999999999999e-01   2.7429999999999999e-01
  -6.6100000000000006e-02   1.5390000000000001e-01   0.0000000000000000e+00   3.8190000000000002e-01   1.9000000000000000e-02  -1.1840000000000001e-01   1.7090000000000001e+00   4.8920000000000002e-01   2.9600000000000000e+00   4.7199999999999998e-01   1.2509999999999999e-01   2.7429999999999999e-01
  -1.9839999999999999e-01   6.6000000000000003e-02   5.1470000000000005e-01   4.6779999999999999e-01  -7.6100000000000001e-02  -9.2100000000000001e-02   1.5758000000000001e+00   6.2260000000000004e-01   2.8730000000000002e+00   4.6239999999999998e-01   1.4430000000000001e-01   2.3440000000000000e-01
  -1.7630000000000001e-01   1.3189999999999999e-01  -4.2890000000000000e-01   4.1049999999999998e-01  -9.4999999999999998e-03  -9.6500000000000002e-02   1.7090000000000001e+00   6.2260000000000004e-01   2.4377000000000000e+00   5.0090000000000001e-01   2.4060000000000001e-01   1.9020000000000001e-01
  -2.2040000000000001e-01   2.1999999999999999e-02   7.7210000000000001e-01   4.2009999999999997e-01  -2.8500000000000001e-02  -1.0090000000000000e-01   1.7312000000000001e+00   6.8930000000000002e-01   2.7858999999999998e+00   4.2380000000000001e-01   2.3089999999999999e-01   1.9910000000000000e-01
  -3.0859999999999999e-01   2.1999999999999999e-02   2.5740000000000002e-01   3.9140000000000003e-01  -1.9000000000000000e-02  -1.1840000000000001e-01   1.7090000000000001e+00   7.7820000000000000e-01   2.3506000000000000e+00   4.8159999999999997e-01   1.9239999999999999e-01   1.9460000000000000e-01
   0.0000000000000000e+00   8.7900000000000006e-02   0.0000000000000000e+00   4.2009999999999997e-01   0.0000000000000000e+00  -1.5350000000000000e-01   1.9088000000000001e+00   7.5600000000000001e-01   2.7858999999999998e+00   4.5269999999999999e-01   1.6360000000000000e-01   2.4329999999999999e-01
  -2.2040000000000001e-01   1.7590000000000000e-01   1.7160000000000000e-01   4.6779999999999999e-01  -6.6600000000000006e-02  -5.2600000000000001e-02   1.8200000000000001e+00   7.5600000000000001e-01   2.6989000000000001e+00   4.7199999999999998e-01   1.9239999999999999e-01   1.9460000000000000e-01
  -1.7630000000000001e-01   1.9789999999999999e-01   4.2890000000000000e-01   3.4370000000000001e-01   0.0000000000000000e+00  -1.4030000000000001e-01   1.6424000000000001e+00   7.1150000000000002e-01   2.4377000000000000e+00   4.3350000000000000e-01   1.1550000000000001e-01   2.2120000000000001e-01
  -3.0859999999999999e-01   0.0000000000000000e+00   4.2890000000000000e-01   4.2009999999999997e-01  -9.4999999999999998e-03  -1.3159999999999999e-01   1.9088000000000001e+00   6.4480000000000004e-01   2.3506000000000000e+00   4.5269999999999999e-01   8.6599999999999996e-02   2.3000000000000001e-01
   0.0000000000000000e+00   0.0000000000000000e+00   1.1152000000000000e+00   3.7240000000000001e-01   3.8100000000000002e-02  -1.0960000000000000e-01   1.7090000000000001e+00   5.7809999999999995e-01   3.3083000000000000e+00   4.2380000000000001e-01   1.9239999999999999e-01   1.9020000000000001e-01
  -2.4249999999999999e-01   6.6000000000000003e-02   8.5800000000000001e-02   4.2959999999999998e-01  -9.5200000000000007e-02  -1.0960000000000000e-01   1.6202000000000001e+00   8.8939999999999997e-01   2.8730000000000002e+00   4.6239999999999998e-01   1.5400000000000000e-01   1.9460000000000000e-01
  -1.3230000000000000e-01   1.5390000000000001e-01   6.8630000000000002e-01   4.6779999999999999e-01  -9.5200000000000007e-02  -1.3589999999999999e-01   1.5758000000000001e+00   5.7809999999999995e-01   1.9153000000000000e+00   5.5869999999999997e-01   1.0580000000000001e-01   2.4329999999999999e-01
  -3.5270000000000001e-01   0.0000000000000000e+00   9.4359999999999999e-01   3.8190000000000002e-01  -9.5200000000000007e-02  -9.2100000000000001e-02   1.6646000000000001e+00   4.2249999999999999e-01   2.2635999999999998e+00   4.8159999999999997e-01   1.6360000000000000e-01   2.3890000000000000e-01
  -6.6100000000000006e-02   2.1980000000000000e-01   1.7160000000000000e-01   4.1049999999999998e-01  -4.7600000000000003e-02  -1.0960000000000000e-01   1.8200000000000001e+00   5.5589999999999995e-01   2.0024000000000002e+00   4.7199999999999998e-01   1.9239999999999999e-01   2.5659999999999999e-01
  -1.9839999999999999e-01  -2.1999999999999999e-02  -4.2890000000000000e-01   4.0100000000000002e-01  -8.5599999999999996e-02  -1.2280000000000001e-01   1.8422000000000001e+00   8.0049999999999999e-01   1.7412000000000001e+00   4.4309999999999999e-01   2.0210000000000000e-01   2.2559999999999999e-01
  -1.7630000000000001e-01   2.1999999999999999e-02   7.7210000000000001e-01   4.2959999999999998e-01  -3.8100000000000002e-02  -1.3159999999999999e-01   1.7756000000000001e+00   7.5600000000000001e-01   2.6989000000000001e+00   5.0090000000000001e-01   2.5979999999999998e-01   2.4329999999999999e-01
  -1.3230000000000000e-01   1.0990000000000000e-01   4.2890000000000000e-01   3.9140000000000003e-01   2.8500000000000001e-02  -1.5790000000000001e-01   1.6424000000000001e+00   6.4480000000000004e-01   2.4377000000000000e+00   4.3350000000000000e-01   2.2130000000000000e-01   2.2559999999999999e-01
  -1.5429999999999999e-01   1.0990000000000000e-01   3.4310000000000002e-01   4.0100000000000002e-01  -2.8500000000000001e-02  -1.0090000000000000e-01   1.7090000000000001e+00   5.5589999999999995e-01   2.0893999999999999e+00   4.0460000000000002e-01   1.8279999999999999e-01   2.5659999999999999e-01
  -2.4249999999999999e-01   4.3999999999999997e-02   9.4359999999999999e-01   3.2460000000000000e-01   1.9000000000000000e-02  -1.0090000000000000e-01   1.7756000000000001e+00   5.5589999999999995e-01   2.0024000000000002e+00   4.9130000000000001e-01   1.5400000000000000e-01   2.3000000000000001e-01
  -3.3060000000000000e-01   1.0990000000000000e-01   3.4310000000000002e-01   3.5330000000000000e-01  -1.9000000000000000e-02  -1.2280000000000001e-01   1.7090000000000001e+00   6.8930000000000002e-01   2.6118000000000001e+00   5.0090000000000001e-01   2.5019999999999998e-01   2.4770000000000000e-01
  -6.6100000000000006e-02  -1.5390000000000001e-01  -8.5800000000000001e-02   4.4869999999999999e-01  -8.5599999999999996e-02  -7.4499999999999997e-02   1.5536000000000001e+00   7.1150000000000002e-01   2.2635999999999998e+00   5.4910000000000003e-01   1.9239999999999999e-01   2.4770000000000000e-01
  -3.0859999999999999e-01  -6.6000000000000003e-02   4.2890000000000000e-01   4.5829999999999999e-01   4.7600000000000003e-02  -9.6500000000000002e-02   1.7534000000000001e+00   9.5609999999999995e-01   2.5247000000000002e+00   5.1049999999999995e-01   2.1170000000000000e-01   2.3440000000000000e-01
  -3.3060000000000000e-01   2.8580000000000000e-01  -8.5800000000000001e-02   3.4370000000000001e-01  -1.0470000000000000e-01  -1.3589999999999999e-01   1.3539000000000001e+00   6.0040000000000004e-01   2.5247000000000002e+00   5.1049999999999995e-01   2.0210000000000000e-01   2.3890000000000000e-01
  -1.3230000000000000e-01  -6.6000000000000003e-02   6.0050000000000003e-01   3.7240000000000001e-01  -9.5200000000000007e-02  -1.5350000000000000e-01   1.6646000000000001e+00   5.3369999999999995e-01   2.4377000000000000e+00   4.1420000000000001e-01   2.0210000000000000e-01   2.5659999999999999e-01
  -2.4249999999999999e-01   8.7900000000000006e-02   4.2890000000000000e-01   4.0100000000000002e-01  -2.8500000000000001e-02  -1.6660000000000000e-01   1.6424000000000001e+00   5.3369999999999995e-01   2.5247000000000002e+00   4.2380000000000001e-01   2.0210000000000000e-01   2.6100000000000001e-01
  -1.1020000000000001e-01   2.1999999999999999e-02   5.1470000000000005e-01   3.6280000000000001e-01   1.9000000000000000e-02  -1.2720000000000001e-01   1.6646000000000001e+00   8.0049999999999999e-01   2.8730000000000002e+00   4.7199999999999998e-01   2.3089999999999999e-01   2.3890000000000000e-01
  -2.4249999999999999e-01  -2.1999999999999999e-02   1.7160000000000000e-01   4.2959999999999998e-01   1.9000000000000000e-02  -6.1400000000000003e-02   1.7756000000000001e+00   7.3380000000000001e-01   2.3506000000000000e+00   4.7199999999999998e-01   2.2130000000000000e-01   2.1229999999999999e-01
  -1.1020000000000001e-01   2.1999999999999999e-02   1.7160000000000000e-01   4.4869999999999999e-01  -9.4999999999999998e-03  -1.1840000000000001e-01   1.8200000000000001e+00   6.4480000000000004e-01   2.4377000000000000e+00   4.7199999999999998e-01   1.3469999999999999e-01   2.6540000000000002e-01
  -3.3060000000000000e-01   8.7900000000000006e-02   0.0000000000000000e+00   4.9650000000000000e-01  -9.4999999999999998e-03  -1.1840000000000001e-01   1.6868000000000001e+00   6.6710000000000003e-01   2.0893999999999999e+00   3.6599999999999999e-01   1.3469999999999999e-01   2.2559999999999999e-01
  -1.3230000000000000e-01   1.5390000000000001e-01   6.0050000000000003e-01   3.7240000000000001e-01  -6.6600000000000006e-02  -9.2100000000000001e-02   1.5758000000000001e+00   6.2260000000000004e-01   2.3506000000000000e+00   4.7199999999999998e-01   2.0210000000000000e-01   1.9460000000000000e-01
  -1.9839999999999999e-01   2.1980000000000000e-01   6.8630000000000002e-01   4.0100000000000002e-01  -9.5200000000000007e-02  -1.0520000000000000e-01   1.6646000000000001e+00   6.8930000000000002e-01   2.2635999999999998e+00   4.4309999999999999e-01   1.1550000000000001e-01   2.6979999999999998e-01
  -1.3230000000000000e-01   1.5390000000000001e-01   3.4310000000000002e-01   3.9140000000000003e-01   2.8500000000000001e-02  -1.1840000000000001e-01   1.4871000000000001e+00   5.3369999999999995e-01   2.6989000000000001e+00   4.2380000000000001e-01   1.8279999999999999e-01   2.2120000000000001e-01
  -2.6450000000000001e-01   2.4179999999999999e-01   6.0050000000000003e-01   3.5330000000000000e-01  -4.7600000000000003e-02  -1.0520000000000000e-01   1.6424000000000001e+00   7.5600000000000001e-01   2.7858999999999998e+00   4.6239999999999998e-01   2.0210000000000000e-01   2.1679999999999999e-01
  -1.5429999999999999e-01  -2.8580000000000000e-01   1.1152000000000000e+00   3.5330000000000000e-01  -8.5599999999999996e-02  -1.0960000000000000e-01   1.5093000000000001e+00   8.4499999999999997e-01   2.0893999999999999e+00   5.2980000000000005e-01   1.5400000000000000e-01   2.1679999999999999e-01
   4.4100000000000000e-02   1.5390000000000001e-01   8.5780000000000001e-01   4.5829999999999999e-01   9.4999999999999998e-03  -9.2100000000000001e-02   1.6646000000000001e+00   8.2269999999999999e-01   2.0893999999999999e+00   4.9130000000000001e-01   1.5400000000000000e-01   2.3440000000000000e-01
  -3.9679999999999999e-01   1.0990000000000000e-01   1.7160000000000000e-01   5.5379999999999996e-01  -4.7600000000000003e-02  -1.0520000000000000e-01   1.5536000000000001e+00   6.6710000000000003e-01   1.3059000000000001e+00   4.7199999999999998e-01   2.0210000000000000e-01   2.2120000000000001e-01
  -2.6450000000000001e-01   0.0000000000000000e+00   6.0050000000000003e-01   3.7240000000000001e-01  -1.0470000000000000e-01  -1.3159999999999999e-01   1.6868000000000001e+00   9.1169999999999995e-01   2.1764999999999999e+00   5.2020000000000000e-01   1.9239999999999999e-01   2.3440000000000000e-01
  -1.3230000000000000e-01   2.1999999999999999e-02   0.0000000000000000e+00   3.7240000000000001e-01  -2.8500000000000001e-02  -9.2100000000000001e-02   1.7312000000000001e+00   6.2260000000000004e-01   2.6989000000000001e+00   4.9130000000000001e-01   1.0580000000000001e-01   2.7870000000000000e-01
  -1.3230000000000000e-01  -4.3999999999999997e-02   1.7160000000000000e-01   4.1049999999999998e-01  -3.8100000000000002e-02  -1.1400000000000000e-01   1.5758000000000001e+00   1.0005999999999999e+00   2.3506000000000000e+00   4.9130000000000001e-01   2.0210000000000000e-01   2.4329999999999999e-01
  -3.0859999999999999e-01   1.5390000000000001e-01   7.7210000000000001e-01   4.5829999999999999e-01   9.4999999999999998e-03  -1.1840000000000001e-01   1.7090000000000001e+00   6.0040000000000004e-01   2.7858999999999998e+00   4.3350000000000000e-01   1.6360000000000000e-01   2.0790000000000000e-01
  -1.1020000000000001e-01   6.6000000000000003e-02   1.2010000000000001e+00   3.7240000000000001e-01  -5.7099999999999998e-02  -1.0520000000000000e-01   1.6202000000000001e+00   5.7809999999999995e-01   2.4377000000000000e+00   4.2380000000000001e-01   1.1550000000000001e-01   2.5209999999999999e-01
  -1.5429999999999999e-01   1.5390000000000001e-01  -8.5780000000000001e-01   4.6779999999999999e-01  -8.5599999999999996e-02  -9.6500000000000002e-02   1.5536000000000001e+00   4.8920000000000002e-01   2.3506000000000000e+00   4.8159999999999997e-01   1.2509999999999999e-01   2.2120000000000001e-01
  -1.5429999999999999e-01   1.0990000000000000e-01   7.7210000000000001e-01   3.8190000000000002e-01  -1.4269999999999999e-01  -7.8899999999999998e-02   1.6424000000000001e+00   8.2269999999999999e-01   2.2635999999999998e+00   5.2980000000000005e-01   1.7319999999999999e-01   2.3000000000000001e-01
  -1.3230000000000000e-01  -2.1980000000000000e-01   5.1470000000000005e-01   3.7240000000000001e-01   9.4999999999999998e-03  -1.2280000000000001e-01   1.7090000000000001e+00   6.6710000000000003e-01   2.3506000000000000e+00   5.2020000000000000e-01   1.7319999999999999e-01   2.1229999999999999e-01
  -4.1880000000000001e-01   2.8580000000000000e-01   4.2890000000000000e-01   4.2009999999999997e-01   3.8100000000000002e-02  -1.8420000000000000e-01   1.5093000000000001e+00   6.6710000000000003e-01   2.5247000000000002e+00   4.5269999999999999e-01   2.4060000000000001e-01   2.3890000000000000e-01
   8.8200000000000001e-02  -2.1980000000000000e-01   3.4310000000000002e-01   3.9140000000000003e-01  -1.9000000000000000e-02  -1.2720000000000001e-01   1.8200000000000001e+00   6.6710000000000003e-01   2.0024000000000002e+00   5.4910000000000003e-01   2.2130000000000000e-01   2.2120000000000001e-01
  -3.3060000000000000e-01   1.9789999999999999e-01   1.0294000000000001e+00   4.3919999999999998e-01  -2.8500000000000001e-02  -1.1400000000000000e-01   1.7090000000000001e+00   6.0040000000000004e-01   2.2635999999999998e+00   3.7569999999999998e-01   1.5400000000000000e-01   2.3440000000000000e-01
  -1.3230000000000000e-01   1.0990000000000000e-01   1.0294000000000001e+00   5.0600000000000001e-01  -3.8100000000000002e-02  -1.1400000000000000e-01   1.7090000000000001e+00   7.1150000000000002e-01   2.3506000000000000e+00   5.3939999999999999e-01   2.5979999999999998e-01   2.4329999999999999e-01
  -4.8490000000000000e-01  -4.3999999999999997e-02   1.2010000000000001e+00   4.7739999999999999e-01   6.6600000000000006e-02  -1.3159999999999999e-01   1.4871000000000001e+00   6.2260000000000004e-01   2.2635999999999998e+00   4.4309999999999999e-01   1.8279999999999999e-01   2.3000000000000001e-01
   6.6100000000000006e-02   2.1999999999999999e-02   6.0050000000000003e-01   3.4370000000000001e-01  -6.6600000000000006e-02  -1.1400000000000000e-01   1.6868000000000001e+00   6.6710000000000003e-01   1.9153000000000000e+00   4.9130000000000001e-01   2.0210000000000000e-01   2.6100000000000001e-01
  -2.6450000000000001e-01   1.5390000000000001e-01   6.0050000000000003e-01   3.4370000000000001e-01  -5.7099999999999998e-02  -1.0960000000000000e-01   1.4871000000000001e+00   7.5600000000000001e-01   2.5247000000000002e+00   4.6239999999999998e-01   2.3089999999999999e-01   2.6979999999999998e-01
  -1.3230000000000000e-01   1.7590000000000000e-01   6.0050000000000003e-01   4.8690000000000000e-01   5.7099999999999998e-02  -1.0960000000000000e-01   1.7090000000000001e+00   6.0040000000000004e-01   2.6989000000000001e+00   5.2980000000000005e-01   1.4430000000000001e-01   2.5209999999999999e-01
  -2.4249999999999999e-01   1.3189999999999999e-01   5.1470000000000005e-01   3.4370000000000001e-01  -7.6100000000000001e-02  -1.0960000000000000e-01   1.6646000000000001e+00   8.2269999999999999e-01   3.1341999999999999e+00   5.2980000000000005e-01   2.2130000000000000e-01   2.1679999999999999e-01
  -1.3230000000000000e-01  -2.1999999999999999e-02   7.7210000000000001e-01   3.2460000000000000e-01   3.8100000000000002e-02  -1.2720000000000001e-01   1.9088000000000001e+00   6.2260000000000004e-01   2.4377000000000000e+00   5.3939999999999999e-01   2.0210000000000000e-01   2.3890000000000000e-01
  -2.4249999999999999e-01   1.0990000000000000e-01   5.1470000000000005e-01   4.7739999999999999e-01  -9.4999999999999998e-03  -1.0090000000000000e-01   1.8866000000000001e+00   6.4480000000000004e-01   2.7858999999999998e+00   4.1420000000000001e-01   2.0210000000000000e-01   2.3000000000000001e-01
  -2.2040000000000001e-01   1.9789999999999999e-01   3.4310000000000002e-01   5.1559999999999995e-01   9.4999999999999998e-03  -1.0090000000000000e-01   1.6868000000000001e+00   6.0040000000000004e-01   2.5247000000000002e+00   4.4309999999999999e-01   1.2509999999999999e-01   1.9460000000000000e-01
  -4.4100000000000000e-02  -4.3999999999999997e-02   6.8630000000000002e-01   4.1049999999999998e-01  -5.7099999999999998e-02  -1.3159999999999999e-01   1.7312000000000001e+00   4.8920000000000002e-01   2.6989000000000001e+00   4.6239999999999998e-01   1.9239999999999999e-01   2.2559999999999999e-01
  -1.1020000000000001e-01  -4.3999999999999997e-02   1.4582999999999999e+00   3.6280000000000001e-01   3.8100000000000002e-02  -1.1840000000000001e-01   1.5980000000000001e+00   6.2260000000000004e-01   2.6989000000000001e+00   4.9130000000000001e-01   1.5400000000000000e-01   2.4770000000000000e-01
  -2.2040000000000001e-01   2.1980000000000000e-01   0.0000000000000000e+00   4.6779999999999999e-01  -8.5599999999999996e-02  -1.0090000000000000e-01   1.7756000000000001e+00   6.2260000000000004e-01   2.6118000000000001e+00   4.2380000000000001e-01   2.1170000000000000e-01   2.6979999999999998e-01
  -2.8649999999999998e-01   2.1999999999999999e-02   5.1470000000000005e-01   3.8190000000000002e-01  -6.6600000000000006e-02  -1.2280000000000001e-01   1.7090000000000001e+00   5.5589999999999995e-01   2.4377000000000000e+00   4.5269999999999999e-01   1.6360000000000000e-01   2.5209999999999999e-01
  -8.8200000000000001e-02   4.3999999999999997e-02   1.1152000000000000e+00   4.1049999999999998e-01  -5.7099999999999998e-02  -7.8899999999999998e-02   1.4427000000000001e+00   6.4480000000000004e-01   2.6989000000000001e+00   5.2980000000000005e-01   1.6360000000000000e-01   2.4770000000000000e-01
  -3.5270000000000001e-01  -4.3999999999999997e-02   6.8630000000000002e-01   4.2009999999999997e-01  -4.7600000000000003e-02  -7.8899999999999998e-02   1.6868000000000001e+00   5.5589999999999995e-01   2.6118000000000001e+00   5.3939999999999999e-01   2.0210000000000000e-01   2.5209999999999999e-01
  -2.2040000000000001e-01   4.3999999999999997e-02   3.4310000000000002e-01   3.0549999999999999e-01  -4.7600000000000003e-02  -1.0960000000000000e-01   1.7756000000000001e+00   6.4480000000000004e-01   2.5247000000000002e+00   5.2020000000000000e-01   8.6599999999999996e-02   2.4770000000000000e-01
  -3.0859999999999999e-01  -2.1999999999999999e-02   5.1470000000000005e-01   4.1049999999999998e-01  -1.1420000000000000e-01  -1.0520000000000000e-01   1.7756000000000001e+00   5.3369999999999995e-01   1.6540999999999999e+00   5.2980000000000005e-01   1.3469999999999999e-01   2.4770000000000000e-01
  -6.6100000000000006e-02   4.3999999999999997e-02   8.5800000000000001e-02   4.0100000000000002e-01   0.0000000000000000e+00  -1.0090000000000000e-01   1.5093000000000001e+00   5.7809999999999995e-01   2.4377000000000000e+00   5.2980000000000005e-01   1.2509999999999999e-01   2.3000000000000001e-01
  -2.1999999999999999e-02   3.0780000000000002e-01   2.5740000000000002e-01   4.3919999999999998e-01  -2.8500000000000001e-02  -1.2280000000000001e-01   1.6424000000000001e+00   5.5589999999999995e-01   1.8283000000000000e+00   5.0090000000000001e-01   2.3089999999999999e-01   2.4770000000000000e-01
  -1.7630000000000001e-01   6.6000000000000003e-02  -3.4310000000000002e-01   3.5330000000000000e-01  -1.0470000000000000e-01  -1.7100000000000001e-01   1.7090000000000001e+00   5.7809999999999995e-01   2.6118000000000001e+00   5.2980000000000005e-01   1.8279999999999999e-01   2.2120000000000001e-01
  -2.8649999999999998e-01   0.0000000000000000e+00   8.5780000000000001e-01   4.0100000000000002e-01  -7.6100000000000001e-02  -7.4499999999999997e-02   1.8200000000000001e+00   6.6710000000000003e-01   2.1764999999999999e+00   4.5269999999999999e-01   1.8279999999999999e-01   2.3440000000000000e-01
  -4.1880000000000001e-01   4.3999999999999997e-02   2.5740000000000002e-01   3.8190000000000002e-01  -5.7099999999999998e-02  -8.7700000000000000e-02   1.5536000000000001e+00   4.6689999999999998e-01   2.9600000000000000e+00   4.8159999999999997e-01   1.7319999999999999e-01   2.5209999999999999e-01
  -2.8649999999999998e-01  -4.3999999999999997e-02   1.0294000000000001e+00   3.3420000000000000e-01  -2.8500000000000001e-02  -1.0520000000000000e-01   1.6868000000000001e+00   6.4480000000000004e-01   3.2212000000000001e+00   4.5269999999999999e-01   2.2130000000000000e-01   2.6540000000000002e-01
  -3.3060000000000000e-01   2.1980000000000000e-01   3.4310000000000002e-01   4.2959999999999998e-01  -9.5200000000000007e-02  -7.8899999999999998e-02   1.5980000000000001e+00   6.4480000000000004e-01   2.2635999999999998e+00   4.2380000000000001e-01   8.6599999999999996e-02   2.5209999999999999e-01
  -8.8200000000000001e-02   1.9789999999999999e-01   0.0000000000000000e+00   3.3420000000000000e-01  -5.7099999999999998e-02  -1.4910000000000001e-01   1.5315000000000001e+00   7.1150000000000002e-01   2.1764999999999999e+00   3.8529999999999998e-01   1.4430000000000001e-01   2.1679999999999999e-01
  -8.8200000000000001e-02   1.3189999999999999e-01   1.7160000000000000e-01   3.9140000000000003e-01  -1.9000000000000000e-02  -7.4499999999999997e-02   1.5758000000000001e+00   6.2260000000000004e-01   2.7858999999999998e+00   4.9130000000000001e-01   1.4430000000000001e-01   2.4329999999999999e-01
  -8.8200000000000001e-02   4.3999999999999997e-02  -6.0050000000000003e-01   4.2959999999999998e-01  -9.5200000000000007e-02  -1.6230000000000000e-01   1.7312000000000001e+00   6.8930000000000002e-01   1.6540999999999999e+00   4.4309999999999999e-01   1.8279999999999999e-01   2.6540000000000002e-01
  -4.4100000000000000e-02  -2.1999999999999999e-02   6.8630000000000002e-01   3.6280000000000001e-01   1.9000000000000000e-02  -8.7700000000000000e-02   1.7312000000000001e+00   7.3380000000000001e-01   2.0024000000000002e+00   4.5269999999999999e-01   1.5400000000000000e-01   2.3440000000000000e-01
  -1.9839999999999999e-01   1.0990000000000000e-01  -8.5800000000000001e-02   4.1049999999999998e-01   9.4999999999999998e-03  -1.0520000000000000e-01   1.7312000000000001e+00   8.6719999999999997e-01   2.3506000000000000e+00   4.9130000000000001e-01   2.0210000000000000e-01   2.6100000000000001e-01
  -3.5270000000000001e-01   4.3999999999999997e-02   8.5780000000000001e-01   4.1049999999999998e-01   9.4999999999999998e-03  -1.5350000000000000e-01   1.7090000000000001e+00   5.3369999999999995e-01   2.4377000000000000e+00   4.4309999999999999e-01   1.8279999999999999e-01   2.6100000000000001e-01
  -3.5270000000000001e-01  -1.0990000000000000e-01   3.4310000000000002e-01   4.1049999999999998e-01   9.5200000000000007e-02  -1.3159999999999999e-01   1.6868000000000001e+00   6.8930000000000002e-01   2.0893999999999999e+00   4.8159999999999997e-01   1.0580000000000001e-01   2.6540000000000002e-01
  -2.8649999999999998e-01   2.4179999999999999e-01  -8.5800000000000001e-02   4.8690000000000000e-01   3.8100000000000002e-02  -9.2100000000000001e-02   1.5093000000000001e+00   6.0040000000000004e-01   1.8283000000000000e+00   3.9489999999999997e-01   1.2509999999999999e-01   2.5209999999999999e-01
  -2.2040000000000001e-01   1.5390000000000001e-01  -2.5740000000000002e-01   4.2959999999999998e-01  -8.5599999999999996e-02  -6.1400000000000003e-02   1.7090000000000001e+00   7.7820000000000000e-01   2.8730000000000002e+00   3.0819999999999997e-01   1.6360000000000000e-01   1.9460000000000000e-01
   0.0000000000000000e+00   4.3999999999999997e-02   6.0050000000000003e-01   3.7240000000000001e-01  -9.5200000000000007e-02  -9.6500000000000002e-02   1.7534000000000001e+00   6.2260000000000004e-01   2.3506000000000000e+00   4.6239999999999998e-01   2.5019999999999998e-01   2.6540000000000002e-01
  -2.6450000000000001e-01   2.1999999999999999e-02   8.5780000000000001e-01   4.0100000000000002e-01  -7.6100000000000001e-02  -1.0090000000000000e-01   1.6202000000000001e+00   4.2249999999999999e-01   1.5670999999999999e+00   4.6239999999999998e-01   1.9239999999999999e-01   2.6540000000000002e-01
  -1.3230000000000000e-01  -1.9789999999999999e-01   4.2890000000000000e-01   2.3870000000000000e-01   3.8100000000000002e-02  -1.4910000000000001e-01   1.6202000000000001e+00   6.4480000000000004e-01   2.3506000000000000e+00   4.3350000000000000e-01   1.1550000000000001e-01   2.9189999999999999e-01
  -1.1020000000000001e-01   0.0000000000000000e+00   7.7210000000000001e-01   4.0100000000000002e-01  -5.7099999999999998e-02  -8.7700000000000000e-02   1.7312000000000001e+00   3.7800000000000000e-01   2.5247000000000002e+00   5.2980000000000005e-01   1.3469999999999999e-01   2.3000000000000001e-01
  -1.9839999999999999e-01   1.7590000000000000e-01   2.5740000000000002e-01   4.2959999999999998e-01  -4.7600000000000003e-02  -1.2720000000000001e-01   1.5536000000000001e+00   5.5589999999999995e-01   2.3506000000000000e+00   3.8529999999999998e-01   1.9239999999999999e-01   2.3000000000000001e-01
  -4.1880000000000001e-01   4.3999999999999997e-02  -3.4310000000000002e-01   4.1049999999999998e-01   2.8500000000000001e-02  -1.5350000000000000e-01   1.6646000000000001e+00   7.3380000000000001e-01   2.1764999999999999e+00   4.9130000000000001e-01   1.2509999999999999e-01   2.1679999999999999e-01
  -1.9839999999999999e-01   1.9789999999999999e-01   3.4310000000000002e-01   4.2959999999999998e-01   5.7099999999999998e-02  -1.2280000000000001e-01   1.8866000000000001e+00   6.8930000000000002e-01   2.9600000000000000e+00   5.1049999999999995e-01   1.8279999999999999e-01   2.4770000000000000e-01
  -3.7469999999999998e-01   2.1999999999999999e-02   1.1152000000000000e+00   4.2009999999999997e-01   9.4999999999999998e-03  -1.1400000000000000e-01   1.5980000000000001e+00   5.3369999999999995e-01   3.1341999999999999e+00   4.8159999999999997e-01   2.1170000000000000e-01   2.5209999999999999e-01
  -1.7630000000000001e-01   1.5390000000000001e-01   3.4310000000000002e-01   4.5829999999999999e-01  -3.8100000000000002e-02  -4.3900000000000002e-02   1.7090000000000001e+00   6.2260000000000004e-01   2.6118000000000001e+00   4.6239999999999998e-01   1.7319999999999999e-01   2.4329999999999999e-01
  -6.6100000000000006e-02   6.6000000000000003e-02   8.5800000000000001e-02   4.3919999999999998e-01  -4.7600000000000003e-02  -7.8899999999999998e-02   1.7090000000000001e+00   4.6689999999999998e-01   2.7858999999999998e+00   4.6239999999999998e-01   1.6360000000000000e-01   2.3440000000000000e-01
  -4.6289999999999998e-01   1.0990000000000000e-01  -1.7160000000000000e-01   3.6280000000000001e-01  -9.4999999999999998e-03  -1.0520000000000000e-01   1.5315000000000001e+00   6.8930000000000002e-01   2.3506000000000000e+00   4.8159999999999997e-01   1.4430000000000001e-01   2.4329999999999999e-01
  -2.1999999999999999e-02  -6.6000000000000003e-02   6.8630000000000002e-01   4.2959999999999998e-01  -9.4999999999999998e-03  -8.3299999999999999e-02   1.7090000000000001e+00   7.5600000000000001e-01   2.0024000000000002e+00   4.0460000000000002e-01   2.0210000000000000e-01   2.5209999999999999e-01
  -2.2040000000000001e-01   2.1999999999999999e-02   9.4359999999999999e-01   4.4869999999999999e-01  -1.2370000000000000e-01  -1.3159999999999999e-01   1.7312000000000001e+00   6.0040000000000004e-01   2.7858999999999998e+00   4.6239999999999998e-01   2.1170000000000000e-01   2.0790000000000000e-01
  -1.5429999999999999e-01  -8.7900000000000006e-02  -4.2890000000000000e-01   4.1049999999999998e-01   9.4999999999999998e-03  -6.5799999999999997e-02   1.7978000000000001e+00   7.7820000000000000e-01   2.8730000000000002e+00   4.9130000000000001e-01   2.5019999999999998e-01   2.2559999999999999e-01
  -3.5270000000000001e-01   4.3999999999999997e-02   3.4310000000000002e-01   4.1049999999999998e-01  -9.5200000000000007e-02  -1.4030000000000001e-01   1.7312000000000001e+00   6.0040000000000004e-01   2.9600000000000000e+00   4.9130000000000001e-01   2.1170000000000000e-01   2.3440000000000000e-01
  -5.7310000000000005e-01   2.1999999999999999e-02   1.7160000000000000e-01   4.6779999999999999e-01  -2.8500000000000001e-02  -8.3299999999999999e-02   1.5315000000000001e+00   6.2260000000000004e-01   2.8730000000000002e+00   5.0090000000000001e-01   1.7319999999999999e-01   2.1229999999999999e-01
  -4.4100000000000000e-02   6.6000000000000003e-02   8.5800000000000001e-02   3.8190000000000002e-01   1.9000000000000000e-02  -8.7700000000000000e-02   1.6202000000000001e+00   6.6710000000000003e-01   2.4377000000000000e+00   4.4309999999999999e-01   1.6360000000000000e-01   2.4770000000000000e-01
  -8.8200000000000001e-02   8.7900000000000006e-02   3.4310000000000002e-01   4.1049999999999998e-01   3.8100000000000002e-02  -1.0960000000000000e-01   1.6868000000000001e+00   6.0040000000000004e-01   2.6118000000000001e+00   5.3939999999999999e-01   2.5979999999999998e-01   2.7429999999999999e-01
  -2.2040000000000001e-01   6.6000000000000003e-02   2.5740000000000002e-01   4.2009999999999997e-01  -9.4999999999999998e-03  -9.6500000000000002e-02   1.5536000000000001e+00   6.6710000000000003e-01   2.3506000000000000e+00   4.5269999999999999e-01   2.4060000000000001e-01   2.3890000000000000e-01
  -3.0859999999999999e-01   1.5390000000000001e-01   5.1470000000000005e-01   4.2009999999999997e-01  -3.8100000000000002e-02  -1.1400000000000000e-01   1.7090000000000001e+00   5.7809999999999995e-01   2.1764999999999999e+00   5.3939999999999999e-01   1.6360000000000000e-01   2.1679999999999999e-01
  -2.6450000000000001e-01   2.1999999999999999e-02   1.0294000000000001e+00   3.3420000000000000e-01  -9.4999999999999998e-03  -1.0520000000000000e-01   1.6646000000000001e+00   6.2260000000000004e-01   1.9153000000000000e+00   4.6239999999999998e-01   1.3469999999999999e-01   2.8749999999999998e-01
  -2.4249999999999999e-01   6.6000000000000003e-02   6.0050000000000003e-01   4.2959999999999998e-01   0.0000000000000000e+00  -1.3159999999999999e-01   1.7090000000000001e+00   3.7800000000000000e-01   2.6989000000000001e+00   5.1049999999999995e-01   1.7319999999999999e-01   2.5209999999999999e-01
  -4.4100000000000000e-02   2.1999999999999999e-02   5.1470000000000005e-01   3.7240000000000001e-01  -6.6600000000000006e-02  -7.4499999999999997e-02   1.7312000000000001e+00   5.3369999999999995e-01   1.8283000000000000e+00   4.9130000000000001e-01   1.7319999999999999e-01   2.2559999999999999e-01
  -6.6100000000000006e-02   4.3999999999999997e-02   0.0000000000000000e+00   3.8190000000000002e-01   9.4999999999999998e-03  -1.0520000000000000e-01   1.6424000000000001e+00   5.3369999999999995e-01   1.7412000000000001e+00   4.6239999999999998e-01   1.8279999999999999e-01   2.5659999999999999e-01
  -4.4100000000000000e-02   2.1999999999999999e-02   8.5800000000000001e-02   4.3919999999999998e-01  -9.4999999999999998e-03  -1.0090000000000000e-01   1.7756000000000001e+00   6.8930000000000002e-01   2.3506000000000000e+00   4.9130000000000001e-01   2.0210000000000000e-01   2.3440000000000000e-01
  -2.6450000000000001e-01   1.3189999999999999e-01   5.1470000000000005e-01   3.6280000000000001e-01   9.4999999999999998e-03  -1.1400000000000000e-01   1.7978000000000001e+00   7.1150000000000002e-01   2.6118000000000001e+00   5.2020000000000000e-01   2.0210000000000000e-01   2.5659999999999999e-01
  -4.4100000000000000e-02   8.7900000000000006e-02   9.4359999999999999e-01   3.1509999999999999e-01   6.6600000000000006e-02  -1.4470000000000000e-01   1.5536000000000001e+00   6.8930000000000002e-01   2.1764999999999999e+00   4.7199999999999998e-01   1.6360000000000000e-01   2.5659999999999999e-01
  -1.5429999999999999e-01   1.7590000000000000e-01  -6.0050000000000003e-01   4.2959999999999998e-01  -4.7600000000000003e-02  -1.0520000000000000e-01   1.6424000000000001e+00   7.1150000000000002e-01   2.1764999999999999e+00   4.9130000000000001e-01   1.8279999999999999e-01   2.1679999999999999e-01
  -1.7630000000000001e-01   1.0990000000000000e-01   9.4359999999999999e-01   3.8190000000000002e-01   0.0000000000000000e+00  -1.9289999999999999e-01   1.6868000000000001e+00   7.1150000000000002e-01   2.5247000000000002e+00   4.8159999999999997e-01   1.7319999999999999e-01   2.6540000000000002e-01
  -2.4249999999999999e-01   0.0000000000000000e+00   1.0294000000000001e+00   4.0100000000000002e-01  -5.7099999999999998e-02  -1.0520000000000000e-01   1.5315000000000001e+00   5.1139999999999997e-01   2.6989000000000001e+00   5.7799999999999996e-01   1.7319999999999999e-01   2.6540000000000002e-01
  -1.9839999999999999e-01   2.1980000000000000e-01   6.0050000000000003e-01   3.9140000000000003e-01  -3.8100000000000002e-02  -7.8899999999999998e-02   1.5536000000000001e+00   6.4480000000000004e-01   2.3506000000000000e+00   4.6239999999999998e-01   1.0580000000000001e-01   2.6100000000000001e-01
  -2.2040000000000001e-01   8.7900000000000006e-02   6.8630000000000002e-01   3.9140000000000003e-01  -7.6100000000000001e-02  -1.5350000000000000e-01   1.8866000000000001e+00   8.4499999999999997e-01   2.0024000000000002e+00   5.0090000000000001e-01   2.0210000000000000e-01   2.4329999999999999e-01
  -5.0700000000000001e-01  -6.6000000000000003e-02   7.7210000000000001e-01   3.8190000000000002e-01  -1.9000000000000000e-02  -8.3299999999999999e-02   1.5093000000000001e+00   6.2260000000000004e-01   2.4377000000000000e+00   4.6239999999999998e-01   2.5019999999999998e-01   2.3440000000000000e-01
  -2.2040000000000001e-01  -4.3999999999999997e-02   8.5780000000000001e-01   3.9140000000000003e-01  -3.8100000000000002e-02  -1.1840000000000001e-01   1.7090000000000001e+00   5.3369999999999995e-01   2.7858999999999998e+00   4.5269999999999999e-01   1.4430000000000001e-01   2.2559999999999999e-01
  -1.3230000000000000e-01  -4.3999999999999997e-02   4.2890000000000000e-01   4.1049999999999998e-01  -1.9000000000000000e-02  -1.0960000000000000e-01   1.4427000000000001e+00   6.8930000000000002e-01   2.6118000000000001e+00   4.7199999999999998e-01   8.6599999999999996e-02   2.3890000000000000e-01
  -2.2040000000000001e-01   1.3189999999999999e-01   3.4310000000000002e-01   4.6779999999999999e-01  -4.7600000000000003e-02  -1.2280000000000001e-01   1.8200000000000001e+00   5.3369999999999995e-01   2.2635999999999998e+00   4.6239999999999998e-01   1.5400000000000000e-01   2.3440000000000000e-01
  -4.1880000000000001e-01   4.3999999999999997e-02   0.0000000000000000e+00   4.1049999999999998e-01  -4.7600000000000003e-02  -8.3299999999999999e-02   1.5980000000000001e+00   7.1150000000000002e-01   1.8283000000000000e+00   4.6239999999999998e-01   1.8279999999999999e-01   2.2559999999999999e-01
  -1.3230000000000000e-01   6.6000000000000003e-02   1.1152000000000000e+00   4.9650000000000000e-01  -5.7099999999999998e-02  -1.2280000000000001e-01   1.5758000000000001e+00   4.8920000000000002e-01   2.1764999999999999e+00   3.9489999999999997e-01   1.6360000000000000e-01   2.5209999999999999e-01
  -4.1880000000000001e-01   2.4179999999999999e-01   6.8630000000000002e-01   3.6280000000000001e-01  -5.7099999999999998e-02  -1.3589999999999999e-01   1.6868000000000001e+00   4.2249999999999999e-01   2.2635999999999998e+00   4.7199999999999998e-01   1.8279999999999999e-01   2.5209999999999999e-01
  -3.3060000000000000e-01  -2.1999999999999999e-02   2.5740000000000002e-01   2.8639999999999999e-01  -1.5229999999999999e-01  -1.2720000000000001e-01   1.6868000000000001e+00   7.1150000000000002e-01   2.9600000000000000e+00   4.1420000000000001e-01   1.7319999999999999e-01   2.1229999999999999e-01
  -3.3060000000000000e-01   4.3999999999999997e-02   7.7210000000000001e-01   4.4869999999999999e-01  -6.6600000000000006e-02  -6.5799999999999997e-02   1.5758000000000001e+00   6.4480000000000004e-01   1.9153000000000000e+00   4.4309999999999999e-01   1.2509999999999999e-01   2.1679999999999999e-01
  -2.2040000000000001e-01   2.4179999999999999e-01   1.7160000000000000e-01   3.8190000000000002e-01   2.8500000000000001e-02  -1.0960000000000000e-01   1.7312000000000001e+00   6.2260000000000004e-01   3.3953000000000002e+00   6.1650000000000005e-01   1.3469999999999999e-01   2.5209999999999999e-01
  -2.6450000000000001e-01   2.1980000000000000e-01  -6.0050000000000003e-01   3.4370000000000001e-01  -6.6600000000000006e-02  -6.5799999999999997e-02   1.8866000000000001e+00   6.4480000000000004e-01   2.4377000000000000e+00   5.4910000000000003e-01   1.2509999999999999e-01   2.5209999999999999e-01
  -2.6450000000000001e-01   4.3999999999999997e-02   5.1470000000000005e-01   3.6280000000000001e-01  -4.7600000000000003e-02  -7.4499999999999997e-02   1.8200000000000001e+00   6.8930000000000002e-01   2.4377000000000000e+00   5.0090000000000001e-01   2.1170000000000000e-01   1.9910000000000000e-01
  -1.7630000000000001e-01  -1.7590000000000000e-01   4.2890000000000000e-01   2.9599999999999999e-01  -1.0470000000000000e-01  -7.8899999999999998e-02   1.7756000000000001e+00   5.7809999999999995e-01   2.8730000000000002e+00   5.1049999999999995e-01   1.8279999999999999e-01   2.1679999999999999e-01
  -1.1020000000000001e-01   1.7590000000000000e-01   1.7160000000000000e-01   4.1049999999999998e-01  -7.6100000000000001e-02  -1.0520000000000000e-01   1.7756000000000001e+00   5.1139999999999997e-01   2.6118000000000001e+00   5.0090000000000001e-01   2.2130000000000000e-01   1.9460000000000000e-01
  -1.5429999999999999e-01   2.4179999999999999e-01   6.8630000000000002e-01   4.1049999999999998e-01  -6.6600000000000006e-02  -6.5799999999999997e-02   1.6202000000000001e+00   6.0040000000000004e-01   2.7858999999999998e+00   5.0090000000000001e-01   1.9239999999999999e-01   2.2559999999999999e-01
  -1.3230000000000000e-01   1.0990000000000000e-01   6.0050000000000003e-01   3.9140000000000003e-01   2.8500000000000001e-02  -8.7700000000000000e-02   1.8644000000000001e+00   8.6719999999999997e-01   2.2635999999999998e+00   5.2980000000000005e-01   2.5019999999999998e-01   2.5209999999999999e-01
  -3.9679999999999999e-01  -2.1999999999999999e-02   8.5780000000000001e-01   4.2959999999999998e-01  -3.8100000000000002e-02  -1.1840000000000001e-01   1.7090000000000001e+00   3.7800000000000000e-01   2.6989000000000001e+00   4.9130000000000001e-01   1.8279999999999999e-01   2.2559999999999999e-01
  -2.8649999999999998e-01   0.0000000000000000e+00   6.8630000000000002e-01   2.3870000000000000e-01  -4.7600000000000003e-02  -6.1400000000000003e-02   1.7978000000000001e+00   6.6710000000000003e-01   1.7412000000000001e+00   5.4910000000000003e-01   1.5400000000000000e-01   2.2559999999999999e-01
  -1.5429999999999999e-01   4.3999999999999997e-02   1.1152000000000000e+00   4.4869999999999999e-01   0.0000000000000000e+00  -9.6500000000000002e-02   1.4649000000000001e+00   7.7820000000000000e-01   2.0893999999999999e+00   4.8159999999999997e-01   9.6199999999999994e-02   2.3000000000000001e-01
  -2.6450000000000001e-01   0.0000000000000000e+00   4.2890000000000000e-01   3.0549999999999999e-01  -3.8100000000000002e-02  -1.0520000000000000e-01   1.5758000000000001e+00   4.8920000000000002e-01   1.9153000000000000e+00   4.7199999999999998e-01   1.6360000000000000e-01   2.1229999999999999e-01
  -4.4100000000000000e-02   1.5390000000000001e-01   1.7160000000000000e-01   3.5330000000000000e-01  -1.9000000000000000e-02  -1.1840000000000001e-01   1.7534000000000001e+00   6.8930000000000002e-01   1.6540999999999999e+00   4.8159999999999997e-01   2.1170000000000000e-01   2.0790000000000000e-01
  -1.9839999999999999e-01  -4.3999999999999997e-02   8.5780000000000001e-01   4.7739999999999999e-01   0.0000000000000000e+00  -1.0090000000000000e-01   1.5758000000000001e+00   6.4480000000000004e-01   2.0893999999999999e+00   5.1049999999999995e-01   2.0210000000000000e-01   2.5209999999999999e-01
  -6.6100000000000006e-02   1.0990000000000000e-01   2.5740000000000002e-01   3.6280000000000001e-01  -5.7099999999999998e-02  -7.8899999999999998e-02   1.5758000000000001e+00   6.0040000000000004e-01   1.7412000000000001e+00   5.1049999999999995e-01   1.9199999999999998e-02   2.2559999999999999e-01
  -3.5270000000000001e-01   1.9789999999999999e-01   6.8630000000000002e-01   4.3919999999999998e-01  -1.9000000000000000e-02  -1.1840000000000001e-01   1.8866000000000001e+00   7.7820000000000000e-01   3.7435999999999998e+00   5.3939999999999999e-01   1.9239999999999999e-01   2.1229999999999999e-01
  -2.2040000000000001e-01  -1.0990000000000000e-01   6.0050000000000003e-01   4.2959999999999998e-01  -3.8100000000000002e-02  -6.1400000000000003e-02   1.6424000000000001e+00   6.4480000000000004e-01   2.6118000000000001e+00   4.8159999999999997e-01   2.4060000000000001e-01   2.2120000000000001e-01
  -2.1999999999999999e-02   2.1980000000000000e-01   8.5800000000000001e-02   4.2009999999999997e-01   9.4999999999999998e-03  -7.0199999999999999e-02   1.8200000000000001e+00   7.5600000000000001e-01   2.9600000000000000e+00   5.0090000000000001e-01   2.1170000000000000e-01   2.6100000000000001e-01
  -3.0859999999999999e-01   2.1980000000000000e-01   6.8630000000000002e-01   3.8190000000000002e-01   3.8100000000000002e-02  -7.0199999999999999e-02   1.6646000000000001e+00   5.7809999999999995e-01   2.3506000000000000e+00   4.9130000000000001e-01   9.6199999999999994e-02   2.4770000000000000e-01
  -2.6450000000000001e-01   6.6000000000000003e-02   6.8630000000000002e-01   4.3919999999999998e-01  -9.5200000000000007e-02  -1.0960000000000000e-01   1.6868000000000001e+00   7.3380000000000001e-01   2.9600000000000000e+00   4.3350000000000000e-01   2.7900000000000003e-01   2.0790000000000000e-01
  -2.2040000000000001e-01   6.6000000000000003e-02   5.1470000000000005e-01   4.2959999999999998e-01  -2.8500000000000001e-02  -1.0960000000000000e-01   1.9532000000000000e+00   5.3369999999999995e-01   2.0893999999999999e+00   4.5269999999999999e-01   1.7319999999999999e-01   2.3890000000000000e-01
  -6.6100000000000006e-02   4.3999999999999997e-02   3.4310000000000002e-01   4.8690000000000000e-01   9.4999999999999998e-03  -7.4499999999999997e-02   1.6202000000000001e+00   3.7800000000000000e-01   2.7858999999999998e+00   5.0090000000000001e-01   1.6360000000000000e-01   2.4770000000000000e-01
  -1.3230000000000000e-01   2.1999999999999999e-02   1.2010000000000001e+00   3.6280000000000001e-01  -2.8500000000000001e-02  -8.7700000000000000e-02   1.6646000000000001e+00   5.7809999999999995e-01   2.6118000000000001e+00   5.1049999999999995e-01   1.8279999999999999e-01   2.3890000000000000e-01
  -2.2040000000000001e-01   8.7900000000000006e-02   6.0050000000000003e-01   3.6280000000000001e-01  -1.9000000000000000e-02  -7.4499999999999997e-02   1.7312000000000001e+00   8.0049999999999999e-01   2.1764999999999999e+00   4.3350000000000000e-01   1.5400000000000000e-01   2.0790000000000000e-01
  -1.3230000000000000e-01   4.3999999999999997e-02   6.0050000000000003e-01   3.6280000000000001e-01  -3.8100000000000002e-02  -8.3299999999999999e-02   1.6424000000000001e+00   8.4499999999999997e-01   2.1764999999999999e+00   4.4309999999999999e-01   2.1170000000000000e-01   2.2120000000000001e-01
  -2.8649999999999998e-01   1.0990000000000000e-01   2.5740000000000002e-01   4.7739999999999999e-01  -6.6600000000000006e-02  -8.7700000000000000e-02   1.7090000000000001e+00   8.0049999999999999e-01   1.9153000000000000e+00   5.3939999999999999e-01   2.5019999999999998e-01   2.3000000000000001e-01
   4.4100000000000000e-02   1.3189999999999999e-01   5.1470000000000005e-01   3.6280000000000001e-01  -1.0470000000000000e-01  -1.1400000000000000e-01   1.5758000000000001e+00   6.4480000000000004e-01   2.3506000000000000e+00   5.5869999999999997e-01   2.0210000000000000e-01   2.6540000000000002e-01
  -6.6100000000000006e-02   1.0990000000000000e-01   5.1470000000000005e-01   4.4869999999999999e-01  -9.4999999999999998e-03  -1.5790000000000001e-01   1.5315000000000001e+00   8.0049999999999999e-01   1.8283000000000000e+00   4.2380000000000001e-01   1.9239999999999999e-01   2.7429999999999999e-01
   0.0000000000000000e+00   1.5390000000000001e-01  -1.7160000000000000e-01   3.7240000000000001e-01   2.8500000000000001e-02  -8.7700000000000000e-02   1.7534000000000001e+00   6.8930000000000002e-01   2.7858999999999998e+00   5.3939999999999999e-01   1.3469999999999999e-01   2.1229999999999999e-01
  -1.7630000000000001e-01   6.6000000000000003e-02   8.5800000000000001e-02   3.7240000000000001e-01  -2.8500000000000001e-02  -1.0520000000000000e-01   1.7534000000000001e+00   6.8930000000000002e-01   2.6989000000000001e+00   4.5269999999999999e-01   1.6360000000000000e-01   2.3440000000000000e-01
  -1.9839999999999999e-01   6.6000000000000003e-02   1.1152000000000000e+00   3.9140000000000003e-01  -7.6100000000000001e-02  -9.6500000000000002e-02   1.5758000000000001e+00   4.4469999999999998e-01   2.6989000000000001e+00   4.4309999999999999e-01   1.0580000000000001e-01   2.4329999999999999e-01
  -3.3060000000000000e-01   2.1999999999999999e-02   0.0000000000000000e+00   5.0600000000000001e-01  -4.7600000000000003e-02  -8.3299999999999999e-02   1.5093000000000001e+00   6.2260000000000004e-01   2.0893999999999999e+00   5.0090000000000001e-01   2.1170000000000000e-01   2.6979999999999998e-01
  -1.9839999999999999e-01  -1.0990000000000000e-01   6.0050000000000003e-01   3.3420000000000000e-01  -6.6600000000000006e-02  -9.2100000000000001e-02   1.9088000000000001e+00   5.7809999999999995e-01   2.3506000000000000e+00   4.3350000000000000e-01   1.2509999999999999e-01   2.4770000000000000e-01
  -1.1020000000000001e-01   2.1999999999999999e-02   0.0000000000000000e+00   3.8190000000000002e-01  -6.6600000000000006e-02  -1.4030000000000001e-01   1.6868000000000001e+00   7.1150000000000002e-01   2.8730000000000002e+00   4.9130000000000001e-01   1.8279999999999999e-01   1.9020000000000001e-01
  -1.9839999999999999e-01   0.0000000000000000e+00   1.2010000000000001e+00   3.7240000000000001e-01  -3.8100000000000002e-02  -1.0520000000000000e-01   1.6424000000000001e+00   7.5600000000000001e-01   2.4377000000000000e+00   4.5269999999999999e-01   1.6360000000000000e-01   2.3890000000000000e-01
  -1.1020000000000001e-01   8.7900000000000006e-02   5.1470000000000005e-01   3.6280000000000001e-01   3.8100000000000002e-02  -1.2720000000000001e-01   1.8644000000000001e+00   6.2260000000000004e-01   3.3953000000000002e+00   5.0090000000000001e-01   2.2130000000000000e-01   2.4770000000000000e-01
  -1.7630000000000001e-01   2.6379999999999998e-01   0.0000000000000000e+00   3.4370000000000001e-01  -3.8100000000000002e-02  -1.3589999999999999e-01   1.6202000000000001e+00   6.8930000000000002e-01   2.8730000000000002e+00   4.8159999999999997e-01   3.0790000000000001e-01   2.3890000000000000e-01
  -1.3230000000000000e-01   0.0000000000000000e+00   2.5740000000000002e-01   4.2959999999999998e-01  -9.4999999999999998e-03  -1.0090000000000000e-01   1.6424000000000001e+00   7.1150000000000002e-01   2.0893999999999999e+00   4.9130000000000001e-01   1.5400000000000000e-01   2.0790000000000000e-01
  -1.5429999999999999e-01  -2.8580000000000000e-01   7.7210000000000001e-01   4.6779999999999999e-01  -9.4999999999999998e-03  -5.7000000000000002e-02   1.6424000000000001e+00   6.2260000000000004e-01   2.4377000000000000e+00   5.3939999999999999e-01   1.4430000000000001e-01   2.0349999999999999e-01
  -1.3230000000000000e-01   6.6000000000000003e-02  -1.7160000000000000e-01   4.3919999999999998e-01  -5.7099999999999998e-02  -1.3589999999999999e-01   1.8422000000000001e+00   6.2260000000000004e-01   2.6118000000000001e+00   3.1790000000000002e-01   2.6939999999999997e-01   2.4329999999999999e-01
  -3.0859999999999999e-01   8.7900000000000006e-02   6.0050000000000003e-01   3.8190000000000002e-01  -5.7099999999999998e-02  -8.3299999999999999e-02   1.8422000000000001e+00   6.6710000000000003e-01   2.5247000000000002e+00   5.0090000000000001e-01   1.9239999999999999e-01   2.6540000000000002e-01
  -3.3060000000000000e-01   1.0990000000000000e-01   7.7210000000000001e-01   4.4869999999999999e-01   0.0000000000000000e+00  -9.6500000000000002e-02   1.7978000000000001e+00   5.3369999999999995e-01   2.0893999999999999e+00   4.8159999999999997e-01   1.5400000000000000e-01   2.4770000000000000e-01
  -1.7630000000000001e-01   2.4179999999999999e-01  -2.5740000000000002e-01   3.5330000000000000e-01  -8.5599999999999996e-02  -1.0090000000000000e-01   1.6424000000000001e+00   6.4480000000000004e-01   3.3953000000000002e+00   3.9489999999999997e-01   1.2509999999999999e-01   2.3890000000000000e-01
  -4.4100000000000000e-02  -8.7900000000000006e-02   6.8630000000000002e-01   3.4370000000000001e-01  -9.4999999999999998e-03  -1.1400000000000000e-01   1.5980000000000001e+00   7.3380000000000001e-01   2.5247000000000002e+00   5.2020000000000000e-01   1.4430000000000001e-01   1.9910000000000000e-01
  -3.5270000000000001e-01   1.5390000000000001e-01   5.1470000000000005e-01   4.1049999999999998e-01   9.4999999999999998e-03  -1.1840000000000001e-01   1.6646000000000001e+00   7.3380000000000001e-01   1.8283000000000000e+00   5.0090000000000001e-01   2.2130000000000000e-01   1.9020000000000001e-01
  -1.9839999999999999e-01   1.3189999999999999e-01   0.0000000000000000e+00   4.6779999999999999e-01  -5.7099999999999998e-02  -1.4030000000000001e-01   1.7534000000000001e+00   9.1169999999999995e-01   1.9153000000000000e+00   5.0090000000000001e-01   2.5019999999999998e-01   2.6100000000000001e-01
  -3.0859999999999999e-01   1.7590000000000000e-01   2.5740000000000002e-01   4.2009999999999997e-01  -1.0470000000000000e-01  -1.4030000000000001e-01   1.8644000000000001e+00   7.5600000000000001e-01   2.4377000000000000e+00   4.7199999999999998e-01   1.3469999999999999e-01   1.9910000000000000e-01
  -1.7630000000000001e-01   1.0990000000000000e-01   0.0000000000000000e+00   4.2009999999999997e-01  -7.6100000000000001e-02  -1.4470000000000000e-01   1.5536000000000001e+00   6.4480000000000004e-01   3.1341999999999999e+00   4.6239999999999998e-01   2.5019999999999998e-01   2.3000000000000001e-01
  -2.4249999999999999e-01   1.9789999999999999e-01   4.2890000000000000e-01   4.9650000000000000e-01  -1.9000000000000000e-02  -9.2100000000000001e-02   1.4871000000000001e+00   6.2260000000000004e-01   3.5695000000000001e+00   4.3350000000000000e-01   1.6360000000000000e-01   2.2559999999999999e-01
  -2.2040000000000001e-01   8.7900000000000006e-02  -1.7160000000000000e-01   4.3919999999999998e-01  -2.8500000000000001e-02  -9.2100000000000001e-02   1.7312000000000001e+00   6.6710000000000003e-01   2.1764999999999999e+00   4.7199999999999998e-01   1.3469999999999999e-01   2.1679999999999999e-01
  -2.6450000000000001e-01   2.4179999999999999e-01   7.7210000000000001e-01   3.5330000000000000e-01  -3.8100000000000002e-02  -5.7000000000000002e-02   1.5315000000000001e+00   6.2260000000000004e-01   2.8730000000000002e+00   4.0460000000000002e-01   1.2509999999999999e-01   2.1229999999999999e-01
  -4.4080000000000003e-01   1.7590000000000000e-01   0.0000000000000000e+00   4.3919999999999998e-01   2.8500000000000001e-02  -1.4030000000000001e-01   1.6868000000000001e+00   6.4480000000000004e-01   2.3506000000000000e+00   5.3939999999999999e-01   1.3469999999999999e-01   2.3000000000000001e-01
  -2.4249999999999999e-01  -2.1999999999999999e-02   8.5800000000000001e-02   3.5330000000000000e-01  -2.2839999999999999e-01  -1.0960000000000000e-01   1.7534000000000001e+00   5.7809999999999995e-01   1.5670999999999999e+00   4.4309999999999999e-01   2.5019999999999998e-01   2.5659999999999999e-01
  -3.0859999999999999e-01   1.7590000000000000e-01   7.7210000000000001e-01   4.3919999999999998e-01  -4.7600000000000003e-02  -6.5799999999999997e-02   1.6424000000000001e+00   6.0040000000000004e-01   2.0893999999999999e+00   5.4910000000000003e-01   1.9239999999999999e-01   2.3890000000000000e-01
  -2.1999999999999999e-02  -2.8580000000000000e-01   8.5800000000000001e-02   4.5829999999999999e-01  -1.9000000000000000e-02  -1.1840000000000001e-01   1.6202000000000001e+00   7.3380000000000001e-01   2.7858999999999998e+00   4.1420000000000001e-01   2.2130000000000000e-01   2.4329999999999999e-01
  -1.3230000000000000e-01   1.5390000000000001e-01   2.5740000000000002e-01   4.5829999999999999e-01   0.0000000000000000e+00  -1.1400000000000000e-01   1.6646000000000001e+00   6.2260000000000004e-01   3.3083000000000000e+00   5.5869999999999997e-01   1.8279999999999999e-01   2.0790000000000000e-01
  -2.2040000000000001e-01   4.3999999999999997e-02   1.7160000000000000e-01   4.0100000000000002e-01  -5.7099999999999998e-02  -7.4499999999999997e-02   1.5536000000000001e+00   6.2260000000000004e-01   2.1764999999999999e+00   4.5269999999999999e-01   2.1170000000000000e-01   2.2559999999999999e-01
   2.1999999999999999e-02   1.5390000000000001e-01   8.5780000000000001e-01   3.7240000000000001e-01  -4.7600000000000003e-02  -1.5350000000000000e-01   1.7090000000000001e+00   7.1150000000000002e-01   3.0470999999999999e+00   4.8159999999999997e-01   1.7319999999999999e-01   2.2120000000000001e-01
  -1.9839999999999999e-01   0.0000000000000000e+00   2.5740000000000002e-01   4.2009999999999997e-01   6.6600000000000006e-02  -1.4910000000000001e-01   1.8644000000000001e+00   7.1150000000000002e-01   1.5670999999999999e+00   5.0090000000000001e-01   1.3469999999999999e-01   2.6100000000000001e-01
  -3.3060000000000000e-01  -1.3189999999999999e-01  -6.8630000000000002e-01   3.6280000000000001e-01  -1.0470000000000000e-01  -7.8899999999999998e-02   1.4205000000000001e+00   7.5600000000000001e-01   2.1764999999999999e+00   5.2980000000000005e-01   1.7319999999999999e-01   2.2559999999999999e-01
  -3.3060000000000000e-01   1.9789999999999999e-01   2.5740000000000002e-01   4.3919999999999998e-01   4.7600000000000003e-02  -1.7100000000000001e-01   1.5980000000000001e+00   6.2260000000000004e-01   2.6118000000000001e+00   4.2380000000000001e-01   8.6599999999999996e-02   2.4329999999999999e-01
  -1.5429999999999999e-01   8.7900000000000006e-02  -8.5800000000000001e-02   4.1049999999999998e-01  -3.8100000000000002e-02  -1.1400000000000000e-01   1.6868000000000001e+00   7.3380000000000001e-01   3.1341999999999999e+00   4.6239999999999998e-01   1.5400000000000000e-01   2.4770000000000000e-01
  -2.2040000000000001e-01   1.0990000000000000e-01  -5.1470000000000005e-01   3.7240000000000001e-01   0.0000000000000000e+00  -1.0090000000000000e-01   1.6868000000000001e+00   5.7809999999999995e-01   2.0024000000000002e+00   5.1049999999999995e-01   1.8279999999999999e-01   2.4329999999999999e-01
  -4.4100000000000000e-02  -8.7900000000000006e-02   1.1152000000000000e+00   4.5829999999999999e-01  -1.5229999999999999e-01  -9.2100000000000001e-02   1.7534000000000001e+00   7.1150000000000002e-01   2.0024000000000002e+00   5.4910000000000003e-01   2.9830000000000001e-01   2.0790000000000000e-01
  -1.9839999999999999e-01   1.3189999999999999e-01   5.1470000000000005e-01   4.8690000000000000e-01  -4.7600000000000003e-02  -1.3159999999999999e-01   1.9310000000000000e+00   7.3380000000000001e-01   1.7412000000000001e+00   5.2980000000000005e-01   1.2509999999999999e-01   2.0349999999999999e-01
  -3.7469999999999998e-01  -6.6000000000000003e-02   4.2890000000000000e-01   3.8190000000000002e-01   1.9000000000000000e-02  -1.3589999999999999e-01   1.6424000000000001e+00   5.1139999999999997e-01   2.1764999999999999e+00   4.6239999999999998e-01   2.0210000000000000e-01   2.1679999999999999e-01
  -8.8200000000000001e-02  -1.5390000000000001e-01   8.5800000000000001e-02   3.4370000000000001e-01  -9.4999999999999998e-03  -1.0960000000000000e-01   1.7090000000000001e+00   4.6689999999999998e-01   2.1764999999999999e+00   4.5269999999999999e-01   1.8279999999999999e-01   2.2559999999999999e-01
  -1.3230000000000000e-01   1.5390000000000001e-01   9.4359999999999999e-01   4.2959999999999998e-01   1.9000000000000000e-02  -1.4470000000000000e-01   1.6202000000000001e+00   7.3380000000000001e-01   2.6118000000000001e+00   4.5269999999999999e-01   1.6360000000000000e-01   2.5209999999999999e-01
  -1.7630000000000001e-01   1.5390000000000001e-01   8.5780000000000001e-01   4.2009999999999997e-01  -9.4999999999999998e-03  -7.4499999999999997e-02   1.6424000000000001e+00   6.4480000000000004e-01   2.2635999999999998e+00   4.2380000000000001e-01   2.6939999999999997e-01   2.5659999999999999e-01
  -2.8649999999999998e-01  -4.3999999999999997e-02   8.5780000000000001e-01   4.0100000000000002e-01  -3.8100000000000002e-02  -1.0520000000000000e-01   1.7978000000000001e+00   5.5589999999999995e-01   2.4377000000000000e+00   4.9130000000000001e-01   1.6360000000000000e-01   2.3000000000000001e-01
  -2.6450000000000001e-01   4.3999999999999997e-02   6.0050000000000003e-01   4.2009999999999997e-01  -4.7600000000000003e-02  -9.2100000000000001e-02   1.6424000000000001e+00   7.5600000000000001e-01   2.5247000000000002e+00   4.9130000000000001e-01   1.3469999999999999e-01   2.5209999999999999e-01
  -2.8649999999999998e-01   1.5390000000000001e-01  -1.7160000000000000e-01   4.7739999999999999e-01  -5.7099999999999998e-02  -9.6500000000000002e-02   1.6868000000000001e+00   6.6710000000000003e-01   2.4377000000000000e+00   4.7199999999999998e-01   1.7319999999999999e-01   2.6540000000000002e-01
  -1.7630000000000001e-01   1.3189999999999999e-01   2.5740000000000002e-01   3.7240000000000001e-01  -7.6100000000000001e-02  -7.4499999999999997e-02   1.6424000000000001e+00   4.4469999999999998e-01   2.2635999999999998e+00   4.3350000000000000e-01   1.1550000000000001e-01   2.3440000000000000e-01
  -2.8649999999999998e-01  -2.1999999999999999e-02   4.2890000000000000e-01   3.6280000000000001e-01  -3.8100000000000002e-02  -8.3299999999999999e-02   1.5093000000000001e+00   7.3380000000000001e-01   1.8283000000000000e+00   4.6239999999999998e-01   2.2130000000000000e-01   2.5659999999999999e-01
  -1.7630000000000001e-01  -4.3999999999999997e-02  -4.2890000000000000e-01   3.8190000000000002e-01   9.4999999999999998e-03  -1.2280000000000001e-01   1.8422000000000001e+00   8.2269999999999999e-01   2.2635999999999998e+00   4.7199999999999998e-01   1.0580000000000001e-01   2.6979999999999998e-01
  -2.4249999999999999e-01   1.0990000000000000e-01   6.8630000000000002e-01   4.2959999999999998e-01   7.6100000000000001e-02  -5.2600000000000001e-02   1.8866000000000001e+00   7.5600000000000001e-01   1.7412000000000001e+00   4.9130000000000001e-01   1.4430000000000001e-01   2.0790000000000000e-01
  -2.4249999999999999e-01   8.7900000000000006e-02   4.2890000000000000e-01   3.7240000000000001e-01  -9.4999999999999998e-03  -6.1400000000000003e-02   1.6424000000000001e+00   6.4480000000000004e-01   2.4377000000000000e+00   5.2020000000000000e-01   2.3089999999999999e-01   2.4770000000000000e-01
  -1.9839999999999999e-01   0.0000000000000000e+00   2.5740000000000002e-01   4.3919999999999998e-01   3.8100000000000002e-02  -1.1400000000000000e-01   1.7756000000000001e+00   8.6719999999999997e-01   2.0024000000000002e+00   4.9130000000000001e-01   1.6360000000000000e-01   2.3890000000000000e-01
  -3.0859999999999999e-01   2.6379999999999998e-01  -3.4310000000000002e-01   4.4869999999999999e-01  -8.5599999999999996e-02  -1.1400000000000000e-01   1.6424000000000001e+00   6.8930000000000002e-01   2.6118000000000001e+00   4.9130000000000001e-01   1.8279999999999999e-01   2.5659999999999999e-01
  -2.6450000000000001e-01  -2.1999999999999999e-02   5.1470000000000005e-01   3.5330000000000000e-01  -9.4999999999999998e-03  -1.0090000000000000e-01   1.4205000000000001e+00   8.2269999999999999e-01   1.7412000000000001e+00   4.9130000000000001e-01   1.6360000000000000e-01   2.2559999999999999e-01
  -8.8200000000000001e-02   1.3189999999999999e-01  -7.7210000000000001e-01   4.8690000000000000e-01  -1.0470000000000000e-01  -1.3159999999999999e-01   1.5315000000000001e+00   7.7820000000000000e-01   2.0893999999999999e+00   4.4309999999999999e-01   1.5400000000000000e-01   2.1229999999999999e-01
  -1.5429999999999999e-01  -8.7900000000000006e-02  -2.5740000000000002e-01   4.9650000000000000e-01   0.0000000000000000e+00  -3.0700000000000002e-02   1.7756000000000001e+00   6.4480000000000004e-01   2.9600000000000000e+00   5.2980000000000005e-01   2.3089999999999999e-01   2.4770000000000000e-01
  -2.2040000000000001e-01   0.0000000000000000e+00   8.5800000000000001e-02   3.3420000000000000e-01   0.0000000000000000e+00  -1.3159999999999999e-01   1.7312000000000001e+00   6.8930000000000002e-01   2.6118000000000001e+00   4.0460000000000002e-01   1.5400000000000000e-01   2.4770000000000000e-01
  -1.5429999999999999e-01  -4.3999999999999997e-02   8.5780000000000001e-01   2.2910000000000000e-01  -9.5200000000000007e-02  -1.3589999999999999e-01   1.5536000000000001e+00   6.0040000000000004e-01   2.1764999999999999e+00   5.0090000000000001e-01   2.1170000000000000e-01   2.6100000000000001e-01
  -2.2040000000000001e-01   1.7590000000000000e-01   9.4359999999999999e-01   3.9140000000000003e-01   9.4999999999999998e-03  -6.5799999999999997e-02   1.8644000000000001e+00   8.6719999999999997e-01   2.1764999999999999e+00   4.7199999999999998e-01   1.3469999999999999e-01   2.3440000000000000e-01
  -2.2040000000000001e-01   2.1999999999999999e-02   1.7160000000000000e-01   4.5829999999999999e-01   1.9000000000000000e-02  -1.4030000000000001e-01   1.6868000000000001e+00   7.1150000000000002e-01   2.0024000000000002e+00   5.0090000000000001e-01   1.9239999999999999e-01   2.3440000000000000e-01
  -2.6450000000000001e-01   1.7590000000000000e-01   4.2890000000000000e-01   2.7689999999999998e-01   0.0000000000000000e+00  -5.7000000000000002e-02   1.7534000000000001e+00   8.2269999999999999e-01   3.0470999999999999e+00   5.8760000000000001e-01   1.6360000000000000e-01   2.6979999999999998e-01
  -1.5429999999999999e-01  -6.6000000000000003e-02   6.8630000000000002e-01   4.8690000000000000e-01   9.4999999999999998e-03  -1.6660000000000000e-01   1.5980000000000001e+00   7.3380000000000001e-01   2.1764999999999999e+00   4.2380000000000001e-01   1.6360000000000000e-01   2.2120000000000001e-01
  -1.5429999999999999e-01   4.3999999999999997e-02   6.0050000000000003e-01   3.8190000000000002e-01   5.7099999999999998e-02  -8.7700000000000000e-02   1.8644000000000001e+00   7.5600000000000001e-01   2.9600000000000000e+00   4.4309999999999999e-01   7.6999999999999999e-02   2.3890000000000000e-01
  -1.7630000000000001e-01   0.0000000000000000e+00   6.8630000000000002e-01   4.2959999999999998e-01  -6.6600000000000006e-02  -1.0960000000000000e-01   1.5093000000000001e+00   8.2269999999999999e-01   2.5247000000000002e+00   3.8529999999999998e-01   2.3089999999999999e-01   2.3440000000000000e-01
  -3.3060000000000000e-01   6.6000000000000003e-02   1.2010000000000001e+00   3.9140000000000003e-01  -3.8100000000000002e-02  -7.4499999999999997e-02   1.6646000000000001e+00   5.5589999999999995e-01   2.5247000000000002e+00   4.3350000000000000e-01   4.8099999999999997e-02   2.3890000000000000e-01
  -1.1020000000000001e-01   6.6000000000000003e-02   5.1470000000000005e-01   4.1049999999999998e-01  -4.7600000000000003e-02  -1.1400000000000000e-01   1.3983000000000001e+00   6.2260000000000004e-01   2.4377000000000000e+00   4.1420000000000001e-01   2.6939999999999997e-01   2.5209999999999999e-01
  -3.3060000000000000e-01  -1.5390000000000001e-01  -8.5800000000000001e-02   2.9599999999999999e-01   3.8100000000000002e-02  -1.0090000000000000e-01   1.6202000000000001e+00   5.3369999999999995e-01   2.7858999999999998e+00   5.2980000000000005e-01   1.8279999999999999e-01   2.6100000000000001e-01
  -2.6450000000000001e-01   1.7590000000000000e-01   2.5740000000000002e-01   4.1049999999999998e-01  -5.7099999999999998e-02  -9.2100000000000001e-02   1.7534000000000001e+00   5.5589999999999995e-01   1.8283000000000000e+00   5.9719999999999995e-01   1.5400000000000000e-01   2.3440000000000000e-01
  -2.6450000000000001e-01   2.1999999999999999e-02   1.7160000000000000e-01   3.9140000000000003e-01  -2.8500000000000001e-02  -1.2280000000000001e-01   1.8866000000000001e+00   5.5589999999999995e-01   3.1341999999999999e+00   4.7199999999999998e-01   1.2509999999999999e-01   2.7870000000000000e-01
  -1.7630000000000001e-01   1.0990000000000000e-01   6.8630000000000002e-01   3.7240000000000001e-01  -1.0470000000000000e-01  -5.2600000000000001e-02   1.7756000000000001e+00   4.8920000000000002e-01   2.8730000000000002e+00   4.1420000000000001e-01   2.2130000000000000e-01   2.6100000000000001e-01
  -1.9839999999999999e-01   4.3999999999999997e-02   1.7160000000000000e-01   4.4869999999999999e-01   2.8500000000000001e-02  -9.6500000000000002e-02   1.4871000000000001e+00   6.0040000000000004e-01   2.9600000000000000e+00   4.3350000000000000e-01   1.4430000000000001e-01   2.4329999999999999e-01
  -3.3060000000000000e-01   1.3189999999999999e-01  -6.0050000000000003e-01   4.8690000000000000e-01   0.0000000000000000e+00  -9.2100000000000001e-02   1.8866000000000001e+00   7.7820000000000000e-01   2.7858999999999998e+00   4.8159999999999997e-01   1.3469999999999999e-01   2.4770000000000000e-01
  -2.6450000000000001e-01   1.3189999999999999e-01   6.0050000000000003e-01   4.5829999999999999e-01  -1.0470000000000000e-01  -1.4910000000000001e-01   1.5758000000000001e+00   7.5600000000000001e-01   2.6118000000000001e+00   5.0090000000000001e-01   1.3469999999999999e-01   1.9020000000000001e-01
  -8.8200000000000001e-02   8.7900000000000006e-02   8.5800000000000001e-02   4.5829999999999999e-01  -7.6100000000000001e-02  -9.6500000000000002e-02   1.6646000000000001e+00   7.1150000000000002e-01   2.1764999999999999e+00   4.8159999999999997e-01   1.7319999999999999e-01   2.3890000000000000e-01
  -3.0859999999999999e-01   2.8580000000000000e-01   4.2890000000000000e-01   4.7739999999999999e-01   0.0000000000000000e+00  -1.0090000000000000e-01   1.5093000000000001e+00   6.0040000000000004e-01   2.0024000000000002e+00   4.2380000000000001e-01   1.2509999999999999e-01   2.3890000000000000e-01
  -1.3230000000000000e-01   8.7900000000000006e-02   3.4310000000000002e-01   3.8190000000000002e-01  -7.6100000000000001e-02  -8.7700000000000000e-02   1.5536000000000001e+00   7.1150000000000002e-01   2.2635999999999998e+00   5.1049999999999995e-01   1.3469999999999999e-01   3.0520000000000003e-01
  -1.3230000000000000e-01  -8.7900000000000006e-02   8.5780000000000001e-01   2.9599999999999999e-01   1.9000000000000000e-02  -7.4499999999999997e-02   1.8866000000000001e+00   6.8930000000000002e-01   2.5247000000000002e+00   5.3939999999999999e-01   1.3469999999999999e-01   2.4770000000000000e-01
  -4.4100000000000000e-02  -8.7900000000000006e-02   3.4310000000000002e-01   2.9599999999999999e-01  -1.9000000000000000e-02  -9.6500000000000002e-02   1.5093000000000001e+00   5.5589999999999995e-01   1.8283000000000000e+00   5.2980000000000005e-01   1.9239999999999999e-01   2.5659999999999999e-01
  -1.7630000000000001e-01  -2.1999999999999999e-02   5.1470000000000005e-01   3.9140000000000003e-01  -7.6100000000000001e-02  -1.2720000000000001e-01   1.7090000000000001e+00   5.7809999999999995e-01   3.1341999999999999e+00   5.2020000000000000e-01   1.9239999999999999e-01   2.4770000000000000e-01
  -1.5429999999999999e-01   1.0990000000000000e-01   1.7160000000000000e-01   4.2959999999999998e-01  -1.9000000000000000e-02  -1.0960000000000000e-01   1.6646000000000001e+00   7.3380000000000001e-01   2.6989000000000001e+00   4.5269999999999999e-01   2.3089999999999999e-01   2.3000000000000001e-01
  -2.1999999999999999e-02   4.3999999999999997e-02   3.4310000000000002e-01   5.2510000000000001e-01  -7.6100000000000001e-02  -9.2100000000000001e-02   1.5758000000000001e+00   6.8930000000000002e-01   1.8283000000000000e+00   5.0090000000000001e-01   2.5979999999999998e-01   2.2120000000000001e-01
  -2.6450000000000001e-01   1.5390000000000001e-01   4.2890000000000000e-01   4.4869999999999999e-01  -9.4999999999999998e-03  -8.7700000000000000e-02   1.5315000000000001e+00   5.7809999999999995e-01   2.3506000000000000e+00   4.5269999999999999e-01   1.6360000000000000e-01   2.2559999999999999e-01
  -1.5429999999999999e-01  -8.7900000000000006e-02   1.2867999999999999e+00   3.9140000000000003e-01  -7.6100000000000001e-02  -1.6230000000000000e-01   1.5980000000000001e+00   6.6710000000000003e-01   2.0893999999999999e+00   5.1049999999999995e-01   1.7319999999999999e-01   2.4770000000000000e-01
  -2.2040000000000001e-01  -4.3999999999999997e-02   1.7160000000000000e-01   3.3420000000000000e-01  -1.1420000000000000e-01  -9.2100000000000001e-02   1.7756000000000001e+00   7.5600000000000001e-01   2.3506000000000000e+00   4.3350000000000000e-01   2.1170000000000000e-01   2.3440000000000000e-01
  -2.4249999999999999e-01   1.5390000000000001e-01   6.0050000000000003e-01   4.2959999999999998e-01  -5.7099999999999998e-02  -7.0199999999999999e-02   1.7090000000000001e+00   7.1150000000000002e-01   2.0024000000000002e+00   4.7199999999999998e-01   1.0580000000000001e-01   1.8579999999999999e-01
  -1.9839999999999999e-01   1.7590000000000000e-01   6.8630000000000002e-01   4.2009999999999997e-01  -4.7600000000000003e-02  -8.7700000000000000e-02   1.6868000000000001e+00   7.7820000000000000e-01   2.5247000000000002e+00   5.0090000000000001e-01   2.8899999999999999e-02   2.6100000000000001e-01
  -8.8200000000000001e-02   8.7900000000000006e-02   7.7210000000000001e-01   3.5330000000000000e-01  -2.8500000000000001e-02  -7.8899999999999998e-02   1.6202000000000001e+00   7.5600000000000001e-01   2.4377000000000000e+00   5.1049999999999995e-01   2.4060000000000001e-01   2.3000000000000001e-01
  -8.8200000000000001e-02   0.0000000000000000e+00   4.2890000000000000e-01   3.4370000000000001e-01   4.7600000000000003e-02  -9.6500000000000002e-02   1.6868000000000001e+00   5.7809999999999995e-01   2.0893999999999999e+00   4.4309999999999999e-01   2.7900000000000003e-01   2.6979999999999998e-01
  -2.4249999999999999e-01   0.0000000000000000e+00   1.7160000000000000e-01   3.1509999999999999e-01  -6.6600000000000006e-02  -1.0960000000000000e-01   1.6424000000000001e+00   6.8930000000000002e-01   2.3506000000000000e+00   4.7199999999999998e-01   5.7700000000000001e-02   2.3890000000000000e-01
  -4.4080000000000003e-01   2.6379999999999998e-01  -2.5740000000000002e-01   3.6280000000000001e-01  -1.9000000000000000e-02  -1.0090000000000000e-01   1.8644000000000001e+00   6.8930000000000002e-01   2.0024000000000002e+00   4.8159999999999997e-01   1.0580000000000001e-01   2.1679999999999999e-01
  -2.2040000000000001e-01   1.0990000000000000e-01   8.5800000000000001e-02   3.6280000000000001e-01   0.0000000000000000e+00  -7.0199999999999999e-02   1.8644000000000001e+00   5.7809999999999995e-01   2.5247000000000002e+00   4.9130000000000001e-01   1.7319999999999999e-01   2.1229999999999999e-01
  -2.2040000000000001e-01   8.7900000000000006e-02   1.7160000000000000e-01   3.7240000000000001e-01   9.4999999999999998e-03  -1.3589999999999999e-01   1.6424000000000001e+00   6.2260000000000004e-01   2.1764999999999999e+00   5.2020000000000000e-01   1.7319999999999999e-01   2.2120000000000001e-01
  -2.4249999999999999e-01   2.1999999999999999e-02   6.0050000000000003e-01   3.5330000000000000e-01  -1.9000000000000000e-02  -9.2100000000000001e-02   1.6424000000000001e+00   6.8930000000000002e-01   2.4377000000000000e+00   4.6239999999999998e-01   1.6360000000000000e-01   2.3440000000000000e-01
  -3.5270000000000001e-01   3.5170000000000001e-01   2.5740000000000002e-01   3.7240000000000001e-01   3.8100000000000002e-02  -9.2100000000000001e-02   1.6646000000000001e+00   6.4480000000000004e-01   3.0470999999999999e+00   3.8529999999999998e-01   1.9239999999999999e-01   2.5209999999999999e-01
  -2.2040000000000001e-01  -8.7900000000000006e-02   2.5740000000000002e-01   4.5829999999999999e-01  -8.5599999999999996e-02  -9.2100000000000001e-02   1.5758000000000001e+00   5.7809999999999995e-01   2.4377000000000000e+00   4.5269999999999999e-01   8.6599999999999996e-02   2.1229999999999999e-01
