# Supplementary material for: Footwear and Foam Surface Alter Gait Initiation of Typical Subjects
Source: PLoS One. 2015 Aug 13;10(8):e0135821. doi: 10.1371/journal.pone.0135821 (PMC4536224; doi:10.1371/journal.pone.0135821)
Supplement: S1 Dataset — (ZIP) [file pone.0135821.s001.zip › 6_barefoot_av1_02.txt]

   1.5186999999999999e+01  -7.4739999999999995e-01   2.9260849999999999e+02  -1.6192499999999999e+01   2.9860700000000001e+01  -3.9029999999999998e-01  -1.4693099999999999e+01  -1.2230000000000001e+00   3.5285500000000002e+02  -2.0267399999999999e+01  -4.6407100000000000e+01   9.5989999999999998e-01
   1.5142899999999999e+01  -1.1431000000000000e+00   2.9183640000000003e+02  -1.6144700000000000e+01   2.9917800000000000e+01  -3.7269999999999998e-01  -1.4471100000000000e+01   1.1339999999999999e+00   3.5294200000000001e+02  -2.0074700000000000e+01  -4.6436000000000000e+01   9.2889999999999995e-01
   1.5231100000000000e+01  -1.1431000000000000e+00   2.9140750000000003e+02  -1.6230699999999999e+01   2.9775099999999998e+01  -3.5080000000000000e-01  -1.3361400000000000e+01   5.3369999999999995e-01   3.5050430000000000e+02  -2.0113299999999999e+01  -4.6599499999999999e+01   9.4660000000000000e-01
   1.5054800000000000e+01  -1.6927000000000001e+00   2.9132170000000002e+02  -1.6526599999999998e+01   2.9765499999999999e+01  -2.7629999999999999e-01  -1.3472300000000001e+01  -4.0020000000000000e-01   3.5215850000000000e+02  -2.0094000000000001e+01  -4.6512900000000002e+01   9.9529999999999996e-01
   1.4922499999999999e+01  -2.1764000000000001e+00   2.8952030000000002e+02  -1.6612600000000000e+01   2.9718000000000000e+01  -2.8070000000000001e-01  -1.5159100000000000e+01   8.8939999999999997e-01   3.5294200000000001e+02  -2.0122900000000001e+01  -4.6455199999999998e+01   1.0085999999999999e+00
   1.4790300000000000e+01  -2.5941000000000001e+00   2.8823349999999999e+02  -1.6765300000000000e+01   2.9698899999999998e+01  -2.1929999999999999e-01  -1.3716500000000000e+01  -3.1130000000000002e-01   3.5294200000000001e+02  -2.0142199999999999e+01  -4.6541800000000002e+01   9.3779999999999997e-01
   1.4261300000000000e+01  -3.8691000000000000e+00   2.8703250000000003e+02  -1.7166300000000000e+01   2.9622800000000002e+01  -1.7100000000000001e-01  -1.3494500000000000e+01   6.8930000000000002e-01   3.5146199999999999e+02  -2.0103600000000000e+01  -4.6637999999999998e+01   9.9090000000000000e-01
   1.4018800000000001e+01  -4.5506000000000002e+00   2.8583159999999998e+02  -1.7567299999999999e+01   2.9575199999999999e+01  -1.7500000000000002e-02  -1.3450100000000001e+01   1.0227999999999999e+00   3.5268079999999998e+02  -2.0094000000000001e+01  -4.6512900000000002e+01   9.3779999999999997e-01
   1.3864500000000000e+01  -5.2760999999999996e+00   2.8360120000000001e+02  -1.7806000000000001e+01   2.9365900000000000e+01   3.5099999999999999e-02  -1.4670900000000000e+01  -3.1130000000000002e-01   3.5389970000000000e+02  -2.0286700000000000e+01  -4.6570700000000002e+01   1.0528000000000000e+00
   1.3379600000000000e+01  -6.2873000000000001e+00   2.8282909999999998e+02  -1.8054200000000002e+01   2.9356400000000001e+01   7.8899999999999998e-02  -1.4049400000000000e+01   4.4499999999999998e-02   3.5389970000000000e+02  -2.0257800000000000e+01  -4.6753500000000003e+01   9.7319999999999995e-01
   1.2916700000000001e+01  -7.0787000000000004e+00   2.8051299999999998e+02  -1.8550699999999999e+01   2.9223099999999999e+01   1.8420000000000000e-01  -1.3095000000000001e+01   1.1563000000000001e+00   3.5529270000000002e+02  -2.0305900000000001e+01  -4.6965200000000003e+01   9.3779999999999997e-01
   1.2564000000000000e+01  -7.8480999999999996e+00   2.7845420000000001e+02  -1.8779800000000002e+01   2.9089900000000000e+01   3.0700000000000000e-01  -1.4315700000000000e+01   0.0000000000000000e+00   3.5598910000000001e+02  -2.0565999999999999e+01  -4.7119100000000003e+01   9.8199999999999998e-01
   1.2123200000000001e+01  -8.4197000000000006e+00   2.7605220000000003e+02  -1.8989899999999999e+01   2.8890100000000000e+01   3.4639999999999999e-01  -1.4626500000000000e+01  -7.1150000000000002e-01   3.5764330000000001e+02  -2.0777899999999999e+01  -4.7119100000000003e+01   9.4220000000000004e-01
   1.1748500000000000e+01  -9.0792000000000002e+00   2.7433650000000000e+02  -1.9094899999999999e+01   2.8709299999999999e+01   4.1660000000000003e-01  -1.4493300000000000e+01  -1.1119999999999999e-01   3.5894920000000002e+02  -2.0922400000000000e+01  -4.7340400000000002e+01   8.3160000000000001e-01
   1.1528000000000000e+01  -9.3209999999999997e+00   2.7030470000000003e+02  -1.9209499999999998e+01   2.8366700000000002e+01   3.9910000000000001e-01  -1.4315700000000000e+01  -1.0005999999999999e+00   3.5938450000000000e+02  -2.1249900000000000e+01  -4.7686799999999998e+01   7.7849999999999997e-01
   1.1373699999999999e+01  -9.3209999999999997e+00   2.6695909999999998e+02  -1.9209499999999998e+01   2.8128799999999998e+01   4.6479999999999999e-01  -1.5159100000000000e+01  -1.3564000000000001e+00   3.6277980000000002e+02  -2.1693000000000001e+01  -4.7840800000000002e+01   7.2989999999999999e-01
   1.1021100000000001e+01  -9.1890999999999998e+00   2.6292730000000000e+02  -1.9161700000000000e+01   2.7757700000000000e+01   4.6039999999999998e-01  -1.5092599999999999e+01  -1.9567000000000001e+00   3.6530459999999999e+02  -2.2213200000000001e+01  -4.8071700000000000e+01   6.3260000000000005e-01
   1.0954900000000000e+01  -8.9913000000000007e+00   2.5872390000000001e+02  -1.9028099999999998e+01   2.7348500000000001e+01   4.4290000000000002e-01  -1.4848400000000000e+01  -3.1130000000000000e+00   3.6774230000000000e+02  -2.2945300000000000e+01  -4.8668300000000002e+01   4.4230000000000003e-01
   1.0536099999999999e+01  -8.9473000000000003e+00   2.5349109999999999e+02  -1.8922999999999998e+01   2.6853700000000000e+01   3.9470000000000000e-01  -1.5203500000000000e+01  -3.9357000000000002e+00   3.7070229999999998e+02  -2.3629200000000001e+01  -4.9033900000000003e+01   2.0790000000000000e-01
   1.0337800000000000e+01  -8.7274999999999991e+00   2.4757200000000000e+02  -1.8627099999999999e+01   2.6330300000000001e+01   3.9910000000000001e-01  -1.6224499999999999e+01  -4.6028000000000002e+00   3.7427179999999998e+02  -2.4322800000000001e+01  -4.9418799999999997e+01   1.8140000000000001e-01
   9.7866999999999997e+00  -9.1452000000000009e+00   2.4225340000000000e+02  -1.8646200000000000e+01   2.5806899999999999e+01   3.9029999999999998e-01  -1.6734999999999999e+01  -5.3587999999999996e+00   3.7644830000000002e+02  -2.4900800000000000e+01  -4.9688200000000002e+01   7.0800000000000002e-02
   9.4120000000000008e+00  -8.4417000000000009e+00   2.3667750000000001e+02  -1.8359700000000000e+01   2.5236000000000001e+01   3.9029999999999998e-01  -1.6246700000000001e+01  -5.6033999999999997e+00   3.7845069999999998e+02  -2.5449800000000000e+01  -5.0265500000000003e+01  -6.1899999999999997e-02
   9.4780999999999995e+00  -8.1119000000000003e+00   2.3110149999999999e+02  -1.8082899999999999e+01   2.4769700000000000e+01   3.5520000000000002e-01  -1.6646200000000000e+01  -5.7145999999999999e+00   3.8341309999999999e+02  -2.6124099999999999e+01  -5.0688899999999997e+01  -2.6100000000000001e-01
   9.2356999999999996e+00  -7.8041999999999998e+00   2.2526820000000001e+02  -1.7844200000000001e+01   2.4084599999999998e+01   2.7629999999999999e-01  -1.8000100000000000e+01  -6.4260999999999999e+00   3.8706959999999998e+02  -2.6856200000000001e+01  -5.1112299999999998e+01  -3.9369999999999999e-01
   9.1694999999999993e+00  -7.0787000000000004e+00   2.2029280000000000e+02  -1.7596000000000000e+01   2.3618300000000001e+01   1.9730000000000000e-01  -1.8488399999999999e+01  -6.9153000000000002e+00   3.9046499999999997e+02  -2.7655700000000000e+01  -5.1728099999999998e+01  -5.4410000000000003e-01
   9.0373000000000001e+00  -6.7270000000000003e+00   2.1403049999999999e+02  -1.7223600000000001e+01   2.3075900000000001e+01   7.4499999999999997e-02  -1.8732500000000002e+01  -6.6928999999999998e+00   3.9481799999999998e+02  -2.8445599999999999e+01  -5.2392000000000003e+01  -7.4309999999999998e-01
   8.8609000000000009e+00  -5.7157000000000000e+00   2.0931240000000000e+02  -1.6870300000000000e+01   2.2571600000000000e+01  -1.3200000000000000e-02  -1.9598099999999999e+01  -7.4711999999999996e+00   4.0004160000000002e+02  -2.9379999999999999e+01  -5.3046300000000002e+01  -8.9800000000000002e-01
   8.9270999999999994e+00  -4.8144000000000000e+00   2.0399379999999999e+02  -1.6488399999999999e+01   2.2038699999999999e+01  -9.6500000000000002e-02  -2.0796700000000001e+01  -8.2050000000000001e+00   4.0500400000000002e+02  -3.0468499999999999e+01  -5.3671700000000001e+01  -1.0838000000000001e+00
   8.5744000000000007e+00  -3.8691000000000000e+00   1.9893260000000001e+02  -1.5934699999999999e+01   2.1638999999999999e+01  -3.1140000000000001e-01  -2.1751000000000001e+01  -8.5830000000000002e+00   4.1144650000000001e+02  -3.1441400000000002e+01  -5.4345300000000002e+01  -1.2961000000000000e+00
   8.4641999999999999e+00  -2.9018000000000002e+00   1.9412870000000001e+02  -1.5524200000000000e+01   2.1077600000000000e+01  -4.2099999999999999e-01  -2.2372499999999999e+01  -8.7830999999999992e+00   4.1519009999999997e+02  -3.2308399999999999e+01  -5.5220900000000000e+01  -1.4863000000000000e+00
   8.2217000000000002e+00  -1.7366999999999999e+00   1.9001110000000000e+02  -1.5304600000000001e+01   2.0487600000000000e+01  -5.5249999999999999e-01  -2.3704200000000000e+01  -9.1610999999999994e+00   4.1963010000000003e+02  -3.3281300000000002e+01  -5.5692399999999999e+01  -1.7075000000000000e+00
   7.8470000000000004e+00  -8.7929999999999997e-01   1.8503559999999999e+02  -1.4894000000000000e+01   2.0154499999999999e+01  -7.1479999999999999e-01  -2.5146899999999999e+01  -9.6946999999999992e+00   4.2398309999999998e+02  -3.4215699999999998e+01  -5.6288899999999998e+01  -1.9198000000000000e+00
   7.2739000000000003e+00  -4.3999999999999997e-02   1.8031750000000000e+02  -1.4521699999999999e+01   1.9726299999999998e+01  -8.1569999999999998e-01  -2.5945900000000002e+01  -1.0984400000000001e+01   4.2694319999999999e+02  -3.5275300000000001e+01  -5.6702700000000000e+01  -2.1675000000000000e+00
   6.7008000000000001e+00   3.0780000000000002e-01   1.7705770000000001e+02  -1.4254300000000001e+01   1.9383800000000001e+01  -9.4720000000000004e-01  -2.6989000000000001e+01  -1.1406900000000000e+01   4.3155739999999997e+02  -3.6267499999999998e+01  -5.7193399999999997e+01  -2.4152000000000000e+00
   6.2159000000000004e+00   9.2330000000000001e-01   1.7388370000000000e+02  -1.3939299999999999e+01   1.9050699999999999e+01  -9.9980000000000002e-01  -2.8054400000000001e+01  -1.1940500000000000e+01   4.3538799999999998e+02  -3.7134399999999999e+01  -5.7751500000000000e+01  -2.7071999999999998e+00
   5.8190999999999997e+00   1.3630000000000000e+00   1.7002350000000001e+02  -1.3748300000000000e+01   1.8717600000000001e+01  -1.1094999999999999e+00  -2.8742400000000000e+01  -1.3074600000000000e+01   4.3974099999999999e+02  -3.8184399999999997e+01  -5.8347999999999999e+01  -2.9592999999999998e+00
   5.2460000000000004e+00   1.5388999999999999e+00   1.6744990000000001e+02  -1.3519200000000000e+01   1.8451200000000000e+01  -1.1839999999999999e+00  -2.9097600000000000e+01  -1.4297499999999999e+01   4.4409399999999999e+02  -3.9157299999999999e+01  -5.8944600000000001e+01  -3.2734000000000001e+00
   4.7610999999999999e+00   1.6268000000000000e+00   1.6487639999999999e+02  -1.3251899999999999e+01   1.8156199999999998e+01  -1.2279000000000000e+00  -2.9763400000000001e+01  -1.4319800000000001e+01   4.4923059999999998e+02  -3.9908600000000000e+01  -5.9714399999999998e+01  -3.3397000000000001e+00
   4.5186000000000002e+00   1.8027000000000000e+00   1.6307499999999999e+02  -1.3137300000000000e+01   1.7956399999999999e+01  -1.2892999999999999e+00  -3.1072900000000001e+01  -1.3875100000000000e+01   4.5314830000000001e+02  -4.0785200000000003e+01  -6.0253200000000000e+01  -3.4901000000000000e+00
   4.1879999999999997e+00   1.7366999999999999e+00   1.6032990000000001e+02  -1.2936800000000000e+01   1.7794599999999999e+01  -1.3156000000000001e+00  -3.2204900000000002e+01  -1.4897900000000000e+01   4.5663069999999999e+02  -4.1478800000000000e+01  -6.0686199999999999e+01  -3.6936000000000000e+00
   3.7911999999999999e+00   1.5608000000000000e+00   1.5861420000000001e+02  -1.2841300000000000e+01   1.7613800000000001e+01  -1.3156000000000001e+00  -3.3137000000000000e+01  -1.5742800000000001e+01   4.6080959999999999e+02  -4.2451700000000002e+01  -6.1205800000000004e+01  -3.9102999999999999e+00
   3.4165000000000001e+00   1.6708000000000001e+00   1.5792789999999999e+02  -1.2793600000000000e+01   1.7385400000000001e+01  -1.2980000000000000e+00  -3.3536600000000000e+01  -1.5831799999999999e+01   4.6376970000000000e+02  -4.3106699999999996e+01  -6.1706099999999999e+01  -4.0563000000000002e+00
   3.1960999999999999e+00   1.1871000000000000e+00   1.5698429999999999e+02  -1.2717200000000000e+01   1.7280799999999999e+01  -1.2892999999999999e+00  -3.3913899999999998e+01  -1.5876300000000001e+01   4.6629440000000000e+02  -4.3491999999999997e+01  -6.2062199999999997e+01  -4.2420999999999998e+00
   3.7692000000000001e+00   1.1212000000000000e+00   1.5612649999999999e+02  -1.2736300000000000e+01   1.7185600000000001e+01  -1.1796000000000000e+00  -3.4890400000000000e+01  -1.6899100000000001e+01   4.6916739999999999e+02  -4.4137400000000000e+01  -6.2331600000000002e+01  -4.3968999999999996e+00
   3.6589999999999998e+00   5.2759999999999996e-01   1.5638380000000001e+02  -1.2764900000000001e+01   1.7195100000000000e+01  -1.1445000000000001e+00  -3.5689500000000002e+01  -1.7543900000000001e+01   4.7186630000000002e+02  -4.4590200000000003e+01  -6.2697200000000002e+01  -4.5915999999999997e+00
   3.9676000000000000e+00   4.3999999999999997e-02   1.5595490000000001e+02  -1.2784000000000001e+01   1.7280799999999999e+01  -1.0437000000000001e+00  -3.6310899999999997e+01  -1.7877500000000001e+01   4.7439100000000002e+02  -4.5225900000000003e+01  -6.2918500000000002e+01  -4.8127000000000004e+00
   4.1219000000000001e+00  -3.5170000000000001e-01   1.5664120000000000e+02  -1.2917700000000000e+01   1.7223700000000001e+01  -9.3840000000000001e-01  -3.6865800000000000e+01  -1.8611200000000000e+01   4.7491340000000002e+02  -4.5505299999999998e+01  -6.3149400000000000e+01  -5.0294999999999996e+00
   4.6509000000000000e+00  -8.7929999999999997e-01   1.5724170000000001e+02  -1.3032299999999999e+01   1.7176100000000002e+01  -8.0249999999999999e-01  -3.7553800000000003e+01  -1.9456199999999999e+01   4.7621929999999998e+02  -4.5852100000000000e+01  -6.3197600000000001e+01  -5.1710000000000003e+00
   4.8493000000000004e+00  -1.3410000000000000e+00   1.5878579999999999e+02  -1.3070499999999999e+01   1.7394900000000000e+01  -7.5860000000000005e-01  -3.8463799999999999e+01  -1.9634100000000000e+01   4.7822160000000002e+02  -4.6247000000000000e+01  -6.3264899999999997e+01  -5.3391000000000002e+00
   5.1357999999999997e+00  -1.6048000000000000e+00   1.5921469999999999e+02  -1.3242300000000000e+01   1.7585300000000000e+01  -5.9640000000000004e-01  -3.9240699999999997e+01  -2.0367899999999999e+01   4.7856990000000002e+02  -4.6593800000000002e+01  -6.3409199999999998e+01  -5.5072000000000001e+00
   5.4443999999999999e+00  -2.4841000000000002e+00   1.6118770000000001e+02  -1.3471500000000001e+01   1.7585300000000000e+01  -4.9990000000000001e-01  -3.9839900000000000e+01  -2.0901499999999999e+01   4.7987580000000003e+02  -4.6911700000000003e+01  -6.3515099999999997e+01  -5.6576000000000004e+00
   5.9073000000000002e+00  -2.5941000000000001e+00   1.6144510000000000e+02  -1.3528700000000001e+01   1.7680399999999999e+01  -3.9910000000000001e-01  -4.0505800000000001e+01  -2.1190600000000000e+01   4.7987580000000003e+02  -4.6998399999999997e+01  -6.3553600000000003e+01  -5.7991999999999999e+00
   6.0395000000000003e+00  -3.1876000000000002e+00   1.6384700000000001e+02  -1.3691000000000001e+01   1.7842199999999998e+01  -2.9820000000000002e-01  -4.1082799999999999e+01  -2.2302399999999999e+01   4.8126880000000000e+02  -4.7296999999999997e+01  -6.3601700000000001e+01  -5.9938000000000002e+00
   6.4804000000000004e+00  -3.0777000000000001e+00   1.6487639999999999e+02  -1.3958399999999999e+01   1.8032499999999999e+01  -1.7540000000000000e-01  -4.1149400000000000e+01  -2.2702600000000000e+01   4.8074639999999999e+02  -4.7585999999999999e+01  -6.3601700000000001e+01  -6.1398000000000001e+00
   6.7668999999999997e+00  -3.6273000000000000e+00   1.6624900000000000e+02  -1.4120699999999999e+01   1.8146699999999999e+01  -1.0090000000000000e-01  -4.1349200000000003e+01  -2.3703199999999999e+01   4.8004989999999998e+02  -4.7749699999999997e+01  -6.3620899999999999e+01  -6.3211000000000004e+00
   7.0313999999999997e+00  -4.0229999999999997e+00   1.6865090000000001e+02  -1.4263900000000000e+01   1.8356000000000002e+01  -4.8200000000000000e-02  -4.1704300000000003e+01  -2.4614899999999999e+01   4.8031110000000001e+02  -4.8048400000000001e+01  -6.3601700000000001e+01  -6.4493999999999998e+00
   7.0094000000000003e+00  -4.2207999999999997e+00   1.6993770000000001e+02  -1.4664899999999999e+01   1.8470199999999998e+01   2.1899999999999999e-02  -4.1881900000000002e+01  -2.5437600000000000e+01   4.8031110000000001e+02  -4.8241000000000000e+01  -6.3668999999999997e+01  -6.5556000000000001e+00
   7.1196000000000002e+00  -4.4187000000000003e+00   1.7225380000000001e+02  -1.4760400000000001e+01   1.8765200000000000e+01   1.2280000000000001e-01  -4.1859699999999997e+01  -2.5793399999999998e+01   4.8004989999999998e+02  -4.8366199999999999e+01  -6.3630499999999998e+01  -6.6749999999999998e+00
   7.3399999999999999e+00  -4.2868000000000004e+00   1.7534209999999999e+02  -1.4894000000000000e+01   1.9079300000000000e+01   1.7100000000000001e-01  -4.2148200000000003e+01  -2.6593800000000002e+01   4.7917930000000001e+02  -4.8491500000000002e+01  -6.3611300000000000e+01  -6.7458000000000000e+00
   7.5824999999999996e+00  -4.6384999999999996e+00   1.7637150000000000e+02  -1.5151800000000000e+01   1.9269600000000001e+01   2.5000000000000000e-01  -4.1659900000000000e+01  -2.7238700000000001e+01   4.7891809999999998e+02  -4.8636000000000003e+01  -6.3553600000000003e+01  -6.8209999999999997e+00
   7.5605000000000002e+00  -4.8144000000000000e+00   1.7800139999999999e+02  -1.5476400000000000e+01   1.9431300000000000e+01   2.9380000000000001e-01  -4.1726500000000001e+01  -2.7638900000000000e+01   4.7761219999999997e+02  -4.8780400000000000e+01  -6.3543999999999997e+01  -6.8784999999999998e+00
   7.4722999999999997e+00  -5.2100999999999997e+00   1.8057490000000001e+02  -1.5715100000000000e+01   1.9726299999999998e+01   3.1569999999999998e-01  -4.1304800000000000e+01  -2.8217099999999999e+01   4.7717689999999999e+02  -4.8713000000000001e+01  -6.3457400000000000e+01  -6.8917999999999999e+00
   7.3841000000000001e+00  -5.2541000000000002e+00   1.8271950000000001e+02  -1.5992000000000001e+01   1.9907100000000000e+01   4.1220000000000001e-01  -4.0860900000000001e+01  -2.8528400000000001e+01   4.7656750000000000e+02  -4.8780400000000000e+01  -6.3495800000000003e+01  -6.9625000000000004e+00
   7.5824999999999996e+00  -5.5617999999999999e+00   1.8366309999999999e+02  -1.6211600000000001e+01   2.0002300000000002e+01   4.6920000000000001e-01  -4.0860900000000001e+01  -2.8572800000000001e+01   4.7517450000000002e+02  -4.8713000000000001e+01  -6.3264899999999997e+01  -6.9404000000000003e+00
   7.8689999999999998e+00  -5.7596999999999996e+00   1.8623660000000001e+02  -1.6306999999999999e+01   2.0287800000000001e+01   4.6920000000000001e-01  -4.0372599999999998e+01  -2.9262100000000000e+01   4.7395569999999998e+02  -4.8626300000000001e+01  -6.3120600000000003e+01  -6.9714000000000000e+00
   7.7146999999999997e+00  -5.8916000000000004e+00   1.8760910000000001e+02  -1.6641200000000001e+01   2.0344899999999999e+01   5.1749999999999996e-01  -4.0239400000000003e+01  -2.9284400000000002e+01   4.7230160000000001e+02  -4.8472200000000001e+01  -6.2851199999999999e+01  -6.9581000000000000e+00
   7.8029000000000002e+00  -5.8696000000000002e+00   1.8949639999999999e+02  -1.6746200000000002e+01   2.0658899999999999e+01   5.3939999999999999e-01  -3.9839900000000000e+01  -2.9128699999999998e+01   4.6986390000000000e+02  -4.8298800000000000e+01  -6.2706800000000001e+01  -6.9714000000000000e+00
   7.6265999999999998e+00  -5.8257000000000003e+00   1.9198410000000001e+02  -1.6927600000000002e+01   2.0953900000000001e+01   5.4820000000000002e-01  -3.9662399999999998e+01  -2.9128699999999998e+01   4.6760030000000000e+02  -4.8106200000000001e+01  -6.2485500000000002e+01  -6.9890999999999996e+00
   8.0013000000000005e+00  -5.8696000000000002e+00   1.9361400000000000e+02  -1.7195000000000000e+01   2.1125200000000000e+01   5.7010000000000005e-01  -3.9307200000000002e+01  -2.9262100000000000e+01   4.6524970000000002e+02  -4.7980899999999998e+01  -6.2196899999999999e+01  -6.8917999999999999e+00
   8.1114999999999995e+00  -6.0895000000000001e+00   1.9644489999999999e+02  -1.7424099999999999e+01   2.1382100000000001e+01   6.0950000000000004e-01  -3.9307200000000002e+01  -2.8973099999999999e+01   4.6342140000000001e+02  -4.7711199999999998e+01  -6.1802399999999999e+01  -6.9095000000000004e+00
   8.3099000000000007e+00  -6.1334000000000000e+00   1.9893260000000001e+02  -1.7748699999999999e+01   2.1648499999999999e+01   6.5339999999999998e-01  -3.9129700000000000e+01  -2.8550599999999999e+01   4.6054840000000002e+02  -4.7383699999999997e+01  -6.1417499999999997e+01  -6.9272000000000000e+00
   8.3318999999999992e+00  -6.6609999999999996e+00   2.0262129999999999e+02  -1.8111499999999999e+01   2.2000599999999999e+01   6.7969999999999997e-01  -3.9151899999999998e+01  -2.8483899999999998e+01   4.5741430000000003e+02  -4.6959899999999998e+01  -6.1090299999999999e+01  -6.7988999999999997e+00
   8.6625999999999994e+00  -6.5951000000000004e+00   2.0639580000000001e+02  -1.8522099999999998e+01   2.2371700000000001e+01   7.1919999999999995e-01  -3.8752400000000002e+01  -2.8239300000000000e+01   4.5462830000000002e+02  -4.6690100000000001e+01  -6.0830500000000001e+01  -6.7988999999999997e+00
   8.9931999999999999e+00  -6.9908000000000001e+00   2.0991290000000001e+02  -1.8865800000000000e+01   2.2704799999999999e+01   8.1130000000000002e-01  -3.8974299999999999e+01  -2.8016900000000000e+01   4.5210359999999997e+02  -4.6304800000000000e+01  -6.0301299999999998e+01  -6.8076999999999996e+00
   9.0373000000000001e+00  -7.0347000000000000e+00   2.1343010000000001e+02  -1.9238099999999999e+01   2.3114000000000001e+01   8.6829999999999996e-01  -3.8841099999999997e+01  -2.7727900000000002e+01   4.4949180000000001e+02  -4.5890599999999999e+01  -5.9974200000000003e+01  -6.7767999999999997e+00
   9.4560999999999993e+00  -7.3425000000000002e+00   2.1754769999999999e+02  -1.9591400000000000e+01   2.3580200000000001e+01   8.7700000000000000e-01  -3.9085299999999997e+01  -2.7438800000000001e+01   4.4722820000000002e+02  -4.5476399999999998e+01  -5.9512300000000003e+01  -6.7988999999999997e+00
   9.7646999999999995e+00  -7.8041999999999998e+00   2.2192269999999999e+02  -1.9992400000000000e+01   2.4056000000000001e+01   8.7700000000000000e-01  -3.9196300000000001e+01  -2.7572199999999999e+01   4.4365870000000001e+02  -4.5081499999999998e+01  -5.8963900000000002e+01  -6.8430999999999997e+00
   1.0293699999999999e+01  -7.8921000000000001e+00   2.2741280000000000e+02  -2.0431500000000000e+01   2.4598400000000002e+01   9.8670000000000002e-01  -3.9284999999999997e+01  -2.7372100000000000e+01   4.4035050000000001e+02  -4.4648000000000003e+01  -5.8530900000000003e+01  -6.7988999999999997e+00
   1.0778600000000001e+01  -8.3977000000000004e+00   2.3255980000000000e+02  -2.0870699999999999e+01   2.4979099999999999e+01   1.0305000000000000e+00  -3.9329400000000000e+01  -2.7505500000000001e+01   4.3678100000000001e+02  -4.4079599999999999e+01  -5.8088299999999997e+01  -6.7900000000000000e+00
   1.1065099999999999e+01  -8.5736000000000008e+00   2.3684899999999999e+02  -2.1329000000000001e+01   2.5483400000000000e+01   1.1007000000000000e+00  -3.9373800000000003e+01  -2.7705600000000000e+01   4.3373390000000001e+02  -4.3732900000000001e+01  -5.7491700000000002e+01  -6.8608000000000002e+00
   1.1726400000000000e+01  -8.9033999999999995e+00   2.4319700000000000e+02  -2.1892299999999999e+01   2.5978200000000001e+01   1.1928000000000001e+00  -3.9329400000000000e+01  -2.8016900000000000e+01   4.2999029999999999e+02  -4.3000799999999998e+01  -5.6914400000000001e+01  -6.9095000000000004e+00
   1.2123200000000001e+01  -9.2771000000000008e+00   2.4860140000000001e+02  -2.2341000000000001e+01   2.6520600000000002e+01   1.2936000000000001e+00  -3.9440399999999997e+01  -2.8172599999999999e+01   4.2607260000000002e+02  -4.2499899999999997e+01  -5.6183100000000003e+01  -6.9537000000000004e+00
   1.2211300000000000e+01  -9.7827000000000002e+00   2.5503520000000000e+02  -2.2875699999999998e+01   2.7224799999999998e+01   1.3945000000000001e+00  -3.9573599999999999e+01  -2.8461600000000001e+01   4.2198079999999999e+02  -4.1825600000000001e+01  -5.5596100000000000e+01  -6.9847000000000001e+00
   1.3048900000000000e+01  -1.0464200000000000e+01   2.6146899999999999e+02  -2.3563099999999999e+01   2.8052700000000002e+01   1.4602999999999999e+00  -3.9640200000000000e+01  -2.8750699999999998e+01   4.1727949999999998e+02  -4.1055000000000000e+01  -5.4662799999999997e+01  -7.0997000000000003e+00
   1.3555899999999999e+01  -1.1123699999999999e+01   2.6884640000000002e+02  -2.4393699999999999e+01   2.8614100000000001e+01   1.6093999999999999e+00  -4.0017499999999998e+01  -2.8661799999999999e+01   4.1188180000000000e+02  -4.0236199999999997e+01  -5.3921900000000001e+01  -7.0776000000000003e+00
   1.3666100000000000e+01  -1.1981100000000000e+01   2.7673849999999999e+02  -2.4871099999999998e+01   2.9565700000000000e+01   1.8154999999999999e+00  -3.9973100000000002e+01  -2.9039800000000000e+01   4.0700639999999999e+02  -3.9475200000000001e+01  -5.3065500000000000e+01  -7.1128999999999998e+00
   1.4503700000000000e+01  -1.2904400000000001e+01   2.8488799999999998e+02  -2.5806799999999999e+01   3.0374500000000001e+01   1.8988000000000000e+00  -4.0261600000000001e+01  -2.9150900000000000e+01   4.0160870000000000e+02  -3.8502299999999998e+01  -5.2199599999999997e+01  -7.0907999999999998e+00
   1.5429500000000001e+01  -1.3871600000000001e+01   2.9329480000000001e+02  -2.6436900000000001e+01   3.1268999999999998e+01   2.0478999999999998e+00  -4.0283799999999999e+01  -2.9306600000000000e+01   3.9560149999999999e+02  -3.7539000000000001e+01  -5.1237400000000001e+01  -7.1395000000000000e+00
   1.6178899999999999e+01  -1.4992800000000001e+01   3.0273099999999999e+02  -2.7219799999999999e+01   3.2173000000000002e+01   2.2671999999999999e+00  -4.0572400000000002e+01  -2.9729099999999999e+01   3.9098730000000000e+02  -3.6604599999999998e+01  -5.0467599999999997e+01  -7.1749000000000001e+00
   1.6311199999999999e+01  -1.5806200000000000e+01   3.1242450000000002e+02  -2.8117200000000000e+01   3.3153199999999998e+01   2.3856000000000002e+00  -4.0683300000000003e+01  -2.9929200000000002e+01   3.8524140000000000e+02  -3.5602800000000002e+01  -4.9370699999999999e+01  -7.1970000000000001e+00
   1.6641800000000000e+01  -1.7125200000000000e+01   3.2117450000000002e+02  -2.9033799999999999e+01   3.4209400000000002e+01   2.7187999999999999e+00  -4.1060600000000001e+01  -3.0173800000000000e+01   3.7853769999999997e+02  -3.4186799999999998e+01  -4.8177599999999998e+01  -7.1970000000000001e+00
   1.7369199999999999e+01  -1.8136500000000002e+01   3.3284109999999998e+02  -2.9873999999999999e+01   3.5332299999999996e+01   2.8986000000000001e+00  -4.1149400000000000e+01  -3.0196000000000002e+01   3.7113760000000002e+02  -3.3021200000000000e+01  -4.6994000000000000e+01  -7.0864000000000003e+00
   1.8383099999999999e+01  -1.9037800000000001e+01   3.4407880000000000e+02  -3.0838300000000000e+01   3.6483699999999999e+01   3.1309999999999998e+00  -4.1438000000000002e+01  -3.0262699999999999e+01   3.6286689999999999e+02  -3.1537800000000001e+01  -4.5829799999999999e+01  -7.0023999999999997e+00
   1.8846000000000000e+01  -2.0158999999999999e+01   3.5626010000000002e+02  -3.1907599999999999e+01   3.7711300000000001e+01   3.3283999999999998e+00  -4.1104999999999997e+01  -2.9884699999999999e+01   3.5598910000000001e+02  -2.9919400000000000e+01  -4.4405700000000003e+01  -6.8254000000000001e+00
   1.9793800000000001e+01  -2.1060300000000002e+01   3.6861290000000002e+02  -3.2948200000000000e+01   3.9110100000000003e+01   3.5827000000000000e+00  -4.1060600000000001e+01  -2.9484500000000001e+01   3.4702190000000002e+02  -2.8156600000000001e+01  -4.2981699999999996e+01  -6.6395999999999997e+00
   2.0499199999999998e+01  -2.2291399999999999e+01   3.8182360000000000e+02  -3.3969799999999999e+01   4.0527900000000002e+01   3.7538000000000000e+00  -4.0638900000000000e+01  -2.8995300000000000e+01   3.3883830000000000e+02  -2.6384200000000000e+01  -4.1673099999999998e+01  -6.4362000000000004e+00
   2.1557200000000002e+01  -2.3456499999999998e+01   3.9657839999999999e+02  -3.5077300000000001e+01   4.1793599999999998e+01   4.1090000000000000e+00  -4.0283799999999999e+01  -2.7594500000000000e+01   3.2987110000000001e+02  -2.4399899999999999e+01  -4.0162399999999998e+01  -6.0513000000000003e+00
   2.2769500000000001e+01  -2.4885400000000001e+01   4.1193369999999999e+02  -3.6328000000000003e+01   4.3420800000000000e+01   4.3895999999999997e+00  -3.9529200000000003e+01  -2.6149100000000001e+01   3.1968500000000000e+02  -2.2309500000000000e+01  -3.8613199999999999e+01  -5.6797000000000004e+00
   2.4224299999999999e+01  -2.6248400000000000e+01   4.2780369999999999e+02  -3.7416499999999999e+01   4.5057499999999997e+01   4.7009999999999996e+00  -3.8952100000000002e+01  -2.4770499999999998e+01   3.0845429999999999e+02  -2.0094000000000001e+01  -3.6967900000000000e+01  -5.2196999999999996e+00
   2.5811299999999999e+01  -2.7435500000000001e+01   4.4384530000000001e+02  -3.8686300000000003e+01   4.6494399999999999e+01   5.0210999999999997e+00  -3.7775799999999997e+01  -2.2791599999999999e+01   2.9635289999999998e+02  -1.7734000000000002e+01  -3.5245500000000000e+01  -4.7641000000000000e+00
   2.7001600000000000e+01  -2.8952400000000001e+01   4.5885750000000002e+02  -3.9975200000000001e+01   4.8197699999999998e+01   5.3148999999999997e+00  -3.6555100000000003e+01  -2.0968200000000000e+01   2.8442570000000001e+02  -1.5518400000000000e+01  -3.3417299999999997e+01  -4.2199999999999998e+00
   2.8522500000000001e+01  -3.0381300000000000e+01   4.7575689999999997e+02  -4.1073099999999997e+01   4.9767800000000001e+01   5.6657000000000002e+00  -3.4779499999999999e+01  -1.8833600000000001e+01   2.7127960000000002e+02  -1.3187300000000000e+01  -3.1598800000000001e+01  -3.6802999999999999e+00
   2.9933199999999999e+01  -3.2008099999999999e+01   4.9068329999999997e+02  -4.2304800000000000e+01   5.1252299999999998e+01   5.9726999999999997e+00  -3.2759700000000002e+01  -1.6676700000000000e+01   2.5848169999999999e+02  -1.0836900000000000e+01  -2.9770600000000002e+01  -3.0832000000000002e+00
   3.1388000000000002e+01  -3.3195200000000000e+01   5.0560960000000000e+02  -4.3469499999999996e+01   5.2689200000000000e+01   6.3410000000000002e+00  -3.0362700000000000e+01  -1.4297499999999999e+01   2.4446500000000000e+02  -8.5153999999999996e+00  -2.7990500000000001e+01  -2.5346000000000002e+00
   3.3019100000000002e+01  -3.4844000000000001e+01   5.1976400000000001e+02  -4.4538899999999998e+01   5.4040399999999998e+01   6.6699000000000002e+00  -2.8564900000000002e+01  -1.2274100000000001e+01   2.3166720000000001e+02  -6.4539999999999997e+00  -2.6143100000000000e+01  -1.9331000000000000e+00
   3.4099200000000003e+01  -3.6360900000000001e+01   5.3194529999999997e+02  -4.5426800000000000e+01   5.5344099999999997e+01   6.9592999999999998e+00  -2.6145600000000002e+01  -9.9838000000000005e+00   2.1956580000000000e+02  -4.3636999999999997e+00  -2.4440000000000001e+01  -1.3669000000000000e+00
   3.5465800000000002e+01  -3.8207500000000003e+01   5.4404079999999999e+02  -4.6534300000000002e+01   5.6485999999999997e+01   7.3014000000000001e+00  -2.3815200000000001e+01  -7.8270000000000000e+00   2.0720330000000001e+02  -2.4948999999999999e+00  -2.2958200000000001e+01  -7.8300000000000003e-01
   3.6589900000000000e+01  -3.9834299999999999e+01   5.5545000000000005e+02  -4.7498600000000003e+01   5.7513700000000000e+01   7.6609999999999996e+00  -2.1218399999999999e+01  -5.6033999999999997e+00   1.9623370000000000e+02  -7.3209999999999997e-01  -2.1707300000000000e+01  -2.7429999999999999e-01
   3.7471600000000002e+01  -4.1592900000000000e+01   5.6505780000000004e+02  -4.8319600000000001e+01   5.8560499999999998e+01   8.0292999999999992e+00  -1.8821300000000001e+01  -3.8468000000000000e+00   1.8656999999999999e+02   7.1279999999999999e-01  -2.0552700000000002e+01   2.0790000000000000e-01
   3.8177000000000000e+01  -4.3351599999999998e+01   5.7457979999999998e+02  -4.9236199999999997e+01   5.9654800000000002e+01   8.3933000000000000e+00  -1.6757200000000001e+01  -2.1791000000000000e+00   1.7734160000000000e+02   2.1480999999999999e+00  -1.9494299999999999e+01   6.1490000000000000e-01
   3.8926400000000001e+01  -4.5374099999999999e+01   5.8341549999999995e+02  -5.0219600000000000e+01   6.0444600000000001e+01   8.7529000000000003e+00  -1.5136900000000001e+01  -7.7820000000000000e-01   1.6994149999999999e+02   3.2751000000000001e+00  -1.8657100000000000e+01   8.8470000000000004e-01
   3.9653799999999997e+01  -4.7748399999999997e+01   5.9156500000000005e+02  -5.1059800000000003e+01   6.1186799999999998e+01   9.0861999999999998e+00  -1.3272600000000001e+01  -1.1119999999999999e-01   1.6236730000000000e+02   4.0938999999999997e+00  -1.8060600000000001e+01   1.1191000000000000e+00
   4.0006500000000003e+01  -4.9529000000000003e+01   5.9765560000000005e+02  -5.1814000000000000e+01   6.1957599999999999e+01   9.4895999999999994e+00  -1.0609200000000000e+01   4.8920000000000002e-01   1.5636009999999999e+02   4.5852000000000004e+00  -1.7646799999999999e+01   1.3005000000000000e+00
   4.0645699999999998e+01  -5.1793300000000002e+01   6.0477570000000003e+02  -5.2625500000000002e+01   6.2518999999999998e+01   9.7921999999999993e+00  -1.1630100000000001e+01   2.7349999999999999e+00   1.5235530000000000e+02   5.0186999999999999e+00  -1.7252300000000002e+01   1.3801000000000001e+00
   4.1086500000000001e+01  -5.3683900000000001e+01   6.0923640000000000e+02  -5.3351199999999999e+01   6.3099499999999999e+01   1.0138600000000000e+01  -1.1075300000000000e+01   3.1130000000000000e+00   1.4599990000000000e+02   5.2305999999999999e+00  -1.6886700000000001e+01   1.4067000000000001e+00
   4.1527400000000000e+01  -5.5134799999999998e+01   6.1352560000000005e+02  -5.3771200000000000e+01   6.3565800000000003e+01   1.0428100000000001e+01  -7.6794000000000002e+00   8.8900000000000007e-02   1.3973159999999999e+02   5.2980000000000000e+00  -1.6357500000000002e+01   1.0882000000000001e+00
   4.1813899999999997e+01  -5.6629700000000000e+01   6.1730010000000004e+02  -5.4325000000000003e+01   6.3917900000000003e+01   1.0664899999999999e+01  -5.9260000000000002e+00  -1.0005999999999999e+00   1.3128680000000000e+02   5.1631999999999998e+00  -1.5722400000000000e+01   1.0705000000000000e+00
   4.2232700000000001e+01  -5.8366399999999999e+01   6.2038829999999996e+02  -5.4754600000000003e+01   6.4193799999999996e+01   1.0910399999999999e+01  -3.5068000000000001e+00  -6.2260000000000004e-01   1.2379960000000000e+02   5.4329000000000001e+00  -1.5125800000000000e+01   9.8640000000000005e-01
   4.2453099999999999e+01  -5.9773400000000002e+01   6.2270450000000005e+02  -5.5098300000000002e+01   6.4602999999999994e+01   1.1226200000000000e+01  -2.8410000000000002e+00  -1.4231000000000000e+00   1.1605119999999999e+02   5.3846999999999996e+00  -1.4365700000000000e+01   8.5370000000000001e-01
   4.2563400000000001e+01  -6.1158299999999997e+01   6.2587850000000003e+02  -5.5356099999999998e+01   6.4774299999999997e+01   1.1467400000000000e+01  -2.6634000000000002e+00  -2.4015000000000000e+00   1.0760639999999999e+02   5.0571999999999999e+00  -1.3480499999999999e+01   7.6970000000000005e-01
   4.3070300000000003e+01  -6.2565300000000001e+01   6.2810889999999995e+02  -5.5776200000000003e+01   6.4879000000000005e+01   1.1612100000000000e+01  -1.6646000000000001e+00  -3.0463000000000000e+00   9.8639200000000002e+01   4.9512999999999998e+00  -1.2547100000000000e+01   6.4580000000000004e-01
   4.3180500000000002e+01  -6.3708399999999997e+01   6.3033929999999998e+02  -5.6100800000000000e+01   6.5202500000000001e+01   1.1862000000000000e+01  -3.3289999999999997e-01  -2.6015999999999999e+00   8.9846100000000007e+01   4.6718999999999999e+00  -1.1652300000000000e+01   5.1749999999999996e-01
   4.3378900000000002e+01  -6.5049400000000006e+01   6.3188340000000005e+02  -5.6310899999999997e+01   6.5421400000000006e+01   1.1989200000000000e+01   1.0209999999999999e+00  -3.3797999999999999e+00   8.0704800000000006e+01   4.3540000000000001e+00  -1.0709300000000001e+01   3.0959999999999999e-01
   4.3621400000000001e+01  -6.6038700000000006e+01   6.3359900000000005e+02  -5.6568600000000004e+01   6.5545100000000005e+01   1.2177800000000000e+01   1.6646000000000001e+00  -3.0240000000000000e+00   7.1911699999999996e+01   4.0553999999999997e+00  -9.6123999999999992e+00   3.6270000000000002e-01
   4.3753599999999999e+01  -6.7247799999999998e+01   6.3479999999999995e+02  -5.6568600000000004e+01   6.5621200000000002e+01   1.2269900000000000e+01   1.7090000000000001e+00  -9.5609999999999995e-01   6.5120999999999995e+01   3.7374999999999998e+00  -8.5635999999999992e+00   4.9990000000000001e-01
   4.3930000000000000e+01  -6.8083200000000005e+01   6.3522889999999995e+02  -5.6597299999999997e+01   6.5735399999999998e+01   1.2383900000000001e+01   1.9975000000000001e+00   6.4480000000000004e-01   5.7111499999999999e+01   3.5063000000000000e+00  -7.6494999999999997e+00   6.0599999999999998e-01
   4.4282600000000002e+01  -6.8764700000000005e+01   6.3531470000000002e+02  -5.6425400000000003e+01   6.5583100000000002e+01   1.2388299999999999e+01   2.8853000000000000e+00   1.6899000000000000e+00   5.0146700000000003e+01   3.2751000000000001e+00  -6.5526000000000000e+00   6.3260000000000005e-01
   4.4172400000000003e+01  -6.9182400000000001e+01   6.3505740000000003e+02  -5.6196300000000001e+01   6.5497500000000002e+01   1.2414600000000000e+01   2.1751000000000000e+00   2.6459999999999999e+00   4.3094799999999999e+01   2.8995000000000002e+00  -5.6673999999999998e+00   7.7849999999999997e-01
   4.4414900000000003e+01  -6.9402199999999993e+01   6.3411369999999999e+02  -5.5833500000000001e+01   6.5373800000000003e+01   1.2432100000000000e+01   4.1505000000000001e+00   2.6015999999999999e+00   3.5868800000000000e+01   2.3793000000000002e+00  -4.6955999999999998e+00   4.3790000000000001e-01
   4.4701400000000000e+01  -6.9534099999999995e+01   6.3248379999999997e+02  -5.5317900000000002e+01   6.5040700000000001e+01   1.2326900000000000e+01   3.8618999999999999e+00   5.7809999999999995e-01   2.8468699999999998e+01   2.0613999999999999e+00  -3.5409000000000002e+00   4.2020000000000002e-01
   4.4459000000000003e+01  -6.9512100000000004e+01   6.3051080000000002e+02  -5.4897799999999997e+01   6.4764799999999994e+01   1.2234800000000000e+01   2.5524000000000000e+00   1.8677999999999999e+00   2.1590900000000001e+01   1.6087000000000000e+00  -2.5787000000000000e+00   5.8830000000000005e-01
   4.4194499999999998e+01  -6.9490099999999998e+01   6.2828039999999999e+02  -5.4277299999999997e+01   6.4469800000000006e+01   1.2169000000000000e+01   2.9963000000000002e+00   3.3353000000000002e+00   1.7237900000000000e+01   1.4449000000000001e+00  -1.8186000000000000e+00   6.3700000000000001e-01
   4.3907899999999998e+01  -6.9292299999999997e+01   6.2493489999999997e+02  -5.3685299999999998e+01   6.4041600000000003e+01   1.2028700000000001e+01   2.5080000000000000e+00   3.1797000000000000e+00   1.2972000000000000e+01   1.2619000000000000e+00  -1.3086000000000000e+00   6.3260000000000005e-01
   4.3334800000000001e+01  -6.9182400000000001e+01   6.2227560000000005e+02  -5.3093400000000003e+01   6.3584800000000001e+01   1.1914600000000000e+01   2.7300000000000000e+00   2.8016999999999999e+00   9.1412999999999993e+00   9.6330000000000005e-01  -7.6980000000000004e-01   6.0160000000000002e-01
   4.2651499999999999e+01  -6.9138400000000004e+01   6.1918740000000003e+02  -5.2262700000000002e+01   6.3261299999999999e+01   1.1747999999999999e+01   2.1751000000000000e+00   2.5125999999999999e+00   7.3131000000000004e+00   7.6100000000000001e-01  -4.0410000000000001e-01   5.1310000000000000e-01
   4.1946199999999997e+01  -6.8874600000000001e+01   6.1661379999999997e+02  -5.1432099999999998e+01   6.2928199999999997e+01   1.1537500000000000e+01   2.4192000000000000e+00   1.7343999999999999e+00   4.8754000000000000e+00   4.9130000000000001e-01  -5.7700000000000001e-02   3.6709999999999998e-01
   4.1307000000000002e+01  -6.8522800000000004e+01   6.1283939999999996e+02  -5.0744700000000002e+01   6.2471499999999999e+01   1.1427899999999999e+01   2.4857999999999998e+00   3.5580000000000001e-01   2.6989000000000001e+00   3.5639999999999999e-01   2.2130000000000000e-01   1.5479999999999999e-01
   4.0645699999999998e+01  -6.8500900000000001e+01   6.1172420000000000e+02  -5.0000000000000000e+01   6.2195500000000003e+01   1.1265599999999999e+01   2.3971000000000000e+00  -2.0010000000000000e-01   3.2212000000000001e+00   2.6970000000000000e-01   3.7530000000000002e-01   1.6370000000000001e-01
   3.9874200000000002e+01  -6.8193100000000001e+01   6.0897910000000002e+02  -4.9150300000000001e+01   6.1909999999999997e+01   1.1059500000000000e+01   1.8644000000000001e+00   5.5589999999999995e-01   4.3529999999999998e+00   2.9859999999999998e-01   3.9450000000000002e-01   1.7249999999999999e-01
   3.9389299999999999e+01  -6.8017200000000003e+01   6.0717759999999998e+02  -4.8290999999999997e+01   6.1681600000000003e+01   1.0822699999999999e+01   2.0419000000000000e+00   1.5559999999999999e-01   2.5247000000000002e+00   5.1049999999999995e-01   2.5019999999999998e-01   2.0349999999999999e-01
   3.8904400000000003e+01  -6.7863299999999995e+01   6.0511879999999996e+02  -4.7546300000000002e+01   6.1358100000000000e+01   1.0673600000000000e+01   2.6634000000000002e+00   4.2249999999999999e-01   3.0470999999999999e+00   4.1420000000000001e-01   1.4430000000000001e-01   1.9020000000000001e-01
   3.8639899999999997e+01  -6.7269800000000004e+01   6.0348889999999994e+02  -4.6725200000000001e+01   6.1025100000000002e+01   1.0458800000000000e+01   2.2860999999999998e+00   8.0049999999999999e-01   3.0470999999999999e+00   4.0460000000000002e-01   3.0790000000000001e-01   2.1229999999999999e-01
   3.8221100000000000e+01  -6.7247799999999998e+01   6.0125860000000000e+02  -4.5970999999999997e+01   6.0701500000000003e+01   1.0300900000000000e+01   2.0640999999999998e+00   3.1130000000000002e-01   3.1341999999999999e+00   3.6599999999999999e-01   2.4060000000000001e-01   2.2120000000000001e-01
   3.7846299999999999e+01  -6.7269800000000004e+01   5.9945709999999997e+02  -4.5092599999999997e+01   6.0301900000000003e+01   1.0125500000000001e+01   2.3083000000000000e+00   8.8900000000000007e-02   2.9600000000000000e+00   4.1420000000000001e-01   2.7900000000000003e-01   2.1679999999999999e-01
   3.7537700000000001e+01  -6.7291799999999995e+01   5.9817030000000000e+02  -4.4214199999999998e+01   5.9978299999999997e+01   9.9017999999999997e+00   2.3083000000000000e+00   5.7809999999999995e-01   3.2212000000000001e+00   4.1420000000000001e-01   1.7319999999999999e-01   2.2559999999999999e-01
   3.7405500000000004e+01  -6.6983999999999995e+01   5.9714089999999999e+02  -4.3259500000000003e+01   5.9645299999999999e+01   9.7263999999999999e+00   2.4857999999999998e+00   6.0040000000000004e-01   3.1341999999999999e+00   4.4309999999999999e-01   1.9239999999999999e-01   2.0349999999999999e-01
   3.7074900000000000e+01  -6.6720200000000006e+01   5.9568259999999998e+02  -4.2285699999999999e+01   5.9302700000000002e+01   9.5772999999999993e+00   2.3527000000000000e+00   4.6689999999999998e-01   2.6989000000000001e+00   4.0460000000000002e-01   1.6360000000000000e-01   1.5920000000000001e-01
   3.6766300000000001e+01  -6.6808099999999996e+01   5.9328070000000002e+02  -4.1330900000000000e+01   5.8893500000000003e+01   9.3230000000000004e+00   2.3304999999999998e+00   3.5580000000000001e-01   2.7858999999999998e+00   3.7569999999999998e-01   2.5019999999999998e-01   2.2559999999999999e-01
   3.6501800000000003e+01  -6.7049899999999994e+01   5.9139340000000004e+02  -4.0357100000000003e+01   5.8484299999999998e+01   9.1432000000000002e+00   2.1528999999999998e+00   5.7809999999999995e-01   3.3083000000000000e+00   4.6239999999999998e-01   2.9830000000000001e-01   2.0349999999999999e-01
   3.6193199999999997e+01  -6.7181799999999996e+01   5.9096450000000004e+02  -3.9430999999999997e+01   5.8284500000000001e+01   8.9414999999999996e+00   2.1084999999999998e+00   5.1139999999999997e-01   3.0470999999999999e+00   4.4309999999999999e-01   2.5979999999999998e-01   1.7690000000000000e-01
   3.5686199999999999e+01  -6.7335700000000003e+01   5.9019240000000002e+02  -3.8342599999999997e+01   5.7884799999999998e+01   8.7484999999999999e+00   2.1528999999999998e+00   4.2249999999999999e-01   2.3506000000000000e+00   4.0460000000000002e-01   2.3089999999999999e-01   1.9020000000000001e-01
   3.5289499999999997e+01  -6.7621499999999997e+01   5.8899149999999997e+02  -3.7340100000000000e+01   5.7580300000000001e+01   8.5511999999999997e+00   2.2416999999999998e+00   5.5589999999999995e-01   3.2212000000000001e+00   5.0090000000000001e-01   2.0210000000000000e-01   2.1679999999999999e-01
   3.4892699999999998e+01  -6.7423699999999997e+01   5.8907730000000004e+02  -3.6251700000000000e+01   5.7104500000000002e+01   8.4021000000000008e+00   2.1972999999999998e+00   5.5589999999999995e-01   2.9600000000000000e+00   3.2750000000000001e-01   2.0210000000000000e-01   2.0790000000000000e-01
   3.4518000000000001e+01  -6.7709500000000006e+01   5.8830520000000001e+02  -3.5086900000000000e+01   5.6857100000000003e+01   8.1959999999999997e+00   2.2195000000000000e+00   4.8920000000000002e-01   3.1341999999999999e+00   4.0460000000000002e-01   2.2130000000000000e-01   2.2120000000000001e-01
   3.4253500000000003e+01  -6.7995199999999997e+01   5.8813360000000000e+02  -3.3950699999999998e+01   5.6485999999999997e+01   7.9153000000000002e+00   2.1972999999999998e+00   6.2260000000000004e-01   2.9600000000000000e+00   3.9489999999999997e-01   1.9239999999999999e-01   2.0349999999999999e-01
   3.4011000000000003e+01  -6.8017200000000003e+01   5.8967769999999996e+02  -3.2719099999999997e+01   5.6362299999999998e+01   7.7793999999999999e+00   2.2860999999999998e+00   4.2249999999999999e-01   3.2212000000000001e+00   3.8529999999999998e-01   2.5019999999999998e-01   1.5920000000000001e-01
   3.4209400000000002e+01  -6.7885300000000001e+01   5.8959199999999998e+02  -3.1411100000000001e+01   5.6067300000000003e+01   7.5952000000000002e+00   2.3304999999999998e+00   3.3350000000000002e-01   2.8730000000000002e+00   3.1790000000000002e-01   2.7900000000000003e-01   1.9910000000000000e-01
   3.4187300000000000e+01  -6.7555599999999998e+01   5.9010670000000005e+02  -2.9893100000000000e+01   5.5667600000000000e+01   7.3495999999999997e+00   2.3527000000000000e+00   4.4469999999999998e-01   2.5247000000000002e+00   4.4309999999999999e-01   2.5979999999999998e-01   1.9910000000000000e-01
   3.4716400000000000e+01  -6.7269800000000004e+01   5.9147919999999999e+02  -2.8470500000000001e+01   5.5325099999999999e+01   7.1215999999999999e+00   2.2195000000000000e+00   5.3369999999999995e-01   2.7858999999999998e+00   3.2750000000000001e-01   2.1170000000000000e-01   2.1679999999999999e-01
   3.5113100000000003e+01  -6.6939999999999998e+01   5.9182230000000004e+02  -2.7057500000000001e+01   5.4763599999999997e+01   6.8715999999999999e+00   2.2195000000000000e+00   5.5589999999999995e-01   3.5695000000000001e+00   4.0460000000000002e-01   2.5979999999999998e-01   1.9460000000000000e-01
   3.5421700000000001e+01  -6.6698200000000000e+01   5.9302329999999995e+02  -2.5596699999999998e+01   5.4316400000000002e+01   6.6917999999999997e+00   2.1084999999999998e+00   4.2249999999999999e-01   2.6989000000000001e+00   3.4680000000000000e-01   3.3679999999999999e-01   1.9910000000000000e-01
   3.6612000000000002e+01  -6.6368499999999997e+01   5.9353800000000001e+02  -2.4050000000000001e+01   5.3945300000000003e+01   6.5251999999999999e+00   2.2416999999999998e+00   5.5589999999999995e-01   2.8730000000000002e+00   4.1420000000000001e-01   2.4060000000000001e-01   1.8579999999999999e-01
   3.7802300000000002e+01  -6.5928799999999995e+01   5.9705510000000004e+02  -2.2579699999999999e+01   5.3574199999999998e+01   6.3059000000000003e+00   2.1307000000000000e+00   3.3350000000000002e-01   3.3953000000000002e+00   3.0819999999999997e-01   2.1170000000000000e-01   2.1679999999999999e-01
   3.8639899999999997e+01  -6.5511099999999999e+01   5.9808460000000002e+02  -2.0994800000000001e+01   5.3174500000000002e+01   6.1393000000000004e+00   2.3083000000000000e+00   2.0010000000000000e-01   2.6989000000000001e+00   3.6599999999999999e-01   2.5979999999999998e-01   2.0790000000000000e-01
   4.0050600000000003e+01  -6.5576999999999998e+01   6.0125860000000000e+02  -1.9553200000000000e+01   5.2841400000000000e+01   6.0034000000000001e+00   2.3304999999999998e+00   4.2249999999999999e-01   2.8730000000000002e+00   3.6599999999999999e-01   3.1750000000000000e-01   2.1679999999999999e-01
   4.0954300000000003e+01  -6.5686999999999998e+01   6.0383209999999997e+02  -1.8130600000000001e+01   5.2498899999999999e+01   5.8280000000000003e+00   2.2195000000000000e+00   3.5580000000000001e-01   3.2212000000000001e+00   3.9489999999999997e-01   2.0210000000000000e-01   1.9460000000000000e-01
   4.2497199999999999e+01  -6.5950800000000001e+01   6.0623400000000004e+02  -1.6679400000000001e+01   5.2337100000000000e+01   5.7226999999999997e+00   2.2639000000000000e+00   6.4480000000000004e-01   1.8283000000000000e+00   4.5269999999999999e-01   1.9239999999999999e-01   1.8579999999999999e-01
   4.3996099999999998e+01  -6.6082700000000003e+01   6.0992269999999996e+02  -1.5428699999999999e+01   5.2118200000000002e+01   5.6219000000000001e+00   2.3527000000000000e+00   5.1139999999999997e-01   3.3953000000000002e+00   4.4309999999999999e-01   2.4060000000000001e-01   2.1679999999999999e-01
   4.5340699999999998e+01  -6.6456400000000002e+01   6.1455499999999995e+02  -1.4197100000000001e+01   5.2013599999999997e+01   5.5077999999999996e+00   2.2195000000000000e+00   4.4469999999999998e-01   2.5247000000000002e+00   3.7569999999999998e-01   2.3089999999999999e-01   2.1679999999999999e-01
   4.6817500000000003e+01  -6.7137900000000002e+01   6.1867269999999996e+02  -1.2831799999999999e+01   5.1870800000000003e+01   5.3807000000000000e+00   2.1972999999999998e+00   4.4469999999999998e-01   3.3953000000000002e+00   4.0460000000000002e-01   2.1170000000000000e-01   2.4770000000000000e-01
   4.8073900000000002e+01  -6.7907300000000006e+01   6.2279030000000000e+02  -1.1590600000000000e+01   5.1718600000000002e+01   5.3807000000000000e+00   2.2416999999999998e+00   4.8920000000000002e-01   2.7858999999999998e+00   4.0460000000000002e-01   2.4060000000000001e-01   1.8140000000000001e-01
   4.9176000000000002e+01  -6.8588800000000006e+01   6.2579269999999997e+02  -1.0339900000000000e+01   5.1632899999999999e+01   5.2754000000000003e+00   2.1751000000000000e+00   5.1139999999999997e-01   2.5247000000000002e+00   4.4309999999999999e-01   1.8279999999999999e-01   1.9460000000000000e-01
   5.0145800000000001e+01  -6.9665999999999997e+01   6.3076819999999998e+02  -9.1942000000000004e+00   5.1471200000000003e+01   5.2271999999999998e+00   2.0196999999999998e+00   5.5589999999999995e-01   2.3506000000000000e+00   4.9130000000000001e-01   1.9239999999999999e-01   2.3890000000000000e-01
   5.1005499999999998e+01  -7.0589299999999994e+01   6.3368480000000000e+02  -8.0676000000000005e+00   5.1442599999999999e+01   5.1525999999999996e+00   2.3083000000000000e+00   4.8920000000000002e-01   3.6564999999999999e+00   3.7569999999999998e-01   1.7319999999999999e-01   2.1679999999999999e-01
   5.2151699999999998e+01  -7.1160899999999998e+01   6.3771669999999995e+02  -6.7214000000000000e+00   5.1385500000000000e+01   5.1307000000000000e+00   2.1972999999999998e+00   7.1150000000000002e-01   3.3083000000000000e+00   4.5269999999999999e-01   2.0210000000000000e-01   2.3000000000000001e-01
   5.3275799999999997e+01  -7.1952299999999994e+01   6.4063329999999996e+02  -5.5566000000000004e+00   5.1166699999999999e+01   5.0561999999999996e+00   2.0419000000000000e+00   3.7800000000000000e-01   3.2212000000000001e+00   5.2020000000000000e-01   2.0210000000000000e-01   2.6540000000000002e-01
   5.4135500000000000e+01  -7.2633799999999994e+01   6.4372149999999999e+02  -4.2485999999999997e+00   5.1033400000000000e+01   5.0079000000000002e+00   2.3971000000000000e+00   4.2249999999999999e-01   2.6989000000000001e+00   3.7569999999999998e-01   2.3089999999999999e-01   2.3000000000000001e-01
   5.4708599999999997e+01  -7.3754900000000006e+01   6.4749599999999998e+02  -2.9883999999999999e+00   5.0966799999999999e+01   4.8982999999999999e+00   2.0863000000000000e+00   4.2249999999999999e-01   2.6118000000000001e+00   4.2380000000000001e-01   2.9830000000000001e-01   2.1229999999999999e-01
   5.5612299999999998e+01  -7.4942099999999996e+01   6.4946900000000005e+02  -1.7472000000000001e+00   5.0757500000000000e+01   4.9070999999999998e+00   2.1307000000000000e+00   6.2260000000000004e-01   2.6989000000000001e+00   4.5269999999999999e-01   2.8870000000000001e-01   2.4329999999999999e-01
   5.6692399999999999e+01  -7.6129199999999997e+01   6.5221410000000003e+02  -4.2009999999999997e-01   5.0728900000000003e+01   4.8369000000000000e+00   2.1751000000000000e+00   4.6689999999999998e-01   2.3506000000000000e+00   4.5269999999999999e-01   2.3089999999999999e-01   1.9910000000000000e-01
   5.7331600000000002e+01  -7.7272300000000001e+01   6.5410140000000001e+02   7.2560000000000002e-01   5.0614699999999999e+01   4.7887000000000004e+00   2.3083000000000000e+00   4.8920000000000002e-01   2.4377000000000000e+00   4.2380000000000001e-01   2.7900000000000003e-01   1.9910000000000000e-01
   5.8169199999999996e+01  -7.8305499999999995e+01   6.5658910000000003e+02   2.2341000000000002e+00   5.0643300000000004e+01   4.7447999999999997e+00   2.2195000000000000e+00   6.0040000000000004e-01   2.9600000000000000e+00   4.5269999999999999e-01   2.5019999999999998e-01   1.9910000000000000e-01
   5.9161099999999998e+01  -7.9426699999999997e+01   6.6002040000000000e+02   3.6089000000000002e+00   5.0719400000000000e+01   4.7272999999999996e+00   2.1528999999999998e+00   3.5580000000000001e-01   2.9600000000000000e+00   4.2380000000000001e-01   2.0210000000000000e-01   2.0349999999999999e-01
   5.9557800000000000e+01  -8.0152199999999993e+01   6.6328020000000004e+02   5.0983000000000001e+00   5.0947800000000001e+01   4.7317000000000000e+00   2.2639000000000000e+00   5.1139999999999997e-01   3.4824000000000002e+00   4.2380000000000001e-01   2.8870000000000001e-01   1.9020000000000001e-01
   6.0197099999999999e+01  -8.1185400000000001e+01   6.6585370000000000e+02   6.5018000000000002e+00   5.1214199999999998e+01   4.6440000000000001e+00   2.1307000000000000e+00   4.0020000000000000e-01   2.3506000000000000e+00   3.5639999999999999e-01   1.7319999999999999e-01   1.9910000000000000e-01
   6.0726100000000002e+01  -8.2020799999999994e+01   6.7048609999999996e+02   7.9339000000000004e+00   5.1823200000000000e+01   4.6570999999999998e+00   2.2860999999999998e+00   2.4460000000000001e-01   3.2212000000000001e+00   4.3350000000000000e-01   2.3089999999999999e-01   2.6100000000000001e-01
   6.1100800000000000e+01  -8.2878100000000003e+01   6.7511839999999995e+02   9.3183000000000007e+00   5.2422699999999999e+01   4.5606000000000000e+00   2.2416999999999998e+00   7.1150000000000002e-01   3.5695000000000001e+00   4.3350000000000000e-01   2.9830000000000001e-01   1.9020000000000001e-01
   6.1122799999999998e+01  -8.3295800000000000e+01   6.8035119999999995e+02   1.0798200000000000e+01   5.3079300000000003e+01   4.4554000000000000e+00   2.2195000000000000e+00   4.2249999999999999e-01   2.2635999999999998e+00   4.9130000000000001e-01   2.8870000000000001e-01   2.2559999999999999e-01
   6.0990600000000001e+01  -8.4614800000000002e+01   6.8627030000000002e+02   1.1953400000000000e+01   5.3992899999999999e+01   4.4817000000000000e+00   2.1307000000000000e+00   2.8910000000000002e-01   2.7858999999999998e+00   3.7569999999999998e-01   2.0210000000000000e-01   1.9910000000000000e-01
   6.0219099999999997e+01  -8.3823400000000007e+01   6.9176040000000000e+02   1.3299600000000000e+01   5.4677999999999997e+01   4.1045999999999996e+00   1.9753000000000001e+00   5.3369999999999995e-01   3.3083000000000000e+00   5.2980000000000005e-01   2.4060000000000001e-01   1.9460000000000000e-01
   5.8654100000000000e+01  -8.6373500000000007e+01   6.9665009999999995e+02   1.4579000000000001e+01   5.5610500000000002e+01   4.5035999999999996e+00   2.2639000000000000e+00   2.0010000000000000e-01   2.1764999999999999e+00   3.9489999999999997e-01   2.1170000000000000e-01   2.0349999999999999e-01
   5.8058999999999997e+01  -9.3298299999999998e+01   7.0033879999999999e+02   1.5361800000000001e+01   5.6352800000000002e+01   4.4992000000000001e+00   2.1972999999999998e+00   4.6689999999999998e-01   3.3083000000000000e+00   3.7569999999999998e-01   2.3089999999999999e-01   2.0790000000000000e-01
   5.9646000000000001e+01  -9.0440500000000000e+01   7.0531430000000000e+02   1.6622100000000000e+01   5.7066499999999998e+01   4.4684999999999997e+00   2.2860999999999998e+00   2.6679999999999998e-01   4.0918000000000001e+00   3.5639999999999999e-01   2.4060000000000001e-01   2.1679999999999999e-01
   5.9976599999999998e+01  -9.2309100000000001e+01   7.1200540000000001e+02   1.7701000000000001e+01   5.7865800000000000e+01   4.6044999999999998e+00   2.2639000000000000e+00   4.4469999999999998e-01   3.1341999999999999e+00   4.9130000000000001e-01   1.9239999999999999e-01   1.9460000000000000e-01
   5.8720199999999998e+01  -9.5430800000000005e+01   7.1389269999999999e+02   1.8608000000000001e+01   5.8607999999999997e+01   4.7053000000000003e+00   2.1751000000000000e+00   5.7809999999999995e-01   3.3083000000000000e+00   3.8529999999999998e-01   2.2130000000000000e-01   2.3890000000000000e-01
   5.8499800000000000e+01  -9.5716499999999996e+01   7.1595150000000001e+02   1.9887300000000000e+01   5.9245600000000003e+01   4.7580000000000000e+00   2.2860999999999998e+00   4.4469999999999998e-01   3.9177000000000000e+00   3.9489999999999997e-01   1.6360000000000000e-01   2.3000000000000001e-01
   5.9050899999999999e+01  -9.8354600000000005e+01   7.1783870000000002e+02   2.0708400000000001e+01   5.9873600000000003e+01   4.8193999999999999e+00   2.5080000000000000e+00   5.5589999999999995e-01   3.1341999999999999e+00   4.5269999999999999e-01   2.9830000000000001e-01   2.1679999999999999e-01
   5.9139000000000003e+01  -9.9915400000000005e+01   7.1878229999999996e+02   2.1768200000000000e+01   6.0301900000000003e+01   5.0255000000000001e+00   2.2195000000000000e+00   5.7809999999999995e-01   2.6989000000000001e+00   4.0460000000000002e-01   2.4060000000000001e-01   2.0349999999999999e-01
   5.8808399999999999e+01  -1.0165210000000000e+02   7.1912549999999999e+02   2.2541499999999999e+01   6.0910899999999998e+01   5.1307000000000000e+00   2.1528999999999998e+00   6.0040000000000004e-01   3.2212000000000001e+00   4.1420000000000001e-01   1.5400000000000000e-01   1.8140000000000001e-01
   5.9293300000000002e+01  -1.0418020000000000e+02   7.1946860000000004e+02   2.3477200000000000e+01   6.1377099999999999e+01   5.2709999999999999e+00   2.1084999999999998e+00   4.8920000000000002e-01   2.6989000000000001e+00   4.9130000000000001e-01   2.2130000000000000e-01   1.9020000000000001e-01
   6.0241100000000003e+01  -1.0486170000000000e+02   7.1946860000000004e+02   2.4288699999999999e+01   6.1662599999999998e+01   5.3851000000000004e+00   2.2195000000000000e+00   3.5580000000000001e-01   2.7858999999999998e+00   3.9489999999999997e-01   2.0210000000000000e-01   2.2559999999999999e-01
   6.0152999999999999e+01  -1.0752170000000000e+02   7.1955439999999999e+02   2.5023900000000001e+01   6.1957599999999999e+01   5.5823999999999998e+00   2.0863000000000000e+00   3.1130000000000002e-01   3.4824000000000002e+00   4.7199999999999998e-01   1.6360000000000000e-01   2.4329999999999999e-01
   6.0197099999999999e+01  -1.0976410000000000e+02   7.1698090000000002e+02   2.5644500000000001e+01   6.2290700000000001e+01   5.7885000000000000e+00   2.1751000000000000e+00   2.8910000000000002e-01   2.8730000000000002e+00   4.6239999999999998e-01   2.8870000000000001e-01   2.3890000000000000e-01
   6.0792200000000001e+01  -1.1196240000000000e+02   7.1414999999999998e+02   2.6160000000000000e+01   6.2319200000000002e+01   5.9858000000000002e+00   2.1528999999999998e+00   5.5589999999999995e-01   2.7858999999999998e+00   4.3350000000000000e-01   2.4060000000000001e-01   2.2559999999999999e-01
   6.1189000000000000e+01  -1.1396290000000000e+02   7.1037549999999999e+02   2.6627800000000001e+01   6.2262099999999997e+01   6.2446000000000002e+00   2.1084999999999998e+00   5.3369999999999995e-01   2.6118000000000001e+00   3.8529999999999998e-01   2.9830000000000001e-01   2.0349999999999999e-01
   6.1387300000000003e+01  -1.1554570000000000e+02   7.0488540000000000e+02   2.7152899999999999e+01   6.2300199999999997e+01   6.3804999999999996e+00   2.0196999999999998e+00   5.3369999999999995e-01   3.0470999999999999e+00   4.4309999999999999e-01   1.8279999999999999e-01   2.2559999999999999e-01
   6.1232999999999997e+01  -1.1787600000000000e+02   6.9888049999999998e+02   2.7563500000000001e+01   6.1909999999999997e+01   6.6261000000000001e+00   2.1972999999999998e+00   5.3369999999999995e-01   3.1341999999999999e+00   4.7199999999999998e-01   2.0210000000000000e-01   2.1679999999999999e-01
   6.1497500000000002e+01  -1.1972260000000000e+02   6.9304719999999998e+02   2.7802199999999999e+01   6.1748300000000000e+01   6.8190000000000000e+00   2.2416999999999998e+00   4.4469999999999998e-01   2.7858999999999998e+00   4.1420000000000001e-01   2.8870000000000001e-01   2.3000000000000001e-01
   6.1519599999999997e+01  -1.2112960000000000e+02   6.8558399999999995e+02   2.8184100000000001e+01   6.1510399999999997e+01   6.9725000000000001e+00   2.1528999999999998e+00   5.1139999999999997e-01   2.7858999999999998e+00   4.1420000000000001e-01   2.5019999999999998e-01   2.0790000000000000e-01
   6.1189000000000000e+01  -1.2291020000000000e+02   6.7769190000000003e+02   2.8375000000000000e+01   6.1101199999999999e+01   7.1654999999999998e+00   2.0419000000000000e+00   7.1150000000000002e-01   2.8730000000000002e+00   3.9489999999999997e-01   3.2710000000000000e-01   2.3890000000000000e-01
   6.0351399999999998e+01  -1.2449310000000000e+02   6.6825570000000005e+02   2.8480000000000000e+01   6.0587299999999999e+01   7.3583999999999996e+00   2.3527000000000000e+00   4.8920000000000002e-01   3.0470999999999999e+00   4.2380000000000001e-01   1.8279999999999999e-01   1.9460000000000000e-01
   5.9888500000000001e+01  -1.2508660000000000e+02   6.5624599999999998e+02   2.8604199999999999e+01   5.9959299999999999e+01   7.5601000000000003e+00   2.1528999999999998e+00   5.1139999999999997e-01   3.0470999999999999e+00   5.0090000000000001e-01   2.9830000000000001e-01   2.1229999999999999e-01
   5.8609999999999999e+01  -1.2524050000000000e+02   6.4397889999999995e+02   2.8508700000000001e+01   5.9150399999999998e+01   7.7047999999999996e+00   2.1307000000000000e+00   4.8920000000000002e-01   3.1341999999999999e+00   3.0819999999999997e-01   1.5400000000000000e-01   2.4770000000000000e-01
   5.6780500000000004e+01  -1.2497669999999999e+02   6.2870939999999996e+02   2.8355899999999998e+01   5.8160800000000002e+01   7.9153000000000002e+00   2.3304999999999998e+00   4.2249999999999999e-01   2.5247000000000002e+00   3.9489999999999997e-01   2.2130000000000000e-01   2.2559999999999999e-01
   5.5325699999999998e+01  -1.2381160000000000e+02   6.1301089999999999e+02   2.8231800000000000e+01   5.7028399999999998e+01   8.0731999999999999e+00   2.1307000000000000e+00   4.0020000000000000e-01   2.5247000000000002e+00   4.2380000000000001e-01   2.0210000000000000e-01   2.3440000000000000e-01
   5.4091400000000000e+01  -1.2438310000000000e+02   5.9525369999999998e+02   2.7668500000000002e+01   5.5705700000000000e+01   8.4503000000000004e+00   2.2416999999999998e+00   5.1139999999999997e-01   3.0470999999999999e+00   4.2380000000000001e-01   1.5400000000000000e-01   2.6100000000000001e-01
   5.2151699999999998e+01  -1.2444910000000000e+02   5.7586659999999995e+02   2.7143400000000000e+01   5.4287799999999997e+01   8.5907000000000000e+00   2.1307000000000000e+00   6.4480000000000004e-01   2.5247000000000002e+00   4.0460000000000002e-01   2.5019999999999998e-01   2.0790000000000000e-01
   4.9925400000000003e+01  -1.2040410000000000e+02   5.5845240000000001e+02   2.6895199999999999e+01   5.2860500000000002e+01   8.6563999999999997e+00   2.5301999999999998e+00   4.8920000000000002e-01   2.5247000000000002e+00   3.7569999999999998e-01   2.2130000000000000e-01   1.9910000000000000e-01
   4.8668999999999997e+01  -1.1686480000000000e+02   5.3958000000000004e+02   2.6360499999999998e+01   5.1395000000000003e+01   8.5511999999999997e+00   2.2195000000000000e+00   3.5580000000000001e-01   2.7858999999999998e+00   3.7569999999999998e-01   2.5979999999999998e-01   2.1679999999999999e-01
   4.8007800000000003e+01  -1.1574360000000000e+02   5.1924929999999995e+02   2.5615800000000000e+01   4.9501399999999997e+01   8.9019999999999992e+00   2.1751000000000000e+00   7.7820000000000000e-01   2.9600000000000000e+00   3.9489999999999997e-01   2.5019999999999998e-01   2.4329999999999999e-01
   4.6575000000000003e+01  -1.1655700000000000e+02   4.9711700000000002e+02   2.4556000000000001e+01   4.7255600000000001e+01   9.1125000000000007e+00   2.1307000000000000e+00   4.8920000000000002e-01   2.6118000000000001e+00   3.4680000000000000e-01   2.2130000000000000e-01   1.9910000000000000e-01
   4.3775700000000001e+01  -1.1627119999999999e+02   4.7404120000000000e+02   2.3706299999999999e+01   4.5514200000000002e+01   9.3141999999999996e+00   2.2416999999999998e+00   4.6689999999999998e-01   2.4377000000000000e+00   4.1420000000000001e-01   1.8279999999999999e-01   2.4770000000000000e-01
   4.2034300000000002e+01  -1.1139080000000000e+02   4.5345310000000001e+02   2.2866099999999999e+01   4.3439799999999998e+01   9.2002000000000006e+00   2.3748999999999998e+00   2.6679999999999998e-01   2.3506000000000000e+00   3.8529999999999998e-01   1.7319999999999999e-01   2.0349999999999999e-01
   4.0403199999999998e+01  -1.0824720000000001e+02   4.3226450000000000e+02   2.1978200000000001e+01   4.1374899999999997e+01   8.9940999999999995e+00   2.1084999999999998e+00   7.1150000000000002e-01   2.8730000000000002e+00   4.9130000000000001e-01   1.8279999999999999e-01   2.3000000000000001e-01
   3.8154899999999998e+01  -1.0514749999999999e+02   4.1013229999999999e+02   2.1109400000000001e+01   3.9262300000000003e+01   8.8055000000000003e+00   2.1751000000000000e+00   3.5580000000000001e-01   2.0024000000000002e+00   3.9489999999999997e-01   1.7319999999999999e-01   2.2120000000000001e-01
   3.5399700000000003e+01  -1.0075080000000000e+02   3.8722800000000001e+02   2.0345600000000001e+01   3.7121299999999998e+01   8.5073000000000008e+00   2.4192000000000000e+00   2.6679999999999998e-01   2.8730000000000002e+00   5.6830000000000003e-01   2.3089999999999999e-01   1.8579999999999999e-01
   3.3570200000000000e+01  -9.7563199999999995e+01   3.6475270000000000e+02   1.9515000000000001e+01   3.4904100000000000e+01   8.2354000000000003e+00   1.8422000000000001e+00   8.4499999999999997e-01   1.9153000000000000e+00   4.2380000000000001e-01   2.6939999999999997e-01   2.3440000000000000e-01
   3.1366000000000000e+01  -9.3562200000000004e+01   3.4201999999999998e+02   1.8693899999999999e+01   3.2610799999999998e+01   7.8319999999999999e+00   2.1972999999999998e+00   3.7800000000000000e-01   2.9600000000000000e+00   4.1420000000000001e-01   2.9830000000000001e-01   2.5209999999999999e-01
   2.8698899999999998e+01  -8.8308099999999996e+01   3.2065980000000002e+02   1.7996900000000000e+01   3.0460200000000000e+01   7.4198000000000004e+00   2.2195000000000000e+00   1.3339999999999999e-01   2.7858999999999998e+00   5.0090000000000001e-01   1.3469999999999999e-01   1.9020000000000001e-01
   2.5039899999999999e+01  -8.0921599999999998e+01   2.9878489999999999e+02   1.7214099999999998e+01   2.8461900000000000e+01   6.5953999999999997e+00   2.1528999999999998e+00   7.5600000000000001e-01   2.6989000000000001e+00   4.5269999999999999e-01   1.6360000000000000e-01   2.0349999999999999e-01
   2.0278800000000000e+01  -7.1666499999999999e+01   2.8137079999999997e+02   1.6736699999999999e+01   2.6615800000000000e+01   5.7885000000000000e+00   2.3083000000000000e+00   3.5580000000000001e-01   2.6989000000000001e+00   4.9130000000000001e-01   1.4430000000000001e-01   2.0349999999999999e-01
   1.9595500000000001e+01  -6.8786600000000007e+01   2.5803760000000000e+02   1.5858300000000000e+01   2.4332000000000001e+01   5.2008999999999999e+00   2.1972999999999998e+00   5.3369999999999995e-01   2.1764999999999999e+00   3.4680000000000000e-01   1.3469999999999999e-01   2.4770000000000000e-01
   1.8272900000000000e+01  -6.8127099999999999e+01   2.3873630000000000e+02   1.4779500000000001e+01   2.2305099999999999e+01   5.0079000000000002e+00   2.0196999999999998e+00   6.6710000000000003e-01   3.1341999999999999e+00   3.9489999999999997e-01   2.5979999999999998e-01   2.4329999999999999e-01
   1.7435300000000002e+01  -6.5972700000000003e+01   2.2157950000000000e+02   1.3662400000000000e+01   2.0554200000000002e+01   4.8501000000000003e+00   2.3527000000000000e+00   4.2249999999999999e-01   3.2212000000000001e+00   4.1420000000000001e-01   2.6939999999999997e-01   2.0790000000000000e-01
   1.4966600000000000e+01  -6.3356699999999996e+01   2.0570949999999999e+02   1.2650399999999999e+01   1.9041200000000000e+01   4.8061999999999996e+00   2.0640999999999998e+00   5.7809999999999995e-01   2.6989000000000001e+00   4.0460000000000002e-01   2.1170000000000000e-01   2.2120000000000001e-01
   1.2475800000000000e+01  -6.2785100000000000e+01   1.8812379999999999e+02   1.1686100000000000e+01   1.7556699999999999e+01   4.7843000000000000e+00   2.2416999999999998e+00   6.8930000000000002e-01   3.2212000000000001e+00   4.6239999999999998e-01   2.0210000000000000e-01   2.4329999999999999e-01
   1.1109200000000000e+01  -5.9553500000000000e+01   1.7242540000000000e+02   1.0817299999999999e+01   1.6110299999999999e+01   4.5650000000000004e+00   1.9310000000000000e+00   5.1139999999999997e-01   3.4824000000000002e+00   4.4309999999999999e-01   2.4060000000000001e-01   2.1679999999999999e-01
   1.0051200000000000e+01  -5.6168100000000003e+01   1.5767060000000001e+02   9.9389000000000003e+00   1.4740000000000000e+01   4.3807999999999998e+00   2.2416999999999998e+00   4.2249999999999999e-01   4.0048000000000004e+00   3.8529999999999998e-01   2.5979999999999998e-01   1.9460000000000000e-01
   9.2576999999999998e+00  -5.2386899999999997e+01   1.4283000000000001e+02   9.2036999999999995e+00   1.3369700000000000e+01   4.1045999999999996e+00   2.1972999999999998e+00   3.7800000000000000e-01   2.5247000000000002e+00   4.4309999999999999e-01   1.9239999999999999e-01   2.3000000000000001e-01
   7.4501999999999997e+00  -4.9045400000000001e+01   1.2893299999999999e+02   8.3348999999999993e+00   1.1932900000000000e+01   3.9028000000000000e+00   2.1528999999999998e+00   7.3380000000000001e-01   2.8730000000000002e+00   5.2980000000000005e-01   2.5979999999999998e-01   2.4770000000000000e-01
   6.0175000000000001e+00  -4.5264200000000002e+01   1.1452140000000000e+02   7.5616000000000003e+00   1.0695800000000000e+01   3.6265999999999998e+00   2.2195000000000000e+00   3.3350000000000002e-01   2.7858999999999998e+00   4.2380000000000001e-01   1.4430000000000001e-01   2.1679999999999999e-01
   4.6288000000000000e+00  -4.1109299999999998e+01   1.0131070000000000e+02   6.6928000000000001e+00   9.5443999999999996e+00   3.3635000000000002e+00   2.2639000000000000e+00   2.4460000000000001e-01   2.7858999999999998e+00   4.1420000000000001e-01   1.7319999999999999e-01   2.3890000000000000e-01
   4.1660000000000004e+00  -3.7438099999999999e+01   8.7756799999999998e+01   5.7571000000000003e+00   8.0884999999999998e+00   3.1705000000000001e+00   1.9088000000000001e+00   7.3380000000000001e-01   3.1341999999999999e+00   4.3350000000000000e-01   2.6939999999999997e-01   2.5209999999999999e-01
   2.7111999999999998e+00  -3.4866000000000000e+01   7.2916200000000003e+01   4.8597000000000001e+00   6.7752999999999997e+00   2.9468999999999999e+00   2.3527000000000000e+00   3.1130000000000002e-01   3.0470999999999999e+00   4.6239999999999998e-01   2.5019999999999998e-01   1.8140000000000001e-01
   1.1902999999999999e+00  -3.0271400000000000e+01   6.0734900000000003e+01   4.1245000000000003e+00   5.6429000000000000e+00   2.7101000000000002e+00   2.1972999999999998e+00   3.5580000000000001e-01   3.1341999999999999e+00   4.2380000000000001e-01   2.0210000000000000e-01   1.6810000000000000e-01
   6.6100000000000006e-02  -2.6446300000000001e+01   4.8553600000000003e+01   3.4466000000000001e+00   4.5105000000000004e+00   2.3767999999999998e+00   2.1084999999999998e+00   8.0049999999999999e-01   2.6118000000000001e+00   4.0460000000000002e-01   2.8870000000000001e-01   1.9910000000000000e-01
  -1.2564000000000000e+00  -2.2027600000000000e+01   3.8431100000000001e+01   2.6732999999999998e+00   3.5493999999999999e+00   2.0785999999999998e+00   2.0640999999999998e+00   3.5580000000000001e-01   3.4824000000000002e+00   4.6239999999999998e-01   2.5979999999999998e-01   1.7690000000000000e-01
  -2.0499000000000001e+00  -1.7740800000000000e+01   2.9252300000000002e+01   2.1099999999999999e+00   2.7595999999999998e+00   1.7059000000000000e+00   2.2860999999999998e+00   4.2249999999999999e-01   3.0470999999999999e+00   4.2380000000000001e-01   2.2130000000000000e-01   2.5209999999999999e-01
  -2.2924000000000002e+00  -1.2047000000000001e+01   2.2303799999999999e+01   1.8045000000000000e+00   2.1124999999999998e+00   1.2892999999999999e+00   2.0640999999999998e+00   4.8920000000000002e-01   2.6118000000000001e+00   3.6599999999999999e-01   2.2130000000000000e-01   2.2120000000000001e-01
  -2.4466999999999999e+00  -6.6170999999999998e+00   1.6213100000000001e+01   1.6422000000000001e+00   1.5795999999999999e+00   7.6739999999999997e-01   2.2195000000000000e+00   4.6689999999999998e-01   2.9600000000000000e+00   5.2980000000000005e-01   2.5979999999999998e-01   2.2120000000000001e-01
  -2.6010000000000000e+00  -3.0337000000000001e+00   1.1494999999999999e+01   1.2221000000000000e+00   9.3259999999999998e-01   4.8240000000000000e-01   2.1972999999999998e+00   4.8920000000000002e-01   2.5247000000000002e+00   3.9489999999999997e-01   2.2130000000000000e-01   2.4329999999999999e-01
  -2.8214000000000001e+00  -1.4948999999999999e+00   7.3773999999999997e+00   9.1659999999999997e-01   6.9469999999999998e-01   2.7189999999999998e-01   2.4413999999999998e+00   4.0020000000000000e-01   3.3083000000000000e+00   4.5269999999999999e-01   2.4060000000000001e-01   1.9910000000000000e-01
  -2.2483000000000000e+00   1.9789999999999999e-01   4.1176000000000004e+00   7.7329999999999999e-01   3.9010000000000000e-01  -4.3900000000000002e-02   2.1972999999999998e+00   5.5589999999999995e-01   2.0893999999999999e+00   4.6239999999999998e-01   3.0790000000000001e-01   2.4329999999999999e-01
  -5.5110000000000003e-01   9.8929999999999996e-01   1.8872000000000000e+00   5.2510000000000001e-01   7.6100000000000001e-02  -8.7700000000000000e-02   2.0419000000000000e+00   4.6689999999999998e-01   2.8730000000000002e+00   4.6239999999999998e-01   2.9830000000000001e-01   2.6100000000000001e-01
  -1.1020000000000001e-01  -3.7369999999999998e-01   1.5441000000000000e+00   3.2460000000000000e-01  -1.3320000000000001e-01  -3.9500000000000000e-02   2.3748999999999998e+00   4.4469999999999998e-01   3.3953000000000002e+00   3.5639999999999999e-01   2.2130000000000000e-01   2.1679999999999999e-01
  -3.9679999999999999e-01  -3.0780000000000002e-01   1.2867999999999999e+00   4.2009999999999997e-01  -6.6600000000000006e-02  -7.4499999999999997e-02   2.3971000000000000e+00   7.1150000000000002e-01   3.4824000000000002e+00   3.6599999999999999e-01   1.7319999999999999e-01   1.9910000000000000e-01
  -6.1719999999999997e-01   5.4959999999999998e-01  -1.7160000000000000e-01   2.9599999999999999e-01   9.4999999999999998e-03  -9.2100000000000001e-02   2.2416999999999998e+00   5.7809999999999995e-01   2.4377000000000000e+00   3.7569999999999998e-01   2.0210000000000000e-01   2.1679999999999999e-01
  -3.3060000000000000e-01   6.6000000000000003e-02   5.1470000000000005e-01   4.0100000000000002e-01  -1.9000000000000000e-02  -7.0199999999999999e-02   2.1307000000000000e+00   4.0020000000000000e-01   3.3953000000000002e+00   4.3350000000000000e-01   2.9830000000000001e-01   2.2559999999999999e-01
  -1.7630000000000001e-01  -4.8359999999999997e-01   1.1152000000000000e+00   2.5779999999999997e-01  -7.6100000000000001e-02  -8.3299999999999999e-02   2.1972999999999998e+00   7.1150000000000002e-01   3.2212000000000001e+00   4.0460000000000002e-01   1.9239999999999999e-01   2.1679999999999999e-01
  -2.4249999999999999e-01   3.0780000000000002e-01   1.3725000000000001e+00   4.6779999999999999e-01   0.0000000000000000e+00  -1.0090000000000000e-01   2.1972999999999998e+00   3.7800000000000000e-01   3.3083000000000000e+00   4.7199999999999998e-01   2.0210000000000000e-01   2.0790000000000000e-01
  -6.3919999999999999e-01   2.1980000000000000e-01   1.6298999999999999e+00   5.0600000000000001e-01  -9.4999999999999998e-03  -5.7000000000000002e-02   2.3527000000000000e+00   6.6710000000000003e-01   3.1341999999999999e+00   5.1049999999999995e-01   2.0210000000000000e-01   1.8140000000000001e-01
  -4.4080000000000003e-01  -3.2979999999999998e-01   9.4359999999999999e-01   3.7240000000000001e-01   1.9000000000000000e-02  -1.0090000000000000e-01   2.0863000000000000e+00   6.4480000000000004e-01   2.9600000000000000e+00   4.3350000000000000e-01   2.6939999999999997e-01   2.8310000000000002e-01
  -4.4080000000000003e-01   1.9789999999999999e-01   5.1470000000000005e-01   3.9140000000000003e-01  -5.7099999999999998e-02  -3.5099999999999999e-02   2.1751000000000000e+00   3.5580000000000001e-01   2.8730000000000002e+00   4.6239999999999998e-01   1.7319999999999999e-01   1.9910000000000000e-01
  -3.5270000000000001e-01   3.2979999999999998e-01   1.8015000000000001e+00   3.3420000000000000e-01   2.8500000000000001e-02  -9.6500000000000002e-02   2.3304999999999998e+00   6.8930000000000002e-01   3.0470999999999999e+00   3.6599999999999999e-01   2.5979999999999998e-01   2.3000000000000001e-01
  -6.1719999999999997e-01  -1.0990000000000000e-01   2.5740000000000002e-01   2.5779999999999997e-01  -4.7600000000000003e-02  -7.4499999999999997e-02   2.1307000000000000e+00   6.6710000000000003e-01   2.1764999999999999e+00   4.2380000000000001e-01   1.3469999999999999e-01   2.3000000000000001e-01
  -3.7469999999999998e-01  -1.7590000000000000e-01   1.3725000000000001e+00   3.2460000000000000e-01  -3.8100000000000002e-02  -1.7500000000000002e-02   2.1972999999999998e+00   4.2249999999999999e-01   3.1341999999999999e+00   4.2380000000000001e-01   1.9239999999999999e-01   2.3890000000000000e-01
  -3.3060000000000000e-01   3.5170000000000001e-01   4.2890000000000000e-01   3.3420000000000000e-01  -8.5599999999999996e-02  -7.4499999999999997e-02   2.2195000000000000e+00   5.1139999999999997e-01   3.3953000000000002e+00   4.4309999999999999e-01   1.7319999999999999e-01   1.9910000000000000e-01
  -4.4080000000000003e-01   0.0000000000000000e+00   6.8630000000000002e-01   3.4370000000000001e-01  -6.6600000000000006e-02  -7.4499999999999997e-02   2.3527000000000000e+00   7.3380000000000001e-01   3.1341999999999999e+00   5.1049999999999995e-01   2.8870000000000001e-01   1.8140000000000001e-01
  -5.7310000000000005e-01  -2.1999999999999999e-02   1.0294000000000001e+00   4.4869999999999999e-01  -3.8100000000000002e-02  -1.0520000000000000e-01   2.1751000000000000e+00   5.3369999999999995e-01   2.9600000000000000e+00   4.9130000000000001e-01   2.9830000000000001e-01   2.6540000000000002e-01
  -5.2900000000000003e-01   1.7590000000000000e-01   1.3725000000000001e+00   3.8190000000000002e-01   5.7099999999999998e-02  -1.2280000000000001e-01   2.1972999999999998e+00   5.1139999999999997e-01   3.2212000000000001e+00   4.4309999999999999e-01   2.1170000000000000e-01   2.5209999999999999e-01
  -6.3919999999999999e-01   8.7900000000000006e-02   6.0050000000000003e-01   3.3420000000000000e-01   9.4999999999999998e-03  -9.2100000000000001e-02   2.2416999999999998e+00   5.1139999999999997e-01   2.4377000000000000e+00   4.8159999999999997e-01   2.3089999999999999e-01   2.1679999999999999e-01
  -2.8649999999999998e-01   4.3999999999999997e-02   1.1152000000000000e+00   3.2460000000000000e-01  -5.7099999999999998e-02  -9.2100000000000001e-02   2.0863000000000000e+00   6.4480000000000004e-01   2.7858999999999998e+00   3.7569999999999998e-01   2.6939999999999997e-01   2.2559999999999999e-01
  -5.7310000000000005e-01   4.3999999999999997e-02   1.4582999999999999e+00   4.2959999999999998e-01  -1.9000000000000000e-02  -5.7000000000000002e-02   2.1084999999999998e+00   4.4469999999999998e-01   2.9600000000000000e+00   4.0460000000000002e-01   2.5019999999999998e-01   1.8140000000000001e-01
  -5.0700000000000001e-01   8.7900000000000006e-02   1.1152000000000000e+00   4.3919999999999998e-01  -5.7099999999999998e-02  -6.5799999999999997e-02   2.0640999999999998e+00   3.3350000000000002e-01   2.7858999999999998e+00   4.1420000000000001e-01   2.2130000000000000e-01   2.4329999999999999e-01
  -4.8490000000000000e-01   1.0990000000000000e-01   6.8630000000000002e-01   3.4370000000000001e-01  -1.0470000000000000e-01  -9.6500000000000002e-02   2.3083000000000000e+00   5.1139999999999997e-01   2.8730000000000002e+00   4.6239999999999998e-01   3.6559999999999998e-01   2.8310000000000002e-01
  -4.6289999999999998e-01   1.3189999999999999e-01   9.4359999999999999e-01   3.6280000000000001e-01  -2.8500000000000001e-02  -5.7000000000000002e-02   2.1307000000000000e+00   4.0020000000000000e-01   2.2635999999999998e+00   4.8159999999999997e-01   1.8279999999999999e-01   2.4770000000000000e-01
  -5.2900000000000003e-01   0.0000000000000000e+00   4.2890000000000000e-01   3.7240000000000001e-01   3.8100000000000002e-02  -7.8899999999999998e-02   2.2416999999999998e+00   5.1139999999999997e-01   2.8730000000000002e+00   4.3350000000000000e-01   2.3089999999999999e-01   2.1229999999999999e-01
  -3.3060000000000000e-01  -8.7900000000000006e-02   8.5780000000000001e-01   3.4370000000000001e-01   9.4999999999999998e-03  -3.5099999999999999e-02   2.1528999999999998e+00   5.7809999999999995e-01   2.9600000000000000e+00   4.1420000000000001e-01   2.0210000000000000e-01   2.4329999999999999e-01
  -4.6289999999999998e-01   1.0990000000000000e-01   8.5780000000000001e-01   4.2009999999999997e-01  -4.7600000000000003e-02  -7.4499999999999997e-02   2.2639000000000000e+00   4.0020000000000000e-01   3.1341999999999999e+00   3.9489999999999997e-01   2.1170000000000000e-01   1.9460000000000000e-01
  -5.9509999999999996e-01   1.9789999999999999e-01   1.0294000000000001e+00   4.0100000000000002e-01   1.9000000000000000e-02  -6.1400000000000003e-02   2.1307000000000000e+00   6.0040000000000004e-01   3.2212000000000001e+00   3.9489999999999997e-01   2.2130000000000000e-01   2.2120000000000001e-01
  -3.0859999999999999e-01   1.5390000000000001e-01   1.4582999999999999e+00   3.7240000000000001e-01  -1.9000000000000000e-02  -1.0090000000000000e-01   2.3083000000000000e+00   7.1150000000000002e-01   3.0470999999999999e+00   4.6239999999999998e-01   2.1170000000000000e-01   1.6370000000000001e-01
  -3.3060000000000000e-01  -6.6000000000000003e-02   1.4582999999999999e+00   3.5330000000000000e-01   5.7099999999999998e-02  -8.3299999999999999e-02   2.0419000000000000e+00   6.0040000000000004e-01   3.0470999999999999e+00   4.5269999999999999e-01   2.7900000000000003e-01   2.5209999999999999e-01
  -3.5270000000000001e-01   2.1980000000000000e-01   1.8015000000000001e+00   3.9140000000000003e-01   5.7099999999999998e-02  -8.7700000000000000e-02   1.9753000000000001e+00   5.7809999999999995e-01   2.5247000000000002e+00   4.3350000000000000e-01   3.0790000000000001e-01   2.0349999999999999e-01
  -3.7469999999999998e-01   6.6000000000000003e-02   9.4359999999999999e-01   3.7240000000000001e-01  -1.0470000000000000e-01  -1.0520000000000000e-01   2.2860999999999998e+00   5.1139999999999997e-01   2.1764999999999999e+00   5.1049999999999995e-01   2.6939999999999997e-01   2.0790000000000000e-01
  -5.7310000000000005e-01  -6.6000000000000003e-02   1.4582999999999999e+00   3.5330000000000000e-01  -7.6100000000000001e-02  -7.0199999999999999e-02   2.2639000000000000e+00   4.2249999999999999e-01   3.2212000000000001e+00   3.0819999999999997e-01   2.2130000000000000e-01   2.1229999999999999e-01
  -4.6289999999999998e-01   2.1980000000000000e-01   1.4582999999999999e+00   4.5829999999999999e-01  -9.4999999999999998e-03  -1.0090000000000000e-01   2.0863000000000000e+00   6.6710000000000003e-01   2.5247000000000002e+00   4.5269999999999999e-01   2.5019999999999998e-01   2.3890000000000000e-01
  -5.7310000000000005e-01   6.6000000000000003e-02   4.2890000000000000e-01   3.7240000000000001e-01  -9.5200000000000007e-02  -5.2600000000000001e-02   2.1307000000000000e+00   4.6689999999999998e-01   3.3953000000000002e+00   4.3350000000000000e-01   2.3089999999999999e-01   2.3440000000000000e-01
  -3.5270000000000001e-01  -2.1980000000000000e-01   1.4582999999999999e+00   3.3420000000000000e-01  -3.8100000000000002e-02  -6.1400000000000003e-02   2.1084999999999998e+00   6.2260000000000004e-01   2.6989000000000001e+00   4.9130000000000001e-01   2.4060000000000001e-01   2.3890000000000000e-01
  -3.3060000000000000e-01  -8.7900000000000006e-02   1.3725000000000001e+00   3.3420000000000000e-01   1.9000000000000000e-02  -1.1400000000000000e-01   1.9753000000000001e+00   5.3369999999999995e-01   2.2635999999999998e+00   3.9489999999999997e-01   2.0210000000000000e-01   2.1229999999999999e-01
  -4.4080000000000003e-01   2.1980000000000000e-01   1.4582999999999999e+00   4.3919999999999998e-01  -2.8500000000000001e-02  -1.2280000000000001e-01   2.1084999999999998e+00   4.4469999999999998e-01   1.8283000000000000e+00   5.0090000000000001e-01   2.0210000000000000e-01   2.8749999999999998e-01
  -4.1880000000000001e-01   6.6000000000000003e-02   0.0000000000000000e+00   3.6280000000000001e-01  -1.5229999999999999e-01  -8.3299999999999999e-02   2.0196999999999998e+00   5.5589999999999995e-01   2.7858999999999998e+00   3.8529999999999998e-01   1.4430000000000001e-01   2.3890000000000000e-01
  -2.8649999999999998e-01   1.0990000000000000e-01   1.8872000000000000e+00   4.0100000000000002e-01   1.9000000000000000e-02  -5.2600000000000001e-02   2.2195000000000000e+00   4.0020000000000000e-01   2.6118000000000001e+00   4.4309999999999999e-01   1.6360000000000000e-01   2.5659999999999999e-01
  -4.8490000000000000e-01   2.4179999999999999e-01   9.4359999999999999e-01   4.2959999999999998e-01  -1.9000000000000000e-02  -7.0199999999999999e-02   2.1307000000000000e+00   5.1139999999999997e-01   2.6989000000000001e+00   3.8529999999999998e-01   2.6939999999999997e-01   2.2559999999999999e-01
  -4.6289999999999998e-01   1.0990000000000000e-01   1.2010000000000001e+00   3.8190000000000002e-01  -9.5200000000000007e-02  -7.8899999999999998e-02   2.0863000000000000e+00   5.5589999999999995e-01   2.0893999999999999e+00   4.4309999999999999e-01   1.3469999999999999e-01   2.2559999999999999e-01
  -4.1880000000000001e-01  -1.0990000000000000e-01   9.4359999999999999e-01   3.1509999999999999e-01  -9.4999999999999998e-03  -3.5099999999999999e-02   2.1528999999999998e+00   5.1139999999999997e-01   2.9600000000000000e+00   4.6239999999999998e-01   2.0210000000000000e-01   2.3440000000000000e-01
  -3.7469999999999998e-01   3.0780000000000002e-01   1.9730000000000001e+00   4.1049999999999998e-01   4.7600000000000003e-02  -1.1400000000000000e-01   1.9975000000000001e+00   5.1139999999999997e-01   2.2635999999999998e+00   4.1420000000000001e-01   1.8279999999999999e-01   2.3440000000000000e-01
  -3.5270000000000001e-01   8.7900000000000006e-02   1.0294000000000001e+00   3.4370000000000001e-01  -1.4269999999999999e-01  -5.7000000000000002e-02   2.3748999999999998e+00   4.0020000000000000e-01   3.1341999999999999e+00   4.5269999999999999e-01   1.9239999999999999e-01   2.2559999999999999e-01
  -3.7469999999999998e-01   2.1980000000000000e-01   6.8630000000000002e-01   3.8190000000000002e-01   0.0000000000000000e+00  -9.2100000000000001e-02   2.0640999999999998e+00   6.6710000000000003e-01   2.9600000000000000e+00   3.9489999999999997e-01   2.6939999999999997e-01   2.0790000000000000e-01
  -5.2900000000000003e-01   1.9789999999999999e-01   1.3725000000000001e+00   3.9140000000000003e-01  -1.9000000000000000e-02  -8.3299999999999999e-02   2.1307000000000000e+00   6.2260000000000004e-01   2.2635999999999998e+00   4.7199999999999998e-01   1.7319999999999999e-01   2.6540000000000002e-01
  -4.8490000000000000e-01   1.9789999999999999e-01   1.0294000000000001e+00   4.0100000000000002e-01  -7.6100000000000001e-02  -4.3900000000000002e-02   2.2195000000000000e+00   6.8930000000000002e-01   2.9600000000000000e+00   4.9130000000000001e-01   2.5019999999999998e-01   2.4329999999999999e-01
  -3.7469999999999998e-01   8.7900000000000006e-02   1.2867999999999999e+00   3.9140000000000003e-01  -5.7099999999999998e-02  -8.3299999999999999e-02   2.1307000000000000e+00   6.6710000000000003e-01   2.1764999999999999e+00   5.1049999999999995e-01   2.7900000000000003e-01   2.1229999999999999e-01
  -4.4080000000000003e-01   1.7590000000000000e-01   7.7210000000000001e-01   4.2009999999999997e-01  -1.9000000000000000e-02  -1.0960000000000000e-01   2.0419000000000000e+00   4.8920000000000002e-01   2.6989000000000001e+00   4.0460000000000002e-01   1.9239999999999999e-01   2.3890000000000000e-01
  -2.4249999999999999e-01   1.9789999999999999e-01   1.4582999999999999e+00   3.9140000000000003e-01  -7.6100000000000001e-02  -9.6500000000000002e-02   2.1307000000000000e+00   4.8920000000000002e-01   3.1341999999999999e+00   3.8529999999999998e-01   2.3089999999999999e-01   2.4329999999999999e-01
  -2.4249999999999999e-01  -1.9789999999999999e-01   1.7157000000000000e+00   3.7240000000000001e-01  -3.8100000000000002e-02  -1.1840000000000001e-01   2.3083000000000000e+00   6.0040000000000004e-01   2.7858999999999998e+00   4.4309999999999999e-01   1.6360000000000000e-01   1.9910000000000000e-01
  -3.9679999999999999e-01   1.5390000000000001e-01   1.5441000000000000e+00   3.5330000000000000e-01  -8.5599999999999996e-02  -6.1400000000000003e-02   2.1751000000000000e+00   5.5589999999999995e-01   2.6118000000000001e+00   4.6239999999999998e-01   2.1170000000000000e-01   2.4770000000000000e-01
  -2.2040000000000001e-01   2.1999999999999999e-02   1.2867999999999999e+00   4.2009999999999997e-01  -1.0470000000000000e-01  -6.1400000000000003e-02   2.1751000000000000e+00   8.0049999999999999e-01   3.0470999999999999e+00   3.9489999999999997e-01   2.7900000000000003e-01   2.4770000000000000e-01
  -1.9839999999999999e-01   2.4179999999999999e-01   1.1152000000000000e+00   2.5779999999999997e-01  -1.9980000000000001e-01  -9.2100000000000001e-02   2.1528999999999998e+00   7.3380000000000001e-01   2.5247000000000002e+00   3.7569999999999998e-01   2.6939999999999997e-01   1.9910000000000000e-01
  -5.0700000000000001e-01   2.1999999999999999e-02   9.4359999999999999e-01   3.1509999999999999e-01  -8.5599999999999996e-02  -6.1400000000000003e-02   2.1972999999999998e+00   5.3369999999999995e-01   2.2635999999999998e+00   4.3350000000000000e-01   2.2130000000000000e-01   2.4770000000000000e-01
  -4.6289999999999998e-01   1.5390000000000001e-01   1.3725000000000001e+00   3.7240000000000001e-01  -2.8500000000000001e-02  -6.1400000000000003e-02   2.1528999999999998e+00   7.1150000000000002e-01   3.4824000000000002e+00   4.6239999999999998e-01   1.7319999999999999e-01   1.9910000000000000e-01
  -3.5270000000000001e-01   0.0000000000000000e+00   2.5740000000000002e-01   4.1049999999999998e-01  -1.9000000000000000e-02  -9.6500000000000002e-02   2.1307000000000000e+00   6.2260000000000004e-01   1.8283000000000000e+00   4.6239999999999998e-01   1.6360000000000000e-01   2.2120000000000001e-01
  -4.4080000000000003e-01   6.6000000000000003e-02   1.0294000000000001e+00   3.9140000000000003e-01  -3.8100000000000002e-02  -1.2280000000000001e-01   2.1972999999999998e+00   5.5589999999999995e-01   2.7858999999999998e+00   4.3350000000000000e-01   2.5979999999999998e-01   2.0349999999999999e-01
  -5.7310000000000005e-01   2.4179999999999999e-01   1.1152000000000000e+00   4.4869999999999999e-01   6.6600000000000006e-02  -1.1400000000000000e-01   2.1751000000000000e+00   5.5589999999999995e-01   2.8730000000000002e+00   4.8159999999999997e-01   1.9239999999999999e-01   1.9910000000000000e-01
  -4.6289999999999998e-01   4.3999999999999997e-02   9.4359999999999999e-01   2.8639999999999999e-01   4.7600000000000003e-02  -1.0960000000000000e-01   2.3083000000000000e+00   4.2249999999999999e-01   3.1341999999999999e+00   3.8529999999999998e-01   2.3089999999999999e-01   2.4329999999999999e-01
  -5.7310000000000005e-01   4.3999999999999997e-02   1.0294000000000001e+00   3.2460000000000000e-01  -9.5200000000000007e-02  -7.0199999999999999e-02   1.9975000000000001e+00   7.1150000000000002e-01   2.8730000000000002e+00   4.2380000000000001e-01   2.2130000000000000e-01   2.4770000000000000e-01
  -6.3919999999999999e-01   1.0990000000000000e-01   1.7157000000000000e+00   3.3420000000000000e-01  -9.5200000000000007e-02  -6.1400000000000003e-02   2.3083000000000000e+00   4.6689999999999998e-01   2.7858999999999998e+00   4.0460000000000002e-01   2.2130000000000000e-01   2.4329999999999999e-01
  -4.4080000000000003e-01   1.5390000000000001e-01   3.4310000000000002e-01   4.0100000000000002e-01  -6.6600000000000006e-02  -7.4499999999999997e-02   2.1751000000000000e+00   4.0020000000000000e-01   2.2635999999999998e+00   4.9130000000000001e-01   1.6360000000000000e-01   2.0790000000000000e-01
  -4.4080000000000003e-01   1.0990000000000000e-01   1.2010000000000001e+00   3.0549999999999999e-01  -1.9000000000000000e-02  -1.1840000000000001e-01   2.1528999999999998e+00   6.0040000000000004e-01   2.9600000000000000e+00   4.6239999999999998e-01   2.6939999999999997e-01   2.3440000000000000e-01
  -3.9679999999999999e-01   8.7900000000000006e-02   5.1470000000000005e-01   4.2959999999999998e-01  -9.4999999999999998e-03  -8.7700000000000000e-02   2.1528999999999998e+00   5.7809999999999995e-01   3.0470999999999999e+00   4.0460000000000002e-01   2.5019999999999998e-01   2.1679999999999999e-01
  -5.5110000000000003e-01   1.9789999999999999e-01   1.8872000000000000e+00   3.3420000000000000e-01  -5.7099999999999998e-02  -7.4499999999999997e-02   2.2416999999999998e+00   5.1139999999999997e-01   1.9153000000000000e+00   5.2020000000000000e-01   1.9239999999999999e-01   2.3890000000000000e-01
  -4.6289999999999998e-01  -8.7900000000000006e-02   1.2010000000000001e+00   3.5330000000000000e-01  -9.4999999999999998e-03  -9.2100000000000001e-02   2.2639000000000000e+00   5.5589999999999995e-01   2.6989000000000001e+00   4.4309999999999999e-01   2.2130000000000000e-01   2.3440000000000000e-01
  -3.0859999999999999e-01   1.0990000000000000e-01   9.4359999999999999e-01   3.9140000000000003e-01   9.4999999999999998e-03  -7.4499999999999997e-02   2.2416999999999998e+00   5.5589999999999995e-01   2.5247000000000002e+00   4.2380000000000001e-01   2.9830000000000001e-01   2.2120000000000001e-01
  -3.0859999999999999e-01   1.3189999999999999e-01   8.5780000000000001e-01   4.2959999999999998e-01   1.9000000000000000e-02  -1.7500000000000002e-02   1.9753000000000001e+00   5.5589999999999995e-01   2.8730000000000002e+00   4.7199999999999998e-01   2.5019999999999998e-01   2.4770000000000000e-01
  -6.3919999999999999e-01   3.2979999999999998e-01   7.7210000000000001e-01   4.6779999999999999e-01  -9.5200000000000007e-02  -4.8200000000000000e-02   2.1751000000000000e+00   5.7809999999999995e-01   2.4377000000000000e+00   4.3350000000000000e-01   1.5400000000000000e-01   2.3440000000000000e-01
  -4.4080000000000003e-01   4.3999999999999997e-02   8.5780000000000001e-01   2.9599999999999999e-01  -1.1420000000000000e-01  -5.2600000000000001e-02   2.2416999999999998e+00   5.5589999999999995e-01   3.1341999999999999e+00   4.6239999999999998e-01   1.8279999999999999e-01   2.3440000000000000e-01
  -6.3919999999999999e-01  -6.6000000000000003e-02   7.7210000000000001e-01   3.3420000000000000e-01  -6.6600000000000006e-02  -4.8200000000000000e-02   1.9753000000000001e+00   4.6689999999999998e-01   3.0470999999999999e+00   4.3350000000000000e-01   1.6360000000000000e-01   2.1229999999999999e-01
  -5.9509999999999996e-01   0.0000000000000000e+00   1.1152000000000000e+00   3.5330000000000000e-01   2.8500000000000001e-02  -1.0090000000000000e-01   2.4192000000000000e+00   6.6710000000000003e-01   3.0470999999999999e+00   4.1420000000000001e-01   2.1170000000000000e-01   2.6100000000000001e-01
  -6.1719999999999997e-01  -4.3999999999999997e-02   8.5780000000000001e-01   3.1509999999999999e-01  -7.6100000000000001e-02  -1.3200000000000000e-02   2.0640999999999998e+00   4.4469999999999998e-01   2.9600000000000000e+00   3.9489999999999997e-01   2.7900000000000003e-01   2.2120000000000001e-01
  -4.1880000000000001e-01   2.1980000000000000e-01   9.4359999999999999e-01   4.1049999999999998e-01  -7.6100000000000001e-02  -3.9500000000000000e-02   2.0640999999999998e+00   6.0040000000000004e-01   2.6989000000000001e+00   4.3350000000000000e-01   2.6939999999999997e-01   2.2559999999999999e-01
  -3.3060000000000000e-01  -8.7900000000000006e-02   1.5441000000000000e+00   3.4370000000000001e-01  -7.6100000000000001e-02  -6.5799999999999997e-02   2.1528999999999998e+00   6.6710000000000003e-01   2.4377000000000000e+00   3.7569999999999998e-01   1.1550000000000001e-01   1.8140000000000001e-01
  -3.7469999999999998e-01  -2.1999999999999999e-02   6.0050000000000003e-01   4.0100000000000002e-01   0.0000000000000000e+00  -1.2720000000000001e-01   2.2416999999999998e+00   4.6689999999999998e-01   2.2635999999999998e+00   4.7199999999999998e-01   2.8870000000000001e-01   2.4329999999999999e-01
  -4.8490000000000000e-01   1.9789999999999999e-01   1.0294000000000001e+00   4.2959999999999998e-01   2.8500000000000001e-02  -4.8200000000000000e-02   2.0196999999999998e+00   6.2260000000000004e-01   2.1764999999999999e+00   4.3350000000000000e-01   2.3089999999999999e-01   2.3440000000000000e-01
  -5.0700000000000001e-01  -4.3999999999999997e-02   3.4310000000000002e-01   4.7739999999999999e-01  -3.8100000000000002e-02  -5.7000000000000002e-02   1.8644000000000001e+00   6.8930000000000002e-01   2.6989000000000001e+00   4.5269999999999999e-01   2.5019999999999998e-01   2.7870000000000000e-01
  -5.5110000000000003e-01   2.1999999999999999e-02   5.1470000000000005e-01   4.0100000000000002e-01  -3.8100000000000002e-02  -6.5799999999999997e-02   2.1972999999999998e+00   6.4480000000000004e-01   2.5247000000000002e+00   3.8529999999999998e-01   2.1170000000000000e-01   2.4770000000000000e-01
  -4.1880000000000001e-01   2.4179999999999999e-01   1.5441000000000000e+00   3.3420000000000000e-01  -6.6600000000000006e-02  -8.3299999999999999e-02   2.1972999999999998e+00   4.8920000000000002e-01   2.5247000000000002e+00   4.7199999999999998e-01   2.3089999999999999e-01   2.2120000000000001e-01
  -3.9679999999999999e-01   2.1980000000000000e-01   6.0050000000000003e-01   4.0100000000000002e-01  -1.4269999999999999e-01  -3.9500000000000000e-02   2.0419000000000000e+00   6.4480000000000004e-01   2.8730000000000002e+00   5.2020000000000000e-01   1.8279999999999999e-01   2.5209999999999999e-01
  -3.5270000000000001e-01   4.3969999999999998e-01   9.4359999999999999e-01   3.5330000000000000e-01  -1.1420000000000000e-01  -7.8899999999999998e-02   2.1307000000000000e+00   5.3369999999999995e-01   2.6989000000000001e+00   4.6239999999999998e-01   1.6360000000000000e-01   2.3890000000000000e-01
  -3.5270000000000001e-01   2.1980000000000000e-01   1.5441000000000000e+00   3.4370000000000001e-01  -8.5599999999999996e-02  -8.7700000000000000e-02   2.1751000000000000e+00   7.5600000000000001e-01   2.8730000000000002e+00   4.2380000000000001e-01   2.5019999999999998e-01   2.1679999999999999e-01
  -5.7310000000000005e-01   1.3189999999999999e-01   1.2867999999999999e+00   3.3420000000000000e-01  -6.6600000000000006e-02  -7.4499999999999997e-02   2.1972999999999998e+00   4.6689999999999998e-01   2.1764999999999999e+00   4.6239999999999998e-01   2.0210000000000000e-01   2.2120000000000001e-01
  -4.1880000000000001e-01   0.0000000000000000e+00   8.5780000000000001e-01   4.2959999999999998e-01  -9.5200000000000007e-02  -4.3900000000000002e-02   2.1084999999999998e+00   5.1139999999999997e-01   2.9600000000000000e+00   4.2380000000000001e-01   2.7900000000000003e-01   2.5209999999999999e-01
  -3.7469999999999998e-01   1.9789999999999999e-01   1.9730000000000001e+00   4.2009999999999997e-01  -9.4999999999999998e-03  -6.5799999999999997e-02   2.2639000000000000e+00   6.4480000000000004e-01   2.5247000000000002e+00   5.1049999999999995e-01   2.0210000000000000e-01   2.3890000000000000e-01
  -3.5270000000000001e-01   1.0990000000000000e-01   1.5441000000000000e+00   4.0100000000000002e-01   0.0000000000000000e+00  -6.1400000000000003e-02   1.8422000000000001e+00   5.3369999999999995e-01   2.5247000000000002e+00   4.8159999999999997e-01   2.3089999999999999e-01   2.2559999999999999e-01
  -4.4080000000000003e-01   6.6000000000000003e-02   1.7157000000000000e+00   3.9140000000000003e-01   6.6600000000000006e-02  -2.6300000000000000e-02   1.9532000000000000e+00   6.8930000000000002e-01   2.4377000000000000e+00   4.5269999999999999e-01   1.7319999999999999e-01   2.0349999999999999e-01
  -5.7310000000000005e-01   2.1980000000000000e-01   1.0294000000000001e+00   3.7240000000000001e-01  -3.8100000000000002e-02  -1.4470000000000000e-01   2.0196999999999998e+00   6.4480000000000004e-01   2.4377000000000000e+00   4.2380000000000001e-01   2.3089999999999999e-01   2.3440000000000000e-01
  -5.7310000000000005e-01   3.5170000000000001e-01   1.4582999999999999e+00   3.6280000000000001e-01  -1.9000000000000000e-02  -7.8899999999999998e-02   2.1528999999999998e+00   6.6710000000000003e-01   2.7858999999999998e+00   3.7569999999999998e-01   2.5019999999999998e-01   2.2120000000000001e-01
  -1.1020000000000001e-01   4.8359999999999997e-01   1.4582999999999999e+00   4.2009999999999997e-01  -1.0470000000000000e-01  -9.6500000000000002e-02   2.1528999999999998e+00   5.5589999999999995e-01   2.6989000000000001e+00   4.0460000000000002e-01   1.3469999999999999e-01   2.2120000000000001e-01
  -5.5110000000000003e-01  -8.7900000000000006e-02   7.7210000000000001e-01   3.8190000000000002e-01  -1.0470000000000000e-01  -1.1840000000000001e-01   2.1972999999999998e+00   4.4469999999999998e-01   2.6989000000000001e+00   3.4680000000000000e-01   1.5400000000000000e-01   2.2559999999999999e-01
  -6.8330000000000002e-01  -1.0990000000000000e-01   1.0294000000000001e+00   3.0549999999999999e-01  -3.8100000000000002e-02  -2.6300000000000000e-02   2.1751000000000000e+00   6.0040000000000004e-01   2.8730000000000002e+00   4.7199999999999998e-01   2.2130000000000000e-01   1.9020000000000001e-01
  -6.8330000000000002e-01   1.3189999999999999e-01   5.1470000000000005e-01   3.7240000000000001e-01  -1.3320000000000001e-01  -3.5099999999999999e-02   2.1751000000000000e+00   7.7820000000000000e-01   2.8730000000000002e+00   4.3350000000000000e-01   2.2130000000000000e-01   1.9460000000000000e-01
  -4.4080000000000003e-01   1.9789999999999999e-01   7.7210000000000001e-01   4.3919999999999998e-01   5.7099999999999998e-02  -6.5799999999999997e-02   2.1972999999999998e+00   5.3369999999999995e-01   3.0470999999999999e+00   4.1420000000000001e-01   2.1170000000000000e-01   2.1679999999999999e-01
  -4.4080000000000003e-01   2.8580000000000000e-01   7.7210000000000001e-01   4.2959999999999998e-01  -1.2370000000000000e-01  -7.8899999999999998e-02   2.1307000000000000e+00   8.2269999999999999e-01   2.6989000000000001e+00   4.9130000000000001e-01   2.5019999999999998e-01   2.1229999999999999e-01
  -3.7469999999999998e-01  -2.1999999999999999e-02   1.7157000000000000e+00   3.4370000000000001e-01  -1.3320000000000001e-01  -4.8200000000000000e-02   2.2416999999999998e+00   6.0040000000000004e-01   2.0024000000000002e+00   4.7199999999999998e-01   2.2130000000000000e-01   2.3440000000000000e-01
  -4.4080000000000003e-01   4.3999999999999997e-02   1.0294000000000001e+00   3.2460000000000000e-01  -8.5599999999999996e-02  -1.2280000000000001e-01   2.2639000000000000e+00   5.5589999999999995e-01   3.6564999999999999e+00   4.4309999999999999e-01   2.3089999999999999e-01   2.6979999999999998e-01
  -6.1719999999999997e-01   3.5170000000000001e-01   6.0050000000000003e-01   4.2959999999999998e-01  -3.8100000000000002e-02  -8.7700000000000000e-02   2.1751000000000000e+00   6.0040000000000004e-01   2.6118000000000001e+00   3.9489999999999997e-01   2.3089999999999999e-01   1.9910000000000000e-01
  -4.4080000000000003e-01   0.0000000000000000e+00   1.8015000000000001e+00   4.1049999999999998e-01  -7.6100000000000001e-02  -6.5799999999999997e-02   2.2195000000000000e+00   6.2260000000000004e-01   2.4377000000000000e+00   3.1790000000000002e-01   2.3089999999999999e-01   2.5209999999999999e-01
  -5.0700000000000001e-01  -1.0990000000000000e-01   1.7157000000000000e+00   4.2009999999999997e-01   0.0000000000000000e+00  -7.4499999999999997e-02   2.1084999999999998e+00   7.3380000000000001e-01   3.5695000000000001e+00   3.8529999999999998e-01   2.1170000000000000e-01   2.2559999999999999e-01
  -3.3060000000000000e-01   4.3999999999999997e-02   1.2867999999999999e+00   2.7689999999999998e-01  -7.6100000000000001e-02  -1.0520000000000000e-01   2.1528999999999998e+00   4.8920000000000002e-01   3.3083000000000000e+00   5.2980000000000005e-01   1.6360000000000000e-01   1.6810000000000000e-01
  -4.4080000000000003e-01   6.6000000000000003e-02   1.7160000000000000e-01   3.6280000000000001e-01  -7.6100000000000001e-02  -6.5799999999999997e-02   2.0196999999999998e+00   4.2249999999999999e-01   3.3953000000000002e+00   4.4309999999999999e-01   2.3089999999999999e-01   2.2120000000000001e-01
  -1.1902999999999999e+00   8.7900000000000006e-02   3.4310000000000002e-01   4.3919999999999998e-01  -9.5200000000000007e-02  -1.7500000000000002e-02   2.1972999999999998e+00   4.4469999999999998e-01   3.1341999999999999e+00   5.2980000000000005e-01   2.6939999999999997e-01   2.3440000000000000e-01
  -4.1880000000000001e-01   4.3999999999999997e-02   1.3725000000000001e+00   3.7240000000000001e-01  -2.8500000000000001e-02  -5.2600000000000001e-02   2.2860999999999998e+00   5.7809999999999995e-01   3.6564999999999999e+00   4.2380000000000001e-01   1.4430000000000001e-01   2.6540000000000002e-01
   5.7310000000000005e-01   2.8580000000000000e-01   1.7157000000000000e+00   4.1049999999999998e-01  -1.6180000000000000e-01  -6.1400000000000003e-02   1.9753000000000001e+00   7.3380000000000001e-01   3.4824000000000002e+00   4.2380000000000001e-01   1.7319999999999999e-01   1.9910000000000000e-01
  -6.1719999999999997e-01  -1.3189999999999999e-01  -3.4310000000000002e-01   3.3420000000000000e-01  -1.0470000000000000e-01  -1.3200000000000000e-02   2.1751000000000000e+00   5.7809999999999995e-01   2.4377000000000000e+00   3.9489999999999997e-01   2.2130000000000000e-01   1.9020000000000001e-01
  -1.3005000000000000e+00   8.7900000000000006e-02   1.7160000000000000e-01   4.2959999999999998e-01   9.4999999999999998e-03  -4.3900000000000002e-02   2.1751000000000000e+00   6.2260000000000004e-01   2.7858999999999998e+00   5.1049999999999995e-01   2.5019999999999998e-01   2.6100000000000001e-01
  -1.9839999999999999e-01   1.0990000000000000e-01   2.5740000000000002e-01   3.2460000000000000e-01  -4.7600000000000003e-02  -1.0090000000000000e-01   1.9532000000000000e+00   7.7820000000000000e-01   3.5695000000000001e+00   5.0090000000000001e-01   1.4430000000000001e-01   2.3440000000000000e-01
   2.1999999999999999e-02  -1.5390000000000001e-01   1.8872000000000000e+00   4.0100000000000002e-01  -9.5200000000000007e-02  -2.1899999999999999e-02   2.1528999999999998e+00   5.5589999999999995e-01   2.4377000000000000e+00   3.1790000000000002e-01   2.6939999999999997e-01   2.4329999999999999e-01
  -5.5110000000000003e-01   1.0990000000000000e-01   6.8630000000000002e-01   3.1509999999999999e-01  -1.0470000000000000e-01  -7.0199999999999999e-02   1.9975000000000001e+00   4.0020000000000000e-01   2.6989000000000001e+00   4.4309999999999999e-01   2.4060000000000001e-01   2.0790000000000000e-01
  -9.6989999999999998e-01   3.5170000000000001e-01   2.5740000000000002e-01   3.4370000000000001e-01   0.0000000000000000e+00  -8.3299999999999999e-02   2.0419000000000000e+00   7.1150000000000002e-01   2.9600000000000000e+00   4.6239999999999998e-01   1.0580000000000001e-01   1.8579999999999999e-01
  -3.3060000000000000e-01   1.3189999999999999e-01   1.2867999999999999e+00   3.7240000000000001e-01  -1.3320000000000001e-01  -5.7000000000000002e-02   2.0196999999999998e+00   4.6689999999999998e-01   2.4377000000000000e+00   4.5269999999999999e-01   1.6360000000000000e-01   2.3440000000000000e-01
   8.8200000000000001e-02   0.0000000000000000e+00   1.5441000000000000e+00   3.2460000000000000e-01  -2.2839999999999999e-01  -5.2600000000000001e-02   2.1528999999999998e+00   7.1150000000000002e-01   2.8730000000000002e+00   5.2020000000000000e-01   2.7900000000000003e-01   1.9910000000000000e-01
  -3.9679999999999999e-01  -6.6000000000000003e-02   7.7210000000000001e-01   3.9140000000000003e-01  -5.7099999999999998e-02  -9.6500000000000002e-02   1.9975000000000001e+00   8.2269999999999999e-01   2.4377000000000000e+00   4.9130000000000001e-01   2.3089999999999999e-01   2.3890000000000000e-01
  -8.1559999999999999e-01   2.6379999999999998e-01   5.1470000000000005e-01   3.7240000000000001e-01   4.7600000000000003e-02  -2.1899999999999999e-02   2.0419000000000000e+00   4.2249999999999999e-01   2.0024000000000002e+00   3.8529999999999998e-01   2.1170000000000000e-01   2.3890000000000000e-01
  -7.7149999999999996e-01  -1.5390000000000001e-01   1.0294000000000001e+00   3.8190000000000002e-01  -5.7099999999999998e-02   1.7500000000000002e-02   2.1528999999999998e+00   6.2260000000000004e-01   2.3506000000000000e+00   4.2380000000000001e-01   1.8279999999999999e-01   2.3000000000000001e-01
  -6.6100000000000006e-02   8.7900000000000006e-02   1.1152000000000000e+00   4.2959999999999998e-01  -3.8100000000000002e-02  -7.0199999999999999e-02   1.8644000000000001e+00   7.1150000000000002e-01   2.5247000000000002e+00   4.3350000000000000e-01   2.5979999999999998e-01   2.6100000000000001e-01
  -4.6289999999999998e-01   1.9789999999999999e-01   1.2867999999999999e+00   3.6280000000000001e-01  -1.1420000000000000e-01  -8.3299999999999999e-02   2.2195000000000000e+00   3.1130000000000002e-01   2.6989000000000001e+00   4.6239999999999998e-01   2.0210000000000000e-01   2.2120000000000001e-01
  -8.8170000000000004e-01   1.3189999999999999e-01   6.0050000000000003e-01   3.7240000000000001e-01  -9.5200000000000007e-02  -7.4499999999999997e-02   2.2195000000000000e+00   6.2260000000000004e-01   2.8730000000000002e+00   4.0460000000000002e-01   2.5019999999999998e-01   2.4329999999999999e-01
  -6.3919999999999999e-01   1.0990000000000000e-01   7.7210000000000001e-01   4.2009999999999997e-01  -8.5599999999999996e-02  -3.5099999999999999e-02   2.1307000000000000e+00   7.1150000000000002e-01   2.7858999999999998e+00   4.8159999999999997e-01   1.4430000000000001e-01   2.4329999999999999e-01
  -6.1719999999999997e-01   1.5390000000000001e-01   1.6298999999999999e+00   3.5330000000000000e-01  -8.5599999999999996e-02  -7.0199999999999999e-02   2.2639000000000000e+00   4.0020000000000000e-01   2.4377000000000000e+00   4.6239999999999998e-01   1.7319999999999999e-01   2.2120000000000001e-01
  -1.5429999999999999e-01  -8.7900000000000006e-02   1.4582999999999999e+00   4.1049999999999998e-01  -1.3320000000000001e-01  -7.8899999999999998e-02   2.2416999999999998e+00   8.4499999999999997e-01   2.4377000000000000e+00   3.7569999999999998e-01   1.7319999999999999e-01   2.4329999999999999e-01
  -4.4080000000000003e-01   1.7590000000000000e-01   7.7210000000000001e-01   2.9599999999999999e-01  -2.8500000000000001e-02  -1.2280000000000001e-01   2.0863000000000000e+00   5.5589999999999995e-01   2.9600000000000000e+00   5.1049999999999995e-01   2.4060000000000001e-01   2.2120000000000001e-01
  -7.0530000000000004e-01   2.1980000000000000e-01   9.4359999999999999e-01   5.0600000000000001e-01  -4.7600000000000003e-02  -5.2600000000000001e-02   2.2639000000000000e+00   5.1139999999999997e-01   2.5247000000000002e+00   4.1420000000000001e-01   1.7319999999999999e-01   2.0349999999999999e-01
  -4.4080000000000003e-01   1.0990000000000000e-01   1.0294000000000001e+00   4.2959999999999998e-01  -4.7600000000000003e-02  -8.7700000000000000e-02   2.2416999999999998e+00   7.5600000000000001e-01   2.3506000000000000e+00   4.7199999999999998e-01   2.5019999999999998e-01   2.0349999999999999e-01
  -3.5270000000000001e-01   1.0990000000000000e-01   1.9730000000000001e+00   4.0100000000000002e-01  -9.4999999999999998e-03  -7.0199999999999999e-02   1.9753000000000001e+00   6.4480000000000004e-01   3.0470999999999999e+00   4.1420000000000001e-01   1.3469999999999999e-01   2.4329999999999999e-01
  -2.6450000000000001e-01  -8.7900000000000006e-02   8.5780000000000001e-01   3.2460000000000000e-01  -4.7600000000000003e-02  -7.0199999999999999e-02   2.0640999999999998e+00   6.6710000000000003e-01   2.6118000000000001e+00   4.2380000000000001e-01   2.1170000000000000e-01   2.3000000000000001e-01
  -6.3919999999999999e-01   1.3189999999999999e-01   1.1152000000000000e+00   4.1049999999999998e-01  -1.9000000000000000e-02  -8.7700000000000000e-02   2.0640999999999998e+00   3.5580000000000001e-01   2.4377000000000000e+00   4.3350000000000000e-01   1.3469999999999999e-01   2.7429999999999999e-01
  -4.4080000000000003e-01   1.3189999999999999e-01   2.5740000000000002e-01   3.4370000000000001e-01  -5.7099999999999998e-02  -7.8899999999999998e-02   2.1084999999999998e+00   6.6710000000000003e-01   2.9600000000000000e+00   4.6239999999999998e-01   2.0210000000000000e-01   2.6100000000000001e-01
  -3.9679999999999999e-01   1.3189999999999999e-01   1.2867999999999999e+00   3.7240000000000001e-01  -9.5200000000000007e-02  -7.0199999999999999e-02   2.1307000000000000e+00   7.7820000000000000e-01   3.0470999999999999e+00   4.2380000000000001e-01   2.1170000000000000e-01   2.4770000000000000e-01
  -4.1880000000000001e-01   4.3999999999999997e-02   1.2010000000000001e+00   4.2959999999999998e-01  -6.6600000000000006e-02  -1.1840000000000001e-01   2.0419000000000000e+00   5.7809999999999995e-01   3.3953000000000002e+00   5.0090000000000001e-01   1.9239999999999999e-01   2.2120000000000001e-01
  -6.8330000000000002e-01   1.7590000000000000e-01   4.2890000000000000e-01   3.5330000000000000e-01  -1.1420000000000000e-01  -6.5799999999999997e-02   2.2195000000000000e+00   6.4480000000000004e-01   3.1341999999999999e+00   4.3350000000000000e-01   2.5979999999999998e-01   2.4770000000000000e-01
  -3.7469999999999998e-01  -2.1999999999999999e-02   7.7210000000000001e-01   4.1049999999999998e-01  -5.7099999999999998e-02  -7.4499999999999997e-02   2.0419000000000000e+00   6.4480000000000004e-01   2.1764999999999999e+00   4.7199999999999998e-01   1.9239999999999999e-01   2.7429999999999999e-01
  -3.0859999999999999e-01  -2.1999999999999999e-02   1.1152000000000000e+00   3.8190000000000002e-01  -1.0470000000000000e-01  -1.0960000000000000e-01   1.9975000000000001e+00   4.4469999999999998e-01   2.3506000000000000e+00   3.4680000000000000e-01   2.3089999999999999e-01   2.3890000000000000e-01
  -4.4080000000000003e-01   0.0000000000000000e+00   1.4582999999999999e+00   3.8190000000000002e-01  -7.6100000000000001e-02  -1.0090000000000000e-01   2.3083000000000000e+00   5.7809999999999995e-01   3.3083000000000000e+00   5.0090000000000001e-01   2.2130000000000000e-01   1.9020000000000001e-01
  -5.0700000000000001e-01   4.3999999999999997e-02   8.5780000000000001e-01   4.0100000000000002e-01  -1.9000000000000000e-02  -3.0700000000000002e-02   2.2860999999999998e+00   5.1139999999999997e-01   2.6118000000000001e+00   5.2980000000000005e-01   3.4639999999999999e-01   2.5209999999999999e-01
  -3.3060000000000000e-01   8.7900000000000006e-02   5.1470000000000005e-01   4.5829999999999999e-01   9.4999999999999998e-03  -1.2280000000000001e-01   1.9753000000000001e+00   4.6689999999999998e-01   2.9600000000000000e+00   3.8529999999999998e-01   1.5400000000000000e-01   1.8579999999999999e-01
  -5.0700000000000001e-01   1.5390000000000001e-01   1.3725000000000001e+00   4.0100000000000002e-01  -9.4999999999999998e-03  -5.2600000000000001e-02   2.0419000000000000e+00   4.8920000000000002e-01   3.2212000000000001e+00   4.3350000000000000e-01   1.8279999999999999e-01   1.7690000000000000e-01
  -2.4249999999999999e-01   2.1999999999999999e-02   1.6298999999999999e+00   3.5330000000000000e-01  -8.5599999999999996e-02  -7.4499999999999997e-02   2.1972999999999998e+00   3.1130000000000002e-01   2.9600000000000000e+00   4.9130000000000001e-01   2.2130000000000000e-01   1.9910000000000000e-01
  -5.2900000000000003e-01   8.7900000000000006e-02   1.2010000000000001e+00   2.9599999999999999e-01  -9.5200000000000007e-02  -4.3900000000000002e-02   2.1972999999999998e+00   5.7809999999999995e-01   2.8730000000000002e+00   4.2380000000000001e-01   1.4430000000000001e-01   2.2120000000000001e-01
  -4.1880000000000001e-01  -4.3999999999999997e-02   9.4359999999999999e-01   4.3919999999999998e-01  -1.0470000000000000e-01  -7.4499999999999997e-02   2.1528999999999998e+00   5.1139999999999997e-01   2.3506000000000000e+00   4.2380000000000001e-01   2.4060000000000001e-01   2.2559999999999999e-01
  -4.6289999999999998e-01  -4.3999999999999997e-02   8.5780000000000001e-01   2.9599999999999999e-01  -1.1420000000000000e-01  -5.2600000000000001e-02   2.1307000000000000e+00   4.0020000000000000e-01   2.6989000000000001e+00   3.9489999999999997e-01   2.0210000000000000e-01   2.4770000000000000e-01
  -3.0859999999999999e-01   4.3999999999999997e-02   4.2890000000000000e-01   4.3919999999999998e-01  -1.4269999999999999e-01  -7.0199999999999999e-02   2.1307000000000000e+00   3.7800000000000000e-01   2.4377000000000000e+00   4.7199999999999998e-01   2.7900000000000003e-01   2.4329999999999999e-01
  -5.0700000000000001e-01   0.0000000000000000e+00   1.5441000000000000e+00   4.6779999999999999e-01  -7.6100000000000001e-02  -6.1400000000000003e-02   1.9532000000000000e+00   6.6710000000000003e-01   2.6118000000000001e+00   3.7569999999999998e-01   1.9239999999999999e-01   2.6540000000000002e-01
  -4.4080000000000003e-01   2.1980000000000000e-01   2.5740000000000002e-01   4.5829999999999999e-01  -5.7099999999999998e-02  -8.3299999999999999e-02   1.8644000000000001e+00   5.5589999999999995e-01   2.6118000000000001e+00   4.4309999999999999e-01   1.8279999999999999e-01   2.4770000000000000e-01
  -5.2900000000000003e-01   2.8580000000000000e-01   9.4359999999999999e-01   3.7240000000000001e-01  -2.8500000000000001e-02  -7.4499999999999997e-02   1.9753000000000001e+00   6.8930000000000002e-01   2.2635999999999998e+00   4.2380000000000001e-01   3.0790000000000001e-01   2.0349999999999999e-01
  -3.3060000000000000e-01   1.0990000000000000e-01   6.0050000000000003e-01   3.6280000000000001e-01  -2.8500000000000001e-02  -5.2600000000000001e-02   1.8644000000000001e+00   7.3380000000000001e-01   2.5247000000000002e+00   4.1420000000000001e-01   2.5979999999999998e-01   1.8579999999999999e-01
  -5.7310000000000005e-01   1.0990000000000000e-01   2.1446000000000001e+00   3.3420000000000000e-01  -1.0470000000000000e-01  -7.0199999999999999e-02   2.0640999999999998e+00   4.6689999999999998e-01   2.2635999999999998e+00   4.2380000000000001e-01   2.8870000000000001e-01   2.1679999999999999e-01
  -4.4080000000000003e-01   8.7900000000000006e-02   1.4582999999999999e+00   3.5330000000000000e-01  -7.6100000000000001e-02  -9.2100000000000001e-02   1.9310000000000000e+00   8.2269999999999999e-01   2.3506000000000000e+00   4.3350000000000000e-01   2.6939999999999997e-01   2.4329999999999999e-01
  -5.0700000000000001e-01   1.7590000000000000e-01   6.8630000000000002e-01   3.4370000000000001e-01  -1.2370000000000000e-01  -9.2100000000000001e-02   2.0863000000000000e+00   4.4469999999999998e-01   2.9600000000000000e+00   4.2380000000000001e-01   1.8279999999999999e-01   2.6979999999999998e-01
  -2.6450000000000001e-01   3.7369999999999998e-01   3.4310000000000002e-01   4.2009999999999997e-01  -1.1420000000000000e-01  -7.8899999999999998e-02   2.2195000000000000e+00   6.4480000000000004e-01   3.9177000000000000e+00   4.8159999999999997e-01   2.1170000000000000e-01   2.4329999999999999e-01
  -5.9509999999999996e-01  -4.3999999999999997e-02   7.7210000000000001e-01   3.9140000000000003e-01  -1.8079999999999999e-01  -7.8899999999999998e-02   2.0640999999999998e+00   4.4469999999999998e-01   2.6989000000000001e+00   5.1049999999999995e-01   2.5979999999999998e-01   1.9020000000000001e-01
  -5.5110000000000003e-01   1.3189999999999999e-01   9.4359999999999999e-01   3.8190000000000002e-01  -1.3320000000000001e-01  -5.7000000000000002e-02   2.1751000000000000e+00   7.7820000000000000e-01   1.9153000000000000e+00   4.2380000000000001e-01   2.1170000000000000e-01   2.3000000000000001e-01
  -4.6289999999999998e-01   2.6379999999999998e-01   1.1152000000000000e+00   3.5330000000000000e-01  -3.8100000000000002e-02  -9.2100000000000001e-02   1.9532000000000000e+00   5.5589999999999995e-01   2.4377000000000000e+00   3.0819999999999997e-01   1.7319999999999999e-01   2.6100000000000001e-01
  -3.3060000000000000e-01   1.3189999999999999e-01   4.2890000000000000e-01   3.4370000000000001e-01  -7.6100000000000001e-02  -7.8899999999999998e-02   2.0863000000000000e+00   7.5600000000000001e-01   3.1341999999999999e+00   4.1420000000000001e-01   2.9830000000000001e-01   2.1229999999999999e-01
  -3.5270000000000001e-01   4.3999999999999997e-02   6.0050000000000003e-01   4.6779999999999999e-01   0.0000000000000000e+00  -3.0700000000000002e-02   2.0863000000000000e+00   7.7820000000000000e-01   2.5247000000000002e+00   3.7569999999999998e-01   1.5400000000000000e-01   2.2559999999999999e-01
  -5.0700000000000001e-01   2.1999999999999999e-02   1.0294000000000001e+00   4.8690000000000000e-01   9.4999999999999998e-03  -4.8200000000000000e-02   2.1307000000000000e+00   5.5589999999999995e-01   2.5247000000000002e+00   5.2020000000000000e-01   2.4060000000000001e-01   2.2120000000000001e-01
  -4.1880000000000001e-01   1.9789999999999999e-01   1.4582999999999999e+00   3.3420000000000000e-01  -6.6600000000000006e-02  -4.3900000000000002e-02   2.2416999999999998e+00   5.3369999999999995e-01   3.0470999999999999e+00   4.4309999999999999e-01   1.0580000000000001e-01   2.1229999999999999e-01
  -6.1719999999999997e-01   1.5390000000000001e-01   1.1152000000000000e+00   3.3420000000000000e-01  -1.1420000000000000e-01  -6.5799999999999997e-02   2.2639000000000000e+00   5.7809999999999995e-01   1.9153000000000000e+00   4.1420000000000001e-01   2.1170000000000000e-01   2.2559999999999999e-01
  -3.9679999999999999e-01   1.5390000000000001e-01   8.5780000000000001e-01   4.3919999999999998e-01  -1.1420000000000000e-01  -1.0090000000000000e-01   2.2195000000000000e+00   6.0040000000000004e-01   2.0893999999999999e+00   3.8529999999999998e-01   1.4430000000000001e-01   2.2559999999999999e-01
  -3.0859999999999999e-01   2.4179999999999999e-01   1.7157000000000000e+00   5.5379999999999996e-01  -4.7600000000000003e-02  -4.3900000000000002e-02   2.1528999999999998e+00   6.0040000000000004e-01   2.7858999999999998e+00   4.8159999999999997e-01   2.3089999999999999e-01   2.2559999999999999e-01
  -4.8490000000000000e-01   1.0990000000000000e-01   8.5780000000000001e-01   3.5330000000000000e-01  -1.6180000000000000e-01  -3.9500000000000000e-02   2.1528999999999998e+00   6.4480000000000004e-01   2.4377000000000000e+00   4.7199999999999998e-01   2.5019999999999998e-01   2.4770000000000000e-01
  -5.0700000000000001e-01   1.3189999999999999e-01   6.0050000000000003e-01   3.5330000000000000e-01  -9.4999999999999998e-03  -9.6500000000000002e-02   2.1972999999999998e+00   5.3369999999999995e-01   2.1764999999999999e+00   4.0460000000000002e-01   2.1170000000000000e-01   2.0349999999999999e-01
  -3.3060000000000000e-01  -2.1999999999999999e-02   1.0294000000000001e+00   3.3420000000000000e-01  -1.4269999999999999e-01  -7.0199999999999999e-02   2.0419000000000000e+00   7.1150000000000002e-01   2.3506000000000000e+00   4.0460000000000002e-01   1.9239999999999999e-01   2.3890000000000000e-01
  -3.9679999999999999e-01  -2.1999999999999999e-02   2.5740000000000002e-01   3.9140000000000003e-01  -6.6600000000000006e-02  -4.8200000000000000e-02   2.0863000000000000e+00   7.1150000000000002e-01   2.8730000000000002e+00   5.1049999999999995e-01   2.5019999999999998e-01   1.9910000000000000e-01
  -4.1880000000000001e-01   4.3999999999999997e-02   1.2867999999999999e+00   3.4370000000000001e-01   0.0000000000000000e+00  -1.7500000000000002e-02   2.1084999999999998e+00   6.2260000000000004e-01   2.6989000000000001e+00   5.3939999999999999e-01   2.4060000000000001e-01   2.5659999999999999e-01
  -5.0700000000000001e-01   0.0000000000000000e+00   5.1470000000000005e-01   3.7240000000000001e-01  -1.9000000000000000e-02  -6.5799999999999997e-02   2.1084999999999998e+00   6.4480000000000004e-01   3.0470999999999999e+00   4.8159999999999997e-01   2.4060000000000001e-01   2.1679999999999999e-01
  -1.7630000000000001e-01   1.0990000000000000e-01   1.4582999999999999e+00   4.3919999999999998e-01  -8.5599999999999996e-02  -1.0090000000000000e-01   2.0640999999999998e+00   5.5589999999999995e-01   3.1341999999999999e+00   4.6239999999999998e-01   1.9239999999999999e-01   1.9020000000000001e-01
  -4.1880000000000001e-01   4.3999999999999997e-02   1.0294000000000001e+00   3.2460000000000000e-01  -1.2370000000000000e-01  -8.3299999999999999e-02   2.1084999999999998e+00   6.8930000000000002e-01   2.6989000000000001e+00   4.2380000000000001e-01   2.4060000000000001e-01   1.7690000000000000e-01
  -4.1880000000000001e-01   2.1999999999999999e-02   1.0294000000000001e+00   3.5330000000000000e-01  -9.5200000000000007e-02  -7.4499999999999997e-02   2.0640999999999998e+00   6.2260000000000004e-01   2.0893999999999999e+00   4.7199999999999998e-01   1.9239999999999999e-01   2.6100000000000001e-01
  -5.0700000000000001e-01   4.3999999999999997e-02   1.8015000000000001e+00   3.8190000000000002e-01  -6.6600000000000006e-02  -5.7000000000000002e-02   2.1307000000000000e+00   6.2260000000000004e-01   2.3506000000000000e+00   5.0090000000000001e-01   2.2130000000000000e-01   2.2120000000000001e-01
  -5.0700000000000001e-01  -2.1999999999999999e-02   8.5780000000000001e-01   3.3420000000000000e-01  -1.4269999999999999e-01  -1.2280000000000001e-01   2.1972999999999998e+00   6.8930000000000002e-01   2.5247000000000002e+00   4.2380000000000001e-01   1.9239999999999999e-01   2.3000000000000001e-01
  -5.5110000000000003e-01   1.9789999999999999e-01   9.4359999999999999e-01   4.2009999999999997e-01  -2.8500000000000001e-02  -5.2600000000000001e-02   1.9753000000000001e+00   7.7820000000000000e-01   3.3083000000000000e+00   4.7199999999999998e-01   2.6939999999999997e-01   1.9460000000000000e-01
  -4.1880000000000001e-01   6.6000000000000003e-02   1.5441000000000000e+00   3.0549999999999999e-01  -6.6600000000000006e-02  -3.9500000000000000e-02   2.2195000000000000e+00   5.7809999999999995e-01   2.8730000000000002e+00   4.8159999999999997e-01   2.4060000000000001e-01   2.6979999999999998e-01
  -4.6289999999999998e-01   2.6379999999999998e-01   1.0294000000000001e+00   4.0100000000000002e-01  -2.8500000000000001e-02  -9.2100000000000001e-02   2.0419000000000000e+00   6.4480000000000004e-01   2.7858999999999998e+00   4.6239999999999998e-01   2.2130000000000000e-01   2.1679999999999999e-01
  -4.4080000000000003e-01   4.3999999999999997e-02   1.0294000000000001e+00   3.5330000000000000e-01  -1.1420000000000000e-01  -1.0520000000000000e-01   2.2416999999999998e+00   7.1150000000000002e-01   2.1764999999999999e+00   3.9489999999999997e-01   3.3679999999999999e-01   2.4329999999999999e-01
  -3.5270000000000001e-01   1.3189999999999999e-01   8.5780000000000001e-01   5.2510000000000001e-01   9.4999999999999998e-03  -6.5799999999999997e-02   1.9975000000000001e+00   6.4480000000000004e-01   1.9153000000000000e+00   4.1420000000000001e-01   2.0210000000000000e-01   2.3000000000000001e-01
  -5.0700000000000001e-01  -6.6000000000000003e-02   1.7160000000000000e-01   4.0100000000000002e-01  -7.6100000000000001e-02  -7.4499999999999997e-02   2.2639000000000000e+00   6.0040000000000004e-01   2.5247000000000002e+00   4.6239999999999998e-01   1.3469999999999999e-01   2.5659999999999999e-01
  -4.6289999999999998e-01   1.9789999999999999e-01   7.7210000000000001e-01   3.9140000000000003e-01  -9.5200000000000007e-02  -8.7700000000000000e-02   2.1972999999999998e+00   2.8910000000000002e-01   3.0470999999999999e+00   3.8529999999999998e-01   2.5979999999999998e-01   2.1229999999999999e-01
  -5.5110000000000003e-01  -1.0990000000000000e-01   4.2890000000000000e-01   3.8190000000000002e-01  -1.0470000000000000e-01  -3.9500000000000000e-02   2.0863000000000000e+00   5.3369999999999995e-01   2.4377000000000000e+00   4.2380000000000001e-01   2.7900000000000003e-01   2.7429999999999999e-01
  -4.6289999999999998e-01   2.4179999999999999e-01   8.5780000000000001e-01   3.8190000000000002e-01  -1.5229999999999999e-01  -7.0199999999999999e-02   2.0640999999999998e+00   5.7809999999999995e-01   2.6989000000000001e+00   4.6239999999999998e-01   2.3089999999999999e-01   2.0790000000000000e-01
  -2.8649999999999998e-01   4.3999999999999997e-02   1.0294000000000001e+00   3.6280000000000001e-01  -4.7600000000000003e-02  -2.6300000000000000e-02   2.0640999999999998e+00   6.2260000000000004e-01   2.7858999999999998e+00   3.9489999999999997e-01   2.7900000000000003e-01   2.4329999999999999e-01
  -4.6289999999999998e-01   1.0990000000000000e-01   1.0294000000000001e+00   3.3420000000000000e-01  -1.1420000000000000e-01  -7.4499999999999997e-02   2.0196999999999998e+00   4.6689999999999998e-01   2.5247000000000002e+00   4.4309999999999999e-01   2.3089999999999999e-01   1.9460000000000000e-01
  -4.6289999999999998e-01   2.4179999999999999e-01   7.7210000000000001e-01   3.8190000000000002e-01  -1.5229999999999999e-01  -1.0960000000000000e-01   1.9310000000000000e+00   6.0040000000000004e-01   3.3083000000000000e+00   3.6599999999999999e-01   2.2130000000000000e-01   1.7690000000000000e-01
  -4.1880000000000001e-01   3.2979999999999998e-01   1.2867999999999999e+00   3.9140000000000003e-01  -6.6600000000000006e-02  -8.3299999999999999e-02   2.3083000000000000e+00   7.3380000000000001e-01   3.2212000000000001e+00   5.1049999999999995e-01   2.5019999999999998e-01   2.1229999999999999e-01
  -4.6289999999999998e-01   1.5390000000000001e-01   1.1152000000000000e+00   3.4370000000000001e-01  -1.0470000000000000e-01  -7.0199999999999999e-02   2.2639000000000000e+00   7.3380000000000001e-01   3.5695000000000001e+00   4.0460000000000002e-01   2.3089999999999999e-01   2.4770000000000000e-01
  -4.6289999999999998e-01  -8.7900000000000006e-02   8.5780000000000001e-01   4.5829999999999999e-01   9.4999999999999998e-03  -7.0199999999999999e-02   2.0863000000000000e+00   4.4469999999999998e-01   1.8283000000000000e+00   3.6599999999999999e-01   2.6939999999999997e-01   2.1229999999999999e-01
  -5.2900000000000003e-01   1.3189999999999999e-01   1.2010000000000001e+00   4.2009999999999997e-01  -9.5200000000000007e-02  -2.6300000000000000e-02   2.1084999999999998e+00   7.7820000000000000e-01   2.1764999999999999e+00   4.1420000000000001e-01   2.2130000000000000e-01   2.5659999999999999e-01
  -5.0700000000000001e-01   1.3189999999999999e-01   9.4359999999999999e-01   4.1049999999999998e-01  -1.9000000000000000e-02  -8.3299999999999999e-02   1.9753000000000001e+00   5.1139999999999997e-01   1.9153000000000000e+00   4.8159999999999997e-01   2.3089999999999999e-01   2.6979999999999998e-01
  -5.7310000000000005e-01   1.9789999999999999e-01   5.1470000000000005e-01   4.1049999999999998e-01  -1.1420000000000000e-01  -2.6300000000000000e-02   2.1307000000000000e+00   6.2260000000000004e-01   2.7858999999999998e+00   3.8529999999999998e-01   2.2130000000000000e-01   2.1679999999999999e-01
  -6.1719999999999997e-01   3.5170000000000001e-01   2.5740000000000002e-01   4.4869999999999999e-01  -1.5229999999999999e-01  -6.1400000000000003e-02   2.0419000000000000e+00   6.2260000000000004e-01   3.3083000000000000e+00   5.2020000000000000e-01   2.5019999999999998e-01   2.5209999999999999e-01
  -6.1719999999999997e-01   1.0990000000000000e-01   5.1470000000000005e-01   4.3919999999999998e-01  -7.6100000000000001e-02  -5.7000000000000002e-02   2.0640999999999998e+00   4.2249999999999999e-01   2.2635999999999998e+00   4.2380000000000001e-01   2.0210000000000000e-01   2.4770000000000000e-01
  -3.0859999999999999e-01   1.0990000000000000e-01   3.4310000000000002e-01   3.7240000000000001e-01  -7.6100000000000001e-02  -7.4499999999999997e-02   2.1972999999999998e+00   6.2260000000000004e-01   2.0893999999999999e+00   5.2020000000000000e-01   2.4060000000000001e-01   2.2120000000000001e-01
  -3.3060000000000000e-01   1.0990000000000000e-01   6.0050000000000003e-01   4.3919999999999998e-01  -3.8100000000000002e-02  -7.8899999999999998e-02   1.8644000000000001e+00   4.8920000000000002e-01   2.8730000000000002e+00   4.6239999999999998e-01   2.2130000000000000e-01   2.6100000000000001e-01
  -5.2900000000000003e-01   2.4179999999999999e-01   1.7160000000000000e-01   3.6280000000000001e-01  -7.6100000000000001e-02  -7.4499999999999997e-02   2.0419000000000000e+00   6.6710000000000003e-01   2.2635999999999998e+00   5.1049999999999995e-01   2.3089999999999999e-01   2.2120000000000001e-01
  -5.0700000000000001e-01   1.3189999999999999e-01   2.5740000000000002e-01   3.9140000000000003e-01  -6.6600000000000006e-02  -5.2600000000000001e-02   2.0196999999999998e+00   6.8930000000000002e-01   2.1764999999999999e+00   4.8159999999999997e-01   3.0790000000000001e-01   2.0790000000000000e-01
  -3.5270000000000001e-01   8.7900000000000006e-02   6.8630000000000002e-01   3.5330000000000000e-01  -9.5200000000000007e-02  -4.8200000000000000e-02   2.1972999999999998e+00   4.8920000000000002e-01   2.6118000000000001e+00   4.8159999999999997e-01   1.5400000000000000e-01   2.2559999999999999e-01
  -4.6289999999999998e-01  -4.3999999999999997e-02   4.2890000000000000e-01   4.2009999999999997e-01  -1.1420000000000000e-01   4.4000000000000003e-03   2.0640999999999998e+00   6.2260000000000004e-01   3.1341999999999999e+00   4.7199999999999998e-01   1.2509999999999999e-01   2.4329999999999999e-01
  -5.0700000000000001e-01   4.3999999999999997e-02   1.5441000000000000e+00   4.1049999999999998e-01  -2.8500000000000001e-02  -7.8899999999999998e-02   2.0196999999999998e+00   5.3369999999999995e-01   2.9600000000000000e+00   4.2380000000000001e-01   2.4060000000000001e-01   2.3440000000000000e-01
  -6.6130000000000000e-01   2.4179999999999999e-01   6.0050000000000003e-01   3.5330000000000000e-01  -1.4269999999999999e-01  -3.5099999999999999e-02   2.0196999999999998e+00   7.1150000000000002e-01   2.8730000000000002e+00   5.2980000000000005e-01   1.8279999999999999e-01   2.6979999999999998e-01
  -5.9509999999999996e-01  -6.6000000000000003e-02   8.5780000000000001e-01   4.8690000000000000e-01  -6.6600000000000006e-02  -8.7700000000000000e-02   1.9975000000000001e+00   6.4480000000000004e-01   2.6989000000000001e+00   3.9489999999999997e-01   2.9830000000000001e-01   2.5659999999999999e-01
  -5.5110000000000003e-01  -4.3999999999999997e-02   6.8630000000000002e-01   3.1509999999999999e-01  -1.4269999999999999e-01  -3.9500000000000000e-02   2.1084999999999998e+00   5.3369999999999995e-01   3.9177000000000000e+00   4.2380000000000001e-01   1.4430000000000001e-01   2.7870000000000000e-01
  -2.4249999999999999e-01   1.0990000000000000e-01   6.8630000000000002e-01   3.3420000000000000e-01  -3.8100000000000002e-02  -6.1400000000000003e-02   2.0863000000000000e+00   4.4469999999999998e-01   2.7858999999999998e+00   4.4309999999999999e-01   2.6939999999999997e-01   2.3890000000000000e-01
  -6.6130000000000000e-01   1.7590000000000000e-01   1.2010000000000001e+00   3.8190000000000002e-01  -5.7099999999999998e-02  -9.6500000000000002e-02   2.0419000000000000e+00   5.5589999999999995e-01   3.4824000000000002e+00   4.2380000000000001e-01   2.5979999999999998e-01   1.9460000000000000e-01
  -4.1880000000000001e-01   2.6379999999999998e-01   8.5780000000000001e-01   4.2009999999999997e-01   1.9000000000000000e-02  -8.7700000000000000e-02   2.1751000000000000e+00   6.4480000000000004e-01   2.8730000000000002e+00   4.4309999999999999e-01   2.4060000000000001e-01   2.1679999999999999e-01
  -4.1880000000000001e-01   2.1999999999999999e-02   1.4582999999999999e+00   2.9599999999999999e-01  -6.6600000000000006e-02  -6.1400000000000003e-02   2.0196999999999998e+00   6.4480000000000004e-01   3.3083000000000000e+00   4.7199999999999998e-01   2.6939999999999997e-01   2.5659999999999999e-01
  -5.2900000000000003e-01   1.7590000000000000e-01   1.7160000000000000e-01   4.5829999999999999e-01  -7.6100000000000001e-02  -4.8200000000000000e-02   2.1972999999999998e+00   6.6710000000000003e-01   3.0470999999999999e+00   4.0460000000000002e-01   1.9239999999999999e-01   2.4770000000000000e-01
  -5.0700000000000001e-01  -2.1999999999999999e-02   6.8630000000000002e-01   4.2959999999999998e-01  -7.6100000000000001e-02  -3.0700000000000002e-02   2.0419000000000000e+00   6.4480000000000004e-01   2.6989000000000001e+00   5.2020000000000000e-01   1.6360000000000000e-01   2.1229999999999999e-01
  -3.7469999999999998e-01   4.3999999999999997e-02   1.6298999999999999e+00   2.8639999999999999e-01  -7.6100000000000001e-02  -3.5099999999999999e-02   2.1751000000000000e+00   5.7809999999999995e-01   2.1764999999999999e+00   4.0460000000000002e-01   2.4060000000000001e-01   2.6540000000000002e-01
  -4.1880000000000001e-01   1.0990000000000000e-01   6.0050000000000003e-01   3.2460000000000000e-01  -1.5229999999999999e-01  -1.0960000000000000e-01   1.7756000000000001e+00   8.0049999999999999e-01   2.6118000000000001e+00   4.6239999999999998e-01   9.6199999999999994e-02   2.3000000000000001e-01
  -2.4249999999999999e-01  -1.0990000000000000e-01   7.7210000000000001e-01   4.3919999999999998e-01  -2.2839999999999999e-01  -1.0090000000000000e-01   2.0419000000000000e+00   6.0040000000000004e-01   2.5247000000000002e+00   4.7199999999999998e-01   1.9239999999999999e-01   2.7870000000000000e-01
  -5.2900000000000003e-01   2.4179999999999999e-01   6.8630000000000002e-01   4.2009999999999997e-01  -1.1420000000000000e-01  -3.9500000000000000e-02   2.0863000000000000e+00   6.6710000000000003e-01   3.0470999999999999e+00   4.3350000000000000e-01   2.5019999999999998e-01   2.1229999999999999e-01
  -4.8490000000000000e-01   1.0990000000000000e-01   4.2890000000000000e-01   4.4869999999999999e-01  -2.8500000000000001e-02  -6.1400000000000003e-02   2.3083000000000000e+00   5.7809999999999995e-01   2.8730000000000002e+00   3.8529999999999998e-01   1.8279999999999999e-01   2.3440000000000000e-01
  -4.1880000000000001e-01  -6.6000000000000003e-02   1.2010000000000001e+00   4.2959999999999998e-01  -1.9000000000000000e-02  -6.5799999999999997e-02   2.1307000000000000e+00   6.6710000000000003e-01   3.1341999999999999e+00   4.3350000000000000e-01   1.8279999999999999e-01   2.2559999999999999e-01
  -6.1719999999999997e-01   1.7590000000000000e-01   9.4359999999999999e-01   4.2959999999999998e-01  -2.8500000000000001e-02  -1.0520000000000000e-01   2.0863000000000000e+00   5.7809999999999995e-01   2.4377000000000000e+00   4.4309999999999999e-01   2.8870000000000001e-01   2.2120000000000001e-01
  -5.9509999999999996e-01   4.3999999999999997e-02   1.5441000000000000e+00   4.7739999999999999e-01  -6.6600000000000006e-02  -7.8899999999999998e-02   2.1751000000000000e+00   7.7820000000000000e-01   2.1764999999999999e+00   4.1420000000000001e-01   3.2710000000000000e-01   2.1229999999999999e-01
  -4.1880000000000001e-01   2.1980000000000000e-01   7.7210000000000001e-01   4.8690000000000000e-01  -3.8100000000000002e-02  -7.8899999999999998e-02   2.0640999999999998e+00   6.2260000000000004e-01   2.4377000000000000e+00   4.3350000000000000e-01   2.0210000000000000e-01   2.4329999999999999e-01
  -4.8490000000000000e-01   1.5390000000000001e-01   1.3725000000000001e+00   3.7240000000000001e-01  -1.2370000000000000e-01   1.7500000000000002e-02   1.9088000000000001e+00   6.6710000000000003e-01   2.7858999999999998e+00   5.3939999999999999e-01   2.1170000000000000e-01   2.3440000000000000e-01
  -4.6289999999999998e-01  -1.0990000000000000e-01   0.0000000000000000e+00   3.2460000000000000e-01  -1.2370000000000000e-01  -7.8899999999999998e-02   2.1751000000000000e+00   6.2260000000000004e-01   3.1341999999999999e+00   5.0090000000000001e-01   2.2130000000000000e-01   2.8749999999999998e-01
  -3.5270000000000001e-01   1.3189999999999999e-01   1.1152000000000000e+00   4.1049999999999998e-01  -1.2370000000000000e-01  -8.7700000000000000e-02   2.2639000000000000e+00   4.8920000000000002e-01   3.2212000000000001e+00   3.3710000000000001e-01   2.4060000000000001e-01   2.2120000000000001e-01
  -5.5110000000000003e-01   2.6379999999999998e-01   1.3725000000000001e+00   3.5330000000000000e-01  -6.6600000000000006e-02  -7.0199999999999999e-02   2.2195000000000000e+00   5.1139999999999997e-01   3.2212000000000001e+00   4.6239999999999998e-01   2.5979999999999998e-01   2.6979999999999998e-01
  -6.8330000000000002e-01  -1.5390000000000001e-01   1.1152000000000000e+00   3.0549999999999999e-01  -5.7099999999999998e-02  -5.7000000000000002e-02   2.2416999999999998e+00   6.0040000000000004e-01   3.1341999999999999e+00   5.2020000000000000e-01   2.7900000000000003e-01   2.3890000000000000e-01
  -4.4100000000000000e-02   1.0990000000000000e-01   6.8630000000000002e-01   4.2009999999999997e-01  -1.3320000000000001e-01  -3.9500000000000000e-02   1.9753000000000001e+00   6.4480000000000004e-01   2.8730000000000002e+00   3.6599999999999999e-01   2.3089999999999999e-01   2.0349999999999999e-01
  -1.0580000000000001e+00   4.3969999999999998e-01  -8.5800000000000001e-02   4.2959999999999998e-01  -3.8100000000000002e-02  -1.0960000000000000e-01   2.1307000000000000e+00   5.5589999999999995e-01   3.0470999999999999e+00   3.2750000000000001e-01   1.9239999999999999e-01   1.9910000000000000e-01
  -8.8170000000000004e-01  -8.7900000000000006e-02   6.8630000000000002e-01   3.9140000000000003e-01  -1.1420000000000000e-01  -3.9500000000000000e-02   1.8866000000000001e+00   6.6710000000000003e-01   2.7858999999999998e+00   4.6239999999999998e-01   3.0790000000000001e-01   1.7690000000000000e-01
   3.3060000000000000e-01   3.2979999999999998e-01   4.2890000000000000e-01   4.2959999999999998e-01  -1.9030000000000000e-01  -3.0700000000000002e-02   2.1307000000000000e+00   6.6710000000000003e-01   2.6118000000000001e+00   4.6239999999999998e-01   3.6559999999999998e-01   2.3000000000000001e-01
  -7.9349999999999998e-01   3.0780000000000002e-01   2.2303999999999999e+00   4.8690000000000000e-01  -5.7099999999999998e-02  -1.1840000000000001e-01   2.1972999999999998e+00   4.8920000000000002e-01   2.5247000000000002e+00   4.4309999999999999e-01   1.9239999999999999e-01   2.6100000000000001e-01
  -4.4080000000000003e-01  -8.7900000000000006e-02   0.0000000000000000e+00   4.1049999999999998e-01  -7.6100000000000001e-02  -2.1899999999999999e-02   2.0419000000000000e+00   3.3350000000000002e-01   1.8283000000000000e+00   3.8529999999999998e-01   2.1170000000000000e-01   2.1679999999999999e-01
  -7.0530000000000004e-01   1.5390000000000001e-01   7.7210000000000001e-01   3.3420000000000000e-01  -1.9980000000000001e-01  -7.8899999999999998e-02   2.1307000000000000e+00   9.1169999999999995e-01   3.3953000000000002e+00   4.3350000000000000e-01   9.6199999999999994e-02   2.2120000000000001e-01
  -4.4100000000000000e-02   8.7900000000000006e-02   9.4359999999999999e-01   3.7240000000000001e-01  -1.5229999999999999e-01  -8.7700000000000000e-02   2.4857999999999998e+00   6.8930000000000002e-01   3.4824000000000002e+00   4.4309999999999999e-01   1.4430000000000001e-01   2.1679999999999999e-01
  -4.1880000000000001e-01  -4.3999999999999997e-02   0.0000000000000000e+00   4.0100000000000002e-01  -1.1420000000000000e-01  -5.2600000000000001e-02   1.9753000000000001e+00   1.5559999999999999e-01   7.8349999999999997e-01   3.7569999999999998e-01   1.9239999999999999e-01   3.0959999999999999e-01
  -7.7149999999999996e-01   8.7900000000000006e-02   2.5740000000000002e-01   4.2009999999999997e-01  -8.5599999999999996e-02  -1.0090000000000000e-01   2.0419000000000000e+00   0.0000000000000000e+00   4.3529999999999998e+00   4.6239999999999998e-01   3.4639999999999999e-01   1.5479999999999999e-01
  -4.1880000000000001e-01   2.1980000000000000e-01   3.4310000000000002e-01   3.7240000000000001e-01  -3.8100000000000002e-02  -1.0960000000000000e-01   1.9532000000000000e+00   1.8232999999999999e+00   3.1341999999999999e+00   4.2380000000000001e-01   2.8870000000000001e-01   2.1229999999999999e-01
  -1.9839999999999999e-01   6.6000000000000003e-02   1.3725000000000001e+00   3.3420000000000000e-01  -8.5599999999999996e-02  -3.0700000000000002e-02   2.1307000000000000e+00  -1.1119999999999999e-01   7.8349999999999997e-01   4.0460000000000002e-01   1.2509999999999999e-01   3.5389999999999999e-01
  -4.6289999999999998e-01  -8.7900000000000006e-02   8.5780000000000001e-01   3.8190000000000002e-01  -1.5229999999999999e-01  -9.2100000000000001e-02   2.9075000000000002e+00  -2.8910000000000002e-01   3.3083000000000000e+00   5.2020000000000000e-01   1.4430000000000001e-01   4.8700000000000000e-02
  -6.8330000000000002e-01   6.6000000000000003e-02   7.7210000000000001e-01   4.6779999999999999e-01  -1.3320000000000001e-01  -1.5350000000000000e-01   1.0875999999999999e+00   2.7128000000000001e+00   3.6564999999999999e+00   4.8159999999999997e-01   4.0410000000000001e-01   2.8749999999999998e-01
  -5.7310000000000005e-01   2.1999999999999999e-02   1.3725000000000001e+00   4.8690000000000000e-01  -6.6600000000000006e-02  -9.6500000000000002e-02   2.4192000000000000e+00  -5.5589999999999995e-01   1.6540999999999999e+00   3.1790000000000002e-01   1.3469999999999999e-01   3.1850000000000001e-01
  -4.8490000000000000e-01  -1.0990000000000000e-01   1.2867999999999999e+00   3.8190000000000002e-01  -5.7099999999999998e-02  -1.0090000000000000e-01   2.3971000000000000e+00  -5.5589999999999995e-01   1.9153000000000000e+00   3.6599999999999999e-01   1.2509999999999999e-01   9.7299999999999998e-02
  -5.5110000000000003e-01   3.2979999999999998e-01   7.7210000000000001e-01   4.0100000000000002e-01  -1.1420000000000000e-01  -7.4499999999999997e-02   1.5093000000000001e+00   2.6015999999999999e+00   3.3953000000000002e+00   5.2980000000000005e-01   2.7900000000000003e-01   2.8310000000000002e-01
  -6.1719999999999997e-01   1.5390000000000001e-01   9.4359999999999999e-01   3.2460000000000000e-01  -5.7099999999999998e-02  -3.0700000000000002e-02   2.2416999999999998e+00  -1.7790000000000000e-01   2.2635999999999998e+00   4.1420000000000001e-01   1.2509999999999999e-01   2.8310000000000002e-01
  -5.7310000000000005e-01   2.8580000000000000e-01   1.7160000000000000e-01   3.1509999999999999e-01  -1.0470000000000000e-01  -2.6300000000000000e-02   2.6190000000000002e+00  -3.1130000000000002e-01   1.3930000000000000e+00   4.1420000000000001e-01   1.3469999999999999e-01   1.1940000000000001e-01
  -5.0700000000000001e-01  -4.3999999999999997e-02   6.8630000000000002e-01   3.2460000000000000e-01  -1.3320000000000001e-01  -8.3299999999999999e-02   1.2873000000000001e+00   1.7788999999999999e+00   3.6564999999999999e+00   5.2020000000000000e-01   2.5019999999999998e-01   2.1229999999999999e-01
  -4.6289999999999998e-01  -6.6000000000000003e-02   1.4582999999999999e+00   3.8190000000000002e-01  -1.0470000000000000e-01  -2.6300000000000000e-02   2.2639000000000000e+00   2.2239999999999999e-01   4.0048000000000004e+00   5.7799999999999996e-01   2.3089999999999999e-01   2.4329999999999999e-01
  -4.1880000000000001e-01  -2.4179999999999999e-01   7.7210000000000001e-01   4.0100000000000002e-01  -9.4999999999999998e-03  -3.5099999999999999e-02   2.1307000000000000e+00   0.0000000000000000e+00   1.4800000000000000e+00   3.6599999999999999e-01   1.4430000000000001e-01   2.1679999999999999e-01
  -6.8330000000000002e-01   4.3999999999999997e-02   0.0000000000000000e+00   4.3919999999999998e-01  -7.6100000000000001e-02  -1.0090000000000000e-01   2.3304999999999998e+00   8.0049999999999999e-01   2.1764999999999999e+00   4.9130000000000001e-01   2.6939999999999997e-01   1.4599999999999999e-01
  -5.7310000000000005e-01   2.1980000000000000e-01   1.0294000000000001e+00   4.0100000000000002e-01  -1.1420000000000000e-01  -5.2600000000000001e-02   1.6202000000000001e+00   1.0005999999999999e+00   2.8730000000000002e+00   5.4910000000000003e-01   2.2130000000000000e-01   2.4329999999999999e-01
  -2.4249999999999999e-01   1.3189999999999999e-01   9.4359999999999999e-01   4.5829999999999999e-01  -6.6600000000000006e-02  -8.3299999999999999e-02   2.3304999999999998e+00   3.1130000000000002e-01   1.9153000000000000e+00   3.3710000000000001e-01   2.1170000000000000e-01   2.3440000000000000e-01
  -3.3060000000000000e-01   1.7590000000000000e-01   0.0000000000000000e+00   4.0100000000000002e-01  -1.0470000000000000e-01  -8.3299999999999999e-02   2.1972999999999998e+00   1.3339999999999999e-01   2.7858999999999998e+00   4.4309999999999999e-01   2.1170000000000000e-01   2.4770000000000000e-01
  -6.8330000000000002e-01   2.8580000000000000e-01   1.1152000000000000e+00   2.7689999999999998e-01  -3.8100000000000002e-02  -1.0090000000000000e-01   1.9753000000000001e+00   1.0672999999999999e+00   3.5695000000000001e+00   5.4910000000000003e-01   2.1170000000000000e-01   1.8579999999999999e-01
  -5.5110000000000003e-01   2.1980000000000000e-01   1.4582999999999999e+00   3.4370000000000001e-01  -9.5200000000000007e-02  -7.0199999999999999e-02   2.2195000000000000e+00   4.4469999999999998e-01   2.3506000000000000e+00   4.5269999999999999e-01   1.6360000000000000e-01   2.7870000000000000e-01
  -3.7469999999999998e-01  -1.9789999999999999e-01   9.4359999999999999e-01   3.9140000000000003e-01  -1.2370000000000000e-01  -7.8899999999999998e-02   2.5968000000000000e+00   8.8900000000000007e-02   2.3506000000000000e+00   4.7199999999999998e-01   1.9239999999999999e-01   2.2559999999999999e-01
  -5.9509999999999996e-01  -1.5390000000000001e-01   4.2890000000000000e-01   2.9599999999999999e-01  -1.3320000000000001e-01  -6.1400000000000003e-02   1.7312000000000001e+00   1.2452000000000001e+00   3.6564999999999999e+00   5.2020000000000000e-01   1.4430000000000001e-01   2.3440000000000000e-01
  -5.5110000000000003e-01  -1.3189999999999999e-01   3.4310000000000002e-01   3.6280000000000001e-01  -1.0470000000000000e-01  -1.0090000000000000e-01   2.2195000000000000e+00   3.3350000000000002e-01   2.7858999999999998e+00   4.9130000000000001e-01   2.1170000000000000e-01   1.6370000000000001e-01
  -4.8490000000000000e-01   0.0000000000000000e+00   1.0294000000000001e+00   4.2959999999999998e-01  -6.6600000000000006e-02  -8.7700000000000000e-02   2.1084999999999998e+00   2.8910000000000002e-01   2.0893999999999999e+00   3.9489999999999997e-01   2.0210000000000000e-01   1.9460000000000000e-01
  -4.1880000000000001e-01   4.8359999999999997e-01   8.5800000000000001e-02   3.4370000000000001e-01  -1.2370000000000000e-01  -6.1400000000000003e-02   2.1307000000000000e+00   1.1563000000000001e+00   3.3083000000000000e+00   5.1049999999999995e-01   3.0790000000000001e-01   1.7249999999999999e-01
  -2.2040000000000001e-01   1.3189999999999999e-01   1.2010000000000001e+00   3.3420000000000000e-01  -1.3320000000000001e-01  -1.1400000000000000e-01   2.1084999999999998e+00   5.3369999999999995e-01   2.9600000000000000e+00   4.5269999999999999e-01   2.9830000000000001e-01   2.0790000000000000e-01
  -5.7310000000000005e-01   1.0990000000000000e-01   1.1152000000000000e+00   3.4370000000000001e-01  -1.0470000000000000e-01  -1.1840000000000001e-01   2.2416999999999998e+00   4.6689999999999998e-01   2.1764999999999999e+00   4.0460000000000002e-01   1.9239999999999999e-01   2.3000000000000001e-01
  -5.5110000000000003e-01   4.3999999999999997e-02   4.2890000000000000e-01   3.7240000000000001e-01  -2.8500000000000001e-02  -4.3900000000000002e-02   2.2195000000000000e+00   6.0040000000000004e-01   2.8730000000000002e+00   4.8159999999999997e-01   1.5400000000000000e-01   2.2120000000000001e-01
  -6.3919999999999999e-01   8.7900000000000006e-02   3.4310000000000002e-01   3.8190000000000002e-01  -2.8500000000000001e-02  -4.8200000000000000e-02   2.1751000000000000e+00   6.8930000000000002e-01   2.6989000000000001e+00   5.8760000000000001e-01   2.3089999999999999e-01   2.0349999999999999e-01
  -4.8490000000000000e-01  -6.6000000000000003e-02   6.8630000000000002e-01   3.5330000000000000e-01  -1.6180000000000000e-01  -6.1400000000000003e-02   1.9088000000000001e+00   3.5580000000000001e-01   2.3506000000000000e+00   4.8159999999999997e-01   2.0210000000000000e-01   2.4770000000000000e-01
  -7.0530000000000004e-01   4.3999999999999997e-02   8.5780000000000001e-01   3.8190000000000002e-01  -5.7099999999999998e-02  -7.4499999999999997e-02   2.2416999999999998e+00   4.6689999999999998e-01   2.3506000000000000e+00   4.8159999999999997e-01   1.6360000000000000e-01   1.9020000000000001e-01
  -3.9679999999999999e-01   8.7900000000000006e-02   3.4310000000000002e-01   3.2460000000000000e-01  -1.4269999999999999e-01  -9.2100000000000001e-02   1.9975000000000001e+00   9.5609999999999995e-01   2.6989000000000001e+00   4.9130000000000001e-01   3.1750000000000000e-01   2.3890000000000000e-01
  -5.2900000000000003e-01  -4.3999999999999997e-02   1.2867999999999999e+00   3.7240000000000001e-01  -1.0470000000000000e-01  -4.8200000000000000e-02   2.1528999999999998e+00   6.4480000000000004e-01   1.7412000000000001e+00   4.1420000000000001e-01   2.6939999999999997e-01   2.8749999999999998e-01
  -4.8490000000000000e-01   6.6000000000000003e-02   1.2867999999999999e+00   4.0100000000000002e-01  -7.6100000000000001e-02  -4.8200000000000000e-02   2.3304999999999998e+00   4.0020000000000000e-01   2.9600000000000000e+00   3.0819999999999997e-01   2.1170000000000000e-01   2.5659999999999999e-01
  -3.9679999999999999e-01   1.9789999999999999e-01   5.1470000000000005e-01   4.2959999999999998e-01  -9.5200000000000007e-02  -7.8899999999999998e-02   2.1751000000000000e+00   7.7820000000000000e-01   2.7858999999999998e+00   4.1420000000000001e-01   2.4060000000000001e-01   2.5209999999999999e-01
  -5.2900000000000003e-01   2.1999999999999999e-02   1.3725000000000001e+00   3.3420000000000000e-01  -1.6180000000000000e-01  -3.9500000000000000e-02   2.1528999999999998e+00   6.6710000000000003e-01   2.6989000000000001e+00   4.7199999999999998e-01   2.5019999999999998e-01   2.0790000000000000e-01
  -4.4080000000000003e-01   2.6379999999999998e-01   9.4359999999999999e-01   5.1559999999999995e-01  -6.6600000000000006e-02  -3.0700000000000002e-02   2.0196999999999998e+00   4.0020000000000000e-01   2.1764999999999999e+00   5.2980000000000005e-01   1.5400000000000000e-01   1.8579999999999999e-01
  -5.9509999999999996e-01   2.8580000000000000e-01   6.0050000000000003e-01   3.4370000000000001e-01  -1.0470000000000000e-01  -1.0090000000000000e-01   2.2416999999999998e+00   7.7820000000000000e-01   2.5247000000000002e+00   4.0460000000000002e-01   2.3089999999999999e-01   1.8140000000000001e-01
  -4.1880000000000001e-01  -4.3999999999999997e-02   9.4359999999999999e-01   4.5829999999999999e-01  -1.6180000000000000e-01  -3.9500000000000000e-02   1.9088000000000001e+00   7.1150000000000002e-01   2.6118000000000001e+00   4.7199999999999998e-01   2.2130000000000000e-01   2.0790000000000000e-01
  -6.3919999999999999e-01   1.5390000000000001e-01   3.4310000000000002e-01   4.1049999999999998e-01  -7.6100000000000001e-02  -5.7000000000000002e-02   2.1307000000000000e+00   5.5589999999999995e-01   2.3506000000000000e+00   4.5269999999999999e-01   1.3469999999999999e-01   2.0790000000000000e-01
  -3.0859999999999999e-01  -2.1999999999999999e-02   1.2867999999999999e+00   4.0100000000000002e-01  -1.3320000000000001e-01  -8.3299999999999999e-02   2.1972999999999998e+00   6.8930000000000002e-01   2.7858999999999998e+00   4.1420000000000001e-01   2.0210000000000000e-01   2.7429999999999999e-01
  -5.2900000000000003e-01  -2.1980000000000000e-01   0.0000000000000000e+00   3.5330000000000000e-01  -1.0470000000000000e-01  -5.2600000000000001e-02   2.0863000000000000e+00   9.5609999999999995e-01   3.3083000000000000e+00   4.1420000000000001e-01   3.1750000000000000e-01   1.9460000000000000e-01
  -4.8490000000000000e-01   6.6000000000000003e-02   1.2010000000000001e+00   3.6280000000000001e-01  -1.3320000000000001e-01  -3.9500000000000000e-02   2.0419000000000000e+00   4.6689999999999998e-01   1.9153000000000000e+00   4.4309999999999999e-01   1.5400000000000000e-01   2.2120000000000001e-01
  -7.2740000000000005e-01   1.0990000000000000e-01   1.2867999999999999e+00   3.5330000000000000e-01  -1.1420000000000000e-01  -4.3900000000000002e-02   2.1972999999999998e+00   5.7809999999999995e-01   2.6989000000000001e+00   5.3939999999999999e-01   2.0210000000000000e-01   2.5659999999999999e-01
  -4.4080000000000003e-01   2.4179999999999999e-01   1.4582999999999999e+00   4.9650000000000000e-01  -5.7099999999999998e-02  -2.1899999999999999e-02   1.9310000000000000e+00   6.4480000000000004e-01   2.4377000000000000e+00   5.5869999999999997e-01   3.5599999999999998e-01   1.8579999999999999e-01
  -3.9679999999999999e-01  -4.3999999999999997e-02   3.4310000000000002e-01   3.3420000000000000e-01  -1.2370000000000000e-01  -1.0520000000000000e-01   2.1528999999999998e+00   4.8920000000000002e-01   2.9600000000000000e+00   5.1049999999999995e-01   2.1170000000000000e-01   2.3890000000000000e-01
  -5.7310000000000005e-01   6.6000000000000003e-02   6.0050000000000003e-01   4.2959999999999998e-01  -1.3320000000000001e-01  -9.2100000000000001e-02   2.3304999999999998e+00   6.6710000000000003e-01   2.0893999999999999e+00   3.9489999999999997e-01   1.9239999999999999e-01   2.5659999999999999e-01
  -3.9679999999999999e-01  -1.0990000000000000e-01   1.4582999999999999e+00   3.6280000000000001e-01  -4.7600000000000003e-02  -9.2100000000000001e-02   2.1751000000000000e+00   6.2260000000000004e-01   2.3506000000000000e+00   4.9130000000000001e-01   2.8870000000000001e-01   2.4770000000000000e-01
  -5.0700000000000001e-01   1.0990000000000000e-01   9.4359999999999999e-01   3.0549999999999999e-01  -1.1420000000000000e-01  -6.1400000000000003e-02   2.0419000000000000e+00   5.3369999999999995e-01   3.3953000000000002e+00   4.1420000000000001e-01   1.7319999999999999e-01   2.2559999999999999e-01
  -4.1880000000000001e-01   1.0990000000000000e-01   1.6298999999999999e+00   3.2460000000000000e-01  -1.1420000000000000e-01  -5.2600000000000001e-02   2.2639000000000000e+00   6.6710000000000003e-01   2.6118000000000001e+00   5.2980000000000005e-01   2.6939999999999997e-01   2.5209999999999999e-01
  -6.8330000000000002e-01  -2.1999999999999999e-02   2.5740000000000002e-01   4.0100000000000002e-01  -3.8100000000000002e-02  -3.0700000000000002e-02   1.8866000000000001e+00   6.2260000000000004e-01   3.4824000000000002e+00   4.4309999999999999e-01   2.1170000000000000e-01   2.2559999999999999e-01
  -3.7469999999999998e-01  -2.1999999999999999e-02   7.7210000000000001e-01   3.7240000000000001e-01  -7.6100000000000001e-02  -7.8899999999999998e-02   2.1307000000000000e+00   5.7809999999999995e-01   2.9600000000000000e+00   3.8529999999999998e-01   2.8870000000000001e-01   2.0349999999999999e-01
  -4.1880000000000001e-01   6.6000000000000003e-02   8.5780000000000001e-01   4.2009999999999997e-01  -1.0470000000000000e-01  -7.4499999999999997e-02   2.2416999999999998e+00   6.6710000000000003e-01   2.6989000000000001e+00   4.5269999999999999e-01   1.7319999999999999e-01   2.5659999999999999e-01
  -4.4080000000000003e-01   1.5390000000000001e-01   1.4582999999999999e+00   3.9140000000000003e-01  -1.9030000000000000e-01  -9.2100000000000001e-02   2.2416999999999998e+00   5.5589999999999995e-01   2.4377000000000000e+00   4.6239999999999998e-01   1.5400000000000000e-01   2.3000000000000001e-01
  -5.0700000000000001e-01   8.7900000000000006e-02   8.5800000000000001e-02   3.3420000000000000e-01  -6.6600000000000006e-02  -9.6500000000000002e-02   1.8866000000000001e+00   7.7820000000000000e-01   3.3083000000000000e+00   5.2020000000000000e-01   2.0210000000000000e-01   1.9910000000000000e-01
  -5.0700000000000001e-01   2.1999999999999999e-02   8.5800000000000001e-02   3.8190000000000002e-01  -1.1420000000000000e-01  -7.4499999999999997e-02   2.1528999999999998e+00   6.2260000000000004e-01   3.3953000000000002e+00   5.1049999999999995e-01   2.0210000000000000e-01   2.3440000000000000e-01
  -4.1880000000000001e-01   6.6000000000000003e-02   5.1470000000000005e-01   3.9140000000000003e-01  -9.5200000000000007e-02  -1.0520000000000000e-01   2.1307000000000000e+00   6.2260000000000004e-01   2.5247000000000002e+00   4.3350000000000000e-01   1.6360000000000000e-01   2.3890000000000000e-01
  -3.5270000000000001e-01   8.7900000000000006e-02   6.0050000000000003e-01   4.2009999999999997e-01  -4.7600000000000003e-02  -4.8200000000000000e-02   1.8866000000000001e+00   7.3380000000000001e-01   1.9153000000000000e+00   4.2380000000000001e-01   1.4430000000000001e-01   2.5659999999999999e-01
  -6.3919999999999999e-01  -2.1999999999999999e-02   1.3725000000000001e+00   4.0100000000000002e-01  -1.0470000000000000e-01  -7.4499999999999997e-02   1.8866000000000001e+00   4.6689999999999998e-01   2.3506000000000000e+00   4.6239999999999998e-01   2.6939999999999997e-01   2.0790000000000000e-01
  -5.0700000000000001e-01   0.0000000000000000e+00  -1.7160000000000000e-01   3.5330000000000000e-01  -4.7600000000000003e-02  -1.0520000000000000e-01   2.3083000000000000e+00   6.6710000000000003e-01   2.8730000000000002e+00   4.9130000000000001e-01   1.8279999999999999e-01   2.2120000000000001e-01
  -4.8490000000000000e-01  -6.6000000000000003e-02   9.4359999999999999e-01   3.5330000000000000e-01  -1.3320000000000001e-01  -8.7700000000000000e-02   2.2860999999999998e+00   6.8930000000000002e-01   3.3953000000000002e+00   4.8159999999999997e-01   2.4060000000000001e-01   2.3000000000000001e-01
  -3.0859999999999999e-01   8.7900000000000006e-02   9.4359999999999999e-01   4.2009999999999997e-01  -1.7130000000000001e-01  -2.1899999999999999e-02   2.0419000000000000e+00   5.5589999999999995e-01   2.7858999999999998e+00   3.9489999999999997e-01   2.5019999999999998e-01   2.0790000000000000e-01
  -4.4080000000000003e-01   0.0000000000000000e+00   5.1470000000000005e-01   4.7739999999999999e-01  -1.7130000000000001e-01  -1.4910000000000001e-01   2.2416999999999998e+00   4.2249999999999999e-01   2.5247000000000002e+00   3.3710000000000001e-01   2.7900000000000003e-01   1.9020000000000001e-01
  -4.1880000000000001e-01   1.9789999999999999e-01   6.8630000000000002e-01   4.2009999999999997e-01  -8.5599999999999996e-02  -6.5799999999999997e-02   2.1307000000000000e+00   8.2269999999999999e-01   1.8283000000000000e+00   4.4309999999999999e-01   1.5400000000000000e-01   2.7429999999999999e-01
  -6.3919999999999999e-01   1.9789999999999999e-01   1.7157000000000000e+00   3.7240000000000001e-01  -5.7099999999999998e-02  -6.1400000000000003e-02   1.9975000000000001e+00   6.2260000000000004e-01   2.0893999999999999e+00   4.1420000000000001e-01   2.2130000000000000e-01   2.1229999999999999e-01
  -3.9679999999999999e-01   1.0990000000000000e-01   1.2867999999999999e+00   3.9140000000000003e-01  -9.4999999999999998e-03  -1.0520000000000000e-01   2.0640999999999998e+00   7.1150000000000002e-01   2.6118000000000001e+00   3.9489999999999997e-01   2.3089999999999999e-01   2.5209999999999999e-01
  -3.9679999999999999e-01   8.7900000000000006e-02   1.0294000000000001e+00   4.3919999999999998e-01  -2.8500000000000001e-02  -3.5099999999999999e-02   2.1307000000000000e+00   4.8920000000000002e-01   2.6989000000000001e+00   4.1420000000000001e-01   1.4430000000000001e-01   2.2559999999999999e-01
  -5.5110000000000003e-01   1.3189999999999999e-01   1.3725000000000001e+00   3.0549999999999999e-01  -4.7600000000000003e-02  -1.0090000000000000e-01   2.1307000000000000e+00   4.4469999999999998e-01   2.4377000000000000e+00   3.5639999999999999e-01   2.0210000000000000e-01   2.4770000000000000e-01
  -4.4080000000000003e-01   1.3189999999999999e-01   1.1152000000000000e+00   3.6280000000000001e-01  -1.7130000000000001e-01  -7.0199999999999999e-02   2.0196999999999998e+00   4.6689999999999998e-01   2.6118000000000001e+00   5.2980000000000005e-01   2.2130000000000000e-01   2.2559999999999999e-01
  -3.9679999999999999e-01  -8.7900000000000006e-02   1.4582999999999999e+00   3.2460000000000000e-01  -7.6100000000000001e-02  -6.1400000000000003e-02   2.2195000000000000e+00   6.0040000000000004e-01   2.8730000000000002e+00   3.1790000000000002e-01   2.3089999999999999e-01   2.3440000000000000e-01
  -3.5270000000000001e-01   1.0990000000000000e-01   9.4359999999999999e-01   3.5330000000000000e-01  -8.5599999999999996e-02  -3.5099999999999999e-02   2.0419000000000000e+00   6.2260000000000004e-01   2.6118000000000001e+00   4.5269999999999999e-01   1.6360000000000000e-01   2.2559999999999999e-01
  -6.6130000000000000e-01   4.3999999999999997e-02   9.4359999999999999e-01   3.2460000000000000e-01  -1.2370000000000000e-01  -3.5099999999999999e-02   2.1528999999999998e+00   6.2260000000000004e-01   2.6989000000000001e+00   3.9489999999999997e-01   2.1170000000000000e-01   2.3440000000000000e-01
  -5.5110000000000003e-01  -6.6000000000000003e-02   6.0050000000000003e-01   2.9599999999999999e-01  -1.6180000000000000e-01  -9.6500000000000002e-02   1.9975000000000001e+00   6.4480000000000004e-01   2.4377000000000000e+00   4.7199999999999998e-01   1.8279999999999999e-01   2.0790000000000000e-01
  -5.5110000000000003e-01   8.7900000000000006e-02   1.3725000000000001e+00   4.5829999999999999e-01  -4.7600000000000003e-02  -3.9500000000000000e-02   2.1528999999999998e+00   6.6710000000000003e-01   2.4377000000000000e+00   5.0090000000000001e-01   2.4060000000000001e-01   2.8749999999999998e-01
  -3.0859999999999999e-01  -8.7900000000000006e-02   6.8630000000000002e-01   4.2009999999999997e-01  -4.7600000000000003e-02  -7.4499999999999997e-02   2.1307000000000000e+00   6.4480000000000004e-01   2.5247000000000002e+00   4.7199999999999998e-01   2.4060000000000001e-01   2.5659999999999999e-01
  -4.4080000000000003e-01   1.9789999999999999e-01   1.5441000000000000e+00   3.3420000000000000e-01  -2.8500000000000001e-02  -7.0199999999999999e-02   2.3304999999999998e+00   6.4480000000000004e-01   2.1764999999999999e+00   5.2980000000000005e-01   2.0210000000000000e-01   2.2559999999999999e-01
  -4.6289999999999998e-01   2.1999999999999999e-02   1.1152000000000000e+00   5.0600000000000001e-01  -9.4999999999999998e-03  -7.8899999999999998e-02   2.3304999999999998e+00   4.6689999999999998e-01   2.0024000000000002e+00   3.8529999999999998e-01   1.8279999999999999e-01   1.9910000000000000e-01
  -5.0700000000000001e-01  -2.1999999999999999e-02   1.6298999999999999e+00   4.0100000000000002e-01  -9.4999999999999998e-03  -9.2100000000000001e-02   2.2639000000000000e+00   6.8930000000000002e-01   3.2212000000000001e+00   4.6239999999999998e-01   1.6360000000000000e-01   2.3440000000000000e-01
  -3.3060000000000000e-01   2.1999999999999999e-02   4.2890000000000000e-01   3.5330000000000000e-01  -1.6180000000000000e-01  -1.7500000000000002e-02   2.0419000000000000e+00   5.7809999999999995e-01   2.8730000000000002e+00   4.9130000000000001e-01   2.7900000000000003e-01   2.4770000000000000e-01
  -5.2900000000000003e-01   1.0990000000000000e-01   7.7210000000000001e-01   3.6280000000000001e-01  -9.5200000000000007e-02  -9.6500000000000002e-02   2.1307000000000000e+00   8.2269999999999999e-01   3.7435999999999998e+00   4.6239999999999998e-01   2.2130000000000000e-01   2.4329999999999999e-01
  -3.7469999999999998e-01   8.7900000000000006e-02   6.8630000000000002e-01   4.8690000000000000e-01  -1.0470000000000000e-01  -4.3900000000000002e-02   2.1084999999999998e+00   6.2260000000000004e-01   1.8283000000000000e+00   4.0460000000000002e-01   1.9239999999999999e-01   2.4770000000000000e-01
  -4.6289999999999998e-01   0.0000000000000000e+00   1.2010000000000001e+00   2.6729999999999998e-01  -1.5229999999999999e-01  -8.3299999999999999e-02   2.0419000000000000e+00   5.7809999999999995e-01   3.5695000000000001e+00   4.2380000000000001e-01   2.9830000000000001e-01   2.3890000000000000e-01
  -3.0859999999999999e-01   2.1999999999999999e-02   4.2890000000000000e-01   4.2009999999999997e-01  -2.2839999999999999e-01  -4.3900000000000002e-02   2.1528999999999998e+00   4.4469999999999998e-01   3.1341999999999999e+00   4.0460000000000002e-01   1.9239999999999999e-01   2.3440000000000000e-01
  -5.2900000000000003e-01   8.7900000000000006e-02   4.2890000000000000e-01   4.0100000000000002e-01  -1.3320000000000001e-01  -1.1400000000000000e-01   1.9975000000000001e+00   5.7809999999999995e-01   2.8730000000000002e+00   5.3939999999999999e-01   2.0210000000000000e-01   2.3440000000000000e-01
  -2.4249999999999999e-01   1.3189999999999999e-01   7.7210000000000001e-01   3.6280000000000001e-01  -9.5200000000000007e-02  -3.5099999999999999e-02   2.3304999999999998e+00   7.5600000000000001e-01   2.0893999999999999e+00   4.5269999999999999e-01   2.0210000000000000e-01   2.3000000000000001e-01
  -4.4080000000000003e-01   1.0990000000000000e-01   4.2890000000000000e-01   3.1509999999999999e-01  -1.4269999999999999e-01  -7.0199999999999999e-02   2.2416999999999998e+00   6.0040000000000004e-01   2.7858999999999998e+00   3.6599999999999999e-01   1.9239999999999999e-01   2.2559999999999999e-01
  -4.8490000000000000e-01  -4.3999999999999997e-02   7.7210000000000001e-01   3.4370000000000001e-01  -6.6600000000000006e-02  -9.6500000000000002e-02   1.8866000000000001e+00   4.2249999999999999e-01   3.1341999999999999e+00   4.6239999999999998e-01   1.7319999999999999e-01   2.7870000000000000e-01
  -3.7469999999999998e-01   2.1980000000000000e-01   6.0050000000000003e-01   3.5330000000000000e-01  -4.7600000000000003e-02  -6.1400000000000003e-02   1.9532000000000000e+00   5.3369999999999995e-01   2.9600000000000000e+00   4.6239999999999998e-01   2.3089999999999999e-01   1.9460000000000000e-01
  -6.6130000000000000e-01  -8.7900000000000006e-02   6.8630000000000002e-01   3.8190000000000002e-01  -1.3320000000000001e-01  -5.7000000000000002e-02   2.0419000000000000e+00   4.4469999999999998e-01   2.2635999999999998e+00   5.6830000000000003e-01   3.4639999999999999e-01   2.5659999999999999e-01
  -4.6289999999999998e-01   6.6000000000000003e-02   5.1470000000000005e-01   4.0100000000000002e-01  -1.9980000000000001e-01  -5.2600000000000001e-02   2.0419000000000000e+00   4.6689999999999998e-01   2.1764999999999999e+00   4.4309999999999999e-01   2.5019999999999998e-01   2.2559999999999999e-01
  -6.1719999999999997e-01   1.3189999999999999e-01   3.4310000000000002e-01   3.9140000000000003e-01  -4.7600000000000003e-02  -3.5099999999999999e-02   2.0196999999999998e+00   3.5580000000000001e-01   3.0470999999999999e+00   4.6239999999999998e-01   1.4430000000000001e-01   2.5659999999999999e-01
  -3.0859999999999999e-01   0.0000000000000000e+00   4.2890000000000000e-01   2.3870000000000000e-01  -6.6600000000000006e-02  -6.5799999999999997e-02   2.1307000000000000e+00   5.1139999999999997e-01   2.6989000000000001e+00   4.0460000000000002e-01   2.2130000000000000e-01   2.4770000000000000e-01
  -2.4249999999999999e-01  -8.7900000000000006e-02   7.7210000000000001e-01   3.7240000000000001e-01  -1.3320000000000001e-01  -4.8200000000000000e-02   2.1972999999999998e+00   7.7820000000000000e-01   2.3506000000000000e+00   5.0090000000000001e-01   1.7319999999999999e-01   2.0349999999999999e-01
  -5.2900000000000003e-01   1.9789999999999999e-01   1.2867999999999999e+00   3.0549999999999999e-01  -3.8100000000000002e-02  -7.4499999999999997e-02   2.1751000000000000e+00   4.6689999999999998e-01   3.0470999999999999e+00   4.5269999999999999e-01   2.7900000000000003e-01   2.0790000000000000e-01
  -5.9509999999999996e-01   2.1999999999999999e-02   8.5780000000000001e-01   3.6280000000000001e-01  -1.0470000000000000e-01  -5.7000000000000002e-02   2.2195000000000000e+00   6.6710000000000003e-01   1.9153000000000000e+00   4.3350000000000000e-01   2.6939999999999997e-01   1.9020000000000001e-01
  -3.9679999999999999e-01   1.9789999999999999e-01   1.7157000000000000e+00   3.9140000000000003e-01  -4.7600000000000003e-02  -3.5099999999999999e-02   1.9532000000000000e+00   4.6689999999999998e-01   2.0893999999999999e+00   4.5269999999999999e-01   2.5019999999999998e-01   2.3890000000000000e-01
  -5.9509999999999996e-01  -4.3999999999999997e-02   6.8630000000000002e-01   3.7240000000000001e-01  -3.8100000000000002e-02  -7.8899999999999998e-02   2.0419000000000000e+00   6.4480000000000004e-01   2.8730000000000002e+00   4.3350000000000000e-01   1.5400000000000000e-01   1.8140000000000001e-01
  -5.5110000000000003e-01   8.7900000000000006e-02   1.2867999999999999e+00   3.3420000000000000e-01  -5.7099999999999998e-02  -4.8200000000000000e-02   2.0196999999999998e+00   6.4480000000000004e-01   2.8730000000000002e+00   4.5269999999999999e-01   1.5400000000000000e-01   1.8140000000000001e-01
  -7.2740000000000005e-01   4.3999999999999997e-02   7.7210000000000001e-01   4.2959999999999998e-01  -1.0470000000000000e-01  -3.9500000000000000e-02   2.1972999999999998e+00   6.0040000000000004e-01   1.9153000000000000e+00   4.1420000000000001e-01   2.1170000000000000e-01   2.2559999999999999e-01
  -5.0700000000000001e-01  -6.6000000000000003e-02   4.2890000000000000e-01   4.2009999999999997e-01  -3.8100000000000002e-02  -4.8200000000000000e-02   2.1084999999999998e+00   4.4469999999999998e-01   2.3506000000000000e+00   3.8529999999999998e-01   1.8279999999999999e-01   2.4770000000000000e-01
  -7.9349999999999998e-01   4.3999999999999997e-02   4.2890000000000000e-01   4.0100000000000002e-01  -1.5229999999999999e-01  -1.1840000000000001e-01   2.0640999999999998e+00   5.5589999999999995e-01   2.4377000000000000e+00   3.6599999999999999e-01   1.6360000000000000e-01   2.4329999999999999e-01
  -4.8490000000000000e-01  -1.3189999999999999e-01   1.5441000000000000e+00   3.1509999999999999e-01  -1.9000000000000000e-02  -6.1400000000000003e-02   2.0196999999999998e+00   2.2239999999999999e-01   2.0024000000000002e+00   5.0090000000000001e-01   1.6360000000000000e-01   2.6100000000000001e-01
  -5.2900000000000003e-01   6.6000000000000003e-02   8.5780000000000001e-01   3.4370000000000001e-01  -1.9000000000000000e-02  -4.8200000000000000e-02   2.2416999999999998e+00   5.3369999999999995e-01   2.1764999999999999e+00   4.2380000000000001e-01   1.5400000000000000e-01   2.2559999999999999e-01
  -5.7310000000000005e-01   2.1999999999999999e-02   1.6298999999999999e+00   4.2959999999999998e-01  -1.5229999999999999e-01  -1.7500000000000002e-02   2.1528999999999998e+00   6.2260000000000004e-01   2.7858999999999998e+00   4.0460000000000002e-01   2.5979999999999998e-01   2.2120000000000001e-01
  -5.2900000000000003e-01   8.7900000000000006e-02   1.7160000000000000e-01   3.3420000000000000e-01  -1.2370000000000000e-01  -1.0090000000000000e-01   2.1528999999999998e+00   6.6710000000000003e-01   2.4377000000000000e+00   5.2980000000000005e-01   2.6939999999999997e-01   2.5209999999999999e-01
  -3.9679999999999999e-01   6.6000000000000003e-02   7.7210000000000001e-01   4.1049999999999998e-01  -6.6600000000000006e-02  -6.1400000000000003e-02   2.1307000000000000e+00   6.0040000000000004e-01   2.6118000000000001e+00   4.7199999999999998e-01   1.7319999999999999e-01   2.3000000000000001e-01
  -4.8490000000000000e-01   8.7900000000000006e-02   6.8630000000000002e-01   3.6280000000000001e-01  -2.8500000000000001e-02  -6.5799999999999997e-02   2.1528999999999998e+00   8.0049999999999999e-01   2.3506000000000000e+00   4.6239999999999998e-01   1.9239999999999999e-01   2.1679999999999999e-01
  -3.9679999999999999e-01   2.8580000000000000e-01   8.5780000000000001e-01   4.4869999999999999e-01  -6.6600000000000006e-02  -8.7700000000000000e-02   2.1751000000000000e+00   5.5589999999999995e-01   2.3506000000000000e+00   4.6239999999999998e-01   1.6360000000000000e-01   2.3000000000000001e-01
  -5.2900000000000003e-01   1.9789999999999999e-01  -8.5800000000000001e-02   4.2959999999999998e-01  -4.7600000000000003e-02  -4.3900000000000002e-02   2.0419000000000000e+00   6.4480000000000004e-01   3.5695000000000001e+00   4.9130000000000001e-01   2.7900000000000003e-01   2.6100000000000001e-01
  -4.4080000000000003e-01   2.1999999999999999e-02   4.2890000000000000e-01   4.0100000000000002e-01  -2.8500000000000001e-02  -8.7700000000000000e-02   2.2639000000000000e+00   4.6689999999999998e-01   2.8730000000000002e+00   3.8529999999999998e-01   1.4430000000000001e-01   2.8310000000000002e-01
  -2.8649999999999998e-01  -6.6000000000000003e-02   4.2890000000000000e-01   4.9650000000000000e-01  -1.3320000000000001e-01  -1.0090000000000000e-01   2.1751000000000000e+00   4.4469999999999998e-01   2.6118000000000001e+00   4.7199999999999998e-01   2.1170000000000000e-01   2.2559999999999999e-01
  -8.5960000000000003e-01  -6.6000000000000003e-02   1.2867999999999999e+00   3.7240000000000001e-01  -1.7130000000000001e-01  -7.8899999999999998e-02   1.9975000000000001e+00   6.8930000000000002e-01   2.6989000000000001e+00   4.7199999999999998e-01   1.2509999999999999e-01   2.2559999999999999e-01
  -4.4080000000000003e-01  -1.3189999999999999e-01   8.5780000000000001e-01   4.1049999999999998e-01  -6.6600000000000006e-02  -7.0199999999999999e-02   2.1084999999999998e+00   5.1139999999999997e-01   3.2212000000000001e+00   4.6239999999999998e-01   2.5019999999999998e-01   2.1229999999999999e-01
  -6.3919999999999999e-01   1.5390000000000001e-01   7.7210000000000001e-01   3.7240000000000001e-01  -1.1420000000000000e-01  -7.0199999999999999e-02   2.1084999999999998e+00   3.7800000000000000e-01   1.9153000000000000e+00   4.4309999999999999e-01   2.2130000000000000e-01   2.6979999999999998e-01
  -3.3060000000000000e-01  -2.1999999999999999e-02   1.0294000000000001e+00   3.4370000000000001e-01  -1.9000000000000000e-02  -1.7500000000000002e-02   2.2416999999999998e+00   5.3369999999999995e-01   2.2635999999999998e+00   4.5269999999999999e-01   1.9239999999999999e-01   2.5209999999999999e-01
  -4.1880000000000001e-01   1.5390000000000001e-01   6.8630000000000002e-01   4.2959999999999998e-01  -6.6600000000000006e-02  -6.5799999999999997e-02   2.2416999999999998e+00   4.6689999999999998e-01   3.0470999999999999e+00   5.1049999999999995e-01   2.6939999999999997e-01   2.4329999999999999e-01
  -6.3919999999999999e-01  -1.7590000000000000e-01   9.4359999999999999e-01   4.8690000000000000e-01  -2.8500000000000001e-02  -2.1899999999999999e-02   1.9753000000000001e+00   7.5600000000000001e-01   3.0470999999999999e+00   4.3350000000000000e-01   2.3089999999999999e-01   2.4770000000000000e-01
  -4.8490000000000000e-01  -6.6000000000000003e-02  -2.5740000000000002e-01   3.8190000000000002e-01  -1.9000000000000000e-02  -5.7000000000000002e-02   2.1972999999999998e+00   5.7809999999999995e-01   3.6564999999999999e+00   5.2980000000000005e-01   2.1170000000000000e-01   2.2559999999999999e-01
  -5.5110000000000003e-01  -2.1999999999999999e-02   9.4359999999999999e-01   4.0100000000000002e-01  -1.6180000000000000e-01  -6.5799999999999997e-02   2.1084999999999998e+00   6.4480000000000004e-01   2.5247000000000002e+00   4.3350000000000000e-01   1.8279999999999999e-01   1.9020000000000001e-01
  -4.4080000000000003e-01   1.3189999999999999e-01   1.2867999999999999e+00   3.0549999999999999e-01  -1.0470000000000000e-01  -5.7000000000000002e-02   2.1084999999999998e+00   6.0040000000000004e-01   3.0470999999999999e+00   5.0090000000000001e-01   2.2130000000000000e-01   2.0349999999999999e-01
  -4.6289999999999998e-01   0.0000000000000000e+00   1.2867999999999999e+00   4.3919999999999998e-01  -1.0470000000000000e-01  -7.4499999999999997e-02   2.1084999999999998e+00   5.7809999999999995e-01   3.0470999999999999e+00   4.9130000000000001e-01   2.1170000000000000e-01   1.9460000000000000e-01
  -4.6289999999999998e-01  -2.1980000000000000e-01   1.1152000000000000e+00   2.7689999999999998e-01  -1.3320000000000001e-01  -7.4499999999999997e-02   2.0196999999999998e+00   8.6719999999999997e-01   2.8730000000000002e+00   4.9130000000000001e-01   1.6360000000000000e-01   2.1679999999999999e-01
  -5.5110000000000003e-01  -1.0990000000000000e-01  -1.7160000000000000e-01   4.0100000000000002e-01  -1.3320000000000001e-01  -5.2600000000000001e-02   2.0640999999999998e+00   6.4480000000000004e-01   2.0893999999999999e+00   5.0090000000000001e-01   1.7319999999999999e-01   2.3890000000000000e-01
  -4.4080000000000003e-01   2.1980000000000000e-01   6.8630000000000002e-01   3.4370000000000001e-01  -2.8500000000000001e-02  -7.0199999999999999e-02   2.1307000000000000e+00   7.7820000000000000e-01   3.1341999999999999e+00   4.9130000000000001e-01   2.4060000000000001e-01   2.6100000000000001e-01
  -4.1880000000000001e-01  -8.7900000000000006e-02   1.3725000000000001e+00   3.9140000000000003e-01  -1.6180000000000000e-01  -9.2100000000000001e-02   2.0640999999999998e+00   6.6710000000000003e-01   2.5247000000000002e+00   4.3350000000000000e-01   2.6939999999999997e-01   2.1229999999999999e-01
  -6.1719999999999997e-01   2.1980000000000000e-01   6.8630000000000002e-01   4.2009999999999997e-01  -1.1420000000000000e-01  -9.2100000000000001e-02   2.1084999999999998e+00   4.8920000000000002e-01   2.9600000000000000e+00   4.8159999999999997e-01   2.5019999999999998e-01   2.8310000000000002e-01
  -5.9509999999999996e-01   4.3999999999999997e-02   9.4359999999999999e-01   4.2959999999999998e-01  -9.4999999999999998e-03  -7.8899999999999998e-02   2.0196999999999998e+00   5.5589999999999995e-01   2.6118000000000001e+00   4.7199999999999998e-01   2.3089999999999999e-01   2.4770000000000000e-01
  -5.2900000000000003e-01   1.3189999999999999e-01   4.2890000000000000e-01   3.7240000000000001e-01  -5.7099999999999998e-02  -7.0199999999999999e-02   2.1528999999999998e+00   6.2260000000000004e-01   2.4377000000000000e+00   5.0090000000000001e-01   2.4060000000000001e-01   2.2120000000000001e-01
  -3.7469999999999998e-01   1.3189999999999999e-01   1.6298999999999999e+00   3.5330000000000000e-01  -6.6600000000000006e-02  -5.7000000000000002e-02   1.9532000000000000e+00   4.8920000000000002e-01   2.7858999999999998e+00   5.0090000000000001e-01   1.7319999999999999e-01   2.1679999999999999e-01
  -4.1880000000000001e-01   0.0000000000000000e+00   7.7210000000000001e-01   3.9140000000000003e-01  -8.5599999999999996e-02  -4.8200000000000000e-02   2.1751000000000000e+00   6.0040000000000004e-01   2.7858999999999998e+00   4.0460000000000002e-01   1.6360000000000000e-01   2.4770000000000000e-01
  -4.4080000000000003e-01   2.1999999999999999e-02   1.3725000000000001e+00   3.8190000000000002e-01  -1.9000000000000000e-02  -9.6500000000000002e-02   1.8422000000000001e+00   5.5589999999999995e-01   2.6989000000000001e+00   4.7199999999999998e-01   1.4430000000000001e-01   2.3890000000000000e-01
  -5.2900000000000003e-01   1.7590000000000000e-01   1.0294000000000001e+00   4.3919999999999998e-01  -1.5229999999999999e-01  -3.5099999999999999e-02   2.3304999999999998e+00   6.0040000000000004e-01   2.1764999999999999e+00   4.9130000000000001e-01   2.7900000000000003e-01   2.4329999999999999e-01
  -5.5110000000000003e-01   1.5390000000000001e-01   8.5800000000000001e-02   3.0549999999999999e-01  -7.6100000000000001e-02  -3.9500000000000000e-02   2.2639000000000000e+00   5.7809999999999995e-01   2.9600000000000000e+00   5.5869999999999997e-01   2.3089999999999999e-01   2.3440000000000000e-01
  -6.3919999999999999e-01   1.5390000000000001e-01   2.5740000000000002e-01   4.5829999999999999e-01  -6.6600000000000006e-02  -1.3200000000000000e-02   2.1528999999999998e+00   6.0040000000000004e-01   3.2212000000000001e+00   4.5269999999999999e-01   2.0210000000000000e-01   2.1679999999999999e-01
  -3.9679999999999999e-01   1.3189999999999999e-01   4.2890000000000000e-01   3.1509999999999999e-01  -1.5229999999999999e-01  -9.6500000000000002e-02   2.1084999999999998e+00   6.2260000000000004e-01   2.8730000000000002e+00   4.0460000000000002e-01   2.5019999999999998e-01   2.3440000000000000e-01
  -3.9679999999999999e-01  -2.1999999999999999e-02   1.8015000000000001e+00   4.2009999999999997e-01  -8.5599999999999996e-02  -7.4499999999999997e-02   2.3304999999999998e+00   5.7809999999999995e-01   3.2212000000000001e+00   3.7569999999999998e-01   2.5979999999999998e-01   2.1229999999999999e-01
  -4.6289999999999998e-01  -1.5390000000000001e-01   1.5441000000000000e+00   4.8690000000000000e-01  -6.6600000000000006e-02  -7.0199999999999999e-02   2.0196999999999998e+00   6.8930000000000002e-01   2.6118000000000001e+00   4.0460000000000002e-01   2.6939999999999997e-01   2.1679999999999999e-01
  -5.2900000000000003e-01   0.0000000000000000e+00   9.4359999999999999e-01   3.8190000000000002e-01  -8.5599999999999996e-02  -9.2100000000000001e-02   2.0640999999999998e+00   8.0049999999999999e-01   2.4377000000000000e+00   4.5269999999999999e-01   2.1170000000000000e-01   2.0349999999999999e-01
  -5.5110000000000003e-01  -4.3999999999999997e-02   0.0000000000000000e+00   4.8690000000000000e-01  -6.6600000000000006e-02  -8.3299999999999999e-02   2.0640999999999998e+00   6.0040000000000004e-01   2.6989000000000001e+00   3.5639999999999999e-01   2.5979999999999998e-01   2.1679999999999999e-01
  -5.7310000000000005e-01   1.5390000000000001e-01   1.0294000000000001e+00   4.2959999999999998e-01  -1.7130000000000001e-01  -1.1400000000000000e-01   1.9975000000000001e+00   7.3380000000000001e-01   2.8730000000000002e+00   5.2980000000000005e-01   1.9239999999999999e-01   2.3000000000000001e-01
  -3.9679999999999999e-01   0.0000000000000000e+00   9.4359999999999999e-01   4.0100000000000002e-01  -7.6100000000000001e-02  -7.4499999999999997e-02   2.2195000000000000e+00   7.1150000000000002e-01   2.9600000000000000e+00   4.7199999999999998e-01   2.0210000000000000e-01   2.9189999999999999e-01
  -7.2740000000000005e-01   4.3999999999999997e-02   1.1152000000000000e+00   2.8639999999999999e-01  -1.3320000000000001e-01  -7.0199999999999999e-02   2.2416999999999998e+00   5.3369999999999995e-01   2.7858999999999998e+00   4.7199999999999998e-01   1.5400000000000000e-01   2.6540000000000002e-01
  -4.4080000000000003e-01   0.0000000000000000e+00   1.2867999999999999e+00   3.4370000000000001e-01  -1.9030000000000000e-01  -2.1899999999999999e-02   2.0196999999999998e+00   7.3380000000000001e-01   2.1764999999999999e+00   4.9130000000000001e-01   2.1170000000000000e-01   2.3440000000000000e-01
  -6.8330000000000002e-01   2.4179999999999999e-01  -2.5740000000000002e-01   3.7240000000000001e-01  -1.9000000000000000e-02  -4.3900000000000002e-02   2.0419000000000000e+00   4.8920000000000002e-01   3.6564999999999999e+00   5.2980000000000005e-01   2.2130000000000000e-01   1.9020000000000001e-01
  -6.3919999999999999e-01   1.3189999999999999e-01   5.1470000000000005e-01   3.9140000000000003e-01  -1.2370000000000000e-01  -3.9500000000000000e-02   1.9753000000000001e+00   5.1139999999999997e-01   1.3059000000000001e+00   4.6239999999999998e-01   1.9239999999999999e-01   2.3440000000000000e-01
  -7.2740000000000005e-01   1.0990000000000000e-01  -8.5800000000000001e-02   3.9140000000000003e-01  -3.8100000000000002e-02  -7.0199999999999999e-02   2.1528999999999998e+00   5.1139999999999997e-01   3.0470999999999999e+00   5.6830000000000003e-01   2.3089999999999999e-01   1.9910000000000000e-01
  -4.1880000000000001e-01  -4.3999999999999997e-02   1.3725000000000001e+00   4.3919999999999998e-01  -1.7130000000000001e-01  -8.3299999999999999e-02   1.9088000000000001e+00   5.7809999999999995e-01   1.9153000000000000e+00   3.4680000000000000e-01   2.4060000000000001e-01   2.0349999999999999e-01
  -4.8490000000000000e-01  -2.1999999999999999e-02   1.5441000000000000e+00   4.0100000000000002e-01  -2.8500000000000001e-02  -4.3900000000000002e-02   2.1307000000000000e+00   7.1150000000000002e-01   2.5247000000000002e+00   3.8529999999999998e-01   1.5400000000000000e-01   1.9460000000000000e-01
  -5.9509999999999996e-01   0.0000000000000000e+00  -8.5800000000000001e-02   3.7240000000000001e-01  -1.5229999999999999e-01  -4.3900000000000002e-02   2.0863000000000000e+00   5.3369999999999995e-01   2.9600000000000000e+00   5.3939999999999999e-01   2.6939999999999997e-01   2.1229999999999999e-01
  -5.2900000000000003e-01   2.8580000000000000e-01   1.3725000000000001e+00   3.8190000000000002e-01  -1.2370000000000000e-01  -7.8899999999999998e-02   2.0640999999999998e+00   7.7820000000000000e-01   2.6989000000000001e+00   4.4309999999999999e-01   6.7400000000000002e-02   1.9910000000000000e-01
  -7.0530000000000004e-01   1.9789999999999999e-01   6.8630000000000002e-01   4.5829999999999999e-01  -1.2370000000000000e-01  -1.0090000000000000e-01   2.1307000000000000e+00   6.2260000000000004e-01   1.9153000000000000e+00   4.4309999999999999e-01   1.1550000000000001e-01   2.3440000000000000e-01
  -3.5270000000000001e-01  -6.6000000000000003e-02   1.1152000000000000e+00   3.1509999999999999e-01   1.9000000000000000e-02  -3.5099999999999999e-02   2.2195000000000000e+00   5.3369999999999995e-01   3.0470999999999999e+00   4.5269999999999999e-01   2.2130000000000000e-01   1.8140000000000001e-01
  -6.1719999999999997e-01   4.3999999999999997e-02   3.4310000000000002e-01   3.7240000000000001e-01  -1.5229999999999999e-01  -5.7000000000000002e-02   2.0640999999999998e+00   5.3369999999999995e-01   2.0893999999999999e+00   5.0090000000000001e-01   2.2130000000000000e-01   2.5209999999999999e-01
  -3.9679999999999999e-01   3.0780000000000002e-01   6.8630000000000002e-01   3.1509999999999999e-01  -9.5200000000000007e-02  -7.4499999999999997e-02   2.1972999999999998e+00   8.6719999999999997e-01   2.2635999999999998e+00   4.1420000000000001e-01   2.5019999999999998e-01   2.5209999999999999e-01
  -3.9679999999999999e-01  -6.6000000000000003e-02   0.0000000000000000e+00   4.9650000000000000e-01   9.4999999999999998e-03  -4.8200000000000000e-02   2.0196999999999998e+00   5.3369999999999995e-01   2.4377000000000000e+00   3.7569999999999998e-01   3.0790000000000001e-01   2.0349999999999999e-01
  -4.8490000000000000e-01   2.1999999999999999e-02   6.0050000000000003e-01   3.6280000000000001e-01  -5.7099999999999998e-02  -8.3299999999999999e-02   2.1528999999999998e+00   5.3369999999999995e-01   3.3083000000000000e+00   4.8159999999999997e-01   2.3089999999999999e-01   2.4770000000000000e-01
  -6.3919999999999999e-01   8.7900000000000006e-02   8.5800000000000001e-02   4.2009999999999997e-01  -4.7600000000000003e-02  -8.3299999999999999e-02   1.9753000000000001e+00   6.6710000000000003e-01   1.9153000000000000e+00   4.3350000000000000e-01   1.7319999999999999e-01   2.3000000000000001e-01
  -5.5110000000000003e-01   2.4179999999999999e-01   4.2890000000000000e-01   3.9140000000000003e-01   1.9000000000000000e-02  -1.0090000000000000e-01   2.1307000000000000e+00   6.6710000000000003e-01   2.6989000000000001e+00   5.2020000000000000e-01   1.7319999999999999e-01   2.3000000000000001e-01
  -4.1880000000000001e-01   1.7590000000000000e-01   1.2867999999999999e+00   4.1049999999999998e-01  -6.6600000000000006e-02  -6.1400000000000003e-02   1.9310000000000000e+00   4.4469999999999998e-01   3.1341999999999999e+00   4.9130000000000001e-01   2.0210000000000000e-01   2.3890000000000000e-01
  -2.8649999999999998e-01  -1.5390000000000001e-01   1.2010000000000001e+00   3.5330000000000000e-01  -1.9000000000000000e-02  -5.2600000000000001e-02   1.9975000000000001e+00   6.2260000000000004e-01   2.6989000000000001e+00   5.0090000000000001e-01   1.8279999999999999e-01   2.3440000000000000e-01
  -5.5110000000000003e-01   1.7590000000000000e-01   2.5740000000000002e-01   3.8190000000000002e-01  -9.5200000000000007e-02  -8.3299999999999999e-02   2.1084999999999998e+00   5.1139999999999997e-01   1.3059000000000001e+00   4.4309999999999999e-01   2.2130000000000000e-01   2.4770000000000000e-01
  -4.8490000000000000e-01   8.7900000000000006e-02   6.8630000000000002e-01   4.4869999999999999e-01  -8.5599999999999996e-02  -1.0520000000000000e-01   1.9975000000000001e+00   6.8930000000000002e-01   2.5247000000000002e+00   5.1049999999999995e-01   1.6360000000000000e-01   2.1229999999999999e-01
  -2.6450000000000001e-01  -2.1999999999999999e-02   8.5780000000000001e-01   3.6280000000000001e-01  -6.6600000000000006e-02  -8.7700000000000000e-02   2.0640999999999998e+00   7.3380000000000001e-01   3.0470999999999999e+00   4.3350000000000000e-01   2.5019999999999998e-01   2.6979999999999998e-01
  -5.5110000000000003e-01   0.0000000000000000e+00   1.0294000000000001e+00   4.1049999999999998e-01  -1.1420000000000000e-01  -6.1400000000000003e-02   1.9975000000000001e+00   5.3369999999999995e-01   2.6118000000000001e+00   4.9130000000000001e-01   1.6360000000000000e-01   2.4770000000000000e-01
  -5.2900000000000003e-01  -1.0990000000000000e-01   4.2890000000000000e-01   3.5330000000000000e-01  -5.7099999999999998e-02  -9.6500000000000002e-02   2.2416999999999998e+00   7.1150000000000002e-01   2.1764999999999999e+00   5.1049999999999995e-01   2.5979999999999998e-01   2.1229999999999999e-01
  -3.7469999999999998e-01  -8.7900000000000006e-02   9.4359999999999999e-01   3.4370000000000001e-01  -1.1420000000000000e-01  -9.6500000000000002e-02   2.0863000000000000e+00   4.6689999999999998e-01   2.1764999999999999e+00   5.2020000000000000e-01   2.3089999999999999e-01   2.3440000000000000e-01
  -4.4080000000000003e-01   1.7590000000000000e-01   8.5780000000000001e-01   5.0600000000000001e-01  -3.8100000000000002e-02  -4.3900000000000002e-02   2.1307000000000000e+00   6.2260000000000004e-01   2.6989000000000001e+00   4.4309999999999999e-01   1.5400000000000000e-01   1.9910000000000000e-01
  -4.6289999999999998e-01   3.9570000000000000e-01   1.1152000000000000e+00   3.6280000000000001e-01  -1.2370000000000000e-01  -1.0090000000000000e-01   2.1528999999999998e+00   6.0040000000000004e-01   2.2635999999999998e+00   4.9130000000000001e-01   1.8279999999999999e-01   2.0349999999999999e-01
  -5.7310000000000005e-01  -2.1999999999999999e-02   0.0000000000000000e+00   2.8639999999999999e-01   1.9000000000000000e-02  -1.0520000000000000e-01   2.1528999999999998e+00   5.7809999999999995e-01   2.9600000000000000e+00   3.8529999999999998e-01   2.2130000000000000e-01   2.2120000000000001e-01
  -4.8490000000000000e-01   8.7900000000000006e-02   1.3725000000000001e+00   4.2009999999999997e-01   3.8100000000000002e-02  -7.4499999999999997e-02   1.9088000000000001e+00   6.6710000000000003e-01   2.3506000000000000e+00   4.0460000000000002e-01   2.7900000000000003e-01   2.2559999999999999e-01
  -5.5110000000000003e-01   0.0000000000000000e+00   8.5780000000000001e-01   3.8190000000000002e-01  -3.8100000000000002e-02  -1.1400000000000000e-01   2.0196999999999998e+00   6.4480000000000004e-01   2.6989000000000001e+00   4.2380000000000001e-01   1.0580000000000001e-01   2.3440000000000000e-01
  -4.8490000000000000e-01   1.0990000000000000e-01  -2.5740000000000002e-01   4.1049999999999998e-01  -1.7130000000000001e-01  -6.5799999999999997e-02   1.9310000000000000e+00   6.0040000000000004e-01   1.9153000000000000e+00   4.6239999999999998e-01   1.6360000000000000e-01   2.6100000000000001e-01
  -4.4080000000000003e-01  -4.3999999999999997e-02   6.8630000000000002e-01   3.7240000000000001e-01  -1.0470000000000000e-01  -4.8200000000000000e-02   1.8422000000000001e+00   6.2260000000000004e-01   2.8730000000000002e+00   4.5269999999999999e-01   2.1170000000000000e-01   2.1229999999999999e-01
  -3.5270000000000001e-01   1.9789999999999999e-01   8.5800000000000001e-02   4.1049999999999998e-01  -8.5599999999999996e-02  -5.2600000000000001e-02   2.1084999999999998e+00   6.6710000000000003e-01   2.5247000000000002e+00   3.8529999999999998e-01   2.1170000000000000e-01   2.6100000000000001e-01
  -5.0700000000000001e-01  -1.5390000000000001e-01   1.0294000000000001e+00   4.4869999999999999e-01  -9.5200000000000007e-02  -3.5099999999999999e-02   2.2860999999999998e+00   4.6689999999999998e-01   2.6118000000000001e+00   4.8159999999999997e-01   2.0210000000000000e-01   2.3440000000000000e-01
  -5.5110000000000003e-01  -4.3999999999999997e-02  -8.5800000000000001e-02   4.0100000000000002e-01  -1.2370000000000000e-01  -5.7000000000000002e-02   2.2195000000000000e+00   6.8930000000000002e-01   2.3506000000000000e+00   4.7199999999999998e-01   2.3089999999999999e-01   2.1229999999999999e-01
  -4.4080000000000003e-01   1.3189999999999999e-01   1.2867999999999999e+00   3.3420000000000000e-01  -4.7600000000000003e-02  -1.3159999999999999e-01   2.0640999999999998e+00   6.0040000000000004e-01   2.5247000000000002e+00   4.7199999999999998e-01   2.8870000000000001e-01   2.1229999999999999e-01
  -5.7310000000000005e-01   1.9789999999999999e-01   3.4310000000000002e-01   4.3919999999999998e-01  -9.5200000000000007e-02  -1.0960000000000000e-01   2.3304999999999998e+00   8.6719999999999997e-01   2.5247000000000002e+00   4.5269999999999999e-01   2.5979999999999998e-01   2.0790000000000000e-01
  -4.8490000000000000e-01   1.7590000000000000e-01   6.0050000000000003e-01   2.7689999999999998e-01  -1.6180000000000000e-01  -7.4499999999999997e-02   2.2639000000000000e+00   4.2249999999999999e-01   2.4377000000000000e+00   5.0090000000000001e-01   1.1550000000000001e-01   2.2120000000000001e-01
  -6.6130000000000000e-01   6.6000000000000003e-02   1.0294000000000001e+00   4.0100000000000002e-01  -6.6600000000000006e-02  -5.7000000000000002e-02   2.0863000000000000e+00   6.2260000000000004e-01   3.6564999999999999e+00   4.3350000000000000e-01   2.5019999999999998e-01   2.0349999999999999e-01
  -5.5110000000000003e-01   1.9789999999999999e-01   4.2890000000000000e-01   4.5829999999999999e-01  -2.8500000000000001e-02  -4.8200000000000000e-02   2.1528999999999998e+00   4.2249999999999999e-01   2.4377000000000000e+00   4.4309999999999999e-01   1.7319999999999999e-01   2.2120000000000001e-01
  -5.2900000000000003e-01   0.0000000000000000e+00   8.5780000000000001e-01   3.5330000000000000e-01  -1.2370000000000000e-01  -7.4499999999999997e-02   2.0196999999999998e+00   5.1139999999999997e-01   1.6540999999999999e+00   4.9130000000000001e-01   1.7319999999999999e-01   1.9910000000000000e-01
  -6.8330000000000002e-01   1.0990000000000000e-01   1.5441000000000000e+00   3.7240000000000001e-01  -1.6180000000000000e-01  -7.0199999999999999e-02   2.0419000000000000e+00   6.2260000000000004e-01   2.6118000000000001e+00   4.0460000000000002e-01   2.2130000000000000e-01   2.6979999999999998e-01
  -4.4080000000000003e-01   2.1999999999999999e-02   9.4359999999999999e-01   3.6280000000000001e-01  -1.0470000000000000e-01  -6.1400000000000003e-02   1.9975000000000001e+00   6.8930000000000002e-01   2.8730000000000002e+00   5.0090000000000001e-01   2.2130000000000000e-01   2.7870000000000000e-01
  -3.7469999999999998e-01  -1.0990000000000000e-01   1.0294000000000001e+00   4.6779999999999999e-01  -1.2370000000000000e-01  -6.1400000000000003e-02   2.1307000000000000e+00   6.2260000000000004e-01   1.5670999999999999e+00   4.6239999999999998e-01   1.7319999999999999e-01   2.3890000000000000e-01
  -5.5110000000000003e-01   1.9789999999999999e-01   1.7160000000000000e-01   4.2009999999999997e-01  -1.3320000000000001e-01  -7.4499999999999997e-02   2.1528999999999998e+00   5.3369999999999995e-01   2.6989000000000001e+00   4.6239999999999998e-01   2.5019999999999998e-01   1.5920000000000001e-01
  -3.9679999999999999e-01   3.9570000000000000e-01   8.5780000000000001e-01   4.4869999999999999e-01  -1.7130000000000001e-01  -4.3900000000000002e-02   2.0196999999999998e+00   6.4480000000000004e-01   2.7858999999999998e+00   4.1420000000000001e-01   2.5979999999999998e-01   2.2120000000000001e-01
  -5.7310000000000005e-01   1.9789999999999999e-01   7.7210000000000001e-01   4.4869999999999999e-01  -1.2370000000000000e-01  -1.3589999999999999e-01   1.9975000000000001e+00   4.8920000000000002e-01   3.0470999999999999e+00   4.2380000000000001e-01   2.3089999999999999e-01   1.8579999999999999e-01
  -2.8649999999999998e-01   1.7590000000000000e-01   1.0294000000000001e+00   4.2959999999999998e-01  -1.9980000000000001e-01  -6.1400000000000003e-02   2.2195000000000000e+00   6.8930000000000002e-01   2.4377000000000000e+00   3.9489999999999997e-01   2.2130000000000000e-01   2.3000000000000001e-01
  -3.9679999999999999e-01   1.7590000000000000e-01   3.4310000000000002e-01   2.7689999999999998e-01  -1.3320000000000001e-01  -6.5799999999999997e-02   1.7978000000000001e+00   6.0040000000000004e-01   2.6118000000000001e+00   3.9489999999999997e-01   1.7319999999999999e-01   2.5209999999999999e-01
  -6.3919999999999999e-01   1.3189999999999999e-01   5.1470000000000005e-01   4.4869999999999999e-01   2.8500000000000001e-02  -7.8899999999999998e-02   2.0640999999999998e+00   8.2269999999999999e-01   2.8730000000000002e+00   4.7199999999999998e-01   1.9239999999999999e-01   2.7870000000000000e-01
  -3.9679999999999999e-01   1.5390000000000001e-01   7.7210000000000001e-01   3.3420000000000000e-01  -1.4269999999999999e-01  -1.0960000000000000e-01   2.1307000000000000e+00   5.7809999999999995e-01   2.4377000000000000e+00   4.0460000000000002e-01   2.7900000000000003e-01   2.4329999999999999e-01
  -4.6289999999999998e-01   4.3999999999999997e-02   8.5780000000000001e-01   3.3420000000000000e-01  -1.4269999999999999e-01  -7.4499999999999997e-02   2.1084999999999998e+00   6.6710000000000003e-01   2.9600000000000000e+00   4.4309999999999999e-01   1.9239999999999999e-01   2.2559999999999999e-01
  -3.5270000000000001e-01   6.6000000000000003e-02   4.2890000000000000e-01   4.2959999999999998e-01  -7.6100000000000001e-02  -1.1400000000000000e-01   2.0863000000000000e+00   5.5589999999999995e-01   3.0470999999999999e+00   5.1049999999999995e-01   2.5979999999999998e-01   1.9910000000000000e-01
  -3.9679999999999999e-01   4.3999999999999997e-02   1.7157000000000000e+00   3.1509999999999999e-01  -1.6180000000000000e-01  -1.3200000000000000e-02   2.0640999999999998e+00   6.6710000000000003e-01   1.5670999999999999e+00   4.3350000000000000e-01   2.5979999999999998e-01   2.2559999999999999e-01
  -4.8490000000000000e-01   1.3189999999999999e-01   4.2890000000000000e-01   4.0100000000000002e-01  -1.8079999999999999e-01  -5.2600000000000001e-02   2.1751000000000000e+00   6.4480000000000004e-01   2.8730000000000002e+00   4.8159999999999997e-01   1.9239999999999999e-01   1.7249999999999999e-01
  -5.5110000000000003e-01   1.3189999999999999e-01   6.0050000000000003e-01   3.9140000000000003e-01  -1.2370000000000000e-01  -1.7500000000000002e-02   2.0640999999999998e+00   7.1150000000000002e-01   2.5247000000000002e+00   3.9489999999999997e-01   1.5400000000000000e-01   2.3890000000000000e-01
  -5.2900000000000003e-01   0.0000000000000000e+00   6.8630000000000002e-01   3.5330000000000000e-01  -8.5599999999999996e-02  -4.3900000000000002e-02   2.1084999999999998e+00   6.0040000000000004e-01   2.8730000000000002e+00   4.6239999999999998e-01   1.9239999999999999e-01   1.9910000000000000e-01
  -4.6289999999999998e-01  -1.3189999999999999e-01   0.0000000000000000e+00   3.7240000000000001e-01  -7.6100000000000001e-02  -1.0090000000000000e-01   2.0863000000000000e+00   5.5589999999999995e-01   2.2635999999999998e+00   4.9130000000000001e-01   2.0210000000000000e-01   2.3440000000000000e-01
  -4.8490000000000000e-01   3.2979999999999998e-01   3.4310000000000002e-01   4.4869999999999999e-01  -5.7099999999999998e-02  -7.4499999999999997e-02   2.1751000000000000e+00   5.7809999999999995e-01   2.9600000000000000e+00   4.0460000000000002e-01   8.6599999999999996e-02   2.4329999999999999e-01
  -5.5110000000000003e-01   6.6000000000000003e-02  -8.5800000000000001e-02   4.1049999999999998e-01  -1.0470000000000000e-01  -1.7500000000000002e-02   1.9532000000000000e+00   7.5600000000000001e-01   1.9153000000000000e+00   5.1049999999999995e-01   2.0210000000000000e-01   2.2120000000000001e-01
  -5.7310000000000005e-01   1.7590000000000000e-01   3.4310000000000002e-01   3.2460000000000000e-01  -8.5599999999999996e-02  -7.8899999999999998e-02   2.1528999999999998e+00   7.7820000000000000e-01   3.3953000000000002e+00   4.9130000000000001e-01   2.1170000000000000e-01   1.8579999999999999e-01
  -4.8490000000000000e-01   1.0990000000000000e-01   7.7210000000000001e-01   3.6280000000000001e-01  -5.7099999999999998e-02  -3.9500000000000000e-02   1.9532000000000000e+00   5.5589999999999995e-01   3.0470999999999999e+00   4.1420000000000001e-01   2.4060000000000001e-01   2.4329999999999999e-01
  -2.2040000000000001e-01   1.5390000000000001e-01   5.1470000000000005e-01   4.1049999999999998e-01  -1.0470000000000000e-01  -3.9500000000000000e-02   2.1972999999999998e+00   6.4480000000000004e-01   3.2212000000000001e+00   5.2020000000000000e-01   2.2130000000000000e-01   2.2559999999999999e-01
  -7.7149999999999996e-01   2.1999999999999999e-02   8.5780000000000001e-01   2.9599999999999999e-01  -8.5599999999999996e-02  -6.1400000000000003e-02   2.0863000000000000e+00   6.4480000000000004e-01   2.1764999999999999e+00   4.6239999999999998e-01   2.1170000000000000e-01   2.3000000000000001e-01
  -5.2900000000000003e-01   6.6000000000000003e-02   3.4310000000000002e-01   4.1049999999999998e-01  -1.2370000000000000e-01  -9.6500000000000002e-02   1.9753000000000001e+00   5.5589999999999995e-01   3.3083000000000000e+00   4.7199999999999998e-01   2.1170000000000000e-01   2.2559999999999999e-01
  -4.6289999999999998e-01   1.9789999999999999e-01   7.7210000000000001e-01   3.5330000000000000e-01  -3.8100000000000002e-02  -8.7700000000000000e-02   2.2639000000000000e+00   6.0040000000000004e-01   2.8730000000000002e+00   4.6239999999999998e-01   2.4060000000000001e-01   1.9020000000000001e-01
  -3.0859999999999999e-01  -2.1999999999999999e-02   7.7210000000000001e-01   4.7739999999999999e-01  -1.3320000000000001e-01  -8.3299999999999999e-02   2.1528999999999998e+00   6.0040000000000004e-01   2.8730000000000002e+00   4.6239999999999998e-01   1.8279999999999999e-01   2.3890000000000000e-01
  -3.5270000000000001e-01   1.5390000000000001e-01   3.4310000000000002e-01   3.8190000000000002e-01  -2.5690000000000002e-01  -1.0090000000000000e-01   2.0196999999999998e+00   5.3369999999999995e-01   2.0893999999999999e+00   4.3350000000000000e-01   2.2130000000000000e-01   1.9910000000000000e-01
  -4.1880000000000001e-01   4.3999999999999997e-02   7.7210000000000001e-01   4.1049999999999998e-01  -1.5229999999999999e-01  -1.0520000000000000e-01   2.0640999999999998e+00   5.7809999999999995e-01   2.1764999999999999e+00   3.8529999999999998e-01   1.0580000000000001e-01   2.0349999999999999e-01
  -3.0859999999999999e-01   6.6000000000000003e-02   7.7210000000000001e-01   3.2460000000000000e-01  -1.3320000000000001e-01  -1.0960000000000000e-01   1.9088000000000001e+00   6.2260000000000004e-01   1.8283000000000000e+00   5.2020000000000000e-01   1.9239999999999999e-01   2.4329999999999999e-01
  -4.6289999999999998e-01  -2.1999999999999999e-02   6.8630000000000002e-01   3.8190000000000002e-01  -9.5200000000000007e-02  -7.4499999999999997e-02   2.2860999999999998e+00   6.6710000000000003e-01   3.3083000000000000e+00   5.1049999999999995e-01   2.6939999999999997e-01   2.3890000000000000e-01
  -4.1880000000000001e-01  -4.3999999999999997e-02   9.4359999999999999e-01   2.9599999999999999e-01  -1.4269999999999999e-01  -8.3299999999999999e-02   2.2639000000000000e+00   6.0040000000000004e-01   2.9600000000000000e+00   5.3939999999999999e-01   1.7319999999999999e-01   2.3000000000000001e-01
  -5.2900000000000003e-01   8.7900000000000006e-02   7.7210000000000001e-01   3.6280000000000001e-01  -6.6600000000000006e-02  -6.5799999999999997e-02   2.0640999999999998e+00   5.7809999999999995e-01   2.1764999999999999e+00   5.0090000000000001e-01   1.9239999999999999e-01   2.1229999999999999e-01
  -7.0530000000000004e-01   1.5390000000000001e-01   8.5780000000000001e-01   3.7240000000000001e-01  -7.6100000000000001e-02  -1.0960000000000000e-01   2.0863000000000000e+00   6.6710000000000003e-01   2.9600000000000000e+00   5.2980000000000005e-01   2.6939999999999997e-01   1.7690000000000000e-01
  -6.1719999999999997e-01  -8.7900000000000006e-02   1.7157000000000000e+00   4.2009999999999997e-01  -1.9030000000000000e-01  -7.8899999999999998e-02   2.1084999999999998e+00   4.8920000000000002e-01   3.2212000000000001e+00   5.0090000000000001e-01   2.3089999999999999e-01   2.3440000000000000e-01
  -4.1880000000000001e-01   1.5390000000000001e-01   8.5780000000000001e-01   4.3919999999999998e-01  -1.0470000000000000e-01  -1.3200000000000000e-02   1.9310000000000000e+00   4.4469999999999998e-01   3.0470999999999999e+00   4.0460000000000002e-01   1.7319999999999999e-01   1.7690000000000000e-01
  -5.9509999999999996e-01   3.2979999999999998e-01   8.5780000000000001e-01   4.1049999999999998e-01  -1.9000000000000000e-02  -4.3900000000000002e-02   1.8644000000000001e+00   7.7820000000000000e-01   2.7858999999999998e+00   5.0090000000000001e-01   2.3089999999999999e-01   2.1229999999999999e-01
  -5.7310000000000005e-01   1.0990000000000000e-01   2.5740000000000002e-01   3.9140000000000003e-01   0.0000000000000000e+00  -3.9500000000000000e-02   1.9975000000000001e+00   6.4480000000000004e-01   2.8730000000000002e+00   4.4309999999999999e-01   1.7319999999999999e-01   2.3890000000000000e-01
  -5.9509999999999996e-01   1.0990000000000000e-01   8.5800000000000001e-02   4.2959999999999998e-01  -4.7600000000000003e-02  -5.2600000000000001e-02   1.8200000000000001e+00   6.8930000000000002e-01   3.3083000000000000e+00   4.9130000000000001e-01   1.8279999999999999e-01   2.1229999999999999e-01
  -4.8490000000000000e-01   3.0780000000000002e-01   7.7210000000000001e-01   4.3919999999999998e-01  -5.7099999999999998e-02  -1.1400000000000000e-01   2.1751000000000000e+00   5.5589999999999995e-01   2.6118000000000001e+00   5.1049999999999995e-01   9.6199999999999994e-02   2.3000000000000001e-01
  -4.8490000000000000e-01  -6.6000000000000003e-02   1.3725000000000001e+00   3.5330000000000000e-01  -1.5229999999999999e-01  -8.3299999999999999e-02   2.1307000000000000e+00   7.3380000000000001e-01   2.6118000000000001e+00   4.7199999999999998e-01   2.1170000000000000e-01   2.0790000000000000e-01
  -4.6289999999999998e-01   0.0000000000000000e+00   0.0000000000000000e+00   3.3420000000000000e-01  -1.4269999999999999e-01  -4.8200000000000000e-02   2.0196999999999998e+00   4.8920000000000002e-01   2.2635999999999998e+00   4.4309999999999999e-01   2.2130000000000000e-01   2.3440000000000000e-01
  -6.3919999999999999e-01   8.7900000000000006e-02   7.7210000000000001e-01   4.1049999999999998e-01  -5.7099999999999998e-02  -3.5099999999999999e-02   2.2639000000000000e+00   6.4480000000000004e-01   3.0470999999999999e+00   4.1420000000000001e-01   2.4060000000000001e-01   2.3440000000000000e-01
  -5.9509999999999996e-01   1.3189999999999999e-01   1.2867999999999999e+00   3.2460000000000000e-01  -8.5599999999999996e-02  -1.0090000000000000e-01   1.9975000000000001e+00   6.4480000000000004e-01   2.5247000000000002e+00   4.2380000000000001e-01   2.6939999999999997e-01   2.1679999999999999e-01
  -6.3919999999999999e-01   4.3999999999999997e-02   6.0050000000000003e-01   3.8190000000000002e-01   0.0000000000000000e+00  -1.2280000000000001e-01   2.1084999999999998e+00   6.0040000000000004e-01   2.8730000000000002e+00   5.0090000000000001e-01   2.2130000000000000e-01   1.9460000000000000e-01
  -6.6130000000000000e-01   3.2979999999999998e-01   1.0294000000000001e+00   4.2959999999999998e-01  -4.7600000000000003e-02  -3.9500000000000000e-02   2.0196999999999998e+00   4.6689999999999998e-01   3.1341999999999999e+00   4.5269999999999999e-01   1.7319999999999999e-01   2.0349999999999999e-01
  -4.6289999999999998e-01   2.1980000000000000e-01   4.2890000000000000e-01   4.0100000000000002e-01  -3.8100000000000002e-02  -6.5799999999999997e-02   1.9532000000000000e+00   6.2260000000000004e-01   2.4377000000000000e+00   5.3939999999999999e-01   1.8279999999999999e-01   2.2559999999999999e-01
  -3.0859999999999999e-01   1.5390000000000001e-01   7.7210000000000001e-01   3.2460000000000000e-01  -1.0470000000000000e-01  -1.0090000000000000e-01   2.1528999999999998e+00   6.0040000000000004e-01   2.6989000000000001e+00   3.8529999999999998e-01   2.3089999999999999e-01   1.9460000000000000e-01
  -5.5110000000000003e-01   4.3999999999999997e-02   6.0050000000000003e-01   4.0100000000000002e-01  -1.5229999999999999e-01  -4.3900000000000002e-02   2.0640999999999998e+00   5.7809999999999995e-01   3.6564999999999999e+00   4.4309999999999999e-01   2.1170000000000000e-01   2.1679999999999999e-01
  -2.8649999999999998e-01   4.3999999999999997e-02   3.4310000000000002e-01   4.4869999999999999e-01  -1.3320000000000001e-01  -7.4499999999999997e-02   2.0196999999999998e+00   4.2249999999999999e-01   2.0024000000000002e+00   4.3350000000000000e-01   1.6360000000000000e-01   2.0349999999999999e-01
  -5.0700000000000001e-01   2.6379999999999998e-01   1.2867999999999999e+00   3.5330000000000000e-01  -4.7600000000000003e-02  -6.1400000000000003e-02   1.9975000000000001e+00   6.2260000000000004e-01   2.5247000000000002e+00   5.3939999999999999e-01   2.3089999999999999e-01   2.6100000000000001e-01
  -3.5270000000000001e-01   2.1999999999999999e-02   8.5780000000000001e-01   3.7240000000000001e-01  -1.0470000000000000e-01  -7.4499999999999997e-02   2.2195000000000000e+00   5.1139999999999997e-01   2.5247000000000002e+00   4.4309999999999999e-01   2.5019999999999998e-01   1.9020000000000001e-01
  -3.9679999999999999e-01  -1.0990000000000000e-01   8.5800000000000001e-02   3.3420000000000000e-01  -1.2370000000000000e-01  -4.3900000000000002e-02   2.0419000000000000e+00   5.1139999999999997e-01   2.0024000000000002e+00   4.4309999999999999e-01   1.8279999999999999e-01   2.3000000000000001e-01
  -4.1880000000000001e-01   1.5390000000000001e-01   8.5780000000000001e-01   4.3919999999999998e-01  -1.0470000000000000e-01  -8.7700000000000000e-02   2.1972999999999998e+00   6.0040000000000004e-01   2.0893999999999999e+00   4.5269999999999999e-01   1.3469999999999999e-01   2.0349999999999999e-01
  -5.0700000000000001e-01   6.6000000000000003e-02   1.7160000000000000e-01   3.7240000000000001e-01  -1.0470000000000000e-01  -7.8899999999999998e-02   2.0863000000000000e+00   7.1150000000000002e-01   2.6989000000000001e+00   4.5269999999999999e-01   2.7900000000000003e-01   2.4329999999999999e-01
  -4.4080000000000003e-01   1.5390000000000001e-01   9.4359999999999999e-01   3.2460000000000000e-01  -4.7600000000000003e-02  -6.1400000000000003e-02   2.0419000000000000e+00   5.1139999999999997e-01   2.8730000000000002e+00   5.0090000000000001e-01   1.7319999999999999e-01   1.8140000000000001e-01
  -4.1880000000000001e-01   8.7900000000000006e-02   1.7157000000000000e+00   3.8190000000000002e-01  -4.7600000000000003e-02  -8.3299999999999999e-02   2.1307000000000000e+00   7.1150000000000002e-01   1.5670999999999999e+00   5.3939999999999999e-01   1.9239999999999999e-01   2.2559999999999999e-01
  -5.7310000000000005e-01   1.5390000000000001e-01   6.8630000000000002e-01   3.6280000000000001e-01  -1.9000000000000000e-02  -8.7700000000000000e-02   2.1084999999999998e+00   5.7809999999999995e-01   3.1341999999999999e+00   5.0090000000000001e-01   2.2130000000000000e-01   2.2120000000000001e-01
  -3.0859999999999999e-01   4.3999999999999997e-02   3.4310000000000002e-01   3.8190000000000002e-01  -5.7099999999999998e-02  -4.8200000000000000e-02   1.9753000000000001e+00   6.8930000000000002e-01   2.5247000000000002e+00   5.8760000000000001e-01   2.2130000000000000e-01   2.6540000000000002e-01
  -3.9679999999999999e-01   8.7900000000000006e-02   8.5800000000000001e-02   4.4869999999999999e-01  -1.4269999999999999e-01  -4.3900000000000002e-02   2.1084999999999998e+00   5.5589999999999995e-01   2.8730000000000002e+00   5.0090000000000001e-01   2.1170000000000000e-01   2.3440000000000000e-01
  -6.1719999999999997e-01   1.5390000000000001e-01   6.0050000000000003e-01   3.5330000000000000e-01  -1.9030000000000000e-01  -9.2100000000000001e-02   2.1972999999999998e+00   7.5600000000000001e-01   2.1764999999999999e+00   4.4309999999999999e-01   2.1170000000000000e-01   2.1229999999999999e-01
  -5.2900000000000003e-01   2.6379999999999998e-01   8.5800000000000001e-02   3.5330000000000000e-01  -1.2370000000000000e-01  -7.0199999999999999e-02   1.9532000000000000e+00   5.1139999999999997e-01   2.6989000000000001e+00   5.1049999999999995e-01   1.6360000000000000e-01   2.6979999999999998e-01
  -6.1719999999999997e-01   2.1999999999999999e-02   5.1470000000000005e-01   3.4370000000000001e-01  -1.1420000000000000e-01  -4.3900000000000002e-02   2.1307000000000000e+00   6.6710000000000003e-01   2.8730000000000002e+00   4.8159999999999997e-01   2.4060000000000001e-01   2.3440000000000000e-01
  -5.5110000000000003e-01   0.0000000000000000e+00  -8.5800000000000001e-02   4.5829999999999999e-01  -1.3320000000000001e-01   4.4000000000000003e-03   2.0640999999999998e+00   6.4480000000000004e-01   2.6118000000000001e+00   5.2020000000000000e-01   2.0210000000000000e-01   2.0349999999999999e-01
  -5.5110000000000003e-01   2.1999999999999999e-02  -1.7160000000000000e-01   4.6779999999999999e-01  -1.3320000000000001e-01  -7.8899999999999998e-02   2.0863000000000000e+00   7.7820000000000000e-01   3.2212000000000001e+00   3.9489999999999997e-01   3.1750000000000000e-01   1.9460000000000000e-01
  -4.8490000000000000e-01  -2.1999999999999999e-02   1.1152000000000000e+00   4.3919999999999998e-01  -9.4999999999999998e-03  -8.7700000000000000e-02   2.2860999999999998e+00   6.6710000000000003e-01   2.3506000000000000e+00   5.2980000000000005e-01   1.4430000000000001e-01   2.2559999999999999e-01
  -4.6289999999999998e-01   4.3999999999999997e-02   1.0294000000000001e+00   3.5330000000000000e-01   0.0000000000000000e+00  -6.1400000000000003e-02   1.9975000000000001e+00   7.5600000000000001e-01   2.5247000000000002e+00   4.9130000000000001e-01   2.1170000000000000e-01   2.2559999999999999e-01
  -4.6289999999999998e-01   1.3189999999999999e-01   6.8630000000000002e-01   4.4869999999999999e-01  -8.5599999999999996e-02  -4.8200000000000000e-02   2.0196999999999998e+00   7.3380000000000001e-01   3.1341999999999999e+00   4.4309999999999999e-01   2.8870000000000001e-01   2.2559999999999999e-01
  -5.2900000000000003e-01   1.7590000000000000e-01   1.1152000000000000e+00   4.2959999999999998e-01  -2.8500000000000001e-02  -3.9500000000000000e-02   2.2195000000000000e+00   6.4480000000000004e-01   2.0893999999999999e+00   4.5269999999999999e-01   1.7319999999999999e-01   2.4770000000000000e-01
  -4.6289999999999998e-01   8.7900000000000006e-02   7.7210000000000001e-01   4.1049999999999998e-01  -3.8100000000000002e-02  -3.9500000000000000e-02   2.1751000000000000e+00   6.6710000000000003e-01   2.2635999999999998e+00   4.8159999999999997e-01   2.0210000000000000e-01   2.4770000000000000e-01
  -4.6289999999999998e-01   0.0000000000000000e+00   7.7210000000000001e-01   3.3420000000000000e-01  -7.6100000000000001e-02  -2.6300000000000000e-02   2.2195000000000000e+00   6.6710000000000003e-01   3.0470999999999999e+00   4.7199999999999998e-01   2.2130000000000000e-01   2.3890000000000000e-01
  -5.2900000000000003e-01   4.3999999999999997e-02   1.0294000000000001e+00   3.1509999999999999e-01  -1.9030000000000000e-01  -7.4499999999999997e-02   2.0640999999999998e+00   5.1139999999999997e-01   2.0893999999999999e+00   4.0460000000000002e-01   1.6360000000000000e-01   2.1229999999999999e-01
  -6.1719999999999997e-01   8.7900000000000006e-02  -8.5800000000000001e-02   3.6280000000000001e-01  -7.6100000000000001e-02  -9.6500000000000002e-02   2.1307000000000000e+00   4.4469999999999998e-01   2.8730000000000002e+00   3.9489999999999997e-01   1.3469999999999999e-01   2.5209999999999999e-01
  -5.0700000000000001e-01  -6.6000000000000003e-02   6.0050000000000003e-01   4.3919999999999998e-01  -1.9000000000000000e-02  -3.9500000000000000e-02   2.0196999999999998e+00   6.6710000000000003e-01   2.8730000000000002e+00   5.3939999999999999e-01   2.2130000000000000e-01   2.4329999999999999e-01
  -5.0700000000000001e-01  -2.1999999999999999e-02   4.2890000000000000e-01   4.4869999999999999e-01  -1.6180000000000000e-01  -4.8200000000000000e-02   2.0196999999999998e+00   5.5589999999999995e-01   2.3506000000000000e+00   4.7199999999999998e-01   2.0210000000000000e-01   1.7690000000000000e-01
  -4.6289999999999998e-01   0.0000000000000000e+00   8.5780000000000001e-01   3.9140000000000003e-01  -8.5599999999999996e-02  -7.0199999999999999e-02   2.0419000000000000e+00   5.5589999999999995e-01   2.1764999999999999e+00   4.2380000000000001e-01   2.0210000000000000e-01   2.6100000000000001e-01
  -6.8330000000000002e-01   2.1999999999999999e-02   6.8630000000000002e-01   4.5829999999999999e-01  -8.5599999999999996e-02  -7.0199999999999999e-02   2.0640999999999998e+00   9.1169999999999995e-01   2.2635999999999998e+00   5.2020000000000000e-01   2.6939999999999997e-01   2.3890000000000000e-01
  -5.9509999999999996e-01   8.7900000000000006e-02   1.1152000000000000e+00   4.3919999999999998e-01  -1.5229999999999999e-01  -5.7000000000000002e-02   1.8422000000000001e+00   6.0040000000000004e-01   2.9600000000000000e+00   4.8159999999999997e-01   1.7319999999999999e-01   2.3440000000000000e-01
  -4.4080000000000003e-01   0.0000000000000000e+00   3.4310000000000002e-01   3.6280000000000001e-01  -1.2370000000000000e-01  -8.3299999999999999e-02   1.9975000000000001e+00   5.5589999999999995e-01   3.0470999999999999e+00   4.7199999999999998e-01   2.2130000000000000e-01   2.8749999999999998e-01
  -6.1719999999999997e-01   0.0000000000000000e+00   6.0050000000000003e-01   2.9599999999999999e-01  -2.8500000000000001e-02  -9.2100000000000001e-02   1.9532000000000000e+00   4.6689999999999998e-01   2.2635999999999998e+00   5.2020000000000000e-01   1.3469999999999999e-01   2.4329999999999999e-01
  -6.8330000000000002e-01   2.1999999999999999e-02   8.5780000000000001e-01   3.1509999999999999e-01  -6.6600000000000006e-02  -6.5799999999999997e-02   2.1528999999999998e+00   6.2260000000000004e-01   2.6989000000000001e+00   4.5269999999999999e-01   1.7319999999999999e-01   2.3440000000000000e-01
  -4.4080000000000003e-01   2.1999999999999999e-02   6.8630000000000002e-01   3.0549999999999999e-01  -1.7130000000000001e-01  -1.1840000000000001e-01   2.1751000000000000e+00   6.6710000000000003e-01   3.0470999999999999e+00   4.5269999999999999e-01   1.6360000000000000e-01   2.2120000000000001e-01
  -3.5270000000000001e-01   2.1999999999999999e-02   1.2010000000000001e+00   4.8690000000000000e-01  -5.7099999999999998e-02  -5.2600000000000001e-02   2.0419000000000000e+00   6.6710000000000003e-01   3.1341999999999999e+00   4.8159999999999997e-01   2.1170000000000000e-01   2.1679999999999999e-01
  -4.4080000000000003e-01  -1.5390000000000001e-01   1.0294000000000001e+00   3.7240000000000001e-01  -1.0470000000000000e-01  -6.5799999999999997e-02   2.0196999999999998e+00   6.4480000000000004e-01   2.6118000000000001e+00   4.8159999999999997e-01   2.0210000000000000e-01   1.9910000000000000e-01
  -5.0700000000000001e-01   1.0990000000000000e-01   3.4310000000000002e-01   4.1049999999999998e-01  -1.2370000000000000e-01  -6.5799999999999997e-02   2.2416999999999998e+00   4.6689999999999998e-01   3.3953000000000002e+00   5.0090000000000001e-01   3.0790000000000001e-01   2.6100000000000001e-01
  -6.3919999999999999e-01   1.9789999999999999e-01   8.5780000000000001e-01   3.7240000000000001e-01   0.0000000000000000e+00  -6.1400000000000003e-02   2.0196999999999998e+00   4.6689999999999998e-01   2.6118000000000001e+00   5.3939999999999999e-01   1.6360000000000000e-01   2.1229999999999999e-01
  -4.6289999999999998e-01   1.9789999999999999e-01   4.2890000000000000e-01   3.8190000000000002e-01  -9.4999999999999998e-03  -7.8899999999999998e-02   2.0419000000000000e+00   5.5589999999999995e-01   2.9600000000000000e+00   4.7199999999999998e-01   2.5979999999999998e-01   1.9910000000000000e-01
  -4.8490000000000000e-01   2.1999999999999999e-02   7.7210000000000001e-01   3.7240000000000001e-01  -1.3320000000000001e-01  -7.0199999999999999e-02   2.1307000000000000e+00   6.2260000000000004e-01   2.4377000000000000e+00   4.2380000000000001e-01   1.3469999999999999e-01   2.3890000000000000e-01
  -6.3919999999999999e-01   2.6379999999999998e-01   1.4582999999999999e+00   4.2959999999999998e-01  -8.5599999999999996e-02  -4.3900000000000002e-02   1.9532000000000000e+00   5.7809999999999995e-01   2.0024000000000002e+00   5.2020000000000000e-01   1.7319999999999999e-01   2.4770000000000000e-01
  -3.3060000000000000e-01  -6.6000000000000003e-02   4.2890000000000000e-01   4.6779999999999999e-01  -4.7600000000000003e-02  -3.5099999999999999e-02   2.0196999999999998e+00   6.0040000000000004e-01   2.9600000000000000e+00   5.0090000000000001e-01   1.0580000000000001e-01   2.5659999999999999e-01
  -6.3919999999999999e-01   4.3999999999999997e-02   3.4310000000000002e-01   3.7240000000000001e-01  -7.6100000000000001e-02  -5.2600000000000001e-02   2.1751000000000000e+00   6.2260000000000004e-01   3.3083000000000000e+00   4.5269999999999999e-01   1.7319999999999999e-01   2.4329999999999999e-01
  -5.7310000000000005e-01   2.1980000000000000e-01   1.3725000000000001e+00   4.5829999999999999e-01  -1.3320000000000001e-01  -6.1400000000000003e-02   2.0419000000000000e+00   6.2260000000000004e-01   3.2212000000000001e+00   4.3350000000000000e-01   1.1550000000000001e-01   2.3890000000000000e-01
  -6.8330000000000002e-01   2.1999999999999999e-02   2.5740000000000002e-01   3.8190000000000002e-01  -1.4269999999999999e-01  -8.3299999999999999e-02   2.1972999999999998e+00   6.8930000000000002e-01   2.6989000000000001e+00   4.4309999999999999e-01   2.1170000000000000e-01   2.1229999999999999e-01
  -4.6289999999999998e-01   8.7900000000000006e-02   8.5780000000000001e-01   3.6280000000000001e-01  -3.8100000000000002e-02  -4.3900000000000002e-02   2.1528999999999998e+00   5.3369999999999995e-01   2.6989000000000001e+00   4.5269999999999999e-01   2.3089999999999999e-01   2.0349999999999999e-01
  -5.7310000000000005e-01  -4.3999999999999997e-02   1.0294000000000001e+00   3.3420000000000000e-01  -1.2370000000000000e-01  -1.0090000000000000e-01   2.0419000000000000e+00   6.2260000000000004e-01   2.2635999999999998e+00   4.5269999999999999e-01   2.5979999999999998e-01   2.2120000000000001e-01
  -3.5270000000000001e-01   0.0000000000000000e+00   1.1152000000000000e+00   4.1049999999999998e-01  -4.7600000000000003e-02  -6.5799999999999997e-02   2.0640999999999998e+00   6.8930000000000002e-01   2.3506000000000000e+00   4.4309999999999999e-01   1.1550000000000001e-01   2.2120000000000001e-01
  -5.0700000000000001e-01   0.0000000000000000e+00   1.3725000000000001e+00   4.2959999999999998e-01  -9.4999999999999998e-03  -5.7000000000000002e-02   2.0640999999999998e+00   3.3350000000000002e-01   2.8730000000000002e+00   4.6239999999999998e-01   2.3089999999999999e-01   2.1679999999999999e-01
  -6.3919999999999999e-01   4.3999999999999997e-02   1.1152000000000000e+00   2.9599999999999999e-01  -1.1420000000000000e-01  -6.5799999999999997e-02   2.2860999999999998e+00   6.0040000000000004e-01   2.3506000000000000e+00   4.6239999999999998e-01   1.7319999999999999e-01   2.1679999999999999e-01
  -5.9509999999999996e-01   2.4179999999999999e-01   6.0050000000000003e-01   4.5829999999999999e-01  -1.5229999999999999e-01  -2.6300000000000000e-02   2.0863000000000000e+00   3.7800000000000000e-01   2.4377000000000000e+00   3.6599999999999999e-01   1.8279999999999999e-01   2.1229999999999999e-01
  -5.0700000000000001e-01   8.7900000000000006e-02   1.0294000000000001e+00   3.7240000000000001e-01   5.7099999999999998e-02  -6.5799999999999997e-02   1.9532000000000000e+00   5.3369999999999995e-01   2.3506000000000000e+00   4.9130000000000001e-01   2.5979999999999998e-01   2.5659999999999999e-01
  -6.3919999999999999e-01   1.5390000000000001e-01   7.7210000000000001e-01   3.3420000000000000e-01  -1.3320000000000001e-01  -7.4499999999999997e-02   2.0863000000000000e+00   4.6689999999999998e-01   1.9153000000000000e+00   4.5269999999999999e-01   2.1170000000000000e-01   2.3000000000000001e-01
  -4.4080000000000003e-01   1.7590000000000000e-01   5.1470000000000005e-01   4.0100000000000002e-01  -1.2370000000000000e-01  -3.0700000000000002e-02   2.0640999999999998e+00   6.2260000000000004e-01   3.3083000000000000e+00   4.9130000000000001e-01   2.2130000000000000e-01   2.0349999999999999e-01
  -5.2900000000000003e-01   2.4179999999999999e-01   1.7160000000000000e-01   4.0100000000000002e-01  -1.0470000000000000e-01  -1.0520000000000000e-01   1.9532000000000000e+00   4.8920000000000002e-01   2.6989000000000001e+00   4.7199999999999998e-01   1.8279999999999999e-01   2.1679999999999999e-01
  -6.1719999999999997e-01   0.0000000000000000e+00   3.4310000000000002e-01   4.2959999999999998e-01  -3.8100000000000002e-02  -3.5099999999999999e-02   1.9753000000000001e+00   6.2260000000000004e-01   2.0893999999999999e+00   5.3939999999999999e-01   2.3089999999999999e-01   1.9910000000000000e-01
  -7.7149999999999996e-01   4.3999999999999997e-02   9.4359999999999999e-01   3.7240000000000001e-01  -1.2370000000000000e-01  -6.5799999999999997e-02   2.1528999999999998e+00   7.5600000000000001e-01   2.7858999999999998e+00   5.3939999999999999e-01   2.3089999999999999e-01   2.0790000000000000e-01
  -6.3919999999999999e-01   1.9789999999999999e-01   3.4310000000000002e-01   3.2460000000000000e-01  -5.7099999999999998e-02  -7.4499999999999997e-02   2.0863000000000000e+00   6.4480000000000004e-01   2.0024000000000002e+00   4.7199999999999998e-01   2.5979999999999998e-01   2.1679999999999999e-01
  -3.5270000000000001e-01   6.6000000000000003e-02   0.0000000000000000e+00   3.3420000000000000e-01  -2.8500000000000001e-02  -3.5099999999999999e-02   2.2195000000000000e+00   6.2260000000000004e-01   2.8730000000000002e+00   4.7199999999999998e-01   2.1170000000000000e-01   2.4329999999999999e-01
  -5.9509999999999996e-01   6.6000000000000003e-02   6.0050000000000003e-01   3.7240000000000001e-01  -1.2370000000000000e-01   0.0000000000000000e+00   2.1751000000000000e+00   6.2260000000000004e-01   2.6118000000000001e+00   5.5869999999999997e-01   2.5019999999999998e-01   1.9460000000000000e-01
  -3.5270000000000001e-01   1.5390000000000001e-01   1.1152000000000000e+00   4.3919999999999998e-01  -1.3320000000000001e-01  -1.0520000000000000e-01   2.0419000000000000e+00   4.6689999999999998e-01   2.4377000000000000e+00   5.3939999999999999e-01   1.6360000000000000e-01   2.1229999999999999e-01
  -4.4080000000000003e-01   6.6000000000000003e-02   1.3725000000000001e+00   3.7240000000000001e-01  -3.8100000000000002e-02  -7.0199999999999999e-02   1.9975000000000001e+00   7.1150000000000002e-01   2.5247000000000002e+00   4.4309999999999999e-01   1.9239999999999999e-01   2.3440000000000000e-01
  -6.1719999999999997e-01   1.9789999999999999e-01   6.8630000000000002e-01   3.8190000000000002e-01  -1.5229999999999999e-01  -2.1899999999999999e-02   2.1751000000000000e+00   6.8930000000000002e-01   3.0470999999999999e+00   5.2020000000000000e-01   1.7319999999999999e-01   2.1679999999999999e-01
  -5.0700000000000001e-01   1.7590000000000000e-01   7.7210000000000001e-01   3.4370000000000001e-01  -1.0470000000000000e-01  -6.1400000000000003e-02   2.0863000000000000e+00   7.3380000000000001e-01   2.1764999999999999e+00   4.3350000000000000e-01   1.2509999999999999e-01   2.2120000000000001e-01
  -5.5110000000000003e-01   2.6379999999999998e-01  -8.5800000000000001e-02   4.8690000000000000e-01  -1.6180000000000000e-01  -7.0199999999999999e-02   2.0196999999999998e+00   6.0040000000000004e-01   2.7858999999999998e+00   4.5269999999999999e-01   2.2130000000000000e-01   2.3000000000000001e-01
  -3.0859999999999999e-01   4.3999999999999997e-02   1.7160000000000000e-01   4.3919999999999998e-01  -9.5200000000000007e-02  -7.4499999999999997e-02   2.0419000000000000e+00   4.8920000000000002e-01   2.0893999999999999e+00   4.3350000000000000e-01   2.0210000000000000e-01   2.2559999999999999e-01
  -4.1880000000000001e-01  -4.3999999999999997e-02   4.2890000000000000e-01   3.2460000000000000e-01   2.8500000000000001e-02  -7.4499999999999997e-02   2.0419000000000000e+00   7.5600000000000001e-01   2.3506000000000000e+00   3.6599999999999999e-01   2.5019999999999998e-01   2.3890000000000000e-01
  -3.9679999999999999e-01  -8.7900000000000006e-02   3.4310000000000002e-01   4.1049999999999998e-01  -1.0470000000000000e-01  -9.2100000000000001e-02   2.0196999999999998e+00   5.7809999999999995e-01   2.6118000000000001e+00   3.8529999999999998e-01   2.2130000000000000e-01   2.5209999999999999e-01
  -5.9509999999999996e-01   2.4179999999999999e-01   6.8630000000000002e-01   3.7240000000000001e-01   2.8500000000000001e-02  -9.2100000000000001e-02   2.1751000000000000e+00   5.3369999999999995e-01   2.9600000000000000e+00   5.2980000000000005e-01   1.8279999999999999e-01   2.3000000000000001e-01
  -6.1719999999999997e-01   1.0990000000000000e-01   3.4310000000000002e-01   3.6280000000000001e-01  -2.8500000000000001e-02  -2.6300000000000000e-02   2.1751000000000000e+00   5.5589999999999995e-01   2.6989000000000001e+00   4.7199999999999998e-01   2.5019999999999998e-01   2.3440000000000000e-01
  -5.7310000000000005e-01  -1.0990000000000000e-01   1.5441000000000000e+00   4.2959999999999998e-01  -6.6600000000000006e-02  -1.0960000000000000e-01   2.0196999999999998e+00   7.1150000000000002e-01   2.4377000000000000e+00   4.7199999999999998e-01   2.4060000000000001e-01   2.4329999999999999e-01
  -4.8490000000000000e-01   1.0990000000000000e-01   1.4582999999999999e+00   3.4370000000000001e-01  -1.3320000000000001e-01  -3.5099999999999999e-02   2.0640999999999998e+00   3.5580000000000001e-01   2.4377000000000000e+00   3.9489999999999997e-01   1.6360000000000000e-01   2.2120000000000001e-01
  -5.2900000000000003e-01  -1.0990000000000000e-01   6.0050000000000003e-01   4.1049999999999998e-01  -9.4999999999999998e-03  -5.2600000000000001e-02   2.2416999999999998e+00   5.5589999999999995e-01   2.0893999999999999e+00   4.9130000000000001e-01   1.8279999999999999e-01   2.4770000000000000e-01
  -5.5110000000000003e-01   1.0990000000000000e-01   1.3725000000000001e+00   3.2460000000000000e-01  -7.6100000000000001e-02  -4.8200000000000000e-02   2.0640999999999998e+00   5.5589999999999995e-01   2.6989000000000001e+00   4.7199999999999998e-01   1.8279999999999999e-01   2.2559999999999999e-01
  -6.1719999999999997e-01   3.0780000000000002e-01   7.7210000000000001e-01   3.8190000000000002e-01  -1.1420000000000000e-01  -1.1400000000000000e-01   2.0640999999999998e+00   6.2260000000000004e-01   2.4377000000000000e+00   5.0090000000000001e-01   2.1170000000000000e-01   2.3440000000000000e-01
  -3.9679999999999999e-01   1.0990000000000000e-01  -8.5800000000000001e-02   4.0100000000000002e-01  -3.8100000000000002e-02  -7.8899999999999998e-02   2.1307000000000000e+00   4.4469999999999998e-01   2.5247000000000002e+00   4.1420000000000001e-01   2.1170000000000000e-01   2.3890000000000000e-01
  -5.2900000000000003e-01   3.7369999999999998e-01   1.5441000000000000e+00   4.4869999999999999e-01   9.4999999999999998e-03  -7.4499999999999997e-02   2.1528999999999998e+00   6.2260000000000004e-01   2.5247000000000002e+00   4.9130000000000001e-01   1.9239999999999999e-01   2.2120000000000001e-01
  -5.2900000000000003e-01   1.5390000000000001e-01   1.1152000000000000e+00   4.1049999999999998e-01  -5.7099999999999998e-02  -4.3900000000000002e-02   2.1307000000000000e+00   4.8920000000000002e-01   3.1341999999999999e+00   4.5269999999999999e-01   1.7319999999999999e-01   2.4770000000000000e-01
  -4.4080000000000003e-01   8.7900000000000006e-02   1.2010000000000001e+00   4.5829999999999999e-01  -6.6600000000000006e-02  -5.2600000000000001e-02   2.1084999999999998e+00   4.6689999999999998e-01   3.3953000000000002e+00   4.0460000000000002e-01   2.5019999999999998e-01   2.1229999999999999e-01
  -7.7149999999999996e-01   1.9789999999999999e-01   2.5740000000000002e-01   4.4869999999999999e-01  -1.2370000000000000e-01  -7.8899999999999998e-02   2.1972999999999998e+00   6.8930000000000002e-01   3.0470999999999999e+00   4.4309999999999999e-01   2.2130000000000000e-01   2.3440000000000000e-01
  -4.4080000000000003e-01  -6.6000000000000003e-02   1.2010000000000001e+00   3.1509999999999999e-01  -1.9030000000000000e-01  -8.3299999999999999e-02   1.9753000000000001e+00   6.8930000000000002e-01   3.3083000000000000e+00   4.0460000000000002e-01   1.8279999999999999e-01   2.4770000000000000e-01
  -3.9679999999999999e-01   6.6000000000000003e-02   5.1470000000000005e-01   3.2460000000000000e-01  -1.3320000000000001e-01  -6.5799999999999997e-02   1.9088000000000001e+00   6.8930000000000002e-01   3.0470999999999999e+00   5.2020000000000000e-01   1.6360000000000000e-01   2.0349999999999999e-01
  -4.4080000000000003e-01   1.3189999999999999e-01   4.2890000000000000e-01   3.6280000000000001e-01  -9.5200000000000007e-02  -8.7700000000000000e-02   2.0640999999999998e+00   4.8920000000000002e-01   2.2635999999999998e+00   4.2380000000000001e-01   1.0580000000000001e-01   2.0790000000000000e-01
  -4.1880000000000001e-01   1.5390000000000001e-01   6.8630000000000002e-01   2.9599999999999999e-01  -1.4269999999999999e-01  -4.3900000000000002e-02   2.0640999999999998e+00   5.1139999999999997e-01   2.4377000000000000e+00   4.4309999999999999e-01   1.2509999999999999e-01   2.2120000000000001e-01
  -6.6130000000000000e-01   1.5390000000000001e-01   5.1470000000000005e-01   3.6280000000000001e-01  -7.6100000000000001e-02  -1.3589999999999999e-01   2.2416999999999998e+00   6.6710000000000003e-01   2.5247000000000002e+00   4.6239999999999998e-01   2.1170000000000000e-01   2.0790000000000000e-01
  -4.8490000000000000e-01   2.4179999999999999e-01   1.2010000000000001e+00   3.5330000000000000e-01  -5.7099999999999998e-02  -7.0199999999999999e-02   1.9753000000000001e+00   5.3369999999999995e-01   2.8730000000000002e+00   4.6239999999999998e-01   2.9830000000000001e-01   2.2559999999999999e-01
  -4.6289999999999998e-01   3.0780000000000002e-01   1.2010000000000001e+00   3.6280000000000001e-01  -2.8500000000000001e-02  -3.9500000000000000e-02   2.1972999999999998e+00   5.7809999999999995e-01   2.2635999999999998e+00   4.2380000000000001e-01   2.5979999999999998e-01   2.3000000000000001e-01
  -6.1719999999999997e-01   1.0990000000000000e-01   0.0000000000000000e+00   3.8190000000000002e-01  -1.2370000000000000e-01  -5.7000000000000002e-02   2.1528999999999998e+00   6.0040000000000004e-01   2.4377000000000000e+00   3.8529999999999998e-01   1.7319999999999999e-01   2.0790000000000000e-01
  -3.7469999999999998e-01   1.0990000000000000e-01   4.2890000000000000e-01   4.9650000000000000e-01  -1.1420000000000000e-01  -1.2280000000000001e-01   2.3083000000000000e+00   4.6689999999999998e-01   2.9600000000000000e+00   5.1049999999999995e-01   1.3469999999999999e-01   2.5209999999999999e-01
  -3.5270000000000001e-01   1.5390000000000001e-01   1.3725000000000001e+00   3.1509999999999999e-01  -1.0470000000000000e-01  -8.3299999999999999e-02   2.2860999999999998e+00   7.7820000000000000e-01   3.1341999999999999e+00   4.4309999999999999e-01   2.5019999999999998e-01   1.9020000000000001e-01
  -3.7469999999999998e-01  -1.5390000000000001e-01   1.0294000000000001e+00   3.9140000000000003e-01  -3.8100000000000002e-02  -8.7700000000000000e-02   1.9532000000000000e+00   5.1139999999999997e-01   1.7412000000000001e+00   4.5269999999999999e-01   2.8870000000000001e-01   2.4770000000000000e-01
  -5.2900000000000003e-01  -4.3999999999999997e-02   1.5441000000000000e+00   3.9140000000000003e-01  -1.3320000000000001e-01  -1.0520000000000000e-01   2.0863000000000000e+00   6.6710000000000003e-01   2.4377000000000000e+00   4.0460000000000002e-01   1.5400000000000000e-01   2.1679999999999999e-01
  -5.7310000000000005e-01   4.3999999999999997e-02   1.3725000000000001e+00   4.3919999999999998e-01  -4.7600000000000003e-02  -3.5099999999999999e-02   1.9088000000000001e+00   5.7809999999999995e-01   2.2635999999999998e+00   4.9130000000000001e-01   1.8279999999999999e-01   1.7690000000000000e-01
  -4.6289999999999998e-01   1.5390000000000001e-01   5.1470000000000005e-01   3.3420000000000000e-01  -2.0930000000000001e-01  -2.6300000000000000e-02   2.1307000000000000e+00   8.2269999999999999e-01   2.1764999999999999e+00   3.6599999999999999e-01   2.1170000000000000e-01   2.3890000000000000e-01
  -6.8330000000000002e-01   1.7590000000000000e-01   5.1470000000000005e-01   3.3420000000000000e-01  -1.1420000000000000e-01  -1.0520000000000000e-01   2.2195000000000000e+00   6.4480000000000004e-01   4.0048000000000004e+00   3.9489999999999997e-01   2.0210000000000000e-01   2.6540000000000002e-01
  -5.7310000000000005e-01  -4.3999999999999997e-02   4.2890000000000000e-01   4.0100000000000002e-01  -1.4269999999999999e-01  -5.2600000000000001e-02   2.2195000000000000e+00   6.8930000000000002e-01   2.0893999999999999e+00   4.4309999999999999e-01   2.5019999999999998e-01   2.3000000000000001e-01
  -4.6289999999999998e-01   2.1999999999999999e-02   3.4310000000000002e-01   4.2959999999999998e-01  -1.0470000000000000e-01  -9.2100000000000001e-02   2.3083000000000000e+00   6.4480000000000004e-01   2.7858999999999998e+00   5.6830000000000003e-01   2.5979999999999998e-01   2.2559999999999999e-01
  -5.5110000000000003e-01  -4.3999999999999997e-02   8.5780000000000001e-01   4.4869999999999999e-01  -1.5229999999999999e-01  -1.0520000000000000e-01   1.9310000000000000e+00   6.8930000000000002e-01   2.4377000000000000e+00   4.3350000000000000e-01   3.0790000000000001e-01   2.0790000000000000e-01
  -5.0700000000000001e-01   3.5170000000000001e-01   3.4310000000000002e-01   4.2959999999999998e-01  -6.6600000000000006e-02  -3.0700000000000002e-02   1.9975000000000001e+00   5.3369999999999995e-01   2.3506000000000000e+00   5.0090000000000001e-01   2.5979999999999998e-01   2.1679999999999999e-01
  -4.4080000000000003e-01   1.9789999999999999e-01   1.1152000000000000e+00   4.4869999999999999e-01  -6.6600000000000006e-02  -3.0700000000000002e-02   2.1528999999999998e+00   5.7809999999999995e-01   2.4377000000000000e+00   5.1049999999999995e-01   1.6360000000000000e-01   1.9460000000000000e-01
  -3.5270000000000001e-01   1.3189999999999999e-01  -8.5800000000000001e-02   4.9650000000000000e-01  -5.7099999999999998e-02  -5.2600000000000001e-02   2.0863000000000000e+00   6.2260000000000004e-01   2.5247000000000002e+00   4.4309999999999999e-01   1.2509999999999999e-01   2.4329999999999999e-01
  -3.5270000000000001e-01   2.1980000000000000e-01   4.2890000000000000e-01   3.8190000000000002e-01  -7.6100000000000001e-02  -7.0199999999999999e-02   2.0196999999999998e+00   6.6710000000000003e-01   2.6989000000000001e+00   4.4309999999999999e-01   1.9239999999999999e-01   2.1679999999999999e-01
  -5.2900000000000003e-01   2.1980000000000000e-01   7.7210000000000001e-01   3.4370000000000001e-01  -1.4269999999999999e-01  -5.2600000000000001e-02   2.3527000000000000e+00   6.4480000000000004e-01   2.3506000000000000e+00   4.2380000000000001e-01   2.2130000000000000e-01   2.4770000000000000e-01
  -4.4080000000000003e-01   2.4179999999999999e-01   8.5780000000000001e-01   2.9599999999999999e-01  -1.2370000000000000e-01  -8.3299999999999999e-02   2.0196999999999998e+00   4.8920000000000002e-01   3.2212000000000001e+00   4.9130000000000001e-01   2.1170000000000000e-01   2.8310000000000002e-01
  -4.8490000000000000e-01   4.6170000000000000e-01   9.4359999999999999e-01   2.6729999999999998e-01   2.8500000000000001e-02  -5.2600000000000001e-02   2.2195000000000000e+00   5.7809999999999995e-01   3.0470999999999999e+00   5.0090000000000001e-01   1.5400000000000000e-01   2.3000000000000001e-01
  -2.8649999999999998e-01  -6.6000000000000003e-02   5.1470000000000005e-01   3.0549999999999999e-01  -1.3320000000000001e-01  -7.0199999999999999e-02   2.0863000000000000e+00   4.8920000000000002e-01   2.7858999999999998e+00   4.7199999999999998e-01   2.0210000000000000e-01   2.0790000000000000e-01
  -6.1719999999999997e-01   1.5390000000000001e-01   6.0050000000000003e-01   4.1049999999999998e-01  -3.8100000000000002e-02  -6.5799999999999997e-02   2.1528999999999998e+00   5.3369999999999995e-01   2.6118000000000001e+00   5.2020000000000000e-01   2.1170000000000000e-01   2.4329999999999999e-01
  -6.1719999999999997e-01   1.7590000000000000e-01   6.0050000000000003e-01   4.7739999999999999e-01  -9.4999999999999998e-03  -8.7700000000000000e-02   2.0419000000000000e+00   6.4480000000000004e-01   2.6989000000000001e+00   3.9489999999999997e-01   1.9239999999999999e-01   1.8579999999999999e-01
  -4.4080000000000003e-01   2.8580000000000000e-01   8.5800000000000001e-02   4.6779999999999999e-01  -6.6600000000000006e-02  -7.4499999999999997e-02   2.0640999999999998e+00   5.5589999999999995e-01   2.6118000000000001e+00   3.8529999999999998e-01   1.8279999999999999e-01   2.0790000000000000e-01
  -6.1719999999999997e-01  -2.1999999999999999e-02   1.2010000000000001e+00   3.8190000000000002e-01  -1.9000000000000000e-02  -6.5799999999999997e-02   2.0419000000000000e+00   8.2269999999999999e-01   2.2635999999999998e+00   4.6239999999999998e-01   2.2130000000000000e-01   2.3440000000000000e-01
  -4.6289999999999998e-01   6.6000000000000003e-02   6.8630000000000002e-01   4.1049999999999998e-01  -8.5599999999999996e-02  -6.1400000000000003e-02   2.1528999999999998e+00   5.1139999999999997e-01   2.0893999999999999e+00   4.2380000000000001e-01   2.4060000000000001e-01   2.2120000000000001e-01
  -4.6289999999999998e-01  -4.3999999999999997e-02   2.5740000000000002e-01   4.7739999999999999e-01  -1.6180000000000000e-01  -1.0090000000000000e-01   2.0419000000000000e+00   3.3350000000000002e-01   2.3506000000000000e+00   4.6239999999999998e-01   1.8279999999999999e-01   2.4329999999999999e-01
  -5.5110000000000003e-01   1.0990000000000000e-01   6.8630000000000002e-01   4.0100000000000002e-01  -1.5229999999999999e-01  -1.2280000000000001e-01   2.1307000000000000e+00   6.4480000000000004e-01   1.9153000000000000e+00   3.9489999999999997e-01   2.1170000000000000e-01   2.5659999999999999e-01
  -6.3919999999999999e-01   1.5390000000000001e-01  -2.5740000000000002e-01   4.3919999999999998e-01  -1.8079999999999999e-01  -5.7000000000000002e-02   1.9310000000000000e+00   6.4480000000000004e-01   2.1764999999999999e+00   4.8159999999999997e-01   1.9239999999999999e-01   2.0349999999999999e-01
  -4.8490000000000000e-01   4.3999999999999997e-02  -2.5740000000000002e-01   3.3420000000000000e-01  -1.0470000000000000e-01  -6.1400000000000003e-02   2.2195000000000000e+00   5.7809999999999995e-01   2.7858999999999998e+00   5.2020000000000000e-01   2.5019999999999998e-01   2.3440000000000000e-01
  -5.2900000000000003e-01   1.5390000000000001e-01   1.2867999999999999e+00   4.2009999999999997e-01  -1.3320000000000001e-01  -8.3299999999999999e-02   2.0419000000000000e+00   4.4469999999999998e-01   2.3506000000000000e+00   4.6239999999999998e-01   2.6939999999999997e-01   2.3000000000000001e-01
  -4.1880000000000001e-01   1.3189999999999999e-01   5.1470000000000005e-01   4.6779999999999999e-01  -1.1420000000000000e-01  -4.3900000000000002e-02   1.9310000000000000e+00   5.3369999999999995e-01   2.3506000000000000e+00   4.6239999999999998e-01   2.7900000000000003e-01   2.3440000000000000e-01
  -6.8330000000000002e-01   1.5390000000000001e-01   0.0000000000000000e+00   5.1559999999999995e-01  -6.6600000000000006e-02  -1.7500000000000002e-02   2.0419000000000000e+00   6.4480000000000004e-01   2.6989000000000001e+00   4.3350000000000000e-01   2.7900000000000003e-01   2.4770000000000000e-01
  -5.7310000000000005e-01   1.7590000000000000e-01   5.1470000000000005e-01   4.2959999999999998e-01  -9.4999999999999998e-03  -7.8899999999999998e-02   2.0640999999999998e+00   4.8920000000000002e-01   2.4377000000000000e+00   4.5269999999999999e-01   2.2130000000000000e-01   2.3000000000000001e-01
  -4.1880000000000001e-01  -6.6000000000000003e-02   1.0294000000000001e+00   4.3919999999999998e-01  -1.1420000000000000e-01  -8.3299999999999999e-02   2.1084999999999998e+00   6.4480000000000004e-01   2.7858999999999998e+00   5.2020000000000000e-01   1.6360000000000000e-01   2.3440000000000000e-01
  -7.9349999999999998e-01   6.6000000000000003e-02   3.4310000000000002e-01   3.8190000000000002e-01  -1.0470000000000000e-01  -9.2100000000000001e-02   2.1084999999999998e+00   6.6710000000000003e-01   2.8730000000000002e+00   4.3350000000000000e-01   1.8279999999999999e-01   2.1679999999999999e-01
  -5.0700000000000001e-01   2.6379999999999998e-01   1.1152000000000000e+00   4.3919999999999998e-01  -5.7099999999999998e-02  -7.4499999999999997e-02   2.1528999999999998e+00   6.8930000000000002e-01   2.9600000000000000e+00   5.2020000000000000e-01   1.3469999999999999e-01   2.6540000000000002e-01
  -5.0700000000000001e-01   8.7900000000000006e-02   1.2867999999999999e+00   4.2009999999999997e-01  -1.1420000000000000e-01  -1.0520000000000000e-01   2.1307000000000000e+00   5.5589999999999995e-01   2.2635999999999998e+00   4.7199999999999998e-01   1.8279999999999999e-01   2.2120000000000001e-01
  -4.8490000000000000e-01  -1.3189999999999999e-01   1.2867999999999999e+00   3.4370000000000001e-01  -1.7130000000000001e-01  -7.4499999999999997e-02   2.0640999999999998e+00   8.0049999999999999e-01   3.2212000000000001e+00   5.2020000000000000e-01   1.5400000000000000e-01   2.6540000000000002e-01
  -5.2900000000000003e-01   0.0000000000000000e+00   8.5780000000000001e-01   3.5330000000000000e-01  -3.8100000000000002e-02  -7.4499999999999997e-02   2.1972999999999998e+00   6.4480000000000004e-01   2.7858999999999998e+00   3.6599999999999999e-01   1.5400000000000000e-01   2.3000000000000001e-01
  -5.0700000000000001e-01  -1.0990000000000000e-01   8.5800000000000001e-02   3.9140000000000003e-01  -1.2370000000000000e-01  -5.7000000000000002e-02   2.1307000000000000e+00   6.2260000000000004e-01   2.3506000000000000e+00   4.9130000000000001e-01   1.9239999999999999e-01   2.4770000000000000e-01
  -5.0700000000000001e-01   1.7590000000000000e-01   8.5780000000000001e-01   2.7689999999999998e-01  -9.5200000000000007e-02  -5.7000000000000002e-02   2.0863000000000000e+00   6.8930000000000002e-01   3.2212000000000001e+00   4.5269999999999999e-01   2.5019999999999998e-01   2.4329999999999999e-01
  -5.5110000000000003e-01   0.0000000000000000e+00   8.5780000000000001e-01   4.6779999999999999e-01  -1.2370000000000000e-01  -5.7000000000000002e-02   2.0419000000000000e+00   7.3380000000000001e-01   3.2212000000000001e+00   4.0460000000000002e-01   1.8279999999999999e-01   2.3000000000000001e-01
  -5.5110000000000003e-01   2.6379999999999998e-01   9.4359999999999999e-01   4.3919999999999998e-01  -1.0470000000000000e-01  -3.5099999999999999e-02   2.1084999999999998e+00   5.5589999999999995e-01   1.5670999999999999e+00   4.8159999999999997e-01   2.3089999999999999e-01   2.0349999999999999e-01
  -5.2900000000000003e-01   6.6000000000000003e-02   7.7210000000000001e-01   3.7240000000000001e-01  -8.5599999999999996e-02  -9.2100000000000001e-02   2.0640999999999998e+00   8.8939999999999997e-01   2.5247000000000002e+00   4.5269999999999999e-01   1.5400000000000000e-01   2.0790000000000000e-01
  -5.7310000000000005e-01   1.9789999999999999e-01   9.4359999999999999e-01   4.8690000000000000e-01  -3.8100000000000002e-02  -1.0090000000000000e-01   1.9088000000000001e+00   6.6710000000000003e-01   2.5247000000000002e+00   3.6599999999999999e-01   1.8279999999999999e-01   2.9189999999999999e-01
  -4.1880000000000001e-01  -1.0990000000000000e-01   1.7160000000000000e-01   3.5330000000000000e-01  -4.7600000000000003e-02  -5.7000000000000002e-02   2.0863000000000000e+00   8.0049999999999999e-01   2.4377000000000000e+00   5.5869999999999997e-01   1.3469999999999999e-01   2.1229999999999999e-01
  -5.0700000000000001e-01   1.0990000000000000e-01   4.2890000000000000e-01   4.1049999999999998e-01  -8.5599999999999996e-02  -1.0520000000000000e-01   2.1972999999999998e+00   4.8920000000000002e-01   3.0470999999999999e+00   5.2020000000000000e-01   1.9239999999999999e-01   2.0349999999999999e-01
  -5.0700000000000001e-01   6.6000000000000003e-02   9.4359999999999999e-01   3.9140000000000003e-01  -1.0470000000000000e-01  -5.2600000000000001e-02   2.2416999999999998e+00   4.4469999999999998e-01   1.6540999999999999e+00   4.6239999999999998e-01   1.8279999999999999e-01   2.3000000000000001e-01
  -3.3060000000000000e-01   4.3999999999999997e-02   5.1470000000000005e-01   4.2959999999999998e-01  -2.4740000000000001e-01  -8.3299999999999999e-02   1.9753000000000001e+00   7.7820000000000000e-01   2.0893999999999999e+00   4.3350000000000000e-01   2.3089999999999999e-01   2.3890000000000000e-01
  -6.8330000000000002e-01   2.6379999999999998e-01   5.1470000000000005e-01   4.6779999999999999e-01  -9.5200000000000007e-02  -3.5099999999999999e-02   2.1528999999999998e+00   4.0020000000000000e-01   2.8730000000000002e+00   4.3350000000000000e-01   1.7319999999999999e-01   2.2120000000000001e-01
  -4.8490000000000000e-01  -4.3999999999999997e-02   5.1470000000000005e-01   4.1049999999999998e-01  -2.8500000000000001e-02  -3.9500000000000000e-02   1.9753000000000001e+00   8.0049999999999999e-01   3.2212000000000001e+00   4.9130000000000001e-01   1.7319999999999999e-01   1.8140000000000001e-01
  -5.7310000000000005e-01   1.9789999999999999e-01   6.8630000000000002e-01   4.3919999999999998e-01  -1.1420000000000000e-01  -1.1400000000000000e-01   2.0640999999999998e+00   4.2249999999999999e-01   2.8730000000000002e+00   3.7569999999999998e-01   1.9239999999999999e-01   2.5209999999999999e-01
  -5.0700000000000001e-01  -2.1999999999999999e-02   5.1470000000000005e-01   4.2959999999999998e-01  -2.8500000000000001e-02  -1.0090000000000000e-01   2.3304999999999998e+00   5.5589999999999995e-01   3.3953000000000002e+00   4.5269999999999999e-01   2.5019999999999998e-01   1.8579999999999999e-01
  -5.2900000000000003e-01   1.3189999999999999e-01   7.7210000000000001e-01   3.0549999999999999e-01  -1.4269999999999999e-01  -6.1400000000000003e-02   1.9310000000000000e+00   6.4480000000000004e-01   2.4377000000000000e+00   4.2380000000000001e-01   1.5400000000000000e-01   2.2120000000000001e-01
  -5.5110000000000003e-01   1.9789999999999999e-01   5.1470000000000005e-01   3.7240000000000001e-01  -1.1420000000000000e-01  -1.0960000000000000e-01   1.9753000000000001e+00   4.4469999999999998e-01   2.3506000000000000e+00   3.8529999999999998e-01   1.7319999999999999e-01   2.5659999999999999e-01
  -5.9509999999999996e-01   8.7900000000000006e-02   1.2010000000000001e+00   4.1049999999999998e-01  -9.5200000000000007e-02  -7.4499999999999997e-02   1.9975000000000001e+00   7.3380000000000001e-01   3.3083000000000000e+00   4.4309999999999999e-01   1.9239999999999999e-01   2.6100000000000001e-01
  -7.7149999999999996e-01  -8.7900000000000006e-02   5.1470000000000005e-01   2.7689999999999998e-01  -2.0930000000000001e-01  -5.7000000000000002e-02   2.0196999999999998e+00   4.8920000000000002e-01   2.6989000000000001e+00   3.5639999999999999e-01   2.4060000000000001e-01   2.1679999999999999e-01
  -4.6289999999999998e-01  -2.1999999999999999e-02   1.1152000000000000e+00   3.6280000000000001e-01  -1.5229999999999999e-01  -3.5099999999999999e-02   2.0640999999999998e+00   6.8930000000000002e-01   2.4377000000000000e+00   5.1049999999999995e-01   2.3089999999999999e-01   2.3440000000000000e-01
  -5.9509999999999996e-01   1.5390000000000001e-01   1.2867999999999999e+00   3.5330000000000000e-01  -1.3320000000000001e-01  -7.8899999999999998e-02   2.1307000000000000e+00   6.8930000000000002e-01   2.8730000000000002e+00   5.6830000000000003e-01   1.8279999999999999e-01   2.2559999999999999e-01
  -2.6450000000000001e-01  -2.1999999999999999e-02   3.4310000000000002e-01   3.7240000000000001e-01  -1.2370000000000000e-01  -4.3900000000000002e-02   2.1528999999999998e+00   5.7809999999999995e-01   3.3953000000000002e+00   4.7199999999999998e-01   2.2130000000000000e-01   2.0790000000000000e-01
  -5.0700000000000001e-01  -8.7900000000000006e-02   9.4359999999999999e-01   4.6779999999999999e-01  -2.8500000000000001e-02  -7.4499999999999997e-02   2.1084999999999998e+00   6.6710000000000003e-01   1.9153000000000000e+00   4.7199999999999998e-01   1.8279999999999999e-01   2.2559999999999999e-01
  -5.2900000000000003e-01   4.3999999999999997e-02   9.4359999999999999e-01   3.9140000000000003e-01  -2.8500000000000001e-02  -7.8899999999999998e-02   2.1751000000000000e+00   6.0040000000000004e-01   2.5247000000000002e+00   3.7569999999999998e-01   2.3089999999999999e-01   2.0349999999999999e-01
  -5.2900000000000003e-01   1.9789999999999999e-01   7.7210000000000001e-01   3.5330000000000000e-01  -9.5200000000000007e-02  -9.2100000000000001e-02   1.9753000000000001e+00   6.4480000000000004e-01   2.5247000000000002e+00   4.8159999999999997e-01   2.1170000000000000e-01   1.9020000000000001e-01
  -5.2900000000000003e-01  -1.0990000000000000e-01   4.2890000000000000e-01   3.5330000000000000e-01  -1.3320000000000001e-01  -7.0199999999999999e-02   2.0863000000000000e+00   6.2260000000000004e-01   2.8730000000000002e+00   4.1420000000000001e-01   2.5019999999999998e-01   1.9910000000000000e-01
  -2.8649999999999998e-01   2.8580000000000000e-01  -8.5800000000000001e-02   4.9650000000000000e-01  -3.8100000000000002e-02  -5.2600000000000001e-02   2.1972999999999998e+00   7.1150000000000002e-01   2.1764999999999999e+00   4.6239999999999998e-01   1.7319999999999999e-01   2.2120000000000001e-01
  -6.1719999999999997e-01   0.0000000000000000e+00   5.1470000000000005e-01   3.9140000000000003e-01  -1.0470000000000000e-01  -5.2600000000000001e-02   1.9975000000000001e+00   7.5600000000000001e-01   3.0470999999999999e+00   4.0460000000000002e-01   1.8279999999999999e-01   2.3000000000000001e-01
  -4.4080000000000003e-01   2.1999999999999999e-02   7.7210000000000001e-01   3.8190000000000002e-01  -1.3320000000000001e-01  -7.8899999999999998e-02   2.2195000000000000e+00   2.8910000000000002e-01   2.9600000000000000e+00   4.7199999999999998e-01   2.5019999999999998e-01   2.1679999999999999e-01
  -5.9509999999999996e-01  -2.1980000000000000e-01   6.0050000000000003e-01   4.0100000000000002e-01  -1.6180000000000000e-01  -5.7000000000000002e-02   2.1084999999999998e+00   6.4480000000000004e-01   2.9600000000000000e+00   4.7199999999999998e-01   1.4430000000000001e-01   2.3440000000000000e-01
  -3.5270000000000001e-01   4.3999999999999997e-02   6.0050000000000003e-01   5.0600000000000001e-01  -5.7099999999999998e-02  -5.2600000000000001e-02   2.0640999999999998e+00   8.0049999999999999e-01   2.6989000000000001e+00   5.1049999999999995e-01   2.3089999999999999e-01   2.0790000000000000e-01
  -5.9509999999999996e-01  -6.6000000000000003e-02   1.2010000000000001e+00   3.8190000000000002e-01  -1.6180000000000000e-01  -3.9500000000000000e-02   1.9532000000000000e+00   7.3380000000000001e-01   2.1764999999999999e+00   4.3350000000000000e-01   2.8870000000000001e-01   2.4329999999999999e-01
  -7.0530000000000004e-01   1.9789999999999999e-01   9.4359999999999999e-01   4.2009999999999997e-01  -4.7600000000000003e-02  -5.7000000000000002e-02   2.1528999999999998e+00   6.2260000000000004e-01   2.7858999999999998e+00   5.0090000000000001e-01   1.8279999999999999e-01   2.3000000000000001e-01
  -6.6130000000000000e-01   1.0990000000000000e-01   1.3725000000000001e+00   4.3919999999999998e-01  -9.4999999999999998e-03  -9.2100000000000001e-02   1.9975000000000001e+00   7.1150000000000002e-01   2.4377000000000000e+00   4.3350000000000000e-01   1.5400000000000000e-01   2.1679999999999999e-01
  -4.4080000000000003e-01   2.1999999999999999e-02   4.2890000000000000e-01   3.8190000000000002e-01  -6.6600000000000006e-02  -1.0520000000000000e-01   2.1751000000000000e+00   6.6710000000000003e-01   2.9600000000000000e+00   5.1049999999999995e-01   2.3089999999999999e-01   2.3440000000000000e-01
  -6.1719999999999997e-01   8.7900000000000006e-02   6.0050000000000003e-01   4.4869999999999999e-01  -8.5599999999999996e-02  -4.3900000000000002e-02   1.9975000000000001e+00   6.0040000000000004e-01   2.5247000000000002e+00   4.4309999999999999e-01   2.2130000000000000e-01   2.4329999999999999e-01
  -5.0700000000000001e-01   1.0990000000000000e-01   8.5780000000000001e-01   4.2009999999999997e-01  -9.4999999999999998e-03  -1.4470000000000000e-01   2.1084999999999998e+00   5.7809999999999995e-01   2.8730000000000002e+00   4.8159999999999997e-01   1.7319999999999999e-01   2.6540000000000002e-01
  -3.7469999999999998e-01   1.5390000000000001e-01   1.1152000000000000e+00   3.9140000000000003e-01  -1.2370000000000000e-01  -4.8200000000000000e-02   2.0863000000000000e+00   6.8930000000000002e-01   2.5247000000000002e+00   4.9130000000000001e-01   1.4430000000000001e-01   2.4329999999999999e-01
  -4.8490000000000000e-01   2.1999999999999999e-02   2.5740000000000002e-01   3.8190000000000002e-01  -1.7130000000000001e-01  -5.2600000000000001e-02   2.2639000000000000e+00   6.0040000000000004e-01   2.2635999999999998e+00   4.5269999999999999e-01   2.3089999999999999e-01   2.7870000000000000e-01
  -5.0700000000000001e-01   1.7590000000000000e-01   5.1470000000000005e-01   4.1049999999999998e-01  -1.1420000000000000e-01  -4.8200000000000000e-02   1.8866000000000001e+00   6.2260000000000004e-01   2.6118000000000001e+00   4.5269999999999999e-01   2.5979999999999998e-01   2.1679999999999999e-01
  -6.1719999999999997e-01   2.4179999999999999e-01  -2.5740000000000002e-01   4.7739999999999999e-01  -5.7099999999999998e-02  -8.7700000000000000e-02   2.2416999999999998e+00   6.6710000000000003e-01   2.8730000000000002e+00   4.1420000000000001e-01   2.9830000000000001e-01   2.2120000000000001e-01
  -5.5110000000000003e-01   4.3999999999999997e-02   4.2890000000000000e-01   3.5330000000000000e-01  -1.6180000000000000e-01  -6.5799999999999997e-02   2.1084999999999998e+00   5.5589999999999995e-01   2.9600000000000000e+00   4.3350000000000000e-01   2.0210000000000000e-01   2.1229999999999999e-01
  -5.2900000000000003e-01   2.1999999999999999e-02   2.5740000000000002e-01   3.2460000000000000e-01  -6.6600000000000006e-02  -8.7700000000000000e-02   2.0640999999999998e+00   5.7809999999999995e-01   2.4377000000000000e+00   5.2020000000000000e-01   2.5979999999999998e-01   2.3890000000000000e-01
  -4.6289999999999998e-01   6.6000000000000003e-02   5.1470000000000005e-01   4.7739999999999999e-01  -9.5200000000000007e-02  -8.3299999999999999e-02   2.0640999999999998e+00   6.8930000000000002e-01   3.1341999999999999e+00   4.1420000000000001e-01   2.6939999999999997e-01   2.2559999999999999e-01
  -3.9679999999999999e-01   1.7590000000000000e-01   8.5780000000000001e-01   3.5330000000000000e-01  -1.0470000000000000e-01  -1.4470000000000000e-01   2.0863000000000000e+00   7.1150000000000002e-01   3.0470999999999999e+00   4.5269999999999999e-01   2.2130000000000000e-01   2.3890000000000000e-01
  -4.8490000000000000e-01   2.1980000000000000e-01   6.8630000000000002e-01   4.2009999999999997e-01  -7.6100000000000001e-02  -5.2600000000000001e-02   2.1084999999999998e+00   4.6689999999999998e-01   2.1764999999999999e+00   4.5269999999999999e-01   1.8279999999999999e-01   2.2559999999999999e-01
  -5.0700000000000001e-01   6.6000000000000003e-02   1.2867999999999999e+00   5.2510000000000001e-01  -1.2370000000000000e-01  -1.2280000000000001e-01   2.0196999999999998e+00   4.6689999999999998e-01   2.6989000000000001e+00   4.1420000000000001e-01   1.9239999999999999e-01   2.1679999999999999e-01
  -5.5110000000000003e-01   3.0780000000000002e-01   9.4359999999999999e-01   3.7240000000000001e-01  -5.7099999999999998e-02  -1.0090000000000000e-01   2.0419000000000000e+00   8.2269999999999999e-01   2.5247000000000002e+00   4.7199999999999998e-01   1.5400000000000000e-01   1.9460000000000000e-01
  -5.5110000000000003e-01   1.7590000000000000e-01   0.0000000000000000e+00   3.1509999999999999e-01  -3.8100000000000002e-02  -5.7000000000000002e-02   2.0640999999999998e+00   6.2260000000000004e-01   2.5247000000000002e+00   4.9130000000000001e-01   1.9239999999999999e-01   2.1679999999999999e-01
  -4.6289999999999998e-01   0.0000000000000000e+00   1.5441000000000000e+00   2.6729999999999998e-01  -7.6100000000000001e-02  -5.7000000000000002e-02   2.0419000000000000e+00   5.7809999999999995e-01   2.8730000000000002e+00   4.2380000000000001e-01   1.3469999999999999e-01   2.1679999999999999e-01
  -3.7469999999999998e-01   0.0000000000000000e+00  -5.1470000000000005e-01   4.4869999999999999e-01  -1.0470000000000000e-01  -8.8000000000000005e-03   2.0640999999999998e+00   5.1139999999999997e-01   2.4377000000000000e+00   3.5639999999999999e-01   1.9239999999999999e-01   1.8140000000000001e-01
  -5.9509999999999996e-01  -1.5390000000000001e-01   7.7210000000000001e-01   4.1049999999999998e-01  -1.9980000000000001e-01  -4.3900000000000002e-02   1.8200000000000001e+00   6.0040000000000004e-01   2.9600000000000000e+00   4.6239999999999998e-01   3.8500000000000000e-02   1.9020000000000001e-01
  -5.2900000000000003e-01   8.7900000000000006e-02   7.7210000000000001e-01   4.1049999999999998e-01  -1.2370000000000000e-01  -9.6500000000000002e-02   1.9975000000000001e+00   5.3369999999999995e-01   2.1764999999999999e+00   5.2980000000000005e-01   2.1170000000000000e-01   2.1679999999999999e-01
  -5.2900000000000003e-01   0.0000000000000000e+00   8.5800000000000001e-02   3.8190000000000002e-01  -2.8500000000000001e-02  -4.8200000000000000e-02   2.1084999999999998e+00   6.8930000000000002e-01   2.9600000000000000e+00   3.8529999999999998e-01   2.5019999999999998e-01   1.9460000000000000e-01
  -4.6289999999999998e-01   1.3189999999999999e-01   6.8630000000000002e-01   4.1049999999999998e-01  -1.0470000000000000e-01  -6.5799999999999997e-02   2.1307000000000000e+00   5.7809999999999995e-01   2.2635999999999998e+00   5.0090000000000001e-01   2.3089999999999999e-01   1.9460000000000000e-01
  -4.1880000000000001e-01  -2.1999999999999999e-02   6.0050000000000003e-01   4.2009999999999997e-01  -9.5200000000000007e-02  -7.8899999999999998e-02   2.1307000000000000e+00   5.3369999999999995e-01   2.1764999999999999e+00   5.7799999999999996e-01   2.5019999999999998e-01   2.3890000000000000e-01
  -5.5110000000000003e-01   0.0000000000000000e+00   8.5780000000000001e-01   5.3469999999999995e-01  -6.6600000000000006e-02  -6.5799999999999997e-02   1.9753000000000001e+00   4.6689999999999998e-01   2.8730000000000002e+00   4.9130000000000001e-01   2.0210000000000000e-01   2.2120000000000001e-01
  -6.6130000000000000e-01   1.3189999999999999e-01   1.3725000000000001e+00   3.9140000000000003e-01  -6.6600000000000006e-02  -1.0520000000000000e-01   2.0863000000000000e+00   4.4469999999999998e-01   2.4377000000000000e+00   4.2380000000000001e-01   2.7900000000000003e-01   2.4770000000000000e-01
  -5.2900000000000003e-01   2.1999999999999999e-02   1.4582999999999999e+00   2.9599999999999999e-01  -1.1420000000000000e-01  -4.3900000000000002e-02   2.0419000000000000e+00   4.6689999999999998e-01   2.0024000000000002e+00   4.1420000000000001e-01   1.7319999999999999e-01   1.7690000000000000e-01
  -5.7310000000000005e-01   4.3999999999999997e-02   2.5740000000000002e-01   3.8190000000000002e-01  -1.9000000000000000e-02  -1.7100000000000001e-01   2.0863000000000000e+00   7.3380000000000001e-01   2.8730000000000002e+00   4.4309999999999999e-01   1.9239999999999999e-01   2.7870000000000000e-01
  -4.4080000000000003e-01   2.6379999999999998e-01   8.5780000000000001e-01   3.4370000000000001e-01  -2.8500000000000001e-02  -5.7000000000000002e-02   2.1084999999999998e+00   7.7820000000000000e-01   3.3083000000000000e+00   4.5269999999999999e-01   2.5979999999999998e-01   2.3890000000000000e-01
  -4.1880000000000001e-01   6.6000000000000003e-02   1.0294000000000001e+00   4.3919999999999998e-01  -1.0470000000000000e-01  -4.8200000000000000e-02   2.2195000000000000e+00   5.5589999999999995e-01   2.6989000000000001e+00   5.1049999999999995e-01   1.9239999999999999e-01   1.9910000000000000e-01
  -6.6130000000000000e-01   1.0990000000000000e-01   7.7210000000000001e-01   4.1049999999999998e-01  -7.6100000000000001e-02  -9.6500000000000002e-02   2.2195000000000000e+00   7.5600000000000001e-01   2.7858999999999998e+00   5.0090000000000001e-01   2.6939999999999997e-01   2.1679999999999999e-01
  -6.3919999999999999e-01   1.0990000000000000e-01   1.0294000000000001e+00   4.4869999999999999e-01  -1.3320000000000001e-01  -1.3159999999999999e-01   1.9975000000000001e+00   3.1130000000000002e-01   2.3506000000000000e+00   5.0090000000000001e-01   2.1170000000000000e-01   2.0349999999999999e-01
  -3.7469999999999998e-01   1.5390000000000001e-01   9.4359999999999999e-01   4.2009999999999997e-01  -1.9000000000000000e-02  -6.5799999999999997e-02   2.1751000000000000e+00   6.4480000000000004e-01   2.5247000000000002e+00   5.3939999999999999e-01   2.5979999999999998e-01   2.1679999999999999e-01
  -5.7310000000000005e-01  -1.0990000000000000e-01   2.5740000000000002e-01   3.9140000000000003e-01  -1.7130000000000001e-01  -4.3900000000000002e-02   2.0863000000000000e+00   6.6710000000000003e-01   2.1764999999999999e+00   5.1049999999999995e-01   2.5019999999999998e-01   1.8579999999999999e-01
  -3.7469999999999998e-01   1.9789999999999999e-01   6.8630000000000002e-01   4.5829999999999999e-01  -1.1420000000000000e-01  -1.0090000000000000e-01   2.1528999999999998e+00   6.6710000000000003e-01   2.8730000000000002e+00   4.9130000000000001e-01   1.9239999999999999e-01   2.5659999999999999e-01
  -6.6130000000000000e-01  -6.6000000000000003e-02   6.8630000000000002e-01   4.3919999999999998e-01   9.4999999999999998e-03  -5.2600000000000001e-02   1.9310000000000000e+00   4.6689999999999998e-01   2.3506000000000000e+00   3.8529999999999998e-01   1.8279999999999999e-01   2.4770000000000000e-01
  -5.2900000000000003e-01   1.0990000000000000e-01   7.7210000000000001e-01   4.5829999999999999e-01  -7.6100000000000001e-02  -3.5099999999999999e-02   1.9753000000000001e+00   7.5600000000000001e-01   2.7858999999999998e+00   5.2980000000000005e-01   2.4060000000000001e-01   1.7690000000000000e-01
  -7.7149999999999996e-01   2.1980000000000000e-01   7.7210000000000001e-01   2.9599999999999999e-01  -1.9030000000000000e-01  -3.5099999999999999e-02   2.0640999999999998e+00   8.6719999999999997e-01   2.1764999999999999e+00   4.7199999999999998e-01   1.9239999999999999e-01   2.1679999999999999e-01
  -5.2900000000000003e-01   2.1999999999999999e-02   6.0050000000000003e-01   5.0600000000000001e-01  -6.6600000000000006e-02  -7.8899999999999998e-02   2.0863000000000000e+00   5.7809999999999995e-01   3.0470999999999999e+00   5.5869999999999997e-01   1.8279999999999999e-01   2.2559999999999999e-01
  -5.7310000000000005e-01   1.9789999999999999e-01  -1.7160000000000000e-01   3.6280000000000001e-01  -7.6100000000000001e-02  -6.5799999999999997e-02   1.9975000000000001e+00   6.6710000000000003e-01   2.0024000000000002e+00   4.0460000000000002e-01   2.6939999999999997e-01   1.6370000000000001e-01
  -6.3919999999999999e-01   2.1980000000000000e-01   4.2890000000000000e-01   3.5330000000000000e-01  -1.9980000000000001e-01  -9.2100000000000001e-02   1.8866000000000001e+00   5.1139999999999997e-01   1.8283000000000000e+00   4.7199999999999998e-01   2.3089999999999999e-01   1.9460000000000000e-01
  -5.5110000000000003e-01   6.6000000000000003e-02   2.5740000000000002e-01   4.0100000000000002e-01  -1.0470000000000000e-01  -6.5799999999999997e-02   1.9532000000000000e+00   4.2249999999999999e-01   2.6118000000000001e+00   4.7199999999999998e-01   2.7900000000000003e-01   2.0790000000000000e-01
  -6.6130000000000000e-01  -8.7900000000000006e-02   7.7210000000000001e-01   4.8690000000000000e-01  -8.5599999999999996e-02  -8.7700000000000000e-02   1.9975000000000001e+00   7.7820000000000000e-01   2.6118000000000001e+00   4.3350000000000000e-01   2.4060000000000001e-01   2.4329999999999999e-01
  -4.1880000000000001e-01   2.1980000000000000e-01   1.0294000000000001e+00   3.9140000000000003e-01  -1.1420000000000000e-01  -7.4499999999999997e-02   2.3083000000000000e+00   6.2260000000000004e-01   3.3083000000000000e+00   4.8159999999999997e-01   1.9239999999999999e-01   2.4329999999999999e-01
  -5.9509999999999996e-01   6.6000000000000003e-02   6.8630000000000002e-01   3.8190000000000002e-01  -3.8100000000000002e-02  -1.1400000000000000e-01   2.0419000000000000e+00   5.3369999999999995e-01   3.2212000000000001e+00   4.8159999999999997e-01   1.9239999999999999e-01   2.2559999999999999e-01
  -5.5110000000000003e-01   2.1999999999999999e-02   3.4310000000000002e-01   4.0100000000000002e-01  -1.0470000000000000e-01  -7.0199999999999999e-02   2.0863000000000000e+00   5.7809999999999995e-01   1.8283000000000000e+00   4.8159999999999997e-01   1.8279999999999999e-01   2.3890000000000000e-01
  -7.2740000000000005e-01   1.5390000000000001e-01   8.5780000000000001e-01   4.0100000000000002e-01  -3.8100000000000002e-02  -4.8200000000000000e-02   2.0863000000000000e+00   5.3369999999999995e-01   2.6118000000000001e+00   5.0090000000000001e-01   2.5019999999999998e-01   2.1679999999999999e-01
  -5.2900000000000003e-01   1.0990000000000000e-01   4.2890000000000000e-01   4.0100000000000002e-01  -7.6100000000000001e-02  -5.7000000000000002e-02   2.1307000000000000e+00   7.5600000000000001e-01   2.9600000000000000e+00   4.6239999999999998e-01   2.1170000000000000e-01   2.2559999999999999e-01
  -6.6130000000000000e-01   1.0990000000000000e-01   6.8630000000000002e-01   4.1049999999999998e-01  -1.4269999999999999e-01  -4.8200000000000000e-02   2.0863000000000000e+00   3.1130000000000002e-01   2.6989000000000001e+00   4.8159999999999997e-01   1.0580000000000001e-01   2.1679999999999999e-01
  -6.3919999999999999e-01   2.1999999999999999e-02   4.2890000000000000e-01   4.2959999999999998e-01  -1.5229999999999999e-01  -4.8200000000000000e-02   2.1307000000000000e+00   5.5589999999999995e-01   2.2635999999999998e+00   5.2020000000000000e-01   1.8279999999999999e-01   2.3000000000000001e-01
  -5.2900000000000003e-01   2.8580000000000000e-01  -1.7160000000000000e-01   3.1509999999999999e-01  -1.8079999999999999e-01  -1.0520000000000000e-01   2.1084999999999998e+00   6.2260000000000004e-01   2.1764999999999999e+00   4.8159999999999997e-01   2.7900000000000003e-01   1.8579999999999999e-01
  -3.0859999999999999e-01   4.3999999999999997e-02   1.7160000000000000e-01   4.4869999999999999e-01  -6.6600000000000006e-02  -7.4499999999999997e-02   2.0419000000000000e+00   5.5589999999999995e-01   2.6118000000000001e+00   5.1049999999999995e-01   2.2130000000000000e-01   2.5209999999999999e-01
  -5.5110000000000003e-01   1.5390000000000001e-01   8.5780000000000001e-01   4.3919999999999998e-01  -5.7099999999999998e-02  -7.0199999999999999e-02   2.1751000000000000e+00   6.0040000000000004e-01   2.8730000000000002e+00   3.7569999999999998e-01   2.3089999999999999e-01   2.4329999999999999e-01
  -5.0700000000000001e-01   2.1980000000000000e-01   3.4310000000000002e-01   2.8639999999999999e-01  -1.2370000000000000e-01  -6.5799999999999997e-02   2.1972999999999998e+00   6.2260000000000004e-01   2.9600000000000000e+00   4.3350000000000000e-01   2.3089999999999999e-01   2.2120000000000001e-01
  -3.5270000000000001e-01   0.0000000000000000e+00   6.8630000000000002e-01   4.5829999999999999e-01  -3.8100000000000002e-02  -7.8899999999999998e-02   2.1528999999999998e+00   6.0040000000000004e-01   2.6989000000000001e+00   4.7199999999999998e-01   1.2509999999999999e-01   2.4770000000000000e-01
  -4.6289999999999998e-01   4.3999999999999997e-02   1.7160000000000000e-01   3.9140000000000003e-01  -1.1420000000000000e-01  -7.0199999999999999e-02   2.1084999999999998e+00   4.8920000000000002e-01   2.6118000000000001e+00   5.3939999999999999e-01   2.1170000000000000e-01   2.3440000000000000e-01
  -4.4080000000000003e-01   1.3189999999999999e-01   1.0294000000000001e+00   4.0100000000000002e-01  -1.2370000000000000e-01  -8.8000000000000005e-03   2.2195000000000000e+00   4.0020000000000000e-01   3.1341999999999999e+00   4.3350000000000000e-01   2.3089999999999999e-01   2.2120000000000001e-01
  -7.7149999999999996e-01  -8.7900000000000006e-02  -8.5800000000000001e-02   2.3870000000000000e-01  -1.1420000000000000e-01  -5.2600000000000001e-02   2.1972999999999998e+00   4.6689999999999998e-01   2.5247000000000002e+00   4.0460000000000002e-01   1.6360000000000000e-01   2.5209999999999999e-01
  -3.3060000000000000e-01   2.1999999999999999e-02   1.7160000000000000e-01   3.5330000000000000e-01  -5.7099999999999998e-02  -5.7000000000000002e-02   2.1751000000000000e+00   5.5589999999999995e-01   3.0470999999999999e+00   4.6239999999999998e-01   1.5400000000000000e-01   2.3440000000000000e-01
  -6.3919999999999999e-01  -1.0990000000000000e-01   8.5780000000000001e-01   2.8639999999999999e-01  -9.5200000000000007e-02  -2.1899999999999999e-02   1.9753000000000001e+00   6.4480000000000004e-01   2.0893999999999999e+00   4.8159999999999997e-01   2.4060000000000001e-01   2.0349999999999999e-01
  -4.4080000000000003e-01   2.1999999999999999e-02   1.7160000000000000e-01   3.1509999999999999e-01  -5.7099999999999998e-02  -7.4499999999999997e-02   2.0196999999999998e+00   5.7809999999999995e-01   2.1764999999999999e+00   4.7199999999999998e-01   1.4430000000000001e-01   1.8579999999999999e-01
  -7.0530000000000004e-01   8.7900000000000006e-02   4.2890000000000000e-01   4.4869999999999999e-01  -1.0470000000000000e-01  -1.0090000000000000e-01   2.2195000000000000e+00   7.1150000000000002e-01   2.1764999999999999e+00   4.5269999999999999e-01   1.5400000000000000e-01   2.1229999999999999e-01
  -5.0700000000000001e-01  -1.7590000000000000e-01   4.2890000000000000e-01   3.8190000000000002e-01  -6.6600000000000006e-02  -1.0520000000000000e-01   1.9753000000000001e+00   6.0040000000000004e-01   2.7858999999999998e+00   4.9130000000000001e-01   2.5019999999999998e-01   1.9910000000000000e-01
  -6.8330000000000002e-01   1.5390000000000001e-01   8.5780000000000001e-01   2.3870000000000000e-01  -1.0470000000000000e-01  -4.8200000000000000e-02   2.0419000000000000e+00   8.0049999999999999e-01   1.3930000000000000e+00   4.8159999999999997e-01   2.6939999999999997e-01   2.3000000000000001e-01
  -3.0859999999999999e-01   4.3999999999999997e-02   0.0000000000000000e+00   5.1559999999999995e-01  -1.4269999999999999e-01  -2.6300000000000000e-02   2.0196999999999998e+00   8.0049999999999999e-01   2.6118000000000001e+00   4.7199999999999998e-01   1.6360000000000000e-01   1.7690000000000000e-01
  -5.2900000000000003e-01  -8.7900000000000006e-02   3.4310000000000002e-01   4.0100000000000002e-01  -9.5200000000000007e-02  -8.3299999999999999e-02   1.9088000000000001e+00   6.0040000000000004e-01   2.6989000000000001e+00   4.8159999999999997e-01   1.4430000000000001e-01   2.1679999999999999e-01
  -6.8330000000000002e-01  -4.3999999999999997e-02   1.2010000000000001e+00   3.2460000000000000e-01  -1.7130000000000001e-01  -8.3299999999999999e-02   1.9753000000000001e+00   4.4469999999999998e-01   2.3506000000000000e+00   4.9130000000000001e-01   1.7319999999999999e-01   2.0790000000000000e-01
  -5.7310000000000005e-01  -4.3999999999999997e-02   3.4310000000000002e-01   2.9599999999999999e-01  -1.2370000000000000e-01  -6.5799999999999997e-02   2.1972999999999998e+00   7.1150000000000002e-01   3.1341999999999999e+00   4.4309999999999999e-01   2.4060000000000001e-01   2.1229999999999999e-01
  -5.7310000000000005e-01   6.6000000000000003e-02   2.5740000000000002e-01   3.0549999999999999e-01  -1.5229999999999999e-01  -1.1400000000000000e-01   2.0863000000000000e+00   6.2260000000000004e-01   2.6118000000000001e+00   4.8159999999999997e-01   2.1170000000000000e-01   1.9910000000000000e-01
  -5.0700000000000001e-01  -1.7590000000000000e-01   1.2867999999999999e+00   4.0100000000000002e-01  -7.6100000000000001e-02  -8.8000000000000005e-03   2.0863000000000000e+00   6.0040000000000004e-01   2.2635999999999998e+00   4.0460000000000002e-01   1.2509999999999999e-01   2.3000000000000001e-01
  -5.7310000000000005e-01   1.3189999999999999e-01   3.4310000000000002e-01   4.2959999999999998e-01  -9.5200000000000007e-02  -6.1400000000000003e-02   2.0863000000000000e+00   6.8930000000000002e-01   2.8730000000000002e+00   4.4309999999999999e-01   2.5019999999999998e-01   1.9460000000000000e-01
  -4.8490000000000000e-01  -6.6000000000000003e-02   8.5800000000000001e-02   4.4869999999999999e-01  -9.5200000000000007e-02  -6.1400000000000003e-02   2.1307000000000000e+00   4.8920000000000002e-01   2.9600000000000000e+00   5.1049999999999995e-01   1.5400000000000000e-01   2.2120000000000001e-01
  -4.1880000000000001e-01   1.3189999999999999e-01   5.1470000000000005e-01   3.8190000000000002e-01  -3.8100000000000002e-02  -9.2100000000000001e-02   2.0419000000000000e+00   4.0020000000000000e-01   3.4824000000000002e+00   5.0090000000000001e-01   2.3089999999999999e-01   1.6810000000000000e-01
  -3.5270000000000001e-01   1.3189999999999999e-01  -8.5800000000000001e-02   3.8190000000000002e-01  -7.6100000000000001e-02  -8.7700000000000000e-02   1.9975000000000001e+00   5.1139999999999997e-01   2.9600000000000000e+00   4.4309999999999999e-01   2.2130000000000000e-01   2.1229999999999999e-01
  -3.9679999999999999e-01   2.8580000000000000e-01   8.5780000000000001e-01   3.9140000000000003e-01  -1.9000000000000000e-02  -1.2280000000000001e-01   2.1751000000000000e+00   4.0020000000000000e-01   2.6989000000000001e+00   4.2380000000000001e-01   2.3089999999999999e-01   2.2120000000000001e-01
  -5.7310000000000005e-01   2.8580000000000000e-01   3.4310000000000002e-01   4.2959999999999998e-01  -4.7600000000000003e-02  -9.2100000000000001e-02   2.0863000000000000e+00   5.3369999999999995e-01   3.1341999999999999e+00   4.3350000000000000e-01   1.5400000000000000e-01   2.5209999999999999e-01
  -3.9679999999999999e-01   1.5390000000000001e-01   1.7160000000000000e-01   3.4370000000000001e-01  -1.1420000000000000e-01  -7.4499999999999997e-02   1.9532000000000000e+00   6.4480000000000004e-01   2.6989000000000001e+00   4.2380000000000001e-01   2.5979999999999998e-01   1.6810000000000000e-01
  -6.6130000000000000e-01   1.5390000000000001e-01   3.4310000000000002e-01   3.4370000000000001e-01  -1.1420000000000000e-01  -7.8899999999999998e-02   2.1084999999999998e+00   6.6710000000000003e-01   2.2635999999999998e+00   4.4309999999999999e-01   2.2130000000000000e-01   2.3440000000000000e-01
