# Supplementary material for: Footwear and Foam Surface Alter Gait Initiation of Typical Subjects
Source: PLoS One. 2015 Aug 13;10(8):e0135821. doi: 10.1371/journal.pone.0135821 (PMC4536224; doi:10.1371/journal.pone.0135821)
Supplement: S1 Dataset — (ZIP) [file pone.0135821.s001.zip › 6_barefoot_av1_03.txt]

   1.6112800000000000e+01  -2.4841000000000002e+00   2.8969180000000000e+02  -2.5558499999999999e+01   2.7091600000000000e+01   2.8499999999999998e-01  -1.8155500000000000e+01   9.3389999999999995e-01   3.5067849999999999e+02  -3.0795999999999999e+01  -4.3578200000000002e+01   5.7509999999999994e-01
   1.5980499999999999e+01  -2.1764000000000001e+00   2.8849090000000001e+02  -2.5491700000000002e+01   2.7015499999999999e+01   2.1049999999999999e-01  -1.7178899999999999e+01   6.6710000000000003e-01   3.5024320000000000e+02  -3.0680399999999999e+01  -4.3703299999999999e+01   5.6179999999999997e-01
   1.5715999999999999e+01  -2.3083000000000000e+00   2.8746150000000000e+02  -2.5291200000000000e+01   2.6787099999999999e+01   2.5430000000000003e-01  -1.8022300000000001e+01   1.5787000000000000e+00   3.5033019999999999e+02  -3.0767099999999999e+01  -4.3684100000000001e+01   5.2639999999999998e-01
   1.5738099999999999e+01  -2.0005000000000002e+00   2.8574579999999997e+02  -2.5272099999999998e+01   2.6720500000000001e+01   1.6230000000000000e-01  -1.8133299999999998e+01   3.7800000000000000e-01   3.5128789999999998e+02  -3.0940500000000000e+01  -4.3684100000000001e+01   5.7060000000000000e-01
   1.5848300000000000e+01  -2.1324000000000001e+00   2.8342959999999999e+02  -2.4937899999999999e+01   2.6473099999999999e+01   1.4030000000000001e-01  -1.8222000000000001e+01   3.7800000000000000e-01   3.5128789999999998e+02  -3.0979099999999999e+01  -4.3857300000000002e+01   6.0599999999999998e-01
   1.5583800000000000e+01  -1.9346000000000001e+00   2.8051299999999998e+02  -2.4756499999999999e+01   2.6168500000000002e+01   1.6660000000000000e-01  -1.7556200000000000e+01   1.1339999999999999e+00   3.5198439999999999e+02  -3.0988700000000001e+01  -4.4030500000000004e+01   5.9719999999999995e-01
   1.5076800000000000e+01  -2.1103999999999998e+00   2.7802519999999998e+02  -2.4565600000000000e+01   2.5968699999999998e+01   1.0090000000000000e-01  -1.7844700000000000e+01   7.7820000000000000e-01   3.5389970000000000e+02  -3.1277699999999999e+01  -4.4165199999999999e+01   5.0429999999999997e-01
   1.5032700000000000e+01  -1.8027000000000000e+00   2.7407920000000001e+02  -2.4317399999999999e+01   2.5654699999999998e+01   6.1400000000000003e-02  -1.8555000000000000e+01   4.4499999999999998e-02   3.5477030000000002e+02  -3.1566700000000001e+01  -4.4242100000000001e+01   5.9270000000000000e-01
   1.4503700000000000e+01  -2.3302999999999998e+00   2.7090519999999998e+02  -2.4030899999999999e+01   2.5226500000000001e+01   6.5799999999999997e-02  -1.8399600000000000e+01   3.5580000000000001e-01   3.5764330000000001e+02  -3.1672599999999999e+01  -4.4530799999999999e+01   5.8830000000000005e-01
   1.3974700000000000e+01  -2.5061000000000000e+00   2.6644439999999997e+02  -2.3811299999999999e+01   2.4979099999999999e+01   7.8899999999999998e-02  -1.8488399999999999e+01   7.5600000000000001e-01   3.5816559999999998e+02  -3.1865300000000001e+01  -4.4867600000000003e+01   5.2639999999999998e-01
   1.3511799999999999e+01  -2.9897999999999998e+00   2.6164049999999997e+02  -2.3677700000000002e+01   2.4417600000000000e+01   1.1400000000000000e-01  -1.8332999999999998e+01   2.2200000000000001e-02   3.6086450000000002e+02  -3.2221699999999998e+01  -4.5098500000000001e+01   4.9099999999999999e-01
   1.3071000000000000e+01  -3.8031999999999999e+00   2.5726560000000001e+02  -2.3629899999999999e+01   2.4094100000000001e+01   1.7979999999999999e-01  -1.9154199999999999e+01   2.8910000000000002e-01   3.6260570000000001e+02  -3.2520299999999999e+01  -4.5367899999999999e+01   4.9099999999999999e-01
   1.2608100000000000e+01  -4.7923999999999998e+00   2.5168960000000001e+02  -2.3467600000000001e+01   2.3589800000000000e+01   1.5790000000000001e-01  -1.9531500000000001e+01   8.8900000000000007e-02   3.6652339999999998e+02  -3.2963400000000000e+01  -4.5666200000000003e+01   4.2909999999999998e-01
   1.1902799999999999e+01  -5.1002000000000001e+00   2.4619950000000000e+02  -2.3276700000000002e+01   2.3275700000000001e+01   1.4030000000000001e-01  -1.9553699999999999e+01  -3.7800000000000000e-01   3.6826459999999997e+02  -3.3368000000000002e+01  -4.6060699999999997e+01   3.7159999999999999e-01
   1.1087199999999999e+01  -6.0015000000000001e+00   2.4208179999999999e+02  -2.3324400000000001e+01   2.2733300000000000e+01   2.8070000000000001e-01  -1.9953299999999999e+01  -1.1119999999999999e-01   3.7131169999999997e+02  -3.3897799999999997e+01  -4.6628399999999999e+01   2.6100000000000001e-01
   1.0866800000000000e+01  -6.8148999999999997e+00   2.3744950000000000e+02  -2.3143000000000001e+01   2.2343200000000000e+01   2.5869999999999999e-01  -2.0663499999999999e+01  -1.0005999999999999e+00   3.7583890000000002e+02  -3.4466099999999997e+01  -4.6897799999999997e+01   1.5479999999999999e-01
   1.0139400000000000e+01  -6.8808999999999996e+00   2.3281720000000001e+02  -2.3276700000000002e+01   2.2010100000000001e+01   2.5869999999999999e-01  -2.1373699999999999e+01  -1.9345000000000001e+00   3.8001769999999999e+02  -3.5130800000000001e+01  -4.7532899999999998e+01   3.1000000000000000e-02
   9.7425999999999995e+00  -7.2986000000000004e+00   2.2878540000000001e+02  -2.3009399999999999e+01   2.1658000000000001e+01   2.7629999999999999e-01  -2.1462499999999999e+01  -1.7565999999999999e+00   3.8376130000000001e+02  -3.5756900000000002e+01  -4.8129399999999997e+01  -7.9600000000000004e-02
   8.9710999999999999e+00  -7.3864999999999998e+00   2.2312360000000001e+02  -2.3009399999999999e+01   2.1115600000000001e+01   2.3240000000000000e-01  -2.1728800000000000e+01  -1.9790000000000001e+00   3.8889789999999999e+02  -3.6556399999999996e+01  -4.8764499999999998e+01  -2.6100000000000001e-01
   8.3539999999999992e+00  -7.2545999999999999e+00   2.2003540000000001e+02  -2.2637000000000000e+01   2.0792100000000001e+01   2.0610000000000001e-01  -2.2461300000000001e+01  -2.5125999999999999e+00   3.9368619999999999e+02  -3.7539000000000001e+01  -4.9563099999999999e+01  -3.5389999999999999e-01
   7.9352000000000000e+00  -7.1886000000000001e+00   2.1480260000000001e+02  -2.2455600000000000e+01   2.0402000000000001e+01   1.3589999999999999e-01  -2.3215900000000001e+01  -3.3130999999999999e+00   4.0038979999999998e+02  -3.8482999999999997e+01  -5.0294400000000003e+01  -6.5469999999999995e-01
   7.5824999999999996e+00  -7.0128000000000004e+00   2.1068500000000000e+02  -2.2245600000000000e+01   1.9935700000000001e+01   1.3589999999999999e-01  -2.4591999999999999e+01  -3.4910000000000001e+00   4.0700639999999999e+02  -3.9571500000000000e+01  -5.1131500000000003e+01  -8.4050000000000002e-01
   6.9432999999999998e+00  -6.4631999999999996e+00   2.0631000000000000e+02  -2.1882800000000000e+01   1.9659700000000001e+01  -4.4000000000000003e-03  -2.5812700000000000e+01  -3.8690000000000002e+00   4.1275240000000002e+02  -4.0544400000000003e+01  -5.1795400000000001e+01  -1.0218000000000000e+00
   6.8331000000000000e+00  -5.6936999999999998e+00   2.0073410000000001e+02  -2.1434000000000001e+01   1.9164899999999999e+01  -1.1840000000000001e-01  -2.7210999999999999e+01  -4.2248000000000001e+00   4.1780189999999999e+02  -4.1440300000000001e+01  -5.2545999999999999e+01  -1.3005000000000000e+00
   6.5465000000000000e+00  -4.7704000000000004e+00   1.9687379999999999e+02  -2.1052099999999999e+01   1.8793800000000001e+01  -2.1049999999999999e-01  -2.8942200000000000e+01  -4.6028000000000002e+00   4.2293840000000000e+02  -4.2355400000000003e+01  -5.3055900000000001e+01  -1.6146000000000000e+00
   5.9954999999999998e+00  -3.8910999999999998e+00   1.9146940000000001e+02  -2.0612900000000000e+01   1.8375100000000000e+01  -3.2450000000000001e-01  -3.0384899999999998e+01  -5.4477000000000002e+00   4.2763970000000000e+02  -4.3164499999999997e+01  -5.3662100000000002e+01  -1.9109000000000000e+00
   5.7750000000000004e+00  -3.1217000000000001e+00   1.8572190000000001e+02  -2.0059200000000001e+01   1.7861200000000000e+01  -4.4290000000000002e-01  -3.1494599999999998e+01  -5.5144000000000002e+00   4.3173149999999998e+02  -4.3964100000000002e+01  -5.4075899999999997e+01  -2.1718999999999999e+00
   5.3121999999999998e+00  -1.9126000000000001e+00   1.8194739999999999e+02  -1.9667700000000000e+01   1.7414000000000001e+01  -5.8760000000000001e-01  -3.2892899999999997e+01  -6.0035999999999996e+00   4.3582330000000002e+02  -4.4773200000000003e+01  -5.4470399999999998e+01  -2.4329000000000001e+00
   5.2900999999999998e+00  -7.2550000000000003e-01   1.7757239999999999e+02  -1.9133099999999999e+01   1.6928699999999999e+01  -7.4990000000000001e-01  -3.4268999999999998e+01  -6.6485000000000003e+00   4.3878339999999997e+02  -4.5447499999999998e+01  -5.4845599999999997e+01  -2.7115999999999998e+00
   5.2680999999999996e+00   6.5949999999999998e-01   1.7302590000000001e+02  -1.8512499999999999e+01   1.6643200000000000e+01  -8.9900000000000002e-01  -3.5223399999999998e+01  -7.3822000000000001e+00   4.4217869999999999e+02  -4.6295200000000001e+01  -5.5336399999999998e+01  -2.9239000000000002e+00
   4.8712999999999997e+00   1.9346000000000001e+00   1.6925139999999999e+02  -1.8025600000000001e+01   1.6243500000000001e+01  -1.0437000000000001e+00  -3.5978000000000002e+01  -8.0937999999999999e+00   4.4522579999999999e+02  -4.7046500000000002e+01  -5.5605800000000002e+01  -3.2202999999999999e+00
   4.9814999999999996e+00   3.2755999999999998e+00   1.6504800000000000e+02  -1.7596000000000000e+01   1.5881900000000000e+01  -1.1928000000000001e+00  -3.6976799999999997e+01  -9.0276999999999994e+00   4.4923059999999998e+02  -4.7884599999999999e+01  -5.6106099999999998e+01  -3.4767999999999999e+00
   4.7169999999999996e+00   4.4626999999999999e+00   1.6213140000000001e+02  -1.7109000000000002e+01   1.5596500000000001e+01  -1.3419000000000001e+00  -3.7864600000000003e+01  -9.9170999999999996e+00   4.5158120000000002e+02  -4.8616700000000002e+01  -5.6462100000000000e+01  -3.7246000000000001e+00
   4.8712999999999997e+00   5.2980000000000000e+00   1.5912889999999999e+02  -1.6746200000000002e+01   1.5387100000000000e+01  -1.4471000000000001e+00  -3.8175300000000000e+01  -1.0539700000000000e+01   4.5480250000000001e+02  -4.9406599999999997e+01  -5.6721899999999998e+01  -3.9369000000000001e+00
   4.5186000000000002e+00   5.8916000000000004e+00   1.5767060000000001e+02  -1.6440700000000000e+01   1.5054100000000000e+01  -1.5041000000000000e+00  -3.9129700000000000e+01  -1.1606999999999999e+01   4.5811070000000001e+02  -5.0167600000000000e+01  -5.7231900000000003e+01  -4.1138000000000003e+00
   4.3864000000000001e+00   6.7050000000000001e+00   1.5492550000000000e+02  -1.6202000000000002e+01   1.4920800000000000e+01  -1.6445000000000001e+00  -3.9706699999999998e+01  -1.2518700000000001e+01   4.6107080000000002e+02  -5.0957500000000003e+01  -5.7587899999999998e+01  -4.3173000000000004e+00
   4.3422999999999998e+00   7.1006999999999998e+00   1.5278090000000000e+02  -1.6097000000000001e+01   1.4682900000000000e+01  -1.7101999999999999e+00  -3.9928699999999999e+01  -1.3563800000000001e+01   4.6316019999999997e+02  -5.1872599999999998e+01  -5.7963200000000001e+01  -4.4942000000000002e+00
   4.2100000000000000e+00   7.2766000000000002e+00   1.5166569999999999e+02  -1.6001500000000000e+01   1.4616300000000001e+01  -1.7408999999999999e+00  -4.0439200000000000e+01  -1.4297499999999999e+01   4.6725209999999998e+02  -5.2594999999999999e+01  -5.8338400000000000e+01  -4.7286999999999999e+00
   3.7911999999999999e+00   7.5624000000000002e+00   1.5115100000000001e+02  -1.5953799999999999e+01   1.4540200000000000e+01  -1.7804000000000000e+00  -4.1038400000000003e+01  -1.5364800000000001e+01   4.6934150000000000e+02  -5.3433100000000003e+01  -5.8752200000000002e+01  -4.9055999999999997e+00
   3.7911999999999999e+00   7.5183999999999997e+00   1.4986429999999999e+02  -1.5877400000000000e+01   1.4435499999999999e+01  -1.8154999999999999e+00  -4.1304800000000000e+01  -1.6521100000000001e+01   4.7212740000000002e+02  -5.4203699999999998e+01  -5.9137099999999997e+01  -5.0648999999999997e+00
   3.6810000000000000e+00   7.2325999999999997e+00   1.4917800000000000e+02  -1.5992000000000001e+01   1.4330800000000000e+01  -1.7278000000000000e+00  -4.1659900000000000e+01  -1.7766300000000001e+01   4.7473919999999998e+02  -5.5061000000000000e+01  -5.9493099999999998e+01  -5.3170000000000002e+00
   3.7471999999999999e+00   6.8369000000000000e+00   1.4900640000000001e+02  -1.6116099999999999e+01   1.4407000000000000e+01  -1.7190000000000001e+00  -4.1793100000000003e+01  -1.8922499999999999e+01   4.7769929999999999e+02  -5.6014699999999998e+01  -5.9791400000000003e+01  -5.5248999999999997e+00
   3.3723999999999998e+00   6.6390000000000002e+00   1.4857749999999999e+02  -1.6125599999999999e+01   1.4511699999999999e+01  -1.7145999999999999e+00  -4.1904000000000003e+01  -2.0100999999999999e+01   4.7909219999999999e+02  -5.6862400000000001e+01  -6.0214700000000001e+01  -5.7150999999999996e+00
   3.4605999999999999e+00   5.8696000000000002e+00   1.4934960000000001e+02  -1.6268899999999999e+01   1.4549700000000000e+01  -1.5699000000000001e+00  -4.2259200000000000e+01  -2.1546399999999998e+01   4.8152990000000000e+02  -5.7594499999999996e+01  -6.0416800000000002e+01  -5.9142000000000001e+00
   3.3283999999999998e+00   5.1002000000000001e+00   1.4934960000000001e+02  -1.6641200000000001e+01   1.4483100000000000e+01  -1.4734000000000000e+00  -4.2481099999999998e+01  -2.2591400000000000e+01   4.8353230000000002e+02  -5.8403599999999997e+01  -6.0753599999999999e+01  -6.1707000000000001e+00
   3.2843000000000000e+00   3.9569999999999999e+00   1.5003579999999999e+02  -1.6774899999999999e+01   1.4644900000000000e+01  -1.3374999999999999e+00  -4.2636499999999998e+01  -2.3414100000000001e+01   4.8475119999999998e+02  -5.9097200000000001e+01  -6.1032600000000002e+01  -6.3830999999999998e+00
   3.4165000000000001e+00   3.5832999999999999e+00   1.5149420000000001e+02  -1.7147200000000002e+01   1.4673400000000001e+01  -1.2059000000000000e+00  -4.2969400000000000e+01  -2.4570399999999999e+01   4.8684059999999999e+02  -5.9646200000000000e+01  -6.1321300000000001e+01  -6.4981000000000000e+00
   3.2843000000000000e+00   2.2202999999999999e+00   1.5320980000000000e+02  -1.7634100000000000e+01   1.4882800000000000e+01  -9.9980000000000002e-01  -4.3324500000000000e+01  -2.5170800000000000e+01   4.8692770000000002e+02  -6.0320500000000003e+01  -6.1369399999999999e+01  -6.6882999999999999e+00
   3.3283999999999998e+00   5.0560000000000005e-01   1.5483969999999999e+02  -1.8149699999999999e+01   1.4958900000000000e+01  -7.9810000000000003e-01  -4.3590899999999998e+01  -2.5949000000000002e+01   4.8901710000000003e+02  -6.0686599999999999e+01  -6.1600299999999997e+01  -6.7812000000000001e+00
   3.4605999999999999e+00  -6.3749999999999996e-01   1.5595490000000001e+02  -1.8665299999999998e+01   1.5177800000000000e+01  -6.5780000000000005e-01  -4.3812800000000003e+01  -2.6460400000000000e+01   4.9023599999999999e+02  -6.1216400000000000e+01  -6.1706099999999999e+01  -6.9448999999999996e+00
   3.3504000000000000e+00  -2.6379999999999999e+00   1.5809950000000001e+02  -1.9209499999999998e+01   1.5330000000000000e+01  -4.8680000000000001e-01  -4.4212299999999999e+01  -2.6682800000000000e+01   4.9084539999999998e+02  -6.1476500000000001e+01  -6.1648400000000002e+01  -7.0553999999999997e+00
   3.5708000000000002e+00  -3.9350999999999998e+00   1.6015830000000000e+02  -1.9753699999999998e+01   1.5539400000000001e+01  -2.3240000000000000e-01  -4.4500900000000001e+01  -2.6971900000000002e+01   4.8962650000000002e+02  -6.1669100000000000e+01  -6.1802399999999999e+01  -7.2588999999999997e+00
   3.7031000000000001e+00  -5.3419999999999996e+00   1.6178819999999999e+02  -2.0422000000000001e+01   1.5853400000000001e+01  -1.1400000000000000e-01  -4.4744999999999997e+01  -2.7460999999999999e+01   4.9006180000000001e+02  -6.1919600000000003e+01  -6.1658000000000001e+01  -7.3562000000000003e+00
   3.7692000000000001e+00  -6.0015000000000001e+00   1.6419020000000000e+02  -2.0947099999999999e+01   1.6100800000000000e+01   5.2600000000000001e-02  -4.5033499999999997e+01  -2.7772300000000001e+01   4.8980070000000001e+02  -6.2064100000000003e+01  -6.1658000000000001e+01  -7.4756999999999998e+00
   4.0336999999999996e+00  -7.0128000000000004e+00   1.6650630000000001e+02  -2.1520000000000000e+01   1.6348199999999999e+01   2.1049999999999999e-01  -4.5299900000000001e+01  -2.7994700000000002e+01   4.8927830000000000e+02  -6.2102600000000002e+01  -6.1523299999999999e+01  -7.5640999999999998e+00
   4.3422999999999998e+00  -7.6283000000000003e+00   1.6847940000000000e+02  -2.2092800000000000e+01   1.6557600000000001e+01   3.7709999999999999e-01  -4.5499600000000001e+01  -2.8239300000000000e+01   4.8927830000000000e+02  -6.2304900000000004e+01  -6.1504100000000001e+01  -7.6482000000000001e+00
   4.6729000000000003e+00  -8.2218999999999998e+00   1.7233959999999999e+02  -2.2617899999999999e+01   1.6862100000000002e+01   5.0429999999999997e-01  -4.5255499999999998e+01  -2.8595099999999999e+01   4.8823360000000002e+02  -6.2295299999999997e+01  -6.1407899999999998e+01  -7.7942000000000000e+00
   5.1798999999999999e+00  -8.7494999999999994e+00   1.7396950000000001e+02  -2.3200299999999999e+01   1.7014299999999999e+01   6.6220000000000001e-01  -4.5788200000000003e+01  -2.9084199999999999e+01   4.8797239999999999e+02  -6.2324199999999998e+01  -6.1205800000000004e+01  -7.9534000000000002e+00
   5.6647999999999996e+00  -9.1232000000000006e+00   1.7817290000000000e+02  -2.3754100000000001e+01   1.7328299999999999e+01   7.6300000000000001e-01  -4.5810400000000001e+01  -2.9617899999999999e+01   4.8657940000000002e+02  -6.2362699999999997e+01  -6.1023000000000003e+01  -8.0728000000000009e+00
   6.2599999999999998e+00  -9.3650000000000002e+00   1.8040330000000000e+02  -2.4269600000000001e+01   1.7689900000000002e+01   8.8580000000000003e-01  -4.6010100000000001e+01  -3.0040400000000002e+01   4.8466410000000002e+02  -6.2266399999999997e+01  -6.0849800000000002e+01  -8.1834000000000007e+00
   6.7668999999999997e+00  -9.4969000000000001e+00   1.8417779999999999e+02  -2.4871099999999998e+01   1.7946899999999999e+01   9.9980000000000002e-01  -4.6121099999999998e+01  -3.0462900000000001e+01   4.8222640000000001e+02  -6.2198900000000002e+01  -6.0628500000000003e+01  -8.2851999999999997e+00
   7.1637000000000004e+00  -9.6728000000000005e+00   1.8769489999999999e+02  -2.5606300000000001e+01   1.8346499999999999e+01   1.0963000000000001e+00  -4.6365200000000002e+01  -3.0774200000000000e+01   4.8048520000000002e+02  -6.2102600000000002e+01  -6.0320599999999999e+01  -8.4222999999999999e+00
   7.7587999999999999e+00  -1.0090500000000000e+01   1.9155520000000001e+02  -2.6064499999999999e+01   1.8708100000000002e+01   1.1665000000000001e+00  -4.6298600000000000e+01  -3.1152200000000001e+01   4.7848280000000000e+02  -6.1871400000000001e+01  -6.0108899999999998e+01  -8.6346000000000007e+00
   8.3099000000000007e+00  -1.0266299999999999e+01   1.9635910000000001e+02  -2.6685099999999998e+01   1.9155400000000000e+01   1.3068000000000000e+00  -4.6631599999999999e+01  -3.1641300000000001e+01   4.7604509999999999e+02  -6.1524600000000000e+01  -5.9685499999999998e+01  -8.7010000000000005e+00
   8.9270999999999994e+00  -1.0574100000000000e+01   2.0107720000000000e+02  -2.7410699999999999e+01   1.9536000000000001e+01   1.4208000000000001e+00  -4.6942300000000003e+01  -3.1552399999999999e+01   4.7212740000000002e+02  -6.1014099999999999e+01  -5.9223700000000001e+01  -8.8160000000000007e+00
   9.4780999999999995e+00  -1.0881900000000000e+01   2.0519479999999999e+02  -2.8098099999999999e+01   2.0040400000000002e+01   1.5391999999999999e+00  -4.6786900000000003e+01  -3.1552399999999999e+01   4.6864499999999998e+02  -6.0484299999999998e+01  -5.8742600000000003e+01  -8.8026999999999997e+00
   9.8749000000000002e+00  -1.1035800000000000e+01   2.1085650000000001e+02  -2.8909700000000001e+01   2.0573200000000000e+01   1.6400999999999999e+00  -4.6698200000000000e+01  -3.1530200000000001e+01   4.6446609999999998e+02  -5.9838900000000002e+01  -5.8117100000000001e+01  -8.8247999999999998e+00
   1.0492100000000001e+01  -1.1607300000000000e+01   2.1711879999999999e+02  -2.9873999999999999e+01   2.1020499999999998e+01   1.7672000000000001e+00  -4.6564999999999998e+01  -3.1329999999999998e+01   4.6020020000000000e+02  -5.9164600000000000e+01  -5.7539800000000000e+01  -8.8645999999999994e+00
   1.1197400000000000e+01  -1.2266800000000000e+01   2.2303780000000000e+02  -3.0695100000000000e+01   2.1553400000000000e+01   1.9558000000000000e+00  -4.6409599999999998e+01  -3.1307800000000000e+01   4.5584719999999999e+02  -5.8480699999999999e+01  -5.6914400000000001e+01  -8.8468999999999998e+00
   1.1572100000000001e+01  -1.2420700000000000e+01   2.2921430000000001e+02  -3.1687999999999999e+01   2.2276599999999998e+01   2.1181000000000001e+00  -4.6431800000000003e+01  -3.1396799999999999e+01   4.5184240000000000e+02  -5.7555900000000001e+01  -5.6269700000000000e+01  -8.9177000000000000e+00
   1.2079100000000000e+01  -1.3102200000000000e+01   2.3736369999999999e+02  -3.2890999999999998e+01   2.3009300000000000e+01   2.2496000000000000e+00  -4.6343000000000004e+01  -3.1129899999999999e+01   4.4696699999999998e+02  -5.6833500000000001e+01  -5.5557699999999997e+01  -8.9266000000000005e+00
   1.2938700000000001e+01  -1.3629799999999999e+01   2.4577050000000000e+02  -3.4074800000000003e+01   2.3722999999999999e+01   2.3812000000000002e+00  -4.5921300000000002e+01  -3.0929800000000000e+01   4.4043750000000000e+02  -5.5677500000000002e+01  -5.4710900000000002e+01  -8.9044000000000008e+00
   1.3622000000000000e+01  -1.4245400000000000e+01   2.5417740000000001e+02  -3.5163300000000000e+01   2.4541300000000000e+01   2.4996000000000000e+00  -4.5655000000000001e+01  -3.0551800000000000e+01   4.3425619999999998e+02  -5.4685299999999998e+01  -5.3893000000000001e+01  -8.8071000000000002e+00
   1.4591900000000001e+01  -1.4904900000000000e+01   2.6352780000000001e+02  -3.6528500000000001e+01   2.5521500000000000e+01   2.7538999999999998e+00  -4.5100099999999998e+01  -3.0529599999999999e+01   4.2807499999999999e+02  -5.3394599999999997e+01  -5.2950099999999999e+01  -8.7495999999999992e+00
   1.5098900000000000e+01  -1.5586399999999999e+01   2.7313560000000001e+02  -3.7941600000000001e+01   2.6434999999999999e+01   2.9643999999999999e+00  -4.4833799999999997e+01  -3.0485099999999999e+01   4.2058780000000002e+02  -5.2142299999999999e+01  -5.2103299999999997e+01  -8.6965000000000003e+00
   1.6112800000000000e+01  -1.6399799999999999e+01   2.8342959999999999e+02  -3.9392800000000001e+01   2.7348500000000001e+01   3.1442000000000001e+00  -4.4567399999999999e+01  -3.0329400000000000e+01   4.1336180000000002e+02  -5.0832200000000000e+01  -5.1035299999999999e+01  -8.5815000000000001e+00
   1.6730000000000000e+01  -1.7169200000000000e+01   2.9415260000000001e+02  -4.0910800000000002e+01   2.8414300000000001e+01   3.3458999999999999e+00  -4.4034799999999997e+01  -2.9884699999999999e+01   4.0543930000000000e+02  -4.9377699999999997e+01  -4.9880699999999997e+01  -8.5018999999999991e+00
   1.7699800000000000e+01  -1.8092500000000001e+01   3.0547609999999997e+02  -4.2533900000000003e+01   2.9460999999999999e+01   3.6265999999999998e+00  -4.3280099999999997e+01  -2.9573399999999999e+01   3.9777800000000002e+02  -4.7778599999999997e+01  -4.8716400000000000e+01  -8.3206000000000007e+00
   1.8669699999999999e+01  -1.9411500000000000e+01   3.1722840000000002e+02  -4.4281100000000002e+01   3.0564900000000002e+01   3.8896999999999999e+00  -4.2547699999999999e+01  -2.9373300000000000e+01   3.8942020000000002e+02  -4.6131399999999999e+01  -4.7523299999999999e+01  -8.1435999999999993e+00
   1.9595500000000001e+01  -2.0576599999999999e+01   3.2898079999999999e+02  -4.5970999999999997e+01   3.1659199999999998e+01   4.1660000000000004e+00  -4.1837499999999999e+01  -2.8950800000000001e+01   3.7914710000000002e+02  -4.4330100000000002e+01  -4.6214700000000001e+01  -7.9446000000000003e+00
   2.0344899999999999e+01  -2.2137499999999999e+01   3.4141950000000003e+02  -4.7861400000000003e+01   3.3010399999999997e+01   4.5035999999999996e+00  -4.1149400000000000e+01  -2.8461600000000001e+01   3.7017989999999998e+02  -4.2287900000000000e+01  -4.4752099999999999e+01  -7.7057000000000002e+00
   2.1116399999999999e+01  -2.3280600000000000e+01   3.5514490000000001e+02  -4.9742199999999997e+01   3.4295099999999998e+01   4.7798999999999996e+00  -3.9884300000000003e+01  -2.7527699999999999e+01   3.6016800000000001e+02  -4.0130200000000002e+01  -4.3395400000000002e+01  -7.4137000000000004e+00
   2.2108300000000000e+01  -2.5105300000000000e+01   3.6887029999999999e+02  -5.1747199999999999e+01   3.5513100000000001e+01   5.0956000000000001e+00  -3.9063099999999999e+01  -2.6571600000000000e+01   3.4902429999999998e+02  -3.7962800000000001e+01  -4.1942500000000003e+01  -7.1128999999999998e+00
   2.3012000000000000e+01  -2.6248400000000000e+01   3.8276720000000000e+02  -5.3637599999999999e+01   3.6845300000000002e+01   5.3982000000000001e+00  -3.8197499999999998e+01  -2.5415400000000002e+01   3.3727120000000002e+02  -3.5506500000000003e+01  -4.0393300000000004e+01  -6.7016000000000000e+00
   2.4003900000000002e+01  -2.7985099999999999e+01   3.9563479999999998e+02  -5.5613900000000001e+01   3.8063299999999998e+01   5.7359000000000000e+00  -3.7442900000000002e+01  -2.4414800000000000e+01   3.2821690000000001e+02  -3.3098300000000002e+01  -3.8699800000000003e+01  -6.3476999999999997e+00
   2.5172100000000000e+01  -2.9216200000000001e+01   4.0927440000000001e+02  -5.7466099999999997e+01   3.9300400000000003e+01   6.1041999999999996e+00  -3.6688200000000002e+01  -2.2947199999999999e+01   3.1663790000000000e+02  -3.0497399999999999e+01  -3.7102600000000002e+01  -5.8390000000000004e+00
   2.6428500000000000e+01  -3.0601199999999999e+01   4.2171310000000000e+02  -5.9146500000000003e+01   4.0394700000000000e+01   6.4244000000000003e+00  -3.6155600000000000e+01  -2.0434600000000000e+01   3.0523300000000000e+02  -2.7848400000000002e+01  -3.5611199999999997e+01  -5.3213999999999997e+00
   2.7707000000000001e+01  -3.1920200000000001e+01   4.3440910000000002e+02  -6.0903199999999998e+01   4.1555700000000002e+01   6.8628999999999998e+00  -3.4801699999999997e+01  -1.7744100000000000e+01   2.9287049999999999e+02  -2.5103100000000001e+01  -3.3927300000000002e+01  -4.7022000000000004e+00
   2.8809100000000001e+01  -3.3217199999999998e+01   4.4496050000000002e+02  -6.2449900000000000e+01   4.2402600000000000e+01   7.1260000000000003e+00  -3.3736300000000000e+01  -1.5075799999999999e+01   2.8216210000000001e+02  -2.2164999999999999e+01  -3.2243499999999997e+01  -4.0297999999999998e+00
   3.0175699999999999e+01  -3.4470300000000002e+01   4.5594080000000002e+02  -6.3738799999999998e+01   4.3420800000000000e+01   7.3978999999999999e+00  -3.2471200000000003e+01  -1.2429700000000000e+01   2.7171490000000000e+02  -1.9535299999999999e+01  -3.0790500000000002e+01  -3.3574000000000002e+00
   3.1321899999999999e+01  -3.5591400000000000e+01   4.6563440000000003e+02  -6.5104100000000003e+01   4.4191499999999998e+01   7.7224000000000004e+00  -3.1206099999999999e+01  -9.7614999999999998e+00   2.6083229999999998e+02  -1.6886299999999999e+01  -2.9202900000000000e+01  -2.6762000000000001e+00
   3.2313800000000001e+01  -3.6536700000000003e+01   4.7404120000000000e+02  -6.6211600000000004e+01   4.4895699999999998e+01   8.0469000000000008e+00  -2.9563700000000001e+01  -7.3822000000000001e+00   2.5142980000000000e+02  -1.4381800000000000e+01  -2.7788499999999999e+01  -2.0392000000000001e+00
   3.3085200000000000e+01  -3.8119500000000002e+01   4.8347739999999999e+02  -6.7357299999999995e+01   4.5733100000000000e+01   8.3056000000000001e+00  -2.8254200000000001e+01  -4.9585999999999997e+00   2.4159200000000001e+02  -1.2233599999999999e+01  -2.6576100000000000e+01  -1.4509000000000001e+00
   3.3570200000000000e+01  -3.9240699999999997e+01   4.9154109999999997e+02  -6.8474299999999999e+01   4.6608600000000003e+01   8.6519999999999992e+00  -2.6989000000000001e+01  -2.9350999999999998e+00   2.3262479999999999e+02  -1.0056600000000000e+01  -2.5536899999999999e+01  -8.7580000000000002e-01
   3.4495899999999999e+01  -4.0779600000000002e+01   4.9926159999999999e+02  -6.9562700000000007e+01   4.7208100000000002e+01   8.9722000000000008e+00  -2.5501999999999999e+01  -1.2674000000000001e+00   2.2531180000000001e+02  -8.1974999999999998e+00  -2.4593900000000001e+01  -4.3790000000000001e-01
   3.5046999999999997e+01  -4.1922699999999999e+01   5.0783999999999997e+02  -7.0679800000000000e+01   4.7883699999999997e+01   9.2134000000000000e+00  -2.4414400000000001e+01   6.6699999999999995e-02   2.1843400000000000e+02  -6.4732000000000003e+00  -2.3987700000000000e+01   3.1000000000000000e-02
   3.5708300000000001e+01  -4.3571500000000000e+01   5.1590369999999996e+02  -7.1682299999999998e+01   4.8692500000000003e+01   9.5554000000000006e+00  -2.2882999999999999e+01   1.3786000000000000e+00   2.1164330000000001e+02  -5.1246000000000000e+00  -2.3362300000000001e+01   3.6709999999999998e-01
   3.6303400000000003e+01  -4.4912500000000001e+01   5.2310950000000003e+02  -7.2846999999999994e+01   4.9253999999999998e+01   9.8316999999999997e+00  -2.1418099999999999e+01   2.1568999999999998e+00   2.0850919999999999e+02  -4.0842999999999998e+00  -2.3006300000000000e+01   7.0779999999999998e-01
   3.6766300000000001e+01  -4.6297400000000003e+01   5.2937170000000003e+02  -7.3715900000000005e+01   4.9824900000000000e+01   1.0138600000000000e+01  -1.9886700000000001e+01   2.5125999999999999e+00   2.0520089999999999e+02  -3.1787999999999998e+00  -2.2948599999999999e+01   9.9970000000000003e-01
   3.6986699999999999e+01  -4.7836300000000001e+01   5.3674910000000000e+02  -7.4641999999999996e+01   5.0510100000000001e+01   1.0388600000000000e+01  -1.8044499999999999e+01   2.6459999999999999e+00   2.0163140000000001e+02  -2.4660000000000002e+00  -2.2929300000000001e+01   1.0970000000000000e+00
   3.7581800000000001e+01  -4.9089399999999998e+01   5.4421230000000003e+02  -7.5625399999999999e+01   5.1014400000000002e+01   1.0743800000000000e+01  -1.9242999999999999e+01   2.2902999999999998e+00   1.9666900000000001e+02  -1.8109999999999999e+00  -2.2496300000000002e+01   7.7849999999999997e-01
   3.8044699999999999e+01  -5.0540300000000002e+01   5.5030300000000000e+02  -7.6551500000000004e+01   5.1632899999999999e+01   1.0958700000000000e+01  -1.7578399999999998e+01   1.7121000000000000e+00   1.9240299999999999e+02  -1.4064000000000001e+00  -2.2217300000000002e+01   9.9090000000000000e-01
   3.8331299999999999e+01  -5.1991199999999999e+01   5.5716570000000002e+02  -7.7382099999999994e+01   5.2241900000000001e+01   1.1248100000000001e+01  -1.5136900000000001e+01   1.4453000000000000e+00   1.8604759999999999e+02  -8.1879999999999997e-01  -2.1957500000000000e+01   1.1147000000000000e+00
   3.8617800000000003e+01  -5.3420099999999998e+01   5.6359950000000003e+02  -7.8308199999999999e+01   5.2908000000000001e+01   1.1524400000000000e+01  -1.3006200000000000e+01   1.2674000000000001e+00   1.7856049999999999e+02  -2.9859999999999998e-01  -2.1707300000000000e+01   1.1324000000000001e+00
   3.9477499999999999e+01  -5.5024900000000002e+01   5.7183470000000000e+02  -7.9406099999999995e+01   5.3574199999999998e+01   1.1862000000000000e+01  -1.1075300000000000e+01  -2.0010000000000000e-01   1.7142150000000001e+02   6.7400000000000002e-02  -2.0985700000000001e+01   1.0218000000000000e+00
   4.0138700000000000e+01  -5.6322000000000003e+01   5.7946950000000004e+02  -8.0265400000000000e+01   5.4240299999999998e+01   1.2107600000000000e+01  -1.0276300000000001e+01  -1.5565000000000000e+00   1.6288960000000000e+02   3.3710000000000001e-01  -2.0177399999999999e+01   9.3779999999999997e-01
   4.0711799999999997e+01  -5.7443100000000001e+01   5.8667529999999999e+02  -8.1296499999999995e+01   5.4868299999999998e+01   1.2361900000000000e+01  -8.9001999999999999e+00  -2.8683999999999998e+00   1.5366120000000001e+02   5.6830000000000003e-01  -1.9272900000000000e+01   8.9349999999999996e-01
   4.1527400000000000e+01  -5.8674199999999999e+01   5.9319489999999996e+02  -8.2117599999999996e+01   5.5429699999999997e+01   1.2625100000000000e+01  -6.8137999999999996e+00  -3.4687999999999999e+00   1.4391050000000001e+02   8.1879999999999997e-01  -1.8339600000000001e+01   6.3700000000000001e-01
   4.2276800000000001e+01  -5.9399700000000003e+01   5.9988599999999997e+02  -8.2919600000000003e+01   5.5886499999999998e+01   1.2791700000000001e+01  -5.4821999999999997e+00  -3.2019000000000002e+00   1.3346330000000000e+02   1.1558999999999999e+00  -1.7367799999999999e+01   6.8559999999999999e-01
   4.2717599999999997e+01  -6.0586799999999997e+01   6.0614819999999997e+02  -8.3540199999999999e+01   5.6552599999999998e+01   1.2984600000000000e+01  -4.6165000000000003e+00  -3.8468000000000000e+00   1.2388670000000000e+02   1.3197000000000001e+00  -1.6164999999999999e+01   5.6179999999999997e-01
   4.3533200000000001e+01  -6.1180300000000003e+01   6.1198149999999998e+02  -8.4275300000000001e+01   5.6961799999999997e+01   1.3195100000000000e+01  -4.2392000000000003e+00  -4.2469999999999999e+00   1.1343940000000001e+02   1.3871000000000000e+00  -1.4943000000000000e+01   5.7950000000000002e-01
   4.3709499999999998e+01  -6.2323500000000003e+01   6.1721429999999998e+02  -8.4724100000000007e+01   5.7342399999999998e+01   1.3313499999999999e+01  -3.8841000000000001e+00  -2.6682999999999999e+00   1.0307930000000000e+02   1.3678999999999999e+00  -1.3615200000000000e+01   6.0160000000000002e-01
   4.4414900000000003e+01  -6.3092900000000000e+01   6.2141769999999997e+02  -8.5153700000000001e+01   5.7780200000000001e+01   1.3379300000000001e+01  -3.5512000000000001e+00  -9.1169999999999995e-01   9.4025000000000006e+01   1.5411999999999999e+00  -1.2422100000000000e+01   6.5029999999999999e-01
   4.4370800000000003e+01  -6.3950299999999999e+01   6.2544960000000003e+02  -8.5497399999999999e+01   5.8132199999999997e+01   1.3475800000000000e+01  -2.7966000000000002e+00  -8.8939999999999997e-01   8.2445999999999998e+01   1.4641999999999999e+00  -1.0988400000000000e+01   4.2020000000000002e-01
   4.4503100000000003e+01  -6.4873599999999996e+01   6.2828039999999999e+02  -8.5879300000000001e+01   5.8332099999999997e+01   1.3519600000000001e+01  -2.5524000000000000e+00  -2.5571000000000002e+00   7.2608199999999997e+01   1.2715000000000001e+00  -9.5353999999999992e+00   2.6979999999999998e-01
   4.4613300000000002e+01  -6.5291300000000007e+01   6.3179759999999999e+02  -8.6022499999999994e+01   5.8484299999999998e+01   1.3559100000000001e+01  -2.1751000000000000e+00  -2.8016999999999999e+00   6.1464500000000001e+01   1.0981000000000001e+00  -8.0248000000000008e+00   1.2830000000000000e-01
   4.4701400000000000e+01  -6.6016700000000000e+01   6.3394219999999996e+02  -8.6022499999999994e+01   5.8826900000000002e+01   1.3576599999999999e+01  -1.3761000000000001e+00  -2.5792999999999999e+00   5.2671399999999998e+01   1.0500000000000000e+00  -6.6680999999999999e+00   7.9600000000000004e-02
   4.4436900000000001e+01  -6.6698200000000000e+01   6.3548630000000003e+02  -8.6165700000000001e+01   5.8865000000000002e+01   1.3581000000000000e+01  -3.5510000000000003e-01  -1.9345000000000001e+00   4.2398299999999999e+01   9.5360000000000000e-01  -5.4557000000000002e+00   5.3100000000000001e-02
   4.4194499999999998e+01  -6.7313699999999997e+01   6.3694460000000004e+02  -8.5927000000000007e+01   5.8884000000000000e+01   1.3554700000000000e+01   3.9950000000000002e-01  -1.3119000000000001e+00   3.5868800000000000e+01   9.1510000000000002e-01  -4.3876999999999997e+00   1.3270000000000001e-01
   4.4304699999999997e+01  -6.7291799999999995e+01   6.3840290000000005e+02  -8.5812500000000000e+01   5.8884000000000000e+01   1.3497700000000000e+01   5.1049999999999995e-01   4.4499999999999998e-02   2.8555700000000002e+01   9.6330000000000005e-01  -3.4832000000000001e+00   3.0959999999999999e-01
   4.4040199999999999e+01  -6.8149100000000004e+01   6.3874609999999996e+02  -8.5592900000000000e+01   5.8874499999999998e+01   1.3396900000000000e+01   7.5460000000000005e-01   1.2452000000000001e+00   2.4289800000000000e+01   8.3809999999999996e-01  -2.6652999999999998e+00   4.6889999999999998e-01
   4.4106299999999997e+01  -6.8237099999999998e+01   6.3788819999999998e+02  -8.5163300000000007e+01   5.8760300000000001e+01   1.3326700000000001e+01   1.0875999999999999e+00   2.2902999999999998e+00   1.8979099999999999e+01   8.6699999999999999e-01  -2.2227000000000001e+00   6.3700000000000001e-01
   4.4128300000000003e+01  -6.8215100000000007e+01   6.3754510000000005e+02  -8.4513999999999996e+01   5.8607999999999997e+01   1.3230200000000000e+01   1.0653999999999999e+00   3.2019000000000002e+00   1.6628499999999999e+01   8.5729999999999995e-01  -1.5972999999999999e+00   7.1220000000000006e-01
   4.3841799999999999e+01  -6.7731399999999994e+01   6.3565779999999995e+02  -8.3912499999999994e+01   5.8341600000000000e+01   1.3068000000000000e+01   9.9880000000000002e-01   3.8022999999999998e+00   1.4190799999999999e+01   9.1510000000000002e-01  -1.2123999999999999e+00   7.3870000000000002e-01
   4.3577300000000001e+01  -6.7929299999999998e+01   6.3274120000000005e+02  -8.3253799999999998e+01   5.8103700000000003e+01   1.2975899999999999e+01   1.2428999999999999e+00   3.6021999999999998e+00   1.1317800000000000e+01   7.8990000000000005e-01  -8.7560000000000004e-01   7.0330000000000004e-01
   4.3224600000000002e+01  -6.7797399999999996e+01   6.2991030000000001e+02  -8.2423100000000005e+01   5.7732599999999998e+01   1.2778499999999999e+01   1.2650999999999999e+00   3.7578000000000000e+00   8.8801000000000005e+00   6.3580000000000003e-01  -4.7149999999999997e-01   7.7849999999999997e-01
   4.2827900000000000e+01  -6.7907300000000006e+01   6.2759420000000000e+02  -8.1582999999999998e+01   5.7418599999999998e+01   1.2686400000000001e+01   2.0196999999999998e+00   2.2458000000000000e+00   4.9623999999999997e+00   5.9719999999999995e-01   0.0000000000000000e+00   4.4230000000000003e-01
   4.2409100000000002e+01  -6.7665499999999994e+01   6.2622159999999997e+02  -8.0694999999999993e+01   5.7076000000000001e+01   1.2524200000000000e+01   2.1307000000000000e+00   7.5600000000000001e-01   2.7858999999999998e+00   3.9489999999999997e-01   1.1550000000000001e-01   2.9640000000000000e-01
   4.2254800000000003e+01  -6.7599500000000006e+01   6.2330499999999995e+02  -7.9902600000000007e+01   5.6857100000000003e+01   1.2375100000000000e+01   3.1739000000000002e+00  -5.3369999999999995e-01   2.8730000000000002e+00   3.1790000000000002e-01   1.8279999999999999e-01   1.1060000000000000e-01
   4.1857999999999997e+01  -6.7599500000000006e+01   6.2150350000000003e+02  -7.9043300000000002e+01   5.6428899999999999e+01   1.2169000000000000e+01   1.3761000000000001e+00  -4.8920000000000002e-01   4.0918000000000001e+00   3.2750000000000001e-01   3.6559999999999998e-01   2.0349999999999999e-01
   4.1505299999999998e+01  -6.7599500000000006e+01   6.1858690000000001e+02  -7.8165000000000006e+01   5.6152900000000002e+01   1.2041800000000000e+01   1.6202000000000001e+00   2.0010000000000000e-01   3.3953000000000002e+00   2.4079999999999999e-01   3.4639999999999999e-01   2.2559999999999999e-01
   4.1461199999999998e+01  -6.7533600000000007e+01   6.1635649999999998e+02  -7.7210200000000000e+01   5.5810400000000001e+01   1.1848900000000000e+01   2.6190000000000002e+00  -2.0010000000000000e-01   2.5247000000000002e+00   4.6239999999999998e-01   3.2710000000000000e-01   2.3000000000000001e-01
   4.0645699999999998e+01  -6.7159899999999993e+01   6.1438350000000003e+02  -7.6179100000000005e+01   5.5572499999999998e+01   1.1664700000000000e+01   2.8853000000000000e+00   8.6719999999999997e-01   2.7858999999999998e+00   4.9130000000000001e-01   9.6199999999999994e-02   2.2120000000000001e-01
   4.0425300000000000e+01  -6.6588300000000004e+01   6.1198149999999998e+02  -7.5214799999999997e+01   5.5334600000000002e+01   1.1441000000000001e+01   2.5301999999999998e+00   1.1339999999999999e+00   3.6564999999999999e+00   4.4309999999999999e-01   1.6360000000000000e-01   2.0349999999999999e-01
   3.9764000000000003e+01  -6.6676199999999994e+01   6.1018010000000004e+02  -7.4250500000000002e+01   5.5039600000000000e+01   1.1221800000000000e+01   2.1972999999999998e+00  -8.8900000000000007e-02   3.8306000000000000e+00   3.6599999999999999e-01   1.8279999999999999e-01   2.0349999999999999e-01
   3.9234999999999999e+01  -6.6412400000000005e+01   6.0812130000000002e+02  -7.3238500000000002e+01   5.4735100000000003e+01   1.0976200000000000e+01   1.9532000000000000e+00   1.1119999999999999e-01   2.9600000000000000e+00   3.0819999999999997e-01   3.5599999999999998e-01   1.7690000000000000e-01
   3.8595799999999997e+01  -6.6962000000000003e+01   6.0692030000000000e+02  -7.2188299999999998e+01   5.4430599999999998e+01   1.0835900000000001e+01   1.9532000000000000e+00   2.0010000000000000e-01   3.3083000000000000e+00   3.6599999999999999e-01   2.5979999999999998e-01   2.3440000000000000e-01
   3.8044699999999999e+01  -6.6720200000000006e+01   6.0468989999999997e+02  -7.1128500000000003e+01   5.4145099999999999e+01   1.0612200000000000e+01   2.1528999999999998e+00   3.5580000000000001e-01   3.3083000000000000e+00   3.9489999999999997e-01   2.4060000000000001e-01   2.2120000000000001e-01
   3.7581800000000001e+01  -6.6412400000000005e+01   6.0554769999999996e+02  -7.0040099999999995e+01   5.3916699999999999e+01   1.0397399999999999e+01   2.3971000000000000e+00   6.4480000000000004e-01   2.1764999999999999e+00   4.2380000000000001e-01   1.7319999999999999e-01   1.9910000000000000e-01
   3.7118899999999996e+01  -6.6390400000000000e+01   6.0374630000000002e+02  -6.8961200000000005e+01   5.3593200000000003e+01   1.0178100000000001e+01   2.3527000000000000e+00   3.1130000000000002e-01   3.9177000000000000e+00   4.8159999999999997e-01   2.3089999999999999e-01   1.8140000000000001e-01
   3.6986699999999999e+01  -6.5950800000000001e+01   6.0408939999999996e+02  -6.7796400000000006e+01   5.3326700000000002e+01   9.9106000000000005e+00   1.9088000000000001e+00   2.4460000000000001e-01   2.3506000000000000e+00   5.0090000000000001e-01   2.9830000000000001e-01   2.3440000000000000e-01
   3.6700099999999999e+01  -6.5357200000000006e+01   6.0297420000000000e+02  -6.6335700000000003e+01   5.3012700000000002e+01   9.6167999999999996e+00   2.1751000000000000e+00   0.0000000000000000e+00   3.5695000000000001e+00   3.8529999999999998e-01   2.6939999999999997e-01   2.3440000000000000e-01
   3.6612000000000002e+01  -6.5115399999999994e+01   6.0185900000000004e+02  -6.4903599999999997e+01   5.2689200000000000e+01   9.4062999999999999e+00   2.3971000000000000e+00   5.5589999999999995e-01   3.7435999999999998e+00   4.5269999999999999e-01   2.3089999999999999e-01   2.1679999999999999e-01
   3.6832400000000000e+01  -6.4675700000000006e+01   6.0117280000000005e+02  -6.3509599999999999e+01   5.2280000000000001e+01   9.2309000000000001e+00   2.4857999999999998e+00   6.2260000000000004e-01   3.7435999999999998e+00   4.6239999999999998e-01   2.9830000000000001e-01   2.1229999999999999e-01
   3.6810400000000001e+01  -6.4433899999999994e+01   5.9937130000000002e+02  -6.2211199999999998e+01   5.1851799999999997e+01   9.0379000000000005e+00   2.4857999999999998e+00   4.0020000000000000e-01   2.6118000000000001e+00   4.6239999999999998e-01   1.6360000000000000e-01   2.5209999999999999e-01
   3.6986699999999999e+01  -6.4170100000000005e+01   5.9859929999999997e+02  -6.0865000000000002e+01   5.1490200000000002e+01   8.7704000000000004e+00   1.9753000000000001e+00   4.0020000000000000e-01   2.5247000000000002e+00   3.8529999999999998e-01   2.1170000000000000e-01   2.2120000000000001e-01
   3.7317300000000003e+01  -6.3752400000000002e+01   5.9799879999999996e+02  -5.9413800000000002e+01   5.1147599999999997e+01   8.6037999999999997e+00   2.1528999999999998e+00   5.5589999999999995e-01   3.1341999999999999e+00   3.4680000000000000e-01   1.7319999999999999e-01   2.3440000000000000e-01
   3.7603900000000003e+01  -6.3224800000000002e+01   5.9628309999999999e+02  -5.8010300000000001e+01   5.0728900000000003e+01   8.5160999999999998e+00   2.3971000000000000e+00   2.6679999999999998e-01   2.6989000000000001e+00   4.5269999999999999e-01   1.1550000000000001e-01   2.1679999999999999e-01
   3.7890400000000000e+01  -6.2807099999999998e+01   5.9508209999999997e+02  -5.6425400000000003e+01   5.0272199999999998e+01   8.2792999999999992e+00   2.1972999999999998e+00   4.0020000000000000e-01   3.0470999999999999e+00   3.7569999999999998e-01   1.9239999999999999e-01   2.0349999999999999e-01
   3.8551699999999997e+01  -6.2411400000000000e+01   5.9533950000000004e+02  -5.4955100000000002e+01   4.9967700000000001e+01   8.1346000000000007e+00   2.2860999999999998e+00   4.8920000000000002e-01   3.5695000000000001e+00   4.4309999999999999e-01   2.6939999999999997e-01   2.2559999999999999e-01
   3.9080700000000000e+01  -6.1993699999999997e+01   5.9671199999999999e+02  -5.3465699999999998e+01   4.9577500000000001e+01   7.9592000000000001e+00   2.2639000000000000e+00   2.6679999999999998e-01   3.0470999999999999e+00   5.0090000000000001e-01   2.2130000000000000e-01   2.0790000000000000e-01
   3.9367199999999997e+01  -6.1224299999999999e+01   5.9731250000000000e+02  -5.1880800000000001e+01   4.9301499999999997e+01   7.7487000000000004e+00   2.2860999999999998e+00   1.3339999999999999e-01   2.4377000000000000e+00   3.5639999999999999e-01   1.7319999999999999e-01   1.9460000000000000e-01
   4.0028500000000001e+01  -6.0410899999999998e+01   5.9696939999999995e+02  -5.0458300000000001e+01   4.8939900000000002e+01   7.5601000000000003e+00   2.4413999999999998e+00   5.3369999999999995e-01   3.2212000000000001e+00   3.5639999999999999e-01   2.6939999999999997e-01   2.0349999999999999e-01
   4.0755899999999997e+01  -5.9949199999999998e+01   5.9748410000000001e+02  -4.8902000000000001e+01   4.8597400000000000e+01   7.3803000000000001e+00   2.3748999999999998e+00   2.8910000000000002e-01   3.0470999999999999e+00   4.7199999999999998e-01   2.7900000000000003e-01   2.1229999999999999e-01
   4.1329000000000001e+01  -5.9465600000000002e+01   5.9825609999999995e+02  -4.7527200000000001e+01   4.8245300000000000e+01   7.2531999999999996e+00   2.2639000000000000e+00   2.4460000000000001e-01   2.7858999999999998e+00   3.5639999999999999e-01   2.5019999999999998e-01   2.1679999999999999e-01
   4.2188600000000001e+01  -5.9465600000000002e+01   6.0065809999999999e+02  -4.6037799999999997e+01   4.8045499999999997e+01   7.1040999999999999e+00   2.0640999999999998e+00   3.7800000000000000e-01   2.6989000000000001e+00   3.9489999999999997e-01   1.6360000000000000e-01   2.7870000000000000e-01
   4.3180500000000002e+01  -5.9399700000000003e+01   6.0117280000000005e+02  -4.4748899999999999e+01   4.7798000000000002e+01   6.9856999999999996e+00   2.2416999999999998e+00   5.7809999999999995e-01   3.2212000000000001e+00   3.4680000000000000e-01   2.8870000000000001e-01   2.5209999999999999e-01
   4.3819800000000001e+01  -5.9553500000000000e+01   6.0211640000000000e+02  -4.3469499999999996e+01   4.7369799999999998e+01   6.9550000000000001e+00   2.1307000000000000e+00   4.8920000000000002e-01   3.0470999999999999e+00   4.6239999999999998e-01   2.8870000000000001e-01   2.3890000000000000e-01
   4.4481000000000002e+01  -5.9883299999999998e+01   6.0366049999999996e+02  -4.2228400000000001e+01   4.7255600000000001e+01   6.8146000000000004e+00   2.2860999999999998e+00   3.1130000000000002e-01   3.2212000000000001e+00   4.4309999999999999e-01   2.1170000000000000e-01   1.9020000000000001e-01
   4.5054099999999998e+01  -6.0191099999999999e+01   6.0589089999999999e+02  -4.1101799999999997e+01   4.7008200000000002e+01   6.7531999999999996e+00   2.1307000000000000e+00   4.8920000000000002e-01   3.9177000000000000e+00   4.6239999999999998e-01   2.3089999999999999e-01   2.2559999999999999e-01
   4.5649299999999997e+01  -6.1004500000000000e+01   6.0812130000000002e+02  -3.9975200000000001e+01   4.6798900000000003e+01   6.6742999999999997e+00   2.2860999999999998e+00   3.7800000000000000e-01   1.6540999999999999e+00   4.7199999999999998e-01   2.7900000000000003e-01   2.1679999999999999e-01
   4.6552999999999997e+01  -6.1444099999999999e+01   6.1120950000000005e+02  -3.9030000000000001e+01   4.6827399999999997e+01   6.6261000000000001e+00   2.3304999999999998e+00   4.6689999999999998e-01   2.0893999999999999e+00   3.7569999999999998e-01   2.1170000000000000e-01   2.8310000000000002e-01
   4.7037900000000000e+01  -6.2191600000000001e+01   6.1438350000000003e+02  -3.7941600000000001e+01   4.6932099999999998e+01   6.6436000000000002e+00   2.3083000000000000e+00   3.3350000000000002e-01   2.9600000000000000e+00   3.6599999999999999e-01   1.7319999999999999e-01   1.9910000000000000e-01
   4.7610999999999997e+01  -6.3136899999999997e+01   6.1755750000000000e+02  -3.7034599999999998e+01   4.6856000000000002e+01   6.5384000000000002e+00   2.1972999999999998e+00   4.4469999999999998e-01   3.2212000000000001e+00   4.5269999999999999e-01   1.6360000000000000e-01   1.9910000000000000e-01
   4.8294300000000000e+01  -6.4323999999999998e+01   6.2055989999999997e+02  -3.6137099999999997e+01   4.6884500000000003e+01   6.6348000000000003e+00   2.3083000000000000e+00   5.5589999999999995e-01   2.5247000000000002e+00   3.8529999999999998e-01   2.7900000000000003e-01   1.8579999999999999e-01
   4.8514699999999998e+01  -6.5489099999999993e+01   6.2416279999999995e+02  -3.5172800000000002e+01   4.6865499999999997e+01   6.6040999999999999e+00   2.3304999999999998e+00   3.7800000000000000e-01   3.4824000000000002e+00   5.0090000000000001e-01   1.5400000000000000e-01   2.2120000000000001e-01
   4.9308199999999999e+01  -6.6939999999999998e+01   6.2810889999999995e+02  -3.4380400000000002e+01   4.6941600000000001e+01   6.6085000000000003e+00   2.1972999999999998e+00   2.6679999999999998e-01   3.2212000000000001e+00   3.6599999999999999e-01   2.1170000000000000e-01   2.3890000000000000e-01
   4.9726999999999997e+01  -6.8369000000000000e+01   6.3239810000000000e+02  -3.3702500000000001e+01   4.7151000000000003e+01   6.7138000000000000e+00   2.1972999999999998e+00   5.1139999999999997e-01   2.1764999999999999e+00   4.9130000000000001e-01   1.6360000000000000e-01   2.2559999999999999e-01
   5.0917299999999997e+01  -7.0193600000000004e+01   6.3745929999999998e+02  -3.2871899999999997e+01   4.7217599999999997e+01   6.7531999999999996e+00   1.9975000000000001e+00   7.3380000000000001e-01   3.6564999999999999e+00   4.0460000000000002e-01   2.4060000000000001e-01   2.1679999999999999e-01
   5.1666800000000002e+01  -7.1908299999999997e+01   6.4243480000000000e+02  -3.2136699999999998e+01   4.7484000000000002e+01   6.8628999999999998e+00   2.1972999999999998e+00   5.1139999999999997e-01   2.9600000000000000e+00   4.0460000000000002e-01   1.8279999999999999e-01   2.3000000000000001e-01
   5.2592500000000001e+01  -7.3710999999999999e+01   6.4809649999999999e+02  -3.1439800000000002e+01   4.7759999999999998e+01   7.0339000000000000e+00   2.3527000000000000e+00   2.6679999999999998e-01   3.0470999999999999e+00   4.2380000000000001e-01   2.9830000000000001e-01   2.6100000000000001e-01
   5.3319899999999997e+01  -7.6019199999999998e+01   6.5332929999999999e+02  -3.0838300000000000e+01   4.7826599999999999e+01   7.1917999999999997e+00   2.2639000000000000e+00   5.3369999999999995e-01   2.4377000000000000e+00   4.3350000000000000e-01   2.4060000000000001e-01   2.3440000000000000e-01
   5.4377899999999997e+01  -7.8041700000000006e+01   6.5821900000000005e+02  -2.9959900000000001e+01   4.8131100000000004e+01   7.3189000000000002e+00   2.1972999999999998e+00   4.6689999999999998e-01   2.6989000000000001e+00   4.3350000000000000e-01   2.1170000000000000e-01   2.3000000000000001e-01
   5.5436000000000000e+01  -8.0174099999999996e+01   6.6302290000000005e+02  -2.9291599999999999e+01   4.8454599999999999e+01   7.5163000000000002e+00   2.2860999999999998e+00   4.4469999999999998e-01   2.9600000000000000e+00   4.2380000000000001e-01   2.7900000000000003e-01   2.0790000000000000e-01
   5.6758499999999998e+01  -8.2218599999999995e+01   6.6791260000000000e+02  -2.8556400000000000e+01   4.8559300000000000e+01   7.6258999999999997e+00   2.3527000000000000e+00   4.6689999999999998e-01   2.8730000000000002e+00   4.6239999999999998e-01   2.7900000000000003e-01   2.0349999999999999e-01
   5.7926699999999997e+01  -8.4263099999999994e+01   6.7185860000000002e+02  -2.7897600000000001e+01   4.8673499999999997e+01   7.7662000000000004e+00   2.1528999999999998e+00   4.6689999999999998e-01   3.0470999999999999e+00   4.1420000000000001e-01   1.7319999999999999e-01   1.9020000000000001e-01
   5.9116999999999997e+01  -8.5933800000000005e+01   6.7649090000000001e+02  -2.7067000000000000e+01   4.8920900000000003e+01   7.9722999999999997e+00   2.3527000000000000e+00   4.2249999999999999e-01   2.9600000000000000e+00   4.6239999999999998e-01   1.1550000000000001e-01   2.2559999999999999e-01
   6.0130899999999997e+01  -8.7692499999999995e+01   6.8060860000000002e+02  -2.6360499999999998e+01   4.9244500000000002e+01   8.0381000000000000e+00   2.2195000000000000e+00   4.2249999999999999e-01   2.9600000000000000e+00   5.0090000000000001e-01   2.4060000000000001e-01   2.3440000000000000e-01
   6.1232999999999997e+01  -8.8725800000000007e+01   6.8506930000000000e+02  -2.5386700000000001e+01   4.9606099999999998e+01   8.0556999999999999e+00   2.0863000000000000e+00   6.6710000000000003e-01   2.7858999999999998e+00   5.2020000000000000e-01   2.0210000000000000e-01   2.2120000000000001e-01
   6.1475499999999997e+01  -8.9495199999999997e+01   6.8832910000000004e+02  -2.4422400000000000e+01   5.0072299999999998e+01   7.9635999999999996e+00   2.1528999999999998e+00   5.1139999999999997e-01   2.7858999999999998e+00   4.1420000000000001e-01   2.6939999999999997e-01   2.1229999999999999e-01
   6.0968499999999999e+01  -8.8967600000000004e+01   6.9278989999999999e+02  -2.3429400000000001e+01   5.0567200000000000e+01   7.6433999999999997e+00   2.4192000000000000e+00   6.2260000000000004e-01   2.3506000000000000e+00   3.8529999999999998e-01   2.7900000000000003e-01   2.3440000000000000e-01
   6.0174999999999997e+01  -9.1385800000000003e+01   6.9287559999999996e+02  -2.2350600000000000e+01   5.1128599999999999e+01   7.7662000000000004e+00   2.2860999999999998e+00   4.8920000000000002e-01   2.3506000000000000e+00   4.1420000000000001e-01   2.1170000000000000e-01   2.3440000000000000e-01
   6.0241100000000003e+01  -9.5035100000000000e+01   6.9613540000000000e+02  -2.1462700000000002e+01   5.1804200000000002e+01   7.8013000000000003e+00   2.1751000000000000e+00   2.8910000000000002e-01   2.7858999999999998e+00   3.7569999999999998e-01   1.9239999999999999e-01   2.6100000000000001e-01
   6.1144900000000000e+01  -9.2858699999999999e+01   6.9956679999999994e+02  -2.0231000000000002e+01   5.2536900000000003e+01   7.6346999999999996e+00   2.1528999999999998e+00   2.6679999999999998e-01   3.1341999999999999e+00   3.9489999999999997e-01   2.2130000000000000e-01   2.0790000000000000e-01
   6.0704000000000001e+01  -9.4133700000000005e+01   7.0188289999999995e+02  -1.9371800000000000e+01   5.3241100000000003e+01   7.5293999999999999e+00   2.0640999999999998e+00   3.7800000000000000e-01   2.6118000000000001e+00   4.5269999999999999e-01   2.3089999999999999e-01   2.2120000000000001e-01
   5.9535800000000002e+01  -9.6310100000000006e+01   7.0325549999999998e+02  -1.8216500000000000e+01   5.4106999999999999e+01   7.4900000000000002e+00   2.3527000000000000e+00   4.2249999999999999e-01   2.4377000000000000e+00   5.0090000000000001e-01   2.7900000000000003e-01   2.5209999999999999e-01
   5.8786400000000000e+01  -9.6178200000000004e+01   7.0445640000000003e+02  -1.7252199999999998e+01   5.4687500000000000e+01   7.4023000000000003e+00   2.1528999999999998e+00   3.7800000000000000e-01   2.9600000000000000e+00   4.0460000000000002e-01   8.6599999999999996e-02   2.2120000000000001e-01
   5.9028799999999997e+01  -9.7849000000000004e+01   7.0488540000000000e+02  -1.6498000000000001e+01   5.5325099999999999e+01   7.3715999999999999e+00   2.1972999999999998e+00   4.4469999999999998e-01   2.9600000000000000e+00   3.3710000000000001e-01   2.5019999999999998e-01   2.4329999999999999e-01
   5.8081000000000003e+01  -9.9146000000000001e+01   7.0497109999999998e+02  -1.5428699999999999e+01   5.5905500000000004e+01   7.3365000000000000e+00   2.1972999999999998e+00   5.1139999999999997e-01   2.6989000000000001e+00   4.9130000000000001e-01   1.5400000000000000e-01   2.3890000000000000e-01
   5.7199300000000001e+01  -1.0000330000000000e+02   7.0351279999999997e+02  -1.4588500000000000e+01   5.6638300000000001e+01   7.3409000000000004e+00   2.3304999999999998e+00   4.6689999999999998e-01   3.3953000000000002e+00   4.4309999999999999e-01   1.8279999999999999e-01   2.3440000000000000e-01
   5.6934800000000003e+01  -1.0176200000000000e+02   7.0419910000000004e+02  -1.3671900000000001e+01   5.7076000000000001e+01   7.2839000000000000e+00   2.1751000000000000e+00   2.6679999999999998e-01   2.6989000000000001e+00   4.6239999999999998e-01   1.9239999999999999e-01   2.3440000000000000e-01
   5.6714399999999998e+01  -1.0308100000000000e+02   7.0256920000000002e+02  -1.2860400000000000e+01   5.7580300000000001e+01   7.3495999999999997e+00   2.3971000000000000e+00   4.2249999999999999e-01   3.2212000000000001e+00   3.7569999999999998e-01   2.8870000000000001e-01   1.9020000000000001e-01
   5.5920900000000003e+01  -1.0472980000000000e+02   7.0128240000000005e+02  -1.2048900000000000e+01   5.8113199999999999e+01   7.3935000000000004e+00   2.1528999999999998e+00   5.3369999999999995e-01   3.2212000000000001e+00   4.7199999999999998e-01   2.4060000000000001e-01   2.2559999999999999e-01
   5.5524099999999997e+01  -1.0629060000000000e+02   6.9905210000000000e+02  -1.1304200000000000e+01   5.8598500000000001e+01   7.5075000000000003e+00   2.2195000000000000e+00   4.4469999999999998e-01   3.1341999999999999e+00   4.6239999999999998e-01   2.4060000000000001e-01   2.5209999999999999e-01
   5.5457999999999998e+01  -1.0811530000000000e+02   6.9587810000000002e+02  -1.0760000000000000e+01   5.8826900000000002e+01   7.5864000000000003e+00   2.2860999999999998e+00   3.7800000000000000e-01   2.9600000000000000e+00   4.9130000000000001e-01   2.8870000000000001e-01   2.2120000000000001e-01
   5.5479999999999997e+01  -1.0980800000000001e+02   6.9236090000000002e+02  -9.9580000000000002e+00   5.9064799999999998e+01   7.7355000000000000e+00   2.1972999999999998e+00   4.8920000000000002e-01   2.7858999999999998e+00   4.2380000000000001e-01   2.2130000000000000e-01   2.5659999999999999e-01
   5.4818800000000003e+01  -1.1150080000000000e+02   6.8712810000000002e+02  -9.3278999999999996e+00   5.9331200000000003e+01   7.8364000000000003e+00   2.2195000000000000e+00   4.8920000000000002e-01   2.2635999999999998e+00   4.4309999999999999e-01   2.2130000000000000e-01   2.4329999999999999e-01
   5.4642400000000002e+01  -1.1321550000000001e+02   6.8292470000000003e+02  -8.6785999999999994e+00   5.9454900000000002e+01   8.0556999999999999e+00   2.0640999999999998e+00   5.3369999999999995e-01   2.4377000000000000e+00   4.2380000000000001e-01   2.4060000000000001e-01   2.6979999999999998e-01
   5.4025300000000001e+01  -1.1442460000000000e+02   6.7674829999999997e+02  -7.9053000000000004e+00   5.9264600000000002e+01   8.1564999999999994e+00   2.3527000000000000e+00   2.6679999999999998e-01   2.5247000000000002e+00   3.9489999999999997e-01   2.4060000000000001e-01   2.4770000000000000e-01
   5.3275799999999997e+01  -1.1499620000000000e+02   6.6825570000000005e+02  -7.3132999999999999e+00   5.9055300000000003e+01   8.2485999999999997e+00   2.1307000000000000e+00   2.2239999999999999e-01   1.8283000000000000e+00   4.4309999999999999e-01   2.4060000000000001e-01   2.2559999999999999e-01
   5.1380200000000002e+01  -1.1600740000000000e+02   6.5779010000000005e+02  -6.5686000000000000e+00   5.8817399999999999e+01   8.4898000000000007e+00   2.2416999999999998e+00   3.7800000000000000e-01   2.0893999999999999e+00   4.3350000000000000e-01   1.8279999999999999e-01   2.3440000000000000e-01
   4.9947499999999998e+01  -1.1627119999999999e+02   6.4655240000000003e+02  -5.7858000000000001e+00   5.8370100000000001e+01   8.6126000000000005e+00   2.3304999999999998e+00   3.1130000000000002e-01   3.0470999999999999e+00   4.4309999999999999e-01   2.8870000000000001e-01   2.2120000000000001e-01
   4.8294300000000000e+01  -1.1754620000000000e+02   6.3505740000000003e+02  -5.0220000000000002e+00   5.7827700000000000e+01   8.7835999999999999e+00   2.1084999999999998e+00   3.1130000000000002e-01   3.0470999999999999e+00   4.4309999999999999e-01   2.3089999999999999e-01   2.4329999999999999e-01
   4.7148099999999999e+01  -1.1796390000000000e+02   6.2133199999999999e+02  -4.3917999999999999e+00   5.6971299999999999e+01   8.9765999999999995e+00   2.1307000000000000e+00   4.6689999999999998e-01   2.8730000000000002e+00   4.5269999999999999e-01   2.4060000000000001e-01   2.2120000000000001e-01
   4.5517000000000003e+01  -1.1732640000000001e+02   6.0743499999999995e+02  -3.8190000000000000e+00   5.6276699999999998e+01   9.1343999999999994e+00   2.2416999999999998e+00   3.7800000000000000e-01   3.2212000000000001e+00   3.9489999999999997e-01   2.0210000000000000e-01   2.3440000000000000e-01
   4.3930000000000000e+01  -1.1697470000000000e+02   5.9216549999999995e+02  -3.1410999999999998e+00   5.5372700000000002e+01   9.1607000000000003e+00   2.1084999999999998e+00   4.6689999999999998e-01   2.0024000000000002e+00   4.2380000000000001e-01   2.1170000000000000e-01   2.7870000000000000e-01
   4.2938099999999999e+01  -1.1594140000000000e+02   5.7698170000000005e+02  -2.5396000000000001e+00   5.4249800000000000e+01   9.3317999999999994e+00   2.1972999999999998e+00   3.7800000000000000e-01   2.5247000000000002e+00   4.1420000000000001e-01   1.5400000000000000e-01   2.3000000000000001e-01
   4.1946199999999997e+01  -1.1429270000000000e+02   5.6111170000000004e+02  -2.1577000000000002e+00   5.3098399999999998e+01   9.3975000000000009e+00   1.9975000000000001e+00   7.7820000000000000e-01   3.0470999999999999e+00   5.0090000000000001e-01   2.8870000000000001e-01   1.9460000000000000e-01
   4.1196700000000000e+01  -1.1268790000000000e+02   5.4352610000000004e+02  -1.6231000000000000e+00   5.1756599999999999e+01   9.6123999999999992e+00   2.1084999999999998e+00   5.7809999999999995e-01   1.7412000000000001e+00   3.9489999999999997e-01   2.5979999999999998e-01   2.4770000000000000e-01
   4.1130600000000001e+01  -1.1286369999999999e+02   5.2533989999999994e+02  -1.2603000000000000e+00   5.0195999999999998e+01   9.8580000000000005e+00   2.3083000000000000e+00   6.6699999999999995e-02   2.9600000000000000e+00   4.3350000000000000e-01   1.9239999999999999e-01   1.9020000000000001e-01
   3.9962400000000002e+01  -1.1191840000000001e+02   5.0595280000000002e+02  -1.0216000000000001e+00   4.8578299999999999e+01   1.0015800000000000e+01   1.9310000000000000e+00   5.7809999999999995e-01   3.8306000000000000e+00   4.5269999999999999e-01   2.4060000000000001e-01   2.5209999999999999e-01
   3.9058700000000002e+01  -1.0844499999999999e+02   4.8810969999999998e+02  -5.6330000000000002e-01   4.7131900000000002e+01   9.9193999999999996e+00   2.1528999999999998e+00   6.8930000000000002e-01   2.6118000000000001e+00   4.3350000000000000e-01   2.6939999999999997e-01   2.3440000000000000e-01
   3.8573700000000002e+01  -1.0596090000000000e+02   4.6932310000000001e+02  -2.4820000000000000e-01   4.5466700000000003e+01   9.9324999999999992e+00   2.3971000000000000e+00   2.8910000000000002e-01   3.0470999999999999e+00   4.5269999999999999e-01   1.7319999999999999e-01   2.3890000000000000e-01
   3.8088799999999999e+01  -1.0228959999999999e+02   4.5019330000000002e+02   1.5279999999999999e-01   4.3601599999999998e+01   9.7527000000000008e+00   2.3304999999999998e+00   8.0049999999999999e-01   3.4824000000000002e+00   4.1420000000000001e-01   1.7319999999999999e-01   1.9020000000000001e-01
   3.7317300000000003e+01  -9.7716999999999999e+01   4.2986250000000001e+02   4.2009999999999997e-01   4.1622300000000003e+01   9.7263999999999999e+00   1.9975000000000001e+00   6.4480000000000004e-01   3.6564999999999999e+00   4.2380000000000001e-01   3.2710000000000000e-01   2.0790000000000000e-01
   3.6964700000000001e+01  -9.7431299999999993e+01   4.0815929999999997e+02   4.9650000000000000e-01   3.9566800000000001e+01   9.7878000000000007e+00   2.3083000000000000e+00   6.6699999999999995e-02   2.4377000000000000e+00   5.2980000000000005e-01   2.4060000000000001e-01   2.6540000000000002e-01
   3.6281300000000002e+01  -9.6529899999999998e+01   3.8619860000000000e+02   7.5419999999999998e-01   3.7397199999999998e+01   9.7527000000000008e+00   2.1751000000000000e+00   5.5589999999999995e-01   2.2635999999999998e+00   4.2380000000000001e-01   2.2130000000000000e-01   2.5659999999999999e-01
   3.5289499999999997e+01  -9.1341800000000006e+01   3.6483839999999998e+02   1.1456999999999999e+00   3.5199100000000001e+01   9.4677000000000007e+00   2.1307000000000000e+00   3.5580000000000001e-01   3.4824000000000002e+00   5.2020000000000000e-01   2.1170000000000000e-01   1.8579999999999999e-01
   3.3658299999999997e+01  -8.7912400000000005e+01   3.4244889999999998e+02   1.3080000000000001e+00   3.3000900000000001e+01   9.1125000000000007e+00   2.3083000000000000e+00   4.6689999999999998e-01   2.3506000000000000e+00   3.7569999999999998e-01   2.2130000000000000e-01   2.3000000000000001e-01
   3.1983100000000000e+01  -8.3339799999999997e+01   3.2100290000000001e+02   1.6994000000000000e+00   3.0936000000000000e+01   8.5907000000000000e+00   2.1751000000000000e+00   2.4460000000000001e-01   1.9153000000000000e+00   4.6239999999999998e-01   1.7319999999999999e-01   2.5209999999999999e-01
   3.0021400000000000e+01  -7.7777900000000002e+01   2.9947120000000001e+02   2.1768000000000001e+00   2.8623600000000000e+01   8.0469000000000008e+00   1.9310000000000000e+00   6.0040000000000004e-01   2.7858999999999998e+00   4.8159999999999997e-01   2.2130000000000000e-01   1.9460000000000000e-01
   2.7001600000000000e+01  -7.2479900000000001e+01   2.7733900000000000e+02   2.5491999999999999e+00   2.6625299999999999e+01   7.4241999999999999e+00   2.0419000000000000e+00   6.2260000000000004e-01   3.3953000000000002e+00   4.1420000000000001e-01   2.7900000000000003e-01   2.3440000000000000e-01
   2.0741599999999998e+01  -6.4082200000000000e+01   2.5812340000000000e+02   2.9119999999999999e+00   2.4931500000000000e+01   6.0778999999999996e+00   2.0863000000000000e+00   4.4469999999999998e-01   2.6118000000000001e+00   4.5269999999999999e-01   1.9239999999999999e-01   1.9460000000000000e-01
   1.8140699999999999e+01  -5.7575000000000003e+01   2.3813579999999999e+02   3.3797999999999999e+00   2.2990300000000001e+01   5.7840999999999996e+00   2.1528999999999998e+00   7.5600000000000001e-01   3.3083000000000000e+00   4.1420000000000001e-01   2.4060000000000001e-01   2.1229999999999999e-01
   1.6928400000000000e+01  -5.8146599999999999e+01   2.1789080000000001e+02   2.9788000000000001e+00   2.0991900000000001e+01   5.3544000000000000e+00   2.2195000000000000e+00   5.5589999999999995e-01   2.5247000000000002e+00   3.4680000000000000e-01   2.7900000000000003e-01   2.2120000000000001e-01
   1.7655700000000000e+01  -5.8718200000000003e+01   2.0004780000000000e+02   2.7401000000000000e+00   1.9022200000000002e+01   5.4025999999999996e+00   2.3748999999999998e+00   2.6679999999999998e-01   2.0893999999999999e+00   3.7569999999999998e-01   2.5979999999999998e-01   2.1679999999999999e-01
   1.5495600000000000e+01  -5.7640999999999998e+01   1.8169010000000000e+02   2.4060000000000001e+00   1.7280799999999999e+01   5.3060999999999998e+00   2.1307000000000000e+00   6.0040000000000004e-01   2.6989000000000001e+00   3.8529999999999998e-01   1.8279999999999999e-01   2.0790000000000000e-01
   1.2564000000000000e+01  -5.6783600000000000e+01   1.6470490000000001e+02   2.0621999999999998e+00   1.5720200000000000e+01   5.1657999999999999e+00   2.3304999999999998e+00   2.8910000000000002e-01   3.4824000000000002e+00   4.6239999999999998e-01   2.5019999999999998e-01   2.2120000000000001e-01
   1.0624300000000000e+01  -5.5068899999999999e+01   1.4789120000000000e+02   1.8998999999999999e+00   1.4330800000000000e+01   5.0167000000000002e+00   2.1972999999999998e+00   4.6689999999999998e-01   2.0893999999999999e+00   4.8159999999999997e-01   2.2130000000000000e-01   2.4770000000000000e-01
   8.7728000000000002e+00  -5.1771400000000000e+01   1.3579570000000001e+02   1.7854000000000001e+00   1.3036700000000000e+01   4.7710999999999997e+00   2.1528999999999998e+00   7.3380000000000001e-01   2.4377000000000000e+00   4.7199999999999998e-01   2.5979999999999998e-01   2.1679999999999999e-01
   7.0754999999999999e+00  -4.7792299999999997e+01   1.2207030000000000e+02   1.7184999999999999e+00   1.1790100000000001e+01   4.4378000000000002e+00   2.0419000000000000e+00   4.4469999999999998e-01   3.0470999999999999e+00   4.4309999999999999e-01   2.4060000000000001e-01   2.2559999999999999e-01
   5.9292999999999996e+00  -4.3153799999999997e+01   1.1031789999999999e+02   1.7281000000000000e+00   1.0724299999999999e+01   4.0168999999999997e+00   2.1307000000000000e+00   4.8920000000000002e-01   3.0470999999999999e+00   4.6239999999999998e-01   2.5979999999999998e-01   2.1229999999999999e-01
   4.5186000000000002e+00  -3.9724299999999999e+01   9.9594999999999999e+01   1.5849000000000000e+00   9.6681000000000008e+00   3.6836000000000002e+00   2.2195000000000000e+00   4.0020000000000000e-01   2.6989000000000001e+00   4.5269999999999999e-01   2.1170000000000000e-01   2.0349999999999999e-01
   3.1741000000000001e+00  -3.6998399999999997e+01   8.9901399999999995e+01   1.5085000000000000e+00   8.6403999999999996e+00   3.3502999999999998e+00   2.1972999999999998e+00   5.3369999999999995e-01   3.0470999999999999e+00   4.2380000000000001e-01   1.9239999999999999e-01   1.6370000000000001e-01
   1.8735999999999999e+00  -3.3678899999999999e+01   7.7977500000000006e+01   1.3844000000000001e+00   7.6506999999999996e+00   3.1046999999999998e+00   2.1751000000000000e+00   4.0020000000000000e-01   3.5695000000000001e+00   3.4680000000000000e-01   2.6939999999999997e-01   2.2120000000000001e-01
   9.0369999999999995e-01  -3.0733100000000000e+01   6.7168700000000001e+01   1.3938999999999999e+00   6.6325000000000003e+00   2.8811000000000000e+00   2.2416999999999998e+00   4.8920000000000002e-01   2.8730000000000002e+00   4.5269999999999999e-01   2.9830000000000001e-01   2.6100000000000001e-01
  -4.4100000000000000e-02  -2.8029100000000000e+01   5.7732500000000002e+01   1.1934000000000000e+00   5.5571999999999999e+00   2.6355000000000000e+00   2.0196999999999998e+00   2.2239999999999999e-01   2.4377000000000000e+00   4.4309999999999999e-01   1.1550000000000001e-01   1.9020000000000001e-01
  -4.6289999999999998e-01  -2.4951400000000000e+01   4.9497199999999999e+01   1.0310999999999999e+00   4.6627999999999998e+00   2.3635999999999999e+00   2.1528999999999998e+00   3.1130000000000002e-01   1.7412000000000001e+00   4.5269999999999999e-01   2.5019999999999998e-01   1.9460000000000000e-01
  -1.2343999999999999e+00  -2.1631900000000002e+01   3.9546300000000002e+01   9.8340000000000005e-01   3.8633999999999999e+00   1.9953000000000001e+00   1.9975000000000001e+00   1.7790000000000000e-01   3.2212000000000001e+00   3.8529999999999998e-01   2.2130000000000000e-01   2.3000000000000001e-01
  -1.4107000000000001e+00  -1.7213100000000001e+01   3.2597799999999999e+01   8.4970000000000001e-01   3.0451000000000001e+00   1.6269000000000000e+00   2.1528999999999998e+00   4.8920000000000002e-01   2.6989000000000001e+00   3.9489999999999997e-01   2.3089999999999999e-01   1.9910000000000000e-01
  -1.7413000000000001e+00  -1.4003500000000001e+01   2.5906700000000001e+01   8.7839999999999996e-01   2.4456000000000002e+00   1.3900999999999999e+00   2.2416999999999998e+00   5.3369999999999995e-01   2.9600000000000000e+00   4.8159999999999997e-01   2.1170000000000000e-01   2.3440000000000000e-01
  -2.2924000000000002e+00  -9.8705999999999996e+00   2.0588100000000001e+01   7.0650000000000002e-01   2.0935000000000001e+00   9.2090000000000005e-01   2.1751000000000000e+00   4.0020000000000000e-01   3.3953000000000002e+00   4.8159999999999997e-01   2.1170000000000000e-01   2.1679999999999999e-01
  -2.6890999999999998e+00  -6.3532999999999999e+00   1.5784200000000000e+01   8.1150000000000000e-01   1.5510999999999999e+00   6.4900000000000002e-01   2.1084999999999998e+00   3.5580000000000001e-01   2.7858999999999998e+00   4.6239999999999998e-01   2.6939999999999997e-01   2.3440000000000000e-01
  -2.7993999999999999e+00  -3.2536000000000000e+00   1.1237700000000000e+01   7.5419999999999998e-01   1.1609000000000000e+00   3.8590000000000002e-01   2.2639000000000000e+00   5.7809999999999995e-01   2.6989000000000001e+00   4.8159999999999997e-01   1.9239999999999999e-01   2.1679999999999999e-01
  -2.3584999999999998e+00  -1.6488000000000000e+00   7.2915999999999999e+00   5.1559999999999995e-01   7.2319999999999995e-01   1.5350000000000000e-01   2.2860999999999998e+00   5.1139999999999997e-01   2.5247000000000002e+00   4.1420000000000001e-01   2.5979999999999998e-01   2.2559999999999999e-01
  -1.4548000000000001e+00  -3.0780000000000002e-01   3.4314000000000000e+00   5.3469999999999995e-01   3.3310000000000001e-01  -2.1899999999999999e-02   2.1972999999999998e+00   2.2239999999999999e-01   2.7858999999999998e+00   4.2380000000000001e-01   1.8279999999999999e-01   2.4770000000000000e-01
  -8.3760000000000001e-01   4.3969999999999998e-01   1.1152000000000000e+00   4.2009999999999997e-01   1.0470000000000000e-01  -1.0960000000000000e-01   2.2195000000000000e+00   2.8910000000000002e-01   2.9600000000000000e+00   4.4309999999999999e-01   2.5979999999999998e-01   2.1229999999999999e-01
  -4.1880000000000001e-01  -1.0990000000000000e-01   9.4359999999999999e-01   3.4370000000000001e-01  -8.5599999999999996e-02   4.4000000000000003e-03   2.3083000000000000e+00   2.6679999999999998e-01   3.3953000000000002e+00   4.7199999999999998e-01   2.5019999999999998e-01   2.1679999999999999e-01
  -3.9679999999999999e-01  -3.0780000000000002e-01   1.2010000000000001e+00   3.4370000000000001e-01   1.9000000000000000e-02  -4.8200000000000000e-02   2.2195000000000000e+00   4.2249999999999999e-01   3.0470999999999999e+00   5.0090000000000001e-01   2.0210000000000000e-01   2.0790000000000000e-01
  -5.0700000000000001e-01   4.3999999999999997e-02   8.5780000000000001e-01   4.1049999999999998e-01  -8.5599999999999996e-02  -7.8899999999999998e-02   2.2639000000000000e+00   4.8920000000000002e-01   2.6118000000000001e+00   3.8529999999999998e-01   2.5019999999999998e-01   2.0349999999999999e-01
  -5.0700000000000001e-01   8.7900000000000006e-02   1.4582999999999999e+00   4.0100000000000002e-01  -4.7600000000000003e-02   0.0000000000000000e+00   2.1528999999999998e+00   3.3350000000000002e-01   2.4377000000000000e+00   5.2020000000000000e-01   2.3089999999999999e-01   2.1679999999999999e-01
  -7.4939999999999996e-01  -3.2979999999999998e-01   1.1152000000000000e+00   3.9140000000000003e-01  -1.4269999999999999e-01  -2.1899999999999999e-02   2.0640999999999998e+00   4.2249999999999999e-01   3.1341999999999999e+00   3.8529999999999998e-01   2.5979999999999998e-01   2.1229999999999999e-01
  -4.1880000000000001e-01  -2.1980000000000000e-01   8.5780000000000001e-01   3.4370000000000001e-01   9.4999999999999998e-03  -1.0090000000000000e-01   2.3971000000000000e+00   4.2249999999999999e-01   2.2635999999999998e+00   4.8159999999999997e-01   2.0210000000000000e-01   2.2120000000000001e-01
  -4.8490000000000000e-01   4.3999999999999997e-02   1.0294000000000001e+00   4.7739999999999999e-01   6.6600000000000006e-02  -9.6500000000000002e-02   2.2639000000000000e+00   4.6689999999999998e-01   3.3083000000000000e+00   4.5269999999999999e-01   3.1750000000000000e-01   2.0349999999999999e-01
  -6.6130000000000000e-01   4.3999999999999997e-02   1.3725000000000001e+00   3.3420000000000000e-01  -4.7600000000000003e-02  -6.5799999999999997e-02   2.0419000000000000e+00   5.1139999999999997e-01   3.2212000000000001e+00   4.0460000000000002e-01   2.7900000000000003e-01   2.0790000000000000e-01
  -6.6130000000000000e-01  -1.7590000000000000e-01   1.2010000000000001e+00   4.2009999999999997e-01   0.0000000000000000e+00  -7.0199999999999999e-02   2.0419000000000000e+00   6.6710000000000003e-01   3.3953000000000002e+00   4.4309999999999999e-01   2.3089999999999999e-01   2.2120000000000001e-01
  -6.1719999999999997e-01  -1.9789999999999999e-01   1.8872000000000000e+00   3.2460000000000000e-01  -2.8500000000000001e-02  -3.0700000000000002e-02   2.2195000000000000e+00   2.4460000000000001e-01   2.5247000000000002e+00   4.2380000000000001e-01   1.4430000000000001e-01   2.0790000000000000e-01
  -5.5110000000000003e-01   0.0000000000000000e+00   1.5441000000000000e+00   3.0549999999999999e-01  -8.5599999999999996e-02  -6.5799999999999997e-02   2.3304999999999998e+00   4.6689999999999998e-01   2.5247000000000002e+00   4.8159999999999997e-01   2.3089999999999999e-01   2.4770000000000000e-01
  -6.3919999999999999e-01  -2.4179999999999999e-01   1.1152000000000000e+00   3.5330000000000000e-01  -4.7600000000000003e-02  -4.8200000000000000e-02   2.1307000000000000e+00   5.3369999999999995e-01   2.7858999999999998e+00   4.1420000000000001e-01   2.4060000000000001e-01   2.3440000000000000e-01
  -4.8490000000000000e-01   1.3189999999999999e-01   3.4310000000000002e-01   3.7240000000000001e-01   9.4999999999999998e-03  -3.9500000000000000e-02   2.0863000000000000e+00   6.2260000000000004e-01   2.7858999999999998e+00   5.1049999999999995e-01   2.0210000000000000e-01   2.3440000000000000e-01
  -5.7310000000000005e-01   4.3999999999999997e-02   5.1470000000000005e-01   3.5330000000000000e-01  -1.6180000000000000e-01  -1.7500000000000002e-02   2.1528999999999998e+00   3.5580000000000001e-01   2.7858999999999998e+00   4.4309999999999999e-01   1.7319999999999999e-01   2.2559999999999999e-01
  -6.3919999999999999e-01  -2.6379999999999998e-01   1.7157000000000000e+00   3.3420000000000000e-01   4.7600000000000003e-02  -8.3299999999999999e-02   2.2639000000000000e+00   4.2249999999999999e-01   2.9600000000000000e+00   4.7199999999999998e-01   2.2130000000000000e-01   1.9910000000000000e-01
  -5.9509999999999996e-01   1.5390000000000001e-01   7.7210000000000001e-01   4.6779999999999999e-01  -7.6100000000000001e-02  -8.3299999999999999e-02   2.3304999999999998e+00   4.6689999999999998e-01   2.8730000000000002e+00   4.8159999999999997e-01   1.3469999999999999e-01   2.2120000000000001e-01
  -5.9509999999999996e-01  -1.5390000000000001e-01   1.8872000000000000e+00   4.2959999999999998e-01   4.7600000000000003e-02  -5.2600000000000001e-02   2.0419000000000000e+00   5.1139999999999997e-01   2.2635999999999998e+00   5.0090000000000001e-01   2.5979999999999998e-01   2.1229999999999999e-01
  -5.2900000000000003e-01  -1.7590000000000000e-01   1.8872000000000000e+00   3.4370000000000001e-01  -8.5599999999999996e-02  -4.8200000000000000e-02   2.2416999999999998e+00   4.8920000000000002e-01   2.7858999999999998e+00   4.5269999999999999e-01   2.0210000000000000e-01   2.0790000000000000e-01
  -5.2900000000000003e-01   2.1999999999999999e-02   1.7157000000000000e+00   3.8190000000000002e-01  -6.6600000000000006e-02  -9.2100000000000001e-02   2.2416999999999998e+00   5.1139999999999997e-01   3.0470999999999999e+00   5.2020000000000000e-01   2.5019999999999998e-01   2.1229999999999999e-01
  -5.9509999999999996e-01   1.0990000000000000e-01   1.2867999999999999e+00   4.0100000000000002e-01  -8.5599999999999996e-02  -1.2280000000000001e-01   2.4857999999999998e+00   5.3369999999999995e-01   2.9600000000000000e+00   3.8529999999999998e-01   2.5979999999999998e-01   2.7429999999999999e-01
  -6.3919999999999999e-01  -2.1999999999999999e-02   1.6298999999999999e+00   3.3420000000000000e-01  -1.3320000000000001e-01  -8.7700000000000000e-02   2.2416999999999998e+00   5.3369999999999995e-01   2.3506000000000000e+00   3.8529999999999998e-01   2.2130000000000000e-01   1.9460000000000000e-01
  -7.4939999999999996e-01  -1.0990000000000000e-01   9.4359999999999999e-01   4.1049999999999998e-01  -5.7099999999999998e-02  -6.5799999999999997e-02   2.0863000000000000e+00   4.8920000000000002e-01   2.6989000000000001e+00   4.4309999999999999e-01   1.6360000000000000e-01   2.2120000000000001e-01
  -3.9679999999999999e-01   1.9789999999999999e-01   1.0294000000000001e+00   4.0100000000000002e-01  -6.6600000000000006e-02  -1.0090000000000000e-01   2.2195000000000000e+00   5.5589999999999995e-01   3.0470999999999999e+00   4.2380000000000001e-01   1.7319999999999999e-01   2.0790000000000000e-01
  -3.7469999999999998e-01   6.6000000000000003e-02   2.0588000000000002e+00   2.4820000000000000e-01  -1.1420000000000000e-01  -4.8200000000000000e-02   2.2416999999999998e+00   6.2260000000000004e-01   2.8730000000000002e+00   4.8159999999999997e-01   2.2130000000000000e-01   2.0790000000000000e-01
  -6.1719999999999997e-01  -2.1980000000000000e-01   8.5780000000000001e-01   3.4370000000000001e-01  -3.8100000000000002e-02  -4.8200000000000000e-02   2.3083000000000000e+00   5.5589999999999995e-01   3.2212000000000001e+00   4.5269999999999999e-01   2.8870000000000001e-01   2.3000000000000001e-01
  -4.8490000000000000e-01   4.3999999999999997e-02   1.2010000000000001e+00   3.9140000000000003e-01  -7.6100000000000001e-02  -4.8200000000000000e-02   2.1751000000000000e+00   5.7809999999999995e-01   2.4377000000000000e+00   4.9130000000000001e-01   2.5979999999999998e-01   2.0790000000000000e-01
  -5.0700000000000001e-01  -2.1999999999999999e-02   1.4582999999999999e+00   4.2009999999999997e-01  -2.8500000000000001e-02  -7.4499999999999997e-02   2.2416999999999998e+00   5.1139999999999997e-01   2.3506000000000000e+00   4.0460000000000002e-01   2.6939999999999997e-01   2.2559999999999999e-01
  -5.2900000000000003e-01   2.1999999999999999e-02   1.2867999999999999e+00   3.4370000000000001e-01   9.4999999999999998e-03  -2.1899999999999999e-02   2.0640999999999998e+00   5.7809999999999995e-01   2.9600000000000000e+00   5.4910000000000003e-01   3.0790000000000001e-01   2.1679999999999999e-01
  -4.1880000000000001e-01  -2.4179999999999999e-01   1.0294000000000001e+00   4.2959999999999998e-01  -2.8500000000000001e-02  -7.0199999999999999e-02   1.9532000000000000e+00   5.3369999999999995e-01   2.7858999999999998e+00   4.6239999999999998e-01   2.1170000000000000e-01   2.0349999999999999e-01
  -5.5110000000000003e-01   0.0000000000000000e+00   1.6298999999999999e+00   4.1049999999999998e-01   0.0000000000000000e+00  -7.0199999999999999e-02   2.1307000000000000e+00   5.5589999999999995e-01   3.3083000000000000e+00   4.5269999999999999e-01   1.6360000000000000e-01   2.3000000000000001e-01
  -4.6289999999999998e-01  -2.1980000000000000e-01   1.2867999999999999e+00   3.6280000000000001e-01  -3.8100000000000002e-02  -6.1400000000000003e-02   2.2860999999999998e+00   4.6689999999999998e-01   3.3083000000000000e+00   4.8159999999999997e-01   2.5979999999999998e-01   1.8579999999999999e-01
  -3.7469999999999998e-01   0.0000000000000000e+00   8.5800000000000001e-02   2.9599999999999999e-01   0.0000000000000000e+00  -5.7000000000000002e-02   2.0863000000000000e+00   4.4469999999999998e-01   2.5247000000000002e+00   4.1420000000000001e-01   2.0210000000000000e-01   2.2120000000000001e-01
  -5.9509999999999996e-01   6.6000000000000003e-02   1.5441000000000000e+00   4.8690000000000000e-01  -2.8500000000000001e-02  -4.3900000000000002e-02   2.3083000000000000e+00   5.1139999999999997e-01   3.3083000000000000e+00   4.1420000000000001e-01   2.0210000000000000e-01   2.0349999999999999e-01
  -7.0530000000000004e-01  -8.7900000000000006e-02   1.0294000000000001e+00   2.0999999999999999e-01  -3.8100000000000002e-02  -1.3200000000000000e-02   2.2860999999999998e+00   4.8920000000000002e-01   2.2635999999999998e+00   4.0460000000000002e-01   2.9830000000000001e-01   1.7690000000000000e-01
  -3.9679999999999999e-01   6.6000000000000003e-02   1.3725000000000001e+00   3.9140000000000003e-01  -7.6100000000000001e-02  -1.0090000000000000e-01   2.0863000000000000e+00   6.4480000000000004e-01   2.5247000000000002e+00   4.0460000000000002e-01   3.0790000000000001e-01   1.9460000000000000e-01
  -8.1559999999999999e-01   2.1999999999999999e-02   1.4582999999999999e+00   4.2959999999999998e-01  -1.2370000000000000e-01  -1.7500000000000002e-02   2.0863000000000000e+00   4.8920000000000002e-01   2.9600000000000000e+00   4.0460000000000002e-01   2.4060000000000001e-01   2.3000000000000001e-01
  -4.8490000000000000e-01   2.1999999999999999e-02   1.6298999999999999e+00   4.2009999999999997e-01  -5.7099999999999998e-02  -1.3589999999999999e-01   2.1972999999999998e+00   4.6689999999999998e-01   2.4377000000000000e+00   4.2380000000000001e-01   2.2130000000000000e-01   2.1679999999999999e-01
  -5.9509999999999996e-01   8.7900000000000006e-02   1.2010000000000001e+00   4.8690000000000000e-01   1.9000000000000000e-02  -7.0199999999999999e-02   2.2195000000000000e+00   4.6689999999999998e-01   2.6118000000000001e+00   4.4309999999999999e-01   3.1750000000000000e-01   1.9020000000000001e-01
  -5.2900000000000003e-01  -2.1980000000000000e-01   1.7157000000000000e+00   3.5330000000000000e-01  -8.5599999999999996e-02  -8.7700000000000000e-02   2.1084999999999998e+00   4.4469999999999998e-01   3.3083000000000000e+00   4.5269999999999999e-01   2.5019999999999998e-01   2.1229999999999999e-01
  -6.6130000000000000e-01  -4.3999999999999997e-02   6.8630000000000002e-01   3.7240000000000001e-01  -6.6600000000000006e-02  -8.3299999999999999e-02   2.0196999999999998e+00   3.7800000000000000e-01   3.1341999999999999e+00   4.4309999999999999e-01   1.6360000000000000e-01   2.1679999999999999e-01
  -7.0530000000000004e-01  -1.5390000000000001e-01   5.1470000000000005e-01   3.5330000000000000e-01  -6.6600000000000006e-02  -8.7700000000000000e-02   2.1972999999999998e+00   5.3369999999999995e-01   2.6118000000000001e+00   3.9489999999999997e-01   2.8870000000000001e-01   1.9910000000000000e-01
  -5.7310000000000005e-01  -8.7900000000000006e-02   1.2010000000000001e+00   3.0549999999999999e-01  -6.6600000000000006e-02  -4.8200000000000000e-02   2.2639000000000000e+00   4.6689999999999998e-01   3.1341999999999999e+00   4.4309999999999999e-01   2.1170000000000000e-01   2.3440000000000000e-01
  -6.3919999999999999e-01  -1.3189999999999999e-01   1.4582999999999999e+00   4.6779999999999999e-01  -1.9000000000000000e-02  -2.6300000000000000e-02   2.0640999999999998e+00   2.4460000000000001e-01   3.6564999999999999e+00   5.1049999999999995e-01   2.3089999999999999e-01   2.0790000000000000e-01
  -4.6289999999999998e-01  -6.6000000000000003e-02   1.2867999999999999e+00   3.6280000000000001e-01  -1.5229999999999999e-01  -6.5799999999999997e-02   2.2195000000000000e+00   4.2249999999999999e-01   2.6989000000000001e+00   4.1420000000000001e-01   1.2509999999999999e-01   1.8140000000000001e-01
  -5.5110000000000003e-01  -1.3189999999999999e-01   1.0294000000000001e+00   4.1049999999999998e-01   9.4999999999999998e-03  -7.4499999999999997e-02   1.9532000000000000e+00   6.2260000000000004e-01   3.0470999999999999e+00   4.0460000000000002e-01   3.1750000000000000e-01   2.4329999999999999e-01
  -6.1719999999999997e-01   2.1999999999999999e-02   1.0294000000000001e+00   4.5829999999999999e-01  -5.7099999999999998e-02  -1.0520000000000000e-01   2.1307000000000000e+00   5.5589999999999995e-01   3.2212000000000001e+00   3.7569999999999998e-01   2.3089999999999999e-01   2.6979999999999998e-01
  -4.6289999999999998e-01  -2.1999999999999999e-02   9.4359999999999999e-01   3.4370000000000001e-01  -4.7600000000000003e-02  -8.7700000000000000e-02   2.3083000000000000e+00   3.5580000000000001e-01   2.1764999999999999e+00   5.4910000000000003e-01   2.3089999999999999e-01   2.4329999999999999e-01
  -5.5110000000000003e-01  -1.5390000000000001e-01   1.4582999999999999e+00   3.0549999999999999e-01  -2.8500000000000001e-02  -2.6300000000000000e-02   2.1972999999999998e+00   4.8920000000000002e-01   2.5247000000000002e+00   4.0460000000000002e-01   2.7900000000000003e-01   2.1229999999999999e-01
  -5.7310000000000005e-01  -6.6000000000000003e-02   1.8015000000000001e+00   5.0600000000000001e-01  -1.9000000000000000e-02  -9.6500000000000002e-02   2.1307000000000000e+00   6.4480000000000004e-01   2.7858999999999998e+00   4.1420000000000001e-01   2.8870000000000001e-01   2.3890000000000000e-01
  -5.0700000000000001e-01   2.8580000000000000e-01   9.4359999999999999e-01   3.2460000000000000e-01   1.9000000000000000e-02  -5.7000000000000002e-02   2.0863000000000000e+00   4.0020000000000000e-01   2.6989000000000001e+00   3.9489999999999997e-01   2.7900000000000003e-01   1.8579999999999999e-01
  -5.5110000000000003e-01   1.0990000000000000e-01   5.1470000000000005e-01   3.5330000000000000e-01   2.8500000000000001e-02  -2.1899999999999999e-02   2.2195000000000000e+00   6.0040000000000004e-01   1.9153000000000000e+00   5.2980000000000005e-01   2.3089999999999999e-01   1.9460000000000000e-01
  -6.3919999999999999e-01   4.3999999999999997e-02   8.5780000000000001e-01   3.9140000000000003e-01  -7.6100000000000001e-02  -5.2600000000000001e-02   1.9088000000000001e+00   3.3350000000000002e-01   3.3083000000000000e+00   4.5269999999999999e-01   2.2130000000000000e-01   2.5659999999999999e-01
  -3.9679999999999999e-01  -1.7590000000000000e-01   5.1470000000000005e-01   4.2009999999999997e-01  -1.1420000000000000e-01  -7.4499999999999997e-02   2.1751000000000000e+00   6.4480000000000004e-01   3.0470999999999999e+00   4.1420000000000001e-01   2.3089999999999999e-01   2.3890000000000000e-01
  -5.9509999999999996e-01   8.7900000000000006e-02   1.7160000000000000e-01   3.6280000000000001e-01  -1.2370000000000000e-01  -5.2600000000000001e-02   2.2639000000000000e+00   4.2249999999999999e-01   2.4377000000000000e+00   3.9489999999999997e-01   2.0210000000000000e-01   2.0790000000000000e-01
  -5.2900000000000003e-01   1.3189999999999999e-01   7.7210000000000001e-01   3.3420000000000000e-01  -5.7099999999999998e-02  -7.0199999999999999e-02   2.2195000000000000e+00   5.1139999999999997e-01   2.8730000000000002e+00   5.1049999999999995e-01   1.8279999999999999e-01   2.2559999999999999e-01
  -5.5110000000000003e-01  -1.0990000000000000e-01   1.2010000000000001e+00   4.5829999999999999e-01  -5.7099999999999998e-02  -6.5799999999999997e-02   2.2195000000000000e+00   5.1139999999999997e-01   2.8730000000000002e+00   3.8529999999999998e-01   1.4430000000000001e-01   1.9020000000000001e-01
  -5.9509999999999996e-01  -6.6000000000000003e-02   1.2867999999999999e+00   4.2959999999999998e-01  -5.7099999999999998e-02  -5.7000000000000002e-02   2.2416999999999998e+00   3.1130000000000002e-01   3.3083000000000000e+00   4.4309999999999999e-01   2.0210000000000000e-01   1.9460000000000000e-01
  -7.4939999999999996e-01  -2.1999999999999999e-02   8.5780000000000001e-01   4.4869999999999999e-01  -1.3320000000000001e-01  -1.0960000000000000e-01   2.2195000000000000e+00   4.0020000000000000e-01   2.1764999999999999e+00   4.8159999999999997e-01   3.9450000000000002e-01   2.7870000000000000e-01
  -5.9509999999999996e-01   4.3999999999999997e-02   1.0294000000000001e+00   4.9650000000000000e-01  -6.6600000000000006e-02  -2.1899999999999999e-02   2.1972999999999998e+00   4.8920000000000002e-01   2.2635999999999998e+00   4.8159999999999997e-01   2.1170000000000000e-01   2.1679999999999999e-01
  -5.0700000000000001e-01   1.7590000000000000e-01   1.4582999999999999e+00   4.9650000000000000e-01  -7.6100000000000001e-02  -5.2600000000000001e-02   2.1084999999999998e+00   4.4469999999999998e-01   3.2212000000000001e+00   4.2380000000000001e-01   1.3469999999999999e-01   2.2120000000000001e-01
  -4.4080000000000003e-01  -2.1999999999999999e-02   1.7157000000000000e+00   3.9140000000000003e-01  -1.0470000000000000e-01  -3.5099999999999999e-02   2.0640999999999998e+00   5.7809999999999995e-01   3.0470999999999999e+00   3.8529999999999998e-01   2.4060000000000001e-01   2.7429999999999999e-01
  -4.8490000000000000e-01   1.9789999999999999e-01   9.4359999999999999e-01   3.7240000000000001e-01  -1.6180000000000000e-01  -2.1899999999999999e-02   2.1084999999999998e+00   6.2260000000000004e-01   3.3083000000000000e+00   3.8529999999999998e-01   2.1170000000000000e-01   2.6540000000000002e-01
  -6.6130000000000000e-01  -6.6000000000000003e-02   6.0050000000000003e-01   4.7739999999999999e-01  -4.7600000000000003e-02  -4.3900000000000002e-02   2.1528999999999998e+00   7.7820000000000000e-01   3.3083000000000000e+00   4.5269999999999999e-01   2.1170000000000000e-01   2.6100000000000001e-01
  -5.9509999999999996e-01   6.6000000000000003e-02   1.8872000000000000e+00   3.2460000000000000e-01  -2.8500000000000001e-02  -3.0700000000000002e-02   2.2639000000000000e+00   5.5589999999999995e-01   2.8730000000000002e+00   4.4309999999999999e-01   2.8870000000000001e-01   2.3000000000000001e-01
  -5.5110000000000003e-01  -4.3999999999999997e-02   4.2890000000000000e-01   4.4869999999999999e-01  -1.9000000000000000e-02  -4.4000000000000003e-03   2.1528999999999998e+00   3.7800000000000000e-01   2.6989000000000001e+00   4.7199999999999998e-01   2.0210000000000000e-01   2.1679999999999999e-01
  -6.8330000000000002e-01   0.0000000000000000e+00   1.1152000000000000e+00   3.8190000000000002e-01  -4.7600000000000003e-02  -7.4499999999999997e-02   2.1972999999999998e+00   4.2249999999999999e-01   2.6989000000000001e+00   4.0460000000000002e-01   2.4060000000000001e-01   1.3710000000000000e-01
  -7.2740000000000005e-01  -2.1999999999999999e-02   1.4582999999999999e+00   4.1049999999999998e-01  -6.6600000000000006e-02  -6.1400000000000003e-02   2.2639000000000000e+00   4.6689999999999998e-01   3.2212000000000001e+00   5.0090000000000001e-01   2.6939999999999997e-01   2.0349999999999999e-01
  -6.3919999999999999e-01  -1.0990000000000000e-01   7.7210000000000001e-01   3.8190000000000002e-01  -1.3320000000000001e-01  -5.7000000000000002e-02   2.1307000000000000e+00   5.5589999999999995e-01   2.6118000000000001e+00   4.7199999999999998e-01   2.0210000000000000e-01   2.6100000000000001e-01
  -4.8490000000000000e-01   2.1999999999999999e-02   1.1152000000000000e+00   4.5829999999999999e-01   1.9000000000000000e-02  -8.3299999999999999e-02   2.0863000000000000e+00   5.3369999999999995e-01   3.2212000000000001e+00   4.0460000000000002e-01   1.9239999999999999e-01   2.1229999999999999e-01
  -4.4080000000000003e-01  -4.3999999999999997e-02   2.3161999999999998e+00   4.3919999999999998e-01  -1.1420000000000000e-01  -5.2600000000000001e-02   2.1751000000000000e+00   3.5580000000000001e-01   2.9600000000000000e+00   5.1049999999999995e-01   1.4430000000000001e-01   2.5659999999999999e-01
  -7.2740000000000005e-01   6.6000000000000003e-02   1.3725000000000001e+00   3.3420000000000000e-01  -8.5599999999999996e-02  -7.8899999999999998e-02   2.3527000000000000e+00   4.6689999999999998e-01   3.2212000000000001e+00   4.2380000000000001e-01   2.3089999999999999e-01   2.2559999999999999e-01
  -5.5110000000000003e-01  -1.7590000000000000e-01   8.5780000000000001e-01   3.3420000000000000e-01  -4.7600000000000003e-02  -4.8200000000000000e-02   2.1307000000000000e+00   3.7800000000000000e-01   2.6989000000000001e+00   4.3350000000000000e-01   1.8279999999999999e-01   2.3440000000000000e-01
  -7.2740000000000005e-01  -1.3189999999999999e-01   8.5780000000000001e-01   3.5330000000000000e-01  -6.6600000000000006e-02  -1.1840000000000001e-01   2.1751000000000000e+00   6.0040000000000004e-01   2.3506000000000000e+00   5.3939999999999999e-01   2.9830000000000001e-01   2.1229999999999999e-01
  -6.8330000000000002e-01  -1.7590000000000000e-01   3.4310000000000002e-01   3.5330000000000000e-01  -1.3320000000000001e-01  -1.3200000000000000e-02   2.3748999999999998e+00   5.3369999999999995e-01   2.4377000000000000e+00   4.6239999999999998e-01   2.5019999999999998e-01   2.0790000000000000e-01
  -5.2900000000000003e-01  -1.5390000000000001e-01   1.1152000000000000e+00   3.2460000000000000e-01  -9.4999999999999998e-03  -5.2600000000000001e-02   2.1084999999999998e+00   5.3369999999999995e-01   3.0470999999999999e+00   4.8159999999999997e-01   3.4639999999999999e-01   2.6100000000000001e-01
  -5.7310000000000005e-01   2.1999999999999999e-02   1.2010000000000001e+00   4.1049999999999998e-01  -3.8100000000000002e-02  -7.8899999999999998e-02   2.3304999999999998e+00   5.1139999999999997e-01   2.3506000000000000e+00   4.1420000000000001e-01   1.7319999999999999e-01   2.2120000000000001e-01
  -5.5110000000000003e-01   1.0990000000000000e-01   1.2867999999999999e+00   4.0100000000000002e-01  -2.8500000000000001e-02  -1.1840000000000001e-01   2.2195000000000000e+00   3.5580000000000001e-01   2.4377000000000000e+00   3.2750000000000001e-01   2.1170000000000000e-01   1.8140000000000001e-01
  -7.0530000000000004e-01   6.6000000000000003e-02   9.4359999999999999e-01   3.5330000000000000e-01   0.0000000000000000e+00  -5.2600000000000001e-02   2.1084999999999998e+00   4.2249999999999999e-01   3.1341999999999999e+00   4.5269999999999999e-01   1.9239999999999999e-01   2.1229999999999999e-01
  -7.7149999999999996e-01   6.6000000000000003e-02   9.4359999999999999e-01   5.1559999999999995e-01  -3.8100000000000002e-02  -6.5799999999999997e-02   2.0863000000000000e+00   4.2249999999999999e-01   3.5695000000000001e+00   4.5269999999999999e-01   2.5019999999999998e-01   2.3000000000000001e-01
  -5.2900000000000003e-01   4.3999999999999997e-02   1.6298999999999999e+00   3.5330000000000000e-01  -6.6600000000000006e-02  -7.0199999999999999e-02   2.2416999999999998e+00   6.8930000000000002e-01   2.8730000000000002e+00   4.7199999999999998e-01   2.5019999999999998e-01   2.2120000000000001e-01
  -5.9509999999999996e-01  -6.6000000000000003e-02   1.2867999999999999e+00   4.0100000000000002e-01  -9.5200000000000007e-02  -4.3900000000000002e-02   2.1751000000000000e+00   3.7800000000000000e-01   3.2212000000000001e+00   4.6239999999999998e-01   2.0210000000000000e-01   1.7690000000000000e-01
  -5.2900000000000003e-01  -1.0990000000000000e-01   1.4582999999999999e+00   4.1049999999999998e-01  -1.1420000000000000e-01  -7.4499999999999997e-02   1.9753000000000001e+00   7.1150000000000002e-01   3.3083000000000000e+00   4.6239999999999998e-01   1.7319999999999999e-01   2.1679999999999999e-01
  -6.6130000000000000e-01   1.9789999999999999e-01   8.5780000000000001e-01   4.3919999999999998e-01  -4.7600000000000003e-02  -1.3200000000000000e-02   2.3748999999999998e+00   5.3369999999999995e-01   2.8730000000000002e+00   4.9130000000000001e-01   1.8279999999999999e-01   2.9640000000000000e-01
  -6.1719999999999997e-01   0.0000000000000000e+00   8.5780000000000001e-01   3.8190000000000002e-01  -1.0470000000000000e-01   2.1899999999999999e-02   2.3971000000000000e+00   4.4469999999999998e-01   2.6118000000000001e+00   4.2380000000000001e-01   2.0210000000000000e-01   2.0349999999999999e-01
  -5.9509999999999996e-01  -4.3999999999999997e-02   8.5780000000000001e-01   3.9140000000000003e-01  -1.9000000000000000e-02  -7.8899999999999998e-02   2.1528999999999998e+00   6.2260000000000004e-01   2.7858999999999998e+00   4.6239999999999998e-01   3.0790000000000001e-01   2.3000000000000001e-01
  -4.8490000000000000e-01   8.7900000000000006e-02   8.5780000000000001e-01   4.4869999999999999e-01   1.9000000000000000e-02  -9.6500000000000002e-02   2.0196999999999998e+00   5.7809999999999995e-01   2.7858999999999998e+00   4.5269999999999999e-01   2.2130000000000000e-01   2.0790000000000000e-01
  -5.7310000000000005e-01   8.7900000000000006e-02   6.8630000000000002e-01   4.7739999999999999e-01  -7.6100000000000001e-02  -5.7000000000000002e-02   2.2195000000000000e+00   5.5589999999999995e-01   3.3953000000000002e+00   4.4309999999999999e-01   2.5979999999999998e-01   2.0790000000000000e-01
  -7.9349999999999998e-01  -1.9789999999999999e-01   1.3725000000000001e+00   4.3919999999999998e-01  -7.6100000000000001e-02  -7.4499999999999997e-02   2.0196999999999998e+00   3.5580000000000001e-01   2.8730000000000002e+00   4.8159999999999997e-01   2.5979999999999998e-01   1.9910000000000000e-01
  -5.5110000000000003e-01  -8.7900000000000006e-02   1.1152000000000000e+00   3.9140000000000003e-01  -9.4999999999999998e-03  -1.2280000000000001e-01   2.1751000000000000e+00   5.1139999999999997e-01   2.9600000000000000e+00   4.1420000000000001e-01   2.3089999999999999e-01   2.7429999999999999e-01
  -6.1719999999999997e-01  -1.7590000000000000e-01   1.0294000000000001e+00   5.0600000000000001e-01   0.0000000000000000e+00  -1.0520000000000000e-01   2.1972999999999998e+00   4.4469999999999998e-01   2.9600000000000000e+00   5.4910000000000003e-01   1.2509999999999999e-01   2.3000000000000001e-01
  -5.7310000000000005e-01  -2.1999999999999999e-02   1.6298999999999999e+00   3.4370000000000001e-01  -6.6600000000000006e-02  -7.0199999999999999e-02   2.1972999999999998e+00   5.3369999999999995e-01   2.7858999999999998e+00   3.9489999999999997e-01   2.5019999999999998e-01   2.2120000000000001e-01
  -7.2740000000000005e-01  -2.1999999999999999e-02   8.5780000000000001e-01   4.7739999999999999e-01  -9.5200000000000007e-02  -4.3900000000000002e-02   2.3083000000000000e+00   5.5589999999999995e-01   2.8730000000000002e+00   4.1420000000000001e-01   1.7319999999999999e-01   2.8310000000000002e-01
  -5.5110000000000003e-01   2.1999999999999999e-02   1.1152000000000000e+00   4.3919999999999998e-01  -1.5229999999999999e-01  -4.8200000000000000e-02   2.0196999999999998e+00   4.8920000000000002e-01   3.2212000000000001e+00   4.6239999999999998e-01   2.1170000000000000e-01   2.2120000000000001e-01
  -3.7469999999999998e-01   8.7900000000000006e-02   4.2890000000000000e-01   4.2009999999999997e-01  -4.7600000000000003e-02  -7.4499999999999997e-02   2.2416999999999998e+00   5.5589999999999995e-01   2.6989000000000001e+00   4.8159999999999997e-01   2.2130000000000000e-01   2.6100000000000001e-01
  -3.7469999999999998e-01   1.3189999999999999e-01   6.8630000000000002e-01   3.2460000000000000e-01  -1.0470000000000000e-01  -9.2100000000000001e-02   2.0640999999999998e+00   5.1139999999999997e-01   2.5247000000000002e+00   3.8529999999999998e-01   2.1170000000000000e-01   2.0790000000000000e-01
  -4.1880000000000001e-01   8.7900000000000006e-02   1.0294000000000001e+00   4.4869999999999999e-01  -9.5200000000000007e-02  -7.8899999999999998e-02   2.3083000000000000e+00   5.3369999999999995e-01   2.9600000000000000e+00   4.1420000000000001e-01   2.0210000000000000e-01   2.1679999999999999e-01
  -9.9190000000000000e-01  -1.3189999999999999e-01   1.2867999999999999e+00   4.5829999999999999e-01   1.9000000000000000e-02  -7.8899999999999998e-02   2.1972999999999998e+00   4.4469999999999998e-01   2.4377000000000000e+00   4.3350000000000000e-01   2.2130000000000000e-01   2.1229999999999999e-01
  -5.9509999999999996e-01  -8.7900000000000006e-02   6.8630000000000002e-01   3.6280000000000001e-01  -6.6600000000000006e-02  -8.8000000000000005e-03   2.2195000000000000e+00   5.5589999999999995e-01   2.2635999999999998e+00   4.4309999999999999e-01   1.9239999999999999e-01   1.9020000000000001e-01
  -8.3760000000000001e-01  -4.3999999999999997e-02   1.5441000000000000e+00   4.8690000000000000e-01  -6.6600000000000006e-02  -4.8200000000000000e-02   2.3083000000000000e+00   4.0020000000000000e-01   2.8730000000000002e+00   4.7199999999999998e-01   1.6360000000000000e-01   2.3000000000000001e-01
  -2.6450000000000001e-01   2.4179999999999999e-01   1.3725000000000001e+00   3.8190000000000002e-01  -7.6100000000000001e-02  -6.1400000000000003e-02   2.1307000000000000e+00   6.2260000000000004e-01   2.6118000000000001e+00   5.0090000000000001e-01   1.5400000000000000e-01   2.6100000000000001e-01
  -4.4080000000000003e-01  -4.3999999999999997e-02   8.5780000000000001e-01   4.1049999999999998e-01  -2.8500000000000001e-02  -3.9500000000000000e-02   2.2195000000000000e+00   3.5580000000000001e-01   2.6118000000000001e+00   5.0090000000000001e-01   1.3469999999999999e-01   2.4329999999999999e-01
  -8.8170000000000004e-01   3.0780000000000002e-01   1.5441000000000000e+00   3.9140000000000003e-01  -1.0470000000000000e-01  -7.0199999999999999e-02   1.9310000000000000e+00   4.0020000000000000e-01   2.7858999999999998e+00   4.4309999999999999e-01   1.7319999999999999e-01   1.9020000000000001e-01
  -5.2900000000000003e-01  -2.8580000000000000e-01   9.4359999999999999e-01   3.8190000000000002e-01  -3.8100000000000002e-02  -6.1400000000000003e-02   2.1751000000000000e+00   5.1139999999999997e-01   2.0893999999999999e+00   5.2980000000000005e-01   3.0790000000000001e-01   2.2120000000000001e-01
  -6.1719999999999997e-01  -1.0990000000000000e-01   7.7210000000000001e-01   3.3420000000000000e-01   9.4999999999999998e-03  -9.2100000000000001e-02   1.9532000000000000e+00   5.3369999999999995e-01   2.8730000000000002e+00   4.5269999999999999e-01   2.2130000000000000e-01   2.4329999999999999e-01
  -8.5960000000000003e-01   2.1980000000000000e-01   3.4310000000000002e-01   3.9140000000000003e-01  -1.9000000000000000e-02  -5.2600000000000001e-02   2.0419000000000000e+00   7.1150000000000002e-01   3.0470999999999999e+00   5.2020000000000000e-01   2.5019999999999998e-01   2.3000000000000001e-01
  -5.5110000000000003e-01  -1.3189999999999999e-01   9.4359999999999999e-01   4.2009999999999997e-01  -2.8500000000000001e-02  -7.4499999999999997e-02   2.1084999999999998e+00   4.0020000000000000e-01   3.3083000000000000e+00   4.7199999999999998e-01   2.3089999999999999e-01   2.4329999999999999e-01
  -4.4080000000000003e-01  -6.6000000000000003e-02   6.8630000000000002e-01   4.6779999999999999e-01  -6.6600000000000006e-02  -2.6300000000000000e-02   2.0196999999999998e+00   6.6710000000000003e-01   2.8730000000000002e+00   4.8159999999999997e-01   2.5979999999999998e-01   2.3440000000000000e-01
  -5.9509999999999996e-01  -2.4179999999999999e-01   1.8015000000000001e+00   2.6729999999999998e-01  -1.5229999999999999e-01  -7.4499999999999997e-02   2.1528999999999998e+00   5.3369999999999995e-01   2.9600000000000000e+00   4.7199999999999998e-01   2.0210000000000000e-01   1.8140000000000001e-01
  -1.0360000000000000e+00   3.7369999999999998e-01   1.2867999999999999e+00   5.4420000000000002e-01  -1.9000000000000000e-02  -6.1400000000000003e-02   2.1528999999999998e+00   4.2249999999999999e-01   2.6989000000000001e+00   3.5639999999999999e-01   1.6360000000000000e-01   2.8310000000000002e-01
  -7.2740000000000005e-01  -3.2979999999999998e-01   7.7210000000000001e-01   3.2460000000000000e-01  -7.6100000000000001e-02  -6.5799999999999997e-02   2.2195000000000000e+00   5.7809999999999995e-01   2.6118000000000001e+00   4.1420000000000001e-01   2.1170000000000000e-01   2.2120000000000001e-01
  -7.0530000000000004e-01  -3.2979999999999998e-01   1.6298999999999999e+00   4.2959999999999998e-01  -1.0470000000000000e-01  -2.6300000000000000e-02   2.2416999999999998e+00   5.3369999999999995e-01   2.5247000000000002e+00   4.7199999999999998e-01   2.1170000000000000e-01   2.2559999999999999e-01
  -5.0700000000000001e-01  -4.3999999999999997e-02   9.4359999999999999e-01   3.9140000000000003e-01  -1.3320000000000001e-01  -5.7000000000000002e-02   2.1307000000000000e+00   5.1139999999999997e-01   3.1341999999999999e+00   3.3710000000000001e-01   1.9239999999999999e-01   2.5659999999999999e-01
  -9.2579999999999996e-01   1.0990000000000000e-01   4.2890000000000000e-01   3.8190000000000002e-01  -9.5200000000000007e-02  -8.3299999999999999e-02   2.1528999999999998e+00   6.0040000000000004e-01   2.6118000000000001e+00   4.2380000000000001e-01   1.2509999999999999e-01   2.3440000000000000e-01
  -7.7149999999999996e-01  -8.7900000000000006e-02   1.7157000000000000e+00   4.0100000000000002e-01  -1.3320000000000001e-01  -5.7000000000000002e-02   2.2195000000000000e+00   4.8920000000000002e-01   3.0470999999999999e+00   4.6239999999999998e-01   2.0210000000000000e-01   2.3440000000000000e-01
  -4.6289999999999998e-01  -8.7900000000000006e-02   5.1470000000000005e-01   4.2959999999999998e-01  -7.6100000000000001e-02  -3.9500000000000000e-02   2.0419000000000000e+00   7.3380000000000001e-01   2.4377000000000000e+00   4.6239999999999998e-01   2.5019999999999998e-01   2.4770000000000000e-01
  -4.8490000000000000e-01  -1.7590000000000000e-01   3.4310000000000002e-01   4.2959999999999998e-01  -1.9000000000000000e-02  -7.8899999999999998e-02   2.2860999999999998e+00   6.2260000000000004e-01   2.7858999999999998e+00   4.9130000000000001e-01   2.7900000000000003e-01   2.6100000000000001e-01
  -7.2740000000000005e-01   2.1999999999999999e-02   2.5740000000000002e-01   4.3919999999999998e-01  -1.1420000000000000e-01  -9.2100000000000001e-02   2.3527000000000000e+00   4.8920000000000002e-01   2.3506000000000000e+00   4.6239999999999998e-01   2.8870000000000001e-01   2.0349999999999999e-01
  -5.2900000000000003e-01  -1.3189999999999999e-01   1.8872000000000000e+00   4.0100000000000002e-01  -2.8500000000000001e-02  -7.4499999999999997e-02   2.2860999999999998e+00   5.5589999999999995e-01   3.3083000000000000e+00   4.2380000000000001e-01   2.4060000000000001e-01   2.4329999999999999e-01
  -9.0369999999999995e-01  -8.7900000000000006e-02   1.1152000000000000e+00   4.0100000000000002e-01  -2.8500000000000001e-02  -7.0199999999999999e-02   2.2195000000000000e+00   4.4469999999999998e-01   3.4824000000000002e+00   4.8159999999999997e-01   2.0210000000000000e-01   2.2559999999999999e-01
  -5.9509999999999996e-01   2.1999999999999999e-02   1.8872000000000000e+00   4.4869999999999999e-01  -5.7099999999999998e-02  -5.7000000000000002e-02   2.1751000000000000e+00   4.2249999999999999e-01   3.2212000000000001e+00   4.8159999999999997e-01   2.3089999999999999e-01   2.3440000000000000e-01
  -4.1880000000000001e-01  -1.3189999999999999e-01   1.2867999999999999e+00   4.1049999999999998e-01   1.9000000000000000e-02  -7.0199999999999999e-02   2.1751000000000000e+00   5.5589999999999995e-01   2.2635999999999998e+00   3.8529999999999998e-01   2.2130000000000000e-01   2.1679999999999999e-01
  -5.9509999999999996e-01  -2.8580000000000000e-01   4.2890000000000000e-01   3.6280000000000001e-01  -7.6100000000000001e-02  -4.8200000000000000e-02   2.0196999999999998e+00   6.0040000000000004e-01   3.7435999999999998e+00   3.8529999999999998e-01   2.1170000000000000e-01   2.3000000000000001e-01
  -7.4939999999999996e-01   4.3999999999999997e-02   8.5800000000000001e-02   4.5829999999999999e-01  -2.0930000000000001e-01  -6.1400000000000003e-02   2.1751000000000000e+00   4.8920000000000002e-01   2.9600000000000000e+00   3.9489999999999997e-01   2.2130000000000000e-01   2.4770000000000000e-01
  -5.9509999999999996e-01   1.3189999999999999e-01   1.0294000000000001e+00   3.9140000000000003e-01  -1.1420000000000000e-01  -8.3299999999999999e-02   2.3748999999999998e+00   4.8920000000000002e-01   2.0893999999999999e+00   4.8159999999999997e-01   1.4430000000000001e-01   2.0349999999999999e-01
  -3.7469999999999998e-01  -8.7900000000000006e-02   1.7160000000000000e-01   3.9140000000000003e-01  -2.8500000000000001e-02  -1.4030000000000001e-01   2.0863000000000000e+00   3.1130000000000002e-01   2.6118000000000001e+00   3.8529999999999998e-01   2.3089999999999999e-01   2.3890000000000000e-01
  -4.8490000000000000e-01  -2.1999999999999999e-02   1.4582999999999999e+00   4.2959999999999998e-01   0.0000000000000000e+00  -7.8899999999999998e-02   2.0640999999999998e+00   6.6710000000000003e-01   3.0470999999999999e+00   4.4309999999999999e-01   3.1750000000000000e-01   2.2120000000000001e-01
  -6.1719999999999997e-01  -1.0990000000000000e-01   7.7210000000000001e-01   4.5829999999999999e-01  -4.7600000000000003e-02  -1.0090000000000000e-01   2.0863000000000000e+00   6.4480000000000004e-01   2.8730000000000002e+00   3.9489999999999997e-01   2.7900000000000003e-01   2.1679999999999999e-01
  -4.8490000000000000e-01   6.6000000000000003e-02   1.1152000000000000e+00   3.3420000000000000e-01  -1.1420000000000000e-01  -1.2280000000000001e-01   2.1751000000000000e+00   5.5589999999999995e-01   2.1764999999999999e+00   4.6239999999999998e-01   2.5019999999999998e-01   2.5209999999999999e-01
  -6.6130000000000000e-01  -6.6000000000000003e-02   9.4359999999999999e-01   5.2510000000000001e-01  -9.4999999999999998e-03  -1.0520000000000000e-01   2.1528999999999998e+00   4.6689999999999998e-01   2.7858999999999998e+00   4.0460000000000002e-01   2.5019999999999998e-01   1.8140000000000001e-01
  -6.8330000000000002e-01   1.9789999999999999e-01   1.3725000000000001e+00   3.7240000000000001e-01  -7.6100000000000001e-02  -5.2600000000000001e-02   2.1751000000000000e+00   7.1150000000000002e-01   2.6989000000000001e+00   4.8159999999999997e-01   1.3469999999999999e-01   2.3890000000000000e-01
  -4.4080000000000003e-01   8.7900000000000006e-02   1.5441000000000000e+00   2.8639999999999999e-01  -1.3320000000000001e-01  -7.0199999999999999e-02   2.1972999999999998e+00   5.5589999999999995e-01   2.6989000000000001e+00   5.3939999999999999e-01   2.1170000000000000e-01   2.5659999999999999e-01
  -5.0700000000000001e-01  -2.6379999999999998e-01   1.6298999999999999e+00   3.8190000000000002e-01  -5.7099999999999998e-02  -5.2600000000000001e-02   2.0419000000000000e+00   5.1139999999999997e-01   3.0470999999999999e+00   4.3350000000000000e-01   1.7319999999999999e-01   2.3890000000000000e-01
  -5.5110000000000003e-01   6.6000000000000003e-02   1.4582999999999999e+00   4.3919999999999998e-01  -3.8100000000000002e-02  -1.2280000000000001e-01   2.1307000000000000e+00   3.7800000000000000e-01   2.1764999999999999e+00   5.6830000000000003e-01   1.6360000000000000e-01   2.0349999999999999e-01
  -5.9509999999999996e-01   2.1999999999999999e-02   4.2890000000000000e-01   4.3919999999999998e-01  -1.0470000000000000e-01  -4.8200000000000000e-02   2.0863000000000000e+00   5.3369999999999995e-01   3.4824000000000002e+00   5.4910000000000003e-01   2.2130000000000000e-01   2.3440000000000000e-01
  -7.0530000000000004e-01  -2.6379999999999998e-01   7.7210000000000001e-01   3.5330000000000000e-01  -9.5200000000000007e-02  -5.7000000000000002e-02   2.2416999999999998e+00   3.7800000000000000e-01   2.6118000000000001e+00   4.0460000000000002e-01   2.5019999999999998e-01   2.1679999999999999e-01
  -3.5270000000000001e-01  -1.5390000000000001e-01   1.1152000000000000e+00   4.2959999999999998e-01  -4.7600000000000003e-02  -8.7700000000000000e-02   2.2195000000000000e+00   4.2249999999999999e-01   2.6118000000000001e+00   4.2380000000000001e-01   2.1170000000000000e-01   2.1229999999999999e-01
  -5.5110000000000003e-01  -8.7900000000000006e-02   9.4359999999999999e-01   4.7739999999999999e-01  -1.5229999999999999e-01  -9.2100000000000001e-02   2.3527000000000000e+00   3.7800000000000000e-01   3.9177000000000000e+00   5.0090000000000001e-01   3.1750000000000000e-01   2.3890000000000000e-01
  -6.1719999999999997e-01   1.9789999999999999e-01   2.5740000000000002e-01   3.4370000000000001e-01  -6.6600000000000006e-02  -9.2100000000000001e-02   2.1751000000000000e+00   5.3369999999999995e-01   2.3506000000000000e+00   4.6239999999999998e-01   1.1550000000000001e-01   2.1229999999999999e-01
  -3.9679999999999999e-01   1.5390000000000001e-01   6.0050000000000003e-01   4.7739999999999999e-01  -7.6100000000000001e-02  -1.3159999999999999e-01   2.0640999999999998e+00   5.7809999999999995e-01   2.5247000000000002e+00   4.5269999999999999e-01   2.5979999999999998e-01   2.3890000000000000e-01
  -3.7469999999999998e-01  -6.6000000000000003e-02   1.7157000000000000e+00   3.9140000000000003e-01   9.4999999999999998e-03  -5.2600000000000001e-02   2.1307000000000000e+00   3.7800000000000000e-01   2.5247000000000002e+00   4.9130000000000001e-01   1.2509999999999999e-01   2.5659999999999999e-01
  -5.5110000000000003e-01   8.7900000000000006e-02   1.1152000000000000e+00   2.8639999999999999e-01  -1.2370000000000000e-01  -1.0090000000000000e-01   2.2416999999999998e+00   5.3369999999999995e-01   2.0893999999999999e+00   4.5269999999999999e-01   1.9239999999999999e-01   2.3440000000000000e-01
  -5.0700000000000001e-01   8.7900000000000006e-02   6.0050000000000003e-01   4.8690000000000000e-01  -1.8079999999999999e-01  -1.3200000000000000e-02   2.1307000000000000e+00   3.1130000000000002e-01   3.0470999999999999e+00   4.5269999999999999e-01   1.7319999999999999e-01   2.1679999999999999e-01
  -4.8490000000000000e-01  -8.7900000000000006e-02   8.5780000000000001e-01   4.2959999999999998e-01  -1.4269999999999999e-01  -8.7700000000000000e-02   2.3304999999999998e+00   4.0020000000000000e-01   3.8306000000000000e+00   3.5639999999999999e-01   1.9239999999999999e-01   2.7870000000000000e-01
  -5.2900000000000003e-01  -8.7900000000000006e-02   1.0294000000000001e+00   3.8190000000000002e-01  -1.1420000000000000e-01  -3.0700000000000002e-02   2.1307000000000000e+00   3.5580000000000001e-01   3.0470999999999999e+00   4.4309999999999999e-01   1.9239999999999999e-01   2.5659999999999999e-01
  -5.7310000000000005e-01  -1.3189999999999999e-01   0.0000000000000000e+00   4.6779999999999999e-01  -7.6100000000000001e-02  -3.9500000000000000e-02   2.2860999999999998e+00   5.5589999999999995e-01   1.9153000000000000e+00   5.0090000000000001e-01   2.2130000000000000e-01   2.6100000000000001e-01
  -6.8330000000000002e-01  -1.0990000000000000e-01   1.1152000000000000e+00   4.1049999999999998e-01  -7.6100000000000001e-02  -5.7000000000000002e-02   2.1972999999999998e+00   4.0020000000000000e-01   2.0024000000000002e+00   4.5269999999999999e-01   2.6939999999999997e-01   1.9460000000000000e-01
  -7.4939999999999996e-01   0.0000000000000000e+00   1.0294000000000001e+00   4.4869999999999999e-01   5.7099999999999998e-02  -8.7700000000000000e-02   2.2416999999999998e+00   5.1139999999999997e-01   2.4377000000000000e+00   4.1420000000000001e-01   3.4639999999999999e-01   2.4770000000000000e-01
  -6.8330000000000002e-01   4.3999999999999997e-02   6.8630000000000002e-01   2.8639999999999999e-01  -4.7600000000000003e-02  -5.7000000000000002e-02   2.1307000000000000e+00   4.4469999999999998e-01   2.8730000000000002e+00   5.0090000000000001e-01   2.5019999999999998e-01   2.2120000000000001e-01
  -5.0700000000000001e-01   1.3189999999999999e-01   6.0050000000000003e-01   4.8690000000000000e-01   5.7099999999999998e-02  -4.8200000000000000e-02   2.1307000000000000e+00   5.7809999999999995e-01   3.4824000000000002e+00   4.4309999999999999e-01   2.5979999999999998e-01   2.5209999999999999e-01
  -6.8330000000000002e-01  -1.0990000000000000e-01   9.4359999999999999e-01   3.8190000000000002e-01  -9.5200000000000007e-02  -2.6300000000000000e-02   2.1528999999999998e+00   4.6689999999999998e-01   2.8730000000000002e+00   3.5639999999999999e-01   1.0580000000000001e-01   2.1229999999999999e-01
  -4.4080000000000003e-01   1.0990000000000000e-01   8.5780000000000001e-01   3.7240000000000001e-01  -1.2370000000000000e-01  -6.1400000000000003e-02   2.1528999999999998e+00   4.6689999999999998e-01   3.1341999999999999e+00   4.4309999999999999e-01   3.0790000000000001e-01   2.6100000000000001e-01
  -5.5110000000000003e-01   4.3999999999999997e-02   6.8630000000000002e-01   3.9140000000000003e-01  -1.1420000000000000e-01  -5.2600000000000001e-02   2.1751000000000000e+00   6.4480000000000004e-01   3.0470999999999999e+00   3.8529999999999998e-01   1.4430000000000001e-01   2.2559999999999999e-01
  -5.7310000000000005e-01  -1.9789999999999999e-01   7.7210000000000001e-01   4.2959999999999998e-01  -5.7099999999999998e-02  -1.2280000000000001e-01   2.3971000000000000e+00   4.6689999999999998e-01   3.5695000000000001e+00   4.0460000000000002e-01   2.1170000000000000e-01   2.8310000000000002e-01
  -7.4939999999999996e-01   4.3999999999999997e-02   6.0050000000000003e-01   4.2009999999999997e-01  -1.2370000000000000e-01  -1.0520000000000000e-01   2.1307000000000000e+00   3.7800000000000000e-01   2.7858999999999998e+00   3.9489999999999997e-01   2.4060000000000001e-01   2.6100000000000001e-01
  -6.6130000000000000e-01  -4.3999999999999997e-02   1.2867999999999999e+00   4.5829999999999999e-01  -6.6600000000000006e-02  -7.4499999999999997e-02   2.1307000000000000e+00   4.8920000000000002e-01   2.3506000000000000e+00   4.7199999999999998e-01   2.2130000000000000e-01   2.4329999999999999e-01
  -4.1880000000000001e-01  -2.4179999999999999e-01   1.7160000000000000e-01   4.1049999999999998e-01  -6.6600000000000006e-02  -1.0520000000000000e-01   1.9532000000000000e+00   4.6689999999999998e-01   2.8730000000000002e+00   4.1420000000000001e-01   2.1170000000000000e-01   2.3440000000000000e-01
  -5.0700000000000001e-01  -8.7900000000000006e-02   1.2867999999999999e+00   4.5829999999999999e-01  -5.7099999999999998e-02  -8.3299999999999999e-02   2.1084999999999998e+00   5.3369999999999995e-01   2.0893999999999999e+00   3.8529999999999998e-01   2.3089999999999999e-01   1.9460000000000000e-01
  -4.6289999999999998e-01  -2.1999999999999999e-02   9.4359999999999999e-01   3.0549999999999999e-01  -5.7099999999999998e-02  -6.1400000000000003e-02   2.1528999999999998e+00   3.7800000000000000e-01   1.8283000000000000e+00   5.1049999999999995e-01   2.5019999999999998e-01   2.2559999999999999e-01
  -5.5110000000000003e-01   2.1999999999999999e-02   8.5780000000000001e-01   5.3469999999999995e-01  -8.5599999999999996e-02  -5.2600000000000001e-02   2.1528999999999998e+00   5.5589999999999995e-01   3.4824000000000002e+00   4.2380000000000001e-01   2.8870000000000001e-01   2.1229999999999999e-01
  -5.2900000000000003e-01  -1.5390000000000001e-01   1.5441000000000000e+00   4.5829999999999999e-01  -9.5200000000000007e-02  -7.4499999999999997e-02   2.1528999999999998e+00   5.1139999999999997e-01   2.6118000000000001e+00   4.9130000000000001e-01   1.9239999999999999e-01   2.3890000000000000e-01
  -5.0700000000000001e-01   1.0990000000000000e-01   9.4359999999999999e-01   3.4370000000000001e-01  -7.6100000000000001e-02  -4.3900000000000002e-02   2.1307000000000000e+00   4.8920000000000002e-01   1.3930000000000000e+00   3.8529999999999998e-01   2.5019999999999998e-01   2.3440000000000000e-01
  -6.6130000000000000e-01  -8.7900000000000006e-02   1.3725000000000001e+00   4.2959999999999998e-01  -6.6600000000000006e-02  -8.7700000000000000e-02   2.3083000000000000e+00   4.2249999999999999e-01   2.6118000000000001e+00   4.6239999999999998e-01   6.7400000000000002e-02   2.4329999999999999e-01
  -4.6289999999999998e-01  -4.3999999999999997e-02   4.2890000000000000e-01   4.2959999999999998e-01  -9.4999999999999998e-03  -1.1400000000000000e-01   2.0640999999999998e+00   4.6689999999999998e-01   3.3953000000000002e+00   4.6239999999999998e-01   2.7900000000000003e-01   2.6540000000000002e-01
  -5.7310000000000005e-01  -2.1980000000000000e-01   1.1152000000000000e+00   3.2460000000000000e-01  -1.6180000000000000e-01  -7.4499999999999997e-02   2.2195000000000000e+00   4.8920000000000002e-01   3.0470999999999999e+00   5.1049999999999995e-01   2.0210000000000000e-01   2.2120000000000001e-01
  -4.8490000000000000e-01  -1.9789999999999999e-01   6.8630000000000002e-01   4.3919999999999998e-01  -1.0470000000000000e-01  -7.4499999999999997e-02   2.1528999999999998e+00   7.3380000000000001e-01   2.8730000000000002e+00   4.0460000000000002e-01   2.6939999999999997e-01   2.3000000000000001e-01
  -4.6289999999999998e-01  -1.7590000000000000e-01   1.2010000000000001e+00   3.9140000000000003e-01  -2.8500000000000001e-02  -9.6500000000000002e-02   2.1972999999999998e+00   3.7800000000000000e-01   2.3506000000000000e+00   4.5269999999999999e-01   2.6939999999999997e-01   2.4329999999999999e-01
  -7.0530000000000004e-01   2.1999999999999999e-02   1.2867999999999999e+00   4.2959999999999998e-01  -6.6600000000000006e-02  -3.0700000000000002e-02   2.0863000000000000e+00   6.8930000000000002e-01   2.5247000000000002e+00   4.7199999999999998e-01   2.7900000000000003e-01   2.1229999999999999e-01
  -6.6130000000000000e-01  -4.3999999999999997e-02   1.0294000000000001e+00   3.3420000000000000e-01  -2.8500000000000001e-02  -5.7000000000000002e-02   2.3304999999999998e+00   6.2260000000000004e-01   3.3953000000000002e+00   4.2380000000000001e-01   2.5019999999999998e-01   2.3440000000000000e-01
  -5.5110000000000003e-01  -4.3999999999999997e-02   8.5780000000000001e-01   4.2959999999999998e-01  -8.5599999999999996e-02  -5.2600000000000001e-02   1.9975000000000001e+00   5.1139999999999997e-01   2.5247000000000002e+00   3.7569999999999998e-01   1.8279999999999999e-01   2.9640000000000000e-01
  -7.0530000000000004e-01   6.6000000000000003e-02   1.2010000000000001e+00   4.2009999999999997e-01  -5.7099999999999998e-02  -1.0090000000000000e-01   2.2416999999999998e+00   3.7800000000000000e-01   2.6989000000000001e+00   4.0460000000000002e-01   1.9239999999999999e-01   2.3890000000000000e-01
  -6.6130000000000000e-01   0.0000000000000000e+00   1.1152000000000000e+00   4.2959999999999998e-01  -8.5599999999999996e-02  -9.6500000000000002e-02   2.1528999999999998e+00   5.1139999999999997e-01   3.1341999999999999e+00   4.9130000000000001e-01   1.6360000000000000e-01   2.2559999999999999e-01
  -5.2900000000000003e-01  -4.3999999999999997e-02   1.8015000000000001e+00   4.3919999999999998e-01  -1.3320000000000001e-01  -8.7700000000000000e-02   2.0863000000000000e+00   5.1139999999999997e-01   2.5247000000000002e+00   4.8159999999999997e-01   1.7319999999999999e-01   2.6100000000000001e-01
  -6.8330000000000002e-01  -1.3189999999999999e-01   1.2010000000000001e+00   4.5829999999999999e-01  -4.7600000000000003e-02  -5.7000000000000002e-02   2.1307000000000000e+00   5.7809999999999995e-01   2.6989000000000001e+00   4.8159999999999997e-01   2.3089999999999999e-01   2.0349999999999999e-01
  -5.2900000000000003e-01   8.7900000000000006e-02   6.0050000000000003e-01   4.2959999999999998e-01  -1.3320000000000001e-01  -6.5799999999999997e-02   2.2860999999999998e+00   5.5589999999999995e-01   2.8730000000000002e+00   4.7199999999999998e-01   1.9239999999999999e-01   2.9640000000000000e-01
  -5.9509999999999996e-01  -1.3189999999999999e-01   1.0294000000000001e+00   4.3919999999999998e-01  -6.6600000000000006e-02  -8.3299999999999999e-02   2.1972999999999998e+00   4.6689999999999998e-01   3.0470999999999999e+00   4.7199999999999998e-01   2.5979999999999998e-01   2.2120000000000001e-01
  -5.0700000000000001e-01   1.3189999999999999e-01   1.4582999999999999e+00   3.6280000000000001e-01  -3.8100000000000002e-02  -1.7500000000000002e-02   2.1528999999999998e+00   3.5580000000000001e-01   2.9600000000000000e+00   5.2980000000000005e-01   1.6360000000000000e-01   2.2559999999999999e-01
  -5.7310000000000005e-01  -4.3999999999999997e-02   8.5780000000000001e-01   4.4869999999999999e-01  -1.3320000000000001e-01  -7.4499999999999997e-02   2.0640999999999998e+00   5.1139999999999997e-01   2.6989000000000001e+00   4.0460000000000002e-01   2.3089999999999999e-01   2.3440000000000000e-01
  -8.1559999999999999e-01  -6.6000000000000003e-02   1.8872000000000000e+00   2.9599999999999999e-01   0.0000000000000000e+00  -8.7700000000000000e-02   2.1084999999999998e+00   3.3350000000000002e-01   2.3506000000000000e+00   4.5269999999999999e-01   1.2509999999999999e-01   2.2120000000000001e-01
  -5.2900000000000003e-01   3.5170000000000001e-01   4.2890000000000000e-01   5.3469999999999995e-01  -6.6600000000000006e-02  -7.4499999999999997e-02   2.1528999999999998e+00   3.7800000000000000e-01   2.0893999999999999e+00   5.0090000000000001e-01   1.9239999999999999e-01   2.2120000000000001e-01
  -6.1719999999999997e-01  -3.0780000000000002e-01   1.1152000000000000e+00   5.1559999999999995e-01  -1.2370000000000000e-01  -6.1400000000000003e-02   2.3748999999999998e+00   6.0040000000000004e-01   2.5247000000000002e+00   4.7199999999999998e-01   1.9239999999999999e-01   2.1229999999999999e-01
  -6.3919999999999999e-01  -1.0990000000000000e-01   7.7210000000000001e-01   3.4370000000000001e-01  -1.0470000000000000e-01  -3.9500000000000000e-02   2.0640999999999998e+00   5.7809999999999995e-01   2.3506000000000000e+00   3.5639999999999999e-01   2.4060000000000001e-01   2.3440000000000000e-01
  -7.0530000000000004e-01  -1.7590000000000000e-01   6.0050000000000003e-01   3.9140000000000003e-01  -4.7600000000000003e-02  -8.7700000000000000e-02   1.9310000000000000e+00   6.2260000000000004e-01   2.9600000000000000e+00   4.2380000000000001e-01   1.2509999999999999e-01   2.2559999999999999e-01
  -7.4939999999999996e-01  -2.4179999999999999e-01   1.2010000000000001e+00   3.8190000000000002e-01  -8.5599999999999996e-02  -7.8899999999999998e-02   1.9975000000000001e+00   6.0040000000000004e-01   2.9600000000000000e+00   4.1420000000000001e-01   2.1170000000000000e-01   2.4770000000000000e-01
  -8.1559999999999999e-01  -1.7590000000000000e-01   8.5780000000000001e-01   3.8190000000000002e-01  -3.8100000000000002e-02  -1.3200000000000000e-02   2.0640999999999998e+00   5.1139999999999997e-01   3.3953000000000002e+00   5.3939999999999999e-01   2.3089999999999999e-01   2.4770000000000000e-01
  -5.9509999999999996e-01  -2.1999999999999999e-02   6.8630000000000002e-01   4.6779999999999999e-01  -1.3320000000000001e-01  -9.6500000000000002e-02   2.2416999999999998e+00   5.3369999999999995e-01   2.6989000000000001e+00   4.5269999999999999e-01   2.4060000000000001e-01   2.3000000000000001e-01
  -6.1719999999999997e-01   8.7900000000000006e-02   9.4359999999999999e-01   4.8690000000000000e-01   9.4999999999999998e-03  -7.0199999999999999e-02   2.0640999999999998e+00   4.8920000000000002e-01   3.0470999999999999e+00   4.6239999999999998e-01   1.2509999999999999e-01   2.2120000000000001e-01
  -4.6289999999999998e-01  -2.1999999999999999e-02   6.8630000000000002e-01   4.4869999999999999e-01  -7.6100000000000001e-02  -9.6500000000000002e-02   2.1528999999999998e+00   4.6689999999999998e-01   2.8730000000000002e+00   4.3350000000000000e-01   2.7900000000000003e-01   2.2120000000000001e-01
  -7.4939999999999996e-01   0.0000000000000000e+00   2.5740000000000002e-01   3.6280000000000001e-01  -8.5599999999999996e-02  -8.3299999999999999e-02   2.0640999999999998e+00   5.5589999999999995e-01   2.9600000000000000e+00   4.9130000000000001e-01   2.8870000000000001e-01   2.2559999999999999e-01
  -7.9349999999999998e-01   4.3999999999999997e-02   7.7210000000000001e-01   4.4869999999999999e-01  -6.6600000000000006e-02  -8.7700000000000000e-02   2.0640999999999998e+00   5.5589999999999995e-01   3.1341999999999999e+00   5.2980000000000005e-01   2.0210000000000000e-01   1.9910000000000000e-01
  -5.2900000000000003e-01  -1.9789999999999999e-01   1.6298999999999999e+00   4.2959999999999998e-01  -1.3320000000000001e-01  -7.4499999999999997e-02   2.0196999999999998e+00   5.3369999999999995e-01   2.8730000000000002e+00   4.8159999999999997e-01   1.8279999999999999e-01   2.4329999999999999e-01
  -5.5110000000000003e-01   2.1999999999999999e-02   1.0294000000000001e+00   3.0549999999999999e-01  -1.0470000000000000e-01  -6.5799999999999997e-02   2.1307000000000000e+00   5.7809999999999995e-01   2.3506000000000000e+00   5.3939999999999999e-01   2.8870000000000001e-01   2.1229999999999999e-01
  -5.0700000000000001e-01   4.3999999999999997e-02   1.8015000000000001e+00   2.6729999999999998e-01  -6.6600000000000006e-02  -8.7700000000000000e-02   2.1084999999999998e+00   5.3369999999999995e-01   2.6118000000000001e+00   4.1420000000000001e-01   2.2130000000000000e-01   2.3440000000000000e-01
  -7.2740000000000005e-01   4.3999999999999997e-02   7.7210000000000001e-01   4.8690000000000000e-01  -7.6100000000000001e-02  -3.9500000000000000e-02   2.0863000000000000e+00   5.1139999999999997e-01   3.5695000000000001e+00   4.4309999999999999e-01   2.5979999999999998e-01   2.5209999999999999e-01
  -5.2900000000000003e-01  -2.6379999999999998e-01   1.3725000000000001e+00   3.4370000000000001e-01  -1.1420000000000000e-01  -1.0090000000000000e-01   2.3527000000000000e+00   6.2260000000000004e-01   2.7858999999999998e+00   5.0090000000000001e-01   1.8279999999999999e-01   2.3440000000000000e-01
  -4.6289999999999998e-01  -6.6000000000000003e-02   1.0294000000000001e+00   3.3420000000000000e-01  -6.6600000000000006e-02  -3.5099999999999999e-02   2.2860999999999998e+00   6.2260000000000004e-01   2.8730000000000002e+00   3.6599999999999999e-01   1.7319999999999999e-01   2.4770000000000000e-01
  -6.1719999999999997e-01   6.6000000000000003e-02   1.0294000000000001e+00   4.2959999999999998e-01  -1.0470000000000000e-01  -8.3299999999999999e-02   2.0196999999999998e+00   5.3369999999999995e-01   3.3083000000000000e+00   4.2380000000000001e-01   1.8279999999999999e-01   2.1229999999999999e-01
  -5.7310000000000005e-01   0.0000000000000000e+00   1.2867999999999999e+00   4.2959999999999998e-01  -3.8100000000000002e-02  -7.8899999999999998e-02   2.1528999999999998e+00   5.3369999999999995e-01   2.8730000000000002e+00   5.0090000000000001e-01   2.2130000000000000e-01   1.9910000000000000e-01
  -5.7310000000000005e-01  -6.6000000000000003e-02   9.4359999999999999e-01   4.1049999999999998e-01  -1.4269999999999999e-01  -1.0090000000000000e-01   2.0863000000000000e+00   4.6689999999999998e-01   2.1764999999999999e+00   4.4309999999999999e-01   1.8279999999999999e-01   2.0349999999999999e-01
  -6.6130000000000000e-01  -1.9789999999999999e-01   1.3725000000000001e+00   5.2510000000000001e-01   5.7099999999999998e-02  -9.6500000000000002e-02   1.9753000000000001e+00   4.8920000000000002e-01   3.3953000000000002e+00   3.6599999999999999e-01   2.0210000000000000e-01   2.4329999999999999e-01
  -5.5110000000000003e-01   0.0000000000000000e+00   8.5780000000000001e-01   4.6779999999999999e-01  -1.0470000000000000e-01  -5.7000000000000002e-02   2.1751000000000000e+00   4.2249999999999999e-01   2.9600000000000000e+00   4.3350000000000000e-01   1.7319999999999999e-01   2.1679999999999999e-01
  -5.2900000000000003e-01   1.3189999999999999e-01   1.0294000000000001e+00   3.9140000000000003e-01  -1.1420000000000000e-01  -7.4499999999999997e-02   1.9753000000000001e+00   3.1130000000000002e-01   3.3083000000000000e+00   3.7569999999999998e-01   2.1170000000000000e-01   2.4329999999999999e-01
  -7.4939999999999996e-01   1.3189999999999999e-01   1.0294000000000001e+00   3.8190000000000002e-01  -1.7130000000000001e-01  -7.0199999999999999e-02   2.1528999999999998e+00   3.7800000000000000e-01   2.8730000000000002e+00   4.3350000000000000e-01   2.4060000000000001e-01   2.5209999999999999e-01
  -4.4080000000000003e-01  -2.8580000000000000e-01   1.0294000000000001e+00   4.1049999999999998e-01  -8.5599999999999996e-02  -6.5799999999999997e-02   2.1307000000000000e+00   6.0040000000000004e-01   3.2212000000000001e+00   5.4910000000000003e-01   1.8279999999999999e-01   2.4329999999999999e-01
  -5.0700000000000001e-01  -2.1980000000000000e-01   1.3725000000000001e+00   4.2009999999999997e-01  -1.5229999999999999e-01  -9.2100000000000001e-02   2.1307000000000000e+00   4.0020000000000000e-01   2.8730000000000002e+00   4.6239999999999998e-01   2.1170000000000000e-01   2.5659999999999999e-01
  -5.0700000000000001e-01  -1.0990000000000000e-01   7.7210000000000001e-01   3.5330000000000000e-01  -4.7600000000000003e-02  -5.2600000000000001e-02   2.2195000000000000e+00   4.4469999999999998e-01   2.6118000000000001e+00   5.5869999999999997e-01   2.8870000000000001e-01   2.4770000000000000e-01
  -7.9349999999999998e-01  -8.7900000000000006e-02   8.5780000000000001e-01   4.7739999999999999e-01  -1.2370000000000000e-01  -9.6500000000000002e-02   1.9753000000000001e+00   6.4480000000000004e-01   3.0470999999999999e+00   4.8159999999999997e-01   2.5979999999999998e-01   2.3890000000000000e-01
  -7.0530000000000004e-01   8.7900000000000006e-02   9.4359999999999999e-01   4.5829999999999999e-01  -1.9000000000000000e-02  -7.0199999999999999e-02   2.1084999999999998e+00   6.0040000000000004e-01   2.6989000000000001e+00   3.8529999999999998e-01   2.0210000000000000e-01   2.4329999999999999e-01
  -5.7310000000000005e-01   1.3189999999999999e-01   6.0050000000000003e-01   4.8690000000000000e-01  -7.6100000000000001e-02  -5.2600000000000001e-02   2.1307000000000000e+00   6.4480000000000004e-01   2.6118000000000001e+00   4.3350000000000000e-01   2.2130000000000000e-01   2.1679999999999999e-01
  -4.6289999999999998e-01  -2.1999999999999999e-02   1.1152000000000000e+00   4.0100000000000002e-01   3.8100000000000002e-02  -9.2100000000000001e-02   2.0640999999999998e+00   5.7809999999999995e-01   3.4824000000000002e+00   4.4309999999999999e-01   2.7900000000000003e-01   2.2559999999999999e-01
  -5.7310000000000005e-01   8.7900000000000006e-02   1.0294000000000001e+00   4.5829999999999999e-01  -1.2370000000000000e-01  -7.0199999999999999e-02   2.0196999999999998e+00   5.1139999999999997e-01   2.5247000000000002e+00   4.4309999999999999e-01   1.1550000000000001e-01   2.7870000000000000e-01
  -5.7310000000000005e-01   0.0000000000000000e+00   8.5800000000000001e-02   4.6779999999999999e-01  -9.4999999999999998e-03  -6.5799999999999997e-02   2.1972999999999998e+00   5.5589999999999995e-01   2.3506000000000000e+00   4.7199999999999998e-01   2.3089999999999999e-01   2.1679999999999999e-01
  -6.1719999999999997e-01  -1.5390000000000001e-01   5.1470000000000005e-01   4.3919999999999998e-01  -1.1420000000000000e-01  -6.1400000000000003e-02   2.1528999999999998e+00   6.4480000000000004e-01   2.3506000000000000e+00   3.2750000000000001e-01   1.6360000000000000e-01   2.6979999999999998e-01
  -5.9509999999999996e-01   2.1999999999999999e-02   2.5740000000000002e-01   3.8190000000000002e-01  -6.6600000000000006e-02  -6.5799999999999997e-02   2.2860999999999998e+00   4.2249999999999999e-01   2.7858999999999998e+00   4.9130000000000001e-01   2.4060000000000001e-01   2.1229999999999999e-01
  -5.0700000000000001e-01  -4.3999999999999997e-02   9.4359999999999999e-01   3.7240000000000001e-01  -3.8100000000000002e-02  -9.2100000000000001e-02   2.1307000000000000e+00   4.8920000000000002e-01   2.8730000000000002e+00   5.1049999999999995e-01   2.1170000000000000e-01   2.4329999999999999e-01
  -3.9679999999999999e-01  -1.5390000000000001e-01   0.0000000000000000e+00   4.1049999999999998e-01  -1.4269999999999999e-01  -7.4499999999999997e-02   2.2195000000000000e+00   4.6689999999999998e-01   2.8730000000000002e+00   4.1420000000000001e-01   2.4060000000000001e-01   2.3890000000000000e-01
  -8.3760000000000001e-01  -8.7900000000000006e-02   1.1152000000000000e+00   3.8190000000000002e-01  -9.5200000000000007e-02  -7.0199999999999999e-02   1.9975000000000001e+00   5.5589999999999995e-01   2.7858999999999998e+00   4.5269999999999999e-01   2.6939999999999997e-01   1.7690000000000000e-01
  -7.0530000000000004e-01   6.6000000000000003e-02   9.4359999999999999e-01   4.7739999999999999e-01  -5.7099999999999998e-02  -9.6500000000000002e-02   2.1307000000000000e+00   5.3369999999999995e-01   3.0470999999999999e+00   4.7199999999999998e-01   2.7900000000000003e-01   2.1229999999999999e-01
  -7.2740000000000005e-01  -6.6000000000000003e-02   1.1152000000000000e+00   4.1049999999999998e-01  -5.7099999999999998e-02  -9.2100000000000001e-02   2.0419000000000000e+00   6.8930000000000002e-01   2.6118000000000001e+00   4.4309999999999999e-01   2.2130000000000000e-01   1.9910000000000000e-01
  -5.2900000000000003e-01  -1.0990000000000000e-01   4.2890000000000000e-01   3.9140000000000003e-01  -2.8500000000000001e-02  -8.3299999999999999e-02   2.0419000000000000e+00   4.2249999999999999e-01   3.2212000000000001e+00   4.1420000000000001e-01   2.3089999999999999e-01   2.1679999999999999e-01
  -7.2740000000000005e-01  -2.4179999999999999e-01   6.8630000000000002e-01   4.3919999999999998e-01  -6.6600000000000006e-02  -9.6500000000000002e-02   2.2639000000000000e+00   6.0040000000000004e-01   3.1341999999999999e+00   4.5269999999999999e-01   2.0210000000000000e-01   2.2559999999999999e-01
  -6.6130000000000000e-01   0.0000000000000000e+00   1.0294000000000001e+00   3.7240000000000001e-01  -8.5599999999999996e-02  -9.6500000000000002e-02   2.1751000000000000e+00   4.2249999999999999e-01   2.5247000000000002e+00   4.2380000000000001e-01   1.9239999999999999e-01   1.9910000000000000e-01
  -7.2740000000000005e-01   0.0000000000000000e+00   2.5740000000000002e-01   3.9140000000000003e-01  -9.5200000000000007e-02  -8.3299999999999999e-02   1.9088000000000001e+00   5.3369999999999995e-01   2.5247000000000002e+00   4.4309999999999999e-01   2.3089999999999999e-01   2.6100000000000001e-01
  -4.1880000000000001e-01   2.4179999999999999e-01   9.4359999999999999e-01   4.7739999999999999e-01  -6.6600000000000006e-02  -7.4499999999999997e-02   2.1084999999999998e+00   4.4469999999999998e-01   3.1341999999999999e+00   4.6239999999999998e-01   2.5019999999999998e-01   2.2559999999999999e-01
  -6.6130000000000000e-01   2.1999999999999999e-02   1.4582999999999999e+00   3.1509999999999999e-01  -1.5229999999999999e-01  -7.8899999999999998e-02   2.3527000000000000e+00   4.2249999999999999e-01   2.0893999999999999e+00   5.0090000000000001e-01   2.4060000000000001e-01   2.4329999999999999e-01
  -4.1880000000000001e-01  -2.4179999999999999e-01   7.7210000000000001e-01   4.2959999999999998e-01  -5.7099999999999998e-02  -7.4499999999999997e-02   2.1084999999999998e+00   4.2249999999999999e-01   2.2635999999999998e+00   4.1420000000000001e-01   2.2130000000000000e-01   1.9460000000000000e-01
  -3.3060000000000000e-01  -8.7900000000000006e-02   1.2867999999999999e+00   3.9140000000000003e-01  -9.5200000000000007e-02  -4.3900000000000002e-02   2.3083000000000000e+00   6.4480000000000004e-01   2.3506000000000000e+00   3.5639999999999999e-01   1.6360000000000000e-01   2.0349999999999999e-01
  -8.3760000000000001e-01   2.1980000000000000e-01   6.0050000000000003e-01   4.2959999999999998e-01  -3.8100000000000002e-02  -3.9500000000000000e-02   2.1307000000000000e+00   1.7790000000000000e-01   2.7858999999999998e+00   4.0460000000000002e-01   1.9239999999999999e-01   2.3890000000000000e-01
  -1.0801000000000001e+00  -3.5170000000000001e-01   1.2867999999999999e+00   4.2009999999999997e-01  -7.6100000000000001e-02  -2.6300000000000000e-02   2.0863000000000000e+00   4.4469999999999998e-01   2.1764999999999999e+00   5.2020000000000000e-01   2.2130000000000000e-01   2.2120000000000001e-01
   8.8200000000000001e-02  -4.3999999999999997e-02   7.7210000000000001e-01   3.4370000000000001e-01  -9.4999999999999998e-03  -6.5799999999999997e-02   1.9532000000000000e+00   4.4469999999999998e-01   3.1341999999999999e+00   4.4309999999999999e-01   2.6939999999999997e-01   2.6100000000000001e-01
  -5.2900000000000003e-01   2.1999999999999999e-02   1.5441000000000000e+00   4.0100000000000002e-01  -3.8100000000000002e-02  -9.6500000000000002e-02   2.1307000000000000e+00   5.7809999999999995e-01   1.8283000000000000e+00   4.2380000000000001e-01   1.4430000000000001e-01   2.0790000000000000e-01
  -7.2740000000000005e-01  -2.1999999999999999e-02   1.7160000000000000e-01   4.1049999999999998e-01  -1.0470000000000000e-01  -5.7000000000000002e-02   2.1084999999999998e+00   4.6689999999999998e-01   2.9600000000000000e+00   4.1420000000000001e-01   1.4430000000000001e-01   2.2559999999999999e-01
  -9.2579999999999996e-01  -6.6000000000000003e-02   6.8630000000000002e-01   3.8190000000000002e-01  -2.8500000000000001e-02  -7.0199999999999999e-02   1.9753000000000001e+00   6.0040000000000004e-01   4.7012999999999998e+00   3.6599999999999999e-01   2.4060000000000001e-01   2.3440000000000000e-01
  -3.3060000000000000e-01   4.3999999999999997e-02   8.5780000000000001e-01   4.2009999999999997e-01  -1.7130000000000001e-01  -2.6300000000000000e-02   2.1751000000000000e+00   5.7809999999999995e-01   2.9600000000000000e+00   5.5869999999999997e-01   1.7319999999999999e-01   2.4329999999999999e-01
  -4.6289999999999998e-01   6.6000000000000003e-02   7.7210000000000001e-01   2.7689999999999998e-01  -9.5200000000000007e-02  -7.0199999999999999e-02   2.3083000000000000e+00   2.6679999999999998e-01   9.5770000000000000e-01   3.5639999999999999e-01   3.1750000000000000e-01   2.3890000000000000e-01
  -1.3887000000000000e+00   8.7900000000000006e-02   2.5740000000000002e-01   3.5330000000000000e-01  -8.5599999999999996e-02  -6.5799999999999997e-02   2.0196999999999998e+00  -8.8900000000000007e-02   3.2212000000000001e+00   5.6830000000000003e-01   2.8870000000000001e-01   2.3000000000000001e-01
  -5.5110000000000003e-01   1.7590000000000000e-01   8.5780000000000001e-01   4.2959999999999998e-01  -1.2370000000000000e-01  -4.3900000000000002e-02   1.6424000000000001e+00   1.6010000000000000e+00   4.6142000000000003e+00   5.9719999999999995e-01   2.9830000000000001e-01   2.7429999999999999e-01
  -3.0859999999999999e-01  -1.3189999999999999e-01   1.2867999999999999e+00   3.5330000000000000e-01  -6.6600000000000006e-02  -7.4499999999999997e-02   2.1307000000000000e+00   4.4469999999999998e-01   1.3059000000000001e+00   4.6239999999999998e-01   1.8279999999999999e-01   1.9910000000000000e-01
  -3.7469999999999998e-01  -2.1999999999999999e-02   1.5441000000000000e+00   4.4869999999999999e-01  -5.7099999999999998e-02  -1.0090000000000000e-01   3.0185000000000000e+00  -5.3369999999999995e-01   2.4377000000000000e+00   3.8529999999999998e-01   0.0000000000000000e+00   1.8140000000000001e-01
  -8.3760000000000001e-01   1.3189999999999999e-01   1.3725000000000001e+00   3.8190000000000002e-01   9.4999999999999998e-03  -7.0199999999999999e-02   1.2873000000000001e+00   2.1124000000000001e+00   4.1788999999999996e+00   3.3710000000000001e-01   2.7900000000000003e-01   2.3890000000000000e-01
  -8.1559999999999999e-01   8.7900000000000006e-02   4.2890000000000000e-01   4.1049999999999998e-01  -8.5599999999999996e-02  -2.1899999999999999e-02   2.1307000000000000e+00   4.0020000000000000e-01   2.8730000000000002e+00   4.3350000000000000e-01   2.7900000000000003e-01   2.7429999999999999e-01
  -3.5270000000000001e-01  -4.3999999999999997e-02  -8.5800000000000001e-02   4.5829999999999999e-01  -3.8100000000000002e-02  -6.1400000000000003e-02   2.6190000000000002e+00  -7.5600000000000001e-01   2.1764999999999999e+00   2.9859999999999998e-01   1.9239999999999999e-01   2.4770000000000000e-01
  -6.6130000000000000e-01  -1.7590000000000000e-01   1.5441000000000000e+00   3.0549999999999999e-01  -8.5599999999999996e-02  -3.5099999999999999e-02   2.0419000000000000e+00   1.6677000000000000e+00   3.4824000000000002e+00   4.4309999999999999e-01   2.3089999999999999e-01   2.6100000000000001e-01
  -7.4939999999999996e-01   1.9789999999999999e-01   6.8630000000000002e-01   5.1559999999999995e-01  -8.5599999999999996e-02  -3.9500000000000000e-02   2.1528999999999998e+00   4.0020000000000000e-01   4.5270999999999999e+00   5.3939999999999999e-01   1.4430000000000001e-01   2.2559999999999999e-01
  -6.1719999999999997e-01  -3.2979999999999998e-01   1.4582999999999999e+00   3.5330000000000000e-01  -6.6600000000000006e-02  -6.1400000000000003e-02   2.3971000000000000e+00   1.1119999999999999e-01   1.0447000000000000e+00   4.0460000000000002e-01   1.6360000000000000e-01   2.0790000000000000e-01
  -3.7469999999999998e-01  -8.7900000000000006e-02   6.8630000000000002e-01   4.3919999999999998e-01  -4.7600000000000003e-02  -6.1400000000000003e-02   2.2416999999999998e+00   8.2269999999999999e-01   2.2635999999999998e+00   4.8159999999999997e-01   1.8279999999999999e-01   2.5659999999999999e-01
  -6.6130000000000000e-01   6.6000000000000003e-02   8.5780000000000001e-01   4.3919999999999998e-01  -2.8500000000000001e-02  -1.0520000000000000e-01   2.2416999999999998e+00   7.3380000000000001e-01   4.4401000000000002e+00   5.4910000000000003e-01   2.5979999999999998e-01   2.5659999999999999e-01
  -7.2740000000000005e-01  -6.6000000000000003e-02   9.4359999999999999e-01   4.1049999999999998e-01   9.4999999999999998e-03  -1.3200000000000000e-02   2.1084999999999998e+00   4.4469999999999998e-01   2.6989000000000001e+00   4.0460000000000002e-01   2.7900000000000003e-01   2.1679999999999999e-01
  -8.8170000000000004e-01   1.5390000000000001e-01   1.7160000000000000e-01   4.2959999999999998e-01  -3.8100000000000002e-02  -1.7500000000000002e-02   2.4636000000000000e+00   0.0000000000000000e+00   2.0024000000000002e+00   4.5269999999999999e-01   2.0210000000000000e-01   2.1679999999999999e-01
  -7.9349999999999998e-01  -4.3999999999999997e-02   5.1470000000000005e-01   3.9140000000000003e-01  -4.7600000000000003e-02  -8.7700000000000000e-02   1.8866000000000001e+00   8.6719999999999997e-01   4.0048000000000004e+00   4.8159999999999997e-01   2.7900000000000003e-01   2.1679999999999999e-01
  -5.9509999999999996e-01  -2.1999999999999999e-02   7.7210000000000001e-01   4.1049999999999998e-01  -1.3320000000000001e-01  -1.0090000000000000e-01   1.6424000000000001e+00   9.3389999999999995e-01   2.6989000000000001e+00   4.7199999999999998e-01   2.4060000000000001e-01   2.2559999999999999e-01
  -6.3919999999999999e-01   6.6000000000000003e-02   2.5740000000000002e-01   2.3870000000000000e-01  -9.4999999999999998e-03  -7.0199999999999999e-02   2.4413999999999998e+00  -3.1130000000000002e-01   1.9153000000000000e+00   4.4309999999999999e-01   7.6999999999999999e-02   2.3000000000000001e-01
  -5.0700000000000001e-01   4.3999999999999997e-02   9.4359999999999999e-01   3.9140000000000003e-01  -7.6100000000000001e-02  -8.3299999999999999e-02   2.1972999999999998e+00   8.2269999999999999e-01   2.7858999999999998e+00   4.9130000000000001e-01   2.3089999999999999e-01   2.4770000000000000e-01
  -3.9679999999999999e-01   0.0000000000000000e+00   1.2867999999999999e+00   3.8190000000000002e-01  -5.7099999999999998e-02  -4.8200000000000000e-02   1.8200000000000001e+00   6.0040000000000004e-01   3.0470999999999999e+00   5.6830000000000003e-01   1.9239999999999999e-01   2.6100000000000001e-01
  -6.6130000000000000e-01   4.3999999999999997e-02   1.2010000000000001e+00   3.0549999999999999e-01  -1.1420000000000000e-01  -2.1899999999999999e-02   2.2639000000000000e+00  -4.4499999999999998e-02   2.5247000000000002e+00   4.6239999999999998e-01   2.3089999999999999e-01   2.1679999999999999e-01
  -6.1719999999999997e-01   4.3999999999999997e-02   1.6298999999999999e+00   4.2959999999999998e-01  -8.5599999999999996e-02  -7.8899999999999998e-02   1.9310000000000000e+00   6.0040000000000004e-01   2.8730000000000002e+00   4.6239999999999998e-01   2.2130000000000000e-01   2.1229999999999999e-01
  -6.1719999999999997e-01  -8.7900000000000006e-02   5.1470000000000005e-01   4.2009999999999997e-01  -1.0470000000000000e-01  -7.8899999999999998e-02   2.2195000000000000e+00   8.0049999999999999e-01   2.6118000000000001e+00   4.8159999999999997e-01   2.5019999999999998e-01   2.0790000000000000e-01
  -4.8490000000000000e-01  -1.0990000000000000e-01   6.8630000000000002e-01   4.1049999999999998e-01   6.6600000000000006e-02  -9.6500000000000002e-02   2.3304999999999998e+00   5.5589999999999995e-01   2.9600000000000000e+00   4.2380000000000001e-01   2.5979999999999998e-01   2.1679999999999999e-01
  -6.3919999999999999e-01  -1.7590000000000000e-01   9.4359999999999999e-01   3.5330000000000000e-01  -5.7099999999999998e-02  -1.1840000000000001e-01   2.1751000000000000e+00   5.7809999999999995e-01   2.3506000000000000e+00   4.8159999999999997e-01   3.2710000000000000e-01   2.2120000000000001e-01
  -7.2740000000000005e-01  -1.0990000000000000e-01   1.0294000000000001e+00   3.8190000000000002e-01  -4.7600000000000003e-02  -7.4499999999999997e-02   2.0196999999999998e+00   5.7809999999999995e-01   2.5247000000000002e+00   5.2020000000000000e-01   1.2509999999999999e-01   2.3890000000000000e-01
  -8.1559999999999999e-01   2.1980000000000000e-01   6.0050000000000003e-01   4.8690000000000000e-01  -8.5599999999999996e-02  -6.1400000000000003e-02   2.0640999999999998e+00   5.3369999999999995e-01   2.4377000000000000e+00   4.4309999999999999e-01   1.9239999999999999e-01   2.3000000000000001e-01
  -7.2740000000000005e-01   6.6000000000000003e-02   1.1152000000000000e+00   3.9140000000000003e-01  -1.1420000000000000e-01  -6.5799999999999997e-02   2.1972999999999998e+00   5.3369999999999995e-01   2.0893999999999999e+00   5.1049999999999995e-01   1.9239999999999999e-01   2.7870000000000000e-01
  -5.9509999999999996e-01   6.6000000000000003e-02   1.0294000000000001e+00   4.2009999999999997e-01  -1.1420000000000000e-01  -7.8899999999999998e-02   2.2416999999999998e+00   6.0040000000000004e-01   2.9600000000000000e+00   4.1420000000000001e-01   1.7319999999999999e-01   2.0349999999999999e-01
  -7.4939999999999996e-01  -6.6000000000000003e-02   1.1152000000000000e+00   5.1559999999999995e-01  -1.1420000000000000e-01  -1.2280000000000001e-01   1.9310000000000000e+00   6.8930000000000002e-01   2.3506000000000000e+00   5.3939999999999999e-01   1.8279999999999999e-01   2.8310000000000002e-01
  -7.9349999999999998e-01  -1.0990000000000000e-01   8.5780000000000001e-01   3.5330000000000000e-01  -1.4269999999999999e-01  -4.4000000000000003e-03   2.2860999999999998e+00   1.3339999999999999e-01   2.0024000000000002e+00   4.5269999999999999e-01   1.4430000000000001e-01   2.3000000000000001e-01
  -5.9509999999999996e-01  -4.3999999999999997e-02   4.2890000000000000e-01   3.5330000000000000e-01   3.8100000000000002e-02  -7.4499999999999997e-02   1.9975000000000001e+00   6.2260000000000004e-01   2.5247000000000002e+00   4.4309999999999999e-01   2.1170000000000000e-01   2.3890000000000000e-01
  -5.2900000000000003e-01  -1.3189999999999999e-01   6.8630000000000002e-01   3.9140000000000003e-01  -8.5599999999999996e-02  -8.3299999999999999e-02   2.2416999999999998e+00   8.2269999999999999e-01   2.0893999999999999e+00   3.3710000000000001e-01   2.6939999999999997e-01   2.1679999999999999e-01
  -4.8490000000000000e-01   2.1999999999999999e-02   3.4310000000000002e-01   3.9140000000000003e-01   0.0000000000000000e+00  -6.1400000000000003e-02   2.0640999999999998e+00   2.2239999999999999e-01   2.4377000000000000e+00   5.6830000000000003e-01   2.4060000000000001e-01   2.2120000000000001e-01
  -6.3919999999999999e-01  -1.3189999999999999e-01   1.2010000000000001e+00   3.6280000000000001e-01  -2.8500000000000001e-02  -7.4499999999999997e-02   2.1751000000000000e+00   6.2260000000000004e-01   2.5247000000000002e+00   4.0460000000000002e-01   2.7900000000000003e-01   2.3440000000000000e-01
  -5.5110000000000003e-01   0.0000000000000000e+00   6.8630000000000002e-01   4.2959999999999998e-01  -2.8500000000000001e-02  -8.3299999999999999e-02   1.9975000000000001e+00   6.8930000000000002e-01   3.5695000000000001e+00   4.7199999999999998e-01   2.7900000000000003e-01   2.5659999999999999e-01
  -5.7310000000000005e-01  -2.1999999999999999e-02   1.2867999999999999e+00   3.8190000000000002e-01  -6.6600000000000006e-02  -7.8899999999999998e-02   2.2416999999999998e+00   1.5559999999999999e-01   2.5247000000000002e+00   4.5269999999999999e-01   3.1750000000000000e-01   2.1679999999999999e-01
  -5.5110000000000003e-01  -1.5390000000000001e-01   1.1152000000000000e+00   4.5829999999999999e-01  -1.5229999999999999e-01  -3.5099999999999999e-02   2.1084999999999998e+00   4.8920000000000002e-01   2.6989000000000001e+00   5.0090000000000001e-01   2.5979999999999998e-01   1.6810000000000000e-01
  -5.7310000000000005e-01  -1.0990000000000000e-01   7.7210000000000001e-01   3.6280000000000001e-01  -4.7600000000000003e-02  -6.1400000000000003e-02   2.2416999999999998e+00   6.0040000000000004e-01   3.2212000000000001e+00   4.3350000000000000e-01   1.5400000000000000e-01   2.1229999999999999e-01
  -7.4939999999999996e-01  -2.1999999999999999e-02   7.7210000000000001e-01   4.5829999999999999e-01  -1.9000000000000000e-02  -6.5799999999999997e-02   2.0640999999999998e+00   4.2249999999999999e-01   3.1341999999999999e+00   5.1049999999999995e-01   7.6999999999999999e-02   2.7870000000000000e-01
  -4.8490000000000000e-01  -2.8580000000000000e-01   4.2890000000000000e-01   3.1509999999999999e-01  -3.8100000000000002e-02  -8.3299999999999999e-02   2.0419000000000000e+00   3.5580000000000001e-01   2.3506000000000000e+00   4.9130000000000001e-01   1.3469999999999999e-01   2.5659999999999999e-01
  -5.7310000000000005e-01   1.0990000000000000e-01   8.5800000000000001e-02   4.0100000000000002e-01  -1.4269999999999999e-01  -7.0199999999999999e-02   2.0863000000000000e+00   5.3369999999999995e-01   2.1764999999999999e+00   4.4309999999999999e-01   1.7319999999999999e-01   1.7690000000000000e-01
  -7.9349999999999998e-01   8.7900000000000006e-02   3.4310000000000002e-01   4.8690000000000000e-01  -1.0470000000000000e-01  -1.0520000000000000e-01   2.2416999999999998e+00   6.8930000000000002e-01   2.6989000000000001e+00   4.8159999999999997e-01   2.6939999999999997e-01   2.3890000000000000e-01
  -5.2900000000000003e-01  -8.7900000000000006e-02   7.7210000000000001e-01   4.8690000000000000e-01  -9.4999999999999998e-03  -1.1840000000000001e-01   2.0419000000000000e+00   3.7800000000000000e-01   2.6118000000000001e+00   4.9130000000000001e-01   1.5400000000000000e-01   2.1679999999999999e-01
  -5.0700000000000001e-01  -1.0990000000000000e-01   8.5780000000000001e-01   4.7739999999999999e-01  -1.4269999999999999e-01  -5.2600000000000001e-02   2.1084999999999998e+00   4.6689999999999998e-01   2.3506000000000000e+00   5.3939999999999999e-01   1.9239999999999999e-01   2.1679999999999999e-01
  -4.1880000000000001e-01   2.1999999999999999e-02   6.0050000000000003e-01   3.9140000000000003e-01  -1.2370000000000000e-01  -7.8899999999999998e-02   2.0640999999999998e+00   4.4469999999999998e-01   3.0470999999999999e+00   4.3350000000000000e-01   2.1170000000000000e-01   2.5659999999999999e-01
  -5.5110000000000003e-01  -2.1999999999999999e-02   3.4310000000000002e-01   4.8690000000000000e-01  -7.6100000000000001e-02  -7.4499999999999997e-02   2.0196999999999998e+00   4.4469999999999998e-01   2.0024000000000002e+00   5.0090000000000001e-01   2.0210000000000000e-01   2.1229999999999999e-01
  -6.6130000000000000e-01  -8.7900000000000006e-02   0.0000000000000000e+00   4.2959999999999998e-01  -1.1420000000000000e-01  -5.2600000000000001e-02   2.0640999999999998e+00   4.2249999999999999e-01   2.0024000000000002e+00   3.8529999999999998e-01   2.2130000000000000e-01   2.2559999999999999e-01
  -7.0530000000000004e-01   8.7900000000000006e-02   9.4359999999999999e-01   4.2959999999999998e-01  -9.4999999999999998e-03  -5.7000000000000002e-02   2.2195000000000000e+00   2.6679999999999998e-01   2.8730000000000002e+00   4.6239999999999998e-01   2.0210000000000000e-01   2.5209999999999999e-01
  -4.8490000000000000e-01  -2.1999999999999999e-02   2.5740000000000002e-01   3.8190000000000002e-01  -1.9000000000000000e-02  -1.0960000000000000e-01   2.1528999999999998e+00   5.1139999999999997e-01   3.3953000000000002e+00   4.1420000000000001e-01   1.8279999999999999e-01   2.3000000000000001e-01
  -5.0700000000000001e-01  -1.3189999999999999e-01   1.2010000000000001e+00   3.5330000000000000e-01  -1.1420000000000000e-01  -5.2600000000000001e-02   2.0419000000000000e+00   4.0020000000000000e-01   2.1764999999999999e+00   4.6239999999999998e-01   2.6939999999999997e-01   2.4770000000000000e-01
  -4.4080000000000003e-01  -4.3999999999999997e-02   5.1470000000000005e-01   4.2009999999999997e-01  -8.5599999999999996e-02  -5.7000000000000002e-02   2.2195000000000000e+00   6.4480000000000004e-01   2.3506000000000000e+00   5.0090000000000001e-01   2.4060000000000001e-01   2.1229999999999999e-01
  -6.6130000000000000e-01  -1.3189999999999999e-01   8.5780000000000001e-01   4.2959999999999998e-01  -8.5599999999999996e-02  -6.5799999999999997e-02   2.0863000000000000e+00   6.2260000000000004e-01   3.3083000000000000e+00   5.2020000000000000e-01   2.0210000000000000e-01   2.0790000000000000e-01
  -7.0530000000000004e-01   0.0000000000000000e+00   6.0050000000000003e-01   4.2009999999999997e-01  -4.7600000000000003e-02  -6.1400000000000003e-02   2.2639000000000000e+00   5.1139999999999997e-01   3.3953000000000002e+00   4.7199999999999998e-01   2.2130000000000000e-01   2.5209999999999999e-01
  -4.8490000000000000e-01  -4.3999999999999997e-02   1.0294000000000001e+00   3.5330000000000000e-01  -2.8500000000000001e-02  -6.5799999999999997e-02   2.0863000000000000e+00   2.8910000000000002e-01   2.7858999999999998e+00   4.1420000000000001e-01   2.7900000000000003e-01   2.2559999999999999e-01
  -6.8330000000000002e-01   1.7590000000000000e-01   1.0294000000000001e+00   4.3919999999999998e-01   0.0000000000000000e+00  -8.7700000000000000e-02   1.9975000000000001e+00   6.6710000000000003e-01   3.3083000000000000e+00   5.1049999999999995e-01   2.1170000000000000e-01   2.5209999999999999e-01
  -5.7310000000000005e-01  -1.0990000000000000e-01   1.3725000000000001e+00   4.4869999999999999e-01   0.0000000000000000e+00  -7.4499999999999997e-02   2.0196999999999998e+00   6.6710000000000003e-01   2.7858999999999998e+00   4.8159999999999997e-01   2.4060000000000001e-01   2.4329999999999999e-01
  -5.0700000000000001e-01  -6.6000000000000003e-02   3.4310000000000002e-01   3.8190000000000002e-01  -1.4269999999999999e-01  -4.3900000000000002e-02   2.0196999999999998e+00   4.0020000000000000e-01   2.6118000000000001e+00   4.2380000000000001e-01   2.4060000000000001e-01   2.0790000000000000e-01
  -5.5110000000000003e-01  -2.1999999999999999e-02   6.0050000000000003e-01   3.3420000000000000e-01  -1.1420000000000000e-01  -3.9500000000000000e-02   2.0419000000000000e+00   3.3350000000000002e-01   3.3083000000000000e+00   4.6239999999999998e-01   1.8279999999999999e-01   2.1679999999999999e-01
  -7.7149999999999996e-01  -6.6000000000000003e-02   8.5780000000000001e-01   4.1049999999999998e-01  -1.3320000000000001e-01  -2.1899999999999999e-02   1.9532000000000000e+00   5.1139999999999997e-01   3.5695000000000001e+00   3.9489999999999997e-01   2.2130000000000000e-01   2.1679999999999999e-01
  -5.5110000000000003e-01  -2.6379999999999998e-01   5.1470000000000005e-01   4.4869999999999999e-01  -1.1420000000000000e-01  -6.5799999999999997e-02   2.2416999999999998e+00   4.2249999999999999e-01   2.8730000000000002e+00   4.6239999999999998e-01   2.5979999999999998e-01   2.6100000000000001e-01
  -5.0700000000000001e-01  -2.1999999999999999e-02   5.1470000000000005e-01   4.1049999999999998e-01  -8.5599999999999996e-02  -1.3200000000000000e-02   2.2195000000000000e+00   4.6689999999999998e-01   3.3083000000000000e+00   4.9130000000000001e-01   2.5019999999999998e-01   2.0349999999999999e-01
  -5.7310000000000005e-01   8.7900000000000006e-02   4.2890000000000000e-01   4.0100000000000002e-01  -1.3320000000000001e-01  -9.2100000000000001e-02   2.0863000000000000e+00   5.7809999999999995e-01   2.7858999999999998e+00   5.2980000000000005e-01   2.4060000000000001e-01   2.1229999999999999e-01
  -7.7149999999999996e-01  -1.0990000000000000e-01   7.7210000000000001e-01   3.5330000000000000e-01   2.8500000000000001e-02  -7.4499999999999997e-02   2.0640999999999998e+00   4.2249999999999999e-01   2.4377000000000000e+00   4.2380000000000001e-01   2.7900000000000003e-01   1.8579999999999999e-01
  -7.7149999999999996e-01   1.9789999999999999e-01   2.0588000000000002e+00   4.0100000000000002e-01  -5.7099999999999998e-02  -7.0199999999999999e-02   2.1972999999999998e+00   5.1139999999999997e-01   2.7858999999999998e+00   5.0090000000000001e-01   2.6939999999999997e-01   2.2559999999999999e-01
  -6.1719999999999997e-01   2.4179999999999999e-01  -1.7160000000000000e-01   4.5829999999999999e-01  -1.1420000000000000e-01  -6.5799999999999997e-02   2.2860999999999998e+00   4.6689999999999998e-01   2.4377000000000000e+00   4.4309999999999999e-01   2.4060000000000001e-01   2.3440000000000000e-01
  -7.0530000000000004e-01   1.3189999999999999e-01   4.2890000000000000e-01   5.0600000000000001e-01  -7.6100000000000001e-02  -5.7000000000000002e-02   2.2860999999999998e+00   6.2260000000000004e-01   2.5247000000000002e+00   5.0090000000000001e-01   1.6360000000000000e-01   2.1679999999999999e-01
  -7.4939999999999996e-01   0.0000000000000000e+00   9.4359999999999999e-01   4.1049999999999998e-01  -4.7600000000000003e-02  -6.5799999999999997e-02   2.1528999999999998e+00   4.2249999999999999e-01   2.8730000000000002e+00   4.7199999999999998e-01   1.8279999999999999e-01   2.1679999999999999e-01
  -7.9349999999999998e-01   1.3189999999999999e-01   6.0050000000000003e-01   3.8190000000000002e-01  -1.9000000000000000e-02  -4.3900000000000002e-02   1.9975000000000001e+00   4.8920000000000002e-01   3.2212000000000001e+00   4.4309999999999999e-01   2.5019999999999998e-01   2.0790000000000000e-01
  -7.4939999999999996e-01  -2.1999999999999999e-02   7.7210000000000001e-01   3.5330000000000000e-01  -2.8500000000000001e-02  -8.7700000000000000e-02   2.2639000000000000e+00   4.8920000000000002e-01   2.3506000000000000e+00   4.7199999999999998e-01   2.1170000000000000e-01   2.3440000000000000e-01
  -6.1719999999999997e-01  -1.9789999999999999e-01   1.0294000000000001e+00   4.1049999999999998e-01  -9.5200000000000007e-02  -4.8200000000000000e-02   2.1528999999999998e+00   4.4469999999999998e-01   2.3506000000000000e+00   4.6239999999999998e-01   2.2130000000000000e-01   2.3440000000000000e-01
  -5.7310000000000005e-01  -2.1999999999999999e-02   1.3725000000000001e+00   3.9140000000000003e-01  -2.8500000000000001e-02  -7.8899999999999998e-02   2.0863000000000000e+00   4.4469999999999998e-01   2.4377000000000000e+00   4.6239999999999998e-01   2.1170000000000000e-01   2.5209999999999999e-01
  -7.2740000000000005e-01   6.6000000000000003e-02   4.2890000000000000e-01   3.9140000000000003e-01  -1.9000000000000000e-02  -7.8899999999999998e-02   2.1528999999999998e+00   4.2249999999999999e-01   2.3506000000000000e+00   4.0460000000000002e-01   1.8279999999999999e-01   2.3890000000000000e-01
  -6.6130000000000000e-01  -8.7900000000000006e-02   1.3725000000000001e+00   3.7240000000000001e-01  -7.6100000000000001e-02  -3.9500000000000000e-02   2.1084999999999998e+00   5.7809999999999995e-01   2.4377000000000000e+00   5.7799999999999996e-01   2.1170000000000000e-01   2.2559999999999999e-01
  -7.2740000000000005e-01   0.0000000000000000e+00   1.0294000000000001e+00   3.7240000000000001e-01  -2.8500000000000001e-02  -4.4000000000000003e-03   2.3527000000000000e+00   4.0020000000000000e-01   1.9153000000000000e+00   4.8159999999999997e-01   1.9239999999999999e-01   2.2559999999999999e-01
  -6.8330000000000002e-01   1.9789999999999999e-01   5.1470000000000005e-01   4.9650000000000000e-01   0.0000000000000000e+00  -8.3299999999999999e-02   2.0863000000000000e+00   6.4480000000000004e-01   3.0470999999999999e+00   4.1420000000000001e-01   1.8279999999999999e-01   1.9020000000000001e-01
  -6.8330000000000002e-01  -8.7900000000000006e-02   1.2010000000000001e+00   4.2009999999999997e-01  -5.7099999999999998e-02  -5.7000000000000002e-02   2.0863000000000000e+00   5.5589999999999995e-01   2.7858999999999998e+00   4.7199999999999998e-01   1.5400000000000000e-01   2.4770000000000000e-01
  -4.8490000000000000e-01  -1.0990000000000000e-01   2.5740000000000002e-01   3.9140000000000003e-01  -3.8100000000000002e-02  -1.7500000000000002e-02   2.2416999999999998e+00   5.1139999999999997e-01   2.6989000000000001e+00   3.8529999999999998e-01   2.4060000000000001e-01   2.2120000000000001e-01
  -5.2900000000000003e-01  -6.6000000000000003e-02   8.5780000000000001e-01   4.5829999999999999e-01  -1.2370000000000000e-01  -4.8200000000000000e-02   2.0196999999999998e+00   4.8920000000000002e-01   2.1764999999999999e+00   4.1420000000000001e-01   1.9239999999999999e-01   2.6540000000000002e-01
  -6.1719999999999997e-01  -8.7900000000000006e-02   6.0050000000000003e-01   4.1049999999999998e-01  -5.7099999999999998e-02  -3.5099999999999999e-02   2.1972999999999998e+00   4.6689999999999998e-01   2.5247000000000002e+00   4.9130000000000001e-01   2.4060000000000001e-01   2.6540000000000002e-01
  -6.1719999999999997e-01  -2.1999999999999999e-02   1.7160000000000000e-01   3.7240000000000001e-01  -1.2370000000000000e-01  -4.8200000000000000e-02   2.1084999999999998e+00   3.3350000000000002e-01   2.4377000000000000e+00   5.4910000000000003e-01   2.8870000000000001e-01   2.6100000000000001e-01
  -6.8330000000000002e-01  -8.7900000000000006e-02   3.4310000000000002e-01   3.9140000000000003e-01  -1.1420000000000000e-01  -3.9500000000000000e-02   2.0640999999999998e+00   4.8920000000000002e-01   2.5247000000000002e+00   4.4309999999999999e-01   1.9239999999999999e-01   2.0349999999999999e-01
  -6.6130000000000000e-01  -1.0990000000000000e-01   1.5441000000000000e+00   3.9140000000000003e-01  -6.6600000000000006e-02  -5.7000000000000002e-02   1.9975000000000001e+00   5.7809999999999995e-01   2.2635999999999998e+00   4.0460000000000002e-01   1.5400000000000000e-01   2.5659999999999999e-01
  -5.7310000000000005e-01   0.0000000000000000e+00   1.2010000000000001e+00   4.2959999999999998e-01  -5.7099999999999998e-02  -3.0700000000000002e-02   2.2416999999999998e+00   4.2249999999999999e-01   1.9153000000000000e+00   4.7199999999999998e-01   2.6939999999999997e-01   1.9020000000000001e-01
  -7.7149999999999996e-01  -2.1999999999999999e-02   1.2010000000000001e+00   4.6779999999999999e-01  -6.6600000000000006e-02  -5.7000000000000002e-02   2.1528999999999998e+00   6.2260000000000004e-01   1.9153000000000000e+00   4.7199999999999998e-01   2.9830000000000001e-01   2.6100000000000001e-01
  -5.2900000000000003e-01   1.5390000000000001e-01   5.1470000000000005e-01   5.1559999999999995e-01   0.0000000000000000e+00  -5.2600000000000001e-02   1.9753000000000001e+00   6.2260000000000004e-01   2.6118000000000001e+00   5.1049999999999995e-01   2.1170000000000000e-01   2.4329999999999999e-01
  -7.4939999999999996e-01  -6.6000000000000003e-02   1.1152000000000000e+00   4.0100000000000002e-01  -8.5599999999999996e-02  -9.6500000000000002e-02   2.2195000000000000e+00   5.5589999999999995e-01   2.9600000000000000e+00   3.8529999999999998e-01   1.4430000000000001e-01   1.9460000000000000e-01
  -4.6289999999999998e-01   1.3189999999999999e-01   9.4359999999999999e-01   4.0100000000000002e-01  -6.6600000000000006e-02  -9.6500000000000002e-02   2.3748999999999998e+00   4.4469999999999998e-01   3.1341999999999999e+00   5.1049999999999995e-01   2.2130000000000000e-01   2.4770000000000000e-01
  -6.8330000000000002e-01   1.0990000000000000e-01   1.3725000000000001e+00   3.6280000000000001e-01  -1.4269999999999999e-01  -3.0700000000000002e-02   2.0863000000000000e+00   4.4469999999999998e-01   2.3506000000000000e+00   4.1420000000000001e-01   1.7319999999999999e-01   2.4329999999999999e-01
  -4.4080000000000003e-01  -2.6379999999999998e-01   1.1152000000000000e+00   3.8190000000000002e-01  -2.8500000000000001e-02  -1.1400000000000000e-01   2.0196999999999998e+00   5.5589999999999995e-01   2.6989000000000001e+00   4.4309999999999999e-01   2.3089999999999999e-01   2.4329999999999999e-01
  -7.9349999999999998e-01   2.1999999999999999e-02   1.0294000000000001e+00   4.2009999999999997e-01  -1.0470000000000000e-01  -9.2100000000000001e-02   2.2416999999999998e+00   4.4469999999999998e-01   2.9600000000000000e+00   4.6239999999999998e-01   1.6360000000000000e-01   2.1679999999999999e-01
  -7.9349999999999998e-01  -4.3999999999999997e-02   3.4310000000000002e-01   4.4869999999999999e-01  -1.1420000000000000e-01  -1.1840000000000001e-01   2.1972999999999998e+00   5.1139999999999997e-01   2.6118000000000001e+00   4.4309999999999999e-01   1.5400000000000000e-01   2.2559999999999999e-01
  -4.6289999999999998e-01  -8.7900000000000006e-02   1.2010000000000001e+00   4.2009999999999997e-01  -7.6100000000000001e-02  -1.0520000000000000e-01   2.1084999999999998e+00   4.4469999999999998e-01   2.8730000000000002e+00   4.2380000000000001e-01   1.4430000000000001e-01   2.5209999999999999e-01
  -7.0530000000000004e-01   4.3999999999999997e-02   9.4359999999999999e-01   4.5829999999999999e-01  -2.8500000000000001e-02  -7.0199999999999999e-02   2.3083000000000000e+00   6.2260000000000004e-01   1.9153000000000000e+00   5.2980000000000005e-01   1.8279999999999999e-01   2.3440000000000000e-01
  -5.2900000000000003e-01  -1.5390000000000001e-01   1.5441000000000000e+00   3.3420000000000000e-01  -5.7099999999999998e-02  -8.7700000000000000e-02   1.9975000000000001e+00   4.2249999999999999e-01   2.4377000000000000e+00   4.2380000000000001e-01   2.8870000000000001e-01   2.0349999999999999e-01
  -6.3919999999999999e-01  -8.7900000000000006e-02  -1.7160000000000000e-01   5.1559999999999995e-01  -9.5200000000000007e-02  -1.0520000000000000e-01   2.3748999999999998e+00   3.5580000000000001e-01   2.4377000000000000e+00   4.8159999999999997e-01   2.4060000000000001e-01   2.3890000000000000e-01
  -5.7310000000000005e-01  -6.6000000000000003e-02   1.1152000000000000e+00   4.2959999999999998e-01  -6.6600000000000006e-02  -8.3299999999999999e-02   2.0196999999999998e+00   4.6689999999999998e-01   3.6564999999999999e+00   3.7569999999999998e-01   2.1170000000000000e-01   2.3890000000000000e-01
  -5.9509999999999996e-01  -2.1980000000000000e-01   6.8630000000000002e-01   3.2460000000000000e-01  -6.6600000000000006e-02  -8.3299999999999999e-02   2.0419000000000000e+00   4.2249999999999999e-01   2.4377000000000000e+00   4.9130000000000001e-01   1.5400000000000000e-01   2.4770000000000000e-01
  -6.3919999999999999e-01  -8.7900000000000006e-02   1.2010000000000001e+00   3.3420000000000000e-01  -1.0470000000000000e-01  -9.2100000000000001e-02   2.2639000000000000e+00   6.0040000000000004e-01   2.8730000000000002e+00   3.9489999999999997e-01   1.9239999999999999e-01   1.7690000000000000e-01
  -6.1719999999999997e-01   4.3999999999999997e-02   0.0000000000000000e+00   4.3919999999999998e-01  -1.1420000000000000e-01  -7.8899999999999998e-02   2.1307000000000000e+00   6.8930000000000002e-01   3.1341999999999999e+00   3.5639999999999999e-01   2.6939999999999997e-01   2.5659999999999999e-01
  -5.5110000000000003e-01   0.0000000000000000e+00   1.1152000000000000e+00   3.7240000000000001e-01  -9.5200000000000007e-02  -2.6300000000000000e-02   2.3304999999999998e+00   5.1139999999999997e-01   3.2212000000000001e+00   4.8159999999999997e-01   2.0210000000000000e-01   2.2559999999999999e-01
  -7.4939999999999996e-01  -6.6000000000000003e-02   1.0294000000000001e+00   4.4869999999999999e-01  -1.0470000000000000e-01  -8.3299999999999999e-02   1.9753000000000001e+00   4.2249999999999999e-01   2.0024000000000002e+00   4.1420000000000001e-01   2.7900000000000003e-01   2.4770000000000000e-01
  -4.6289999999999998e-01   4.3999999999999997e-02   1.1152000000000000e+00   4.1049999999999998e-01  -8.5599999999999996e-02  -2.1899999999999999e-02   1.9532000000000000e+00   5.1139999999999997e-01   2.7858999999999998e+00   4.6239999999999998e-01   2.5019999999999998e-01   2.6540000000000002e-01
  -4.8490000000000000e-01  -8.7900000000000006e-02   1.2010000000000001e+00   4.6779999999999999e-01  -6.6600000000000006e-02  -7.0199999999999999e-02   2.0640999999999998e+00   4.8920000000000002e-01   2.5247000000000002e+00   4.4309999999999999e-01   2.6939999999999997e-01   2.3890000000000000e-01
  -5.9509999999999996e-01   2.4179999999999999e-01   1.7160000000000000e-01   3.5330000000000000e-01  -4.7600000000000003e-02  -2.1899999999999999e-02   2.0419000000000000e+00   7.1150000000000002e-01   3.3083000000000000e+00   4.7199999999999998e-01   2.0210000000000000e-01   2.4329999999999999e-01
  -7.2740000000000005e-01   8.7900000000000006e-02   3.4310000000000002e-01   4.2959999999999998e-01  -6.6600000000000006e-02  -7.4499999999999997e-02   2.1528999999999998e+00   3.7800000000000000e-01   2.2635999999999998e+00   4.1420000000000001e-01   2.1170000000000000e-01   2.0349999999999999e-01
  -5.9509999999999996e-01  -1.3189999999999999e-01   7.7210000000000001e-01   4.1049999999999998e-01  -9.4999999999999998e-03  -9.6500000000000002e-02   2.0196999999999998e+00   5.1139999999999997e-01   2.9600000000000000e+00   4.6239999999999998e-01   1.8279999999999999e-01   2.1679999999999999e-01
  -6.1719999999999997e-01   2.1999999999999999e-02   4.2890000000000000e-01   3.6280000000000001e-01   9.4999999999999998e-03  -1.0090000000000000e-01   2.2195000000000000e+00   6.2260000000000004e-01   2.2635999999999998e+00   5.8760000000000001e-01   2.8870000000000001e-01   2.2559999999999999e-01
  -6.6130000000000000e-01   2.1999999999999999e-02   8.5800000000000001e-02   3.3420000000000000e-01  -9.5200000000000007e-02  -3.9500000000000000e-02   2.0640999999999998e+00   5.7809999999999995e-01   2.6989000000000001e+00   4.9130000000000001e-01   1.0580000000000001e-01   2.9640000000000000e-01
  -5.5110000000000003e-01   2.1999999999999999e-02   1.4582999999999999e+00   4.1049999999999998e-01  -3.8100000000000002e-02  -3.5099999999999999e-02   2.1084999999999998e+00   2.6679999999999998e-01   2.8730000000000002e+00   4.9130000000000001e-01   2.1170000000000000e-01   2.7429999999999999e-01
  -8.1559999999999999e-01   2.1999999999999999e-02   1.7160000000000000e-01   3.9140000000000003e-01  -2.4740000000000001e-01  -8.3299999999999999e-02   2.0640999999999998e+00   7.1150000000000002e-01   2.6118000000000001e+00   4.5269999999999999e-01   2.4060000000000001e-01   2.2559999999999999e-01
  -5.9509999999999996e-01  -1.5390000000000001e-01   1.2010000000000001e+00   4.2959999999999998e-01  -1.8079999999999999e-01  -8.7700000000000000e-02   2.1084999999999998e+00   6.4480000000000004e-01   3.2212000000000001e+00   3.3710000000000001e-01   2.2130000000000000e-01   2.4329999999999999e-01
  -4.6289999999999998e-01  -8.7900000000000006e-02   6.8630000000000002e-01   4.9650000000000000e-01  -1.3320000000000001e-01  -9.2100000000000001e-02   2.0640999999999998e+00   6.8930000000000002e-01   2.6989000000000001e+00   5.3939999999999999e-01   2.4060000000000001e-01   2.7429999999999999e-01
  -5.9509999999999996e-01   0.0000000000000000e+00   7.7210000000000001e-01   3.8190000000000002e-01  -7.6100000000000001e-02  -5.2600000000000001e-02   2.1307000000000000e+00   6.6710000000000003e-01   2.7858999999999998e+00   5.2980000000000005e-01   2.6939999999999997e-01   2.1679999999999999e-01
  -7.2740000000000005e-01  -1.5390000000000001e-01   7.7210000000000001e-01   4.5829999999999999e-01  -2.8500000000000001e-02  -8.3299999999999999e-02   2.0196999999999998e+00   6.4480000000000004e-01   2.2635999999999998e+00   5.0090000000000001e-01   2.1170000000000000e-01   2.2559999999999999e-01
  -4.1880000000000001e-01  -6.6000000000000003e-02   1.1152000000000000e+00   4.4869999999999999e-01  -9.5200000000000007e-02  -7.0199999999999999e-02   2.0419000000000000e+00   5.7809999999999995e-01   2.1764999999999999e+00   4.2380000000000001e-01   2.4060000000000001e-01   2.3440000000000000e-01
  -5.9509999999999996e-01  -1.0990000000000000e-01   1.0294000000000001e+00   4.1049999999999998e-01  -1.5229999999999999e-01  -7.4499999999999997e-02   2.0863000000000000e+00   5.5589999999999995e-01   2.2635999999999998e+00   4.7199999999999998e-01   1.9239999999999999e-01   2.2559999999999999e-01
  -5.0700000000000001e-01  -8.7900000000000006e-02   6.8630000000000002e-01   3.9140000000000003e-01  -2.8500000000000001e-02  -8.7700000000000000e-02   2.0419000000000000e+00   7.1150000000000002e-01   2.7858999999999998e+00   4.6239999999999998e-01   2.0210000000000000e-01   2.3440000000000000e-01
  -7.0530000000000004e-01  -1.3189999999999999e-01   1.2867999999999999e+00   4.2959999999999998e-01  -9.5200000000000007e-02  -7.4499999999999997e-02   2.2195000000000000e+00   5.5589999999999995e-01   2.6989000000000001e+00   4.1420000000000001e-01   2.9830000000000001e-01   2.3000000000000001e-01
  -7.2740000000000005e-01   1.0990000000000000e-01   8.5800000000000001e-02   4.2009999999999997e-01  -9.5200000000000007e-02  -6.5799999999999997e-02   2.0863000000000000e+00   4.8920000000000002e-01   2.1764999999999999e+00   4.9130000000000001e-01   1.7319999999999999e-01   2.5209999999999999e-01
  -5.2900000000000003e-01   2.1999999999999999e-02   1.2867999999999999e+00   3.7240000000000001e-01  -1.4269999999999999e-01  -5.7000000000000002e-02   2.2639000000000000e+00   4.0020000000000000e-01   2.2635999999999998e+00   4.6239999999999998e-01   1.9239999999999999e-01   1.9910000000000000e-01
  -6.8330000000000002e-01  -8.7900000000000006e-02   1.3725000000000001e+00   4.2959999999999998e-01  -9.5200000000000007e-02  -4.3900000000000002e-02   2.0640999999999998e+00   4.6689999999999998e-01   2.6118000000000001e+00   4.3350000000000000e-01   2.8870000000000001e-01   2.1679999999999999e-01
  -5.7310000000000005e-01  -1.9789999999999999e-01   7.7210000000000001e-01   4.7739999999999999e-01  -7.6100000000000001e-02  -7.0199999999999999e-02   2.1307000000000000e+00   6.0040000000000004e-01   2.4377000000000000e+00   4.5269999999999999e-01   1.8279999999999999e-01   1.9910000000000000e-01
  -6.8330000000000002e-01   8.7900000000000006e-02   1.2010000000000001e+00   4.2009999999999997e-01  -8.5599999999999996e-02  -6.5799999999999997e-02   1.9532000000000000e+00   3.1130000000000002e-01   1.7412000000000001e+00   4.5269999999999999e-01   2.0210000000000000e-01   2.3890000000000000e-01
  -5.9509999999999996e-01   0.0000000000000000e+00   1.0294000000000001e+00   4.3919999999999998e-01  -8.5599999999999996e-02  -5.2600000000000001e-02   2.2195000000000000e+00   7.5600000000000001e-01   3.3083000000000000e+00   4.3350000000000000e-01   2.8870000000000001e-01   2.6100000000000001e-01
  -5.2900000000000003e-01  -1.5390000000000001e-01   4.2890000000000000e-01   4.4869999999999999e-01  -6.6600000000000006e-02  -8.7700000000000000e-02   1.9310000000000000e+00   5.3369999999999995e-01   3.2212000000000001e+00   4.4309999999999999e-01   2.2130000000000000e-01   2.7429999999999999e-01
  -6.6130000000000000e-01  -1.0990000000000000e-01   1.1152000000000000e+00   3.6280000000000001e-01  -9.4999999999999998e-03  -5.7000000000000002e-02   2.1751000000000000e+00   6.2260000000000004e-01   2.6118000000000001e+00   4.2380000000000001e-01   2.0210000000000000e-01   2.1229999999999999e-01
  -3.9679999999999999e-01  -6.6000000000000003e-02   1.2867999999999999e+00   3.8190000000000002e-01  -9.5200000000000007e-02  -1.0090000000000000e-01   2.0863000000000000e+00   7.5600000000000001e-01   3.1341999999999999e+00   4.7199999999999998e-01   2.5979999999999998e-01   1.9460000000000000e-01
  -5.9509999999999996e-01  -8.7900000000000006e-02   1.0294000000000001e+00   3.6280000000000001e-01  -1.9980000000000001e-01  -6.5799999999999997e-02   1.9975000000000001e+00   6.8930000000000002e-01   3.6564999999999999e+00   4.4309999999999999e-01   1.9239999999999999e-01   2.5659999999999999e-01
  -7.4939999999999996e-01   2.6379999999999998e-01   1.0294000000000001e+00   4.1049999999999998e-01  -9.5200000000000007e-02  -7.0199999999999999e-02   2.0640999999999998e+00   4.8920000000000002e-01   2.3506000000000000e+00   4.3350000000000000e-01   2.3089999999999999e-01   2.3440000000000000e-01
  -6.1719999999999997e-01   0.0000000000000000e+00   2.5740000000000002e-01   3.9140000000000003e-01  -1.9000000000000000e-02  -8.3299999999999999e-02   2.2860999999999998e+00   5.7809999999999995e-01   2.7858999999999998e+00   4.7199999999999998e-01   2.9830000000000001e-01   2.2559999999999999e-01
  -7.0530000000000004e-01  -1.5390000000000001e-01   1.0294000000000001e+00   3.3420000000000000e-01  -1.5229999999999999e-01  -7.4499999999999997e-02   2.0640999999999998e+00   4.6689999999999998e-01   2.0893999999999999e+00   4.1420000000000001e-01   1.7319999999999999e-01   2.3000000000000001e-01
  -6.6130000000000000e-01  -8.7900000000000006e-02   1.2010000000000001e+00   4.0100000000000002e-01  -4.7600000000000003e-02  -7.4499999999999997e-02   1.9532000000000000e+00   5.3369999999999995e-01   3.1341999999999999e+00   4.2380000000000001e-01   2.5019999999999998e-01   2.2559999999999999e-01
  -5.7310000000000005e-01   4.3999999999999997e-02   8.5780000000000001e-01   4.3919999999999998e-01  -1.2370000000000000e-01  -7.0199999999999999e-02   2.1084999999999998e+00   3.1130000000000002e-01   2.9600000000000000e+00   4.5269999999999999e-01   2.0210000000000000e-01   2.3890000000000000e-01
  -7.4939999999999996e-01  -2.1999999999999999e-02   5.1470000000000005e-01   3.6280000000000001e-01   0.0000000000000000e+00  -9.6500000000000002e-02   2.3304999999999998e+00   4.4469999999999998e-01   2.9600000000000000e+00   5.3939999999999999e-01   2.2130000000000000e-01   2.2559999999999999e-01
  -5.7310000000000005e-01   2.4179999999999999e-01   8.5780000000000001e-01   5.7279999999999998e-01  -1.9000000000000000e-02  -5.2600000000000001e-02   2.1528999999999998e+00   4.2249999999999999e-01   2.0024000000000002e+00   4.3350000000000000e-01   2.1170000000000000e-01   2.6979999999999998e-01
  -7.7149999999999996e-01  -1.5390000000000001e-01   1.2867999999999999e+00   5.0600000000000001e-01  -6.6600000000000006e-02  -6.1400000000000003e-02   2.0640999999999998e+00   4.4469999999999998e-01   2.9600000000000000e+00   5.2980000000000005e-01   1.9239999999999999e-01   2.3890000000000000e-01
  -6.1719999999999997e-01  -1.5390000000000001e-01   3.4310000000000002e-01   3.3420000000000000e-01  -6.6600000000000006e-02  -7.4499999999999997e-02   2.3304999999999998e+00   4.6689999999999998e-01   2.7858999999999998e+00   5.1049999999999995e-01   2.5019999999999998e-01   2.1679999999999999e-01
  -6.8330000000000002e-01   1.3189999999999999e-01   2.5740000000000002e-01   5.3469999999999995e-01  -1.7130000000000001e-01  -6.1400000000000003e-02   2.1307000000000000e+00   6.6710000000000003e-01   2.7858999999999998e+00   3.8529999999999998e-01   2.2130000000000000e-01   2.1679999999999999e-01
  -5.2900000000000003e-01   1.0990000000000000e-01   3.4310000000000002e-01   5.8240000000000003e-01  -4.7600000000000003e-02  -4.3900000000000002e-02   2.0863000000000000e+00   4.4469999999999998e-01   2.7858999999999998e+00   5.0090000000000001e-01   1.9239999999999999e-01   2.6979999999999998e-01
  -4.6289999999999998e-01  -6.6000000000000003e-02   1.2010000000000001e+00   3.4370000000000001e-01  -7.6100000000000001e-02  -7.4499999999999997e-02   2.0863000000000000e+00   6.4480000000000004e-01   2.1764999999999999e+00   4.6239999999999998e-01   2.8870000000000001e-01   2.2559999999999999e-01
  -6.6130000000000000e-01   2.1999999999999999e-02   1.0294000000000001e+00   4.1049999999999998e-01  -3.8100000000000002e-02   2.1899999999999999e-02   2.1528999999999998e+00   5.1139999999999997e-01   2.6118000000000001e+00   4.9130000000000001e-01   2.3089999999999999e-01   2.4329999999999999e-01
  -5.7310000000000005e-01  -1.5390000000000001e-01   5.1470000000000005e-01   5.2510000000000001e-01  -3.8100000000000002e-02  -6.1400000000000003e-02   2.4857999999999998e+00   3.3350000000000002e-01   2.9600000000000000e+00   4.8159999999999997e-01   1.8279999999999999e-01   2.0349999999999999e-01
  -7.2740000000000005e-01  -1.3189999999999999e-01   3.4310000000000002e-01   3.3420000000000000e-01  -6.6600000000000006e-02  -1.1400000000000000e-01   2.1307000000000000e+00   9.3389999999999995e-01   2.5247000000000002e+00   4.8159999999999997e-01   2.5019999999999998e-01   2.2120000000000001e-01
  -5.5110000000000003e-01   8.7900000000000006e-02   3.4310000000000002e-01   3.7240000000000001e-01  -4.7600000000000003e-02  -1.7500000000000002e-02   1.9753000000000001e+00   6.2260000000000004e-01   3.0470999999999999e+00   4.5269999999999999e-01   2.4060000000000001e-01   2.0790000000000000e-01
  -5.7310000000000005e-01  -1.5390000000000001e-01   5.1470000000000005e-01   5.0600000000000001e-01   4.7600000000000003e-02  -9.2100000000000001e-02   1.7756000000000001e+00   4.0020000000000000e-01   2.6989000000000001e+00   4.4309999999999999e-01   1.6360000000000000e-01   2.2559999999999999e-01
  -7.9349999999999998e-01   6.6000000000000003e-02   1.2010000000000001e+00   4.8690000000000000e-01  -8.5599999999999996e-02  -6.5799999999999997e-02   2.1751000000000000e+00   7.1150000000000002e-01   2.4377000000000000e+00   4.4309999999999999e-01   1.3469999999999999e-01   2.0790000000000000e-01
  -5.7310000000000005e-01   2.1999999999999999e-02   9.4359999999999999e-01   3.1509999999999999e-01  -7.6100000000000001e-02  -3.5099999999999999e-02   2.1307000000000000e+00   4.2249999999999999e-01   3.3953000000000002e+00   4.2380000000000001e-01   1.6360000000000000e-01   2.4770000000000000e-01
  -5.2900000000000003e-01   8.7900000000000006e-02   1.4582999999999999e+00   3.8190000000000002e-01  -1.7130000000000001e-01  -6.1400000000000003e-02   2.1084999999999998e+00   4.6689999999999998e-01   2.7858999999999998e+00   3.4680000000000000e-01   1.8279999999999999e-01   1.9910000000000000e-01
  -6.6130000000000000e-01  -2.1999999999999999e-02   9.4359999999999999e-01   4.4869999999999999e-01  -1.6180000000000000e-01  -3.0700000000000002e-02   2.0419000000000000e+00   5.7809999999999995e-01   2.5247000000000002e+00   3.7569999999999998e-01   1.9239999999999999e-01   2.3000000000000001e-01
  -3.7469999999999998e-01   4.3999999999999997e-02  -6.0050000000000003e-01   3.9140000000000003e-01  -1.5229999999999999e-01  -1.3200000000000000e-02   2.2639000000000000e+00   4.2249999999999999e-01   2.8730000000000002e+00   4.7199999999999998e-01   2.7900000000000003e-01   1.9020000000000001e-01
  -7.2740000000000005e-01  -1.0990000000000000e-01   5.1470000000000005e-01   3.9140000000000003e-01  -1.1420000000000000e-01  -5.2600000000000001e-02   2.1307000000000000e+00   5.7809999999999995e-01   2.7858999999999998e+00   4.3350000000000000e-01   2.3089999999999999e-01   2.3890000000000000e-01
  -6.1719999999999997e-01  -6.6000000000000003e-02   2.5740000000000002e-01   3.6280000000000001e-01  -9.5200000000000007e-02  -3.5099999999999999e-02   2.3304999999999998e+00   7.3380000000000001e-01   1.6540999999999999e+00   5.2020000000000000e-01   2.4060000000000001e-01   2.3000000000000001e-01
  -6.3919999999999999e-01  -1.3189999999999999e-01   7.7210000000000001e-01   4.9650000000000000e-01  -8.5599999999999996e-02  -9.2100000000000001e-02   2.3304999999999998e+00   5.1139999999999997e-01   3.0470999999999999e+00   4.1420000000000001e-01   2.0210000000000000e-01   2.2120000000000001e-01
  -6.8330000000000002e-01   1.3189999999999999e-01   1.0294000000000001e+00   3.6280000000000001e-01  -5.7099999999999998e-02  -7.4499999999999997e-02   2.2195000000000000e+00   6.4480000000000004e-01   2.2635999999999998e+00   5.2980000000000005e-01   2.6939999999999997e-01   2.5209999999999999e-01
  -5.5110000000000003e-01   2.1999999999999999e-02   1.7157000000000000e+00   4.0100000000000002e-01  -1.9000000000000000e-02  -6.1400000000000003e-02   2.1307000000000000e+00   3.1130000000000002e-01   3.0470999999999999e+00   4.7199999999999998e-01   1.8279999999999999e-01   2.6100000000000001e-01
  -4.1880000000000001e-01   4.3999999999999997e-02   1.0294000000000001e+00   3.7240000000000001e-01  -1.1420000000000000e-01   0.0000000000000000e+00   2.0419000000000000e+00   5.3369999999999995e-01   2.8730000000000002e+00   4.2380000000000001e-01   2.5019999999999998e-01   2.0349999999999999e-01
  -6.3919999999999999e-01  -1.3189999999999999e-01   9.4359999999999999e-01   4.0100000000000002e-01  -5.7099999999999998e-02  -8.7700000000000000e-02   2.0196999999999998e+00   2.2239999999999999e-01   2.9600000000000000e+00   4.7199999999999998e-01   1.7319999999999999e-01   2.3000000000000001e-01
  -5.0700000000000001e-01  -1.9789999999999999e-01   6.0050000000000003e-01   3.8190000000000002e-01  -2.8500000000000001e-02  -8.3299999999999999e-02   2.1084999999999998e+00   4.4469999999999998e-01   2.9600000000000000e+00   4.6239999999999998e-01   1.7319999999999999e-01   2.4770000000000000e-01
  -5.0700000000000001e-01  -2.1980000000000000e-01   1.2867999999999999e+00   4.4869999999999999e-01  -1.4269999999999999e-01  -3.5099999999999999e-02   2.1751000000000000e+00   4.6689999999999998e-01   2.9600000000000000e+00   4.6239999999999998e-01   1.5400000000000000e-01   2.4329999999999999e-01
  -4.1880000000000001e-01   2.1999999999999999e-02   5.1470000000000005e-01   4.2009999999999997e-01  -1.5229999999999999e-01  -1.1400000000000000e-01   2.0640999999999998e+00   5.3369999999999995e-01   2.2635999999999998e+00   3.9489999999999997e-01   2.2130000000000000e-01   2.1679999999999999e-01
  -5.7310000000000005e-01  -2.8580000000000000e-01   8.5780000000000001e-01   3.4370000000000001e-01  -1.1420000000000000e-01  -1.0090000000000000e-01   2.0640999999999998e+00   3.5580000000000001e-01   2.6118000000000001e+00   4.5269999999999999e-01   2.8870000000000001e-01   2.4770000000000000e-01
  -6.1719999999999997e-01  -1.5390000000000001e-01   8.5780000000000001e-01   4.4869999999999999e-01  -1.8079999999999999e-01  -1.0520000000000000e-01   2.2639000000000000e+00   4.0020000000000000e-01   2.4377000000000000e+00   5.2020000000000000e-01   2.3089999999999999e-01   2.2559999999999999e-01
  -6.6130000000000000e-01  -6.6000000000000003e-02   6.8630000000000002e-01   3.6280000000000001e-01  -1.0470000000000000e-01  -8.3299999999999999e-02   2.2416999999999998e+00   6.2260000000000004e-01   3.1341999999999999e+00   5.2980000000000005e-01   2.6939999999999997e-01   2.2559999999999999e-01
  -4.1880000000000001e-01  -1.3189999999999999e-01   1.4582999999999999e+00   3.6280000000000001e-01  -5.7099999999999998e-02  -5.7000000000000002e-02   2.0863000000000000e+00   5.3369999999999995e-01   2.6989000000000001e+00   4.1420000000000001e-01   2.0210000000000000e-01   2.5659999999999999e-01
  -5.9509999999999996e-01   4.3999999999999997e-02   9.4359999999999999e-01   4.7739999999999999e-01  -6.6600000000000006e-02  -7.4499999999999997e-02   2.1528999999999998e+00   6.4480000000000004e-01   2.9600000000000000e+00   3.4680000000000000e-01   1.7319999999999999e-01   2.4770000000000000e-01
  -6.1719999999999997e-01   1.9789999999999999e-01   1.2010000000000001e+00   4.3919999999999998e-01  -6.6600000000000006e-02  -3.9500000000000000e-02   2.1751000000000000e+00   6.0040000000000004e-01   4.0918000000000001e+00   3.4680000000000000e-01   2.6939999999999997e-01   2.1679999999999999e-01
  -6.8330000000000002e-01   1.3189999999999999e-01   1.1152000000000000e+00   4.0100000000000002e-01  -2.8500000000000001e-02  -2.6300000000000000e-02   2.0863000000000000e+00   4.2249999999999999e-01   2.7858999999999998e+00   4.6239999999999998e-01   2.2130000000000000e-01   2.3890000000000000e-01
  -3.9679999999999999e-01   4.3999999999999997e-02   1.0294000000000001e+00   4.5829999999999999e-01  -1.3320000000000001e-01  -9.6500000000000002e-02   2.2195000000000000e+00   5.7809999999999995e-01   2.7858999999999998e+00   3.8529999999999998e-01   2.3089999999999999e-01   2.2559999999999999e-01
  -6.1719999999999997e-01  -3.0780000000000002e-01   8.5800000000000001e-02   3.3420000000000000e-01  -1.2370000000000000e-01  -6.1400000000000003e-02   2.1307000000000000e+00   4.0020000000000000e-01   2.6118000000000001e+00   5.0090000000000001e-01   2.5019999999999998e-01   2.2559999999999999e-01
  -6.8330000000000002e-01  -1.5390000000000001e-01   8.5780000000000001e-01   3.3420000000000000e-01  -2.1890000000000001e-01  -8.7700000000000000e-02   2.2416999999999998e+00   4.8920000000000002e-01   2.0893999999999999e+00   4.4309999999999999e-01   3.0790000000000001e-01   2.2120000000000001e-01
  -5.5110000000000003e-01   4.3999999999999997e-02  -2.5740000000000002e-01   3.7240000000000001e-01  -1.9030000000000000e-01  -1.0520000000000000e-01   2.1084999999999998e+00   5.5589999999999995e-01   2.5247000000000002e+00   4.9130000000000001e-01   1.3469999999999999e-01   2.4329999999999999e-01
  -7.4939999999999996e-01  -2.1999999999999999e-02   7.7210000000000001e-01   3.9140000000000003e-01  -1.7130000000000001e-01  -6.1400000000000003e-02   2.1528999999999998e+00   5.1139999999999997e-01   3.0470999999999999e+00   5.4910000000000003e-01   2.2130000000000000e-01   2.3890000000000000e-01
  -6.8330000000000002e-01   2.1999999999999999e-02   8.5800000000000001e-02   4.1049999999999998e-01  -1.0470000000000000e-01  -9.6500000000000002e-02   2.3083000000000000e+00   4.0020000000000000e-01   3.5695000000000001e+00   4.7199999999999998e-01   3.0790000000000001e-01   2.0349999999999999e-01
  -5.7310000000000005e-01   4.3999999999999997e-02  -6.8630000000000002e-01   4.1049999999999998e-01   0.0000000000000000e+00  -3.5099999999999999e-02   2.0419000000000000e+00   6.0040000000000004e-01   3.5695000000000001e+00   4.9130000000000001e-01   2.8870000000000001e-01   2.3890000000000000e-01
  -5.9509999999999996e-01  -6.6000000000000003e-02   1.1152000000000000e+00   4.2009999999999997e-01  -5.7099999999999998e-02  -1.0520000000000000e-01   2.2860999999999998e+00   5.5589999999999995e-01   2.6989000000000001e+00   5.2980000000000005e-01   1.7319999999999999e-01   2.2559999999999999e-01
  -7.9349999999999998e-01   8.7900000000000006e-02   1.4582999999999999e+00   4.5829999999999999e-01   6.6600000000000006e-02  -1.0960000000000000e-01   2.3083000000000000e+00   3.5580000000000001e-01   3.2212000000000001e+00   5.2980000000000005e-01   2.5019999999999998e-01   2.3440000000000000e-01
  -5.9509999999999996e-01  -4.3999999999999997e-02  -4.2890000000000000e-01   4.2009999999999997e-01  -1.0470000000000000e-01  -7.8899999999999998e-02   2.0640999999999998e+00   5.3369999999999995e-01   2.0024000000000002e+00   5.2020000000000000e-01   1.9239999999999999e-01   2.3000000000000001e-01
  -7.4939999999999996e-01  -8.7900000000000006e-02   1.1152000000000000e+00   3.4370000000000001e-01  -1.9000000000000000e-02  -8.7700000000000000e-02   1.8422000000000001e+00   4.6689999999999998e-01   3.1341999999999999e+00   4.9130000000000001e-01   2.0210000000000000e-01   2.6100000000000001e-01
  -6.1719999999999997e-01  -1.5390000000000001e-01   9.4359999999999999e-01   4.2009999999999997e-01   0.0000000000000000e+00  -8.3299999999999999e-02   2.0863000000000000e+00   4.6689999999999998e-01   2.7858999999999998e+00   3.9489999999999997e-01   1.4430000000000001e-01   2.3000000000000001e-01
  -5.7310000000000005e-01   2.1999999999999999e-02   1.3725000000000001e+00   4.2009999999999997e-01  -4.7600000000000003e-02  -1.7500000000000002e-02   2.2195000000000000e+00   4.2249999999999999e-01   2.6118000000000001e+00   4.3350000000000000e-01   3.1750000000000000e-01   2.2559999999999999e-01
  -6.3919999999999999e-01  -6.6000000000000003e-02   5.1470000000000005e-01   4.0100000000000002e-01  -1.3320000000000001e-01  -3.5099999999999999e-02   2.1307000000000000e+00   4.8920000000000002e-01   2.6989000000000001e+00   5.2020000000000000e-01   1.6360000000000000e-01   2.3440000000000000e-01
  -8.5960000000000003e-01  -4.3999999999999997e-02   1.0294000000000001e+00   3.7240000000000001e-01   9.4999999999999998e-03  -7.0199999999999999e-02   2.3971000000000000e+00   5.5589999999999995e-01   2.7858999999999998e+00   4.6239999999999998e-01   1.9239999999999999e-01   2.1679999999999999e-01
  -7.2740000000000005e-01   1.0990000000000000e-01   7.7210000000000001e-01   4.6779999999999999e-01  -1.5229999999999999e-01  -5.2600000000000001e-02   2.1084999999999998e+00   4.4469999999999998e-01   2.5247000000000002e+00   5.2980000000000005e-01   2.3089999999999999e-01   1.9910000000000000e-01
  -5.2900000000000003e-01  -4.3999999999999997e-02   8.5780000000000001e-01   3.6280000000000001e-01  -8.5599999999999996e-02  -8.3299999999999999e-02   2.2195000000000000e+00   5.1139999999999997e-01   2.8730000000000002e+00   5.3939999999999999e-01   2.2130000000000000e-01   2.3440000000000000e-01
  -6.3919999999999999e-01   2.1999999999999999e-02   6.0050000000000003e-01   4.3919999999999998e-01  -5.7099999999999998e-02  -9.6500000000000002e-02   2.1084999999999998e+00   6.0040000000000004e-01   3.2212000000000001e+00   4.3350000000000000e-01   1.5400000000000000e-01   2.1679999999999999e-01
  -5.5110000000000003e-01  -4.3999999999999997e-02   5.1470000000000005e-01   5.0600000000000001e-01  -1.4269999999999999e-01  -7.0199999999999999e-02   2.1528999999999998e+00   5.7809999999999995e-01   2.9600000000000000e+00   4.2380000000000001e-01   2.1170000000000000e-01   2.3440000000000000e-01
  -4.4080000000000003e-01  -2.1999999999999999e-02   6.0050000000000003e-01   4.2959999999999998e-01  -5.7099999999999998e-02  -7.0199999999999999e-02   2.1528999999999998e+00   5.1139999999999997e-01   2.9600000000000000e+00   3.7569999999999998e-01   2.3089999999999999e-01   2.3440000000000000e-01
  -5.7310000000000005e-01  -1.9789999999999999e-01   1.0294000000000001e+00   4.2959999999999998e-01  -2.8500000000000001e-02  -8.3299999999999999e-02   2.1972999999999998e+00   5.3369999999999995e-01   2.5247000000000002e+00   4.8159999999999997e-01   1.6360000000000000e-01   2.6979999999999998e-01
  -7.4939999999999996e-01   1.7590000000000000e-01   4.2890000000000000e-01   4.3919999999999998e-01  -5.7099999999999998e-02  -5.7000000000000002e-02   2.1307000000000000e+00   5.7809999999999995e-01   2.4377000000000000e+00   4.6239999999999998e-01   2.7900000000000003e-01   2.9189999999999999e-01
  -6.6130000000000000e-01  -6.6000000000000003e-02   9.4359999999999999e-01   3.4370000000000001e-01  -1.8079999999999999e-01  -7.8899999999999998e-02   2.2416999999999998e+00   4.8920000000000002e-01   3.1341999999999999e+00   4.4309999999999999e-01   2.6939999999999997e-01   2.3000000000000001e-01
  -6.6130000000000000e-01   4.3999999999999997e-02   5.1470000000000005e-01   3.7240000000000001e-01  -8.5599999999999996e-02  -5.2600000000000001e-02   1.9310000000000000e+00   3.5580000000000001e-01   2.6989000000000001e+00   3.7569999999999998e-01   2.1170000000000000e-01   2.2120000000000001e-01
  -7.0530000000000004e-01   0.0000000000000000e+00   1.2867999999999999e+00   3.6280000000000001e-01  -1.8079999999999999e-01  -7.8899999999999998e-02   2.1751000000000000e+00   5.7809999999999995e-01   2.4377000000000000e+00   4.7199999999999998e-01   1.7319999999999999e-01   2.0349999999999999e-01
  -5.9509999999999996e-01  -1.0990000000000000e-01   4.2890000000000000e-01   4.4869999999999999e-01  -9.5200000000000007e-02  -2.1899999999999999e-02   2.1084999999999998e+00   4.0020000000000000e-01   2.6118000000000001e+00   4.6239999999999998e-01   1.9239999999999999e-01   2.3000000000000001e-01
  -8.1559999999999999e-01  -1.0990000000000000e-01   6.0050000000000003e-01   3.8190000000000002e-01  -6.6600000000000006e-02  -1.3159999999999999e-01   2.1972999999999998e+00   4.4469999999999998e-01   2.9600000000000000e+00   5.2020000000000000e-01   1.4430000000000001e-01   1.9020000000000001e-01
  -3.9679999999999999e-01  -2.1999999999999999e-02   9.4359999999999999e-01   4.8690000000000000e-01  -2.8500000000000001e-02  -1.0520000000000000e-01   1.9310000000000000e+00   6.6710000000000003e-01   2.4377000000000000e+00   4.2380000000000001e-01   2.6939999999999997e-01   2.3890000000000000e-01
  -5.9509999999999996e-01  -6.6000000000000003e-02   2.5740000000000002e-01   4.8690000000000000e-01  -3.8100000000000002e-02  -3.5099999999999999e-02   2.0863000000000000e+00   4.8920000000000002e-01   3.2212000000000001e+00   4.5269999999999999e-01   2.0210000000000000e-01   2.3440000000000000e-01
  -4.6289999999999998e-01   0.0000000000000000e+00   5.1470000000000005e-01   4.3919999999999998e-01  -8.5599999999999996e-02  -7.0199999999999999e-02   2.1307000000000000e+00   7.3380000000000001e-01   2.2635999999999998e+00   4.7199999999999998e-01   2.8870000000000001e-01   2.3000000000000001e-01
  -5.0700000000000001e-01  -2.1999999999999999e-02   9.4359999999999999e-01   4.6779999999999999e-01  -1.0470000000000000e-01  -4.8200000000000000e-02   2.1751000000000000e+00   4.2249999999999999e-01   2.5247000000000002e+00   4.4309999999999999e-01   1.6360000000000000e-01   2.0790000000000000e-01
  -5.9509999999999996e-01  -4.3999999999999997e-02   1.7160000000000000e-01   4.2959999999999998e-01  -1.1420000000000000e-01  -8.7700000000000000e-02   2.2860999999999998e+00   7.1150000000000002e-01   2.6989000000000001e+00   3.8529999999999998e-01   2.0210000000000000e-01   2.5209999999999999e-01
  -6.6130000000000000e-01  -2.1999999999999999e-02   1.1152000000000000e+00   2.6729999999999998e-01   3.8100000000000002e-02  -8.8000000000000005e-03   2.1972999999999998e+00   4.2249999999999999e-01   2.9600000000000000e+00   4.6239999999999998e-01   2.5019999999999998e-01   2.7429999999999999e-01
  -7.2740000000000005e-01  -1.7590000000000000e-01   1.0294000000000001e+00   4.0100000000000002e-01  -5.7099999999999998e-02  -7.4499999999999997e-02   2.1084999999999998e+00   7.5600000000000001e-01   1.9153000000000000e+00   5.1049999999999995e-01   1.5400000000000000e-01   2.7429999999999999e-01
  -5.0700000000000001e-01   4.3999999999999997e-02   1.3725000000000001e+00   4.4869999999999999e-01  -1.1420000000000000e-01  -6.5799999999999997e-02   2.2639000000000000e+00   4.6689999999999998e-01   3.1341999999999999e+00   5.0090000000000001e-01   2.3089999999999999e-01   2.2559999999999999e-01
  -8.3760000000000001e-01   6.6000000000000003e-02  -1.7160000000000000e-01   3.8190000000000002e-01  -1.0470000000000000e-01  -4.3900000000000002e-02   2.0196999999999998e+00   6.8930000000000002e-01   2.4377000000000000e+00   5.5869999999999997e-01   1.6360000000000000e-01   2.4770000000000000e-01
  -5.7310000000000005e-01   2.1999999999999999e-02   3.4310000000000002e-01   3.6280000000000001e-01  -6.6600000000000006e-02  -5.7000000000000002e-02   2.2195000000000000e+00   6.0040000000000004e-01   2.2635999999999998e+00   5.3939999999999999e-01   1.4430000000000001e-01   1.8579999999999999e-01
  -6.1719999999999997e-01   1.3189999999999999e-01   6.8630000000000002e-01   4.8690000000000000e-01  -2.8500000000000001e-02  -5.2600000000000001e-02   2.1307000000000000e+00   5.5589999999999995e-01   2.6989000000000001e+00   4.2380000000000001e-01   1.9239999999999999e-01   2.9189999999999999e-01
  -6.8330000000000002e-01   1.0990000000000000e-01   1.4582999999999999e+00   4.5829999999999999e-01  -8.5599999999999996e-02  -6.1400000000000003e-02   2.2639000000000000e+00   5.3369999999999995e-01   3.0470999999999999e+00   4.9130000000000001e-01   3.0790000000000001e-01   2.2559999999999999e-01
  -8.1559999999999999e-01   1.0990000000000000e-01   1.1152000000000000e+00   4.1049999999999998e-01  -1.5229999999999999e-01  -5.2600000000000001e-02   2.1307000000000000e+00   4.2249999999999999e-01   2.6118000000000001e+00   4.6239999999999998e-01   2.9830000000000001e-01   2.3000000000000001e-01
  -6.8330000000000002e-01  -1.0990000000000000e-01   4.2890000000000000e-01   4.4869999999999999e-01  -8.5599999999999996e-02  -6.1400000000000003e-02   2.1972999999999998e+00   4.8920000000000002e-01   2.7858999999999998e+00   4.4309999999999999e-01   1.3469999999999999e-01   2.2559999999999999e-01
  -5.9509999999999996e-01  -8.7900000000000006e-02   7.7210000000000001e-01   3.5330000000000000e-01  -2.8500000000000001e-02  -8.7700000000000000e-02   2.1084999999999998e+00   5.7809999999999995e-01   2.2635999999999998e+00   5.2980000000000005e-01   2.0210000000000000e-01   2.1679999999999999e-01
  -6.6130000000000000e-01  -6.6000000000000003e-02   5.1470000000000005e-01   3.5330000000000000e-01  -8.5599999999999996e-02  -4.8200000000000000e-02   2.0640999999999998e+00   5.7809999999999995e-01   2.6989000000000001e+00   4.1420000000000001e-01   2.4060000000000001e-01   2.1679999999999999e-01
  -7.2740000000000005e-01  -4.3999999999999997e-02   3.4310000000000002e-01   3.1509999999999999e-01  -1.3320000000000001e-01  -3.9500000000000000e-02   2.0863000000000000e+00   6.2260000000000004e-01   2.8730000000000002e+00   5.5869999999999997e-01   2.0210000000000000e-01   2.4329999999999999e-01
  -7.2740000000000005e-01   6.6000000000000003e-02   4.2890000000000000e-01   4.5829999999999999e-01  -2.8500000000000001e-02  -9.6500000000000002e-02   2.2416999999999998e+00   4.0020000000000000e-01   3.3953000000000002e+00   4.3350000000000000e-01   3.1750000000000000e-01   1.9020000000000001e-01
  -8.3760000000000001e-01  -8.7900000000000006e-02   1.5441000000000000e+00   4.3919999999999998e-01  -1.3320000000000001e-01  -7.4499999999999997e-02   2.1528999999999998e+00   3.7800000000000000e-01   2.4377000000000000e+00   4.4309999999999999e-01   1.8279999999999999e-01   1.9910000000000000e-01
  -5.7310000000000005e-01   1.5390000000000001e-01   7.7210000000000001e-01   4.2009999999999997e-01  -1.3320000000000001e-01  -4.4000000000000003e-03   1.8866000000000001e+00   1.5559999999999999e-01   2.2635999999999998e+00   4.5269999999999999e-01   2.2130000000000000e-01   2.6100000000000001e-01
  -7.2740000000000005e-01  -1.5390000000000001e-01   9.4359999999999999e-01   4.2959999999999998e-01  -5.7099999999999998e-02  -5.7000000000000002e-02   2.0863000000000000e+00   4.0020000000000000e-01   2.0024000000000002e+00   5.3939999999999999e-01   2.3089999999999999e-01   2.0349999999999999e-01
  -7.2740000000000005e-01   2.1999999999999999e-02   6.8630000000000002e-01   4.2959999999999998e-01  -2.8500000000000001e-02  -8.3299999999999999e-02   2.1307000000000000e+00   4.6689999999999998e-01   2.5247000000000002e+00   4.3350000000000000e-01   1.8279999999999999e-01   1.9910000000000000e-01
  -5.5110000000000003e-01   4.3999999999999997e-02   7.7210000000000001e-01   3.9140000000000003e-01  -6.6600000000000006e-02  -7.4499999999999997e-02   2.1307000000000000e+00   4.4469999999999998e-01   2.4377000000000000e+00   4.4309999999999999e-01   2.0210000000000000e-01   2.3440000000000000e-01
  -7.4939999999999996e-01  -1.5390000000000001e-01   1.5441000000000000e+00   3.8190000000000002e-01  -7.6100000000000001e-02  -9.2100000000000001e-02   1.9532000000000000e+00   5.5589999999999995e-01   2.8730000000000002e+00   5.2980000000000005e-01   1.8279999999999999e-01   2.4770000000000000e-01
  -6.8330000000000002e-01  -1.0990000000000000e-01   6.8630000000000002e-01   4.2009999999999997e-01  -7.6100000000000001e-02  -7.8899999999999998e-02   2.1972999999999998e+00   5.5589999999999995e-01   3.0470999999999999e+00   4.8159999999999997e-01   1.2509999999999999e-01   2.3000000000000001e-01
  -5.2900000000000003e-01  -1.7590000000000000e-01  -8.5800000000000001e-02   4.4869999999999999e-01  -1.5229999999999999e-01  -3.9500000000000000e-02   1.9753000000000001e+00   5.3369999999999995e-01   3.1341999999999999e+00   4.8159999999999997e-01   1.7319999999999999e-01   2.3000000000000001e-01
  -7.0530000000000004e-01  -8.7900000000000006e-02   0.0000000000000000e+00   3.3420000000000000e-01  -8.5599999999999996e-02  -7.4499999999999997e-02   2.1751000000000000e+00   4.6689999999999998e-01   1.7412000000000001e+00   5.0090000000000001e-01   2.2130000000000000e-01   1.9460000000000000e-01
  -5.2900000000000003e-01   6.6000000000000003e-02   5.1470000000000005e-01   4.2959999999999998e-01  -1.3320000000000001e-01  -3.0700000000000002e-02   2.0419000000000000e+00   3.7800000000000000e-01   2.6989000000000001e+00   4.2380000000000001e-01   2.1170000000000000e-01   2.6100000000000001e-01
  -5.9509999999999996e-01   6.6000000000000003e-02   9.4359999999999999e-01   4.3919999999999998e-01  -8.5599999999999996e-02  -9.6500000000000002e-02   2.0419000000000000e+00   3.3350000000000002e-01   2.8730000000000002e+00   4.0460000000000002e-01   2.3089999999999999e-01   2.1679999999999999e-01
  -9.2579999999999996e-01   2.1980000000000000e-01   9.4359999999999999e-01   3.4370000000000001e-01  -3.8100000000000002e-02  -7.4499999999999997e-02   2.1084999999999998e+00   6.2260000000000004e-01   2.8730000000000002e+00   4.6239999999999998e-01   1.6360000000000000e-01   1.9020000000000001e-01
  -5.7310000000000005e-01  -1.0990000000000000e-01   3.4310000000000002e-01   4.2959999999999998e-01  -8.5599999999999996e-02  -7.0199999999999999e-02   2.1972999999999998e+00   4.8920000000000002e-01   2.4377000000000000e+00   3.7569999999999998e-01   2.3089999999999999e-01   2.5659999999999999e-01
  -7.4939999999999996e-01   2.1999999999999999e-02   5.1470000000000005e-01   4.1049999999999998e-01  -1.9000000000000000e-02  -7.0199999999999999e-02   2.0419000000000000e+00   5.3369999999999995e-01   2.9600000000000000e+00   4.9130000000000001e-01   1.9239999999999999e-01   2.3890000000000000e-01
  -6.1719999999999997e-01   8.7900000000000006e-02   1.0294000000000001e+00   3.7240000000000001e-01  -1.7130000000000001e-01  -5.2600000000000001e-02   2.0640999999999998e+00   4.6689999999999998e-01   2.6118000000000001e+00   4.4309999999999999e-01   2.7900000000000003e-01   1.9910000000000000e-01
  -7.0530000000000004e-01  -1.3189999999999999e-01   1.4582999999999999e+00   4.6779999999999999e-01  -7.6100000000000001e-02  -9.6500000000000002e-02   2.0196999999999998e+00   4.8920000000000002e-01   2.7858999999999998e+00   5.2980000000000005e-01   1.9239999999999999e-01   2.4329999999999999e-01
  -7.2740000000000005e-01  -4.3999999999999997e-02   6.0050000000000003e-01   3.9140000000000003e-01  -7.6100000000000001e-02  -6.1400000000000003e-02   1.9975000000000001e+00   3.7800000000000000e-01   2.4377000000000000e+00   4.3350000000000000e-01   1.3469999999999999e-01   2.0790000000000000e-01
  -5.5110000000000003e-01  -4.3999999999999997e-02  -2.5740000000000002e-01   3.9140000000000003e-01  -6.6600000000000006e-02  -3.0700000000000002e-02   2.0419000000000000e+00   6.8930000000000002e-01   2.6118000000000001e+00   4.9130000000000001e-01   1.9239999999999999e-01   2.4770000000000000e-01
  -5.7310000000000005e-01  -1.0990000000000000e-01   8.5780000000000001e-01   4.3919999999999998e-01  -1.2370000000000000e-01  -4.3900000000000002e-02   2.2416999999999998e+00   5.7809999999999995e-01   2.7858999999999998e+00   4.0460000000000002e-01   2.2130000000000000e-01   2.2559999999999999e-01
  -7.4939999999999996e-01   6.6000000000000003e-02   8.5780000000000001e-01   3.8190000000000002e-01  -9.5200000000000007e-02  -7.0199999999999999e-02   2.1972999999999998e+00   3.3350000000000002e-01   2.6989000000000001e+00   4.5269999999999999e-01   1.2509999999999999e-01   2.1679999999999999e-01
  -4.6289999999999998e-01  -2.4179999999999999e-01   6.0050000000000003e-01   4.4869999999999999e-01  -8.5599999999999996e-02  -5.2600000000000001e-02   1.9975000000000001e+00   4.4469999999999998e-01   2.2635999999999998e+00   5.1049999999999995e-01   2.3089999999999999e-01   2.0349999999999999e-01
  -6.1719999999999997e-01   6.6000000000000003e-02   1.7160000000000000e-01   4.6779999999999999e-01  -4.7600000000000003e-02  -8.3299999999999999e-02   1.9088000000000001e+00   5.1139999999999997e-01   3.2212000000000001e+00   5.2980000000000005e-01   3.0790000000000001e-01   2.2120000000000001e-01
  -7.0530000000000004e-01  -1.5390000000000001e-01   3.4310000000000002e-01   4.2009999999999997e-01  -1.2370000000000000e-01  -6.5799999999999997e-02   2.0196999999999998e+00   4.2249999999999999e-01   1.9153000000000000e+00   3.5639999999999999e-01   2.1170000000000000e-01   2.1229999999999999e-01
  -6.6130000000000000e-01  -2.1999999999999999e-02   7.7210000000000001e-01   4.2959999999999998e-01  -9.5200000000000007e-02  -6.1400000000000003e-02   2.1307000000000000e+00   3.5580000000000001e-01   2.7858999999999998e+00   4.7199999999999998e-01   1.8279999999999999e-01   2.3890000000000000e-01
  -5.2900000000000003e-01  -4.3999999999999997e-02   6.0050000000000003e-01   3.7240000000000001e-01  -1.6180000000000000e-01  -7.4499999999999997e-02   2.2860999999999998e+00   6.0040000000000004e-01   2.9600000000000000e+00   4.2380000000000001e-01   1.3469999999999999e-01   2.6540000000000002e-01
  -5.9509999999999996e-01  -3.0780000000000002e-01   1.2010000000000001e+00   3.8190000000000002e-01   0.0000000000000000e+00  -9.2100000000000001e-02   2.0419000000000000e+00   1.7790000000000000e-01   3.3953000000000002e+00   4.4309999999999999e-01   2.8870000000000001e-01   2.3440000000000000e-01
  -7.9349999999999998e-01   1.9789999999999999e-01   6.0050000000000003e-01   4.5829999999999999e-01  -8.5599999999999996e-02  -4.8200000000000000e-02   1.9310000000000000e+00   5.1139999999999997e-01   2.6118000000000001e+00   4.2380000000000001e-01   2.1170000000000000e-01   2.6979999999999998e-01
  -5.2900000000000003e-01   1.3189999999999999e-01   7.7210000000000001e-01   3.6280000000000001e-01  -1.5229999999999999e-01  -8.3299999999999999e-02   2.1528999999999998e+00   5.3369999999999995e-01   2.6118000000000001e+00   5.3939999999999999e-01   2.8870000000000001e-01   2.1229999999999999e-01
  -7.9349999999999998e-01   2.1999999999999999e-02   2.5740000000000002e-01   4.0100000000000002e-01  -4.7600000000000003e-02   8.8000000000000005e-03   1.9310000000000000e+00   6.0040000000000004e-01   1.9153000000000000e+00   5.4910000000000003e-01   1.3469999999999999e-01   2.2120000000000001e-01
  -6.8330000000000002e-01  -6.6000000000000003e-02   5.1470000000000005e-01   4.8690000000000000e-01  -1.2370000000000000e-01  -1.0520000000000000e-01   2.2195000000000000e+00   4.6689999999999998e-01   2.6118000000000001e+00   4.3350000000000000e-01   1.5400000000000000e-01   2.8749999999999998e-01
  -4.8490000000000000e-01   4.3999999999999997e-02   6.8630000000000002e-01   4.2959999999999998e-01  -1.0470000000000000e-01  -7.4499999999999997e-02   2.0863000000000000e+00   6.4480000000000004e-01   3.2212000000000001e+00   4.8159999999999997e-01   2.5979999999999998e-01   1.8579999999999999e-01
  -9.6989999999999998e-01  -8.7900000000000006e-02  -2.5740000000000002e-01   3.7240000000000001e-01  -1.5229999999999999e-01  -7.4499999999999997e-02   2.0196999999999998e+00   4.0020000000000000e-01   2.3506000000000000e+00   5.2980000000000005e-01   1.8279999999999999e-01   2.4329999999999999e-01
  -7.2740000000000005e-01   4.3999999999999997e-02   0.0000000000000000e+00   4.4869999999999999e-01   1.9000000000000000e-02  -4.8200000000000000e-02   2.1084999999999998e+00   5.5589999999999995e-01   2.9600000000000000e+00   4.7199999999999998e-01   2.0210000000000000e-01   2.4329999999999999e-01
  -3.5270000000000001e-01  -2.4179999999999999e-01   7.7210000000000001e-01   4.2009999999999997e-01   0.0000000000000000e+00  -7.4499999999999997e-02   2.2195000000000000e+00   3.7800000000000000e-01   2.1764999999999999e+00   4.9130000000000001e-01   1.9239999999999999e-01   2.2559999999999999e-01
  -6.6130000000000000e-01  -1.9789999999999999e-01   1.7160000000000000e-01   4.0100000000000002e-01  -1.1420000000000000e-01  -5.2600000000000001e-02   2.1307000000000000e+00   6.0040000000000004e-01   2.0024000000000002e+00   6.1650000000000005e-01   1.9239999999999999e-01   2.2120000000000001e-01
  -6.8330000000000002e-01  -6.6000000000000003e-02   1.1152000000000000e+00   4.2009999999999997e-01  -1.2370000000000000e-01  -3.9500000000000000e-02   2.0196999999999998e+00   4.4469999999999998e-01   3.3953000000000002e+00   4.9130000000000001e-01   2.6939999999999997e-01   1.9910000000000000e-01
  -7.0530000000000004e-01   0.0000000000000000e+00   1.7160000000000000e-01   4.6779999999999999e-01  -3.8100000000000002e-02  -5.2600000000000001e-02   2.0863000000000000e+00   6.0040000000000004e-01   2.5247000000000002e+00   4.8159999999999997e-01   1.5400000000000000e-01   2.3000000000000001e-01
  -9.4779999999999998e-01  -1.7590000000000000e-01  -5.1470000000000005e-01   4.3919999999999998e-01  -1.6180000000000000e-01  -6.5799999999999997e-02   2.1528999999999998e+00   3.3350000000000002e-01   2.3506000000000000e+00   4.5269999999999999e-01   1.6360000000000000e-01   2.0790000000000000e-01
  -5.5110000000000003e-01   4.3999999999999997e-02   5.1470000000000005e-01   3.3420000000000000e-01  -3.8100000000000002e-02  -4.8200000000000000e-02   2.2639000000000000e+00   3.5580000000000001e-01   2.6989000000000001e+00   5.1049999999999995e-01   2.6939999999999997e-01   1.9020000000000001e-01
  -5.7310000000000005e-01  -2.1999999999999999e-02   1.7160000000000000e-01   5.1559999999999995e-01  -1.8079999999999999e-01  -7.4499999999999997e-02   1.9310000000000000e+00   5.3369999999999995e-01   2.2635999999999998e+00   5.0090000000000001e-01   2.7900000000000003e-01   2.2559999999999999e-01
  -5.7310000000000005e-01  -2.1980000000000000e-01   7.7210000000000001e-01   4.1049999999999998e-01  -8.5599999999999996e-02  -5.7000000000000002e-02   2.0419000000000000e+00   5.5589999999999995e-01   1.9153000000000000e+00   5.1049999999999995e-01   1.7319999999999999e-01   2.2120000000000001e-01
  -4.8490000000000000e-01  -1.0990000000000000e-01   1.7160000000000000e-01   3.2460000000000000e-01  -1.0470000000000000e-01  -8.7700000000000000e-02   2.1307000000000000e+00   2.2239999999999999e-01   2.0893999999999999e+00   5.2980000000000005e-01   3.0790000000000001e-01   2.1679999999999999e-01
  -5.7310000000000005e-01  -1.7590000000000000e-01   2.5740000000000002e-01   4.5829999999999999e-01  -2.8500000000000001e-02  -9.6500000000000002e-02   2.2195000000000000e+00   5.7809999999999995e-01   2.4377000000000000e+00   5.0090000000000001e-01   1.8279999999999999e-01   2.0790000000000000e-01
  -6.3919999999999999e-01   3.2979999999999998e-01   1.4582999999999999e+00   4.2009999999999997e-01  -7.6100000000000001e-02  -5.2600000000000001e-02   2.0640999999999998e+00   2.2239999999999999e-01   2.4377000000000000e+00   4.6239999999999998e-01   1.9239999999999999e-01   2.0790000000000000e-01
  -7.0530000000000004e-01  -1.7590000000000000e-01   2.5740000000000002e-01   4.1049999999999998e-01  -1.9030000000000000e-01  -6.5799999999999997e-02   2.2860999999999998e+00   6.4480000000000004e-01   2.9600000000000000e+00   4.7199999999999998e-01   1.9239999999999999e-01   2.3890000000000000e-01
  -6.3919999999999999e-01   6.6000000000000003e-02   1.1152000000000000e+00   3.6280000000000001e-01  -9.5200000000000007e-02  -6.5799999999999997e-02   2.0419000000000000e+00   5.3369999999999995e-01   3.0470999999999999e+00   4.6239999999999998e-01   1.6360000000000000e-01   2.4329999999999999e-01
  -6.3919999999999999e-01  -1.0990000000000000e-01   9.4359999999999999e-01   4.1049999999999998e-01  -3.8100000000000002e-02  -7.0199999999999999e-02   2.2860999999999998e+00   6.2260000000000004e-01   2.5247000000000002e+00   5.0090000000000001e-01   1.4430000000000001e-01   2.6540000000000002e-01
  -6.8330000000000002e-01   1.5390000000000001e-01   9.4359999999999999e-01   4.4869999999999999e-01  -1.3320000000000001e-01  -5.2600000000000001e-02   2.1751000000000000e+00   4.8920000000000002e-01   2.8730000000000002e+00   4.5269999999999999e-01   7.6999999999999999e-02   2.0349999999999999e-01
  -5.9509999999999996e-01  -8.7900000000000006e-02   1.4582999999999999e+00   4.1049999999999998e-01  -1.2370000000000000e-01  -4.4000000000000003e-03   1.8644000000000001e+00   5.5589999999999995e-01   2.2635999999999998e+00   4.1420000000000001e-01   2.3089999999999999e-01   2.3000000000000001e-01
  -7.2740000000000005e-01   1.0990000000000000e-01   9.4359999999999999e-01   4.5829999999999999e-01  -4.7600000000000003e-02  -7.0199999999999999e-02   2.0419000000000000e+00   6.0040000000000004e-01   1.6540999999999999e+00   5.2980000000000005e-01   2.6939999999999997e-01   2.0349999999999999e-01
  -7.4939999999999996e-01  -2.1980000000000000e-01   6.0050000000000003e-01   4.2959999999999998e-01  -1.1420000000000000e-01  -7.8899999999999998e-02   2.1972999999999998e+00   4.6689999999999998e-01   2.4377000000000000e+00   5.5869999999999997e-01   2.0210000000000000e-01   2.5209999999999999e-01
  -9.2579999999999996e-01  -2.1999999999999999e-02   7.7210000000000001e-01   4.6779999999999999e-01  -1.0470000000000000e-01  -9.6500000000000002e-02   2.1307000000000000e+00   5.3369999999999995e-01   2.6118000000000001e+00   4.4309999999999999e-01   2.0210000000000000e-01   2.4329999999999999e-01
  -6.1719999999999997e-01   0.0000000000000000e+00  -8.5800000000000001e-02   4.9650000000000000e-01  -1.1420000000000000e-01  -1.3200000000000000e-02   1.9975000000000001e+00   3.7800000000000000e-01   3.1341999999999999e+00   5.3939999999999999e-01   2.4060000000000001e-01   2.6100000000000001e-01
  -5.7310000000000005e-01  -8.7900000000000006e-02   1.3725000000000001e+00   4.5829999999999999e-01  -6.6600000000000006e-02  -6.1400000000000003e-02   2.0640999999999998e+00   4.0020000000000000e-01   2.3506000000000000e+00   5.0090000000000001e-01   1.9239999999999999e-01   2.2559999999999999e-01
  -5.9509999999999996e-01  -1.0990000000000000e-01   7.7210000000000001e-01   4.2009999999999997e-01  -4.7600000000000003e-02  -7.8899999999999998e-02   2.1751000000000000e+00   6.6710000000000003e-01   2.2635999999999998e+00   4.7199999999999998e-01   1.4430000000000001e-01   2.0349999999999999e-01
  -6.6130000000000000e-01   1.0990000000000000e-01   1.0294000000000001e+00   3.8190000000000002e-01  -7.6100000000000001e-02  -3.5099999999999999e-02   2.1084999999999998e+00   4.8920000000000002e-01   2.4377000000000000e+00   4.2380000000000001e-01   2.3089999999999999e-01   2.6100000000000001e-01
  -7.0530000000000004e-01   2.1999999999999999e-02   8.5800000000000001e-02   4.8690000000000000e-01  -1.2370000000000000e-01  -7.4499999999999997e-02   2.0863000000000000e+00   5.1139999999999997e-01   3.3083000000000000e+00   4.8159999999999997e-01   1.5400000000000000e-01   2.6540000000000002e-01
  -5.7310000000000005e-01   0.0000000000000000e+00   5.1470000000000005e-01   5.1559999999999995e-01  -1.9980000000000001e-01  -7.4499999999999997e-02   2.1972999999999998e+00   7.1150000000000002e-01   2.1764999999999999e+00   5.2980000000000005e-01   2.1170000000000000e-01   2.0790000000000000e-01
  -7.7149999999999996e-01   4.3999999999999997e-02   1.3725000000000001e+00   3.8190000000000002e-01  -6.6600000000000006e-02  -1.0090000000000000e-01   2.0196999999999998e+00   6.2260000000000004e-01   2.5247000000000002e+00   4.5269999999999999e-01   2.2130000000000000e-01   2.0790000000000000e-01
  -7.2740000000000005e-01   1.0990000000000000e-01   8.5800000000000001e-02   4.2959999999999998e-01  -6.6600000000000006e-02  -8.3299999999999999e-02   1.9753000000000001e+00   4.4469999999999998e-01   2.7858999999999998e+00   4.9130000000000001e-01   1.2509999999999999e-01   1.7690000000000000e-01
  -5.5110000000000003e-01  -2.6379999999999998e-01   1.2867999999999999e+00   4.8690000000000000e-01  -9.5200000000000007e-02  -8.3299999999999999e-02   1.9088000000000001e+00   2.8910000000000002e-01   2.3506000000000000e+00   4.2380000000000001e-01   2.9830000000000001e-01   2.1679999999999999e-01
  -7.9349999999999998e-01  -1.7590000000000000e-01   4.2890000000000000e-01   4.0100000000000002e-01  -1.6180000000000000e-01  -4.3900000000000002e-02   2.0863000000000000e+00   6.8930000000000002e-01   2.0893999999999999e+00   4.7199999999999998e-01   3.2710000000000000e-01   2.5209999999999999e-01
  -6.6130000000000000e-01   6.6000000000000003e-02   1.4582999999999999e+00   4.8690000000000000e-01  -8.5599999999999996e-02  -7.0199999999999999e-02   1.9975000000000001e+00   4.8920000000000002e-01   2.5247000000000002e+00   4.9130000000000001e-01   2.0210000000000000e-01   2.1679999999999999e-01
  -6.1719999999999997e-01   1.3189999999999999e-01   1.2867999999999999e+00   4.1049999999999998e-01   4.7600000000000003e-02  -4.3900000000000002e-02   2.2639000000000000e+00   3.5580000000000001e-01   2.4377000000000000e+00   4.9130000000000001e-01   2.1170000000000000e-01   2.4770000000000000e-01
  -5.7310000000000005e-01  -4.3999999999999997e-02   8.5780000000000001e-01   3.6280000000000001e-01  -1.0470000000000000e-01  -8.3299999999999999e-02   2.1084999999999998e+00   5.5589999999999995e-01   3.1341999999999999e+00   4.7199999999999998e-01   2.7900000000000003e-01   2.2120000000000001e-01
  -6.3919999999999999e-01   2.6379999999999998e-01   6.0050000000000003e-01   4.9650000000000000e-01  -1.2370000000000000e-01  -6.1400000000000003e-02   1.9088000000000001e+00   8.0049999999999999e-01   2.0893999999999999e+00   4.0460000000000002e-01   1.9239999999999999e-01   2.3440000000000000e-01
  -6.8330000000000002e-01   8.7900000000000006e-02   6.0050000000000003e-01   3.8190000000000002e-01  -1.2370000000000000e-01  -4.3900000000000002e-02   1.8644000000000001e+00   7.1150000000000002e-01   2.6989000000000001e+00   3.7569999999999998e-01   2.4060000000000001e-01   2.6979999999999998e-01
  -5.9509999999999996e-01  -1.9789999999999999e-01   6.8630000000000002e-01   3.5330000000000000e-01  -1.5229999999999999e-01  -5.7000000000000002e-02   1.9088000000000001e+00   7.1150000000000002e-01   2.5247000000000002e+00   4.7199999999999998e-01   1.9239999999999999e-01   2.1229999999999999e-01
  -7.2740000000000005e-01  -2.1980000000000000e-01   6.8630000000000002e-01   4.3919999999999998e-01  -1.5229999999999999e-01  -7.0199999999999999e-02   2.0863000000000000e+00   6.0040000000000004e-01   2.4377000000000000e+00   5.0090000000000001e-01   1.7319999999999999e-01   2.4329999999999999e-01
  -6.8330000000000002e-01   1.0990000000000000e-01   1.7160000000000000e-01   4.2009999999999997e-01  -1.3320000000000001e-01  -9.2100000000000001e-02   2.0640999999999998e+00   4.8920000000000002e-01   2.3506000000000000e+00   4.7199999999999998e-01   1.7319999999999999e-01   2.6540000000000002e-01
  -6.1719999999999997e-01  -6.6000000000000003e-02   8.5800000000000001e-02   4.3919999999999998e-01  -1.3320000000000001e-01  -1.0090000000000000e-01   2.1528999999999998e+00   5.3369999999999995e-01   2.3506000000000000e+00   5.4910000000000003e-01   1.8279999999999999e-01   2.2559999999999999e-01
  -6.3919999999999999e-01  -2.1999999999999999e-02   2.5740000000000002e-01   4.3919999999999998e-01  -9.5200000000000007e-02  -3.0700000000000002e-02   2.1307000000000000e+00   6.0040000000000004e-01   2.0024000000000002e+00   4.5269999999999999e-01   2.5979999999999998e-01   2.5659999999999999e-01
  -4.6289999999999998e-01   4.3999999999999997e-02   0.0000000000000000e+00   3.8190000000000002e-01  -9.5200000000000007e-02  -8.7700000000000000e-02   2.1307000000000000e+00   4.6689999999999998e-01   2.3506000000000000e+00   4.3350000000000000e-01   1.6360000000000000e-01   2.4329999999999999e-01
  -5.5110000000000003e-01  -6.6000000000000003e-02   7.7210000000000001e-01   4.2009999999999997e-01  -1.9000000000000000e-02  -7.8899999999999998e-02   1.9975000000000001e+00   6.0040000000000004e-01   3.0470999999999999e+00   4.5269999999999999e-01   1.4430000000000001e-01   2.7870000000000000e-01
  -7.7149999999999996e-01  -1.5390000000000001e-01   6.8630000000000002e-01   3.6280000000000001e-01  -1.3320000000000001e-01  -7.0199999999999999e-02   2.3304999999999998e+00   4.0020000000000000e-01   3.2212000000000001e+00   5.4910000000000003e-01   2.2130000000000000e-01   2.1679999999999999e-01
  -6.3919999999999999e-01  -6.6000000000000003e-02   1.6298999999999999e+00   3.5330000000000000e-01  -1.0470000000000000e-01  -8.8000000000000005e-03   1.9532000000000000e+00   7.1150000000000002e-01   2.5247000000000002e+00   4.8159999999999997e-01   2.3089999999999999e-01   1.8140000000000001e-01
  -5.2900000000000003e-01   1.5390000000000001e-01   1.3725000000000001e+00   4.1049999999999998e-01  -1.6180000000000000e-01  -7.0199999999999999e-02   2.1084999999999998e+00   5.7809999999999995e-01   3.2212000000000001e+00   4.9130000000000001e-01   2.0210000000000000e-01   2.4770000000000000e-01
  -8.1559999999999999e-01  -4.3999999999999997e-02   6.0050000000000003e-01   4.5829999999999999e-01  -1.4269999999999999e-01  -9.2100000000000001e-02   2.3527000000000000e+00   5.1139999999999997e-01   3.1341999999999999e+00   4.3350000000000000e-01   2.2130000000000000e-01   2.0349999999999999e-01
  -6.3919999999999999e-01  -2.8580000000000000e-01   9.4359999999999999e-01   2.5779999999999997e-01  -1.2370000000000000e-01  -7.4499999999999997e-02   2.0196999999999998e+00   5.7809999999999995e-01   3.2212000000000001e+00   4.2380000000000001e-01   1.7319999999999999e-01   2.4770000000000000e-01
  -5.2900000000000003e-01  -1.3189999999999999e-01   1.1152000000000000e+00   5.0600000000000001e-01  -4.7600000000000003e-02  -6.5799999999999997e-02   2.1751000000000000e+00   4.6689999999999998e-01   2.1764999999999999e+00   5.1049999999999995e-01   2.0210000000000000e-01   2.2559999999999999e-01
  -4.6289999999999998e-01  -2.1999999999999999e-02   3.4310000000000002e-01   4.2959999999999998e-01  -4.7600000000000003e-02  -6.1400000000000003e-02   1.9753000000000001e+00   3.7800000000000000e-01   2.4377000000000000e+00   5.2020000000000000e-01   2.7900000000000003e-01   2.3000000000000001e-01
  -5.2900000000000003e-01   4.3999999999999997e-02  -1.7160000000000000e-01   3.7240000000000001e-01  -4.7600000000000003e-02  -5.2600000000000001e-02   2.0196999999999998e+00   6.8930000000000002e-01   2.9600000000000000e+00   3.9489999999999997e-01   2.8870000000000001e-01   2.1679999999999999e-01
  -6.1719999999999997e-01   0.0000000000000000e+00   1.1152000000000000e+00   4.2009999999999997e-01   4.7600000000000003e-02  -9.2100000000000001e-02   1.9753000000000001e+00   4.2249999999999999e-01   3.2212000000000001e+00   4.4309999999999999e-01   2.0210000000000000e-01   1.6810000000000000e-01
  -5.2900000000000003e-01  -1.0990000000000000e-01   8.5780000000000001e-01   4.9650000000000000e-01  -2.8500000000000001e-02  -3.0700000000000002e-02   1.9975000000000001e+00   4.6689999999999998e-01   2.7858999999999998e+00   4.1420000000000001e-01   2.3089999999999999e-01   2.3000000000000001e-01
  -5.5110000000000003e-01  -1.9789999999999999e-01   1.7160000000000000e-01   4.1049999999999998e-01  -6.6600000000000006e-02  -5.7000000000000002e-02   2.0419000000000000e+00   5.5589999999999995e-01   2.2635999999999998e+00   4.8159999999999997e-01   2.4060000000000001e-01   2.1679999999999999e-01
  -6.3919999999999999e-01  -8.7900000000000006e-02   1.7157000000000000e+00   3.9140000000000003e-01  -1.1420000000000000e-01  -3.5099999999999999e-02   1.9310000000000000e+00   5.3369999999999995e-01   2.3506000000000000e+00   3.9489999999999997e-01   2.5979999999999998e-01   2.1679999999999999e-01
  -6.3919999999999999e-01   6.6000000000000003e-02   7.7210000000000001e-01   5.1559999999999995e-01  -1.4269999999999999e-01  -1.3200000000000000e-02   2.1972999999999998e+00   5.3369999999999995e-01   2.7858999999999998e+00   4.4309999999999999e-01   2.1170000000000000e-01   2.5209999999999999e-01
  -5.9509999999999996e-01  -1.5390000000000001e-01   1.1152000000000000e+00   3.8190000000000002e-01  -1.1420000000000000e-01  -8.3299999999999999e-02   2.0863000000000000e+00   7.1150000000000002e-01   2.8730000000000002e+00   4.4309999999999999e-01   2.5979999999999998e-01   2.1679999999999999e-01
  -7.0530000000000004e-01   1.5390000000000001e-01   5.1470000000000005e-01   3.7240000000000001e-01  -5.7099999999999998e-02  -7.0199999999999999e-02   1.8422000000000001e+00   6.0040000000000004e-01   1.9153000000000000e+00   4.5269999999999999e-01   1.9239999999999999e-01   2.4770000000000000e-01
  -4.8490000000000000e-01   2.1980000000000000e-01   1.8015000000000001e+00   3.8190000000000002e-01  -1.2370000000000000e-01  -4.8200000000000000e-02   2.0640999999999998e+00   5.3369999999999995e-01   2.7858999999999998e+00   5.2020000000000000e-01   2.7900000000000003e-01   2.0349999999999999e-01
  -6.6130000000000000e-01  -4.3999999999999997e-02   1.5441000000000000e+00   4.0100000000000002e-01  -8.5599999999999996e-02  -1.0090000000000000e-01   2.0196999999999998e+00   6.0040000000000004e-01   2.6989000000000001e+00   4.8159999999999997e-01   2.9830000000000001e-01   1.9020000000000001e-01
  -3.5270000000000001e-01  -2.1999999999999999e-02  -8.5800000000000001e-02   4.0100000000000002e-01  -6.6600000000000006e-02  -7.8899999999999998e-02   2.0863000000000000e+00   5.1139999999999997e-01   3.1341999999999999e+00   4.8159999999999997e-01   2.0210000000000000e-01   1.9910000000000000e-01
  -5.2900000000000003e-01   0.0000000000000000e+00   1.8015000000000001e+00   4.0100000000000002e-01  -9.5200000000000007e-02  -9.6500000000000002e-02   2.1307000000000000e+00   4.6689999999999998e-01   3.0470999999999999e+00   4.2380000000000001e-01   2.1170000000000000e-01   2.3000000000000001e-01
  -6.8330000000000002e-01  -4.3999999999999997e-02   1.2867999999999999e+00   4.2959999999999998e-01  -5.7099999999999998e-02  -5.7000000000000002e-02   2.1751000000000000e+00   6.4480000000000004e-01   2.7858999999999998e+00   4.5269999999999999e-01   2.3089999999999999e-01   2.1229999999999999e-01
  -4.6289999999999998e-01  -2.1999999999999999e-02   7.7210000000000001e-01   4.1049999999999998e-01  -9.5200000000000007e-02  -7.0199999999999999e-02   2.0863000000000000e+00   5.5589999999999995e-01   2.6989000000000001e+00   5.2020000000000000e-01   1.7319999999999999e-01   2.5209999999999999e-01
  -7.9349999999999998e-01  -4.3999999999999997e-02   1.6298999999999999e+00   4.0100000000000002e-01  -8.5599999999999996e-02  -7.4499999999999997e-02   1.9975000000000001e+00   7.5600000000000001e-01   2.6118000000000001e+00   4.6239999999999998e-01   2.3089999999999999e-01   2.1229999999999999e-01
  -7.4939999999999996e-01  -4.3999999999999997e-02   1.2867999999999999e+00   4.2009999999999997e-01  -5.7099999999999998e-02  -7.4499999999999997e-02   2.0419000000000000e+00   5.1139999999999997e-01   2.6989000000000001e+00   4.1420000000000001e-01   2.1170000000000000e-01   2.4770000000000000e-01
  -6.3919999999999999e-01  -1.7590000000000000e-01   5.1470000000000005e-01   4.2959999999999998e-01  -3.8100000000000002e-02  -7.4499999999999997e-02   1.9975000000000001e+00   2.6679999999999998e-01   2.3506000000000000e+00   4.5269999999999999e-01   2.0210000000000000e-01   1.9460000000000000e-01
  -7.2740000000000005e-01  -1.5390000000000001e-01   3.4310000000000002e-01   4.3919999999999998e-01  -1.6180000000000000e-01  -7.0199999999999999e-02   2.0640999999999998e+00   3.5580000000000001e-01   3.0470999999999999e+00   4.0460000000000002e-01   3.2710000000000000e-01   2.1229999999999999e-01
  -5.5110000000000003e-01  -6.6000000000000003e-02   3.4310000000000002e-01   4.2959999999999998e-01  -2.2839999999999999e-01  -9.6500000000000002e-02   2.1307000000000000e+00   5.1139999999999997e-01   2.2635999999999998e+00   5.2020000000000000e-01   3.1750000000000000e-01   2.1679999999999999e-01
  -6.1719999999999997e-01   1.5390000000000001e-01   5.1470000000000005e-01   3.5330000000000000e-01  -1.1420000000000000e-01  -5.7000000000000002e-02   2.3748999999999998e+00   3.1130000000000002e-01   3.1341999999999999e+00   4.4309999999999999e-01   2.3089999999999999e-01   1.9460000000000000e-01
  -5.7310000000000005e-01  -2.1999999999999999e-02   9.4359999999999999e-01   3.0549999999999999e-01  -1.1420000000000000e-01  -6.5799999999999997e-02   1.9975000000000001e+00   5.5589999999999995e-01   3.2212000000000001e+00   4.6239999999999998e-01   2.1170000000000000e-01   1.9460000000000000e-01
  -8.1559999999999999e-01  -2.1999999999999999e-02   4.2890000000000000e-01   4.1049999999999998e-01   3.8100000000000002e-02  -8.7700000000000000e-02   2.0419000000000000e+00   5.3369999999999995e-01   2.6989000000000001e+00   4.2380000000000001e-01   2.1170000000000000e-01   2.3890000000000000e-01
  -6.8330000000000002e-01   4.3999999999999997e-02   6.8630000000000002e-01   5.0600000000000001e-01  -5.7099999999999998e-02  -9.2100000000000001e-02   2.2416999999999998e+00   5.1139999999999997e-01   2.5247000000000002e+00   4.5269999999999999e-01   1.6360000000000000e-01   2.2559999999999999e-01
  -5.5110000000000003e-01  -2.1999999999999999e-02   1.0294000000000001e+00   2.8639999999999999e-01  -2.8500000000000001e-02  -1.3200000000000000e-02   2.3083000000000000e+00   5.7809999999999995e-01   3.0470999999999999e+00   4.7199999999999998e-01   2.2130000000000000e-01   2.3440000000000000e-01
  -6.1719999999999997e-01  -1.5390000000000001e-01   9.4359999999999999e-01   4.1049999999999998e-01   0.0000000000000000e+00  -1.1840000000000001e-01   2.0196999999999998e+00   6.0040000000000004e-01   2.6989000000000001e+00   5.2980000000000005e-01   2.1170000000000000e-01   2.4329999999999999e-01
  -4.4080000000000003e-01  -6.6000000000000003e-02   6.8630000000000002e-01   4.6779999999999999e-01  -4.7600000000000003e-02  -6.1400000000000003e-02   2.0863000000000000e+00   6.2260000000000004e-01   3.3083000000000000e+00   5.2980000000000005e-01   1.7319999999999999e-01   2.6100000000000001e-01
  -7.0530000000000004e-01   2.1999999999999999e-02   7.7210000000000001e-01   3.6280000000000001e-01  -1.9980000000000001e-01  -4.8200000000000000e-02   2.0419000000000000e+00   6.4480000000000004e-01   2.5247000000000002e+00   4.5269999999999999e-01   2.5979999999999998e-01   1.9910000000000000e-01
  -4.8490000000000000e-01  -1.0990000000000000e-01   1.6298999999999999e+00   3.8190000000000002e-01  -1.9030000000000000e-01  -5.2600000000000001e-02   2.0419000000000000e+00   6.8930000000000002e-01   2.6118000000000001e+00   5.2980000000000005e-01   1.8279999999999999e-01   2.4770000000000000e-01
  -5.9509999999999996e-01   2.1999999999999999e-02   6.0050000000000003e-01   4.7739999999999999e-01  -1.2370000000000000e-01  -7.0199999999999999e-02   2.1307000000000000e+00   5.5589999999999995e-01   2.2635999999999998e+00   4.6239999999999998e-01   2.5019999999999998e-01   2.4329999999999999e-01
  -5.7310000000000005e-01   8.7900000000000006e-02   6.0050000000000003e-01   4.6779999999999999e-01  -1.7130000000000001e-01  -5.7000000000000002e-02   2.1307000000000000e+00   6.4480000000000004e-01   3.2212000000000001e+00   4.6239999999999998e-01   2.5019999999999998e-01   1.7690000000000000e-01
  -5.9509999999999996e-01   2.1999999999999999e-02   7.7210000000000001e-01   3.5330000000000000e-01  -6.6600000000000006e-02  -7.8899999999999998e-02   2.0863000000000000e+00   5.5589999999999995e-01   2.6118000000000001e+00   4.7199999999999998e-01   2.6939999999999997e-01   2.0349999999999999e-01
  -7.4939999999999996e-01  -2.1999999999999999e-02   9.4359999999999999e-01   5.1559999999999995e-01  -1.2370000000000000e-01  -5.2600000000000001e-02   2.0640999999999998e+00   5.5589999999999995e-01   3.3083000000000000e+00   4.6239999999999998e-01   1.7319999999999999e-01   2.1229999999999999e-01
  -5.9509999999999996e-01  -1.5390000000000001e-01   1.2010000000000001e+00   4.1049999999999998e-01  -1.1420000000000000e-01  -7.8899999999999998e-02   2.2195000000000000e+00   5.5589999999999995e-01   3.2212000000000001e+00   4.3350000000000000e-01   2.5979999999999998e-01   2.3440000000000000e-01
  -4.4080000000000003e-01  -4.3999999999999997e-02   9.4359999999999999e-01   4.0100000000000002e-01  -4.7600000000000003e-02  -2.6300000000000000e-02   2.3083000000000000e+00   4.2249999999999999e-01   2.3506000000000000e+00   5.3939999999999999e-01   1.6360000000000000e-01   2.0790000000000000e-01
  -5.5110000000000003e-01   8.7900000000000006e-02   9.4359999999999999e-01   3.8190000000000002e-01  -7.6100000000000001e-02  -4.8200000000000000e-02   2.0640999999999998e+00   5.1139999999999997e-01   2.8730000000000002e+00   3.8529999999999998e-01   1.0580000000000001e-01   2.6979999999999998e-01
  -8.1559999999999999e-01   0.0000000000000000e+00   5.1470000000000005e-01   3.7240000000000001e-01  -5.7099999999999998e-02  -8.7700000000000000e-02   2.0196999999999998e+00   5.1139999999999997e-01   2.0893999999999999e+00   5.1049999999999995e-01   2.4060000000000001e-01   2.0349999999999999e-01
  -7.2740000000000005e-01  -2.4179999999999999e-01   4.2890000000000000e-01   2.7689999999999998e-01  -8.5599999999999996e-02  -8.3299999999999999e-02   2.0419000000000000e+00   4.6689999999999998e-01   2.6989000000000001e+00   4.5269999999999999e-01   1.8279999999999999e-01   2.1679999999999999e-01
  -6.3919999999999999e-01   4.3999999999999997e-02   1.1152000000000000e+00   4.2959999999999998e-01  -1.1420000000000000e-01  -1.3200000000000000e-02   2.1528999999999998e+00   6.6710000000000003e-01   2.5247000000000002e+00   4.9130000000000001e-01   2.5019999999999998e-01   2.2120000000000001e-01
  -6.8330000000000002e-01  -1.0990000000000000e-01   7.7210000000000001e-01   3.0549999999999999e-01  -6.6600000000000006e-02  -1.0520000000000000e-01   2.0863000000000000e+00   6.0040000000000004e-01   2.6118000000000001e+00   4.5269999999999999e-01   1.5400000000000000e-01   1.9020000000000001e-01
  -5.0700000000000001e-01   1.5390000000000001e-01   3.4310000000000002e-01   4.2959999999999998e-01  -1.3320000000000001e-01  -6.5799999999999997e-02   2.0196999999999998e+00   5.5589999999999995e-01   3.0470999999999999e+00   4.7199999999999998e-01   2.2130000000000000e-01   2.5209999999999999e-01
  -6.8330000000000002e-01  -1.0990000000000000e-01   9.4359999999999999e-01   3.7240000000000001e-01   9.4999999999999998e-03  -7.8899999999999998e-02   2.1972999999999998e+00   5.3369999999999995e-01   2.6989000000000001e+00   4.1420000000000001e-01   3.2710000000000000e-01   1.9460000000000000e-01
  -6.1719999999999997e-01   1.0990000000000000e-01   9.4359999999999999e-01   5.1559999999999995e-01  -1.1420000000000000e-01  -1.1400000000000000e-01   2.1084999999999998e+00   5.3369999999999995e-01   2.4377000000000000e+00   5.0090000000000001e-01   1.9239999999999999e-01   2.0349999999999999e-01
  -6.8330000000000002e-01  -2.4179999999999999e-01   1.7160000000000000e-01   3.8190000000000002e-01  -1.2370000000000000e-01  -5.2600000000000001e-02   2.2195000000000000e+00   4.2249999999999999e-01   2.7858999999999998e+00   3.9489999999999997e-01   1.4430000000000001e-01   2.1679999999999999e-01
  -5.9509999999999996e-01  -2.1999999999999999e-02   1.6298999999999999e+00   4.5829999999999999e-01  -1.3320000000000001e-01  -7.4499999999999997e-02   2.0196999999999998e+00   5.1139999999999997e-01   2.2635999999999998e+00   5.1049999999999995e-01   1.3469999999999999e-01   2.4770000000000000e-01
  -5.7310000000000005e-01  -1.5390000000000001e-01   6.0050000000000003e-01   3.3420000000000000e-01  -1.9000000000000000e-02  -6.1400000000000003e-02   2.0419000000000000e+00   6.8930000000000002e-01   2.1764999999999999e+00   5.0090000000000001e-01   2.0210000000000000e-01   2.4770000000000000e-01
  -5.2900000000000003e-01  -1.9789999999999999e-01   1.1152000000000000e+00   3.5330000000000000e-01  -3.8100000000000002e-02  -1.0960000000000000e-01   2.1528999999999998e+00   4.8920000000000002e-01   2.8730000000000002e+00   4.7199999999999998e-01   2.2130000000000000e-01   2.2120000000000001e-01
  -6.1719999999999997e-01  -1.7590000000000000e-01   6.0050000000000003e-01   3.6280000000000001e-01  -2.1890000000000001e-01  -4.3900000000000002e-02   2.2195000000000000e+00   5.3369999999999995e-01   2.9600000000000000e+00   4.7199999999999998e-01   2.5979999999999998e-01   2.4770000000000000e-01
  -5.2900000000000003e-01   4.3999999999999997e-02  -1.7160000000000000e-01   3.7240000000000001e-01  -1.9980000000000001e-01  -9.6500000000000002e-02   2.1307000000000000e+00   5.3369999999999995e-01   2.3506000000000000e+00   4.7199999999999998e-01   2.2130000000000000e-01   1.9020000000000001e-01
  -6.1719999999999997e-01  -2.1999999999999999e-02   8.5780000000000001e-01   4.0100000000000002e-01  -1.3320000000000001e-01  -8.3299999999999999e-02   2.0419000000000000e+00   4.2249999999999999e-01   3.3083000000000000e+00   3.9489999999999997e-01   1.8279999999999999e-01   2.4329999999999999e-01
  -7.0530000000000004e-01  -1.3189999999999999e-01   8.5800000000000001e-02   3.4370000000000001e-01  -3.8100000000000002e-02  -9.2100000000000001e-02   2.0419000000000000e+00   4.6689999999999998e-01   2.0024000000000002e+00   4.5269999999999999e-01   2.1170000000000000e-01   2.8310000000000002e-01
  -5.2900000000000003e-01  -1.5390000000000001e-01   9.4359999999999999e-01   4.2959999999999998e-01  -8.5599999999999996e-02  -8.3299999999999999e-02   2.2416999999999998e+00   4.0020000000000000e-01   2.6989000000000001e+00   4.9130000000000001e-01   2.2130000000000000e-01   2.5659999999999999e-01
  -6.1719999999999997e-01  -6.6000000000000003e-02   6.8630000000000002e-01   4.9650000000000000e-01  -1.0470000000000000e-01  -1.2280000000000001e-01   1.9975000000000001e+00   5.5589999999999995e-01   2.9600000000000000e+00   4.6239999999999998e-01   2.5019999999999998e-01   2.2120000000000001e-01
  -5.9509999999999996e-01  -8.7900000000000006e-02   7.7210000000000001e-01   4.8690000000000000e-01  -6.6600000000000006e-02  -7.4499999999999997e-02   2.1084999999999998e+00   4.8920000000000002e-01   2.5247000000000002e+00   4.4309999999999999e-01   1.8279999999999999e-01   2.3440000000000000e-01
  -7.4939999999999996e-01  -1.5390000000000001e-01   2.5740000000000002e-01   4.4869999999999999e-01  -1.5229999999999999e-01  -3.9500000000000000e-02   2.2416999999999998e+00   6.8930000000000002e-01   3.0470999999999999e+00   4.5269999999999999e-01   2.1170000000000000e-01   2.0790000000000000e-01
  -6.6130000000000000e-01   1.3189999999999999e-01   1.1152000000000000e+00   4.1049999999999998e-01  -1.6180000000000000e-01   0.0000000000000000e+00   2.0640999999999998e+00   3.1130000000000002e-01   2.6989000000000001e+00   3.8529999999999998e-01   1.5400000000000000e-01   2.6540000000000002e-01
  -5.2900000000000003e-01   4.3999999999999997e-02   5.1470000000000005e-01   4.7739999999999999e-01  -5.7099999999999998e-02  -6.1400000000000003e-02   2.1084999999999998e+00   5.1139999999999997e-01   2.9600000000000000e+00   4.4309999999999999e-01   1.9239999999999999e-01   2.5209999999999999e-01
  -6.1719999999999997e-01   8.7900000000000006e-02   1.1152000000000000e+00   3.3420000000000000e-01  -1.5229999999999999e-01  -1.0960000000000000e-01   2.2416999999999998e+00   4.4469999999999998e-01   3.2212000000000001e+00   4.3350000000000000e-01   2.3089999999999999e-01   2.6100000000000001e-01
  -6.8330000000000002e-01  -1.3189999999999999e-01   4.2890000000000000e-01   3.2460000000000000e-01  -1.6180000000000000e-01  -5.7000000000000002e-02   2.0196999999999998e+00   3.7800000000000000e-01   2.4377000000000000e+00   4.0460000000000002e-01   2.1170000000000000e-01   2.6100000000000001e-01
  -5.2900000000000003e-01  -6.6000000000000003e-02   1.4582999999999999e+00   2.6729999999999998e-01  -2.8500000000000001e-02  -9.6500000000000002e-02   1.8644000000000001e+00   5.7809999999999995e-01   2.3506000000000000e+00   5.3939999999999999e-01   1.9239999999999999e-01   2.3890000000000000e-01
  -7.2740000000000005e-01  -2.4179999999999999e-01   1.5441000000000000e+00   4.7739999999999999e-01  -1.4269999999999999e-01  -5.7000000000000002e-02   2.2860999999999998e+00   4.6689999999999998e-01   2.8730000000000002e+00   5.0090000000000001e-01   2.3089999999999999e-01   1.9460000000000000e-01
  -7.2740000000000005e-01  -1.0990000000000000e-01   9.4359999999999999e-01   3.7240000000000001e-01  -6.6600000000000006e-02  -3.0700000000000002e-02   2.1307000000000000e+00   5.1139999999999997e-01   2.6118000000000001e+00   4.5269999999999999e-01   2.9830000000000001e-01   2.3440000000000000e-01
  -5.9509999999999996e-01  -1.9789999999999999e-01   6.8630000000000002e-01   4.6779999999999999e-01  -1.6180000000000000e-01  -1.5350000000000000e-01   2.0863000000000000e+00   6.4480000000000004e-01   2.8730000000000002e+00   5.7799999999999996e-01   1.8279999999999999e-01   1.9020000000000001e-01
  -7.4939999999999996e-01  -1.0990000000000000e-01   1.7157000000000000e+00   4.1049999999999998e-01  -4.7600000000000003e-02  -1.0090000000000000e-01   2.1084999999999998e+00   6.0040000000000004e-01   2.0024000000000002e+00   5.3939999999999999e-01   2.2130000000000000e-01   2.1229999999999999e-01
  -6.1719999999999997e-01  -3.0780000000000002e-01   1.7160000000000000e-01   4.0100000000000002e-01  -1.1420000000000000e-01  -1.7500000000000002e-02   2.0196999999999998e+00   4.2249999999999999e-01   2.9600000000000000e+00   3.8529999999999998e-01   2.3089999999999999e-01   2.1229999999999999e-01
  -3.7469999999999998e-01   4.3999999999999997e-02   1.1152000000000000e+00   4.2959999999999998e-01  -1.0470000000000000e-01  -1.0960000000000000e-01   2.0419000000000000e+00   2.8910000000000002e-01   2.4377000000000000e+00   4.4309999999999999e-01   1.4430000000000001e-01   2.4329999999999999e-01
  -5.7310000000000005e-01  -1.0990000000000000e-01   6.0050000000000003e-01   4.5829999999999999e-01  -6.6600000000000006e-02  -4.8200000000000000e-02   2.1972999999999998e+00   4.8920000000000002e-01   2.6118000000000001e+00   5.0090000000000001e-01   1.4430000000000001e-01   2.3000000000000001e-01
  -6.8330000000000002e-01  -2.6379999999999998e-01   7.7210000000000001e-01   2.7689999999999998e-01  -1.7130000000000001e-01  -3.0700000000000002e-02   2.1751000000000000e+00   4.8920000000000002e-01   2.4377000000000000e+00   5.3939999999999999e-01   2.3089999999999999e-01   2.4770000000000000e-01
  -5.7310000000000005e-01  -1.9789999999999999e-01   1.7160000000000000e-01   3.8190000000000002e-01  -1.0470000000000000e-01  -6.1400000000000003e-02   2.1528999999999998e+00   6.8930000000000002e-01   2.6118000000000001e+00   5.2980000000000005e-01   2.5019999999999998e-01   2.5209999999999999e-01
  -7.9349999999999998e-01  -1.0990000000000000e-01   8.5780000000000001e-01   3.4370000000000001e-01  -1.4269999999999999e-01  -1.0090000000000000e-01   2.1751000000000000e+00   4.2249999999999999e-01   2.8730000000000002e+00   5.2020000000000000e-01   1.8279999999999999e-01   2.2120000000000001e-01
  -5.5110000000000003e-01   0.0000000000000000e+00   8.5780000000000001e-01   3.6280000000000001e-01  -8.5599999999999996e-02  -6.5799999999999997e-02   2.2639000000000000e+00   6.2260000000000004e-01   1.6540999999999999e+00   4.6239999999999998e-01   3.4639999999999999e-01   2.3890000000000000e-01
  -5.9509999999999996e-01  -1.9789999999999999e-01   6.8630000000000002e-01   4.2959999999999998e-01   2.8500000000000001e-02  -6.1400000000000003e-02   1.9975000000000001e+00   4.2249999999999999e-01   2.8730000000000002e+00   4.4309999999999999e-01   2.8870000000000001e-01   2.2120000000000001e-01
  -6.3919999999999999e-01   4.3999999999999997e-02   8.5800000000000001e-02   5.6330000000000002e-01   1.9000000000000000e-02  -7.8899999999999998e-02   1.9310000000000000e+00   5.7809999999999995e-01   2.6118000000000001e+00   4.3350000000000000e-01   2.3089999999999999e-01   2.4770000000000000e-01
  -8.3760000000000001e-01  -1.0990000000000000e-01   4.2890000000000000e-01   4.2959999999999998e-01   3.8100000000000002e-02  -1.0960000000000000e-01   2.0863000000000000e+00   4.4469999999999998e-01   2.3506000000000000e+00   4.9130000000000001e-01   2.6939999999999997e-01   1.9460000000000000e-01
  -6.1719999999999997e-01   1.7590000000000000e-01   1.7160000000000000e-01   4.1049999999999998e-01  -9.5200000000000007e-02  -6.1400000000000003e-02   2.0640999999999998e+00   6.6710000000000003e-01   3.2212000000000001e+00   5.1049999999999995e-01   2.5019999999999998e-01   2.6100000000000001e-01
  -7.0530000000000004e-01  -1.5390000000000001e-01   1.2010000000000001e+00   4.1049999999999998e-01  -1.9000000000000000e-02  -6.5799999999999997e-02   1.7978000000000001e+00   6.8930000000000002e-01   2.8730000000000002e+00   4.8159999999999997e-01   2.7900000000000003e-01   2.3440000000000000e-01
  -7.0530000000000004e-01  -2.1999999999999999e-02  -8.5800000000000001e-02   4.6779999999999999e-01  -5.7099999999999998e-02  -3.9500000000000000e-02   1.8200000000000001e+00   6.4480000000000004e-01   2.5247000000000002e+00   4.4309999999999999e-01   2.4060000000000001e-01   2.1229999999999999e-01
  -4.4080000000000003e-01  -6.6000000000000003e-02   2.5740000000000002e-01   3.7240000000000001e-01  -1.8079999999999999e-01  -5.7000000000000002e-02   2.0640999999999998e+00   6.0040000000000004e-01   2.7858999999999998e+00   4.8159999999999997e-01   1.6360000000000000e-01   2.6100000000000001e-01
  -6.8330000000000002e-01  -1.0990000000000000e-01   3.4310000000000002e-01   4.0100000000000002e-01  -5.7099999999999998e-02  -8.7700000000000000e-02   2.1528999999999998e+00   5.1139999999999997e-01   3.0470999999999999e+00   4.5269999999999999e-01   7.6999999999999999e-02   2.5659999999999999e-01
  -8.5960000000000003e-01   1.3189999999999999e-01   1.2867999999999999e+00   3.8190000000000002e-01  -1.5229999999999999e-01  -8.7700000000000000e-02   1.9975000000000001e+00   4.6689999999999998e-01   2.7858999999999998e+00   4.4309999999999999e-01   1.9239999999999999e-01   2.5209999999999999e-01
  -5.9509999999999996e-01  -4.3999999999999997e-02   1.7160000000000000e-01   4.2009999999999997e-01  -8.5599999999999996e-02  -4.3900000000000002e-02   2.1307000000000000e+00   6.0040000000000004e-01   1.9153000000000000e+00   5.3939999999999999e-01   2.5979999999999998e-01   2.2120000000000001e-01
  -5.9509999999999996e-01   6.6000000000000003e-02   7.7210000000000001e-01   4.4869999999999999e-01  -1.6180000000000000e-01  -4.8200000000000000e-02   2.1084999999999998e+00   6.2260000000000004e-01   1.4800000000000000e+00   5.1049999999999995e-01   2.4060000000000001e-01   2.4770000000000000e-01
  -7.2740000000000005e-01   6.6000000000000003e-02   6.8630000000000002e-01   5.0600000000000001e-01  -8.5599999999999996e-02  -6.5799999999999997e-02   2.1972999999999998e+00   4.4469999999999998e-01   2.4377000000000000e+00   4.5269999999999999e-01   2.3089999999999999e-01   2.5209999999999999e-01
  -5.0700000000000001e-01  -4.3999999999999997e-02   5.1470000000000005e-01   4.0100000000000002e-01  -9.4999999999999998e-03  -1.2280000000000001e-01   2.0640999999999998e+00   6.2260000000000004e-01   3.0470999999999999e+00   5.3939999999999999e-01   1.8279999999999999e-01   2.3440000000000000e-01
  -4.6289999999999998e-01  -1.3189999999999999e-01   5.1470000000000005e-01   4.7739999999999999e-01  -1.5229999999999999e-01  -6.1400000000000003e-02   2.1528999999999998e+00   4.6689999999999998e-01   2.2635999999999998e+00   4.9130000000000001e-01   2.7900000000000003e-01   2.2559999999999999e-01
  -4.6289999999999998e-01   4.3999999999999997e-02   1.7160000000000000e-01   4.5829999999999999e-01  -8.5599999999999996e-02  -7.4499999999999997e-02   2.1528999999999998e+00   4.8920000000000002e-01   2.6989000000000001e+00   4.7199999999999998e-01   1.7319999999999999e-01   2.7429999999999999e-01
  -7.9349999999999998e-01  -1.3189999999999999e-01   1.2867999999999999e+00   3.8190000000000002e-01  -1.0470000000000000e-01  -7.0199999999999999e-02   1.9753000000000001e+00   4.8920000000000002e-01   2.4377000000000000e+00   4.4309999999999999e-01   2.2130000000000000e-01   2.4770000000000000e-01
  -6.6130000000000000e-01  -1.5390000000000001e-01   8.5780000000000001e-01   4.0100000000000002e-01  -9.5200000000000007e-02  -7.0199999999999999e-02   2.0863000000000000e+00   4.2249999999999999e-01   3.8306000000000000e+00   4.6239999999999998e-01   2.8870000000000001e-01   2.4329999999999999e-01
  -7.0530000000000004e-01   0.0000000000000000e+00   5.1470000000000005e-01   4.1049999999999998e-01  -7.6100000000000001e-02   1.3200000000000000e-02   2.2416999999999998e+00   5.1139999999999997e-01   2.5247000000000002e+00   4.5269999999999999e-01   1.0580000000000001e-01   2.6979999999999998e-01
  -7.0530000000000004e-01  -1.0990000000000000e-01   5.1470000000000005e-01   3.9140000000000003e-01  -9.5200000000000007e-02  -3.5099999999999999e-02   2.1307000000000000e+00   7.5600000000000001e-01   2.7858999999999998e+00   5.0090000000000001e-01   2.3089999999999999e-01   2.4329999999999999e-01
  -4.1880000000000001e-01  -4.3999999999999997e-02   3.4310000000000002e-01   4.4869999999999999e-01  -1.0470000000000000e-01  -9.2100000000000001e-02   2.2860999999999998e+00   5.7809999999999995e-01   2.7858999999999998e+00   4.7199999999999998e-01   2.8870000000000001e-01   2.0790000000000000e-01
  -6.8330000000000002e-01  -1.9789999999999999e-01   6.8630000000000002e-01   4.2009999999999997e-01  -6.6600000000000006e-02  -1.0090000000000000e-01   2.1528999999999998e+00   5.5589999999999995e-01   3.7435999999999998e+00   5.1049999999999995e-01   1.2509999999999999e-01   2.0349999999999999e-01
  -3.7469999999999998e-01  -8.7900000000000006e-02   6.0050000000000003e-01   4.8690000000000000e-01  -5.7099999999999998e-02  -1.0090000000000000e-01   1.9310000000000000e+00   5.3369999999999995e-01   3.5695000000000001e+00   4.0460000000000002e-01   2.6939999999999997e-01   2.3890000000000000e-01
  -9.6989999999999998e-01   1.0990000000000000e-01   9.4359999999999999e-01   4.2009999999999997e-01  -1.2370000000000000e-01  -9.2100000000000001e-02   2.1751000000000000e+00   5.3369999999999995e-01   2.8730000000000002e+00   5.2980000000000005e-01   2.3089999999999999e-01   2.1229999999999999e-01
  -7.7149999999999996e-01  -1.0990000000000000e-01   7.7210000000000001e-01   4.4869999999999999e-01  -2.8500000000000001e-02  -7.4499999999999997e-02   2.0640999999999998e+00   4.2249999999999999e-01   2.4377000000000000e+00   4.0460000000000002e-01   3.1750000000000000e-01   1.9460000000000000e-01
  -4.4080000000000003e-01   1.3189999999999999e-01   1.0294000000000001e+00   4.1049999999999998e-01  -1.1420000000000000e-01  -4.8200000000000000e-02   2.3083000000000000e+00   3.1130000000000002e-01   3.2212000000000001e+00   4.9130000000000001e-01   1.7319999999999999e-01   1.9460000000000000e-01
  -8.1559999999999999e-01  -1.0990000000000000e-01   8.5800000000000001e-02   4.2009999999999997e-01  -6.6600000000000006e-02  -1.2280000000000001e-01   2.0863000000000000e+00   3.5580000000000001e-01   2.5247000000000002e+00   5.3939999999999999e-01   1.5400000000000000e-01   2.1679999999999999e-01
  -7.4939999999999996e-01   4.3999999999999997e-02   1.0294000000000001e+00   4.2959999999999998e-01  -2.8500000000000001e-02  -6.5799999999999997e-02   2.0196999999999998e+00   6.2260000000000004e-01   2.6118000000000001e+00   5.2980000000000005e-01   2.1170000000000000e-01   2.1679999999999999e-01
  -4.8490000000000000e-01  -4.3999999999999997e-02   7.7210000000000001e-01   4.2009999999999997e-01  -1.1420000000000000e-01  -6.5799999999999997e-02   2.0863000000000000e+00   5.7809999999999995e-01   2.3506000000000000e+00   4.4309999999999999e-01   2.5019999999999998e-01   2.2559999999999999e-01
  -4.8490000000000000e-01   4.3999999999999997e-02   8.5780000000000001e-01   4.2009999999999997e-01  -9.5200000000000007e-02  -9.2100000000000001e-02   1.9532000000000000e+00   5.5589999999999995e-01   1.8283000000000000e+00   4.6239999999999998e-01   2.4060000000000001e-01   2.2559999999999999e-01
  -5.9509999999999996e-01  -1.5390000000000001e-01   8.5800000000000001e-02   3.4370000000000001e-01  -1.7130000000000001e-01  -7.8899999999999998e-02   2.2639000000000000e+00   5.1139999999999997e-01   2.4377000000000000e+00   5.0090000000000001e-01   2.4060000000000001e-01   2.5209999999999999e-01
  -6.8330000000000002e-01  -8.7900000000000006e-02   9.4359999999999999e-01   3.2460000000000000e-01  -8.5599999999999996e-02  -7.4499999999999997e-02   2.2416999999999998e+00   6.4480000000000004e-01   2.4377000000000000e+00   5.9719999999999995e-01   3.0790000000000001e-01   2.3000000000000001e-01
  -5.7310000000000005e-01   4.3999999999999997e-02   8.5780000000000001e-01   5.0600000000000001e-01  -6.6600000000000006e-02  -9.6500000000000002e-02   2.2195000000000000e+00   4.8920000000000002e-01   2.4377000000000000e+00   3.7569999999999998e-01   1.2509999999999999e-01   2.3890000000000000e-01
  -4.8490000000000000e-01  -1.5390000000000001e-01   3.4310000000000002e-01   4.3919999999999998e-01  -2.8500000000000001e-02  -9.2100000000000001e-02   1.9532000000000000e+00   4.8920000000000002e-01   2.5247000000000002e+00   4.7199999999999998e-01   2.5019999999999998e-01   2.2559999999999999e-01
  -5.9509999999999996e-01  -2.8580000000000000e-01   1.2010000000000001e+00   4.2959999999999998e-01  -1.6180000000000000e-01  -9.6500000000000002e-02   2.1751000000000000e+00   3.1130000000000002e-01   2.7858999999999998e+00   4.0460000000000002e-01   1.9239999999999999e-01   2.1679999999999999e-01
  -5.7310000000000005e-01  -8.7900000000000006e-02   2.5740000000000002e-01   4.1049999999999998e-01  -8.5599999999999996e-02  -1.0090000000000000e-01   1.9310000000000000e+00   4.0020000000000000e-01   2.7858999999999998e+00   5.4910000000000003e-01   2.1170000000000000e-01   2.3000000000000001e-01
  -7.4939999999999996e-01   1.9789999999999999e-01   8.5780000000000001e-01   5.2510000000000001e-01  -1.0470000000000000e-01  -8.3299999999999999e-02   1.9532000000000000e+00   4.6689999999999998e-01   2.4377000000000000e+00   4.8159999999999997e-01   1.2509999999999999e-01   2.6100000000000001e-01
  -7.4939999999999996e-01   1.0990000000000000e-01   2.5740000000000002e-01   3.6280000000000001e-01  -7.6100000000000001e-02  -3.9500000000000000e-02   2.1751000000000000e+00   5.7809999999999995e-01   2.0893999999999999e+00   4.8159999999999997e-01   2.3089999999999999e-01   2.1679999999999999e-01
  -6.8330000000000002e-01  -1.7590000000000000e-01   1.0294000000000001e+00   3.6280000000000001e-01  -1.7130000000000001e-01   0.0000000000000000e+00   1.9532000000000000e+00   4.2249999999999999e-01   2.4377000000000000e+00   5.0090000000000001e-01   2.8870000000000001e-01   2.4329999999999999e-01
  -5.9509999999999996e-01  -1.5390000000000001e-01   1.6298999999999999e+00   4.2009999999999997e-01  -5.7099999999999998e-02  -6.5799999999999997e-02   2.1307000000000000e+00   5.7809999999999995e-01   2.6989000000000001e+00   4.4309999999999999e-01   2.3089999999999999e-01   2.3440000000000000e-01
  -7.2740000000000005e-01  -2.1999999999999999e-02   2.5740000000000002e-01   4.3919999999999998e-01  -1.2370000000000000e-01  -5.7000000000000002e-02   2.1307000000000000e+00   3.7800000000000000e-01   2.8730000000000002e+00   4.9130000000000001e-01   2.9830000000000001e-01   2.6540000000000002e-01
  -6.3919999999999999e-01   6.6000000000000003e-02   6.0050000000000003e-01   3.9140000000000003e-01  -1.4269999999999999e-01  -7.8899999999999998e-02   2.1972999999999998e+00   4.0020000000000000e-01   2.1764999999999999e+00   3.9489999999999997e-01   2.5019999999999998e-01   2.3890000000000000e-01
  -5.2900000000000003e-01   8.7900000000000006e-02   6.0050000000000003e-01   3.7240000000000001e-01  -4.7600000000000003e-02  -7.8899999999999998e-02   2.2639000000000000e+00   5.3369999999999995e-01   2.1764999999999999e+00   4.9130000000000001e-01   1.7319999999999999e-01   2.5659999999999999e-01
  -6.3919999999999999e-01  -1.0990000000000000e-01   6.8630000000000002e-01   3.9140000000000003e-01  -9.4999999999999998e-03  -3.9500000000000000e-02   1.9975000000000001e+00   4.6689999999999998e-01   2.0024000000000002e+00   4.5269999999999999e-01   1.4430000000000001e-01   2.3000000000000001e-01
  -5.7310000000000005e-01   0.0000000000000000e+00   6.8630000000000002e-01   5.5379999999999996e-01  -1.2370000000000000e-01  -4.8200000000000000e-02   2.1751000000000000e+00   4.4469999999999998e-01   3.1341999999999999e+00   5.1049999999999995e-01   2.0210000000000000e-01   2.2120000000000001e-01
  -8.5960000000000003e-01   4.3999999999999997e-02  -8.5800000000000001e-02   3.7240000000000001e-01  -5.7099999999999998e-02  -7.4499999999999997e-02   1.9753000000000001e+00   4.6689999999999998e-01   2.6989000000000001e+00   5.1049999999999995e-01   2.0210000000000000e-01   2.9189999999999999e-01
  -5.0700000000000001e-01  -8.7900000000000006e-02   5.1470000000000005e-01   3.8190000000000002e-01  -1.4269999999999999e-01  -7.8899999999999998e-02   2.0640999999999998e+00   3.3350000000000002e-01   2.4377000000000000e+00   4.5269999999999999e-01   1.6360000000000000e-01   2.6100000000000001e-01
  -6.6130000000000000e-01  -3.5170000000000001e-01   9.4359999999999999e-01   3.1509999999999999e-01   9.4999999999999998e-03  -1.7500000000000002e-02   1.9532000000000000e+00   5.5589999999999995e-01   2.0024000000000002e+00   4.4309999999999999e-01   2.5979999999999998e-01   2.1679999999999999e-01
  -7.0530000000000004e-01  -2.1999999999999999e-02   8.5800000000000001e-02   3.9140000000000003e-01  -6.6600000000000006e-02  -5.7000000000000002e-02   2.2195000000000000e+00   3.7800000000000000e-01   2.0893999999999999e+00   3.5639999999999999e-01   2.1170000000000000e-01   2.2120000000000001e-01
  -7.2740000000000005e-01   0.0000000000000000e+00   8.5800000000000001e-02   4.3919999999999998e-01  -6.6600000000000006e-02  -4.8200000000000000e-02   2.0640999999999998e+00   3.5580000000000001e-01   3.0470999999999999e+00   5.0090000000000001e-01   1.7319999999999999e-01   2.3440000000000000e-01
  -4.8490000000000000e-01  -2.6379999999999998e-01   8.5780000000000001e-01   4.6779999999999999e-01  -1.0470000000000000e-01  -6.5799999999999997e-02   2.1528999999999998e+00   5.3369999999999995e-01   2.8730000000000002e+00   4.9130000000000001e-01   3.0790000000000001e-01   2.3440000000000000e-01
  -5.0700000000000001e-01  -2.1980000000000000e-01   5.1470000000000005e-01   4.0100000000000002e-01  -3.8100000000000002e-02  -5.7000000000000002e-02   2.1528999999999998e+00   4.4469999999999998e-01   3.1341999999999999e+00   4.4309999999999999e-01   2.5019999999999998e-01   2.1229999999999999e-01
  -6.3919999999999999e-01  -6.6000000000000003e-02   1.7160000000000000e-01   5.2510000000000001e-01  -8.5599999999999996e-02  -6.5799999999999997e-02   2.0863000000000000e+00   7.5600000000000001e-01   2.6989000000000001e+00   4.6239999999999998e-01   2.2130000000000000e-01   2.0349999999999999e-01
  -5.7310000000000005e-01  -6.6000000000000003e-02   9.4359999999999999e-01   5.2510000000000001e-01  -1.0470000000000000e-01  -1.3159999999999999e-01   2.2416999999999998e+00   4.4469999999999998e-01   2.8730000000000002e+00   5.0090000000000001e-01   2.1170000000000000e-01   2.6100000000000001e-01
  -6.6130000000000000e-01  -1.5390000000000001e-01   8.5780000000000001e-01   3.5330000000000000e-01  -1.5229999999999999e-01  -4.8200000000000000e-02   2.0640999999999998e+00   5.7809999999999995e-01   2.3506000000000000e+00   3.7569999999999998e-01   2.0210000000000000e-01   1.7249999999999999e-01
  -6.3919999999999999e-01   1.3189999999999999e-01   1.7160000000000000e-01   4.1049999999999998e-01  -1.1420000000000000e-01  -4.8200000000000000e-02   2.1307000000000000e+00   4.6689999999999998e-01   2.2635999999999998e+00   3.9489999999999997e-01   2.4060000000000001e-01   2.7429999999999999e-01
  -7.2740000000000005e-01  -1.5390000000000001e-01   6.8630000000000002e-01   3.5330000000000000e-01  -7.6100000000000001e-02  -4.8200000000000000e-02   2.1084999999999998e+00   3.1130000000000002e-01   2.6989000000000001e+00   4.1420000000000001e-01   2.2130000000000000e-01   2.1679999999999999e-01
  -7.2740000000000005e-01   2.4179999999999999e-01   2.5740000000000002e-01   4.5829999999999999e-01  -1.6180000000000000e-01  -3.5099999999999999e-02   2.1751000000000000e+00   5.5589999999999995e-01   2.3506000000000000e+00   5.1049999999999995e-01   2.0210000000000000e-01   2.4770000000000000e-01
  -7.7149999999999996e-01  -2.1999999999999999e-02   2.5740000000000002e-01   3.6280000000000001e-01  -9.5200000000000007e-02  -8.7700000000000000e-02   2.1972999999999998e+00   4.4469999999999998e-01   2.6118000000000001e+00   4.1420000000000001e-01   2.6939999999999997e-01   2.4329999999999999e-01
  -5.5110000000000003e-01   1.0990000000000000e-01   4.2890000000000000e-01   4.7739999999999999e-01  -9.5200000000000007e-02  -6.5799999999999997e-02   2.0640999999999998e+00   6.8930000000000002e-01   2.9600000000000000e+00   4.9130000000000001e-01   1.5400000000000000e-01   2.6100000000000001e-01
  -4.6289999999999998e-01   0.0000000000000000e+00   1.1152000000000000e+00   3.9140000000000003e-01  -7.6100000000000001e-02  -7.4499999999999997e-02   2.1084999999999998e+00   5.7809999999999995e-01   1.7412000000000001e+00   4.2380000000000001e-01   2.0210000000000000e-01   1.8140000000000001e-01
  -5.0700000000000001e-01   2.1999999999999999e-02   8.5780000000000001e-01   3.8190000000000002e-01  -7.6100000000000001e-02  -7.0199999999999999e-02   2.1307000000000000e+00   4.4469999999999998e-01   2.3506000000000000e+00   4.9130000000000001e-01   2.9830000000000001e-01   2.7429999999999999e-01
  -7.4939999999999996e-01   1.0990000000000000e-01   6.8630000000000002e-01   4.7739999999999999e-01  -1.0470000000000000e-01  -1.1400000000000000e-01   2.2639000000000000e+00   4.4469999999999998e-01   2.8730000000000002e+00   4.4309999999999999e-01   2.5979999999999998e-01   2.3440000000000000e-01
  -5.7310000000000005e-01   2.6379999999999998e-01   7.7210000000000001e-01   5.2510000000000001e-01   0.0000000000000000e+00  -1.1400000000000000e-01   2.0196999999999998e+00   3.1130000000000002e-01   2.2635999999999998e+00   4.3350000000000000e-01   2.2130000000000000e-01   1.9460000000000000e-01
  -8.5960000000000003e-01   2.1999999999999999e-02   5.1470000000000005e-01   4.6779999999999999e-01  -1.6180000000000000e-01  -6.1400000000000003e-02   2.2416999999999998e+00   4.4469999999999998e-01   2.3506000000000000e+00   4.7199999999999998e-01   2.0210000000000000e-01   2.1679999999999999e-01
  -5.0700000000000001e-01  -4.3999999999999997e-02   0.0000000000000000e+00   4.7739999999999999e-01  -6.6600000000000006e-02  -8.3299999999999999e-02   2.1307000000000000e+00   7.5600000000000001e-01   2.0024000000000002e+00   3.7569999999999998e-01   2.4060000000000001e-01   2.8749999999999998e-01
  -5.5110000000000003e-01  -1.0990000000000000e-01   1.7160000000000000e-01   4.2009999999999997e-01  -7.6100000000000001e-02  -3.0700000000000002e-02   2.1528999999999998e+00   5.1139999999999997e-01   2.1764999999999999e+00   4.5269999999999999e-01   2.1170000000000000e-01   2.3890000000000000e-01
  -7.0530000000000004e-01   1.5390000000000001e-01   5.1470000000000005e-01   2.5779999999999997e-01  -1.7130000000000001e-01  -7.0199999999999999e-02   2.2416999999999998e+00   5.5589999999999995e-01   2.2635999999999998e+00   5.2980000000000005e-01   3.2710000000000000e-01   2.0349999999999999e-01
  -5.9509999999999996e-01  -1.3189999999999999e-01   3.4310000000000002e-01   4.1049999999999998e-01  -1.6180000000000000e-01  -6.1400000000000003e-02   2.0863000000000000e+00   5.3369999999999995e-01   1.9153000000000000e+00   5.2020000000000000e-01   1.1550000000000001e-01   2.3000000000000001e-01
  -6.1719999999999997e-01   2.1999999999999999e-02   5.1470000000000005e-01   4.8690000000000000e-01  -6.6600000000000006e-02  -9.6500000000000002e-02   2.0640999999999998e+00   5.7809999999999995e-01   2.3506000000000000e+00   3.9489999999999997e-01   1.7319999999999999e-01   2.6979999999999998e-01
  -6.1719999999999997e-01  -6.6000000000000003e-02   2.2303999999999999e+00   3.9140000000000003e-01  -1.0470000000000000e-01  -7.0199999999999999e-02   2.0419000000000000e+00   6.6710000000000003e-01   2.7858999999999998e+00   4.6239999999999998e-01   2.0210000000000000e-01   2.0349999999999999e-01
  -6.1719999999999997e-01  -3.9570000000000000e-01   1.1152000000000000e+00   4.0100000000000002e-01  -5.7099999999999998e-02  -7.4499999999999997e-02   2.1084999999999998e+00   6.2260000000000004e-01   2.8730000000000002e+00   4.3350000000000000e-01   1.8279999999999999e-01   2.6100000000000001e-01
  -7.9349999999999998e-01   0.0000000000000000e+00   5.1470000000000005e-01   4.2009999999999997e-01  -7.6100000000000001e-02  -5.2600000000000001e-02   2.0640999999999998e+00   5.3369999999999995e-01   2.4377000000000000e+00   4.5269999999999999e-01   1.9239999999999999e-01   2.0349999999999999e-01
  -4.6289999999999998e-01   6.6000000000000003e-02   7.7210000000000001e-01   3.6280000000000001e-01  -1.0470000000000000e-01  -7.8899999999999998e-02   2.1307000000000000e+00   4.6689999999999998e-01   2.7858999999999998e+00   4.5269999999999999e-01   1.9239999999999999e-01   1.9460000000000000e-01
  -6.3919999999999999e-01  -1.7590000000000000e-01   8.5780000000000001e-01   4.6779999999999999e-01  -2.8500000000000001e-02  -6.1400000000000003e-02   2.0196999999999998e+00   6.8930000000000002e-01   2.1764999999999999e+00   5.1049999999999995e-01   2.2130000000000000e-01   2.6540000000000002e-01
  -7.4939999999999996e-01  -1.0990000000000000e-01   8.5800000000000001e-02   4.7739999999999999e-01  -1.1420000000000000e-01  -4.4000000000000003e-03   1.8866000000000001e+00   5.1139999999999997e-01   2.1764999999999999e+00   4.5269999999999999e-01   1.1550000000000001e-01   2.2559999999999999e-01
  -6.8330000000000002e-01  -2.1980000000000000e-01   0.0000000000000000e+00   4.3919999999999998e-01  -1.3320000000000001e-01  -2.6300000000000000e-02   2.1307000000000000e+00   3.7800000000000000e-01   2.2635999999999998e+00   4.8159999999999997e-01   2.1170000000000000e-01   2.0790000000000000e-01
  -6.3919999999999999e-01  -4.3999999999999997e-02   3.4310000000000002e-01   4.1049999999999998e-01  -5.7099999999999998e-02  -5.2600000000000001e-02   1.9975000000000001e+00   6.0040000000000004e-01   3.3083000000000000e+00   5.3939999999999999e-01   1.9239999999999999e-01   2.3890000000000000e-01
  -7.0530000000000004e-01  -2.4179999999999999e-01   3.4310000000000002e-01   3.4370000000000001e-01  -1.7130000000000001e-01  -6.1400000000000003e-02   1.9532000000000000e+00   4.0020000000000000e-01   2.4377000000000000e+00   4.0460000000000002e-01   2.0210000000000000e-01   2.6540000000000002e-01
  -6.1719999999999997e-01  -4.3999999999999997e-02   8.5780000000000001e-01   3.4370000000000001e-01  -5.7099999999999998e-02  -1.0960000000000000e-01   1.9753000000000001e+00   3.3350000000000002e-01   2.3506000000000000e+00   4.9130000000000001e-01   2.3089999999999999e-01   2.0349999999999999e-01
  -6.1719999999999997e-01   8.7900000000000006e-02   9.4359999999999999e-01   4.3919999999999998e-01  -9.4999999999999998e-03  -1.0960000000000000e-01   2.0640999999999998e+00   4.6689999999999998e-01   2.5247000000000002e+00   5.3939999999999999e-01   2.5979999999999998e-01   2.0349999999999999e-01
  -7.2740000000000005e-01  -1.7590000000000000e-01   2.5740000000000002e-01   4.8690000000000000e-01  -1.2370000000000000e-01  -1.2280000000000001e-01   2.3083000000000000e+00   5.5589999999999995e-01   2.6118000000000001e+00   4.9130000000000001e-01   2.8870000000000001e-01   1.9020000000000001e-01
  -6.3919999999999999e-01   0.0000000000000000e+00   1.0294000000000001e+00   4.2009999999999997e-01  -8.5599999999999996e-02  -7.4499999999999997e-02   2.1084999999999998e+00   4.6689999999999998e-01   3.7435999999999998e+00   5.6830000000000003e-01   2.2130000000000000e-01   2.2559999999999999e-01
  -7.2740000000000005e-01  -1.0990000000000000e-01   1.2867999999999999e+00   4.1049999999999998e-01  -2.8500000000000001e-02  -5.7000000000000002e-02   2.1528999999999998e+00   9.1169999999999995e-01   2.1764999999999999e+00   5.3939999999999999e-01   2.1170000000000000e-01   2.2120000000000001e-01
  -7.9349999999999998e-01  -2.6379999999999998e-01   1.2867999999999999e+00   4.6779999999999999e-01  -4.7600000000000003e-02  -7.0199999999999999e-02   2.1528999999999998e+00   5.3369999999999995e-01   2.2635999999999998e+00   3.7569999999999998e-01   2.2130000000000000e-01   2.2559999999999999e-01
  -5.2900000000000003e-01  -1.0990000000000000e-01   4.2890000000000000e-01   4.2009999999999997e-01  -1.2370000000000000e-01  -1.2720000000000001e-01   1.9975000000000001e+00   5.3369999999999995e-01   2.2635999999999998e+00   4.9130000000000001e-01   1.6360000000000000e-01   2.6979999999999998e-01
  -7.0530000000000004e-01  -6.6000000000000003e-02   1.2010000000000001e+00   4.1049999999999998e-01  -9.4999999999999998e-03  -1.0520000000000000e-01   2.1084999999999998e+00   5.1139999999999997e-01   2.7858999999999998e+00   5.0090000000000001e-01   2.2130000000000000e-01   1.7249999999999999e-01
  -5.7310000000000005e-01  -2.1980000000000000e-01   0.0000000000000000e+00   4.2009999999999997e-01  -7.6100000000000001e-02  -2.1899999999999999e-02   2.1751000000000000e+00   6.2260000000000004e-01   2.2635999999999998e+00   4.5269999999999999e-01   2.6939999999999997e-01   2.3000000000000001e-01
  -4.8490000000000000e-01  -1.7590000000000000e-01   9.4359999999999999e-01   4.2009999999999997e-01  -1.7130000000000001e-01  -3.0700000000000002e-02   2.0640999999999998e+00   6.0040000000000004e-01   2.0893999999999999e+00   4.4309999999999999e-01   2.7900000000000003e-01   2.4770000000000000e-01
  -6.6130000000000000e-01  -4.3999999999999997e-02   5.1470000000000005e-01   3.8190000000000002e-01  -1.1420000000000000e-01  -5.7000000000000002e-02   1.9532000000000000e+00   4.2249999999999999e-01   2.6989000000000001e+00   4.5269999999999999e-01   2.2130000000000000e-01   2.3440000000000000e-01
