# Supplementary material for: Footwear and Foam Surface Alter Gait Initiation of Typical Subjects
Source: PLoS One. 2015 Aug 13;10(8):e0135821. doi: 10.1371/journal.pone.0135821 (PMC4536224; doi:10.1371/journal.pone.0135821)
Supplement: S1 Dataset — (ZIP) [file pone.0135821.s001.zip › 6_barefoot_av1_04.txt]

   1.8493300000000001e+01  -2.3961999999999999e+00   3.0547609999999997e+02  -2.3925899999999999e+01   2.0221200000000000e+01  -6.5799999999999997e-02  -1.8643699999999999e+01  -1.2452000000000001e+00   3.3405000000000001e+02  -2.9119900000000001e+01  -4.4386499999999998e+01   1.0170000000000000e-01
   1.7964300000000001e+01  -2.9897999999999998e+00   3.0376040000000000e+02  -2.3983200000000000e+01   2.0021300000000000e+01  -3.5099999999999999e-02  -1.8976700000000001e+01  -1.4453000000000000e+00   3.3492059999999998e+02  -2.9168099999999999e+01  -4.4444200000000002e+01   1.5040000000000001e-01
   1.7809999999999999e+01  -4.0449999999999999e+00   3.0255939999999998e+02  -2.4231400000000001e+01   1.9964200000000002e+01  -1.7500000000000002e-02  -1.9331800000000001e+01  -2.6015999999999999e+00   3.3587819999999999e+02  -2.9457100000000001e+01  -4.4319099999999999e+01   1.4599999999999999e-01
   1.8008400000000002e+01  -4.9023000000000003e+00   3.0041480000000001e+02  -2.4737400000000001e+01   1.9935700000000001e+01   9.2100000000000001e-02  -1.8887899999999998e+01  -1.6010000000000000e+00   3.3535590000000002e+02  -2.9216300000000000e+01  -4.4598199999999999e+01   9.7299999999999998e-02
   1.7391200000000001e+01  -6.2873000000000001e+00   2.9887070000000000e+02  -2.5100200000000001e+01   1.9773900000000001e+01   9.2100000000000001e-02  -1.8288599999999999e+01  -1.2674000000000001e+00   3.3648770000000002e+02  -2.9235499999999998e+01  -4.4790599999999998e+01   9.7299999999999998e-02
   1.7170800000000000e+01  -7.6283000000000003e+00   2.9818439999999998e+02  -2.5568100000000001e+01   1.9802499999999998e+01   1.7100000000000001e-01  -1.9376200000000001e+01  -2.0457000000000001e+00   3.3788060000000002e+02  -2.9582300000000000e+01  -4.4857900000000001e+01   1.9910000000000000e-01
   1.6950399999999998e+01  -8.5955999999999992e+00   2.9612560000000002e+02  -2.6083600000000001e+01   1.9555000000000000e+01   3.2010000000000000e-01  -1.9465000000000000e+01  -2.4904000000000002e+00   3.3970890000000003e+02  -2.9774999999999999e+01  -4.4992699999999999e+01   1.1940000000000001e-01
   1.6663900000000002e+01  -9.9804999999999993e+00   2.9355210000000000e+02  -2.6436900000000001e+01   1.9431300000000000e+01   3.6840000000000001e-01  -1.9797899999999998e+01  -1.8010999999999999e+00   3.4075360000000001e+02  -2.9890499999999999e+01  -4.5319800000000001e+01   1.0170000000000000e-01
   1.6355300000000000e+01  -1.1035800000000000e+01   2.9149329999999998e+02  -2.6675599999999999e+01   1.9317100000000000e+01   5.2180000000000004e-01  -1.9220800000000001e+01  -2.3570000000000002e+00   3.4249480000000000e+02  -3.0169899999999998e+01  -4.5608499999999999e+01   1.2830000000000000e-01
   1.5738099999999999e+01  -1.1937099999999999e+01   2.8926290000000000e+02  -2.7067000000000000e+01   1.9107800000000001e+01   5.5249999999999999e-01  -1.9864500000000000e+01  -2.6459999999999999e+00   3.4475839999999999e+02  -3.0401100000000000e+01  -4.5800899999999999e+01   1.0170000000000000e-01
   1.5429500000000001e+01  -1.2618600000000001e+01   2.8548840000000001e+02  -2.7382100000000001e+01   1.8965100000000000e+01   6.2270000000000003e-01  -2.0974200000000000e+01  -2.9573000000000000e+00   3.4597719999999998e+02  -3.0882700000000000e+01  -4.5993400000000001e+01  -4.4000000000000003e-03
   1.5076800000000000e+01  -1.3343999999999999e+01   2.8162819999999999e+02  -2.7324800000000000e+01   1.8717600000000001e+01   6.4019999999999999e-01  -2.0574700000000000e+01  -3.6465999999999998e+00   3.4963369999999998e+02  -3.1287299999999998e+01  -4.6407100000000000e+01  -9.2899999999999996e-02
   1.4680099999999999e+01  -1.3959600000000000e+01   2.7759629999999999e+02  -2.7363000000000000e+01   1.8603500000000000e+01   7.1479999999999999e-01  -2.0796700000000001e+01  -3.7801000000000000e+00   3.5120080000000002e+02  -3.1759300000000000e+01  -4.6792000000000002e+01  -2.0349999999999999e-01
   1.4173100000000000e+01  -1.4289300000000001e+01   2.7210620000000000e+02  -2.7334299999999999e+01   1.8232299999999999e+01   7.6739999999999997e-01  -2.0730100000000000e+01  -4.5804999999999998e+00   3.5424790000000002e+02  -3.2356499999999997e+01  -4.7148000000000003e+01  -2.8749999999999998e-01
   1.3754300000000001e+01  -1.4948800000000000e+01   2.6721650000000000e+02  -2.7210200000000000e+01   1.7889800000000001e+01   7.8500000000000003e-01  -2.1906400000000001e+01  -6.0480999999999998e+00   3.5755619999999999e+02  -3.3194600000000001e+01  -4.7455900000000000e+01  -4.2020000000000002e-01
   1.3533899999999999e+01  -1.4992800000000001e+01   2.6164049999999997e+02  -2.7038399999999999e+01   1.7547200000000000e+01   8.0689999999999995e-01  -2.2017399999999999e+01  -7.1154000000000002e+00   3.6121269999999998e+02  -3.3984499999999997e+01  -4.8081299999999999e+01  -6.0160000000000002e-01
   1.2784400000000000e+01  -1.4926900000000000e+01   2.5623620000000000e+02  -2.6828299999999999e+01   1.7318800000000000e+01   7.6739999999999997e-01  -2.2328099999999999e+01  -7.3822000000000001e+00   3.6495630000000000e+02  -3.4706899999999997e+01  -4.8523899999999998e+01  -7.4760000000000004e-01
   1.2013000000000000e+01  -1.4531200000000000e+01   2.5108910000000000e+02  -2.6446400000000001e+01   1.6843000000000000e+01   7.4109999999999998e-01  -2.2860800000000001e+01  -8.1382999999999992e+00   3.6817759999999998e+02  -3.5439000000000000e+01  -4.9178199999999997e+01  -8.8910000000000000e-01
   1.1902799999999999e+01  -1.4179399999999999e+01   2.4525579999999999e+02  -2.6121800000000000e+01   1.6643200000000000e+01   6.4459999999999995e-01  -2.3460100000000001e+01  -8.9832000000000001e+00   3.7287880000000001e+02  -3.6132599999999996e+01  -4.9611199999999997e+01  -1.0484000000000000e+00
   1.1417800000000000e+01  -1.3146200000000000e+01   2.4053770000000000e+02  -2.5749500000000001e+01   1.6196000000000002e+01   5.7450000000000001e-01  -2.4747399999999999e+01  -9.2278000000000002e+00   3.7557769999999999e+02  -3.6749099999999999e+01  -4.9976900000000001e+01  -1.1988000000000001e+00
   1.1285600000000001e+01  -1.2420700000000000e+01   2.3521910000000000e+02  -2.5405799999999999e+01   1.5939000000000000e+01   4.6039999999999998e-01  -2.5324400000000001e+01  -9.3167000000000009e+00   3.8062720000000002e+02  -3.7404100000000000e+01  -5.0400199999999998e+01  -1.3756999999999999e+00
   1.0866800000000000e+01  -1.1277600000000000e+01   2.2878540000000001e+02  -2.4852000000000000e+01   1.5644000000000000e+01   3.7269999999999998e-01  -2.6145600000000002e+01  -9.6502999999999997e+00   3.8445780000000002e+02  -3.8039900000000003e+01  -5.0996800000000000e+01  -1.5526000000000000e+00
   1.1065099999999999e+01  -1.0068500000000000e+01   2.2389570000000001e+02  -2.4355499999999999e+01   1.5177800000000000e+01   2.7189999999999998e-01  -2.7321999999999999e+01  -9.5390999999999995e+00   3.8741789999999997e+02  -3.8502299999999998e+01  -5.1458700000000000e+01  -1.7473000000000001e+00
   1.0910900000000000e+01  -8.4636999999999993e+00   2.1926339999999999e+02  -2.3935500000000001e+01   1.4939900000000000e+01   9.6500000000000002e-02  -2.8653700000000001e+01  -1.0228400000000001e+01   3.9211910000000000e+02  -3.9234400000000001e+01  -5.1910899999999998e+01  -1.9154000000000000e+00
   1.0844700000000000e+01  -6.7489999999999997e+00   2.1574619999999999e+02  -2.3372199999999999e+01   1.4730499999999999e+01  -7.8899999999999998e-02  -2.9608100000000000e+01  -1.0250600000000000e+01   3.9612389999999999e+02  -3.9860500000000002e+01  -5.2536299999999997e+01  -2.1055999999999999e+00
   1.0624300000000000e+01  -4.6166000000000000e+00   2.1025610000000000e+02  -2.2856600000000000e+01   1.4359400000000001e+01  -2.3680000000000001e-01  -3.0917600000000000e+01  -1.0428500000000000e+01   4.0030279999999999e+02  -4.0476999999999997e+01  -5.3017400000000002e+01  -2.3355999999999999e+00
   1.0403900000000000e+01  -2.5280999999999998e+00   2.0691050000000001e+02  -2.2484200000000001e+01   1.4083399999999999e+01  -4.1220000000000001e-01  -3.1871900000000000e+01  -1.0650900000000000e+01   4.0317579999999998e+02  -4.0958599999999997e+01  -5.3277200000000001e+01  -2.5611999999999999e+00
   9.9190000000000005e+00  -7.9139999999999999e-01   2.0356489999999999e+02  -2.1959099999999999e+01   1.3959700000000000e+01  -5.9199999999999997e-01  -3.3203600000000002e+01  -1.1140100000000000e+01   4.0578760000000000e+02  -4.1594400000000000e+01  -5.3652500000000003e+01  -2.7513999999999998e+00
   9.4560999999999993e+00   1.0551999999999999e+00   2.0133449999999999e+02  -2.1491299999999999e+01   1.3712300000000001e+01  -8.3760000000000001e-01  -3.4135800000000003e+01  -1.1518100000000000e+01   4.0822519999999997e+02  -4.1999000000000002e+01  -5.3796799999999998e+01  -2.9813999999999998e+00
   9.2135999999999996e+00   2.6379999999999999e+00   1.9738849999999999e+02  -2.1262200000000000e+01   1.3712300000000001e+01  -1.0085999999999999e+00  -3.4801699999999997e+01  -1.1896100000000001e+01   4.0961820000000000e+02  -4.2374600000000001e+01  -5.4075899999999997e+01  -3.2822000000000000e+00
   8.9490999999999996e+00   3.9350999999999998e+00   1.9653070000000000e+02  -2.0975700000000000e+01   1.3636200000000001e+01  -1.1972000000000000e+00  -3.5622900000000001e+01  -1.2674300000000001e+01   4.1048880000000003e+02  -4.2779200000000003e+01  -5.4258699999999997e+01  -3.5255000000000001e+00
   8.0233000000000008e+00   5.0122999999999998e+00   1.9447180000000000e+02  -2.0746600000000001e+01   1.3522000000000000e+01  -1.3550000000000000e+00  -3.6799199999999999e+01  -1.3163500000000001e+01   4.1379710000000000e+02  -4.3328299999999999e+01  -5.4585799999999999e+01  -3.6715000000000000e+00
   7.5605000000000002e+00   5.4739000000000004e+00   1.9224150000000000e+02  -2.0574800000000000e+01   1.3417299999999999e+01  -1.4822000000000000e+00  -3.7220900000000000e+01  -1.3830600000000000e+01   4.1492890000000000e+02  -4.3858100000000000e+01  -5.4884099999999997e+01  -3.9279999999999999e+00
   6.9874000000000001e+00   5.4519000000000002e+00   1.9181250000000000e+02  -2.0460200000000000e+01   1.3322200000000000e+01  -1.5347999999999999e+00  -3.8042099999999998e+01  -1.4297499999999999e+01   4.1736660000000001e+02  -4.4503500000000003e+01  -5.5192000000000000e+01  -4.1359000000000004e+00
   6.4142999999999999e+00   5.2760999999999996e+00   1.9129780000000000e+02  -2.0593800000000002e+01   1.3417299999999999e+01  -1.6576000000000000e+00  -3.8929900000000004e+01  -1.4764500000000000e+01   4.2050069999999999e+02  -4.4927300000000002e+01  -5.5625000000000000e+01  -4.3040000000000003e+00
   6.0395000000000003e+00   5.0561999999999996e+00   1.9104050000000001e+02  -2.0450600000000001e+01   1.3388800000000000e+01  -1.6400999999999999e+00  -3.9529200000000003e+01  -1.5186999999999999e+01   4.2311250000000001e+02  -4.5447499999999998e+01  -5.5932899999999997e+01  -4.4633000000000003e+00
   5.5105000000000004e+00   4.5286000000000000e+00   1.8966790000000000e+02  -2.0632000000000001e+01   1.3331700000000000e+01  -1.6532000000000000e+00  -4.0261600000000001e+01  -1.5275900000000000e+01   4.2467959999999999e+02  -4.5919499999999999e+01  -5.6096499999999999e+01  -4.6314000000000002e+00
   5.3562000000000003e+00   3.7591999999999999e+00   1.8966790000000000e+02  -2.0641600000000000e+01   1.3369700000000000e+01  -1.6225000000000001e+00  -4.0860900000000001e+01  -1.5298100000000000e+01   4.2737849999999997e+02  -4.6468600000000002e+01  -5.6491000000000000e+01  -4.7331000000000003e+00
   4.9814999999999996e+00   2.9018000000000002e+00   1.8941059999999999e+02  -2.0584299999999999e+01   1.3407800000000000e+01  -1.6050000000000000e+00  -4.1326999999999998e+01  -1.5453799999999999e+01   4.3068680000000001e+02  -4.7065800000000003e+01  -5.6962499999999999e+01  -4.8171999999999997e+00
   4.7610999999999999e+00   2.3302999999999998e+00   1.8915320000000000e+02  -2.0718000000000000e+01   1.3426800000000000e+01  -1.5524000000000000e+00  -4.2259200000000000e+01  -1.5653900000000000e+01   4.3286329999999998e+02  -4.7778599999999997e+01  -5.7395499999999998e+01  -4.9897000000000000e+00
   4.8493000000000004e+00   1.7146999999999999e+00   1.8898169999999999e+02  -2.0679800000000000e+01   1.3398300000000001e+01  -1.4296000000000000e+00  -4.2703099999999999e+01  -1.6009699999999999e+01   4.3678100000000001e+02  -4.8327700000000000e+01  -5.7693800000000003e+01  -5.1755000000000004e+00
   4.7169999999999996e+00   6.8149999999999999e-01   1.8855279999999999e+02  -2.0794300000000000e+01   1.3379300000000001e+01  -1.3770000000000000e+00  -4.3257899999999999e+01  -1.6209800000000001e+01   4.4130810000000002e+02  -4.8905700000000003e+01  -5.8232599999999998e+01  -5.2638999999999996e+00
   4.7831000000000001e+00  -4.3969999999999998e-01   1.8915320000000000e+02  -2.0851600000000001e+01   1.3464900000000000e+01  -1.2279000000000000e+00  -4.3768400000000000e+01  -1.6699000000000002e+01   4.4374579999999997e+02  -4.9618499999999997e+01  -5.8655999999999999e+01  -5.4188000000000001e+00
   4.6950000000000003e+00  -1.8246000000000000e+00   1.8872430000000000e+02  -2.1033000000000001e+01   1.3398300000000001e+01  -1.0919000000000001e+00  -4.4234499999999997e+01  -1.7254899999999999e+01   4.4522579999999999e+02  -5.0225400000000000e+01  -5.9031199999999998e+01  -5.6090000000000000e+00
   5.1357999999999997e+00  -2.7698999999999998e+00   1.9078309999999999e+02  -2.1204899999999999e+01   1.3407800000000000e+01  -1.0085999999999999e+00  -4.4611800000000002e+01  -1.8077600000000000e+01   4.4888240000000002e+02  -5.0851500000000001e+01  -5.9425699999999999e+01  -5.7416999999999998e+00
   5.2680999999999996e+00  -3.6713000000000000e+00   1.9044000000000000e+02  -2.1262200000000000e+01   1.3417299999999999e+01  -8.5070000000000001e-01  -4.5211100000000002e+01  -1.8789100000000001e+01   4.5123300000000000e+02  -5.1506500000000003e+01  -5.9849100000000000e+01  -5.8921000000000001e+00
   5.4443999999999999e+00  -4.4847000000000001e+00   1.9112629999999999e+02  -2.1548600000000000e+01   1.3331700000000000e+01  -7.3670000000000002e-01  -4.5499600000000001e+01  -1.9656300000000002e+01   4.5367070000000001e+02  -5.2074900000000000e+01  -6.0031900000000000e+01  -6.0734000000000004e+00
   6.0616000000000003e+00  -5.4958999999999998e+00   1.9215570000000000e+02  -2.1710899999999999e+01   1.3322200000000000e+01  -5.6130000000000002e-01  -4.5765999999999998e+01  -2.0768100000000000e+01   4.5480250000000001e+02  -5.2672100000000000e+01  -6.0445700000000002e+01  -6.2415000000000003e+00
   6.2159000000000004e+00  -6.0895000000000001e+00   1.9327090000000001e+02  -2.1806400000000000e+01   1.3455399999999999e+01  -4.6920000000000001e-01  -4.6343000000000004e+01  -2.1479600000000001e+01   4.5715309999999999e+02  -5.3115200000000002e+01  -6.0570700000000002e+01  -6.4493999999999998e+00
   6.6125999999999996e+00  -6.8148999999999997e+00   1.9369980000000001e+02  -2.2064200000000000e+01   1.3407800000000000e+01  -3.7269999999999998e-01  -4.6609400000000001e+01  -2.2480300000000000e+01   4.5802370000000002e+02  -5.3558300000000003e+01  -6.0667000000000002e+01  -6.6219000000000001e+00
   7.2077999999999998e+00  -7.2545999999999999e+00   1.9515809999999999e+02  -2.2197800000000001e+01   1.3483900000000000e+01  -2.1490000000000001e-01  -4.7031100000000002e+01  -2.3303000000000001e+01   4.5863310000000001e+02  -5.3876199999999997e+01  -6.0763199999999998e+01  -6.8342999999999998e+00
   7.4943000000000000e+00  -7.6063000000000001e+00   1.9678800000000001e+02  -2.2388800000000000e+01   1.3721800000000000e+01  -1.2720000000000001e-01  -4.7452800000000003e+01  -2.4192399999999999e+01   4.5906840000000000e+02  -5.4136299999999999e+01  -6.0820900000000002e+01  -6.9847000000000001e+00
   8.0454000000000008e+00  -8.0459999999999994e+00   1.9858949999999999e+02  -2.2646599999999999e+01   1.3702800000000000e+01   4.4000000000000003e-03  -4.8296199999999999e+01  -2.4948399999999999e+01   4.5959080000000000e+02  -5.4299999999999997e+01  -6.0763199999999998e+01  -7.1395000000000000e+00
   8.2658000000000005e+00  -8.2658000000000005e+00   2.0064830000000001e+02  -2.2980699999999999e+01   1.3769399999999999e+01   1.4030000000000001e-01  -4.8740099999999998e+01  -2.5459800000000001e+01   4.5924250000000001e+02  -5.4512000000000000e+01  -6.0705399999999997e+01  -7.2987000000000002e+00
   8.7507000000000001e+00  -8.0020000000000007e+00   2.0244970000000001e+02  -2.3133500000000002e+01   1.4007300000000001e+01   1.6230000000000000e-01  -4.8984200000000001e+01  -2.6104700000000001e+01   4.5959080000000000e+02  -5.4540900000000001e+01  -6.0667000000000002e+01  -7.4801000000000002e+00
   9.1915999999999993e+00  -8.3977000000000004e+00   2.0433699999999999e+02  -2.3410299999999999e+01   1.3940700000000000e+01   2.8499999999999998e-01  -4.9361499999999999e+01  -2.6882899999999999e+01   4.5845900000000000e+02  -5.4656500000000001e+01  -6.0532299999999999e+01  -7.6172000000000004e+00
   9.6984999999999992e+00  -8.1998999999999995e+00   2.0665309999999999e+02  -2.3792200000000001e+01   1.3978800000000000e+01   3.3770000000000000e-01  -4.9605699999999999e+01  -2.7505500000000001e+01   4.5811070000000001e+02  -5.4617899999999999e+01  -6.0339799999999997e+01  -7.8074000000000003e+00
   1.0205500000000001e+01  -8.4417000000000009e+00   2.0811150000000001e+02  -2.4050000000000001e+01   1.4112000000000000e+01   4.5169999999999999e-01  -5.0227100000000000e+01  -2.8105899999999998e+01   4.5697899999999998e+02  -5.4704599999999999e+01  -6.0185899999999997e+01  -7.9577999999999998e+00
   1.0337800000000000e+01  -8.5296000000000003e+00   2.1119970000000001e+02  -2.4260100000000001e+01   1.4292800000000000e+01   4.9109999999999998e-01  -5.0537900000000000e+01  -2.8706199999999999e+01   4.5706599999999997e+02  -5.4588999999999999e+01  -6.0003000000000000e+01  -8.0905000000000005e+00
   1.0844700000000000e+01  -8.4636999999999993e+00   2.1360159999999999e+02  -2.4622900000000001e+01   1.4521200000000000e+01   5.8760000000000001e-01  -5.0737600000000000e+01  -2.9062000000000001e+01   4.5506360000000001e+02  -5.4483100000000000e+01  -5.9695099999999996e+01  -8.2100000000000009e+00
   1.1439900000000000e+01  -8.5955999999999992e+00   2.1643250000000000e+02  -2.4928400000000000e+01   1.4606800000000000e+01   6.6220000000000001e-01  -5.1026200000000003e+01  -2.9729099999999999e+01   4.5253890000000001e+02  -5.4261499999999998e+01  -5.9387200000000000e+01  -8.4001999999999999e+00
   1.1968900000000000e+01  -8.4856999999999996e+00   2.2012119999999999e+02  -2.5329400000000000e+01   1.4930300000000001e+01   6.6659999999999997e-01  -5.1092799999999997e+01  -3.0640699999999999e+01   4.4940469999999999e+02  -5.4001399999999997e+01  -5.8973500000000001e+01  -8.4754000000000005e+00
   1.2586100000000000e+01  -8.4197000000000006e+00   2.2372409999999999e+02  -2.5825900000000001e+01   1.5149200000000000e+01   8.1569999999999998e-01  -5.1403500000000001e+01  -3.1307800000000000e+01   4.4740230000000003e+02  -5.3625700000000002e+01  -5.8550100000000000e+01  -8.6920999999999999e+00
   1.3115100000000000e+01  -8.1339000000000006e+00   2.2912850000000000e+02  -2.6341400000000000e+01   1.5425200000000000e+01   9.1649999999999998e-01  -5.1603200000000001e+01  -3.2108300000000000e+01   4.4313639999999998e+02  -5.3221200000000003e+01  -5.8097900000000003e+01  -8.8160000000000007e+00
   1.3577999999999999e+01  -8.4197000000000006e+00   2.3307450000000000e+02  -2.6990600000000001e+01   1.5663100000000000e+01   9.6909999999999996e-01  -5.1647599999999997e+01  -3.2664200000000001e+01   4.3982810000000001e+02  -5.2710599999999999e+01  -5.7510899999999999e+01  -8.8823000000000008e+00
   1.4327400000000001e+01  -8.7494999999999994e+00   2.3907939999999999e+02  -2.7534800000000001e+01   1.5920000000000000e+01   1.0392999999999999e+00  -5.1603200000000001e+01  -3.3242300000000000e+01   4.3599750000000000e+02  -5.2151899999999998e+01  -5.6943199999999997e+01  -9.0061999999999998e+00
   1.4834400000000000e+01  -9.0352999999999994e+00   2.4414070000000001e+02  -2.8270000000000000e+01   1.6215000000000000e+01   1.1883999999999999e+00  -5.1225900000000003e+01  -3.4309600000000003e+01   4.3051270000000000e+02  -5.1439100000000003e+01  -5.6086900000000000e+01  -9.1964000000000006e+00
   1.5429500000000001e+01  -9.4528999999999996e+00   2.5048869999999999e+02  -2.9024200000000000e+01   1.6576599999999999e+01   1.2892999999999999e+00  -5.1248100000000001e+01  -3.4932200000000002e+01   4.2502789999999999e+02  -5.0514400000000002e+01  -5.5403700000000001e+01  -9.2451000000000008e+00
   1.6222999999999999e+01  -9.9366000000000003e+00   2.5820920000000001e+02  -2.9893100000000000e+01   1.7185600000000001e+01   1.4296000000000000e+00  -5.1225900000000003e+01  -3.5354700000000001e+01   4.1963010000000003e+02  -4.9628100000000003e+01  -5.4451099999999997e+01  -9.2538999999999998e+00
   1.6862200000000001e+01  -1.0464200000000000e+01   2.6601549999999997e+02  -3.0809600000000000e+01   1.7575700000000001e+01   1.5524000000000000e+00  -5.0848599999999998e+01  -3.5621499999999997e+01   4.1405829999999997e+02  -4.8578200000000002e+01  -5.3508200000000002e+01  -9.2538999999999998e+00
   1.7655700000000000e+01  -1.1167700000000000e+01   2.7493700000000001e+02  -3.1792999999999999e+01   1.8175200000000000e+01   1.7322000000000000e+00  -5.0759799999999998e+01  -3.5843899999999998e+01   4.0691930000000002e+02  -4.7296999999999997e+01  -5.2613300000000002e+01  -9.2494999999999994e+00
   1.8537400000000002e+01  -1.1981100000000000e+01   2.8497370000000001e+02  -3.2919600000000003e+01   1.8651000000000000e+01   1.8988000000000000e+00  -5.0116199999999999e+01  -3.5665999999999997e+01   3.9951920000000001e+02  -4.5900199999999998e+01  -5.1564500000000002e+01  -9.1522000000000006e+00
   1.9727699999999999e+01  -1.2904400000000001e+01   2.9543939999999998e+02  -3.4189399999999999e+01   1.9545500000000001e+01   2.1093000000000002e+00  -4.9539099999999998e+01  -3.5443600000000004e+01   3.9316379999999998e+02  -4.4436100000000003e+01  -5.0381000000000000e+01  -9.0150000000000006e+00
   2.0499199999999998e+01  -1.4179399999999999e+01   3.0702019999999999e+02  -3.5602400000000003e+01   2.0192599999999999e+01   2.4163000000000001e+00  -4.8962000000000003e+01  -3.4776600000000002e+01   3.8428370000000001e+02  -4.2875500000000002e+01  -4.9245600000000003e+01  -8.8203999999999994e+00
   2.1557200000000002e+01  -1.5190700000000000e+01   3.1937299999999999e+02  -3.6948599999999999e+01   2.1087100000000000e+01   2.5566000000000000e+00  -4.8140799999999999e+01  -3.4309600000000003e+01   3.7601299999999998e+02  -4.1083799999999997e+01  -4.8033200000000001e+01  -8.5991999999999997e+00
   2.2659300000000002e+01  -1.6377800000000001e+01   3.3232639999999998e+02  -3.8514400000000002e+01   2.1810300000000002e+01   2.7801999999999998e+00  -4.7319600000000001e+01  -3.3620300000000000e+01   3.6756810000000002e+02  -3.9118800000000000e+01  -4.6657299999999999e+01  -8.3028999999999993e+00
   2.3717300000000002e+01  -1.7718800000000002e+01   3.4579440000000000e+02  -4.0213900000000002e+01   2.2761900000000001e+01   3.0520999999999998e+00  -4.6121099999999998e+01  -3.2441800000000001e+01   3.5694680000000000e+02  -3.6941699999999997e+01  -4.5040799999999997e+01  -7.9710999999999999e+00
   2.4973700000000001e+01  -1.9301600000000001e+01   3.5994880000000001e+02  -4.1960999999999999e+01   2.3656400000000001e+01   3.3151999999999999e+00  -4.5055700000000002e+01  -3.0996500000000001e+01   3.4676080000000002e+02  -3.4639499999999998e+01  -4.3530099999999997e+01  -7.5155000000000003e+00
   2.6318300000000001e+01  -2.0840399999999999e+01   3.7590449999999998e+02  -4.3679600000000001e+01   2.4579400000000000e+01   3.5739999999999998e+00  -4.3635300000000001e+01  -2.8728500000000000e+01   3.3526880000000000e+02  -3.2038699999999999e+01  -4.1875100000000003e+01  -6.9359999999999999e+00
   2.7332200000000000e+01  -2.1873699999999999e+01   3.8937259999999998e+02  -4.5436300000000003e+01   2.5502400000000002e+01   3.9466999999999999e+00  -4.2125999999999998e+01  -2.6327000000000002e+01   3.2308040000000000e+02  -2.9370400000000000e+01  -4.0181600000000003e+01  -6.3167000000000000e+00
   2.8236000000000001e+01  -2.3236699999999999e+01   4.0429899999999998e+02  -4.7145299999999999e+01   2.6682400000000001e+01   4.2229999999999999e+00  -4.0483600000000003e+01  -2.3925599999999999e+01   3.1080489999999998e+02  -2.6596100000000000e+01  -3.8430399999999999e+01  -5.6886000000000001e+00
   3.0197700000000001e+01  -2.5742799999999999e+01   4.1922539999999998e+02  -4.9064300000000003e+01   2.7624500000000001e+01   4.5035999999999996e+00  -3.8752400000000002e+01  -2.1101600000000001e+01   2.9957409999999999e+02  -2.3812300000000000e+01  -3.6611899999999999e+01  -4.9542999999999999e+00
   3.2137400000000000e+01  -2.7501500000000000e+01   4.3389440000000002e+02  -5.0744700000000002e+01   2.8328600000000002e+01   4.7492000000000001e+00  -3.7465100000000000e+01  -1.7966400000000000e+01   2.8790809999999999e+02  -2.0835699999999999e+01  -3.4976100000000002e+01  -4.2066999999999997e+00
   3.3371800000000000e+01  -2.8666599999999999e+01   4.4727670000000001e+02  -5.2386899999999997e+01   2.9280200000000001e+01   5.0736999999999997e+00  -3.6022399999999998e+01  -1.4764500000000000e+01   2.7685140000000001e+02  -1.7965199999999999e+01  -3.3465499999999999e+01  -3.4148999999999998e+00
   3.4077100000000002e+01  -2.9919699999999999e+01   4.5954370000000000e+02  -5.3761699999999998e+01   3.0193700000000000e+01   5.4420999999999999e+00  -3.4402200000000001e+01  -1.1451400000000000e+01   2.6779719999999998e+02  -1.5268000000000001e+01  -3.1974000000000000e+01  -2.6408000000000000e+00
   3.5179200000000002e+01  -3.1348600000000001e+01   4.7129610000000002e+02  -5.5127000000000002e+01   3.0897900000000000e+01   5.7051999999999996e+00  -3.2737499999999997e+01  -8.1605000000000008e+00   2.5778519999999997e+02  -1.2647900000000000e+01  -3.0559600000000000e+01  -1.8312999999999999e+00
   3.7030799999999999e+01  -3.2227899999999998e+01   4.8244799999999998e+02  -5.6320399999999999e+01   3.1402300000000000e+01   5.9287999999999998e+00  -3.1428000000000001e+01  -5.3143000000000002e+00   2.4968860000000001e+02  -1.0143300000000000e+01  -2.9405000000000001e+01  -1.1279999999999999e+00
   3.8132899999999999e+01  -3.3634900000000002e+01   4.9179840000000002e+02  -5.7447000000000003e+01   3.2039800000000000e+01   6.2095000000000002e+00  -3.0096299999999999e+01  -2.6459999999999999e+00   2.4272380000000001e+02  -7.9663000000000004e+00  -2.8394600000000001e+01  -4.2020000000000002e-01
   3.8683900000000001e+01  -3.4777999999999999e+01   4.9900430000000000e+02  -5.8249000000000002e+01   3.2458500000000001e+01   6.4375000000000000e+00  -2.8675899999999999e+01  -8.8900000000000007e-02   2.3680369999999999e+02  -5.8760000000000003e+00  -2.7538300000000000e+01   1.2830000000000000e-01
   3.9345199999999998e+01  -3.5701300000000003e+01   5.0706799999999998e+02  -5.9155999999999999e+01   3.2962899999999998e+01   6.6436000000000002e+00  -2.7100000000000001e+01   1.9790000000000001e+00   2.3192840000000001e+02  -4.0650000000000004e+00  -2.7009100000000000e+01   6.8559999999999999e-01
   4.0447299999999998e+01  -3.6734600000000000e+01   5.1324440000000004e+02  -5.9929299999999998e+01   3.3324500000000000e+01   6.8715999999999999e+00  -2.5701699999999999e+01   3.5354999999999999e+00   2.2740119999999999e+02  -2.5333999999999999e+00  -2.6604900000000001e+01   1.1059000000000001e+00
   4.1108600000000003e+01  -3.8031599999999997e+01   5.1821979999999996e+02  -6.0502200000000002e+01   3.3619399999999999e+01   7.0777000000000001e+00  -2.4436599999999999e+01   4.8250999999999999e+00   2.2452820000000000e+02  -1.2523000000000000e+00  -2.6479900000000001e+01   1.5348999999999999e+00
   4.1527400000000000e+01  -3.9064799999999998e+01   5.2388160000000005e+02  -6.1055900000000001e+01   3.3981099999999998e+01   7.2881999999999998e+00  -2.2372499999999999e+01   5.1364000000000001e+00   2.2182939999999999e+02  -3.4680000000000000e-01  -2.6393300000000000e+01   1.8533999999999999e+00
   4.1791899999999998e+01  -4.0164000000000001e+01   5.2859969999999998e+02  -6.1647900000000000e+01   3.4314100000000003e+01   7.5250000000000004e+00  -2.1395900000000001e+01   5.4922000000000004e+00   2.1982700000000000e+02   3.5639999999999999e-01  -2.6451000000000001e+01   1.9994000000000001e+00
   4.2188600000000001e+01  -4.1175300000000000e+01   5.3340359999999998e+02  -6.2230300000000000e+01   3.4656700000000001e+01   7.6698000000000004e+00  -2.4037099999999999e+01   5.2476000000000003e+00   2.1721520000000001e+02   8.7660000000000005e-01  -2.6268200000000000e+01   1.5482000000000000e+00
   4.2409100000000002e+01  -4.2274400000000000e+01   5.3820749999999998e+02  -6.2669499999999999e+01   3.4961199999999998e+01   7.8582999999999998e+00  -2.0863199999999999e+01   2.7349999999999999e+00   2.1425510000000000e+02   1.0691999999999999e+00  -2.6056500000000000e+01   1.4951000000000001e+00
   4.2827900000000000e+01  -4.2890000000000001e+01   5.4198199999999997e+02  -6.3204099999999997e+01   3.5122999999999998e+01   8.0512999999999995e+00  -1.9797899999999998e+01   1.0227999999999999e+00   2.0894450000000001e+02   1.5123000000000000e+00  -2.5739000000000001e+01   1.6277999999999999e+00
   4.3268700000000003e+01  -4.3989199999999997e+01   5.4652850000000001e+02  -6.3557400000000001e+01   3.5389400000000002e+01   8.2441999999999993e+00  -1.7201100000000000e+01   8.2269999999999999e-01   2.0241499999999999e+02   2.0133000000000001e+00  -2.5585000000000001e+01   1.3226000000000000e+00
   4.3819800000000001e+01  -4.5000399999999999e+01   5.5116079999999999e+02  -6.4006100000000004e+01   3.5646299999999997e+01   8.3231999999999999e+00  -1.5625200000000000e+01  -2.0010000000000000e-01   1.9771369999999999e+02   2.5430999999999999e+00  -2.5190500000000000e+01   1.3403000000000000e+00
   4.4326700000000002e+01  -4.5879700000000000e+01   5.5536419999999998e+02  -6.4464399999999998e+01   3.5874699999999997e+01   8.6037999999999997e+00  -1.5425500000000000e+01  -1.3786000000000000e+00   1.9118420000000000e+02   2.8031000000000001e+00  -2.4670900000000000e+01   1.3403000000000000e+00
   4.4547100000000000e+01  -4.6495300000000000e+01   5.5991079999999999e+02  -6.4741299999999995e+01   3.6207799999999999e+01   8.8010999999999999e+00  -1.4426700000000000e+01  -2.0011999999999999e+00   1.8465469999999999e+02   3.1499000000000001e+00  -2.3978100000000001e+01   1.2474000000000001e+00
   4.5120199999999997e+01  -4.7132800000000003e+01   5.6514359999999999e+02  -6.5037199999999999e+01   3.6493200000000002e+01   8.9194999999999993e+00  -1.2251600000000000e+01  -1.9790000000000001e+00   1.7716749999999999e+02   3.5063000000000000e+00  -2.3410399999999999e+01   1.1811000000000000e+00
   4.5869700000000002e+01  -4.7858300000000000e+01   5.7020479999999998e+02  -6.5419100000000000e+01   3.6750200000000000e+01   9.0906000000000002e+00  -1.0942100000000000e+01  -2.0011999999999999e+00   1.6820030000000000e+02   3.6894000000000000e+00  -2.2659900000000000e+01   1.1103000000000001e+00
   4.6508899999999997e+01  -4.8671700000000001e+01   5.7681020000000001e+02  -6.5839200000000005e+01   3.7045099999999998e+01   9.2571999999999992e+00  -1.0254099999999999e+01  -3.0908000000000002e+00   1.6036490000000001e+02   3.8723999999999998e+00  -2.1697700000000001e+01   9.4660000000000000e-01
   4.7302399999999999e+01  -4.9045400000000001e+01   5.8264350000000002e+02  -6.6221100000000007e+01   3.7435299999999998e+01   9.4018999999999995e+00  -9.8988999999999994e+00  -3.5131999999999999e+00   1.5078829999999999e+02   3.8146000000000000e+00  -2.0600800000000000e+01   8.3599999999999997e-01
   4.8073900000000002e+01  -4.9616999999999997e+01   5.8916300000000001e+02  -6.6631699999999995e+01   3.7730300000000000e+01   9.5686000000000000e+00  -9.5660000000000007e+00  -3.4243000000000001e+00   1.4208220000000000e+02   3.8338999999999999e+00  -1.9436499999999999e+01   7.3429999999999995e-01
   4.9109900000000003e+01  -5.0496299999999998e+01   5.9499630000000002e+02  -6.7089900000000000e+01   3.7949199999999998e+01   9.7789999999999999e+00  -7.9458000000000002e+00  -4.0690999999999997e+00   1.3233150000000001e+02   3.8241999999999998e+00  -1.8243400000000001e+01   3.8040000000000002e-01
   4.9771099999999997e+01  -5.1573500000000003e+01   6.0074379999999996e+02  -6.7366799999999998e+01   3.8225099999999998e+01   9.8711000000000002e+00  -8.0123999999999995e+00  -5.5366999999999997e+00   1.2040420000000000e+02   3.4870999999999999e+00  -1.6732700000000001e+01   1.9460000000000000e-01
   5.0256100000000004e+01  -5.2364899999999999e+01   6.0580510000000004e+02  -6.7624600000000001e+01   3.8358300000000000e+01   9.9632000000000005e+00  -7.6794000000000002e+00  -6.0702999999999996e+00   1.1039230000000001e+02   3.2269999999999999e+00  -1.5154700000000000e+01   3.5400000000000001e-02
   5.0630800000000001e+01  -5.3442100000000003e+01   6.0992269999999996e+02  -6.7930099999999996e+01   3.8510599999999997e+01   1.0042199999999999e+01  -6.8803999999999998e+00  -6.1147999999999998e+00   1.0029330000000000e+02   3.0440000000000000e+00  -1.3490100000000000e+01  -1.3270000000000001e-01
   5.0586700000000000e+01  -5.4409399999999998e+01   6.1421190000000001e+02  -6.8063800000000001e+01   3.8777000000000001e+01   1.0081600000000000e+01  -5.5265000000000004e+00  -6.5594999999999999e+00   8.8801400000000001e+01   2.8319999999999999e+00  -1.1998699999999999e+01  -3.2729999999999998e-01
   5.0476500000000001e+01  -5.5574500000000000e+01   6.1661379999999997e+02  -6.8216499999999996e+01   3.8853200000000001e+01   1.0138600000000000e+01  -4.3945999999999996e+00  -6.4039000000000001e+00   7.8615399999999994e+01   2.5815999999999999e+00  -1.0593900000000000e+01  -3.2290000000000002e-01
   5.0520600000000002e+01  -5.6541800000000002e+01   6.1961630000000002e+02  -6.8149699999999996e+01   3.9110100000000003e+01   1.0186900000000000e+01  -4.1060999999999996e+00  -6.0035999999999996e+00   6.8603399999999993e+01   2.2829999999999999e+00  -9.1023999999999994e+00  -3.3620000000000000e-01
   4.9991599999999998e+01  -5.7640999999999998e+01   6.2073149999999998e+02  -6.7996899999999997e+01   3.9062500000000000e+01   1.0138600000000000e+01  -3.6621999999999999e+00  -5.2031000000000001e+00   5.9984499999999997e+01   2.1095999999999999e+00  -7.6590999999999996e+00  -2.3890000000000000e-01
   4.9506599999999999e+01  -5.8432400000000001e+01   6.2227560000000005e+02  -6.7805999999999997e+01   3.9072000000000003e+01   1.0151800000000000e+01  -2.7078000000000002e+00  -4.1357999999999997e+00   5.1365499999999997e+01   2.0518000000000001e+00  -6.6006999999999998e+00  -6.1899999999999997e-02
   4.9264200000000002e+01  -5.8893999999999998e+01   6.2287609999999995e+02  -6.7720100000000002e+01   3.9138599999999997e+01   1.0037800000000001e+01  -1.7312000000000001e+00  -1.9345000000000001e+00   4.4226599999999998e+01   2.0421999999999998e+00  -5.6769999999999996e+00   1.2830000000000000e-01
   4.9154000000000003e+01  -5.9949199999999998e+01   6.2381970000000001e+02  -6.7529100000000000e+01   3.9062500000000000e+01   9.9894999999999996e+00  -1.5758000000000001e+00  -4.6689999999999998e-01   3.9003000000000000e+01   1.7145999999999999e+00  -4.7340000000000000e+00   2.7429999999999999e-01
   4.8823300000000003e+01  -6.0608800000000002e+01   6.2510640000000001e+02  -6.7261799999999994e+01   3.8929299999999998e+01   1.0086000000000000e+01  -1.2650999999999999e+00   2.2200000000000001e-02   3.1515799999999999e+01   1.5508999999999999e+00  -3.8873000000000002e+00   3.7159999999999999e-01
   4.8404499999999999e+01  -6.1312199999999997e+01   6.2484910000000002e+02  -6.6832099999999997e+01   3.8948300000000003e+01   1.0046500000000000e+01  -1.0875999999999999e+00   6.8930000000000002e-01   2.6988700000000001e+01   1.4449000000000001e+00  -3.1175000000000002e+00   4.2470000000000002e-01
   4.8250200000000000e+01  -6.2125599999999999e+01   6.2364810000000000e+02  -6.6650700000000001e+01   3.8805599999999998e+01   9.9719999999999995e+00  -3.9950000000000002e-01   1.1785000000000001e+00   2.2113299999999999e+01   1.2523000000000000e+00  -2.2707999999999999e+00   4.7770000000000001e-01
   4.8184100000000001e+01  -6.2609299999999998e+01   6.2184670000000006e+02  -6.6058800000000005e+01   3.8491599999999998e+01   9.9238000000000000e+00   3.3289999999999997e-01   1.7565999999999999e+00   1.6367300000000000e+01   1.0210999999999999e+00  -1.6165000000000000e+00   4.9540000000000001e-01
   4.7919600000000003e+01  -6.3466600000000000e+01   6.2013099999999997e+02  -6.5352300000000000e+01   3.8386899999999997e+01   9.8931000000000004e+00   9.9880000000000002e-01   2.1568999999999998e+00   1.1230800000000000e+01   8.6699999999999999e-01  -9.9109999999999998e-01   5.2639999999999998e-01
   4.7787300000000002e+01  -6.3884300000000003e+01   6.1678539999999998e+02  -6.4836699999999993e+01   3.8110900000000001e+01   9.8667999999999996e+00   1.6868000000000001e+00   2.2458000000000000e+00   7.4871999999999996e+00   7.0320000000000005e-01  -4.1370000000000001e-01   5.1310000000000000e-01
   4.7743299999999998e+01  -6.4302000000000007e+01   6.1489819999999997e+02  -6.4244799999999998e+01   3.7892099999999999e+01   9.7746999999999993e+00   1.8644000000000001e+00   1.8455999999999999e+00   4.8754000000000000e+00   6.1650000000000005e-01  -4.8099999999999997e-02   4.4679999999999997e-01
   4.7655099999999997e+01  -6.5049400000000006e+01   6.1275360000000001e+02  -6.3557400000000001e+01   3.7711300000000001e+01   9.7439999999999998e+00   2.3304999999999998e+00   2.0010000000000000e-01   2.6989000000000001e+00   3.7569999999999998e-01   3.4639999999999999e-01   1.5479999999999999e-01
   4.7566899999999997e+01  -6.5665000000000006e+01   6.1026580000000001e+02  -6.3108600000000003e+01   3.7568500000000000e+01   9.7001000000000008e+00   1.9532000000000000e+00  -5.7809999999999995e-01   2.5247000000000002e+00   3.7569999999999998e-01   2.8870000000000001e-01   1.9020000000000001e-01
   4.7456699999999998e+01  -6.6016700000000000e+01   6.0855020000000002e+02  -6.2469000000000001e+01   3.7197400000000002e+01   9.6693999999999996e+00   1.9310000000000000e+00   3.3350000000000002e-01   3.8306000000000000e+00   3.7569999999999998e-01   3.2710000000000000e-01   2.2559999999999999e-01
   4.7566899999999997e+01  -6.6522300000000001e+01   6.0486149999999998e+02  -6.1838799999999999e+01   3.7130800000000001e+01   9.6123999999999992e+00   2.1307000000000000e+00   5.5589999999999995e-01   2.6989000000000001e+00   3.7569999999999998e-01   2.5019999999999998e-01   2.2120000000000001e-01
   4.7434699999999999e+01  -6.7115899999999996e+01   6.0348889999999994e+02  -6.1132300000000001e+01   3.7035600000000002e+01   9.5816999999999997e+00   2.7522000000000002e+00   6.6699999999999995e-02   2.6118000000000001e+00   4.2380000000000001e-01   2.3089999999999999e-01   1.8579999999999999e-01
   4.7082000000000001e+01  -6.7401700000000005e+01   6.0091539999999998e+02  -6.0387599999999999e+01   3.6807299999999998e+01   9.4502000000000006e+00   2.3971000000000000e+00   6.6710000000000003e-01   2.9600000000000000e+00   4.0460000000000002e-01   2.3089999999999999e-01   2.0790000000000000e-01
   4.6707299999999996e+01  -6.7511600000000001e+01   5.9817030000000000e+02  -5.9633400000000002e+01   3.6807299999999998e+01   9.3405000000000005e+00   2.2416999999999998e+00   2.6679999999999998e-01   3.0470999999999999e+00   3.4680000000000000e-01   3.3679999999999999e-01   1.8140000000000001e-01
   4.6134200000000000e+01  -6.7401700000000005e+01   5.9482479999999998e+02  -5.8859999999999999e+01   3.6769199999999998e+01   9.2134000000000000e+00   2.3527000000000000e+00  -2.2200000000000001e-02   2.9600000000000000e+00   3.4680000000000000e-01   2.5979999999999998e-01   2.2559999999999999e-01
   4.5605200000000004e+01  -6.7599500000000006e+01   5.9268020000000001e+02  -5.7962600000000002e+01   3.6712100000000000e+01   9.0510999999999999e+00   2.3748999999999998e+00   2.0010000000000000e-01   3.1341999999999999e+00   4.0460000000000002e-01   2.4060000000000001e-01   2.3890000000000000e-01
   4.5120199999999997e+01  -6.7709500000000006e+01   5.9105029999999999e+02  -5.7122399999999999e+01   3.6778700000000001e+01   8.9019999999999992e+00   2.3971000000000000e+00   5.5589999999999995e-01   3.6564999999999999e+00   4.3350000000000000e-01   2.6939999999999997e-01   2.1229999999999999e-01
   4.4591200000000001e+01  -6.8061199999999999e+01   5.8967769999999996e+02  -5.6224899999999998e+01   3.6902400000000000e+01   8.7573000000000008e+00   2.5301999999999998e+00   5.5589999999999995e-01   3.0470999999999999e+00   4.4309999999999999e-01   1.9239999999999999e-01   1.8579999999999999e-01
   4.4128300000000003e+01  -6.7929299999999998e+01   5.8787630000000001e+02  -5.5365699999999997e+01   3.7111800000000002e+01   8.5511999999999997e+00   2.2860999999999998e+00   1.7790000000000000e-01   3.3953000000000002e+00   4.5269999999999999e-01   2.0210000000000000e-01   2.4770000000000000e-01
   4.3533200000000001e+01  -6.7577600000000004e+01   5.8658950000000004e+02  -5.4487299999999998e+01   3.7168900000000001e+01   8.3844999999999992e+00   2.5301999999999998e+00   3.3350000000000002e-01   3.1341999999999999e+00   3.5639999999999999e-01   3.3679999999999999e-01   2.4329999999999999e-01
   4.3092399999999998e+01  -6.7291799999999995e+01   5.8504539999999997e+02  -5.3494399999999999e+01   3.7254500000000000e+01   8.2004000000000001e+00   2.2416999999999998e+00   4.2249999999999999e-01   3.6564999999999999e+00   4.2380000000000001e-01   2.4060000000000001e-01   2.3890000000000000e-01
   4.2166600000000003e+01  -6.7269800000000004e+01   5.8435910000000001e+02  -5.2444099999999999e+01   3.7644599999999997e+01   7.9722999999999997e+00   2.2860999999999998e+00   1.5559999999999999e-01   2.1764999999999999e+00   3.8529999999999998e-01   2.2130000000000000e-01   2.2559999999999999e-01
   4.1769799999999996e+01  -6.7247799999999998e+01   5.8375869999999998e+02  -5.1470300000000002e+01   3.7711300000000001e+01   7.8364000000000003e+00   2.3527000000000000e+00   4.6689999999999998e-01   3.5695000000000001e+00   4.4309999999999999e-01   1.3469999999999999e-01   2.6100000000000001e-01
   4.1725800000000000e+01  -6.6830100000000002e+01   5.8324400000000003e+02  -5.0486899999999999e+01   3.7930100000000003e+01   7.5907999999999998e+00   2.3971000000000000e+00   3.5580000000000001e-01   3.4824000000000002e+00   5.0090000000000001e-01   3.1750000000000000e-01   2.2120000000000001e-01
   4.1350999999999999e+01  -6.6632300000000001e+01   5.8298659999999995e+02  -4.9255299999999998e+01   3.8244100000000003e+01   7.4329999999999998e+00   2.3304999999999998e+00   1.7790000000000000e-01   2.9600000000000000e+00   4.2380000000000001e-01   1.5400000000000000e-01   2.0790000000000000e-01
   4.1174700000000001e+01  -6.6896100000000004e+01   5.8169979999999998e+02  -4.8128700000000002e+01   3.8424900000000001e+01   7.2312000000000003e+00   2.3083000000000000e+00   2.2239999999999999e-01   3.0470999999999999e+00   4.3350000000000000e-01   3.9450000000000002e-01   2.1679999999999999e-01
   4.0998399999999997e+01  -6.6852099999999993e+01   5.8350130000000001e+02  -4.7183500000000002e+01   3.8586700000000000e+01   7.0865000000000000e+00   2.4636000000000000e+00   5.1139999999999997e-01   4.0918000000000001e+00   4.2380000000000001e-01   2.5019999999999998e-01   1.8579999999999999e-01
   4.1483300000000000e+01  -6.6786100000000005e+01   5.8461649999999997e+02  -4.5932800000000000e+01   3.8824599999999997e+01   6.9417999999999997e+00   2.3083000000000000e+00   3.3350000000000002e-01   3.1341999999999999e+00   4.4309999999999999e-01   1.6360000000000000e-01   2.5209999999999999e-01
   4.1725800000000000e+01  -6.6456400000000002e+01   5.8736159999999995e+02  -4.4796599999999998e+01   3.9072000000000003e+01   6.7839000000000000e+00   2.3083000000000000e+00   2.0010000000000000e-01   2.1764999999999999e+00   4.8159999999999997e-01   1.8279999999999999e-01   2.0349999999999999e-01
   4.1880000000000003e+01  -6.5643000000000001e+01   5.8856259999999997e+02  -4.3364500000000000e+01   3.9214799999999997e+01   6.6391999999999998e+00   2.5301999999999998e+00   3.3350000000000002e-01   2.6118000000000001e+00   3.8529999999999998e-01   2.5019999999999998e-01   1.9020000000000001e-01
   4.2563400000000001e+01  -6.5159400000000005e+01   5.9139340000000004e+02  -4.1865600000000001e+01   3.9357500000000002e+01   6.4375000000000000e+00   2.2195000000000000e+00   2.4460000000000001e-01   3.0470999999999999e+00   3.4680000000000000e-01   2.5019999999999998e-01   1.9910000000000000e-01
   4.3070300000000003e+01  -6.4433899999999994e+01   5.9199390000000005e+02  -4.0261600000000001e+01   3.9538300000000000e+01   6.2313999999999998e+00   2.5080000000000000e+00   2.4460000000000001e-01   2.6989000000000001e+00   3.7569999999999998e-01   2.1170000000000000e-01   2.1679999999999999e-01
   4.3643400000000000e+01  -6.3642499999999998e+01   5.9559680000000003e+02  -3.8743600000000001e+01   3.9709600000000002e+01   6.0867000000000004e+00   2.2860999999999998e+00   2.2239999999999999e-01   2.9600000000000000e+00   4.3350000000000000e-01   2.5979999999999998e-01   2.2120000000000001e-01
   4.4304699999999997e+01  -6.2389400000000002e+01   5.9705510000000004e+02  -3.6977300000000000e+01   3.9928400000000003e+01   5.8411000000000000e+00   2.2639000000000000e+00   4.0020000000000000e-01   3.2212000000000001e+00   4.3350000000000000e-01   2.5019999999999998e-01   2.1229999999999999e-01
   4.4701400000000000e+01  -6.1444099999999999e+01   6.0074379999999996e+02  -3.5220500000000001e+01   4.0156799999999997e+01   5.6700999999999997e+00   2.3527000000000000e+00   4.0020000000000000e-01   2.8730000000000002e+00   3.0819999999999997e-01   3.3679999999999999e-01   1.6370000000000001e-01
   4.5318600000000004e+01  -6.0960500000000003e+01   6.0323159999999996e+02  -3.3463799999999999e+01   4.0280500000000004e+01   5.4508000000000001e+00   2.2416999999999998e+00   2.6679999999999998e-01   2.4377000000000000e+00   3.7569999999999998e-01   2.7900000000000003e-01   2.5209999999999999e-01
   4.5715400000000002e+01  -6.0081099999999999e+01   6.0657709999999997e+02  -3.1678400000000000e+01   4.0527900000000002e+01   5.3411999999999997e+00   2.2860999999999998e+00   6.0040000000000004e-01   2.6118000000000001e+00   4.2380000000000001e-01   2.2130000000000000e-01   2.3890000000000000e-01
   4.6486899999999999e+01  -5.9751399999999997e+01   6.1155259999999998e+02  -2.9950399999999998e+01   4.0918100000000003e+01   5.0693000000000001e+00   2.2195000000000000e+00   4.0020000000000000e-01   2.8730000000000002e+00   4.7199999999999998e-01   2.4060000000000001e-01   2.1679999999999999e-01
   4.6971800000000002e+01  -5.9245800000000003e+01   6.1506970000000001e+02  -2.8250900000000001e+01   4.1260700000000000e+01   4.9114000000000004e+00   2.4636000000000000e+00   4.6689999999999998e-01   3.1341999999999999e+00   4.4309999999999999e-01   2.5019999999999998e-01   2.3890000000000000e-01
   4.7500799999999998e+01  -5.8915999999999997e+01   6.1910159999999996e+02  -2.6446400000000001e+01   4.1593699999999998e+01   4.7141000000000002e+00   2.2195000000000000e+00   3.3350000000000002e-01   3.3953000000000002e+00   3.6599999999999999e-01   2.6939999999999997e-01   2.1229999999999999e-01
   4.7831400000000002e+01  -5.9091900000000003e+01   6.2407700000000000e+02  -2.4813800000000001e+01   4.1831600000000002e+01   4.5475000000000003e+00   2.3304999999999998e+00   4.6689999999999998e-01   2.8730000000000002e+00   4.8159999999999997e-01   2.5979999999999998e-01   2.2120000000000001e-01
   4.8162100000000002e+01  -5.9157800000000002e+01   6.2862360000000001e+02  -2.3066600000000001e+01   4.2297899999999998e+01   4.3940000000000001e+00   2.3748999999999998e+00   1.7790000000000000e-01   2.8730000000000002e+00   3.4680000000000000e-01   2.9830000000000001e-01   2.2120000000000001e-01
   4.8338400000000000e+01  -5.9729399999999998e+01   6.3282700000000000e+02  -2.1453099999999999e+01   4.2630899999999997e+01   4.2667999999999999e+00   2.2416999999999998e+00   4.6689999999999998e-01   3.5695000000000001e+00   5.2020000000000000e-01   2.1170000000000000e-01   2.5209999999999999e-01
   4.8514699999999998e+01  -6.0103099999999998e+01   6.3874609999999996e+02  -1.9896899999999999e+01   4.3154299999999999e+01   4.1308999999999996e+00   2.2639000000000000e+00   4.0020000000000000e-01   2.7858999999999998e+00   4.6239999999999998e-01   2.7900000000000003e-01   2.4329999999999999e-01
   4.9087800000000001e+01  -6.0564799999999998e+01   6.4389310000000000e+02  -1.8254700000000000e+01   4.3563499999999998e+01   3.9817999999999998e+00   2.3527000000000000e+00   5.1139999999999997e-01   2.4377000000000000e+00   4.0460000000000002e-01   2.6939999999999997e-01   2.2559999999999999e-01
   4.9726999999999997e+01  -6.1070399999999999e+01   6.4964059999999995e+02  -1.6679400000000001e+01   4.4143999999999998e+01   3.8765000000000001e+00   2.3527000000000000e+00   4.4469999999999998e-01   2.7858999999999998e+00   4.7199999999999998e-01   2.4060000000000001e-01   1.8579999999999999e-01
   5.0520600000000002e+01  -6.1268300000000004e+01   6.5521659999999997e+02  -1.5151800000000000e+01   4.4619799999999998e+01   3.7362000000000002e+00   2.5080000000000000e+00   3.1130000000000002e-01   3.4824000000000002e+00   4.5269999999999999e-01   2.9830000000000001e-01   1.5479999999999999e-01
   5.1181800000000003e+01  -6.2081699999999998e+01   6.6130719999999997e+02  -1.3528700000000001e+01   4.5085999999999999e+01   3.6747999999999998e+00   2.3527000000000000e+00   2.4460000000000001e-01   2.6118000000000001e+00   4.7199999999999998e-01   2.5979999999999998e-01   2.3000000000000001e-01
   5.1975299999999997e+01  -6.3290799999999997e+01   6.6628269999999998e+02  -1.2106199999999999e+01   4.5542800000000000e+01   3.6659999999999999e+00   2.1972999999999998e+00   2.0010000000000000e-01   2.2635999999999998e+00   4.3350000000000000e-01   1.9239999999999999e-01   2.3890000000000000e-01
   5.2724800000000002e+01  -6.4609800000000007e+01   6.7177279999999996e+02  -1.0645400000000000e+01   4.5885399999999997e+01   3.6703999999999999e+00   2.2639000000000000e+00   1.1119999999999999e-01   2.1764999999999999e+00   4.4309999999999999e-01   2.4060000000000001e-01   2.0349999999999999e-01
   5.3363999999999997e+01  -6.6302499999999995e+01   6.7563310000000001e+02  -9.3374000000000006e+00   4.6389699999999998e+01   3.6484999999999999e+00   2.3971000000000000e+00   1.7790000000000000e-01   3.3083000000000000e+00   4.4309999999999999e-01   2.5019999999999998e-01   2.2120000000000001e-01
   5.4245699999999999e+01  -6.7797399999999996e+01   6.8120899999999995e+02  -7.9626000000000001e+00   4.7055799999999998e+01   3.6309999999999998e+00   2.3527000000000000e+00   4.0020000000000000e-01   2.5247000000000002e+00   3.6599999999999999e-01   2.8870000000000001e-01   2.0790000000000000e-01
   5.4862900000000003e+01  -6.9578100000000006e+01   6.8669920000000002e+02  -6.8933000000000000e+00   4.7712400000000002e+01   3.6265999999999998e+00   2.4413999999999998e+00   2.2239999999999999e-01   3.0470999999999999e+00   3.4680000000000000e-01   2.3089999999999999e-01   1.9460000000000000e-01
   5.5281700000000001e+01  -7.1512600000000006e+01   6.9227509999999995e+02  -5.8430000000000000e+00   4.8178699999999999e+01   3.6966999999999999e+00   2.3083000000000000e+00   4.6689999999999998e-01   3.3083000000000000e+00   4.0460000000000002e-01   2.2130000000000000e-01   2.3890000000000000e-01
   5.5656399999999998e+01  -7.3535100000000000e+01   6.9750800000000004e+02  -4.9074000000000000e+00   4.8892400000000002e+01   3.7143000000000002e+00   2.2416999999999998e+00   3.1130000000000002e-01   2.7858999999999998e+00   3.9489999999999997e-01   1.9239999999999999e-01   2.1679999999999999e-01
   5.5942900000000002e+01  -7.4546300000000002e+01   7.0342700000000002e+02  -4.0099000000000000e+00   4.9567999999999998e+01   3.6528999999999998e+00   2.3527000000000000e+00   3.5580000000000001e-01   2.1764999999999999e+00   4.3350000000000000e-01   2.2130000000000000e-01   2.0790000000000000e-01
   5.5722499999999997e+01  -7.5293800000000005e+01   7.0917460000000005e+02  -3.2174999999999998e+00   5.0357799999999997e+01   3.6484999999999999e+00   2.3083000000000000e+00   6.6710000000000003e-01   2.6118000000000001e+00   4.3350000000000000e-01   2.7900000000000003e-01   1.9020000000000001e-01
   5.5391900000000000e+01  -8.5384299999999996e+01   7.1423580000000004e+02  -3.0743000000000000e+00   5.1090499999999999e+01   3.9203999999999999e+00   2.4192000000000000e+00   3.7800000000000000e-01   2.7858999999999998e+00   4.4309999999999999e-01   1.3469999999999999e-01   2.3890000000000000e-01
   5.5965000000000003e+01  -8.5208399999999997e+01   7.2075540000000001e+02  -2.4060000000000001e+00   5.1756599999999999e+01   4.0388000000000002e+00   2.2860999999999998e+00   4.2249999999999999e-01   2.6989000000000001e+00   4.8159999999999997e-01   2.1170000000000000e-01   2.4770000000000000e-01
   5.6890700000000002e+01  -8.3119900000000001e+01   7.2633130000000006e+02  -1.5562000000000000e+00   5.2508400000000002e+01   4.0782999999999996e+00   2.3304999999999998e+00   5.3369999999999995e-01   3.0470999999999999e+00   5.2980000000000005e-01   2.0210000000000000e-01   2.2120000000000001e-01
   5.6846699999999998e+01  -8.7604600000000005e+01   7.3139260000000002e+02  -1.1934000000000000e+00   5.3183999999999997e+01   3.9685999999999999e+00   2.2860999999999998e+00   2.8910000000000002e-01   3.2212000000000001e+00   5.1049999999999995e-01   1.6360000000000000e-01   2.6979999999999998e-01
   5.7199300000000001e+01  -8.8088200000000001e+01   7.3508130000000006e+02  -4.7739999999999999e-01   5.3745399999999997e+01   4.1879000000000000e+00   2.4413999999999998e+00   3.1130000000000002e-01   3.1341999999999999e+00   4.6239999999999998e-01   3.2710000000000000e-01   2.1679999999999999e-01
   5.7728299999999997e+01  -9.1122000000000000e+01   7.3868420000000003e+02   1.9099999999999999e-02   5.4211700000000000e+01   4.3807999999999998e+00   2.4413999999999998e+00   4.6689999999999998e-01   3.3083000000000000e+00   4.8159999999999997e-01   1.9239999999999999e-01   2.1229999999999999e-01
   5.8588000000000001e+01  -9.2902600000000007e+01   7.4082880000000000e+02   5.3469999999999995e-01   5.4649400000000000e+01   4.5387000000000004e+00   2.2860999999999998e+00   3.5580000000000001e-01   2.7858999999999998e+00   3.7569999999999998e-01   2.5979999999999998e-01   1.7690000000000000e-01
   5.8830399999999997e+01  -9.3078500000000005e+01   7.4271600000000001e+02   1.2030000000000001e+00   5.5125200000000000e+01   4.6878000000000002e+00   2.3083000000000000e+00   3.3350000000000002e-01   3.5695000000000001e+00   3.5639999999999999e-01   1.7319999999999999e-01   2.1229999999999999e-01
   5.8940700000000000e+01  -9.6441999999999993e+01   7.4177239999999995e+02   1.6899000000000000e+00   5.5486800000000002e+01   4.8150000000000004e+00   2.3527000000000000e+00   3.7800000000000000e-01   2.6118000000000001e+00   4.1420000000000001e-01   2.5019999999999998e-01   2.0790000000000000e-01
   5.9293300000000002e+01  -9.6903700000000001e+01   7.4263019999999995e+02   2.2723000000000000e+00   5.5715200000000003e+01   4.9290000000000003e+00   2.3748999999999998e+00   4.2249999999999999e-01   2.6989000000000001e+00   4.6239999999999998e-01   2.6939999999999997e-01   1.6370000000000001e-01
   5.9469700000000003e+01  -9.8530400000000000e+01   7.4108609999999999e+02   2.8260000000000001e+00   5.5886499999999998e+01   5.1307000000000000e+00   2.1972999999999998e+00   4.0020000000000000e-01   2.2635999999999998e+00   4.9130000000000001e-01   2.5979999999999998e-01   2.3000000000000001e-01
   5.9139000000000003e+01  -1.0057490000000000e+02   7.3816949999999997e+02   3.3988999999999998e+00   5.6143400000000000e+01   5.2446999999999999e+00   2.3304999999999998e+00   2.2239999999999999e-01   2.7858999999999998e+00   4.1420000000000001e-01   2.7900000000000003e-01   2.0790000000000000e-01
   5.9337400000000002e+01  -1.0132240000000000e+02   7.3542439999999999e+02   3.8763000000000001e+00   5.6257599999999996e+01   5.3851000000000004e+00   2.1751000000000000e+00   3.3350000000000002e-01   2.2635999999999998e+00   3.7569999999999998e-01   2.5979999999999998e-01   1.9910000000000000e-01
   5.9183100000000003e+01  -1.0358669999999999e+02   7.3104939999999999e+02   4.4490999999999996e+00   5.6133899999999997e+01   5.5955000000000004e+00   2.2639000000000000e+00   5.1139999999999997e-01   3.2212000000000001e+00   3.4680000000000000e-01   2.3089999999999999e-01   2.2559999999999999e-01
   5.8764299999999999e+01  -1.0431210000000000e+02   7.2744650000000001e+02   4.8215000000000003e+00   5.6286200000000001e+01   5.8015999999999996e+00   2.4413999999999998e+00   3.7800000000000000e-01   3.6564999999999999e+00   4.2380000000000001e-01   1.8279999999999999e-01   1.9460000000000000e-01
   5.8676200000000001e+01  -1.0622470000000000e+02   7.2118430000000001e+02   5.2892999999999999e+00   5.6171999999999997e+01   5.9507000000000003e+00   2.3971000000000000e+00   3.3350000000000002e-01   3.2212000000000001e+00   4.3350000000000000e-01   1.6360000000000000e-01   2.0790000000000000e-01
   5.8742300000000000e+01  -1.0769759999999999e+02   7.1629459999999995e+02   5.6902999999999997e+00   5.6029200000000003e+01   6.1569000000000003e+00   2.2860999999999998e+00   5.3369999999999995e-01   2.9600000000000000e+00   4.3350000000000000e-01   2.2130000000000000e-01   1.9910000000000000e-01
   5.8455700000000000e+01  -1.0888470000000000e+02   7.0926030000000003e+02   6.2727000000000004e+00   5.5791300000000000e+01   6.3586000000000000e+00   2.1751000000000000e+00   4.8920000000000002e-01   3.5695000000000001e+00   4.1420000000000001e-01   2.5979999999999998e-01   2.4329999999999999e-01
   5.8103099999999998e+01  -1.1088520000000000e+02   7.0111090000000002e+02   6.6449999999999996e+00   5.5553500000000000e+01   6.5339999999999998e+00   2.0419000000000000e+00   4.0020000000000000e-01   3.1341999999999999e+00   4.7199999999999998e-01   2.4060000000000001e-01   1.8140000000000001e-01
   5.7750399999999999e+01  -1.1191840000000001e+02   6.9416240000000005e+02   6.9409999999999998e+00   5.5191800000000001e+01   6.7356999999999996e+00   2.3971000000000000e+00   3.5580000000000001e-01   2.7858999999999998e+00   5.0090000000000001e-01   2.1170000000000000e-01   1.8140000000000001e-01
   5.7618099999999998e+01  -1.1292970000000000e+02   6.8489769999999999e+02   7.3611000000000004e+00   5.4858800000000002e+01   6.9154999999999998e+00   2.2639000000000000e+00   3.1130000000000002e-01   2.8730000000000002e+00   4.6239999999999998e-01   2.3089999999999999e-01   2.1229999999999999e-01
   5.7507899999999999e+01  -1.1431470000000000e+02   6.7546150000000000e+02   7.5902000000000003e+00   5.4383000000000003e+01   7.1172000000000004e+00   2.3083000000000000e+00   5.5589999999999995e-01   3.2212000000000001e+00   4.8159999999999997e-01   3.6559999999999998e-01   2.2120000000000001e-01
   5.7287500000000001e+01  -1.1453449999999999e+02   6.6671159999999998e+02   7.8098000000000001e+00   5.3745399999999997e+01   7.3057999999999996e+00   2.4192000000000000e+00   5.5589999999999995e-01   2.3506000000000000e+00   3.9489999999999997e-01   2.4060000000000001e-01   1.7690000000000000e-01
   5.7023000000000003e+01  -1.1508410000000001e+02   6.5581700000000001e+02   8.0485000000000007e+00   5.3060299999999998e+01   7.5601000000000003e+00   2.1307000000000000e+00   4.0020000000000000e-01   3.1341999999999999e+00   3.7569999999999998e-01   1.8279999999999999e-01   2.0790000000000000e-01
   5.7045000000000002e+01  -1.1629320000000000e+02   6.4415039999999999e+02   8.1440000000000001e+00   5.2337100000000000e+01   7.7750000000000004e+00   2.2639000000000000e+00   2.4460000000000001e-01   2.5247000000000002e+00   5.2020000000000000e-01   1.6360000000000000e-01   2.2559999999999999e-01
   5.6846699999999998e+01  -1.1451250000000000e+02   6.3428530000000001e+02   8.2490000000000006e+00   5.1395000000000003e+01   8.0556999999999999e+00   2.1084999999999998e+00   3.7800000000000000e-01   3.6564999999999999e+00   4.6239999999999998e-01   2.2130000000000000e-01   2.3000000000000001e-01
   5.8720199999999998e+01  -1.2011830000000000e+02   6.1567020000000002e+02   7.8479999999999999e+00   5.0062800000000003e+01   8.6344999999999992e+00   2.2639000000000000e+00   4.4469999999999998e-01   3.1341999999999999e+00   4.9130000000000001e-01   2.1170000000000000e-01   2.1229999999999999e-01
   5.6141300000000001e+01  -1.2350380000000000e+02   6.0057230000000004e+02   7.5807000000000002e+00   4.8816200000000002e+01   9.0115999999999996e+00   2.3527000000000000e+00   4.0020000000000000e-01   2.8730000000000002e+00   4.4309999999999999e-01   2.1170000000000000e-01   2.3440000000000000e-01
   5.4642400000000002e+01  -1.1835960000000000e+02   5.8298659999999995e+02   7.8765999999999998e+00   4.7683900000000001e+01   9.0466999999999995e+00   2.1751000000000000e+00   3.5580000000000001e-01   2.9600000000000000e+00   5.0090000000000001e-01   3.7530000000000002e-01   1.9460000000000000e-01
   5.2328000000000003e+01  -1.1811780000000000e+02   5.6754549999999995e+02   7.8098000000000001e+00   4.6437300000000000e+01   9.0248000000000008e+00   2.3304999999999998e+00   3.5580000000000001e-01   3.1341999999999999e+00   4.3350000000000000e-01   2.5019999999999998e-01   1.9460000000000000e-01
   5.1887200000000000e+01  -1.1767810000000000e+02   5.4833000000000004e+02   7.6760999999999999e+00   4.4924300000000002e+01   9.0071999999999992e+00   2.5524000000000000e+00   3.3350000000000002e-01   2.5247000000000002e+00   3.6599999999999999e-01   2.2130000000000000e-01   2.4329999999999999e-01
   4.9286200000000001e+01  -1.1578760000000000e+02   5.3022960000000000e+02   7.6665999999999999e+00   4.3515900000000002e+01   9.0730000000000004e+00   2.4413999999999998e+00   3.7800000000000000e-01   3.3083000000000000e+00   4.0460000000000002e-01   3.0790000000000001e-01   1.8140000000000001e-01
   4.7082000000000001e+01  -1.1607330000000000e+02   5.0981299999999999e+02   7.4279000000000002e+00   4.1945799999999998e+01   9.1212999999999997e+00   2.1751000000000000e+00   1.7790000000000000e-01   3.0470999999999999e+00   3.6599999999999999e-01   2.3089999999999999e-01   2.3000000000000001e-01
   4.5076200000000000e+01  -1.1396290000000000e+02   4.9059750000000003e+02   7.3611000000000004e+00   4.0309100000000001e+01   8.9459000000000000e+00   2.5080000000000000e+00   2.6679999999999998e-01   2.5247000000000002e+00   4.5269999999999999e-01   2.2130000000000000e-01   2.3890000000000000e-01
   4.3731600000000000e+01  -1.1053350000000000e+02   4.7009510000000000e+02   7.2274000000000003e+00   3.8501100000000001e+01   8.8976000000000006e+00   2.1972999999999998e+00   8.8939999999999997e-01   3.0470999999999999e+00   4.2380000000000001e-01   2.7900000000000003e-01   2.1679999999999999e-01
   4.0689799999999998e+01  -1.0846700000000000e+02   4.4873500000000001e+02   6.9791999999999996e+00   3.6835799999999999e+01   8.6257000000000001e+00   2.3083000000000000e+00   4.4469999999999998e-01   2.9600000000000000e+00   4.0460000000000002e-01   2.5979999999999998e-01   2.1229999999999999e-01
   3.8794100000000000e+01  -1.0510350000000000e+02   4.2634539999999998e+02   6.8551000000000002e+00   3.4885100000000001e+01   8.4152000000000005e+00   2.5968000000000000e+00   1.3339999999999999e-01   2.3506000000000000e+00   4.8159999999999997e-01   2.0210000000000000e-01   2.3890000000000000e-01
   3.7162999999999997e+01  -1.0108050000000000e+02   4.0344110000000001e+02   6.7595999999999998e+00   3.2972400000000000e+01   8.0863999999999994e+00   2.1972999999999998e+00   6.8930000000000002e-01   3.4824000000000002e+00   5.2980000000000005e-01   2.4060000000000001e-01   1.9910000000000000e-01
   3.5730300000000000e+01  -9.7739000000000004e+01   3.7925009999999997e+02   6.6067999999999998e+00   3.0897900000000000e+01   7.7530999999999999e+00   2.3083000000000000e+00   2.8910000000000002e-01   3.0470999999999999e+00   3.9489999999999997e-01   1.9239999999999999e-01   1.5479999999999999e-01
   3.3614199999999997e+01  -9.2748800000000003e+01   3.5531639999999999e+02   6.6449999999999996e+00   2.8832999999999998e+01   7.3935000000000004e+00   2.4192000000000000e+00   3.7800000000000000e-01   2.9600000000000000e+00   3.8529999999999998e-01   3.0790000000000001e-01   2.0349999999999999e-01
   3.1013300000000001e+01  -8.6857200000000006e+01   3.3181169999999997e+02   6.6928000000000001e+00   2.6929800000000000e+01   6.8715999999999999e+00   2.2416999999999998e+00   4.8920000000000002e-01   2.5247000000000002e+00   3.7569999999999998e-01   2.4060000000000001e-01   2.0349999999999999e-01
   2.8875200000000000e+01  -8.0899600000000007e+01   3.0702019999999999e+02   6.7214000000000000e+00   2.4750699999999998e+01   6.2576999999999998e+00   2.4192000000000000e+00   4.2249999999999999e-01   3.5695000000000001e+00   4.0460000000000002e-01   3.1750000000000000e-01   2.0349999999999999e-01
   2.4312500000000000e+01  -7.0105699999999999e+01   2.8437320000000000e+02   6.7404999999999999e+00   2.2838000000000001e+01   5.2140000000000004e+00   2.3527000000000000e+00   8.2269999999999999e-01   2.1764999999999999e+00   3.8529999999999998e-01   2.5979999999999998e-01   2.1679999999999999e-01
   1.9859999999999999e+01  -6.1378200000000000e+01   2.6318470000000002e+02   6.9123999999999999e+00   2.1134699999999999e+01   4.6176000000000004e+00   2.2639000000000000e+00   4.8920000000000002e-01   3.1341999999999999e+00   4.1420000000000001e-01   2.9830000000000001e-01   2.4329999999999999e-01
   1.9573399999999999e+01  -5.9773400000000002e+01   2.3856469999999999e+02   6.5972999999999997e+00   1.9260100000000001e+01   3.9773999999999998e+00   2.3304999999999998e+00   4.4469999999999998e-01   3.4824000000000002e+00   4.0460000000000002e-01   2.0210000000000000e-01   2.4329999999999999e-01
   1.8118600000000001e+01  -5.7575000000000003e+01   2.1943490000000000e+02   5.9385000000000003e+00   1.7347400000000000e+01   3.9335000000000000e+00   2.3304999999999998e+00   4.4469999999999998e-01   3.3953000000000002e+00   3.4680000000000000e-01   2.6939999999999997e-01   2.1679999999999999e-01
   1.6531600000000001e+01  -5.4893000000000001e+01   1.9893260000000001e+02   5.4992999999999999e+00   1.5739200000000000e+01   3.7976000000000001e+00   2.2639000000000000e+00   3.7800000000000000e-01   3.6564999999999999e+00   4.8159999999999997e-01   2.5979999999999998e-01   2.1679999999999999e-01
   1.4173100000000000e+01  -5.2386899999999997e+01   1.7945970000000000e+02   5.0124000000000004e+00   1.4368900000000000e+01   3.5914999999999999e+00   2.1972999999999998e+00   6.8930000000000002e-01   2.4377000000000000e+00   4.9130000000000001e-01   2.5019999999999998e-01   2.0790000000000000e-01
   1.2652200000000001e+01  -5.1793300000000002e+01   1.6024410000000000e+02   4.3917999999999999e+00   1.2855900000000000e+01   3.4687000000000001e+00   2.4413999999999998e+00   4.6689999999999998e-01   3.4824000000000002e+00   4.9130000000000001e-01   3.0790000000000001e-01   1.9910000000000000e-01
   1.0954900000000000e+01  -4.7154800000000002e+01   1.4360210000000001e+02   4.0576999999999996e+00   1.1409500000000000e+01   3.3679000000000001e+00   2.5968000000000000e+00   3.5580000000000001e-01   2.9600000000000000e+00   3.3710000000000001e-01   2.9830000000000001e-01   1.9020000000000001e-01
   8.4200999999999997e+00  -4.4033099999999997e+01   1.2824680000000001e+02   3.8380999999999998e+00   1.0248600000000000e+01   3.1530000000000000e+00   2.2195000000000000e+00   7.5600000000000001e-01   2.8730000000000002e+00   4.9130000000000001e-01   2.3089999999999999e-01   2.2120000000000001e-01
   6.9874000000000001e+00  -3.9570500000000003e+01   1.1314879999999999e+02   3.4083999999999999e+00   9.1732999999999993e+00   2.8241000000000001e+00   2.3527000000000000e+00   6.2260000000000004e-01   3.0470999999999999e+00   4.4309999999999999e-01   2.0210000000000000e-01   2.4770000000000000e-01
   5.4664000000000001e+00  -3.5393599999999999e+01   9.8222399999999993e+01   3.1029000000000000e+00   7.8410000000000002e+00   2.5215000000000001e+00   2.5080000000000000e+00   4.2249999999999999e-01   1.7412000000000001e+00   4.9130000000000001e-01   2.1170000000000000e-01   2.2559999999999999e-01
   4.8272000000000004e+00  -3.1084800000000001e+01   8.5526399999999995e+01   2.8165000000000000e+00   6.6990999999999996e+00   2.2759000000000000e+00   2.4636000000000000e+00   5.7809999999999995e-01   2.3506000000000000e+00   4.6239999999999998e-01   2.6939999999999997e-01   2.5209999999999999e-01
   3.9235000000000002e+00  -2.6929900000000000e+01   7.1457899999999995e+01   2.4537000000000000e+00   5.5286999999999997e+00   1.9427000000000001e+00   2.0863000000000000e+00   2.6679999999999998e-01   3.9177000000000000e+00   4.4309999999999999e-01   2.0210000000000000e-01   2.3000000000000001e-01
   2.3365000000000000e+00  -2.2115500000000001e+01   5.8418799999999997e+01   2.1194999999999999e+00   4.5865999999999998e+00   1.6488000000000000e+00   2.1751000000000000e+00   5.7809999999999995e-01   3.4824000000000002e+00   4.0460000000000002e-01   2.4060000000000001e-01   2.0790000000000000e-01
   1.3225000000000000e+00  -1.8378299999999999e+01   4.5637000000000000e+01   1.8617999999999999e+00   3.5112999999999999e+00   1.3813000000000000e+00   2.2639000000000000e+00   5.5589999999999995e-01   3.3083000000000000e+00   4.5269999999999999e-01   2.3089999999999999e-01   2.2120000000000001e-01
   4.1880000000000001e-01  -1.4333299999999999e+01   3.4828200000000002e+01   1.4417000000000000e+00   2.7690999999999999e+00   1.0348999999999999e+00   2.2639000000000000e+00   5.1139999999999997e-01   2.6118000000000001e+00   4.0460000000000002e-01   1.8279999999999999e-01   2.1229999999999999e-01
   1.5429999999999999e-01  -9.7166999999999994e+00   2.5735099999999999e+01   1.2888999999999999e+00   1.9412000000000000e+00   6.5339999999999998e-01   2.2639000000000000e+00   7.5600000000000001e-01   3.3953000000000002e+00   4.1420000000000001e-01   2.1170000000000000e-01   2.3890000000000000e-01
  -5.2900000000000003e-01  -5.5399000000000003e+00   1.6213100000000001e+01   1.0884000000000000e+00   1.3037000000000001e+00   4.6920000000000001e-01   2.2860999999999998e+00   4.2249999999999999e-01   2.6989000000000001e+00   4.9130000000000001e-01   2.4060000000000001e-01   2.3440000000000000e-01
  -1.5870000000000000e+00  -1.9784999999999999e+00   8.7499000000000002e+00   8.6880000000000002e-01   7.9930000000000001e-01   1.3159999999999999e-01   2.1972999999999998e+00   5.3369999999999995e-01   2.5247000000000002e+00   4.3350000000000000e-01   1.7319999999999999e-01   1.8579999999999999e-01
  -2.0278999999999998e+00  -1.7590000000000000e-01   3.7745000000000002e+00   6.3970000000000005e-01   3.4260000000000002e-01   1.7500000000000002e-02   2.2195000000000000e+00   5.1139999999999997e-01   3.3953000000000002e+00   4.9130000000000001e-01   2.1170000000000000e-01   2.3000000000000001e-01
  -1.0360000000000000e+00   5.4959999999999998e-01   6.0050000000000003e-01   4.2959999999999998e-01   1.9000000000000000e-02  -1.0960000000000000e-01   2.2639000000000000e+00   4.4469999999999998e-01   2.5247000000000002e+00   4.5269999999999999e-01   2.9830000000000001e-01   1.9910000000000000e-01
  -4.8490000000000000e-01  -3.7369999999999998e-01   8.5780000000000001e-01   3.3420000000000000e-01  -6.6600000000000006e-02  -3.5099999999999999e-02   2.3304999999999998e+00   3.1130000000000002e-01   3.2212000000000001e+00   4.7199999999999998e-01   2.5019999999999998e-01   2.5659999999999999e-01
  -4.4080000000000003e-01  -3.5170000000000001e-01   1.8015000000000001e+00   3.4370000000000001e-01  -2.8500000000000001e-02  -7.8899999999999998e-02   2.3527000000000000e+00   3.3350000000000002e-01   2.6989000000000001e+00   4.9130000000000001e-01   2.7900000000000003e-01   1.9460000000000000e-01
  -3.5270000000000001e-01   6.6000000000000003e-02   5.1470000000000005e-01   3.6280000000000001e-01  -1.0470000000000000e-01  -3.0700000000000002e-02   2.1528999999999998e+00   5.7809999999999995e-01   2.6118000000000001e+00   4.5269999999999999e-01   2.5019999999999998e-01   2.5659999999999999e-01
  -9.9190000000000000e-01   2.4179999999999999e-01   5.1470000000000005e-01   3.8190000000000002e-01  -1.9000000000000000e-02  -4.3900000000000002e-02   2.2416999999999998e+00   4.4469999999999998e-01   2.6989000000000001e+00   4.1420000000000001e-01   2.2130000000000000e-01   2.3890000000000000e-01
  -4.8490000000000000e-01  -2.6379999999999998e-01   1.3725000000000001e+00   4.2009999999999997e-01  -2.8500000000000001e-02  -7.4499999999999997e-02   2.2195000000000000e+00   6.2260000000000004e-01   3.0470999999999999e+00   4.4309999999999999e-01   1.9239999999999999e-01   1.8579999999999999e-01
  -4.1880000000000001e-01  -6.6000000000000003e-02   1.2867999999999999e+00   4.0100000000000002e-01  -6.6600000000000006e-02  -8.7700000000000000e-02   2.2639000000000000e+00   5.5589999999999995e-01   3.0470999999999999e+00   4.1420000000000001e-01   2.4060000000000001e-01   2.2559999999999999e-01
  -4.8490000000000000e-01   2.4179999999999999e-01   1.2867999999999999e+00   4.3919999999999998e-01  -6.6600000000000006e-02  -6.5799999999999997e-02   2.3083000000000000e+00   4.8920000000000002e-01   3.8306000000000000e+00   4.9130000000000001e-01   2.2130000000000000e-01   2.1679999999999999e-01
  -6.3919999999999999e-01  -2.6379999999999998e-01   2.5740000000000002e-01   3.7240000000000001e-01   9.4999999999999998e-03  -1.1840000000000001e-01   2.2416999999999998e+00   4.2249999999999999e-01   2.9600000000000000e+00   4.7199999999999998e-01   1.7319999999999999e-01   1.9910000000000000e-01
  -5.9509999999999996e-01   4.3999999999999997e-02   1.4582999999999999e+00   3.6280000000000001e-01  -8.5599999999999996e-02  -7.4499999999999997e-02   2.1084999999999998e+00   3.3350000000000002e-01   3.3953000000000002e+00   4.6239999999999998e-01   2.4060000000000001e-01   2.1229999999999999e-01
  -3.3060000000000000e-01   4.3999999999999997e-02   1.5441000000000000e+00   4.1049999999999998e-01  -7.6100000000000001e-02  -4.3900000000000002e-02   2.1084999999999998e+00   5.3369999999999995e-01   2.6118000000000001e+00   4.0460000000000002e-01   9.6199999999999994e-02   2.1229999999999999e-01
  -5.2900000000000003e-01   2.1999999999999999e-02   1.4582999999999999e+00   3.9140000000000003e-01  -5.7099999999999998e-02  -7.8899999999999998e-02   2.2195000000000000e+00   4.6689999999999998e-01   2.6989000000000001e+00   3.7569999999999998e-01   2.4060000000000001e-01   1.9460000000000000e-01
  -5.7310000000000005e-01  -1.9789999999999999e-01   6.0050000000000003e-01   3.2460000000000000e-01  -7.6100000000000001e-02  -3.9500000000000000e-02   2.2195000000000000e+00   3.3350000000000002e-01   2.7858999999999998e+00   4.9130000000000001e-01   2.0210000000000000e-01   2.0790000000000000e-01
  -8.8170000000000004e-01  -6.6000000000000003e-02   6.8630000000000002e-01   3.5330000000000000e-01  -1.9000000000000000e-02  -7.8899999999999998e-02   2.2639000000000000e+00   5.3369999999999995e-01   2.6989000000000001e+00   3.7569999999999998e-01   2.3089999999999999e-01   1.9460000000000000e-01
  -5.2900000000000003e-01  -6.6000000000000003e-02   7.7210000000000001e-01   4.0100000000000002e-01  -1.1420000000000000e-01  -8.3299999999999999e-02   2.1307000000000000e+00   4.2249999999999999e-01   2.6118000000000001e+00   4.3350000000000000e-01   2.7900000000000003e-01   1.8579999999999999e-01
  -4.6289999999999998e-01  -1.0990000000000000e-01   9.4359999999999999e-01   3.9140000000000003e-01  -8.5599999999999996e-02  -5.2600000000000001e-02   2.3527000000000000e+00   4.4469999999999998e-01   3.6564999999999999e+00   4.6239999999999998e-01   2.5019999999999998e-01   2.1679999999999999e-01
  -6.8330000000000002e-01   1.0990000000000000e-01   6.0050000000000003e-01   4.7739999999999999e-01  -8.5599999999999996e-02  -5.2600000000000001e-02   2.2860999999999998e+00   6.0040000000000004e-01   3.0470999999999999e+00   4.3350000000000000e-01   2.2130000000000000e-01   2.2559999999999999e-01
  -7.0530000000000004e-01  -1.7590000000000000e-01   6.0050000000000003e-01   3.7240000000000001e-01  -1.9000000000000000e-02  -6.1400000000000003e-02   2.2860999999999998e+00   6.4480000000000004e-01   2.2635999999999998e+00   3.8529999999999998e-01   2.9830000000000001e-01   1.7249999999999999e-01
  -5.9509999999999996e-01  -1.3189999999999999e-01   2.5740000000000002e-01   5.1559999999999995e-01  -6.6600000000000006e-02  -8.7700000000000000e-02   2.1307000000000000e+00   2.0010000000000000e-01   2.9600000000000000e+00   5.1049999999999995e-01   1.5400000000000000e-01   2.3000000000000001e-01
  -3.5270000000000001e-01   0.0000000000000000e+00   1.4582999999999999e+00   4.4869999999999999e-01  -9.4999999999999998e-03  -6.1400000000000003e-02   2.2416999999999998e+00   3.3350000000000002e-01   2.0893999999999999e+00   4.6239999999999998e-01   2.5979999999999998e-01   1.9020000000000001e-01
  -4.8490000000000000e-01   0.0000000000000000e+00   1.2867999999999999e+00   3.4370000000000001e-01  -8.5599999999999996e-02  -1.0090000000000000e-01   2.3748999999999998e+00   4.2249999999999999e-01   3.3083000000000000e+00   3.9489999999999997e-01   2.1170000000000000e-01   2.2120000000000001e-01
  -7.4939999999999996e-01  -4.3999999999999997e-02   1.0294000000000001e+00   4.0100000000000002e-01   3.8100000000000002e-02  -5.2600000000000001e-02   2.3304999999999998e+00   2.2239999999999999e-01   2.8730000000000002e+00   4.1420000000000001e-01   2.3089999999999999e-01   2.3890000000000000e-01
  -6.6130000000000000e-01   1.5390000000000001e-01   0.0000000000000000e+00   4.5829999999999999e-01  -1.1420000000000000e-01  -4.8200000000000000e-02   2.3304999999999998e+00   2.4460000000000001e-01   2.8730000000000002e+00   3.6599999999999999e-01   2.5979999999999998e-01   1.9910000000000000e-01
  -7.2740000000000005e-01   6.6000000000000003e-02   1.0294000000000001e+00   4.0100000000000002e-01  -1.1420000000000000e-01  -3.0700000000000002e-02   2.3083000000000000e+00   3.3350000000000002e-01   2.7858999999999998e+00   3.9489999999999997e-01   3.2710000000000000e-01   2.1229999999999999e-01
  -5.9509999999999996e-01  -2.1999999999999999e-02   3.4310000000000002e-01   3.8190000000000002e-01   9.4999999999999998e-03  -8.7700000000000000e-02   2.1528999999999998e+00   4.4469999999999998e-01   2.6118000000000001e+00   4.2380000000000001e-01   2.4060000000000001e-01   1.8579999999999999e-01
  -7.0530000000000004e-01  -4.3999999999999997e-02   1.3725000000000001e+00   4.5829999999999999e-01  -6.6600000000000006e-02  -2.1899999999999999e-02   2.2639000000000000e+00   6.4480000000000004e-01   2.6989000000000001e+00   4.7199999999999998e-01   2.8870000000000001e-01   2.0349999999999999e-01
  -5.5110000000000003e-01  -2.1999999999999999e-02   6.8630000000000002e-01   4.9650000000000000e-01  -4.7600000000000003e-02  -4.8200000000000000e-02   2.3971000000000000e+00   4.4469999999999998e-01   2.6118000000000001e+00   4.0460000000000002e-01   2.4060000000000001e-01   1.5479999999999999e-01
  -6.3919999999999999e-01   8.7900000000000006e-02   1.5441000000000000e+00   4.4869999999999999e-01  -9.4999999999999998e-03  -8.7700000000000000e-02   2.1751000000000000e+00   3.3350000000000002e-01   3.0470999999999999e+00   3.8529999999999998e-01   2.7900000000000003e-01   1.9460000000000000e-01
  -5.2900000000000003e-01   8.7900000000000006e-02   1.2867999999999999e+00   4.4869999999999999e-01   1.9000000000000000e-02  -9.2100000000000001e-02   2.3527000000000000e+00   3.3350000000000002e-01   2.0893999999999999e+00   4.2380000000000001e-01   2.3089999999999999e-01   2.1229999999999999e-01
  -5.0700000000000001e-01   0.0000000000000000e+00   1.4582999999999999e+00   4.4869999999999999e-01  -3.8100000000000002e-02  -5.2600000000000001e-02   2.4857999999999998e+00   5.3369999999999995e-01   2.3506000000000000e+00   4.1420000000000001e-01   2.3089999999999999e-01   1.9460000000000000e-01
  -5.5110000000000003e-01  -6.6000000000000003e-02   9.4359999999999999e-01   2.9599999999999999e-01  -7.6100000000000001e-02  -7.4499999999999997e-02   2.1751000000000000e+00   4.4469999999999998e-01   2.5247000000000002e+00   4.3350000000000000e-01   2.4060000000000001e-01   2.0349999999999999e-01
  -4.6289999999999998e-01   1.7590000000000000e-01   8.5780000000000001e-01   3.9140000000000003e-01  -1.2370000000000000e-01  -7.8899999999999998e-02   2.2195000000000000e+00   4.2249999999999999e-01   1.8283000000000000e+00   4.7199999999999998e-01   2.5979999999999998e-01   2.2559999999999999e-01
  -6.1719999999999997e-01   6.6000000000000003e-02   9.4359999999999999e-01   4.1049999999999998e-01  -7.6100000000000001e-02  -7.0199999999999999e-02   2.2416999999999998e+00   2.0010000000000000e-01   2.6989000000000001e+00   4.7199999999999998e-01   2.0210000000000000e-01   1.8579999999999999e-01
  -8.1559999999999999e-01  -2.1980000000000000e-01   1.0294000000000001e+00   4.3919999999999998e-01  -8.5599999999999996e-02  -6.1400000000000003e-02   2.3748999999999998e+00   6.8930000000000002e-01   2.7858999999999998e+00   4.2380000000000001e-01   1.9239999999999999e-01   2.3000000000000001e-01
  -7.0530000000000004e-01   2.1999999999999999e-02   8.5780000000000001e-01   3.8190000000000002e-01  -1.2370000000000000e-01  -4.3900000000000002e-02   2.3971000000000000e+00   5.5589999999999995e-01   2.5247000000000002e+00   4.6239999999999998e-01   2.0210000000000000e-01   2.5209999999999999e-01
  -6.8330000000000002e-01   6.6000000000000003e-02   1.2867999999999999e+00   4.1049999999999998e-01  -5.7099999999999998e-02  -1.1400000000000000e-01   2.1084999999999998e+00   8.8900000000000007e-02   3.3953000000000002e+00   3.7569999999999998e-01   2.5979999999999998e-01   2.0790000000000000e-01
  -5.7310000000000005e-01   0.0000000000000000e+00   2.1446000000000001e+00   3.1509999999999999e-01   0.0000000000000000e+00  -9.2100000000000001e-02   2.6190000000000002e+00   3.1130000000000002e-01   1.7412000000000001e+00   3.9489999999999997e-01   1.8279999999999999e-01   1.9910000000000000e-01
  -5.9509999999999996e-01  -2.4179999999999999e-01   4.2890000000000000e-01   4.2959999999999998e-01  -1.3320000000000001e-01  -5.2600000000000001e-02   2.3527000000000000e+00   6.2260000000000004e-01   2.7858999999999998e+00   4.2380000000000001e-01   2.4060000000000001e-01   2.2559999999999999e-01
  -8.1559999999999999e-01   2.1999999999999999e-02   1.6298999999999999e+00   4.4869999999999999e-01  -9.4999999999999998e-03  -1.0090000000000000e-01   2.3083000000000000e+00   5.1139999999999997e-01   2.7858999999999998e+00   4.0460000000000002e-01   2.5979999999999998e-01   1.9910000000000000e-01
  -6.1719999999999997e-01  -2.1980000000000000e-01   1.0294000000000001e+00   4.2959999999999998e-01   9.4999999999999998e-03  -9.2100000000000001e-02   2.2860999999999998e+00   2.2239999999999999e-01   2.6989000000000001e+00   3.9489999999999997e-01   2.9830000000000001e-01   1.9910000000000000e-01
  -6.1719999999999997e-01  -1.0990000000000000e-01   8.5780000000000001e-01   3.5330000000000000e-01  -1.1420000000000000e-01  -3.5099999999999999e-02   2.1528999999999998e+00   4.4469999999999998e-01   2.3506000000000000e+00   4.4309999999999999e-01   1.8279999999999999e-01   2.0349999999999999e-01
  -7.7149999999999996e-01   1.7590000000000000e-01   5.1470000000000005e-01   3.6280000000000001e-01  -1.9000000000000000e-02  -5.2600000000000001e-02   2.4413999999999998e+00   4.0020000000000000e-01   1.9153000000000000e+00   3.5639999999999999e-01   2.7900000000000003e-01   1.9460000000000000e-01
  -6.3919999999999999e-01   2.8580000000000000e-01   1.3725000000000001e+00   3.9140000000000003e-01  -3.8100000000000002e-02  -7.4499999999999997e-02   2.2639000000000000e+00   4.4469999999999998e-01   2.5247000000000002e+00   3.8529999999999998e-01   2.4060000000000001e-01   1.9910000000000000e-01
  -7.2740000000000005e-01  -4.3999999999999997e-02   1.3725000000000001e+00   4.5829999999999999e-01  -9.5200000000000007e-02  -5.7000000000000002e-02   2.2416999999999998e+00   3.7800000000000000e-01   2.6989000000000001e+00   4.2380000000000001e-01   2.5019999999999998e-01   2.0349999999999999e-01
  -4.6289999999999998e-01   0.0000000000000000e+00   7.7210000000000001e-01   3.2460000000000000e-01  -7.6100000000000001e-02  -9.2100000000000001e-02   2.2860999999999998e+00   4.2249999999999999e-01   2.7858999999999998e+00   4.9130000000000001e-01   2.3089999999999999e-01   2.3890000000000000e-01
  -6.8330000000000002e-01   8.7900000000000006e-02   9.4359999999999999e-01   3.5330000000000000e-01   0.0000000000000000e+00  -8.7700000000000000e-02   2.1307000000000000e+00   3.1130000000000002e-01   2.3506000000000000e+00   5.2020000000000000e-01   2.0210000000000000e-01   1.9460000000000000e-01
  -6.6130000000000000e-01   6.6000000000000003e-02   1.1152000000000000e+00   4.0100000000000002e-01  -6.6600000000000006e-02  -3.5099999999999999e-02   2.3971000000000000e+00   4.0020000000000000e-01   3.1341999999999999e+00   3.8529999999999998e-01   3.0790000000000001e-01   2.2120000000000001e-01
  -5.7310000000000005e-01  -1.0990000000000000e-01   1.7160000000000000e-01   3.8190000000000002e-01  -2.8500000000000001e-02  -7.0199999999999999e-02   2.3748999999999998e+00   3.5580000000000001e-01   2.8730000000000002e+00   5.3939999999999999e-01   2.6939999999999997e-01   2.3440000000000000e-01
  -5.0700000000000001e-01  -2.1999999999999999e-02   1.2867999999999999e+00   4.5829999999999999e-01  -8.5599999999999996e-02  -3.0700000000000002e-02   2.3083000000000000e+00   3.7800000000000000e-01   2.7858999999999998e+00   4.4309999999999999e-01   2.0210000000000000e-01   2.4329999999999999e-01
  -5.5110000000000003e-01   4.3999999999999997e-02   1.2867999999999999e+00   4.8690000000000000e-01  -5.7099999999999998e-02  -3.0700000000000002e-02   2.3527000000000000e+00   2.0010000000000000e-01   3.0470999999999999e+00   4.6239999999999998e-01   2.3089999999999999e-01   2.4770000000000000e-01
  -5.7310000000000005e-01  -4.3999999999999997e-02   1.3725000000000001e+00   4.5829999999999999e-01  -1.2370000000000000e-01  -3.9500000000000000e-02   2.2639000000000000e+00   2.6679999999999998e-01   2.8730000000000002e+00   4.5269999999999999e-01   2.9830000000000001e-01   2.0790000000000000e-01
  -7.0530000000000004e-01   0.0000000000000000e+00   9.4359999999999999e-01   5.0600000000000001e-01  -4.7600000000000003e-02  -6.5799999999999997e-02   2.1972999999999998e+00   2.4460000000000001e-01   3.2212000000000001e+00   4.5269999999999999e-01   1.5400000000000000e-01   2.1679999999999999e-01
  -5.5110000000000003e-01   0.0000000000000000e+00   1.3725000000000001e+00   4.7739999999999999e-01  -5.7099999999999998e-02  -5.2600000000000001e-02   2.2860999999999998e+00   3.7800000000000000e-01   2.5247000000000002e+00   4.6239999999999998e-01   2.4060000000000001e-01   1.8140000000000001e-01
  -8.3760000000000001e-01  -4.3999999999999997e-02   1.4582999999999999e+00   3.3420000000000000e-01  -6.6600000000000006e-02  -8.3299999999999999e-02   2.1972999999999998e+00   5.5589999999999995e-01   3.0470999999999999e+00   4.9130000000000001e-01   2.5019999999999998e-01   2.3440000000000000e-01
  -5.0700000000000001e-01  -1.5390000000000001e-01   6.0050000000000003e-01   3.5330000000000000e-01  -1.4269999999999999e-01  -6.5799999999999997e-02   2.1972999999999998e+00   4.0020000000000000e-01   3.0470999999999999e+00   5.6830000000000003e-01   1.6360000000000000e-01   2.3890000000000000e-01
  -5.0700000000000001e-01  -1.5390000000000001e-01   1.1152000000000000e+00   4.3919999999999998e-01  -9.4999999999999998e-03  -3.9500000000000000e-02   2.2416999999999998e+00   5.1139999999999997e-01   3.1341999999999999e+00   4.7199999999999998e-01   2.4060000000000001e-01   2.0790000000000000e-01
  -5.7310000000000005e-01  -1.3189999999999999e-01   1.2010000000000001e+00   4.3919999999999998e-01   0.0000000000000000e+00  -5.7000000000000002e-02   2.4413999999999998e+00   3.3350000000000002e-01   2.3506000000000000e+00   4.9130000000000001e-01   3.0790000000000001e-01   2.1229999999999999e-01
  -6.1719999999999997e-01  -8.7900000000000006e-02   9.4359999999999999e-01   3.6280000000000001e-01  -7.6100000000000001e-02  -4.3900000000000002e-02   2.2639000000000000e+00   4.4469999999999998e-01   3.1341999999999999e+00   4.9130000000000001e-01   1.9239999999999999e-01   2.3000000000000001e-01
  -6.1719999999999997e-01   1.3189999999999999e-01   1.8872000000000000e+00   4.7739999999999999e-01  -7.6100000000000001e-02  -6.5799999999999997e-02   2.3748999999999998e+00   3.7800000000000000e-01   2.2635999999999998e+00   4.4309999999999999e-01   2.4060000000000001e-01   2.1229999999999999e-01
  -5.9509999999999996e-01  -4.3999999999999997e-02   1.3725000000000001e+00   4.4869999999999999e-01  -9.4999999999999998e-03  -1.0520000000000000e-01   2.3304999999999998e+00   4.4469999999999998e-01   2.8730000000000002e+00   4.6239999999999998e-01   2.5979999999999998e-01   2.1229999999999999e-01
  -6.3919999999999999e-01  -6.6000000000000003e-02   1.8872000000000000e+00   4.3919999999999998e-01  -4.7600000000000003e-02  -7.0199999999999999e-02   2.0419000000000000e+00   3.7800000000000000e-01   2.5247000000000002e+00   4.7199999999999998e-01   2.1170000000000000e-01   2.1679999999999999e-01
  -4.6289999999999998e-01   0.0000000000000000e+00   1.3725000000000001e+00   4.5829999999999999e-01  -9.4999999999999998e-03  -5.7000000000000002e-02   2.3083000000000000e+00   4.0020000000000000e-01   3.4824000000000002e+00   4.2380000000000001e-01   1.6360000000000000e-01   2.4770000000000000e-01
  -7.2740000000000005e-01   8.7900000000000006e-02   6.8630000000000002e-01   4.7739999999999999e-01  -5.7099999999999998e-02  -3.9500000000000000e-02   2.3748999999999998e+00   5.3369999999999995e-01   2.9600000000000000e+00   4.5269999999999999e-01   1.7319999999999999e-01   2.2559999999999999e-01
  -6.3919999999999999e-01  -1.7590000000000000e-01   2.2303999999999999e+00   3.7240000000000001e-01  -9.4999999999999998e-03  -3.5099999999999999e-02   2.1307000000000000e+00   5.3369999999999995e-01   2.6118000000000001e+00   4.3350000000000000e-01   2.0210000000000000e-01   2.1229999999999999e-01
  -7.0530000000000004e-01  -2.1980000000000000e-01   1.1152000000000000e+00   3.4370000000000001e-01  -1.7130000000000001e-01  -1.0090000000000000e-01   2.0863000000000000e+00   6.8930000000000002e-01   3.2212000000000001e+00   4.5269999999999999e-01   2.5979999999999998e-01   2.0349999999999999e-01
  -4.6289999999999998e-01   2.1999999999999999e-02   5.1470000000000005e-01   4.4869999999999999e-01  -4.7600000000000003e-02  -9.6500000000000002e-02   2.2195000000000000e+00   4.6689999999999998e-01   2.1764999999999999e+00   3.8529999999999998e-01   2.4060000000000001e-01   2.1229999999999999e-01
  -8.1559999999999999e-01  -2.1999999999999999e-02   1.5441000000000000e+00   3.8190000000000002e-01  -4.7600000000000003e-02  -9.2100000000000001e-02   2.4413999999999998e+00   3.3350000000000002e-01   2.7858999999999998e+00   3.4680000000000000e-01   1.7319999999999999e-01   1.7690000000000000e-01
  -6.8330000000000002e-01  -1.0990000000000000e-01   7.7210000000000001e-01   3.9140000000000003e-01  -1.2370000000000000e-01  -5.7000000000000002e-02   2.1751000000000000e+00   4.8920000000000002e-01   2.1764999999999999e+00   4.4309999999999999e-01   3.9450000000000002e-01   1.9020000000000001e-01
  -5.5110000000000003e-01   1.3189999999999999e-01   9.4359999999999999e-01   4.7739999999999999e-01  -5.7099999999999998e-02  -7.0199999999999999e-02   2.3971000000000000e+00   4.0020000000000000e-01   3.3083000000000000e+00   4.1420000000000001e-01   2.5979999999999998e-01   2.2120000000000001e-01
  -7.7149999999999996e-01  -2.1999999999999999e-02   0.0000000000000000e+00   4.8690000000000000e-01  -3.8100000000000002e-02  -6.1400000000000003e-02   2.3083000000000000e+00   5.3369999999999995e-01   2.4377000000000000e+00   4.5269999999999999e-01   2.0210000000000000e-01   1.9460000000000000e-01
  -5.2900000000000003e-01  -8.7900000000000006e-02   6.0050000000000003e-01   4.3919999999999998e-01  -8.5599999999999996e-02  -3.5099999999999999e-02   2.3527000000000000e+00   3.5580000000000001e-01   2.6118000000000001e+00   4.6239999999999998e-01   2.6939999999999997e-01   2.1229999999999999e-01
  -7.9349999999999998e-01  -8.7900000000000006e-02   8.5780000000000001e-01   4.4869999999999999e-01  -5.7099999999999998e-02  -6.1400000000000003e-02   2.1084999999999998e+00   4.4469999999999998e-01   2.4377000000000000e+00   4.7199999999999998e-01   2.2130000000000000e-01   2.3440000000000000e-01
  -5.5110000000000003e-01  -4.3999999999999997e-02   0.0000000000000000e+00   4.0100000000000002e-01  -4.7600000000000003e-02  -5.2600000000000001e-02   2.0863000000000000e+00   4.6689999999999998e-01   3.0470999999999999e+00   4.5269999999999999e-01   1.9239999999999999e-01   2.1679999999999999e-01
  -7.9349999999999998e-01  -2.1980000000000000e-01   1.8015000000000001e+00   4.1049999999999998e-01  -2.8500000000000001e-02  -3.9500000000000000e-02   2.1307000000000000e+00   4.4469999999999998e-01   2.8730000000000002e+00   4.0460000000000002e-01   2.2130000000000000e-01   1.8579999999999999e-01
  -6.6130000000000000e-01   0.0000000000000000e+00   9.4359999999999999e-01   3.7240000000000001e-01   0.0000000000000000e+00  -7.0199999999999999e-02   2.3304999999999998e+00   4.6689999999999998e-01   3.3083000000000000e+00   4.6239999999999998e-01   2.2130000000000000e-01   2.6979999999999998e-01
  -6.1719999999999997e-01   0.0000000000000000e+00   1.2867999999999999e+00   3.7240000000000001e-01  -7.6100000000000001e-02  -3.5099999999999999e-02   2.1972999999999998e+00   6.2260000000000004e-01   2.9600000000000000e+00   4.0460000000000002e-01   2.7900000000000003e-01   1.9020000000000001e-01
  -7.7149999999999996e-01   2.1999999999999999e-02   6.8630000000000002e-01   4.1049999999999998e-01  -3.8100000000000002e-02  -1.3200000000000000e-02   2.1751000000000000e+00   2.8910000000000002e-01   2.4377000000000000e+00   4.8159999999999997e-01   3.1750000000000000e-01   1.9910000000000000e-01
  -6.1719999999999997e-01  -2.6379999999999998e-01   8.5780000000000001e-01   3.5330000000000000e-01  -3.8100000000000002e-02  -5.2600000000000001e-02   2.1972999999999998e+00   6.0040000000000004e-01   2.7858999999999998e+00   4.9130000000000001e-01   2.6939999999999997e-01   2.3890000000000000e-01
  -5.0700000000000001e-01  -6.6000000000000003e-02   1.3725000000000001e+00   5.4420000000000002e-01  -1.0470000000000000e-01  -6.5799999999999997e-02   2.2195000000000000e+00   4.4469999999999998e-01   2.3506000000000000e+00   3.5639999999999999e-01   2.6939999999999997e-01   2.1229999999999999e-01
  -8.1559999999999999e-01   2.1999999999999999e-02   8.5780000000000001e-01   4.0100000000000002e-01  -1.0470000000000000e-01  -5.7000000000000002e-02   2.4192000000000000e+00   4.0020000000000000e-01   2.1764999999999999e+00   4.1420000000000001e-01   2.5979999999999998e-01   1.9460000000000000e-01
  -5.2900000000000003e-01  -1.7590000000000000e-01   1.5441000000000000e+00   3.9140000000000003e-01  -7.6100000000000001e-02  -8.3299999999999999e-02   2.3083000000000000e+00   5.1139999999999997e-01   2.9600000000000000e+00   4.6239999999999998e-01   2.4060000000000001e-01   2.4329999999999999e-01
  -7.2740000000000005e-01  -1.0990000000000000e-01   1.1152000000000000e+00   4.5829999999999999e-01  -6.6600000000000006e-02  -7.0199999999999999e-02   2.0640999999999998e+00   4.4469999999999998e-01   2.7858999999999998e+00   3.1790000000000002e-01   1.9239999999999999e-01   2.1679999999999999e-01
  -5.2900000000000003e-01  -8.7900000000000006e-02   1.2010000000000001e+00   4.6779999999999999e-01  -1.5229999999999999e-01  -8.3299999999999999e-02   2.3304999999999998e+00   5.1139999999999997e-01   2.6118000000000001e+00   4.2380000000000001e-01   1.7319999999999999e-01   2.1229999999999999e-01
  -7.2740000000000005e-01  -1.5390000000000001e-01   1.6298999999999999e+00   3.8190000000000002e-01  -1.2370000000000000e-01  -3.9500000000000000e-02   2.1528999999999998e+00   2.8910000000000002e-01   3.3953000000000002e+00   4.5269999999999999e-01   2.3089999999999999e-01   2.3000000000000001e-01
  -2.8649999999999998e-01  -6.6000000000000003e-02   7.7210000000000001e-01   3.7240000000000001e-01  -1.2370000000000000e-01  -4.8200000000000000e-02   2.2195000000000000e+00   4.4469999999999998e-01   3.2212000000000001e+00   4.5269999999999999e-01   2.0210000000000000e-01   2.3000000000000001e-01
  -5.7310000000000005e-01   2.6379999999999998e-01   2.5740000000000002e-01   5.0600000000000001e-01  -8.5599999999999996e-02  -3.5099999999999999e-02   2.3971000000000000e+00   5.5589999999999995e-01   2.8730000000000002e+00   3.4680000000000000e-01   2.1170000000000000e-01   2.0349999999999999e-01
  -6.1719999999999997e-01  -4.3999999999999997e-02   3.4310000000000002e-01   4.4869999999999999e-01  -4.7600000000000003e-02  -3.0700000000000002e-02   2.3748999999999998e+00   3.7800000000000000e-01   3.1341999999999999e+00   4.4309999999999999e-01   2.9830000000000001e-01   2.3000000000000001e-01
  -8.3760000000000001e-01  -2.1999999999999999e-02   6.0050000000000003e-01   4.4869999999999999e-01  -8.5599999999999996e-02  -3.5099999999999999e-02   2.1751000000000000e+00   4.4469999999999998e-01   1.9153000000000000e+00   3.9489999999999997e-01   2.3089999999999999e-01   2.4770000000000000e-01
  -6.6130000000000000e-01  -1.3189999999999999e-01   3.4310000000000002e-01   4.8690000000000000e-01  -9.4999999999999998e-03  -4.8200000000000000e-02   2.4192000000000000e+00   4.0020000000000000e-01   2.1764999999999999e+00   3.4680000000000000e-01   3.2710000000000000e-01   2.4770000000000000e-01
  -4.8490000000000000e-01   8.7900000000000006e-02   1.3725000000000001e+00   4.9650000000000000e-01  -8.5599999999999996e-02  -3.9500000000000000e-02   2.2416999999999998e+00   6.0040000000000004e-01   3.7435999999999998e+00   5.2980000000000005e-01   1.9239999999999999e-01   2.4329999999999999e-01
  -6.6130000000000000e-01   2.1999999999999999e-02   9.4359999999999999e-01   4.3919999999999998e-01  -1.9030000000000000e-01  -3.9500000000000000e-02   2.1307000000000000e+00   5.5589999999999995e-01   2.6989000000000001e+00   4.3350000000000000e-01   2.8870000000000001e-01   2.4329999999999999e-01
  -5.0700000000000001e-01  -6.6000000000000003e-02   1.1152000000000000e+00   4.2009999999999997e-01  -9.4999999999999998e-03  -5.7000000000000002e-02   2.2416999999999998e+00   3.7800000000000000e-01   2.7858999999999998e+00   4.1420000000000001e-01   1.7319999999999999e-01   2.0349999999999999e-01
  -6.3919999999999999e-01   4.3999999999999997e-02   1.0294000000000001e+00   4.0100000000000002e-01  -7.6100000000000001e-02  -2.6300000000000000e-02   2.3304999999999998e+00   4.8920000000000002e-01   2.5247000000000002e+00   4.3350000000000000e-01   2.2130000000000000e-01   2.6979999999999998e-01
  -5.7310000000000005e-01  -1.0990000000000000e-01   1.7157000000000000e+00   3.5330000000000000e-01  -9.5200000000000007e-02  -9.2100000000000001e-02   2.5080000000000000e+00   4.2249999999999999e-01   3.3953000000000002e+00   4.1420000000000001e-01   2.4060000000000001e-01   2.0790000000000000e-01
  -4.8490000000000000e-01   6.6000000000000003e-02   1.8872000000000000e+00   3.9140000000000003e-01  -1.1420000000000000e-01  -8.3299999999999999e-02   2.1751000000000000e+00   2.6679999999999998e-01   2.8730000000000002e+00   5.0090000000000001e-01   2.2130000000000000e-01   2.3000000000000001e-01
  -5.2900000000000003e-01  -2.1999999999999999e-02   9.4359999999999999e-01   4.1049999999999998e-01  -3.8100000000000002e-02  -8.3299999999999999e-02   2.3083000000000000e+00   4.8920000000000002e-01   2.6989000000000001e+00   4.4309999999999999e-01   3.3679999999999999e-01   2.3890000000000000e-01
  -7.7149999999999996e-01   1.5390000000000001e-01   6.8630000000000002e-01   5.1559999999999995e-01  -2.8500000000000001e-02  -5.7000000000000002e-02   2.3304999999999998e+00   5.1139999999999997e-01   2.3506000000000000e+00   4.6239999999999998e-01   1.4430000000000001e-01   1.6810000000000000e-01
  -4.6289999999999998e-01   1.0990000000000000e-01   8.5780000000000001e-01   4.4869999999999999e-01  -1.6180000000000000e-01  -4.3900000000000002e-02   2.3527000000000000e+00   2.6679999999999998e-01   2.0893999999999999e+00   5.0090000000000001e-01   3.1750000000000000e-01   1.5920000000000001e-01
  -4.1880000000000001e-01  -1.3189999999999999e-01   4.2890000000000000e-01   4.9650000000000000e-01  -7.6100000000000001e-02  -9.6500000000000002e-02   2.3083000000000000e+00   3.5580000000000001e-01   2.1764999999999999e+00   5.1049999999999995e-01   2.1170000000000000e-01   1.9460000000000000e-01
  -4.8490000000000000e-01   0.0000000000000000e+00   1.2867999999999999e+00   5.0600000000000001e-01  -3.8100000000000002e-02  -5.7000000000000002e-02   2.3527000000000000e+00   4.2249999999999999e-01   3.4824000000000002e+00   4.7199999999999998e-01   2.2130000000000000e-01   2.1679999999999999e-01
  -3.5270000000000001e-01  -1.0990000000000000e-01   1.3725000000000001e+00   3.5330000000000000e-01  -1.0470000000000000e-01  -3.0700000000000002e-02   2.3083000000000000e+00   3.5580000000000001e-01   2.6989000000000001e+00   5.0090000000000001e-01   2.3089999999999999e-01   2.1679999999999999e-01
  -6.6130000000000000e-01  -3.0780000000000002e-01   1.0294000000000001e+00   3.7240000000000001e-01  -5.7099999999999998e-02  -3.5099999999999999e-02   2.4192000000000000e+00   4.6689999999999998e-01   3.4824000000000002e+00   4.3350000000000000e-01   1.9239999999999999e-01   2.0790000000000000e-01
  -6.8330000000000002e-01  -2.8580000000000000e-01   1.1152000000000000e+00   4.3919999999999998e-01  -5.7099999999999998e-02  -5.2600000000000001e-02   2.0419000000000000e+00   4.6689999999999998e-01   2.5247000000000002e+00   4.5269999999999999e-01   1.9239999999999999e-01   2.4770000000000000e-01
  -5.0700000000000001e-01   1.9789999999999999e-01   1.1152000000000000e+00   4.0100000000000002e-01  -9.5200000000000007e-02  -1.3200000000000000e-02   2.2860999999999998e+00   4.4469999999999998e-01   3.0470999999999999e+00   4.1420000000000001e-01   2.6939999999999997e-01   1.7249999999999999e-01
  -5.5110000000000003e-01   6.6000000000000003e-02   1.8015000000000001e+00   3.9140000000000003e-01  -8.5599999999999996e-02  -7.8899999999999998e-02   2.4857999999999998e+00   3.7800000000000000e-01   3.0470999999999999e+00   4.5269999999999999e-01   1.7319999999999999e-01   1.9020000000000001e-01
  -7.2740000000000005e-01  -2.8580000000000000e-01   1.2010000000000001e+00   3.9140000000000003e-01  -6.6600000000000006e-02   1.3200000000000000e-02   2.3083000000000000e+00   6.6710000000000003e-01   2.8730000000000002e+00   4.3350000000000000e-01   2.1170000000000000e-01   2.3000000000000001e-01
  -8.3760000000000001e-01  -3.9570000000000000e-01   9.4359999999999999e-01   4.2959999999999998e-01  -7.6100000000000001e-02  -5.7000000000000002e-02   2.3083000000000000e+00   3.7800000000000000e-01   2.2635999999999998e+00   4.3350000000000000e-01   2.5979999999999998e-01   2.0349999999999999e-01
  -5.5110000000000003e-01   2.1980000000000000e-01   3.4310000000000002e-01   4.2009999999999997e-01  -1.5229999999999999e-01  -4.8200000000000000e-02   2.1972999999999998e+00   3.5580000000000001e-01   2.8730000000000002e+00   3.8529999999999998e-01   3.0790000000000001e-01   2.1229999999999999e-01
  -5.0700000000000001e-01  -2.1999999999999999e-02   2.5740000000000002e-01   4.6779999999999999e-01  -7.6100000000000001e-02  -5.2600000000000001e-02   2.2416999999999998e+00   5.7809999999999995e-01   2.1764999999999999e+00   4.4309999999999999e-01   2.1170000000000000e-01   2.3890000000000000e-01
  -9.0369999999999995e-01  -2.6379999999999998e-01   1.2010000000000001e+00   4.5829999999999999e-01  -2.8500000000000001e-02  -1.7500000000000002e-02   2.1972999999999998e+00   3.1130000000000002e-01   3.0470999999999999e+00   4.6239999999999998e-01   2.4060000000000001e-01   2.3000000000000001e-01
  -7.7149999999999996e-01   1.3189999999999999e-01   9.4359999999999999e-01   4.4869999999999999e-01  -1.3320000000000001e-01  -3.5099999999999999e-02   2.2860999999999998e+00   4.8920000000000002e-01   2.6118000000000001e+00   4.3350000000000000e-01   3.4639999999999999e-01   1.9460000000000000e-01
  -4.4080000000000003e-01   1.7590000000000000e-01   1.1152000000000000e+00   4.7739999999999999e-01  -3.8100000000000002e-02  -6.5799999999999997e-02   2.1751000000000000e+00   3.5580000000000001e-01   3.5695000000000001e+00   4.7199999999999998e-01   2.3089999999999999e-01   2.1229999999999999e-01
  -2.4249999999999999e-01   1.0990000000000000e-01   5.1470000000000005e-01   4.9650000000000000e-01  -9.5200000000000007e-02  -5.2600000000000001e-02   2.1972999999999998e+00   3.7800000000000000e-01   2.7858999999999998e+00   3.7569999999999998e-01   1.4430000000000001e-01   2.3440000000000000e-01
  -7.0530000000000004e-01  -1.0990000000000000e-01   2.5740000000000002e-01   4.5829999999999999e-01  -3.8100000000000002e-02  -5.2600000000000001e-02   2.2195000000000000e+00   4.6689999999999998e-01   3.2212000000000001e+00   5.1049999999999995e-01   2.4060000000000001e-01   2.3890000000000000e-01
  -6.8330000000000002e-01  -4.6170000000000000e-01   6.8630000000000002e-01   3.5330000000000000e-01  -1.4269999999999999e-01  -3.5099999999999999e-02   2.2860999999999998e+00   5.3369999999999995e-01   2.4377000000000000e+00   4.9130000000000001e-01   2.6939999999999997e-01   2.6100000000000001e-01
  -7.7149999999999996e-01  -2.1999999999999999e-02   6.0050000000000003e-01   3.8190000000000002e-01  -6.6600000000000006e-02  -8.8000000000000005e-03   2.1751000000000000e+00   4.2249999999999999e-01   3.8306000000000000e+00   4.7199999999999998e-01   2.3089999999999999e-01   2.3440000000000000e-01
  -5.5110000000000003e-01   1.9789999999999999e-01   1.8015000000000001e+00   4.6779999999999999e-01  -1.0470000000000000e-01  -6.1400000000000003e-02   2.3083000000000000e+00   4.4469999999999998e-01   3.0470999999999999e+00   4.7199999999999998e-01   2.5019999999999998e-01   1.9020000000000001e-01
  -5.7310000000000005e-01  -2.1999999999999999e-02   1.7157000000000000e+00   3.8190000000000002e-01  -1.1420000000000000e-01  -7.4499999999999997e-02   2.3304999999999998e+00   5.5589999999999995e-01   3.5695000000000001e+00   4.7199999999999998e-01   2.2130000000000000e-01   1.9910000000000000e-01
  -5.9509999999999996e-01  -1.3189999999999999e-01   4.2890000000000000e-01   4.8690000000000000e-01  -1.0470000000000000e-01  -5.2600000000000001e-02   2.2639000000000000e+00   6.2260000000000004e-01   3.7435999999999998e+00   4.7199999999999998e-01   1.7319999999999999e-01   2.5659999999999999e-01
  -5.2900000000000003e-01  -1.3189999999999999e-01   1.2010000000000001e+00   3.8190000000000002e-01   2.8500000000000001e-02  -8.3299999999999999e-02   2.2860999999999998e+00   4.2249999999999999e-01   2.9600000000000000e+00   3.5639999999999999e-01   2.6939999999999997e-01   1.9460000000000000e-01
  -6.6130000000000000e-01  -8.7900000000000006e-02   1.2867999999999999e+00   3.4370000000000001e-01  -4.7600000000000003e-02  -4.8200000000000000e-02   2.0419000000000000e+00   6.6710000000000003e-01   2.9600000000000000e+00   4.4309999999999999e-01   3.7530000000000002e-01   1.9460000000000000e-01
  -5.2900000000000003e-01  -6.6000000000000003e-02   4.2890000000000000e-01   5.6330000000000002e-01  -4.7600000000000003e-02  -3.9500000000000000e-02   2.1084999999999998e+00   6.4480000000000004e-01   3.2212000000000001e+00   4.6239999999999998e-01   1.8279999999999999e-01   2.0349999999999999e-01
  -3.7469999999999998e-01  -1.7590000000000000e-01   6.8630000000000002e-01   4.5829999999999999e-01  -1.1420000000000000e-01  -5.7000000000000002e-02   2.1084999999999998e+00   5.5589999999999995e-01   2.6118000000000001e+00   4.9130000000000001e-01   2.2130000000000000e-01   2.6100000000000001e-01
  -7.2740000000000005e-01   0.0000000000000000e+00   1.0294000000000001e+00   3.7240000000000001e-01  -1.2370000000000000e-01  -9.2100000000000001e-02   2.5746000000000002e+00   3.7800000000000000e-01   2.7858999999999998e+00   4.1420000000000001e-01   1.5400000000000000e-01   2.2120000000000001e-01
  -6.6130000000000000e-01  -1.0990000000000000e-01   4.2890000000000000e-01   4.5829999999999999e-01  -1.0470000000000000e-01  -6.1400000000000003e-02   2.3748999999999998e+00   5.1139999999999997e-01   2.5247000000000002e+00   4.7199999999999998e-01   1.7319999999999999e-01   2.1229999999999999e-01
  -7.4939999999999996e-01  -1.0990000000000000e-01   8.5780000000000001e-01   3.9140000000000003e-01  -1.3320000000000001e-01  -2.1899999999999999e-02   2.3083000000000000e+00   4.8920000000000002e-01   2.9600000000000000e+00   4.2380000000000001e-01   2.5019999999999998e-01   2.3000000000000001e-01
  -6.8330000000000002e-01  -1.5390000000000001e-01   1.5441000000000000e+00   4.2009999999999997e-01  -1.1420000000000000e-01  -1.0960000000000000e-01   2.2416999999999998e+00   3.7800000000000000e-01   2.7858999999999998e+00   4.7199999999999998e-01   2.4060000000000001e-01   2.1229999999999999e-01
  -6.6130000000000000e-01  -6.6000000000000003e-02   1.7160000000000000e-01   3.2460000000000000e-01  -8.5599999999999996e-02  -5.2600000000000001e-02   2.2860999999999998e+00   3.7800000000000000e-01   2.2635999999999998e+00   4.5269999999999999e-01   2.0210000000000000e-01   2.2559999999999999e-01
  -7.2740000000000005e-01   2.1999999999999999e-02   6.0050000000000003e-01   5.0600000000000001e-01  -4.7600000000000003e-02  -4.3900000000000002e-02   2.2195000000000000e+00   6.0040000000000004e-01   3.3953000000000002e+00   5.2980000000000005e-01   2.8870000000000001e-01   2.0790000000000000e-01
  -6.6130000000000000e-01   0.0000000000000000e+00   5.1470000000000005e-01   5.0600000000000001e-01  -2.8500000000000001e-02  -8.3299999999999999e-02   2.1528999999999998e+00   3.5580000000000001e-01   2.3506000000000000e+00   4.7199999999999998e-01   2.0210000000000000e-01   2.3440000000000000e-01
  -7.4939999999999996e-01   1.3189999999999999e-01   1.4582999999999999e+00   4.1049999999999998e-01  -2.8500000000000001e-02  -6.5799999999999997e-02   2.4413999999999998e+00   4.8920000000000002e-01   2.9600000000000000e+00   3.8529999999999998e-01   1.7319999999999999e-01   2.1679999999999999e-01
  -6.1719999999999997e-01   8.7900000000000006e-02   9.4359999999999999e-01   4.9650000000000000e-01  -9.4999999999999998e-03  -5.7000000000000002e-02   2.3748999999999998e+00   4.8920000000000002e-01   2.8730000000000002e+00   5.0090000000000001e-01   1.3469999999999999e-01   2.4329999999999999e-01
  -6.6130000000000000e-01  -1.7590000000000000e-01   6.0050000000000003e-01   4.7739999999999999e-01  -9.4999999999999998e-03  -8.7700000000000000e-02   2.3083000000000000e+00   4.4469999999999998e-01   3.4824000000000002e+00   4.7199999999999998e-01   2.1170000000000000e-01   2.1229999999999999e-01
  -6.1719999999999997e-01  -1.0990000000000000e-01   1.1152000000000000e+00   3.9140000000000003e-01  -5.7099999999999998e-02  -6.1400000000000003e-02   2.0863000000000000e+00   6.2260000000000004e-01   1.8283000000000000e+00   4.9130000000000001e-01   2.7900000000000003e-01   2.2120000000000001e-01
  -6.3919999999999999e-01   4.3999999999999997e-02   1.2010000000000001e+00   2.5779999999999997e-01  -1.0470000000000000e-01   4.4000000000000003e-03   2.5968000000000000e+00   3.7800000000000000e-01   3.0470999999999999e+00   5.2020000000000000e-01   2.5019999999999998e-01   2.2120000000000001e-01
  -5.9509999999999996e-01  -1.0990000000000000e-01   6.8630000000000002e-01   4.4869999999999999e-01  -6.6600000000000006e-02  -6.1400000000000003e-02   2.1084999999999998e+00   4.0020000000000000e-01   2.0024000000000002e+00   4.8159999999999997e-01   1.8279999999999999e-01   2.0790000000000000e-01
  -7.0530000000000004e-01  -1.3189999999999999e-01   1.6298999999999999e+00   4.9650000000000000e-01  -1.0470000000000000e-01  -4.8200000000000000e-02   2.3527000000000000e+00   4.6689999999999998e-01   2.8730000000000002e+00   5.3939999999999999e-01   2.4060000000000001e-01   2.2559999999999999e-01
  -5.7310000000000005e-01   6.6000000000000003e-02   0.0000000000000000e+00   4.8690000000000000e-01  -1.1420000000000000e-01  -5.7000000000000002e-02   2.3527000000000000e+00   3.7800000000000000e-01   3.8306000000000000e+00   4.0460000000000002e-01   2.7900000000000003e-01   2.1679999999999999e-01
  -4.6289999999999998e-01   0.0000000000000000e+00   8.5780000000000001e-01   3.8190000000000002e-01   9.4999999999999998e-03  -1.1400000000000000e-01   2.3083000000000000e+00   3.7800000000000000e-01   2.5247000000000002e+00   4.7199999999999998e-01   1.6360000000000000e-01   2.0790000000000000e-01
  -6.6130000000000000e-01   2.1999999999999999e-02   1.2010000000000001e+00   4.0100000000000002e-01   9.4999999999999998e-03  -8.7700000000000000e-02   2.3083000000000000e+00   5.1139999999999997e-01   3.2212000000000001e+00   4.6239999999999998e-01   2.6939999999999997e-01   1.9020000000000001e-01
  -6.3919999999999999e-01  -1.3189999999999999e-01   5.1470000000000005e-01   4.2009999999999997e-01  -2.8500000000000001e-02  -4.3900000000000002e-02   2.2416999999999998e+00   4.8920000000000002e-01   2.4377000000000000e+00   5.3939999999999999e-01   2.8870000000000001e-01   1.9020000000000001e-01
  -4.8490000000000000e-01  -2.1999999999999999e-02   9.4359999999999999e-01   5.2510000000000001e-01   0.0000000000000000e+00  -7.4499999999999997e-02   2.1307000000000000e+00   5.5589999999999995e-01   2.5247000000000002e+00   4.3350000000000000e-01   2.5979999999999998e-01   2.2120000000000001e-01
  -5.5110000000000003e-01  -8.7900000000000006e-02   1.0294000000000001e+00   5.2510000000000001e-01  -9.5200000000000007e-02  -5.2600000000000001e-02   2.2195000000000000e+00   3.5580000000000001e-01   2.5247000000000002e+00   4.9130000000000001e-01   1.9239999999999999e-01   1.9910000000000000e-01
  -7.9349999999999998e-01  -6.6000000000000003e-02   5.1470000000000005e-01   5.3469999999999995e-01  -3.8100000000000002e-02  -5.2600000000000001e-02   2.3527000000000000e+00   4.8920000000000002e-01   2.7858999999999998e+00   5.8760000000000001e-01   2.0210000000000000e-01   2.5209999999999999e-01
  -7.7149999999999996e-01  -8.7900000000000006e-02   8.5780000000000001e-01   4.4869999999999999e-01  -5.7099999999999998e-02  -3.0700000000000002e-02   2.1972999999999998e+00   5.5589999999999995e-01   2.8730000000000002e+00   4.1420000000000001e-01   1.8279999999999999e-01   2.2559999999999999e-01
  -5.2900000000000003e-01  -1.0990000000000000e-01   8.5800000000000001e-02   4.9650000000000000e-01  -1.2370000000000000e-01  -6.1400000000000003e-02   2.2195000000000000e+00   4.4469999999999998e-01   2.8730000000000002e+00   5.2020000000000000e-01   2.3089999999999999e-01   2.1679999999999999e-01
  -4.1880000000000001e-01   0.0000000000000000e+00   5.1470000000000005e-01   4.2959999999999998e-01  -1.3320000000000001e-01  -7.4499999999999997e-02   2.2416999999999998e+00   2.8910000000000002e-01   3.3083000000000000e+00   4.7199999999999998e-01   2.6939999999999997e-01   2.0790000000000000e-01
  -7.0530000000000004e-01  -6.6000000000000003e-02   1.3725000000000001e+00   4.6779999999999999e-01  -1.8079999999999999e-01  -7.0199999999999999e-02   2.4413999999999998e+00   4.0020000000000000e-01   2.7858999999999998e+00   4.6239999999999998e-01   2.8870000000000001e-01   2.0790000000000000e-01
  -7.7149999999999996e-01  -2.1999999999999999e-02   6.8630000000000002e-01   4.4869999999999999e-01  -4.7600000000000003e-02  -4.8200000000000000e-02   2.3083000000000000e+00   4.4469999999999998e-01   2.9600000000000000e+00   3.6599999999999999e-01   2.7900000000000003e-01   2.3000000000000001e-01
  -7.4939999999999996e-01   6.6000000000000003e-02   9.4359999999999999e-01   4.8690000000000000e-01  -1.1420000000000000e-01  -6.1400000000000003e-02   2.3304999999999998e+00   4.6689999999999998e-01   2.7858999999999998e+00   4.0460000000000002e-01   2.5019999999999998e-01   1.7249999999999999e-01
  -6.3919999999999999e-01   2.1999999999999999e-02   7.7210000000000001e-01   4.5829999999999999e-01   0.0000000000000000e+00  -1.0960000000000000e-01   2.2416999999999998e+00   5.7809999999999995e-01   2.7858999999999998e+00   4.6239999999999998e-01   2.1170000000000000e-01   2.1679999999999999e-01
  -5.5110000000000003e-01   0.0000000000000000e+00   8.5780000000000001e-01   4.1049999999999998e-01  -1.5229999999999999e-01  -6.1400000000000003e-02   2.1751000000000000e+00   5.1139999999999997e-01   2.7858999999999998e+00   3.2750000000000001e-01   1.9239999999999999e-01   2.0790000000000000e-01
  -6.8330000000000002e-01  -4.3999999999999997e-02   9.4359999999999999e-01   4.3919999999999998e-01   1.9000000000000000e-02  -7.4499999999999997e-02   2.2860999999999998e+00   4.6689999999999998e-01   3.1341999999999999e+00   4.2380000000000001e-01   1.8279999999999999e-01   2.4770000000000000e-01
  -6.3919999999999999e-01  -6.6000000000000003e-02   1.2010000000000001e+00   3.7240000000000001e-01  -7.6100000000000001e-02  -7.8899999999999998e-02   2.2639000000000000e+00   6.2260000000000004e-01   2.6989000000000001e+00   4.3350000000000000e-01   2.5019999999999998e-01   2.3440000000000000e-01
  -6.8330000000000002e-01  -2.6379999999999998e-01   1.0294000000000001e+00   3.7240000000000001e-01  -1.4269999999999999e-01  -3.9500000000000000e-02   2.3527000000000000e+00   3.7800000000000000e-01   2.8730000000000002e+00   5.4910000000000003e-01   2.2130000000000000e-01   2.5659999999999999e-01
  -7.7149999999999996e-01  -4.3999999999999997e-02   4.2890000000000000e-01   5.0600000000000001e-01  -1.7130000000000001e-01  -7.4499999999999997e-02   2.4192000000000000e+00   2.6679999999999998e-01   2.4377000000000000e+00   4.2380000000000001e-01   2.3089999999999999e-01   2.1679999999999999e-01
  -6.1719999999999997e-01   1.5390000000000001e-01   1.1152000000000000e+00   4.2959999999999998e-01  -6.6600000000000006e-02  -2.6300000000000000e-02   2.2860999999999998e+00   4.6689999999999998e-01   3.7435999999999998e+00   4.1420000000000001e-01   2.9830000000000001e-01   2.1679999999999999e-01
  -5.9509999999999996e-01  -2.1999999999999999e-02   8.5780000000000001e-01   2.8639999999999999e-01  -7.6100000000000001e-02  -4.8200000000000000e-02   2.4192000000000000e+00   5.7809999999999995e-01   2.6989000000000001e+00   5.3939999999999999e-01   2.6939999999999997e-01   2.4329999999999999e-01
  -5.9509999999999996e-01  -6.6000000000000003e-02   1.4582999999999999e+00   4.4869999999999999e-01  -1.4269999999999999e-01  -6.5799999999999997e-02   2.2639000000000000e+00   3.5580000000000001e-01   2.6118000000000001e+00   4.7199999999999998e-01   2.3089999999999999e-01   2.0790000000000000e-01
  -5.7310000000000005e-01  -1.5390000000000001e-01   8.5800000000000001e-02   4.3919999999999998e-01  -9.4999999999999998e-03  -1.2720000000000001e-01   2.2860999999999998e+00   5.1139999999999997e-01   2.9600000000000000e+00   4.5269999999999999e-01   1.6360000000000000e-01   2.6540000000000002e-01
  -7.2740000000000005e-01  -6.6000000000000003e-02   0.0000000000000000e+00   4.0100000000000002e-01  -1.5229999999999999e-01  -4.8200000000000000e-02   2.2416999999999998e+00   4.2249999999999999e-01   2.8730000000000002e+00   4.8159999999999997e-01   2.6939999999999997e-01   2.0790000000000000e-01
  -6.8330000000000002e-01  -4.3999999999999997e-02   7.7210000000000001e-01   4.2959999999999998e-01  -9.4999999999999998e-03  -6.1400000000000003e-02   2.2195000000000000e+00   4.4469999999999998e-01   2.7858999999999998e+00   4.3350000000000000e-01   2.6939999999999997e-01   2.4770000000000000e-01
  -7.0530000000000004e-01  -8.7900000000000006e-02   9.4359999999999999e-01   4.5829999999999999e-01  -1.9000000000000000e-02  -6.5799999999999997e-02   2.1751000000000000e+00   3.1130000000000002e-01   2.7858999999999998e+00   3.6599999999999999e-01   1.8279999999999999e-01   2.2559999999999999e-01
  -6.8330000000000002e-01  -1.5390000000000001e-01   5.1470000000000005e-01   3.7240000000000001e-01  -7.6100000000000001e-02  -8.3299999999999999e-02   2.2860999999999998e+00   6.6710000000000003e-01   2.0024000000000002e+00   3.6599999999999999e-01   2.5979999999999998e-01   2.0349999999999999e-01
  -5.9509999999999996e-01  -1.3189999999999999e-01   1.3725000000000001e+00   4.1049999999999998e-01  -1.8079999999999999e-01  -4.8200000000000000e-02   2.2639000000000000e+00   4.8920000000000002e-01   2.8730000000000002e+00   3.6599999999999999e-01   2.3089999999999999e-01   2.0790000000000000e-01
  -5.7310000000000005e-01  -4.3999999999999997e-02  -3.4310000000000002e-01   5.9189999999999998e-01  -1.1420000000000000e-01  -4.8200000000000000e-02   2.2416999999999998e+00   3.5580000000000001e-01   2.8730000000000002e+00   4.1420000000000001e-01   2.3089999999999999e-01   2.1229999999999999e-01
  -7.7149999999999996e-01  -8.7900000000000006e-02   8.5780000000000001e-01   3.3420000000000000e-01  -1.4269999999999999e-01  -6.5799999999999997e-02   2.2639000000000000e+00   1.7790000000000000e-01   2.4377000000000000e+00   4.3350000000000000e-01   2.2130000000000000e-01   2.5209999999999999e-01
  -5.9509999999999996e-01  -3.2979999999999998e-01   6.8630000000000002e-01   4.0100000000000002e-01  -1.0470000000000000e-01  -9.6500000000000002e-02   2.1972999999999998e+00   4.2249999999999999e-01   2.6989000000000001e+00   4.9130000000000001e-01   3.1750000000000000e-01   2.3000000000000001e-01
  -7.2740000000000005e-01  -6.6000000000000003e-02   8.5780000000000001e-01   4.2009999999999997e-01   0.0000000000000000e+00  -6.5799999999999997e-02   1.9975000000000001e+00   7.1150000000000002e-01   2.7858999999999998e+00   4.2380000000000001e-01   1.7319999999999999e-01   1.8579999999999999e-01
  -6.6130000000000000e-01  -4.3999999999999997e-02   1.2010000000000001e+00   4.4869999999999999e-01  -1.1420000000000000e-01  -7.0199999999999999e-02   2.3304999999999998e+00   4.4469999999999998e-01   2.4377000000000000e+00   4.0460000000000002e-01   2.6939999999999997e-01   2.4770000000000000e-01
  -7.2740000000000005e-01  -1.0990000000000000e-01   6.0050000000000003e-01   3.4370000000000001e-01  -6.6600000000000006e-02  -4.3900000000000002e-02   2.2416999999999998e+00   4.2249999999999999e-01   2.6989000000000001e+00   4.2380000000000001e-01   2.4060000000000001e-01   2.0790000000000000e-01
  -4.8490000000000000e-01   0.0000000000000000e+00   1.0294000000000001e+00   4.4869999999999999e-01  -5.7099999999999998e-02  -8.3299999999999999e-02   2.1751000000000000e+00   2.6679999999999998e-01   3.1341999999999999e+00   3.9489999999999997e-01   3.0790000000000001e-01   2.1229999999999999e-01
  -4.6289999999999998e-01   0.0000000000000000e+00   1.5441000000000000e+00   3.9140000000000003e-01  -1.9000000000000000e-02  -5.2600000000000001e-02   2.2416999999999998e+00   3.3350000000000002e-01   2.8730000000000002e+00   4.8159999999999997e-01   1.8279999999999999e-01   2.5659999999999999e-01
  -5.9509999999999996e-01  -8.7900000000000006e-02   0.0000000000000000e+00   3.5330000000000000e-01  -1.1420000000000000e-01  -4.8200000000000000e-02   2.1972999999999998e+00   5.3369999999999995e-01   3.0470999999999999e+00   4.4309999999999999e-01   2.2130000000000000e-01   1.7690000000000000e-01
  -9.4779999999999998e-01  -2.1980000000000000e-01   8.5780000000000001e-01   3.8190000000000002e-01  -3.8100000000000002e-02  -1.7500000000000002e-02   2.3748999999999998e+00   4.6689999999999998e-01   2.1764999999999999e+00   5.4910000000000003e-01   2.5019999999999998e-01   2.5209999999999999e-01
  -3.7469999999999998e-01  -1.7590000000000000e-01   3.4310000000000002e-01   4.2009999999999997e-01  -7.6100000000000001e-02  -9.6500000000000002e-02   2.1751000000000000e+00   6.0040000000000004e-01   2.2635999999999998e+00   5.2980000000000005e-01   1.3469999999999999e-01   2.4770000000000000e-01
  -6.3919999999999999e-01   2.1999999999999999e-02   7.7210000000000001e-01   4.2959999999999998e-01  -8.5599999999999996e-02  -7.8899999999999998e-02   2.4636000000000000e+00   5.5589999999999995e-01   2.0024000000000002e+00   4.5269999999999999e-01   1.6360000000000000e-01   2.3440000000000000e-01
  -6.6130000000000000e-01  -1.7590000000000000e-01   7.7210000000000001e-01   3.9140000000000003e-01  -8.5599999999999996e-02  -1.1400000000000000e-01   2.5080000000000000e+00   5.3369999999999995e-01   2.8730000000000002e+00   5.3939999999999999e-01   3.2710000000000000e-01   1.9460000000000000e-01
  -5.2900000000000003e-01  -4.3999999999999997e-02   6.8630000000000002e-01   5.0600000000000001e-01   3.8100000000000002e-02  -7.0199999999999999e-02   2.0863000000000000e+00   6.0040000000000004e-01   2.6118000000000001e+00   5.1049999999999995e-01   2.5019999999999998e-01   2.3440000000000000e-01
  -5.9509999999999996e-01   1.5390000000000001e-01   7.7210000000000001e-01   4.3919999999999998e-01   9.4999999999999998e-03  -6.5799999999999997e-02   2.2860999999999998e+00   5.5589999999999995e-01   2.8730000000000002e+00   4.6239999999999998e-01   2.8870000000000001e-01   2.2559999999999999e-01
  -8.1559999999999999e-01  -8.7900000000000006e-02   2.5740000000000002e-01   4.6779999999999999e-01  -1.5229999999999999e-01  -1.0520000000000000e-01   2.1307000000000000e+00   6.2260000000000004e-01   3.3083000000000000e+00   4.3350000000000000e-01   2.6939999999999997e-01   2.2120000000000001e-01
  -3.0859999999999999e-01   6.6000000000000003e-02   5.1470000000000005e-01   3.8190000000000002e-01  -9.5200000000000007e-02  -5.7000000000000002e-02   2.2639000000000000e+00   4.8920000000000002e-01   3.5695000000000001e+00   4.7199999999999998e-01   3.0790000000000001e-01   2.4770000000000000e-01
  -5.2900000000000003e-01  -6.6000000000000003e-02   9.4359999999999999e-01   3.9140000000000003e-01  -1.1420000000000000e-01  -1.7500000000000002e-02   2.2860999999999998e+00   3.7800000000000000e-01   2.1764999999999999e+00   4.9130000000000001e-01   2.4060000000000001e-01   2.1679999999999999e-01
  -5.0700000000000001e-01  -1.9789999999999999e-01   1.0294000000000001e+00   4.0100000000000002e-01  -1.9030000000000000e-01  -5.2600000000000001e-02   2.1751000000000000e+00   4.8920000000000002e-01   2.5247000000000002e+00   4.3350000000000000e-01   2.1170000000000000e-01   2.5659999999999999e-01
  -5.7310000000000005e-01   2.1999999999999999e-02   9.4359999999999999e-01   3.5330000000000000e-01  -5.7099999999999998e-02  -6.5799999999999997e-02   2.1972999999999998e+00   5.1139999999999997e-01   2.5247000000000002e+00   4.8159999999999997e-01   2.5019999999999998e-01   2.3440000000000000e-01
  -7.4939999999999996e-01  -2.4179999999999999e-01   1.2867999999999999e+00   4.5829999999999999e-01  -1.0470000000000000e-01  -1.0520000000000000e-01   2.1084999999999998e+00   3.5580000000000001e-01   2.4377000000000000e+00   3.9489999999999997e-01   2.1170000000000000e-01   2.3890000000000000e-01
  -6.8330000000000002e-01  -3.0780000000000002e-01   7.7210000000000001e-01   3.1509999999999999e-01  -7.6100000000000001e-02  -6.5799999999999997e-02   2.2860999999999998e+00   4.2249999999999999e-01   1.9153000000000000e+00   4.5269999999999999e-01   2.3089999999999999e-01   2.5659999999999999e-01
  -5.7310000000000005e-01   0.0000000000000000e+00   8.5780000000000001e-01   4.4869999999999999e-01  -6.6600000000000006e-02  -7.0199999999999999e-02   2.1972999999999998e+00   6.0040000000000004e-01   3.0470999999999999e+00   4.0460000000000002e-01   1.9239999999999999e-01   2.1229999999999999e-01
  -5.5110000000000003e-01  -2.1999999999999999e-02   6.0050000000000003e-01   4.3919999999999998e-01  -9.4999999999999998e-03  -7.4499999999999997e-02   2.3527000000000000e+00   5.5589999999999995e-01   2.3506000000000000e+00   3.7569999999999998e-01   2.9830000000000001e-01   2.1679999999999999e-01
  -8.8170000000000004e-01  -2.6379999999999998e-01   9.4359999999999999e-01   5.1559999999999995e-01  -2.8500000000000001e-02  -3.5099999999999999e-02   2.3304999999999998e+00   5.7809999999999995e-01   2.6118000000000001e+00   5.2980000000000005e-01   2.1170000000000000e-01   2.4329999999999999e-01
  -6.3919999999999999e-01  -6.6000000000000003e-02   4.2890000000000000e-01   4.9650000000000000e-01  -1.6180000000000000e-01  -4.3900000000000002e-02   2.2416999999999998e+00   4.0020000000000000e-01   2.5247000000000002e+00   5.6830000000000003e-01   3.0790000000000001e-01   2.1679999999999999e-01
  -4.6289999999999998e-01   4.3999999999999997e-02   1.5441000000000000e+00   4.6779999999999999e-01  -2.8500000000000001e-02  -3.0700000000000002e-02   2.1084999999999998e+00   6.2260000000000004e-01   3.3083000000000000e+00   4.8159999999999997e-01   2.6939999999999997e-01   2.2559999999999999e-01
  -6.1719999999999997e-01  -2.1980000000000000e-01   8.5780000000000001e-01   4.1049999999999998e-01  -9.5200000000000007e-02  -6.1400000000000003e-02   2.1751000000000000e+00   2.6679999999999998e-01   4.0048000000000004e+00   3.9489999999999997e-01   1.6360000000000000e-01   2.2559999999999999e-01
  -7.2740000000000005e-01  -1.0990000000000000e-01   7.7210000000000001e-01   3.8190000000000002e-01  -1.0470000000000000e-01   4.4000000000000003e-03   2.2860999999999998e+00   4.2249999999999999e-01   2.3506000000000000e+00   4.7199999999999998e-01   1.9239999999999999e-01   2.7429999999999999e-01
  -6.3919999999999999e-01  -6.6000000000000003e-02   8.5780000000000001e-01   3.8190000000000002e-01  -9.5200000000000007e-02  -8.3299999999999999e-02   2.0640999999999998e+00   4.8920000000000002e-01   1.8283000000000000e+00   4.1420000000000001e-01   2.5979999999999998e-01   1.9460000000000000e-01
  -4.6289999999999998e-01  -1.0990000000000000e-01   6.8630000000000002e-01   3.9140000000000003e-01  -9.5200000000000007e-02  -7.8899999999999998e-02   2.3083000000000000e+00   3.3350000000000002e-01   3.0470999999999999e+00   4.0460000000000002e-01   1.1550000000000001e-01   2.1679999999999999e-01
  -5.5110000000000003e-01  -1.5390000000000001e-01   4.2890000000000000e-01   3.2460000000000000e-01  -1.5229999999999999e-01  -9.2100000000000001e-02   2.2416999999999998e+00   4.0020000000000000e-01   2.7858999999999998e+00   4.7199999999999998e-01   2.3089999999999999e-01   2.3000000000000001e-01
  -5.7310000000000005e-01  -1.7590000000000000e-01   1.0294000000000001e+00   4.2959999999999998e-01  -7.6100000000000001e-02   1.7500000000000002e-02   2.2639000000000000e+00   3.5580000000000001e-01   3.0470999999999999e+00   5.4910000000000003e-01   1.5400000000000000e-01   2.1679999999999999e-01
  -8.1559999999999999e-01  -8.7900000000000006e-02   5.1470000000000005e-01   4.3919999999999998e-01  -8.5599999999999996e-02  -6.5799999999999997e-02   2.1084999999999998e+00   5.3369999999999995e-01   2.9600000000000000e+00   4.2380000000000001e-01   2.7900000000000003e-01   1.8579999999999999e-01
  -6.8330000000000002e-01   1.3189999999999999e-01   1.2867999999999999e+00   4.5829999999999999e-01   0.0000000000000000e+00  -5.2600000000000001e-02   2.1972999999999998e+00   5.5589999999999995e-01   2.5247000000000002e+00   4.1420000000000001e-01   2.7900000000000003e-01   1.9910000000000000e-01
  -7.2740000000000005e-01  -1.0990000000000000e-01  -1.7160000000000000e-01   4.3919999999999998e-01  -1.4269999999999999e-01  -3.0700000000000002e-02   2.1972999999999998e+00   5.1139999999999997e-01   2.6118000000000001e+00   3.9489999999999997e-01   1.9239999999999999e-01   1.9910000000000000e-01
  -6.8330000000000002e-01  -1.3189999999999999e-01   9.4359999999999999e-01   4.0100000000000002e-01   9.4999999999999998e-03  -5.2600000000000001e-02   2.3527000000000000e+00   6.2260000000000004e-01   2.9600000000000000e+00   3.8529999999999998e-01   2.2130000000000000e-01   2.3440000000000000e-01
  -6.3919999999999999e-01  -2.1980000000000000e-01   6.0050000000000003e-01   4.4869999999999999e-01  -1.2370000000000000e-01  -1.0960000000000000e-01   2.1307000000000000e+00   5.1139999999999997e-01   2.5247000000000002e+00   4.1420000000000001e-01   2.4060000000000001e-01   2.3000000000000001e-01
  -7.4939999999999996e-01   2.1999999999999999e-02   1.2010000000000001e+00   4.2959999999999998e-01  -5.7099999999999998e-02  -6.1400000000000003e-02   2.3304999999999998e+00   2.8910000000000002e-01   3.0470999999999999e+00   5.0090000000000001e-01   2.2130000000000000e-01   1.8579999999999999e-01
  -5.9509999999999996e-01  -1.9789999999999999e-01   8.5800000000000001e-02   4.2959999999999998e-01  -1.3320000000000001e-01  -4.3900000000000002e-02   2.2860999999999998e+00   7.3380000000000001e-01   2.8730000000000002e+00   5.2980000000000005e-01   2.9830000000000001e-01   2.1679999999999999e-01
  -7.0530000000000004e-01  -1.0990000000000000e-01   6.8630000000000002e-01   3.2460000000000000e-01  -9.4999999999999998e-03  -1.3159999999999999e-01   2.2639000000000000e+00   2.8910000000000002e-01   2.7858999999999998e+00   4.4309999999999999e-01   1.9239999999999999e-01   2.2120000000000001e-01
  -7.0530000000000004e-01   2.1999999999999999e-02   9.4359999999999999e-01   4.2009999999999997e-01  -1.2370000000000000e-01  -8.3299999999999999e-02   2.1084999999999998e+00   5.7809999999999995e-01   1.8283000000000000e+00   4.2380000000000001e-01   2.0210000000000000e-01   2.1679999999999999e-01
  -7.2740000000000005e-01  -1.9789999999999999e-01   8.5800000000000001e-02   3.9140000000000003e-01  -5.7099999999999998e-02  -9.6500000000000002e-02   2.1528999999999998e+00   6.0040000000000004e-01   3.4824000000000002e+00   3.9489999999999997e-01   3.0790000000000001e-01   2.1679999999999999e-01
  -8.1559999999999999e-01  -8.7900000000000006e-02   1.2867999999999999e+00   4.8690000000000000e-01  -5.7099999999999998e-02  -6.5799999999999997e-02   2.2639000000000000e+00   5.1139999999999997e-01   2.3506000000000000e+00   4.8159999999999997e-01   2.3089999999999999e-01   2.1229999999999999e-01
  -5.9509999999999996e-01  -1.3189999999999999e-01   1.4582999999999999e+00   4.6779999999999999e-01  -4.7600000000000003e-02  -4.3900000000000002e-02   2.1972999999999998e+00   3.5580000000000001e-01   2.8730000000000002e+00   4.5269999999999999e-01   2.6939999999999997e-01   2.1679999999999999e-01
  -5.9509999999999996e-01   1.0990000000000000e-01   9.4359999999999999e-01   4.2959999999999998e-01  -1.1420000000000000e-01  -1.0090000000000000e-01   2.2860999999999998e+00   3.5580000000000001e-01   2.0893999999999999e+00   4.4309999999999999e-01   2.5979999999999998e-01   1.8579999999999999e-01
  -5.5110000000000003e-01   1.3189999999999999e-01   8.5780000000000001e-01   4.0100000000000002e-01   0.0000000000000000e+00  -9.2100000000000001e-02   2.2195000000000000e+00   6.0040000000000004e-01   2.1764999999999999e+00   4.7199999999999998e-01   2.3089999999999999e-01   2.3890000000000000e-01
  -7.0530000000000004e-01   6.6000000000000003e-02   7.7210000000000001e-01   4.2959999999999998e-01  -1.9000000000000000e-02  -1.1400000000000000e-01   2.1751000000000000e+00   3.3350000000000002e-01   2.2635999999999998e+00   4.3350000000000000e-01   1.9239999999999999e-01   2.2120000000000001e-01
  -5.7310000000000005e-01  -1.3189999999999999e-01   1.6298999999999999e+00   4.1049999999999998e-01  -1.0470000000000000e-01  -8.3299999999999999e-02   2.4192000000000000e+00   4.0020000000000000e-01   2.6989000000000001e+00   4.9130000000000001e-01   1.2509999999999999e-01   1.9910000000000000e-01
  -7.9349999999999998e-01  -2.1980000000000000e-01   1.2010000000000001e+00   4.2009999999999997e-01  -1.3320000000000001e-01  -3.9500000000000000e-02   2.3748999999999998e+00   6.2260000000000004e-01   2.0024000000000002e+00   4.0460000000000002e-01   1.2509999999999999e-01   2.4329999999999999e-01
  -7.4939999999999996e-01  -8.7900000000000006e-02  -5.1470000000000005e-01   4.5829999999999999e-01  -1.9000000000000000e-02  -1.3200000000000000e-02   1.9310000000000000e+00   4.8920000000000002e-01   3.0470999999999999e+00   3.8529999999999998e-01   1.9239999999999999e-01   2.0349999999999999e-01
  -7.0530000000000004e-01  -2.1999999999999999e-02   1.4582999999999999e+00   3.6280000000000001e-01  -9.5200000000000007e-02  -3.5099999999999999e-02   2.3083000000000000e+00   6.6710000000000003e-01   2.9600000000000000e+00   4.8159999999999997e-01   2.4060000000000001e-01   2.6100000000000001e-01
  -7.7149999999999996e-01  -2.1999999999999999e-02   6.8630000000000002e-01   4.4869999999999999e-01  -1.1420000000000000e-01  -5.7000000000000002e-02   2.3083000000000000e+00   6.2260000000000004e-01   2.5247000000000002e+00   4.8159999999999997e-01   2.3089999999999999e-01   1.9460000000000000e-01
  -6.8330000000000002e-01   0.0000000000000000e+00   4.2890000000000000e-01   4.8690000000000000e-01  -7.6100000000000001e-02  -6.5799999999999997e-02   2.2416999999999998e+00   4.8920000000000002e-01   2.2635999999999998e+00   4.9130000000000001e-01   2.4060000000000001e-01   2.2120000000000001e-01
  -5.7310000000000005e-01   8.7900000000000006e-02   1.2010000000000001e+00   4.5829999999999999e-01  -3.8100000000000002e-02  -7.0199999999999999e-02   2.2195000000000000e+00   4.2249999999999999e-01   2.0024000000000002e+00   5.2980000000000005e-01   2.7900000000000003e-01   2.1679999999999999e-01
  -5.0700000000000001e-01  -3.0780000000000002e-01   1.7157000000000000e+00   4.2009999999999997e-01  -4.7600000000000003e-02  -8.7700000000000000e-02   2.1972999999999998e+00   4.4469999999999998e-01   2.5247000000000002e+00   4.2380000000000001e-01   2.4060000000000001e-01   1.9910000000000000e-01
  -6.8330000000000002e-01   8.7900000000000006e-02   9.4359999999999999e-01   4.9650000000000000e-01  -3.8100000000000002e-02  -8.3299999999999999e-02   2.2639000000000000e+00   3.5580000000000001e-01   2.6989000000000001e+00   3.6599999999999999e-01   1.9239999999999999e-01   2.3890000000000000e-01
  -7.2740000000000005e-01   2.8580000000000000e-01   1.2867999999999999e+00   4.5829999999999999e-01  -5.7099999999999998e-02  -8.3299999999999999e-02   2.1307000000000000e+00   4.6689999999999998e-01   3.2212000000000001e+00   4.9130000000000001e-01   2.4060000000000001e-01   2.4329999999999999e-01
  -6.1719999999999997e-01  -2.1980000000000000e-01   5.1470000000000005e-01   3.6280000000000001e-01  -1.0470000000000000e-01  -7.8899999999999998e-02   2.0863000000000000e+00   5.7809999999999995e-01   2.9600000000000000e+00   4.3350000000000000e-01   3.2710000000000000e-01   1.9460000000000000e-01
  -2.8649999999999998e-01  -1.5390000000000001e-01   3.4310000000000002e-01   4.0100000000000002e-01  -1.6180000000000000e-01  -6.1400000000000003e-02   2.2416999999999998e+00   5.5589999999999995e-01   3.1341999999999999e+00   4.3350000000000000e-01   2.6939999999999997e-01   2.3890000000000000e-01
  -6.8330000000000002e-01   1.5390000000000001e-01   1.2010000000000001e+00   4.9650000000000000e-01  -5.7099999999999998e-02  -5.7000000000000002e-02   2.1528999999999998e+00   4.6689999999999998e-01   2.2635999999999998e+00   4.9130000000000001e-01   2.5979999999999998e-01   2.3440000000000000e-01
  -1.1681999999999999e+00  -4.3969999999999998e-01   1.2010000000000001e+00   4.2959999999999998e-01   0.0000000000000000e+00  -1.1840000000000001e-01   2.3748999999999998e+00   4.4469999999999998e-01   3.3083000000000000e+00   4.4309999999999999e-01   1.8279999999999999e-01   2.3000000000000001e-01
  -1.3230000000000000e-01  -3.0780000000000002e-01  -2.5740000000000002e-01   4.5829999999999999e-01  -2.0930000000000001e-01  -5.7000000000000002e-02   2.1307000000000000e+00   4.4469999999999998e-01   2.1764999999999999e+00   4.4309999999999999e-01   2.3089999999999999e-01   2.4329999999999999e-01
  -5.5110000000000003e-01   1.0990000000000000e-01   1.1152000000000000e+00   4.5829999999999999e-01  -1.3320000000000001e-01  -6.1400000000000003e-02   2.2195000000000000e+00   3.1130000000000002e-01   3.5695000000000001e+00   3.9489999999999997e-01   2.3089999999999999e-01   2.1679999999999999e-01
  -7.7149999999999996e-01  -4.3999999999999997e-02   9.4359999999999999e-01   5.1559999999999995e-01   3.8100000000000002e-02  -5.2600000000000001e-02   2.0863000000000000e+00   5.1139999999999997e-01   2.1764999999999999e+00   4.3350000000000000e-01   3.2710000000000000e-01   1.8579999999999999e-01
  -8.5960000000000003e-01  -1.0990000000000000e-01  -4.2890000000000000e-01   3.4370000000000001e-01  -1.1420000000000000e-01  -9.6500000000000002e-02   2.3748999999999998e+00   4.6689999999999998e-01   3.2212000000000001e+00   4.2380000000000001e-01   2.7900000000000003e-01   1.7690000000000000e-01
  -5.2900000000000003e-01  -1.3189999999999999e-01   1.2010000000000001e+00   4.1049999999999998e-01  -1.4269999999999999e-01  -4.8200000000000000e-02   1.8644000000000001e+00   6.2260000000000004e-01   4.1788999999999996e+00   4.9130000000000001e-01   2.8870000000000001e-01   2.6100000000000001e-01
  -3.3060000000000000e-01  -3.2979999999999998e-01   6.0050000000000003e-01   4.7739999999999999e-01  -9.5200000000000007e-02  -5.7000000000000002e-02   2.4857999999999998e+00   5.1139999999999997e-01   6.9650000000000001e-01   2.5050000000000000e-01   2.1170000000000000e-01   2.0349999999999999e-01
  -1.0360000000000000e+00  -8.7900000000000006e-02   5.1470000000000005e-01   4.1049999999999998e-01  -5.7099999999999998e-02  -7.0199999999999999e-02   2.2639000000000000e+00   2.4460000000000001e-01   2.4377000000000000e+00   4.5269999999999999e-01   1.6360000000000000e-01   1.8579999999999999e-01
  -6.8330000000000002e-01   1.3189999999999999e-01   6.0050000000000003e-01   4.2009999999999997e-01  -1.5229999999999999e-01  -5.7000000000000002e-02   1.9975000000000001e+00   8.4499999999999997e-01   4.1788999999999996e+00   5.1049999999999995e-01   2.9830000000000001e-01   2.3440000000000000e-01
  -3.9679999999999999e-01   1.9789999999999999e-01   6.0050000000000003e-01   4.2959999999999998e-01  -1.2370000000000000e-01  -9.2100000000000001e-02   2.2195000000000000e+00   8.2269999999999999e-01   1.0447000000000000e+00   3.8529999999999998e-01   2.5019999999999998e-01   2.0349999999999999e-01
  -6.8330000000000002e-01  -1.3189999999999999e-01   8.5780000000000001e-01   3.5330000000000000e-01  -6.6600000000000006e-02  -5.7000000000000002e-02   2.8188000000000000e+00  -6.2260000000000004e-01   1.8283000000000000e+00   4.9130000000000001e-01   1.4430000000000001e-01   1.8140000000000001e-01
  -5.0700000000000001e-01   4.3999999999999997e-02   8.5780000000000001e-01   4.4869999999999999e-01  -8.5599999999999996e-02  -6.5799999999999997e-02   2.1307000000000000e+00   1.3564000000000001e+00   3.5695000000000001e+00   4.6239999999999998e-01   3.2710000000000000e-01   1.9910000000000000e-01
  -8.5960000000000003e-01   6.6000000000000003e-02   6.0050000000000003e-01   3.8190000000000002e-01  -1.0470000000000000e-01  -8.3299999999999999e-02   1.8200000000000001e+00   7.5600000000000001e-01   2.9600000000000000e+00   4.4309999999999999e-01   2.4060000000000001e-01   2.2559999999999999e-01
  -4.6289999999999998e-01  -1.9789999999999999e-01   4.2890000000000000e-01   4.9650000000000000e-01  -1.0470000000000000e-01  -5.7000000000000002e-02   2.9075000000000002e+00  -8.2269999999999999e-01   1.3059000000000001e+00   4.9130000000000001e-01   1.5400000000000000e-01   1.8140000000000001e-01
  -5.5110000000000003e-01  -2.4179999999999999e-01   7.7210000000000001e-01   4.9650000000000000e-01  -1.4269999999999999e-01  -4.8200000000000000e-02   2.0196999999999998e+00   1.0894999999999999e+00   2.3506000000000000e+00   6.2609999999999999e-01   2.9830000000000001e-01   2.0349999999999999e-01
  -5.5110000000000003e-01   4.3999999999999997e-02   2.5740000000000002e-01   4.0100000000000002e-01  -5.7099999999999998e-02  -3.9500000000000000e-02   2.0863000000000000e+00   7.3380000000000001e-01   4.0048000000000004e+00   5.4910000000000003e-01   2.9830000000000001e-01   1.9020000000000001e-01
  -6.3919999999999999e-01  -3.2979999999999998e-01   1.0294000000000001e+00   4.2959999999999998e-01   0.0000000000000000e+00  -6.1400000000000003e-02   2.4192000000000000e+00  -1.3339999999999999e-01   1.6540999999999999e+00   4.0460000000000002e-01   1.5400000000000000e-01   1.7690000000000000e-01
  -6.6130000000000000e-01   0.0000000000000000e+00  -8.5800000000000001e-02   4.1049999999999998e-01  -1.2370000000000000e-01  -7.4499999999999997e-02   2.2860999999999998e+00   5.5589999999999995e-01   2.9600000000000000e+00   4.2380000000000001e-01   2.0210000000000000e-01   2.4329999999999999e-01
  -3.9679999999999999e-01  -2.4179999999999999e-01   1.1152000000000000e+00   3.8190000000000002e-01  -8.5599999999999996e-02  -5.7000000000000002e-02   2.1307000000000000e+00   7.7820000000000000e-01   3.1341999999999999e+00   4.2380000000000001e-01   3.0790000000000001e-01   2.4329999999999999e-01
  -7.7149999999999996e-01  -1.0990000000000000e-01   8.5780000000000001e-01   5.0600000000000001e-01  -8.5599999999999996e-02  -1.0960000000000000e-01   2.1084999999999998e+00   3.1130000000000002e-01   2.3506000000000000e+00   4.4309999999999999e-01   1.8279999999999999e-01   2.4329999999999999e-01
  -9.2579999999999996e-01   4.3999999999999997e-02   8.5780000000000001e-01   3.9140000000000003e-01  -8.5599999999999996e-02  -6.5799999999999997e-02   2.5968000000000000e+00   2.0010000000000000e-01   2.2635999999999998e+00   3.8529999999999998e-01   2.0210000000000000e-01   2.1679999999999999e-01
  -6.8330000000000002e-01   2.1999999999999999e-02   4.2890000000000000e-01   4.1049999999999998e-01  -1.2370000000000000e-01  -7.8899999999999998e-02   2.0640999999999998e+00   9.1169999999999995e-01   3.2212000000000001e+00   4.1420000000000001e-01   3.0790000000000001e-01   2.2120000000000001e-01
  -4.8490000000000000e-01  -8.7900000000000006e-02   7.7210000000000001e-01   4.5829999999999999e-01  -1.5229999999999999e-01  -5.7000000000000002e-02   2.3748999999999998e+00   6.0040000000000004e-01   2.4377000000000000e+00   4.4309999999999999e-01   2.4060000000000001e-01   1.8140000000000001e-01
  -5.9509999999999996e-01  -2.6379999999999998e-01   2.5740000000000002e-01   4.3919999999999998e-01  -1.0470000000000000e-01  -4.3900000000000002e-02   2.3971000000000000e+00   0.0000000000000000e+00   1.9153000000000000e+00   4.1420000000000001e-01   2.0210000000000000e-01   1.5479999999999999e-01
  -5.9509999999999996e-01  -8.7900000000000006e-02   1.1152000000000000e+00   4.2009999999999997e-01  -1.3320000000000001e-01  -6.1400000000000003e-02   2.3083000000000000e+00   8.2269999999999999e-01   3.2212000000000001e+00   4.9130000000000001e-01   2.2130000000000000e-01   2.4770000000000000e-01
  -3.9679999999999999e-01  -1.5390000000000001e-01   4.2890000000000000e-01   4.8690000000000000e-01  -1.1420000000000000e-01  -7.4499999999999997e-02   1.9753000000000001e+00   7.1150000000000002e-01   3.5695000000000001e+00   5.0090000000000001e-01   2.5979999999999998e-01   2.4770000000000000e-01
  -6.8330000000000002e-01  -1.9789999999999999e-01   9.4359999999999999e-01   4.8690000000000000e-01  -1.3320000000000001e-01  -8.3299999999999999e-02   2.4192000000000000e+00   2.0010000000000000e-01   2.6989000000000001e+00   3.7569999999999998e-01   1.3469999999999999e-01   2.1229999999999999e-01
  -7.0530000000000004e-01  -4.3999999999999997e-02   8.5780000000000001e-01   4.3919999999999998e-01  -1.1420000000000000e-01  -4.3900000000000002e-02   2.3083000000000000e+00   4.2249999999999999e-01   3.1341999999999999e+00   4.9130000000000001e-01   1.5400000000000000e-01   2.2559999999999999e-01
  -6.8330000000000002e-01  -1.0990000000000000e-01   3.4310000000000002e-01   4.1049999999999998e-01  -9.5200000000000007e-02  -5.2600000000000001e-02   2.3304999999999998e+00   5.7809999999999995e-01   3.0470999999999999e+00   5.2020000000000000e-01   2.0210000000000000e-01   2.4329999999999999e-01
  -6.6130000000000000e-01  -4.3999999999999997e-02   6.8630000000000002e-01   4.3919999999999998e-01  -7.6100000000000001e-02  -4.8200000000000000e-02   2.1528999999999998e+00   4.4469999999999998e-01   1.9153000000000000e+00   4.9130000000000001e-01   2.6939999999999997e-01   2.3000000000000001e-01
  -8.1559999999999999e-01  -4.3999999999999997e-02   4.2890000000000000e-01   4.7739999999999999e-01  -7.6100000000000001e-02  -5.2600000000000001e-02   2.2860999999999998e+00   3.5580000000000001e-01   2.2635999999999998e+00   3.9489999999999997e-01   1.5400000000000000e-01   2.1679999999999999e-01
  -6.1719999999999997e-01   8.7900000000000006e-02  -3.4310000000000002e-01   4.2959999999999998e-01  -9.5200000000000007e-02  -6.5799999999999997e-02   2.1307000000000000e+00   8.2269999999999999e-01   3.3083000000000000e+00   4.3350000000000000e-01   2.5019999999999998e-01   2.2559999999999999e-01
  -6.6130000000000000e-01  -1.7590000000000000e-01   1.0294000000000001e+00   3.9140000000000003e-01  -7.6100000000000001e-02  -8.7700000000000000e-02   2.3748999999999998e+00   4.6689999999999998e-01   2.2635999999999998e+00   4.3350000000000000e-01   2.1170000000000000e-01   2.1679999999999999e-01
  -5.5110000000000003e-01  -1.0990000000000000e-01   1.4582999999999999e+00   4.0100000000000002e-01  -1.0470000000000000e-01  -6.1400000000000003e-02   2.1751000000000000e+00   3.7800000000000000e-01   3.1341999999999999e+00   5.6830000000000003e-01   2.1170000000000000e-01   2.4770000000000000e-01
  -4.8490000000000000e-01  -1.5390000000000001e-01   7.7210000000000001e-01   3.7240000000000001e-01  -8.5599999999999996e-02  -4.3900000000000002e-02   2.1751000000000000e+00   8.2269999999999999e-01   2.7858999999999998e+00   5.0090000000000001e-01   2.2130000000000000e-01   2.0349999999999999e-01
  -5.0700000000000001e-01   2.1999999999999999e-02   9.4359999999999999e-01   4.5829999999999999e-01   9.4999999999999998e-03  -7.8899999999999998e-02   1.9753000000000001e+00   5.7809999999999995e-01   3.1341999999999999e+00   4.5269999999999999e-01   1.7319999999999999e-01   2.3890000000000000e-01
  -4.1880000000000001e-01  -6.6000000000000003e-02   6.0050000000000003e-01   4.0100000000000002e-01  -6.6600000000000006e-02  -7.0199999999999999e-02   2.3083000000000000e+00   2.4460000000000001e-01   2.8730000000000002e+00   4.1420000000000001e-01   2.1170000000000000e-01   2.2559999999999999e-01
  -7.0530000000000004e-01  -1.0990000000000000e-01   0.0000000000000000e+00   4.1049999999999998e-01  -1.0470000000000000e-01  -2.1899999999999999e-02   2.3083000000000000e+00   4.0020000000000000e-01   2.4377000000000000e+00   4.9130000000000001e-01   2.2130000000000000e-01   2.3440000000000000e-01
  -7.2740000000000005e-01   1.3189999999999999e-01   1.7160000000000000e-01   3.5330000000000000e-01  -1.2370000000000000e-01  -5.2600000000000001e-02   2.2860999999999998e+00   4.2249999999999999e-01   3.1341999999999999e+00   4.1420000000000001e-01   1.7319999999999999e-01   2.3890000000000000e-01
  -5.7310000000000005e-01  -8.7900000000000006e-02   7.7210000000000001e-01   4.6779999999999999e-01  -1.1420000000000000e-01  -1.3589999999999999e-01   2.3083000000000000e+00   2.8910000000000002e-01   3.3953000000000002e+00   4.7199999999999998e-01   2.5019999999999998e-01   2.3890000000000000e-01
  -7.9349999999999998e-01   0.0000000000000000e+00   1.0294000000000001e+00   3.8190000000000002e-01  -8.5599999999999996e-02  -3.5099999999999999e-02   2.3304999999999998e+00   4.4469999999999998e-01   2.8730000000000002e+00   3.7569999999999998e-01   2.3089999999999999e-01   1.9910000000000000e-01
  -4.6289999999999998e-01  -1.5390000000000001e-01   5.1470000000000005e-01   4.1049999999999998e-01   3.8100000000000002e-02  -1.7500000000000002e-02   2.1972999999999998e+00   4.6689999999999998e-01   2.5247000000000002e+00   4.1420000000000001e-01   2.5979999999999998e-01   2.0349999999999999e-01
  -5.9509999999999996e-01  -2.1980000000000000e-01   2.5740000000000002e-01   5.1559999999999995e-01  -9.5200000000000007e-02  -7.0199999999999999e-02   2.3083000000000000e+00   6.0040000000000004e-01   2.4377000000000000e+00   3.5639999999999999e-01   1.6360000000000000e-01   2.3000000000000001e-01
  -7.2740000000000005e-01   4.3999999999999997e-02   1.4582999999999999e+00   4.0100000000000002e-01  -3.8100000000000002e-02  -9.2100000000000001e-02   2.2195000000000000e+00   5.1139999999999997e-01   2.6118000000000001e+00   4.3350000000000000e-01   3.3679999999999999e-01   2.4770000000000000e-01
  -8.8170000000000004e-01   8.7900000000000006e-02   0.0000000000000000e+00   5.2510000000000001e-01   0.0000000000000000e+00  -5.7000000000000002e-02   2.2416999999999998e+00   7.3380000000000001e-01   3.0470999999999999e+00   4.0460000000000002e-01   2.3089999999999999e-01   2.2120000000000001e-01
  -5.5110000000000003e-01   6.6000000000000003e-02   1.3725000000000001e+00   5.2510000000000001e-01   3.8100000000000002e-02  -6.5799999999999997e-02   2.3748999999999998e+00   4.8920000000000002e-01   3.1341999999999999e+00   4.2380000000000001e-01   2.3089999999999999e-01   2.3440000000000000e-01
  -5.9509999999999996e-01   6.6000000000000003e-02  -8.5800000000000001e-02   4.8690000000000000e-01  -6.6600000000000006e-02  -7.4499999999999997e-02   2.1972999999999998e+00   2.4460000000000001e-01   3.5695000000000001e+00   4.0460000000000002e-01   1.9239999999999999e-01   2.1229999999999999e-01
  -5.9509999999999996e-01  -8.7900000000000006e-02   6.8630000000000002e-01   3.3420000000000000e-01  -1.0470000000000000e-01  -3.9500000000000000e-02   2.2416999999999998e+00   4.4469999999999998e-01   2.1764999999999999e+00   5.3939999999999999e-01   2.0210000000000000e-01   2.2120000000000001e-01
  -6.6130000000000000e-01   4.3999999999999997e-02   9.4359999999999999e-01   3.6280000000000001e-01  -1.0470000000000000e-01  -7.4499999999999997e-02   2.2639000000000000e+00   4.6689999999999998e-01   3.2212000000000001e+00   5.2980000000000005e-01   2.5019999999999998e-01   2.5659999999999999e-01
  -6.3919999999999999e-01  -1.3189999999999999e-01   0.0000000000000000e+00   4.2009999999999997e-01  -1.3320000000000001e-01  -5.2600000000000001e-02   2.1528999999999998e+00   4.8920000000000002e-01   2.5247000000000002e+00   4.4309999999999999e-01   1.1550000000000001e-01   2.4770000000000000e-01
  -4.6289999999999998e-01  -1.7590000000000000e-01   1.0294000000000001e+00   3.1509999999999999e-01  -9.5200000000000007e-02  -4.3900000000000002e-02   2.2639000000000000e+00   4.2249999999999999e-01   2.6989000000000001e+00   5.0090000000000001e-01   1.8279999999999999e-01   2.4329999999999999e-01
  -9.4779999999999998e-01  -6.6000000000000003e-02   3.4310000000000002e-01   4.2959999999999998e-01  -8.5599999999999996e-02  -5.7000000000000002e-02   2.1751000000000000e+00   4.8920000000000002e-01   2.6118000000000001e+00   5.1049999999999995e-01   2.5979999999999998e-01   2.3440000000000000e-01
  -6.1719999999999997e-01  -1.7590000000000000e-01   2.5740000000000002e-01   5.5379999999999996e-01  -3.8100000000000002e-02  -7.4499999999999997e-02   2.3527000000000000e+00   4.0020000000000000e-01   2.6989000000000001e+00   4.9130000000000001e-01   2.5019999999999998e-01   2.0790000000000000e-01
  -5.0700000000000001e-01  -6.6000000000000003e-02   1.3725000000000001e+00   4.2009999999999997e-01   9.4999999999999998e-03  -4.8200000000000000e-02   2.5080000000000000e+00   5.7809999999999995e-01   3.4824000000000002e+00   4.7199999999999998e-01   2.4060000000000001e-01   1.9020000000000001e-01
  -8.1559999999999999e-01   1.7590000000000000e-01   0.0000000000000000e+00   3.7240000000000001e-01  -9.5200000000000007e-02  -8.3299999999999999e-02   2.1084999999999998e+00   5.5589999999999995e-01   3.3083000000000000e+00   5.3939999999999999e-01   2.9830000000000001e-01   2.2559999999999999e-01
  -7.0530000000000004e-01   2.1999999999999999e-02   1.0294000000000001e+00   4.0100000000000002e-01  -5.7099999999999998e-02  -1.1400000000000000e-01   2.1307000000000000e+00   6.2260000000000004e-01   2.2635999999999998e+00   5.1049999999999995e-01   1.3469999999999999e-01   2.1679999999999999e-01
  -7.7149999999999996e-01   0.0000000000000000e+00   6.0050000000000003e-01   4.1049999999999998e-01  -8.5599999999999996e-02  -5.2600000000000001e-02   2.2416999999999998e+00   4.2249999999999999e-01   3.1341999999999999e+00   4.2380000000000001e-01   2.1170000000000000e-01   2.0349999999999999e-01
  -3.9679999999999999e-01  -8.7900000000000006e-02   8.5780000000000001e-01   3.8190000000000002e-01  -1.8079999999999999e-01  -5.2600000000000001e-02   2.1751000000000000e+00   4.0020000000000000e-01   3.4824000000000002e+00   4.8159999999999997e-01   2.5979999999999998e-01   2.5659999999999999e-01
  -5.9509999999999996e-01  -6.6000000000000003e-02   1.0294000000000001e+00   4.4869999999999999e-01  -1.1420000000000000e-01  -7.8899999999999998e-02   2.1528999999999998e+00   5.1139999999999997e-01   3.5695000000000001e+00   4.1420000000000001e-01   1.7319999999999999e-01   2.2120000000000001e-01
  -6.8330000000000002e-01   4.3999999999999997e-02   4.2890000000000000e-01   5.5379999999999996e-01   9.4999999999999998e-03  -3.9500000000000000e-02   2.2860999999999998e+00   4.4469999999999998e-01   2.5247000000000002e+00   4.0460000000000002e-01   2.3089999999999999e-01   1.7690000000000000e-01
  -7.0530000000000004e-01  -3.2979999999999998e-01   8.5780000000000001e-01   3.5330000000000000e-01  -1.2370000000000000e-01  -5.7000000000000002e-02   2.1972999999999998e+00   4.6689999999999998e-01   3.1341999999999999e+00   4.2380000000000001e-01   2.5979999999999998e-01   1.8140000000000001e-01
  -4.6289999999999998e-01   0.0000000000000000e+00   8.5780000000000001e-01   3.8190000000000002e-01  -1.3320000000000001e-01  -1.0520000000000000e-01   2.4857999999999998e+00   4.0020000000000000e-01   3.1341999999999999e+00   4.7199999999999998e-01   2.5019999999999998e-01   1.7690000000000000e-01
  -5.2900000000000003e-01  -1.7590000000000000e-01   1.2867999999999999e+00   4.8690000000000000e-01  -1.0470000000000000e-01  -7.4499999999999997e-02   2.3971000000000000e+00   4.8920000000000002e-01   2.7858999999999998e+00   4.4309999999999999e-01   2.4060000000000001e-01   2.3890000000000000e-01
  -6.8330000000000002e-01   2.1999999999999999e-02   5.1470000000000005e-01   4.9650000000000000e-01   9.4999999999999998e-03  -7.4499999999999997e-02   2.0863000000000000e+00   4.2249999999999999e-01   2.8730000000000002e+00   4.8159999999999997e-01   2.2130000000000000e-01   1.7249999999999999e-01
  -6.6130000000000000e-01  -1.0990000000000000e-01   6.8630000000000002e-01   3.2460000000000000e-01  -3.8100000000000002e-02  -9.6500000000000002e-02   2.2195000000000000e+00   4.4469999999999998e-01   3.7435999999999998e+00   5.3939999999999999e-01   2.4060000000000001e-01   2.3890000000000000e-01
  -5.7310000000000005e-01  -6.6000000000000003e-02   1.3725000000000001e+00   4.3919999999999998e-01  -6.6600000000000006e-02  -8.3299999999999999e-02   2.2416999999999998e+00   3.3350000000000002e-01   2.8730000000000002e+00   4.0460000000000002e-01   2.1170000000000000e-01   2.0790000000000000e-01
  -7.4939999999999996e-01   2.1999999999999999e-02   1.7157000000000000e+00   4.2009999999999997e-01  -6.6600000000000006e-02  -8.3299999999999999e-02   2.0640999999999998e+00   4.2249999999999999e-01   2.7858999999999998e+00   3.9489999999999997e-01   2.5979999999999998e-01   2.1679999999999999e-01
  -4.6289999999999998e-01   2.1999999999999999e-02   6.0050000000000003e-01   4.4869999999999999e-01  -4.7600000000000003e-02  -5.2600000000000001e-02   2.2416999999999998e+00   4.6689999999999998e-01   2.5247000000000002e+00   4.0460000000000002e-01   2.7900000000000003e-01   2.2559999999999999e-01
  -7.7149999999999996e-01  -2.1999999999999999e-02   6.0050000000000003e-01   4.2009999999999997e-01  -1.1420000000000000e-01  -1.0520000000000000e-01   2.2860999999999998e+00   6.0040000000000004e-01   2.6118000000000001e+00   5.2980000000000005e-01   2.3089999999999999e-01   2.3000000000000001e-01
  -4.1880000000000001e-01  -2.1999999999999999e-02   6.8630000000000002e-01   4.8690000000000000e-01  -8.5599999999999996e-02  -7.4499999999999997e-02   2.4413999999999998e+00   3.3350000000000002e-01   2.7858999999999998e+00   4.5269999999999999e-01   2.1170000000000000e-01   2.0790000000000000e-01
  -5.0700000000000001e-01  -6.6000000000000003e-02   9.4359999999999999e-01   3.6280000000000001e-01  -1.1420000000000000e-01  -5.2600000000000001e-02   2.1751000000000000e+00   3.7800000000000000e-01   3.4824000000000002e+00   5.0090000000000001e-01   2.3089999999999999e-01   2.0790000000000000e-01
  -7.9349999999999998e-01  -4.3999999999999997e-02   1.7160000000000000e-01   3.8190000000000002e-01  -1.2370000000000000e-01  -6.5799999999999997e-02   2.3304999999999998e+00   4.8920000000000002e-01   2.6989000000000001e+00   4.5269999999999999e-01   2.8870000000000001e-01   2.2559999999999999e-01
  -9.4779999999999998e-01  -1.7590000000000000e-01   7.7210000000000001e-01   4.2959999999999998e-01  -9.5200000000000007e-02  -3.5099999999999999e-02   2.1528999999999998e+00   3.5580000000000001e-01   3.2212000000000001e+00   4.4309999999999999e-01   2.5019999999999998e-01   2.4329999999999999e-01
  -7.7149999999999996e-01   2.1999999999999999e-02  -1.7160000000000000e-01   5.4420000000000002e-01  -8.5599999999999996e-02  -3.0700000000000002e-02   2.2860999999999998e+00   4.4469999999999998e-01   3.2212000000000001e+00   4.1420000000000001e-01   2.0210000000000000e-01   2.0790000000000000e-01
  -6.6130000000000000e-01   2.1999999999999999e-02   2.5740000000000002e-01   4.3919999999999998e-01  -1.4269999999999999e-01  -8.7700000000000000e-02   2.1751000000000000e+00   3.5580000000000001e-01   3.2212000000000001e+00   4.1420000000000001e-01   2.4060000000000001e-01   2.1679999999999999e-01
  -7.2740000000000005e-01   2.1999999999999999e-02   1.0294000000000001e+00   5.7279999999999998e-01  -1.5229999999999999e-01  -7.0199999999999999e-02   2.2860999999999998e+00   2.8910000000000002e-01   3.3953000000000002e+00   4.0460000000000002e-01   2.7900000000000003e-01   2.2559999999999999e-01
  -7.7149999999999996e-01  -4.3999999999999997e-02   2.5740000000000002e-01   4.4869999999999999e-01  -8.5599999999999996e-02  -8.3299999999999999e-02   2.2416999999999998e+00   4.2249999999999999e-01   2.2635999999999998e+00   3.9489999999999997e-01   1.7319999999999999e-01   1.9460000000000000e-01
  -6.3919999999999999e-01  -1.9789999999999999e-01   9.4359999999999999e-01   3.9140000000000003e-01  -9.5200000000000007e-02  -4.8200000000000000e-02   2.1084999999999998e+00   4.8920000000000002e-01   1.5670999999999999e+00   4.1420000000000001e-01   3.0790000000000001e-01   2.1679999999999999e-01
  -7.4939999999999996e-01  -1.7590000000000000e-01   4.2890000000000000e-01   3.8190000000000002e-01  -6.6600000000000006e-02  -4.8200000000000000e-02   2.1972999999999998e+00   2.6679999999999998e-01   3.1341999999999999e+00   4.7199999999999998e-01   2.3089999999999999e-01   2.3440000000000000e-01
  -7.0530000000000004e-01  -2.4179999999999999e-01   9.4359999999999999e-01   4.3919999999999998e-01  -1.0470000000000000e-01  -7.4499999999999997e-02   2.1307000000000000e+00   5.3369999999999995e-01   3.3953000000000002e+00   5.2020000000000000e-01   1.6360000000000000e-01   1.9910000000000000e-01
  -7.0530000000000004e-01  -1.3189999999999999e-01   1.2867999999999999e+00   4.5829999999999999e-01  -1.3320000000000001e-01  -5.7000000000000002e-02   2.1307000000000000e+00   5.5589999999999995e-01   3.3083000000000000e+00   5.5869999999999997e-01   1.9239999999999999e-01   1.8579999999999999e-01
  -6.1719999999999997e-01  -1.0990000000000000e-01   0.0000000000000000e+00   4.3919999999999998e-01  -4.7600000000000003e-02  -4.3900000000000002e-02   2.1972999999999998e+00   3.3350000000000002e-01   3.4824000000000002e+00   4.3350000000000000e-01   2.5979999999999998e-01   2.3890000000000000e-01
  -4.8490000000000000e-01  -2.1980000000000000e-01   1.5441000000000000e+00   4.2959999999999998e-01  -3.8100000000000002e-02  -6.5799999999999997e-02   2.3304999999999998e+00   5.5589999999999995e-01   3.1341999999999999e+00   4.3350000000000000e-01   2.8870000000000001e-01   1.8140000000000001e-01
  -5.0700000000000001e-01  -1.7590000000000000e-01   5.1470000000000005e-01   4.2959999999999998e-01  -2.8500000000000001e-02  -7.8899999999999998e-02   2.3304999999999998e+00   4.8920000000000002e-01   3.0470999999999999e+00   4.1420000000000001e-01   2.5019999999999998e-01   2.2559999999999999e-01
  -6.8330000000000002e-01  -1.0990000000000000e-01   1.7157000000000000e+00   3.4370000000000001e-01  -1.1420000000000000e-01  -7.0199999999999999e-02   2.1528999999999998e+00   5.1139999999999997e-01   2.8730000000000002e+00   3.7569999999999998e-01   2.5979999999999998e-01   2.1679999999999999e-01
  -6.1719999999999997e-01   4.3999999999999997e-02   8.5800000000000001e-02   4.1049999999999998e-01  -2.8500000000000001e-02  -6.5799999999999997e-02   2.1751000000000000e+00   7.5600000000000001e-01   2.2635999999999998e+00   4.3350000000000000e-01   2.2130000000000000e-01   2.1229999999999999e-01
  -7.7149999999999996e-01  -6.6000000000000003e-02   8.5780000000000001e-01   5.1559999999999995e-01  -5.7099999999999998e-02  -9.2100000000000001e-02   2.4413999999999998e+00   5.3369999999999995e-01   2.4377000000000000e+00   3.7569999999999998e-01   2.2130000000000000e-01   2.3890000000000000e-01
  -6.8330000000000002e-01   0.0000000000000000e+00   0.0000000000000000e+00   4.1049999999999998e-01  -1.9030000000000000e-01  -4.4000000000000003e-03   2.1751000000000000e+00   4.6689999999999998e-01   2.5247000000000002e+00   4.5269999999999999e-01   1.9239999999999999e-01   1.4599999999999999e-01
  -5.2900000000000003e-01   2.1999999999999999e-02   6.0050000000000003e-01   4.5829999999999999e-01  -7.6100000000000001e-02  -6.5799999999999997e-02   2.0640999999999998e+00   4.8920000000000002e-01   3.4824000000000002e+00   4.4309999999999999e-01   2.2130000000000000e-01   2.0349999999999999e-01
  -5.5110000000000003e-01  -1.0990000000000000e-01   0.0000000000000000e+00   4.8690000000000000e-01  -8.5599999999999996e-02  -3.5099999999999999e-02   2.3304999999999998e+00   4.2249999999999999e-01   3.0470999999999999e+00   4.9130000000000001e-01   2.2130000000000000e-01   2.5209999999999999e-01
  -6.6130000000000000e-01   2.1999999999999999e-02   9.4359999999999999e-01   3.8190000000000002e-01  -1.2370000000000000e-01  -7.0199999999999999e-02   2.3083000000000000e+00   4.2249999999999999e-01   2.6989000000000001e+00   5.2980000000000005e-01   2.7900000000000003e-01   2.3440000000000000e-01
  -5.9509999999999996e-01  -2.1999999999999999e-02   1.7160000000000000e-01   3.1509999999999999e-01  -1.2370000000000000e-01  -4.3900000000000002e-02   2.2860999999999998e+00   7.3380000000000001e-01   3.0470999999999999e+00   5.2020000000000000e-01   2.5979999999999998e-01   2.0790000000000000e-01
  -8.5960000000000003e-01  -6.6000000000000003e-02   7.7210000000000001e-01   4.6779999999999999e-01  -8.5599999999999996e-02  -7.8899999999999998e-02   2.2860999999999998e+00   4.8920000000000002e-01   2.6118000000000001e+00   4.5269999999999999e-01   1.7319999999999999e-01   2.4770000000000000e-01
  -7.2740000000000005e-01  -1.5390000000000001e-01   6.8630000000000002e-01   4.3919999999999998e-01  -5.7099999999999998e-02  -1.0090000000000000e-01   2.3748999999999998e+00   5.5589999999999995e-01   3.1341999999999999e+00   4.4309999999999999e-01   2.4060000000000001e-01   2.2559999999999999e-01
  -7.0530000000000004e-01  -8.7900000000000006e-02   2.5740000000000002e-01   4.3919999999999998e-01  -1.1420000000000000e-01  -3.5099999999999999e-02   2.1751000000000000e+00   4.4469999999999998e-01   2.7858999999999998e+00   4.4309999999999999e-01   2.2130000000000000e-01   1.9460000000000000e-01
  -7.7149999999999996e-01   2.1999999999999999e-02   1.3725000000000001e+00   4.6779999999999999e-01  -9.5200000000000007e-02  -7.8899999999999998e-02   2.3083000000000000e+00   6.8930000000000002e-01   2.7858999999999998e+00   5.2980000000000005e-01   2.6939999999999997e-01   2.3890000000000000e-01
  -7.4939999999999996e-01   8.7900000000000006e-02   8.5780000000000001e-01   4.0100000000000002e-01  -3.8100000000000002e-02  -6.5799999999999997e-02   2.2195000000000000e+00   3.7800000000000000e-01   3.8306000000000000e+00   4.4309999999999999e-01   2.3089999999999999e-01   1.8140000000000001e-01
  -6.3919999999999999e-01  -6.6000000000000003e-02   5.1470000000000005e-01   3.7240000000000001e-01  -1.1420000000000000e-01  -6.1400000000000003e-02   2.2416999999999998e+00   6.2260000000000004e-01   2.6118000000000001e+00   4.6239999999999998e-01   1.4430000000000001e-01   1.8579999999999999e-01
  -6.1719999999999997e-01   1.7590000000000000e-01   6.0050000000000003e-01   4.4869999999999999e-01  -8.5599999999999996e-02  -7.4499999999999997e-02   2.3971000000000000e+00   6.8930000000000002e-01   2.6118000000000001e+00   4.8159999999999997e-01   2.6939999999999997e-01   2.3000000000000001e-01
  -7.2740000000000005e-01  -1.0990000000000000e-01   1.0294000000000001e+00   4.4869999999999999e-01  -2.8500000000000001e-02  -6.1400000000000003e-02   2.2416999999999998e+00   3.7800000000000000e-01   2.6989000000000001e+00   3.7569999999999998e-01   3.3679999999999999e-01   2.1679999999999999e-01
  -3.7469999999999998e-01  -1.3189999999999999e-01   1.2010000000000001e+00   3.6280000000000001e-01  -5.7099999999999998e-02  -4.3900000000000002e-02   2.0863000000000000e+00   6.8930000000000002e-01   2.3506000000000000e+00   5.1049999999999995e-01   1.9239999999999999e-01   2.1229999999999999e-01
  -7.4939999999999996e-01   4.3999999999999997e-02  -1.7160000000000000e-01   3.8190000000000002e-01  -9.5200000000000007e-02  -7.8899999999999998e-02   2.1751000000000000e+00   3.5580000000000001e-01   2.5247000000000002e+00   5.0090000000000001e-01   2.6939999999999997e-01   2.2559999999999999e-01
  -7.2740000000000005e-01  -4.3999999999999997e-02   8.5780000000000001e-01   5.1559999999999995e-01  -3.8100000000000002e-02  -2.1899999999999999e-02   2.2416999999999998e+00   6.2260000000000004e-01   2.6989000000000001e+00   4.7199999999999998e-01   2.5979999999999998e-01   2.3000000000000001e-01
  -4.6289999999999998e-01  -6.6000000000000003e-02   5.1470000000000005e-01   4.2009999999999997e-01  -1.2370000000000000e-01  -3.9500000000000000e-02   2.3971000000000000e+00   4.8920000000000002e-01   2.2635999999999998e+00   4.7199999999999998e-01   3.1750000000000000e-01   2.2559999999999999e-01
  -8.8170000000000004e-01  -2.4179999999999999e-01   9.4359999999999999e-01   3.7240000000000001e-01  -1.9000000000000000e-02  -9.2100000000000001e-02   2.0863000000000000e+00   3.7800000000000000e-01   2.4377000000000000e+00   4.6239999999999998e-01   2.7900000000000003e-01   1.9460000000000000e-01
  -5.9509999999999996e-01   1.5390000000000001e-01   1.2867999999999999e+00   4.2009999999999997e-01  -4.7600000000000003e-02  -8.7700000000000000e-02   2.1528999999999998e+00   6.2260000000000004e-01   2.8730000000000002e+00   5.1049999999999995e-01   2.4060000000000001e-01   2.2559999999999999e-01
  -6.8330000000000002e-01   2.1999999999999999e-02   6.8630000000000002e-01   4.2959999999999998e-01  -8.5599999999999996e-02  -9.6500000000000002e-02   2.3083000000000000e+00   5.1139999999999997e-01   2.3506000000000000e+00   5.2020000000000000e-01   2.5019999999999998e-01   2.2120000000000001e-01
  -6.6130000000000000e-01  -2.6379999999999998e-01   1.5441000000000000e+00   4.4869999999999999e-01  -7.6100000000000001e-02  -2.6300000000000000e-02   2.1751000000000000e+00   3.5580000000000001e-01   2.5247000000000002e+00   4.2380000000000001e-01   2.8870000000000001e-01   2.3440000000000000e-01
  -7.0530000000000004e-01  -8.7900000000000006e-02   1.7160000000000000e-01   3.4370000000000001e-01  -1.3320000000000001e-01  -3.5099999999999999e-02   2.1751000000000000e+00   5.5589999999999995e-01   3.3083000000000000e+00   4.4309999999999999e-01   1.4430000000000001e-01   2.1679999999999999e-01
  -9.0369999999999995e-01  -1.7590000000000000e-01   7.7210000000000001e-01   5.1559999999999995e-01  -1.4269999999999999e-01  -6.1400000000000003e-02   2.3748999999999998e+00   5.3369999999999995e-01   3.1341999999999999e+00   4.8159999999999997e-01   2.7900000000000003e-01   2.3890000000000000e-01
  -7.7149999999999996e-01   1.3189999999999999e-01   4.2890000000000000e-01   4.6779999999999999e-01  -1.6180000000000000e-01  -1.1840000000000001e-01   2.3748999999999998e+00   6.2260000000000004e-01   2.5247000000000002e+00   5.1049999999999995e-01   2.5019999999999998e-01   2.0790000000000000e-01
  -5.2900000000000003e-01   0.0000000000000000e+00   4.2890000000000000e-01   4.2009999999999997e-01  -6.6600000000000006e-02  -4.3900000000000002e-02   2.2416999999999998e+00   5.1139999999999997e-01   2.7858999999999998e+00   4.4309999999999999e-01   2.4060000000000001e-01   2.0790000000000000e-01
  -5.7310000000000005e-01  -8.7900000000000006e-02   5.1470000000000005e-01   4.7739999999999999e-01   1.9000000000000000e-02  -3.5099999999999999e-02   2.3083000000000000e+00   4.4469999999999998e-01   3.0470999999999999e+00   4.6239999999999998e-01   2.4060000000000001e-01   2.6540000000000002e-01
  -5.7310000000000005e-01  -4.3999999999999997e-02  -8.5800000000000001e-02   4.1049999999999998e-01   0.0000000000000000e+00  -7.4499999999999997e-02   2.3748999999999998e+00   5.3369999999999995e-01   2.6118000000000001e+00   3.5639999999999999e-01   1.5400000000000000e-01   2.0790000000000000e-01
  -6.1719999999999997e-01   2.1999999999999999e-02   9.4359999999999999e-01   4.1049999999999998e-01  -8.5599999999999996e-02  -4.4000000000000003e-03   2.1528999999999998e+00   3.3350000000000002e-01   2.6118000000000001e+00   4.2380000000000001e-01   2.5979999999999998e-01   1.9460000000000000e-01
  -5.0700000000000001e-01  -4.3999999999999997e-02   1.2010000000000001e+00   4.2959999999999998e-01  -2.8500000000000001e-02  -7.0199999999999999e-02   2.1751000000000000e+00   4.2249999999999999e-01   3.3953000000000002e+00   4.4309999999999999e-01   1.5400000000000000e-01   2.3890000000000000e-01
  -7.4939999999999996e-01  -1.5390000000000001e-01   6.0050000000000003e-01   4.8690000000000000e-01  -7.6100000000000001e-02  -7.8899999999999998e-02   2.2860999999999998e+00   4.8920000000000002e-01   2.7858999999999998e+00   4.9130000000000001e-01   1.6360000000000000e-01   2.0349999999999999e-01
  -7.4939999999999996e-01   1.5390000000000001e-01   3.4310000000000002e-01   5.0600000000000001e-01  -7.6100000000000001e-02  -5.2600000000000001e-02   2.3083000000000000e+00   5.5589999999999995e-01   2.1764999999999999e+00   5.4910000000000003e-01   2.4060000000000001e-01   1.8140000000000001e-01
  -6.1719999999999997e-01  -2.4179999999999999e-01   1.2867999999999999e+00   3.4370000000000001e-01  -9.5200000000000007e-02  -1.0520000000000000e-01   2.1751000000000000e+00   4.2249999999999999e-01   2.3506000000000000e+00   4.3350000000000000e-01   1.0580000000000001e-01   2.2559999999999999e-01
  -4.8490000000000000e-01   0.0000000000000000e+00   3.4310000000000002e-01   4.6779999999999999e-01  -1.6180000000000000e-01  -5.2600000000000001e-02   2.2416999999999998e+00   3.5580000000000001e-01   2.4377000000000000e+00   4.6239999999999998e-01   1.9239999999999999e-01   2.2559999999999999e-01
  -7.7149999999999996e-01  -2.1999999999999999e-02   7.7210000000000001e-01   3.9140000000000003e-01  -8.5599999999999996e-02  -7.0199999999999999e-02   2.2416999999999998e+00   4.4469999999999998e-01   2.6118000000000001e+00   4.4309999999999999e-01   2.4060000000000001e-01   1.9910000000000000e-01
  -5.9509999999999996e-01  -1.0990000000000000e-01   7.7210000000000001e-01   5.3469999999999995e-01  -1.4269999999999999e-01  -7.4499999999999997e-02   2.3304999999999998e+00   4.4469999999999998e-01   2.6989000000000001e+00   4.7199999999999998e-01   1.9239999999999999e-01   2.0790000000000000e-01
  -5.2900000000000003e-01  -8.7900000000000006e-02   3.4310000000000002e-01   4.0100000000000002e-01  -3.8100000000000002e-02  -7.0199999999999999e-02   2.2416999999999998e+00   5.3369999999999995e-01   3.3083000000000000e+00   3.9489999999999997e-01   1.4430000000000001e-01   2.0790000000000000e-01
  -8.3760000000000001e-01  -2.1980000000000000e-01   2.5740000000000002e-01   4.3919999999999998e-01  -5.7099999999999998e-02  -5.2600000000000001e-02   2.2639000000000000e+00   4.6689999999999998e-01   2.5247000000000002e+00   4.5269999999999999e-01   2.5019999999999998e-01   2.0349999999999999e-01
  -6.3919999999999999e-01   2.1999999999999999e-02   4.2890000000000000e-01   4.4869999999999999e-01   9.4999999999999998e-03  -4.3900000000000002e-02   2.1307000000000000e+00   5.1139999999999997e-01   2.4377000000000000e+00   4.7199999999999998e-01   1.3469999999999999e-01   1.9910000000000000e-01
  -6.1719999999999997e-01  -8.7900000000000006e-02   5.1470000000000005e-01   5.1559999999999995e-01  -5.7099999999999998e-02  -7.0199999999999999e-02   1.9975000000000001e+00   3.7800000000000000e-01   2.6118000000000001e+00   4.4309999999999999e-01   2.6939999999999997e-01   2.0790000000000000e-01
  -6.6130000000000000e-01   1.3189999999999999e-01   6.8630000000000002e-01   4.2959999999999998e-01  -3.8100000000000002e-02  -7.4499999999999997e-02   2.1528999999999998e+00   3.7800000000000000e-01   2.5247000000000002e+00   4.2380000000000001e-01   2.3089999999999999e-01   1.9910000000000000e-01
  -6.6130000000000000e-01  -1.5390000000000001e-01   6.8630000000000002e-01   3.9140000000000003e-01  -1.3320000000000001e-01  -6.1400000000000003e-02   2.2860999999999998e+00   7.1150000000000002e-01   2.6118000000000001e+00   4.9130000000000001e-01   2.4060000000000001e-01   1.8579999999999999e-01
  -6.1719999999999997e-01   4.3999999999999997e-02   5.1470000000000005e-01   4.1049999999999998e-01  -1.8079999999999999e-01  -3.0700000000000002e-02   2.3527000000000000e+00   2.8910000000000002e-01   2.6989000000000001e+00   5.5869999999999997e-01   2.8870000000000001e-01   2.4770000000000000e-01
  -4.4080000000000003e-01  -1.5390000000000001e-01   6.0050000000000003e-01   4.4869999999999999e-01  -1.5229999999999999e-01  -5.2600000000000001e-02   2.1084999999999998e+00   4.0020000000000000e-01   2.6989000000000001e+00   4.2380000000000001e-01   2.3089999999999999e-01   2.1229999999999999e-01
  -8.1559999999999999e-01  -2.1980000000000000e-01   6.8630000000000002e-01   4.6779999999999999e-01  -9.4999999999999998e-03  -4.3900000000000002e-02   2.1751000000000000e+00   4.6689999999999998e-01   3.1341999999999999e+00   4.2380000000000001e-01   2.1170000000000000e-01   1.9020000000000001e-01
  -5.0700000000000001e-01   0.0000000000000000e+00   7.7210000000000001e-01   4.9650000000000000e-01  -1.5229999999999999e-01  -6.1400000000000003e-02   2.2195000000000000e+00   3.7800000000000000e-01   2.4377000000000000e+00   4.6239999999999998e-01   2.0210000000000000e-01   2.4770000000000000e-01
  -7.0530000000000004e-01  -1.0990000000000000e-01   7.7210000000000001e-01   4.4869999999999999e-01   0.0000000000000000e+00  -5.2600000000000001e-02   2.0863000000000000e+00   5.3369999999999995e-01   2.5247000000000002e+00   5.4910000000000003e-01   1.5400000000000000e-01   2.2120000000000001e-01
  -6.6130000000000000e-01   1.7590000000000000e-01   3.4310000000000002e-01   5.2510000000000001e-01   0.0000000000000000e+00  -7.8899999999999998e-02   2.1972999999999998e+00   4.4469999999999998e-01   3.2212000000000001e+00   5.2980000000000005e-01   2.6939999999999997e-01   2.1679999999999999e-01
  -6.8330000000000002e-01   1.0990000000000000e-01   6.0050000000000003e-01   4.2009999999999997e-01  -8.5599999999999996e-02  -6.1400000000000003e-02   2.2416999999999998e+00   5.1139999999999997e-01   2.4377000000000000e+00   5.1049999999999995e-01   2.5979999999999998e-01   2.0790000000000000e-01
  -6.6130000000000000e-01  -2.1999999999999999e-02   7.7210000000000001e-01   5.3469999999999995e-01  -6.6600000000000006e-02  -6.1400000000000003e-02   1.9975000000000001e+00   7.5600000000000001e-01   2.5247000000000002e+00   4.7199999999999998e-01   1.8279999999999999e-01   2.1229999999999999e-01
  -6.6130000000000000e-01   4.3999999999999997e-02   5.1470000000000005e-01   5.0600000000000001e-01  -2.8500000000000001e-02  -7.4499999999999997e-02   2.1972999999999998e+00   5.1139999999999997e-01   3.1341999999999999e+00   4.3350000000000000e-01   1.9239999999999999e-01   2.0790000000000000e-01
  -7.4939999999999996e-01   2.4179999999999999e-01   2.5740000000000002e-01   4.2009999999999997e-01  -9.5200000000000007e-02  -5.2600000000000001e-02   2.3527000000000000e+00   2.2239999999999999e-01   2.2635999999999998e+00   5.1049999999999995e-01   2.4060000000000001e-01   2.3000000000000001e-01
  -5.7310000000000005e-01   2.1999999999999999e-02   1.2867999999999999e+00   2.8639999999999999e-01  -3.8100000000000002e-02  -9.6500000000000002e-02   2.2416999999999998e+00   6.4480000000000004e-01   2.6989000000000001e+00   4.0460000000000002e-01   1.5400000000000000e-01   2.0349999999999999e-01
  -8.1559999999999999e-01   2.1980000000000000e-01   8.5800000000000001e-02   4.1049999999999998e-01  -9.5200000000000007e-02  -3.9500000000000000e-02   2.1972999999999998e+00   5.5589999999999995e-01   3.1341999999999999e+00   4.9130000000000001e-01   2.1170000000000000e-01   2.4770000000000000e-01
  -6.6130000000000000e-01   0.0000000000000000e+00   1.0294000000000001e+00   3.7240000000000001e-01  -1.2370000000000000e-01  -4.8200000000000000e-02   2.1084999999999998e+00   5.3369999999999995e-01   3.0470999999999999e+00   5.2020000000000000e-01   2.8870000000000001e-01   1.9460000000000000e-01
  -7.9349999999999998e-01  -1.5390000000000001e-01   1.3725000000000001e+00   3.8190000000000002e-01  -9.5200000000000007e-02  -9.6500000000000002e-02   2.2195000000000000e+00   6.0040000000000004e-01   2.3506000000000000e+00   4.6239999999999998e-01   2.1170000000000000e-01   2.2120000000000001e-01
  -7.0530000000000004e-01  -1.7590000000000000e-01   5.1470000000000005e-01   4.8690000000000000e-01  -1.4269999999999999e-01  -7.0199999999999999e-02   2.3971000000000000e+00   4.4469999999999998e-01   2.6118000000000001e+00   4.8159999999999997e-01   1.8279999999999999e-01   2.4329999999999999e-01
  -5.2900000000000003e-01  -1.7590000000000000e-01   6.8630000000000002e-01   4.2959999999999998e-01  -3.8100000000000002e-02  -6.1400000000000003e-02   2.2195000000000000e+00   2.2239999999999999e-01   2.5247000000000002e+00   4.9130000000000001e-01   2.7900000000000003e-01   2.4329999999999999e-01
  -6.1719999999999997e-01  -8.7900000000000006e-02   7.7210000000000001e-01   4.4869999999999999e-01  -1.2370000000000000e-01  -4.8200000000000000e-02   2.2860999999999998e+00   5.1139999999999997e-01   2.6118000000000001e+00   4.1420000000000001e-01   1.9239999999999999e-01   1.9020000000000001e-01
  -6.6130000000000000e-01   4.3999999999999997e-02   8.5800000000000001e-02   4.7739999999999999e-01  -3.8100000000000002e-02  -6.5799999999999997e-02   2.1307000000000000e+00   5.3369999999999995e-01   3.1341999999999999e+00   4.5269999999999999e-01   1.8279999999999999e-01   1.9460000000000000e-01
  -5.9509999999999996e-01  -1.7590000000000000e-01   6.0050000000000003e-01   5.2510000000000001e-01  -4.7600000000000003e-02  -6.5799999999999997e-02   2.1751000000000000e+00   5.3369999999999995e-01   2.6989000000000001e+00   3.4680000000000000e-01   2.1170000000000000e-01   2.1229999999999999e-01
  -5.7310000000000005e-01  -8.7900000000000006e-02   9.4359999999999999e-01   4.2009999999999997e-01  -1.1420000000000000e-01  -5.7000000000000002e-02   2.1751000000000000e+00   5.1139999999999997e-01   2.7858999999999998e+00   5.2980000000000005e-01   2.6939999999999997e-01   1.6370000000000001e-01
  -6.6130000000000000e-01  -2.6379999999999998e-01   1.1152000000000000e+00   4.2959999999999998e-01  -8.5599999999999996e-02  -2.6300000000000000e-02   2.0863000000000000e+00   3.5580000000000001e-01   2.4377000000000000e+00   4.1420000000000001e-01   1.1550000000000001e-01   1.9460000000000000e-01
  -9.4779999999999998e-01   6.6000000000000003e-02   6.0050000000000003e-01   4.3919999999999998e-01  -1.9000000000000000e-02  -1.2280000000000001e-01   2.0863000000000000e+00   4.4469999999999998e-01   3.2212000000000001e+00   5.0090000000000001e-01   1.9239999999999999e-01   2.3440000000000000e-01
  -6.1719999999999997e-01  -8.7900000000000006e-02   0.0000000000000000e+00   4.2009999999999997e-01  -1.0470000000000000e-01  -6.5799999999999997e-02   2.2860999999999998e+00   5.5589999999999995e-01   2.6989000000000001e+00   4.5269999999999999e-01   2.8870000000000001e-01   2.6540000000000002e-01
  -7.0530000000000004e-01   6.6000000000000003e-02   8.5780000000000001e-01   3.1509999999999999e-01  -7.6100000000000001e-02  -4.8200000000000000e-02   2.2416999999999998e+00   4.4469999999999998e-01   1.9153000000000000e+00   4.9130000000000001e-01   2.1170000000000000e-01   2.3890000000000000e-01
  -5.7310000000000005e-01   1.5390000000000001e-01   1.1152000000000000e+00   4.3919999999999998e-01  -7.6100000000000001e-02  -4.8200000000000000e-02   2.1972999999999998e+00   4.8920000000000002e-01   2.6118000000000001e+00   4.4309999999999999e-01   2.0210000000000000e-01   1.9020000000000001e-01
  -7.7149999999999996e-01  -1.7590000000000000e-01   5.1470000000000005e-01   4.0100000000000002e-01   9.4999999999999998e-03  -7.4499999999999997e-02   2.1528999999999998e+00   3.7800000000000000e-01   1.7412000000000001e+00   5.3939999999999999e-01   1.7319999999999999e-01   2.2120000000000001e-01
  -5.7310000000000005e-01   6.6000000000000003e-02   2.5740000000000002e-01   4.1049999999999998e-01  -2.8500000000000001e-02  -6.1400000000000003e-02   2.3527000000000000e+00   5.3369999999999995e-01   2.7858999999999998e+00   4.8159999999999997e-01   1.9239999999999999e-01   2.4329999999999999e-01
  -7.9349999999999998e-01   1.5390000000000001e-01   4.2890000000000000e-01   4.4869999999999999e-01  -6.6600000000000006e-02  -8.7700000000000000e-02   2.1528999999999998e+00   6.0040000000000004e-01   3.0470999999999999e+00   4.2380000000000001e-01   2.3089999999999999e-01   2.1229999999999999e-01
  -6.3919999999999999e-01  -1.3189999999999999e-01   6.0050000000000003e-01   4.5829999999999999e-01  -1.3320000000000001e-01  -1.1400000000000000e-01   2.1751000000000000e+00   6.2260000000000004e-01   2.3506000000000000e+00   5.1049999999999995e-01   2.7900000000000003e-01   1.8579999999999999e-01
  -6.1719999999999997e-01  -2.1999999999999999e-02   4.2890000000000000e-01   4.4869999999999999e-01  -1.9000000000000000e-02  -3.0700000000000002e-02   2.1751000000000000e+00   6.0040000000000004e-01   2.7858999999999998e+00   4.2380000000000001e-01   1.5400000000000000e-01   1.7249999999999999e-01
  -7.7149999999999996e-01  -1.7590000000000000e-01   6.0050000000000003e-01   4.1049999999999998e-01  -1.3320000000000001e-01  -8.3299999999999999e-02   2.2195000000000000e+00   4.6689999999999998e-01   2.5247000000000002e+00   4.1420000000000001e-01   2.0210000000000000e-01   2.5659999999999999e-01
  -7.9349999999999998e-01  -1.3189999999999999e-01   3.4310000000000002e-01   4.6779999999999999e-01  -1.3320000000000001e-01  -9.6500000000000002e-02   2.3083000000000000e+00   3.7800000000000000e-01   3.0470999999999999e+00   4.8159999999999997e-01   2.4060000000000001e-01   2.2559999999999999e-01
  -7.2740000000000005e-01  -2.1980000000000000e-01   7.7210000000000001e-01   3.7240000000000001e-01  -6.6600000000000006e-02  -4.3900000000000002e-02   2.2860999999999998e+00   4.8920000000000002e-01   2.6989000000000001e+00   4.5269999999999999e-01   2.0210000000000000e-01   2.2559999999999999e-01
  -5.0700000000000001e-01  -8.7900000000000006e-02   2.5740000000000002e-01   4.0100000000000002e-01  -9.5200000000000007e-02  -6.1400000000000003e-02   2.1307000000000000e+00   4.0020000000000000e-01   3.6564999999999999e+00   5.0090000000000001e-01   1.8279999999999999e-01   2.6979999999999998e-01
  -5.2900000000000003e-01  -4.3999999999999997e-02   1.2010000000000001e+00   3.7240000000000001e-01  -5.7099999999999998e-02  -6.5799999999999997e-02   2.1528999999999998e+00   5.5589999999999995e-01   2.1764999999999999e+00   3.8529999999999998e-01   2.5019999999999998e-01   2.7429999999999999e-01
  -7.7149999999999996e-01  -1.5390000000000001e-01   4.2890000000000000e-01   5.0600000000000001e-01  -1.6180000000000000e-01  -2.6300000000000000e-02   2.1972999999999998e+00   4.8920000000000002e-01   2.8730000000000002e+00   5.1049999999999995e-01   2.6939999999999997e-01   2.3890000000000000e-01
  -6.1719999999999997e-01  -1.7590000000000000e-01   3.4310000000000002e-01   4.1049999999999998e-01  -1.0470000000000000e-01  -9.6500000000000002e-02   2.3083000000000000e+00   4.0020000000000000e-01   2.1764999999999999e+00   4.6239999999999998e-01   2.6939999999999997e-01   2.2559999999999999e-01
  -6.3919999999999999e-01  -1.0990000000000000e-01   6.8630000000000002e-01   5.6330000000000002e-01  -6.6600000000000006e-02  -6.1400000000000003e-02   2.2860999999999998e+00   5.5589999999999995e-01   2.9600000000000000e+00   4.9130000000000001e-01   1.8279999999999999e-01   2.2120000000000001e-01
  -7.0530000000000004e-01   8.7900000000000006e-02   8.5780000000000001e-01   4.8690000000000000e-01  -1.1420000000000000e-01  -1.0520000000000000e-01   1.9532000000000000e+00   5.5589999999999995e-01   2.8730000000000002e+00   4.8159999999999997e-01   2.9830000000000001e-01   1.9460000000000000e-01
  -5.0700000000000001e-01  -1.3189999999999999e-01   6.8630000000000002e-01   4.8690000000000000e-01  -1.1420000000000000e-01  -4.8200000000000000e-02   2.0196999999999998e+00   5.7809999999999995e-01   2.5247000000000002e+00   4.1420000000000001e-01   2.5019999999999998e-01   1.9020000000000001e-01
  -7.0530000000000004e-01   1.5390000000000001e-01   7.7210000000000001e-01   4.2009999999999997e-01  -1.0470000000000000e-01  -7.4499999999999997e-02   2.1528999999999998e+00   4.6689999999999998e-01   2.4377000000000000e+00   4.7199999999999998e-01   1.9239999999999999e-01   2.1229999999999999e-01
  -6.1719999999999997e-01  -1.5390000000000001e-01   7.7210000000000001e-01   4.5829999999999999e-01  -1.0470000000000000e-01  -7.0199999999999999e-02   2.3083000000000000e+00   5.1139999999999997e-01   2.2635999999999998e+00   4.1420000000000001e-01   1.8279999999999999e-01   2.3000000000000001e-01
  -7.7149999999999996e-01   1.5390000000000001e-01   8.5780000000000001e-01   3.5330000000000000e-01  -8.5599999999999996e-02  -6.5799999999999997e-02   2.1972999999999998e+00   3.3350000000000002e-01   2.5247000000000002e+00   3.9489999999999997e-01   2.6939999999999997e-01   1.9460000000000000e-01
  -6.6130000000000000e-01  -8.7900000000000006e-02   4.2890000000000000e-01   4.0100000000000002e-01  -4.7600000000000003e-02  -1.0090000000000000e-01   2.1084999999999998e+00   4.0020000000000000e-01   2.6118000000000001e+00   6.0690000000000000e-01   1.9239999999999999e-01   2.2120000000000001e-01
  -5.0700000000000001e-01  -1.7590000000000000e-01   0.0000000000000000e+00   4.7739999999999999e-01   1.9000000000000000e-02  -5.7000000000000002e-02   2.3083000000000000e+00   5.7809999999999995e-01   2.7858999999999998e+00   5.0090000000000001e-01   1.9239999999999999e-01   2.0349999999999999e-01
  -8.1559999999999999e-01   8.7900000000000006e-02   1.7160000000000000e-01   4.6779999999999999e-01  -1.9980000000000001e-01  -3.5099999999999999e-02   2.0863000000000000e+00   3.7800000000000000e-01   2.6118000000000001e+00   5.2980000000000005e-01   2.4060000000000001e-01   1.7690000000000000e-01
  -5.7310000000000005e-01  -4.3999999999999997e-02   6.8630000000000002e-01   4.2009999999999997e-01  -1.9980000000000001e-01  -5.7000000000000002e-02   2.2860999999999998e+00   5.7809999999999995e-01   2.7858999999999998e+00   5.2020000000000000e-01   2.4060000000000001e-01   1.9910000000000000e-01
  -6.6130000000000000e-01   0.0000000000000000e+00   2.5740000000000002e-01   5.1559999999999995e-01  -5.7099999999999998e-02  -6.1400000000000003e-02   2.3527000000000000e+00   4.2249999999999999e-01   1.3059000000000001e+00   4.6239999999999998e-01   2.1170000000000000e-01   2.0349999999999999e-01
  -7.2740000000000005e-01   0.0000000000000000e+00   6.8630000000000002e-01   5.2510000000000001e-01  -7.6100000000000001e-02  -8.7700000000000000e-02   2.0863000000000000e+00   3.3350000000000002e-01   2.1764999999999999e+00   4.5269999999999999e-01   2.5979999999999998e-01   2.1679999999999999e-01
  -6.1719999999999997e-01  -1.3189999999999999e-01   9.4359999999999999e-01   4.4869999999999999e-01  -1.2370000000000000e-01  -8.7700000000000000e-02   2.0196999999999998e+00   6.0040000000000004e-01   3.2212000000000001e+00   4.5269999999999999e-01   1.8279999999999999e-01   2.0349999999999999e-01
  -5.7310000000000005e-01  -2.6379999999999998e-01   8.5780000000000001e-01   5.0600000000000001e-01  -6.6600000000000006e-02  -3.9500000000000000e-02   2.2195000000000000e+00   3.5580000000000001e-01   3.0470999999999999e+00   4.7199999999999998e-01   1.8279999999999999e-01   2.2120000000000001e-01
  -6.6130000000000000e-01   1.3189999999999999e-01   6.0050000000000003e-01   4.4869999999999999e-01  -8.5599999999999996e-02  -6.1400000000000003e-02   2.0196999999999998e+00   5.7809999999999995e-01   2.9600000000000000e+00   4.4309999999999999e-01   2.3089999999999999e-01   2.0349999999999999e-01
  -7.4939999999999996e-01  -4.3999999999999997e-02   3.4310000000000002e-01   4.5829999999999999e-01  -1.0470000000000000e-01  -3.5099999999999999e-02   2.2416999999999998e+00   6.0040000000000004e-01   3.0470999999999999e+00   4.5269999999999999e-01   1.8279999999999999e-01   2.3440000000000000e-01
  -7.4939999999999996e-01   4.3999999999999997e-02   8.5780000000000001e-01   3.5330000000000000e-01  -1.5229999999999999e-01  -8.3299999999999999e-02   2.2639000000000000e+00   6.4480000000000004e-01   2.5247000000000002e+00   4.1420000000000001e-01   2.0210000000000000e-01   2.2559999999999999e-01
  -5.2900000000000003e-01  -1.7590000000000000e-01   1.7160000000000000e-01   4.3919999999999998e-01  -9.5200000000000007e-02  -6.5799999999999997e-02   2.2639000000000000e+00   5.7809999999999995e-01   2.1764999999999999e+00   3.9489999999999997e-01   2.3089999999999999e-01   2.5659999999999999e-01
  -7.0530000000000004e-01  -1.0990000000000000e-01   5.1470000000000005e-01   4.0100000000000002e-01  -1.0470000000000000e-01  -5.2600000000000001e-02   2.2195000000000000e+00   5.5589999999999995e-01   1.9153000000000000e+00   4.5269999999999999e-01   2.8870000000000001e-01   2.5659999999999999e-01
  -8.1559999999999999e-01   2.1980000000000000e-01   1.4582999999999999e+00   4.2009999999999997e-01  -5.7099999999999998e-02  -8.3299999999999999e-02   2.2860999999999998e+00   5.5589999999999995e-01   2.8730000000000002e+00   4.5269999999999999e-01   2.3089999999999999e-01   2.1679999999999999e-01
  -5.7310000000000005e-01  -4.3999999999999997e-02   3.4310000000000002e-01   3.8190000000000002e-01   1.9000000000000000e-02  -1.0090000000000000e-01   2.1528999999999998e+00   7.3380000000000001e-01   2.2635999999999998e+00   3.8529999999999998e-01   1.7319999999999999e-01   2.0349999999999999e-01
  -6.6130000000000000e-01  -2.1999999999999999e-02   3.4310000000000002e-01   5.8240000000000003e-01  -2.8500000000000001e-02  -7.8899999999999998e-02   2.1528999999999998e+00   5.1139999999999997e-01   2.1764999999999999e+00   4.7199999999999998e-01   2.5019999999999998e-01   2.3000000000000001e-01
  -7.2740000000000005e-01   2.1999999999999999e-02   7.7210000000000001e-01   4.8690000000000000e-01  -6.6600000000000006e-02  -5.2600000000000001e-02   2.2416999999999998e+00   5.7809999999999995e-01   3.0470999999999999e+00   4.4309999999999999e-01   2.7900000000000003e-01   2.7429999999999999e-01
  -5.7310000000000005e-01   0.0000000000000000e+00   6.8630000000000002e-01   3.9140000000000003e-01  -1.3320000000000001e-01  -1.7500000000000002e-02   2.1972999999999998e+00   4.8920000000000002e-01   2.6118000000000001e+00   4.0460000000000002e-01   2.8870000000000001e-01   2.5209999999999999e-01
  -4.6289999999999998e-01  -2.8580000000000000e-01   7.7210000000000001e-01   4.4869999999999999e-01  -5.7099999999999998e-02  -3.0700000000000002e-02   2.1972999999999998e+00   5.1139999999999997e-01   3.2212000000000001e+00   5.0090000000000001e-01   2.5979999999999998e-01   2.1229999999999999e-01
  -8.1559999999999999e-01   0.0000000000000000e+00   4.2890000000000000e-01   3.9140000000000003e-01  -1.9030000000000000e-01   4.4000000000000003e-03   2.3083000000000000e+00   5.5589999999999995e-01   2.6989000000000001e+00   4.9130000000000001e-01   2.5019999999999998e-01   2.0790000000000000e-01
  -6.3919999999999999e-01   0.0000000000000000e+00  -8.5800000000000001e-02   4.2959999999999998e-01  -5.7099999999999998e-02  -6.5799999999999997e-02   2.3083000000000000e+00   5.1139999999999997e-01   2.3506000000000000e+00   4.6239999999999998e-01   1.5400000000000000e-01   2.5209999999999999e-01
  -7.7149999999999996e-01  -1.7590000000000000e-01   2.5740000000000002e-01   4.5829999999999999e-01  -7.6100000000000001e-02  -6.5799999999999997e-02   2.2639000000000000e+00   4.4469999999999998e-01   2.6118000000000001e+00   4.8159999999999997e-01   2.1170000000000000e-01   2.2120000000000001e-01
  -6.6130000000000000e-01   8.7900000000000006e-02   5.1470000000000005e-01   4.1049999999999998e-01  -1.0470000000000000e-01  -8.7700000000000000e-02   2.4413999999999998e+00   4.0020000000000000e-01   3.6564999999999999e+00   4.0460000000000002e-01   3.0790000000000001e-01   2.3440000000000000e-01
  -5.5110000000000003e-01  -4.3999999999999997e-02   8.5800000000000001e-02   3.7240000000000001e-01  -1.3320000000000001e-01  -1.1840000000000001e-01   2.3083000000000000e+00   5.3369999999999995e-01   2.2635999999999998e+00   4.5269999999999999e-01   3.3679999999999999e-01   2.2120000000000001e-01
  -6.3919999999999999e-01  -1.3189999999999999e-01   1.2010000000000001e+00   4.1049999999999998e-01  -1.8079999999999999e-01  -1.0090000000000000e-01   2.4636000000000000e+00   2.2239999999999999e-01   2.5247000000000002e+00   5.4910000000000003e-01   2.4060000000000001e-01   2.3890000000000000e-01
  -6.6130000000000000e-01  -4.3999999999999997e-02   8.5780000000000001e-01   4.3919999999999998e-01  -7.6100000000000001e-02  -8.3299999999999999e-02   2.4413999999999998e+00   4.0020000000000000e-01   2.6118000000000001e+00   4.3350000000000000e-01   2.4060000000000001e-01   2.5209999999999999e-01
  -6.1719999999999997e-01  -4.3999999999999997e-02   8.5780000000000001e-01   3.9140000000000003e-01  -9.5200000000000007e-02  -3.5099999999999999e-02   1.9088000000000001e+00   5.3369999999999995e-01   3.4824000000000002e+00   4.4309999999999999e-01   2.2130000000000000e-01   2.3440000000000000e-01
  -6.1719999999999997e-01  -2.1999999999999999e-02   8.5780000000000001e-01   4.2009999999999997e-01  -4.7600000000000003e-02  -9.2100000000000001e-02   2.3304999999999998e+00   3.5580000000000001e-01   2.3506000000000000e+00   3.3710000000000001e-01   1.6360000000000000e-01   2.5659999999999999e-01
  -7.9349999999999998e-01  -6.6000000000000003e-02   4.2890000000000000e-01   4.8690000000000000e-01  -1.2370000000000000e-01  -9.2100000000000001e-02   2.3083000000000000e+00   5.5589999999999995e-01   3.6564999999999999e+00   4.5269999999999999e-01   2.2130000000000000e-01   2.6540000000000002e-01
  -5.7310000000000005e-01   6.6000000000000003e-02   8.5800000000000001e-02   3.2460000000000000e-01  -1.1420000000000000e-01  -4.3900000000000002e-02   2.1528999999999998e+00   5.7809999999999995e-01   2.6989000000000001e+00   4.9130000000000001e-01   1.9239999999999999e-01   2.4770000000000000e-01
  -7.2740000000000005e-01  -6.6000000000000003e-02   9.4359999999999999e-01   4.3919999999999998e-01  -1.6180000000000000e-01  -1.0090000000000000e-01   2.3083000000000000e+00   7.3380000000000001e-01   3.1341999999999999e+00   5.1049999999999995e-01   2.2130000000000000e-01   2.3000000000000001e-01
  -5.7310000000000005e-01   2.1999999999999999e-02   8.5800000000000001e-02   4.0100000000000002e-01  -1.0470000000000000e-01  -7.0199999999999999e-02   2.2416999999999998e+00   7.1150000000000002e-01   2.0024000000000002e+00   4.3350000000000000e-01   1.5400000000000000e-01   2.4770000000000000e-01
  -6.1719999999999997e-01  -6.6000000000000003e-02   4.2890000000000000e-01   5.3469999999999995e-01  -1.3320000000000001e-01  -3.5099999999999999e-02   2.1084999999999998e+00   3.5580000000000001e-01   2.4377000000000000e+00   5.3939999999999999e-01   2.4060000000000001e-01   2.1679999999999999e-01
  -6.1719999999999997e-01  -1.7590000000000000e-01   4.2890000000000000e-01   4.0100000000000002e-01  -8.5599999999999996e-02  -8.3299999999999999e-02   2.1528999999999998e+00   6.2260000000000004e-01   2.4377000000000000e+00   5.7799999999999996e-01   2.3089999999999999e-01   2.0349999999999999e-01
  -6.6130000000000000e-01   0.0000000000000000e+00   1.2867999999999999e+00   5.1559999999999995e-01  -1.9000000000000000e-02  -4.3900000000000002e-02   2.1972999999999998e+00   4.8920000000000002e-01   3.1341999999999999e+00   4.2380000000000001e-01   2.2130000000000000e-01   2.1679999999999999e-01
  -5.0700000000000001e-01   1.3189999999999999e-01   1.0294000000000001e+00   3.9140000000000003e-01  -4.7600000000000003e-02  -6.1400000000000003e-02   2.2416999999999998e+00   6.0040000000000004e-01   2.0893999999999999e+00   4.9130000000000001e-01   3.0790000000000001e-01   2.0349999999999999e-01
  -4.4080000000000003e-01  -2.4179999999999999e-01   6.0050000000000003e-01   3.9140000000000003e-01  -8.5599999999999996e-02  -8.7700000000000000e-02   2.1751000000000000e+00   5.1139999999999997e-01   3.2212000000000001e+00   5.3939999999999999e-01   1.9239999999999999e-01   2.3000000000000001e-01
  -7.0530000000000004e-01  -3.2979999999999998e-01  -8.5800000000000001e-02   4.1049999999999998e-01  -3.8100000000000002e-02  -6.5799999999999997e-02   2.1307000000000000e+00   4.6689999999999998e-01   2.6989000000000001e+00   4.4309999999999999e-01   1.9239999999999999e-01   2.0349999999999999e-01
  -8.5960000000000003e-01   6.6000000000000003e-02   8.5780000000000001e-01   4.4869999999999999e-01  -7.6100000000000001e-02  -4.4000000000000003e-03   2.3748999999999998e+00   3.7800000000000000e-01   2.6118000000000001e+00   4.9130000000000001e-01   2.2130000000000000e-01   2.4329999999999999e-01
  -7.0530000000000004e-01  -8.7900000000000006e-02   2.5740000000000002e-01   3.7240000000000001e-01  -1.2370000000000000e-01  -2.6300000000000000e-02   2.1528999999999998e+00   4.4469999999999998e-01   3.2212000000000001e+00   4.0460000000000002e-01   2.2130000000000000e-01   2.0790000000000000e-01
  -5.2900000000000003e-01  -6.6000000000000003e-02   1.3725000000000001e+00   4.2009999999999997e-01  -9.5200000000000007e-02  -7.4499999999999997e-02   2.4192000000000000e+00   5.5589999999999995e-01   3.0470999999999999e+00   4.1420000000000001e-01   2.6939999999999997e-01   1.9020000000000001e-01
  -7.4939999999999996e-01  -1.9789999999999999e-01   4.2890000000000000e-01   3.5330000000000000e-01   9.4999999999999998e-03  -4.8200000000000000e-02   2.2639000000000000e+00   5.3369999999999995e-01   2.7858999999999998e+00   4.4309999999999999e-01   2.0210000000000000e-01   2.4770000000000000e-01
  -6.6130000000000000e-01  -8.7900000000000006e-02   3.4310000000000002e-01   4.0100000000000002e-01  -1.7130000000000001e-01  -6.5799999999999997e-02   2.1751000000000000e+00   3.7800000000000000e-01   2.4377000000000000e+00   5.8760000000000001e-01   2.6939999999999997e-01   1.9910000000000000e-01
  -6.3919999999999999e-01  -1.7590000000000000e-01   6.0050000000000003e-01   3.8190000000000002e-01  -7.6100000000000001e-02  -1.0090000000000000e-01   2.2416999999999998e+00   6.2260000000000004e-01   2.6118000000000001e+00   4.4309999999999999e-01   2.8870000000000001e-01   2.3000000000000001e-01
  -4.1880000000000001e-01  -1.7590000000000000e-01   1.0294000000000001e+00   4.4869999999999999e-01  -9.5200000000000007e-02  -6.5799999999999997e-02   2.2860999999999998e+00   6.2260000000000004e-01   2.2635999999999998e+00   5.4910000000000003e-01   2.0210000000000000e-01   2.4329999999999999e-01
  -5.9509999999999996e-01   6.6000000000000003e-02   6.8630000000000002e-01   3.5330000000000000e-01  -1.1420000000000000e-01  -6.5799999999999997e-02   2.2639000000000000e+00   6.2260000000000004e-01   2.8730000000000002e+00   3.6599999999999999e-01   1.8279999999999999e-01   2.0349999999999999e-01
  -6.3919999999999999e-01  -1.3189999999999999e-01   1.1152000000000000e+00   4.0100000000000002e-01  -1.9000000000000000e-02  -7.0199999999999999e-02   2.1528999999999998e+00   4.8920000000000002e-01   1.8283000000000000e+00   4.6239999999999998e-01   1.5400000000000000e-01   2.2120000000000001e-01
  -5.5110000000000003e-01  -1.5390000000000001e-01   7.7210000000000001e-01   4.1049999999999998e-01  -1.0470000000000000e-01  -7.0199999999999999e-02   2.1751000000000000e+00   3.3350000000000002e-01   2.6989000000000001e+00   4.9130000000000001e-01   2.0210000000000000e-01   2.2120000000000001e-01
  -5.5110000000000003e-01  -1.7590000000000000e-01   1.0294000000000001e+00   4.8690000000000000e-01  -6.6600000000000006e-02  -7.8899999999999998e-02   1.9975000000000001e+00   6.2260000000000004e-01   1.8283000000000000e+00   5.1049999999999995e-01   2.0210000000000000e-01   2.1229999999999999e-01
  -6.3919999999999999e-01  -6.6000000000000003e-02   1.1152000000000000e+00   4.2009999999999997e-01  -1.6180000000000000e-01  -6.5799999999999997e-02   2.1307000000000000e+00   5.7809999999999995e-01   2.5247000000000002e+00   4.2380000000000001e-01   2.4060000000000001e-01   2.4329999999999999e-01
  -7.0530000000000004e-01  -6.6000000000000003e-02   1.3725000000000001e+00   3.7240000000000001e-01  -1.9000000000000000e-02  -7.0199999999999999e-02   2.1751000000000000e+00   5.5589999999999995e-01   3.3953000000000002e+00   4.6239999999999998e-01   2.2130000000000000e-01   2.3440000000000000e-01
  -6.1719999999999997e-01  -6.6000000000000003e-02   8.5800000000000001e-02   4.4869999999999999e-01  -2.8500000000000001e-02  -4.3900000000000002e-02   2.2860999999999998e+00   6.0040000000000004e-01   2.7858999999999998e+00   4.8159999999999997e-01   6.7400000000000002e-02   2.3890000000000000e-01
  -5.9509999999999996e-01  -1.5390000000000001e-01   6.8630000000000002e-01   4.1049999999999998e-01  -3.8100000000000002e-02  -7.0199999999999999e-02   2.3083000000000000e+00   4.6689999999999998e-01   3.0470999999999999e+00   4.6239999999999998e-01   1.6360000000000000e-01   2.2120000000000001e-01
  -6.3919999999999999e-01  -1.9789999999999999e-01   1.2010000000000001e+00   3.5330000000000000e-01  -6.6600000000000006e-02  -6.5799999999999997e-02   2.0196999999999998e+00   5.7809999999999995e-01   1.7412000000000001e+00   3.4680000000000000e-01   1.8279999999999999e-01   2.1679999999999999e-01
  -5.5110000000000003e-01   1.0990000000000000e-01   6.8630000000000002e-01   4.6779999999999999e-01  -3.8100000000000002e-02  -7.0199999999999999e-02   2.1084999999999998e+00   5.1139999999999997e-01   2.3506000000000000e+00   4.2380000000000001e-01   2.5019999999999998e-01   2.2120000000000001e-01
  -8.1559999999999999e-01  -1.9789999999999999e-01   3.4310000000000002e-01   4.6779999999999999e-01   9.4999999999999998e-03  -8.3299999999999999e-02   2.2195000000000000e+00   5.1139999999999997e-01   2.3506000000000000e+00   4.2380000000000001e-01   2.4060000000000001e-01   1.9910000000000000e-01
  -6.8330000000000002e-01  -1.3189999999999999e-01   1.3725000000000001e+00   4.4869999999999999e-01  -4.7600000000000003e-02  -3.0700000000000002e-02   2.3304999999999998e+00   3.3350000000000002e-01   2.9600000000000000e+00   4.6239999999999998e-01   2.9830000000000001e-01   2.4770000000000000e-01
  -6.3919999999999999e-01   8.7900000000000006e-02   9.4359999999999999e-01   4.5829999999999999e-01   0.0000000000000000e+00  -5.2600000000000001e-02   2.1972999999999998e+00   4.2249999999999999e-01   2.9600000000000000e+00   5.1049999999999995e-01   2.1170000000000000e-01   2.0349999999999999e-01
  -5.0700000000000001e-01  -1.0990000000000000e-01   9.4359999999999999e-01   4.2009999999999997e-01  -1.1420000000000000e-01  -7.4499999999999997e-02   2.1084999999999998e+00   3.1130000000000002e-01   3.0470999999999999e+00   4.8159999999999997e-01   2.4060000000000001e-01   2.0790000000000000e-01
  -5.0700000000000001e-01  -2.6379999999999998e-01   1.3725000000000001e+00   4.6779999999999999e-01  -1.3320000000000001e-01  -2.6300000000000000e-02   2.1084999999999998e+00   3.7800000000000000e-01   3.3953000000000002e+00   4.6239999999999998e-01   2.8870000000000001e-01   2.0790000000000000e-01
  -7.0530000000000004e-01  -3.2979999999999998e-01   6.0050000000000003e-01   4.4869999999999999e-01  -1.1420000000000000e-01  -7.8899999999999998e-02   2.1528999999999998e+00   3.3350000000000002e-01   3.0470999999999999e+00   4.2380000000000001e-01   3.5599999999999998e-01   2.2559999999999999e-01
  -6.1719999999999997e-01  -2.1999999999999999e-02   9.4359999999999999e-01   4.2959999999999998e-01  -7.6100000000000001e-02  -3.9500000000000000e-02   2.2195000000000000e+00   5.3369999999999995e-01   2.9600000000000000e+00   4.6239999999999998e-01   1.6360000000000000e-01   2.3890000000000000e-01
  -6.1719999999999997e-01  -2.4179999999999999e-01   5.1470000000000005e-01   4.8690000000000000e-01  -6.6600000000000006e-02  -6.1400000000000003e-02   2.1751000000000000e+00   5.7809999999999995e-01   2.9600000000000000e+00   4.0460000000000002e-01   2.6939999999999997e-01   2.2120000000000001e-01
  -6.3919999999999999e-01   4.3999999999999997e-02   1.2010000000000001e+00   4.5829999999999999e-01  -9.5200000000000007e-02  -6.1400000000000003e-02   2.2639000000000000e+00   4.8920000000000002e-01   3.4824000000000002e+00   5.2020000000000000e-01   3.1750000000000000e-01   1.5920000000000001e-01
  -6.1719999999999997e-01   6.6000000000000003e-02   7.7210000000000001e-01   4.9650000000000000e-01  -9.5200000000000007e-02  -6.5799999999999997e-02   2.2639000000000000e+00   5.1139999999999997e-01   2.6989000000000001e+00   4.1420000000000001e-01   3.1750000000000000e-01   2.3890000000000000e-01
  -7.0530000000000004e-01   0.0000000000000000e+00   1.0294000000000001e+00   3.8190000000000002e-01  -1.5229999999999999e-01  -4.4000000000000003e-03   2.1972999999999998e+00   4.8920000000000002e-01   2.6118000000000001e+00   5.6830000000000003e-01   2.5979999999999998e-01   1.7690000000000000e-01
  -7.9349999999999998e-01  -1.5390000000000001e-01   4.2890000000000000e-01   4.7739999999999999e-01  -3.8100000000000002e-02  -9.2100000000000001e-02   2.2639000000000000e+00   6.2260000000000004e-01   2.7858999999999998e+00   5.1049999999999995e-01   2.3089999999999999e-01   2.3000000000000001e-01
  -6.3919999999999999e-01  -6.6000000000000003e-02   3.4310000000000002e-01   4.7739999999999999e-01  -1.2370000000000000e-01  -8.7700000000000000e-02   1.8200000000000001e+00   6.4480000000000004e-01   2.6118000000000001e+00   4.9130000000000001e-01   1.4430000000000001e-01   2.9189999999999999e-01
  -5.5110000000000003e-01   2.1999999999999999e-02   7.7210000000000001e-01   5.3469999999999995e-01  -1.0470000000000000e-01  -6.1400000000000003e-02   2.2195000000000000e+00   4.6689999999999998e-01   2.5247000000000002e+00   4.6239999999999998e-01   2.6939999999999997e-01   1.3270000000000001e-01
  -8.5960000000000003e-01  -6.6000000000000003e-02   1.2867999999999999e+00   4.5829999999999999e-01  -1.4269999999999999e-01  -3.9500000000000000e-02   2.1307000000000000e+00   4.0020000000000000e-01   2.3506000000000000e+00   4.1420000000000001e-01   2.1170000000000000e-01   2.5209999999999999e-01
  -7.4939999999999996e-01  -2.1999999999999999e-02  -3.4310000000000002e-01   4.0100000000000002e-01  -1.2370000000000000e-01  -3.5099999999999999e-02   2.3971000000000000e+00   5.5589999999999995e-01   2.7858999999999998e+00   5.0090000000000001e-01   1.5400000000000000e-01   2.3890000000000000e-01
  -7.4939999999999996e-01  -4.3999999999999997e-02   6.0050000000000003e-01   4.2959999999999998e-01  -1.3320000000000001e-01  -8.3299999999999999e-02   2.0419000000000000e+00   4.8920000000000002e-01   2.5247000000000002e+00   4.6239999999999998e-01   1.9239999999999999e-01   1.3710000000000000e-01
  -6.1719999999999997e-01  -1.7590000000000000e-01   1.0294000000000001e+00   4.9650000000000000e-01  -1.6180000000000000e-01  -3.0700000000000002e-02   2.0196999999999998e+00   4.2249999999999999e-01   2.5247000000000002e+00   4.5269999999999999e-01   2.5019999999999998e-01   1.8140000000000001e-01
  -6.6130000000000000e-01  -1.0990000000000000e-01   0.0000000000000000e+00   4.9650000000000000e-01  -1.3320000000000001e-01  -3.9500000000000000e-02   2.1084999999999998e+00   5.1139999999999997e-01   2.3506000000000000e+00   4.8159999999999997e-01   2.9830000000000001e-01   2.3000000000000001e-01
  -5.0700000000000001e-01  -1.5390000000000001e-01   6.8630000000000002e-01   4.8690000000000000e-01  -1.9000000000000000e-02  -1.3200000000000000e-02   2.1528999999999998e+00   5.3369999999999995e-01   2.2635999999999998e+00   4.8159999999999997e-01   1.9239999999999999e-01   2.2559999999999999e-01
  -5.5110000000000003e-01  -6.6000000000000003e-02   1.2867999999999999e+00   3.4370000000000001e-01  -1.4269999999999999e-01  -7.4499999999999997e-02   2.2195000000000000e+00   6.2260000000000004e-01   2.8730000000000002e+00   4.8159999999999997e-01   1.6360000000000000e-01   1.7249999999999999e-01
  -6.1719999999999997e-01  -1.9789999999999999e-01   9.4359999999999999e-01   3.5330000000000000e-01  -8.5599999999999996e-02  -8.8000000000000005e-03   2.2860999999999998e+00   5.7809999999999995e-01   2.8730000000000002e+00   5.1049999999999995e-01   2.5019999999999998e-01   2.3000000000000001e-01
  -5.0700000000000001e-01  -1.5390000000000001e-01   6.8630000000000002e-01   4.2959999999999998e-01  -9.5200000000000007e-02  -7.4499999999999997e-02   2.0863000000000000e+00   4.4469999999999998e-01   2.5247000000000002e+00   3.1790000000000002e-01   2.3089999999999999e-01   2.6100000000000001e-01
  -6.3919999999999999e-01  -2.1999999999999999e-02   1.2867999999999999e+00   4.2009999999999997e-01  -5.7099999999999998e-02  -7.8899999999999998e-02   2.2416999999999998e+00   4.8920000000000002e-01   1.9153000000000000e+00   4.9130000000000001e-01   1.1550000000000001e-01   1.9460000000000000e-01
  -6.1719999999999997e-01  -2.6379999999999998e-01   1.0294000000000001e+00   3.7240000000000001e-01  -4.7600000000000003e-02  -4.8200000000000000e-02   2.1307000000000000e+00   4.6689999999999998e-01   2.8730000000000002e+00   5.4910000000000003e-01   1.5400000000000000e-01   2.2120000000000001e-01
  -5.7310000000000005e-01  -2.1980000000000000e-01   7.7210000000000001e-01   4.5829999999999999e-01  -1.9980000000000001e-01  -8.7700000000000000e-02   2.2639000000000000e+00   3.7800000000000000e-01   2.7858999999999998e+00   4.0460000000000002e-01   2.0210000000000000e-01   2.4329999999999999e-01
  -7.0530000000000004e-01   2.1999999999999999e-02   6.0050000000000003e-01   4.2009999999999997e-01  -1.0470000000000000e-01  -9.6500000000000002e-02   2.0419000000000000e+00   5.7809999999999995e-01   2.4377000000000000e+00   3.9489999999999997e-01   1.9239999999999999e-01   2.1229999999999999e-01
  -7.0530000000000004e-01   0.0000000000000000e+00   2.5740000000000002e-01   4.3919999999999998e-01  -1.0470000000000000e-01  -8.3299999999999999e-02   2.2416999999999998e+00   6.0040000000000004e-01   2.6989000000000001e+00   4.2380000000000001e-01   1.9239999999999999e-01   1.6810000000000000e-01
  -7.0530000000000004e-01  -3.0780000000000002e-01  -8.5800000000000001e-02   4.2959999999999998e-01  -6.6600000000000006e-02  -2.6300000000000000e-02   2.1751000000000000e+00   6.0040000000000004e-01   3.2212000000000001e+00   4.7199999999999998e-01   2.3089999999999999e-01   1.8140000000000001e-01
  -6.6130000000000000e-01  -2.4179999999999999e-01   1.7160000000000000e-01   4.2009999999999997e-01  -1.0470000000000000e-01  -1.3589999999999999e-01   2.2860999999999998e+00   6.0040000000000004e-01   2.6118000000000001e+00   4.5269999999999999e-01   1.6360000000000000e-01   2.0790000000000000e-01
  -7.4939999999999996e-01  -6.6000000000000003e-02   2.5740000000000002e-01   5.1559999999999995e-01  -1.0470000000000000e-01  -4.8200000000000000e-02   2.2195000000000000e+00   5.1139999999999997e-01   2.6989000000000001e+00   5.6830000000000003e-01   1.8279999999999999e-01   2.3000000000000001e-01
  -8.3760000000000001e-01  -1.7590000000000000e-01   1.1152000000000000e+00   4.3919999999999998e-01  -7.6100000000000001e-02  -7.4499999999999997e-02   2.0863000000000000e+00   5.5589999999999995e-01   2.6989000000000001e+00   5.4910000000000003e-01   2.2130000000000000e-01   2.2120000000000001e-01
  -5.9509999999999996e-01  -1.3189999999999999e-01   9.4359999999999999e-01   5.1559999999999995e-01   0.0000000000000000e+00  -9.6500000000000002e-02   2.2416999999999998e+00   3.5580000000000001e-01   3.2212000000000001e+00   5.0090000000000001e-01   2.2130000000000000e-01   2.2559999999999999e-01
  -7.4939999999999996e-01  -2.4179999999999999e-01   5.1470000000000005e-01   3.7240000000000001e-01  -1.4269999999999999e-01  -3.0700000000000002e-02   2.1307000000000000e+00   5.5589999999999995e-01   2.7858999999999998e+00   4.6239999999999998e-01   1.7319999999999999e-01   2.0790000000000000e-01
  -6.8330000000000002e-01  -1.9789999999999999e-01   9.4359999999999999e-01   4.2959999999999998e-01  -1.1420000000000000e-01  -8.3299999999999999e-02   2.0863000000000000e+00   5.5589999999999995e-01   2.1764999999999999e+00   5.6830000000000003e-01   1.9239999999999999e-01   2.1679999999999999e-01
  -7.9349999999999998e-01   0.0000000000000000e+00   1.7160000000000000e-01   3.4370000000000001e-01  -1.3320000000000001e-01  -9.2100000000000001e-02   2.2639000000000000e+00   5.1139999999999997e-01   2.9600000000000000e+00   5.0090000000000001e-01   2.2130000000000000e-01   1.8579999999999999e-01
  -7.7149999999999996e-01   0.0000000000000000e+00   3.4310000000000002e-01   3.6280000000000001e-01  -1.4269999999999999e-01  -4.8200000000000000e-02   2.1528999999999998e+00   4.8920000000000002e-01   2.4377000000000000e+00   4.1420000000000001e-01   2.2130000000000000e-01   2.4329999999999999e-01
  -5.2900000000000003e-01  -8.7900000000000006e-02   9.4359999999999999e-01   3.7240000000000001e-01  -1.1420000000000000e-01  -3.9500000000000000e-02   2.0863000000000000e+00   4.6689999999999998e-01   2.3506000000000000e+00   5.1049999999999995e-01   2.4060000000000001e-01   2.2120000000000001e-01
  -5.7310000000000005e-01  -1.7590000000000000e-01   1.3725000000000001e+00   4.4869999999999999e-01  -5.7099999999999998e-02  -7.4499999999999997e-02   2.1084999999999998e+00   6.0040000000000004e-01   3.3953000000000002e+00   6.2609999999999999e-01   1.3469999999999999e-01   1.8140000000000001e-01
  -5.2900000000000003e-01   2.1999999999999999e-02   6.0050000000000003e-01   4.8690000000000000e-01  -5.7099999999999998e-02  -7.8899999999999998e-02   2.1084999999999998e+00   5.5589999999999995e-01   2.5247000000000002e+00   4.9130000000000001e-01   2.5019999999999998e-01   2.3440000000000000e-01
  -3.7469999999999998e-01   0.0000000000000000e+00   1.8872000000000000e+00   3.6280000000000001e-01  -3.8100000000000002e-02  -6.1400000000000003e-02   2.2639000000000000e+00   5.1139999999999997e-01   2.9600000000000000e+00   4.4309999999999999e-01   2.5979999999999998e-01   2.4329999999999999e-01
  -6.1719999999999997e-01  -8.7900000000000006e-02   7.7210000000000001e-01   4.2009999999999997e-01  -1.4269999999999999e-01  -6.5799999999999997e-02   2.1084999999999998e+00   7.1150000000000002e-01   2.6989000000000001e+00   4.8159999999999997e-01   2.1170000000000000e-01   2.0349999999999999e-01
  -7.0530000000000004e-01  -3.2979999999999998e-01   6.0050000000000003e-01   4.2959999999999998e-01  -6.6600000000000006e-02  -3.5099999999999999e-02   2.1084999999999998e+00   4.8920000000000002e-01   3.0470999999999999e+00   4.6239999999999998e-01   1.8279999999999999e-01   2.3000000000000001e-01
  -6.1719999999999997e-01   2.1999999999999999e-02   1.2867999999999999e+00   5.1559999999999995e-01  -1.0470000000000000e-01  -3.9500000000000000e-02   2.3304999999999998e+00   3.7800000000000000e-01   2.3506000000000000e+00   4.4309999999999999e-01   1.8279999999999999e-01   2.0790000000000000e-01
  -6.8330000000000002e-01  -1.9789999999999999e-01   6.8630000000000002e-01   4.2009999999999997e-01  -2.3790000000000000e-01  -8.3299999999999999e-02   2.1528999999999998e+00   6.8930000000000002e-01   2.6989000000000001e+00   4.4309999999999999e-01   1.7319999999999999e-01   2.2120000000000001e-01
  -4.6289999999999998e-01   0.0000000000000000e+00   7.7210000000000001e-01   3.5330000000000000e-01  -1.6180000000000000e-01  -7.4499999999999997e-02   2.1751000000000000e+00   4.6689999999999998e-01   1.9153000000000000e+00   4.8159999999999997e-01   1.7319999999999999e-01   2.0790000000000000e-01
  -4.1880000000000001e-01   1.0990000000000000e-01   0.0000000000000000e+00   4.4869999999999999e-01  -9.5200000000000007e-02  -3.5099999999999999e-02   2.2416999999999998e+00   4.2249999999999999e-01   3.1341999999999999e+00   4.9130000000000001e-01   2.4060000000000001e-01   2.2559999999999999e-01
  -6.6130000000000000e-01  -1.9789999999999999e-01   8.5780000000000001e-01   4.1049999999999998e-01   0.0000000000000000e+00  -5.7000000000000002e-02   2.4636000000000000e+00   4.6689999999999998e-01   2.6989000000000001e+00   4.8159999999999997e-01   1.9239999999999999e-01   2.4770000000000000e-01
  -7.0530000000000004e-01  -1.3189999999999999e-01   9.4359999999999999e-01   3.9140000000000003e-01  -9.5200000000000007e-02  -3.9500000000000000e-02   2.2639000000000000e+00   6.4480000000000004e-01   3.1341999999999999e+00   4.6239999999999998e-01   2.5019999999999998e-01   1.9020000000000001e-01
  -7.9349999999999998e-01  -2.1999999999999999e-02   2.5740000000000002e-01   5.5379999999999996e-01  -1.3320000000000001e-01  -9.6500000000000002e-02   2.3304999999999998e+00   5.7809999999999995e-01   2.6118000000000001e+00   3.5639999999999999e-01   2.5019999999999998e-01   1.9460000000000000e-01
  -7.4939999999999996e-01  -4.3999999999999997e-02  -2.5740000000000002e-01   5.6330000000000002e-01  -1.9030000000000000e-01  -9.2100000000000001e-02   2.0863000000000000e+00   3.7800000000000000e-01   2.3506000000000000e+00   4.9130000000000001e-01   1.6360000000000000e-01   2.1679999999999999e-01
  -7.2740000000000005e-01  -1.7590000000000000e-01   3.4310000000000002e-01   3.7240000000000001e-01  -1.6180000000000000e-01  -9.6500000000000002e-02   2.1528999999999998e+00   5.7809999999999995e-01   2.0024000000000002e+00   4.8159999999999997e-01   1.8279999999999999e-01   2.3440000000000000e-01
  -6.6130000000000000e-01  -1.0990000000000000e-01   6.8630000000000002e-01   4.1049999999999998e-01  -9.5200000000000007e-02  -3.0700000000000002e-02   2.1084999999999998e+00   4.4469999999999998e-01   2.5247000000000002e+00   4.1420000000000001e-01   1.5400000000000000e-01   2.2120000000000001e-01
  -6.8330000000000002e-01  -1.3189999999999999e-01   3.4310000000000002e-01   5.0600000000000001e-01  -4.7600000000000003e-02  -5.2600000000000001e-02   2.1751000000000000e+00   4.6689999999999998e-01   2.4377000000000000e+00   4.8159999999999997e-01   1.3469999999999999e-01   2.0349999999999999e-01
  -8.1559999999999999e-01  -6.6000000000000003e-02   0.0000000000000000e+00   4.4869999999999999e-01  -1.8079999999999999e-01  -7.0199999999999999e-02   2.1084999999999998e+00   5.1139999999999997e-01   2.6989000000000001e+00   4.9130000000000001e-01   1.8279999999999999e-01   2.0790000000000000e-01
  -7.2740000000000005e-01  -6.6000000000000003e-02   7.7210000000000001e-01   3.6280000000000001e-01  -1.4269999999999999e-01  -8.7700000000000000e-02   2.2195000000000000e+00   6.0040000000000004e-01   2.0024000000000002e+00   4.3350000000000000e-01   2.2130000000000000e-01   2.2559999999999999e-01
  -6.3919999999999999e-01  -1.9789999999999999e-01   5.1470000000000005e-01   4.0100000000000002e-01  -1.0470000000000000e-01  -6.5799999999999997e-02   2.1307000000000000e+00   5.3369999999999995e-01   3.2212000000000001e+00   5.7799999999999996e-01   2.5979999999999998e-01   2.0790000000000000e-01
  -7.9349999999999998e-01  -1.3189999999999999e-01   9.4359999999999999e-01   3.6280000000000001e-01  -9.5200000000000007e-02  -1.0520000000000000e-01   2.2639000000000000e+00   4.0020000000000000e-01   1.7412000000000001e+00   5.3939999999999999e-01   2.1170000000000000e-01   2.1229999999999999e-01
  -5.7310000000000005e-01  -2.1999999999999999e-02  -1.7160000000000000e-01   4.7739999999999999e-01  -8.5599999999999996e-02  -7.8899999999999998e-02   2.1751000000000000e+00   4.2249999999999999e-01   2.8730000000000002e+00   4.6239999999999998e-01   2.5979999999999998e-01   1.9910000000000000e-01
  -6.8330000000000002e-01  -8.7900000000000006e-02   2.5740000000000002e-01   5.1559999999999995e-01  -1.0470000000000000e-01  -7.4499999999999997e-02   2.1751000000000000e+00   4.8920000000000002e-01   2.1764999999999999e+00   4.3350000000000000e-01   1.3469999999999999e-01   1.9460000000000000e-01
  -7.4939999999999996e-01  -1.3189999999999999e-01   1.7160000000000000e-01   5.3469999999999995e-01  -6.6600000000000006e-02  -4.8200000000000000e-02   2.3971000000000000e+00   6.6710000000000003e-01   2.5247000000000002e+00   4.0460000000000002e-01   2.3089999999999999e-01   1.5479999999999999e-01
  -4.6289999999999998e-01  -1.3189999999999999e-01   1.2010000000000001e+00   4.1049999999999998e-01  -9.5200000000000007e-02  -6.5799999999999997e-02   2.3527000000000000e+00   4.4469999999999998e-01   2.7858999999999998e+00   4.3350000000000000e-01   2.2130000000000000e-01   1.9460000000000000e-01
  -5.9509999999999996e-01  -3.0780000000000002e-01   6.8630000000000002e-01   4.2959999999999998e-01   0.0000000000000000e+00  -7.0199999999999999e-02   2.1972999999999998e+00   4.6689999999999998e-01   2.6118000000000001e+00   4.5269999999999999e-01   1.9239999999999999e-01   2.3890000000000000e-01
  -7.9349999999999998e-01  -1.5390000000000001e-01   4.2890000000000000e-01   4.4869999999999999e-01  -2.8500000000000001e-02  -1.7500000000000002e-02   2.1751000000000000e+00   4.4469999999999998e-01   2.7858999999999998e+00   4.6239999999999998e-01   7.6999999999999999e-02   2.3000000000000001e-01
  -7.0530000000000004e-01  -2.1999999999999999e-02   1.2867999999999999e+00   4.3919999999999998e-01  -1.8079999999999999e-01  -4.8200000000000000e-02   2.2195000000000000e+00   7.5600000000000001e-01   2.0024000000000002e+00   4.1420000000000001e-01   2.2130000000000000e-01   1.9910000000000000e-01
  -6.6130000000000000e-01  -2.1999999999999999e-02   5.1470000000000005e-01   4.5829999999999999e-01  -1.1420000000000000e-01  -6.5799999999999997e-02   2.2195000000000000e+00   4.4469999999999998e-01   2.7858999999999998e+00   4.6239999999999998e-01   1.3469999999999999e-01   2.4329999999999999e-01
  -4.8490000000000000e-01  -1.0990000000000000e-01   8.5780000000000001e-01   4.2959999999999998e-01  -2.8500000000000001e-02  -3.9500000000000000e-02   2.2639000000000000e+00   4.2249999999999999e-01   2.6989000000000001e+00   4.5269999999999999e-01   1.4430000000000001e-01   2.1229999999999999e-01
  -7.2740000000000005e-01  -3.2979999999999998e-01   4.2890000000000000e-01   4.4869999999999999e-01  -1.5229999999999999e-01  -6.5799999999999997e-02   2.5080000000000000e+00   4.6689999999999998e-01   2.6118000000000001e+00   4.7199999999999998e-01   2.2130000000000000e-01   1.9910000000000000e-01
  -7.0530000000000004e-01  -2.4179999999999999e-01   8.5800000000000001e-02   3.8190000000000002e-01  -1.1420000000000000e-01  -9.2100000000000001e-02   2.1972999999999998e+00   4.6689999999999998e-01   3.3953000000000002e+00   4.7199999999999998e-01   2.1170000000000000e-01   2.0349999999999999e-01
  -5.7310000000000005e-01  -6.6000000000000003e-02   9.4359999999999999e-01   4.3919999999999998e-01  -7.6100000000000001e-02  -1.3200000000000000e-02   2.2860999999999998e+00   3.3350000000000002e-01   3.2212000000000001e+00   4.4309999999999999e-01   2.8870000000000001e-01   2.3440000000000000e-01
  -5.5110000000000003e-01  -1.3189999999999999e-01   8.5780000000000001e-01   4.2009999999999997e-01  -4.7600000000000003e-02  -7.4499999999999997e-02   2.1084999999999998e+00   6.2260000000000004e-01   3.0470999999999999e+00   4.4309999999999999e-01   2.4060000000000001e-01   1.9460000000000000e-01
  -7.7149999999999996e-01  -1.3189999999999999e-01   6.8630000000000002e-01   4.1049999999999998e-01  -4.7600000000000003e-02  -3.5099999999999999e-02   2.1084999999999998e+00   4.2249999999999999e-01   2.5247000000000002e+00   4.0460000000000002e-01   1.9239999999999999e-01   2.0349999999999999e-01
  -8.5960000000000003e-01  -4.3999999999999997e-02   9.4359999999999999e-01   4.1049999999999998e-01  -1.4269999999999999e-01  -6.5799999999999997e-02   2.0863000000000000e+00   2.6679999999999998e-01   2.6118000000000001e+00   4.9130000000000001e-01   2.2130000000000000e-01   2.1229999999999999e-01
  -5.2900000000000003e-01  -1.9789999999999999e-01   1.1152000000000000e+00   4.0100000000000002e-01  -2.0930000000000001e-01  -7.4499999999999997e-02   2.4857999999999998e+00   4.2249999999999999e-01   2.3506000000000000e+00   4.7199999999999998e-01   1.5400000000000000e-01   1.8579999999999999e-01
  -6.3919999999999999e-01  -2.1980000000000000e-01   1.7157000000000000e+00   4.2009999999999997e-01  -2.8500000000000001e-02  -5.7000000000000002e-02   2.1751000000000000e+00   3.3350000000000002e-01   2.6118000000000001e+00   5.5869999999999997e-01   2.1170000000000000e-01   2.3000000000000001e-01
  -7.7149999999999996e-01  -2.1999999999999999e-02   4.2890000000000000e-01   2.5779999999999997e-01  -7.6100000000000001e-02  -6.5799999999999997e-02   2.1307000000000000e+00   6.0040000000000004e-01   2.5247000000000002e+00   3.8529999999999998e-01   1.8279999999999999e-01   2.1229999999999999e-01
  -5.9509999999999996e-01  -6.6000000000000003e-02   8.5780000000000001e-01   5.1559999999999995e-01  -8.5599999999999996e-02  -7.4499999999999997e-02   1.8866000000000001e+00   4.6689999999999998e-01   2.7858999999999998e+00   4.6239999999999998e-01   1.3469999999999999e-01   2.2559999999999999e-01
  -5.7310000000000005e-01  -2.1999999999999999e-02   9.4359999999999999e-01   3.9140000000000003e-01  -1.0470000000000000e-01  -5.2600000000000001e-02   2.4413999999999998e+00   4.2249999999999999e-01   1.9153000000000000e+00   5.1049999999999995e-01   2.8870000000000001e-01   2.3000000000000001e-01
  -7.2740000000000005e-01  -2.1999999999999999e-02   1.3725000000000001e+00   5.0600000000000001e-01  -9.5200000000000007e-02  -5.7000000000000002e-02   2.2860999999999998e+00   5.5589999999999995e-01   2.5247000000000002e+00   5.1049999999999995e-01   2.7900000000000003e-01   1.8140000000000001e-01
  -6.8330000000000002e-01  -1.3189999999999999e-01   6.8630000000000002e-01   4.9650000000000000e-01  -9.5200000000000007e-02  -6.5799999999999997e-02   2.0863000000000000e+00   3.3350000000000002e-01   2.6989000000000001e+00   4.5269999999999999e-01   2.7900000000000003e-01   2.3440000000000000e-01
  -5.5110000000000003e-01  -1.7590000000000000e-01   6.8630000000000002e-01   4.8690000000000000e-01   1.9000000000000000e-02  -9.6500000000000002e-02   2.1084999999999998e+00   4.4469999999999998e-01   2.6118000000000001e+00   4.4309999999999999e-01   2.3089999999999999e-01   2.2559999999999999e-01
  -8.1559999999999999e-01  -1.7590000000000000e-01   6.0050000000000003e-01   4.5829999999999999e-01  -6.6600000000000006e-02  -4.8200000000000000e-02   2.1751000000000000e+00   2.6679999999999998e-01   2.6989000000000001e+00   4.3350000000000000e-01   2.6939999999999997e-01   2.2559999999999999e-01
  -6.6130000000000000e-01  -3.2979999999999998e-01   6.0050000000000003e-01   3.8190000000000002e-01  -9.5200000000000007e-02  -5.2600000000000001e-02   2.1751000000000000e+00   4.6689999999999998e-01   2.6989000000000001e+00   4.3350000000000000e-01   1.8279999999999999e-01   2.2120000000000001e-01
  -7.0530000000000004e-01  -4.3999999999999997e-02  -1.7160000000000000e-01   4.5829999999999999e-01  -9.4999999999999998e-03  -8.7700000000000000e-02   2.3083000000000000e+00   4.2249999999999999e-01   2.8730000000000002e+00   4.1420000000000001e-01   1.5400000000000000e-01   2.6540000000000002e-01
  -7.0530000000000004e-01  -4.3999999999999997e-02   8.5780000000000001e-01   3.4370000000000001e-01  -1.2370000000000000e-01  -8.3299999999999999e-02   2.4192000000000000e+00   2.0010000000000000e-01   2.3506000000000000e+00   5.2980000000000005e-01   2.0210000000000000e-01   2.3440000000000000e-01
  -7.0530000000000004e-01  -1.3189999999999999e-01   7.7210000000000001e-01   3.7240000000000001e-01  -5.7099999999999998e-02  -8.3299999999999999e-02   2.0863000000000000e+00   4.0020000000000000e-01   3.1341999999999999e+00   3.5639999999999999e-01   2.2130000000000000e-01   2.1679999999999999e-01
  -5.2900000000000003e-01   1.0990000000000000e-01   1.3725000000000001e+00   3.5330000000000000e-01  -1.2370000000000000e-01  -6.5799999999999997e-02   1.9975000000000001e+00   4.6689999999999998e-01   2.8730000000000002e+00   4.6239999999999998e-01   2.0210000000000000e-01   2.0790000000000000e-01
  -6.3919999999999999e-01  -1.9789999999999999e-01   4.2890000000000000e-01   4.3919999999999998e-01  -5.7099999999999998e-02  -6.1400000000000003e-02   2.1084999999999998e+00   6.2260000000000004e-01   2.6989000000000001e+00   4.0460000000000002e-01   2.3089999999999999e-01   2.2559999999999999e-01
  -6.1719999999999997e-01  -2.6379999999999998e-01  -8.5800000000000001e-02   4.7739999999999999e-01  -2.1890000000000001e-01  -7.4499999999999997e-02   2.1528999999999998e+00   6.6710000000000003e-01   2.9600000000000000e+00   4.8159999999999997e-01   2.2130000000000000e-01   1.9020000000000001e-01
  -6.8330000000000002e-01  -8.7900000000000006e-02   6.0050000000000003e-01   4.6779999999999999e-01  -4.7600000000000003e-02  -1.0520000000000000e-01   2.1307000000000000e+00   5.5589999999999995e-01   2.6989000000000001e+00   4.2380000000000001e-01   2.9830000000000001e-01   1.9460000000000000e-01
  -5.5110000000000003e-01   2.1999999999999999e-02   6.0050000000000003e-01   4.1049999999999998e-01  -1.9000000000000000e-02  -4.8200000000000000e-02   2.1307000000000000e+00   5.3369999999999995e-01   2.3506000000000000e+00   4.6239999999999998e-01   2.5979999999999998e-01   2.1679999999999999e-01
  -8.8170000000000004e-01  -1.0990000000000000e-01   9.4359999999999999e-01   4.1049999999999998e-01  -1.0470000000000000e-01  -4.8200000000000000e-02   2.3304999999999998e+00   5.1139999999999997e-01   1.9153000000000000e+00   5.0090000000000001e-01   2.6939999999999997e-01   2.4770000000000000e-01
  -7.0530000000000004e-01   0.0000000000000000e+00   5.1470000000000005e-01   5.1559999999999995e-01  -1.1420000000000000e-01  -4.8200000000000000e-02   1.9975000000000001e+00   3.1130000000000002e-01   2.6118000000000001e+00   4.0460000000000002e-01   2.1170000000000000e-01   1.9910000000000000e-01
  -8.3760000000000001e-01  -6.6000000000000003e-02   6.0050000000000003e-01   5.0600000000000001e-01  -7.6100000000000001e-02  -4.8200000000000000e-02   2.3083000000000000e+00   5.1139999999999997e-01   2.5247000000000002e+00   4.4309999999999999e-01   2.0210000000000000e-01   2.3890000000000000e-01
  -7.2740000000000005e-01  -3.0780000000000002e-01   3.4310000000000002e-01   3.3420000000000000e-01  -1.3320000000000001e-01  -6.1400000000000003e-02   2.2639000000000000e+00   4.2249999999999999e-01   2.5247000000000002e+00   4.7199999999999998e-01   3.0790000000000001e-01   2.0790000000000000e-01
  -6.6130000000000000e-01  -6.6000000000000003e-02   9.4359999999999999e-01   4.0100000000000002e-01  -1.3320000000000001e-01  -7.4499999999999997e-02   2.2639000000000000e+00   4.2249999999999999e-01   2.1764999999999999e+00   4.4309999999999999e-01   2.2130000000000000e-01   2.1229999999999999e-01
  -6.6130000000000000e-01  -1.5390000000000001e-01   6.0050000000000003e-01   4.8690000000000000e-01  -1.2370000000000000e-01  -7.8899999999999998e-02   2.2639000000000000e+00   5.3369999999999995e-01   3.0470999999999999e+00   4.5269999999999999e-01   1.9239999999999999e-01   1.9020000000000001e-01
  -8.3760000000000001e-01  -2.1980000000000000e-01   1.3725000000000001e+00   5.0600000000000001e-01  -1.4269999999999999e-01  -8.3299999999999999e-02   2.2416999999999998e+00   5.1139999999999997e-01   2.7858999999999998e+00   4.1420000000000001e-01   1.7319999999999999e-01   2.2120000000000001e-01
  -7.4939999999999996e-01  -1.7590000000000000e-01   1.3725000000000001e+00   3.9140000000000003e-01  -9.5200000000000007e-02  -5.7000000000000002e-02   2.0419000000000000e+00   6.2260000000000004e-01   2.7858999999999998e+00   4.0460000000000002e-01   2.2130000000000000e-01   2.2559999999999999e-01
  -7.7149999999999996e-01  -4.3999999999999997e-02   7.7210000000000001e-01   4.9650000000000000e-01  -5.7099999999999998e-02  -7.8899999999999998e-02   2.2639000000000000e+00   4.6689999999999998e-01   2.5247000000000002e+00   4.8159999999999997e-01   1.7319999999999999e-01   1.9020000000000001e-01
  -6.3919999999999999e-01  -1.3189999999999999e-01   3.4310000000000002e-01   4.7739999999999999e-01  -9.5200000000000007e-02  -1.2280000000000001e-01   2.2860999999999998e+00   4.4469999999999998e-01   2.6118000000000001e+00   5.7799999999999996e-01   1.5400000000000000e-01   2.2559999999999999e-01
  -5.9509999999999996e-01  -4.3999999999999997e-02   6.0050000000000003e-01   3.4370000000000001e-01  -1.1420000000000000e-01  -9.2100000000000001e-02   2.2860999999999998e+00   4.2249999999999999e-01   2.8730000000000002e+00   4.2380000000000001e-01   2.5979999999999998e-01   1.9460000000000000e-01
  -6.3919999999999999e-01  -2.1999999999999999e-02   6.0050000000000003e-01   4.1049999999999998e-01  -7.6100000000000001e-02  -6.5799999999999997e-02   2.2639000000000000e+00   5.3369999999999995e-01   2.8730000000000002e+00   4.8159999999999997e-01   2.2130000000000000e-01   2.5209999999999999e-01
  -5.5110000000000003e-01  -1.9789999999999999e-01   8.5800000000000001e-02   4.2959999999999998e-01  -8.5599999999999996e-02  -9.2100000000000001e-02   2.4192000000000000e+00   4.0020000000000000e-01   2.6118000000000001e+00   4.1420000000000001e-01   2.2130000000000000e-01   2.2559999999999999e-01
  -7.4939999999999996e-01  -8.7900000000000006e-02   1.1152000000000000e+00   2.9599999999999999e-01  -2.8500000000000001e-02  -5.2600000000000001e-02   2.1307000000000000e+00   3.7800000000000000e-01   2.2635999999999998e+00   4.7199999999999998e-01   2.4060000000000001e-01   1.7690000000000000e-01
  -5.2900000000000003e-01  -1.0990000000000000e-01   8.5780000000000001e-01   3.7240000000000001e-01  -2.1890000000000001e-01  -6.5799999999999997e-02   2.3083000000000000e+00   4.6689999999999998e-01   2.6989000000000001e+00   4.4309999999999999e-01   1.8279999999999999e-01   1.9910000000000000e-01
  -6.6130000000000000e-01  -8.7900000000000006e-02   3.4310000000000002e-01   4.2009999999999997e-01  -9.5200000000000007e-02  -1.0520000000000000e-01   2.3304999999999998e+00   5.3369999999999995e-01   2.1764999999999999e+00   4.6239999999999998e-01   2.3089999999999999e-01   2.2559999999999999e-01
  -7.9349999999999998e-01  -1.9789999999999999e-01  -8.5800000000000001e-02   4.8690000000000000e-01  -1.9030000000000000e-01  -3.5099999999999999e-02   2.1528999999999998e+00   6.0040000000000004e-01   3.1341999999999999e+00   4.3350000000000000e-01   1.3469999999999999e-01   2.5209999999999999e-01
  -7.7149999999999996e-01   8.7900000000000006e-02   3.4310000000000002e-01   4.2959999999999998e-01  -1.8079999999999999e-01  -8.8000000000000005e-03   2.3748999999999998e+00   4.2249999999999999e-01   2.6118000000000001e+00   4.6239999999999998e-01   2.1170000000000000e-01   2.3440000000000000e-01
  -7.4939999999999996e-01   8.7900000000000006e-02   4.2890000000000000e-01   4.0100000000000002e-01  -9.4999999999999998e-03  -7.4499999999999997e-02   1.9975000000000001e+00   6.2260000000000004e-01   2.6989000000000001e+00   2.5050000000000000e-01   2.6939999999999997e-01   2.2120000000000001e-01
  -5.9509999999999996e-01   4.3999999999999997e-02   5.1470000000000005e-01   4.4869999999999999e-01   0.0000000000000000e+00  -9.2100000000000001e-02   2.0640999999999998e+00   5.3369999999999995e-01   2.6989000000000001e+00   3.4680000000000000e-01   1.6360000000000000e-01   2.1229999999999999e-01
  -4.8490000000000000e-01  -8.7900000000000006e-02   2.5740000000000002e-01   4.7739999999999999e-01  -7.6100000000000001e-02  -2.1899999999999999e-02   2.2416999999999998e+00   6.0040000000000004e-01   2.6989000000000001e+00   5.2020000000000000e-01   2.8870000000000001e-01   1.8579999999999999e-01
  -5.9509999999999996e-01   2.1999999999999999e-02   6.0050000000000003e-01   5.6330000000000002e-01  -1.0470000000000000e-01  -7.4499999999999997e-02   2.0196999999999998e+00   5.3369999999999995e-01   2.0893999999999999e+00   4.5269999999999999e-01   1.5400000000000000e-01   2.1229999999999999e-01
  -6.3919999999999999e-01  -8.7900000000000006e-02   8.5780000000000001e-01   4.2959999999999998e-01  -8.5599999999999996e-02  -1.0960000000000000e-01   2.3527000000000000e+00   4.8920000000000002e-01   3.4824000000000002e+00   4.5269999999999999e-01   1.8279999999999999e-01   2.3440000000000000e-01
  -5.5110000000000003e-01  -6.6000000000000003e-02   1.2010000000000001e+00   4.1049999999999998e-01  -1.4269999999999999e-01  -8.3299999999999999e-02   2.1751000000000000e+00   5.1139999999999997e-01   2.6989000000000001e+00   5.2020000000000000e-01   1.7319999999999999e-01   2.5659999999999999e-01
  -6.6130000000000000e-01  -8.7900000000000006e-02   8.5780000000000001e-01   4.6779999999999999e-01  -1.0470000000000000e-01  -6.5799999999999997e-02   2.2860999999999998e+00   3.5580000000000001e-01   2.6989000000000001e+00   4.6239999999999998e-01   1.8279999999999999e-01   1.9910000000000000e-01
  -4.1880000000000001e-01   0.0000000000000000e+00   8.5800000000000001e-02   4.4869999999999999e-01  -1.4269999999999999e-01  -6.1400000000000003e-02   2.0196999999999998e+00   6.8930000000000002e-01   2.6118000000000001e+00   3.4680000000000000e-01   1.7319999999999999e-01   1.9020000000000001e-01
  -7.9349999999999998e-01   0.0000000000000000e+00   6.0050000000000003e-01   4.1049999999999998e-01  -3.8100000000000002e-02  -5.7000000000000002e-02   2.2639000000000000e+00   3.1130000000000002e-01   1.8283000000000000e+00   5.1049999999999995e-01   1.9239999999999999e-01   2.2559999999999999e-01
  -7.0530000000000004e-01  -1.9789999999999999e-01   2.5740000000000002e-01   4.4869999999999999e-01  -1.4269999999999999e-01  -7.0199999999999999e-02   2.1751000000000000e+00   5.5589999999999995e-01   2.9600000000000000e+00   4.8159999999999997e-01   2.5979999999999998e-01   2.5659999999999999e-01
  -6.8330000000000002e-01  -1.7590000000000000e-01   1.0294000000000001e+00   4.6779999999999999e-01  -4.7600000000000003e-02  -7.8899999999999998e-02   2.2416999999999998e+00   6.0040000000000004e-01   3.3953000000000002e+00   4.2380000000000001e-01   2.5979999999999998e-01   2.0790000000000000e-01
  -6.6130000000000000e-01  -1.3189999999999999e-01   9.4359999999999999e-01   3.5330000000000000e-01  -1.3320000000000001e-01  -1.0960000000000000e-01   1.9088000000000001e+00   3.5580000000000001e-01   3.1341999999999999e+00   3.7569999999999998e-01   1.4430000000000001e-01   1.5920000000000001e-01
  -4.8490000000000000e-01  -4.6170000000000000e-01   8.5800000000000001e-02   5.2510000000000001e-01  -1.0470000000000000e-01  -7.8899999999999998e-02   2.2416999999999998e+00   4.6689999999999998e-01   2.3506000000000000e+00   4.7199999999999998e-01   2.5019999999999998e-01   2.0349999999999999e-01
  -5.0700000000000001e-01   2.1999999999999999e-02   4.2890000000000000e-01   4.0100000000000002e-01  -1.2370000000000000e-01  -9.6500000000000002e-02   2.3083000000000000e+00   4.6689999999999998e-01   2.0893999999999999e+00   5.4910000000000003e-01   1.9239999999999999e-01   2.3440000000000000e-01
  -5.7310000000000005e-01  -8.7900000000000006e-02   7.7210000000000001e-01   4.1049999999999998e-01  -8.5599999999999996e-02  -4.3900000000000002e-02   2.0863000000000000e+00   4.4469999999999998e-01   2.5247000000000002e+00   5.0090000000000001e-01   1.2509999999999999e-01   2.1679999999999999e-01
  -6.8330000000000002e-01  -8.7900000000000006e-02   1.2010000000000001e+00   4.2009999999999997e-01  -1.0470000000000000e-01  -1.7500000000000002e-02   2.2639000000000000e+00   6.8930000000000002e-01   2.7858999999999998e+00   5.0090000000000001e-01   2.8870000000000001e-01   1.9460000000000000e-01
  -4.1880000000000001e-01  -1.7590000000000000e-01   6.0050000000000003e-01   3.7240000000000001e-01  -7.6100000000000001e-02  -8.7700000000000000e-02   2.1972999999999998e+00   3.3350000000000002e-01   1.9153000000000000e+00   4.3350000000000000e-01   2.4060000000000001e-01   2.4329999999999999e-01
  -5.7310000000000005e-01  -2.6379999999999998e-01   6.0050000000000003e-01   4.8690000000000000e-01  -1.1420000000000000e-01  -1.0960000000000000e-01   2.1751000000000000e+00   6.0040000000000004e-01   2.6989000000000001e+00   4.4309999999999999e-01   2.5019999999999998e-01   2.1229999999999999e-01
  -7.0530000000000004e-01   8.7900000000000006e-02  -2.5740000000000002e-01   5.5379999999999996e-01  -1.1420000000000000e-01  -6.1400000000000003e-02   2.1307000000000000e+00   4.8920000000000002e-01   2.4377000000000000e+00   4.3350000000000000e-01   2.3089999999999999e-01   2.3440000000000000e-01
  -7.2740000000000005e-01   0.0000000000000000e+00   3.4310000000000002e-01   3.6280000000000001e-01  -1.5229999999999999e-01  -5.2600000000000001e-02   2.1751000000000000e+00   6.2260000000000004e-01   2.6118000000000001e+00   4.7199999999999998e-01   2.6939999999999997e-01   2.1679999999999999e-01
  -7.0530000000000004e-01  -6.6000000000000003e-02   1.1152000000000000e+00   5.5379999999999996e-01  -5.7099999999999998e-02  -7.0199999999999999e-02   2.1528999999999998e+00   6.0040000000000004e-01   3.1341999999999999e+00   4.0460000000000002e-01   3.0790000000000001e-01   2.1229999999999999e-01
  -7.2740000000000005e-01  -1.0990000000000000e-01   6.0050000000000003e-01   4.6779999999999999e-01  -9.4999999999999998e-03  -9.6500000000000002e-02   2.1751000000000000e+00   5.1139999999999997e-01   3.3083000000000000e+00   5.1049999999999995e-01   1.8279999999999999e-01   2.2120000000000001e-01
  -7.0530000000000004e-01  -1.0990000000000000e-01   2.5740000000000002e-01   4.2009999999999997e-01  -2.8500000000000001e-02  -4.8200000000000000e-02   2.1972999999999998e+00   6.2260000000000004e-01   3.2212000000000001e+00   4.1420000000000001e-01   2.4060000000000001e-01   2.2120000000000001e-01
  -5.7310000000000005e-01   4.3999999999999997e-02   9.4359999999999999e-01   5.2510000000000001e-01  -6.6600000000000006e-02  -8.8000000000000005e-03   2.1084999999999998e+00   4.8920000000000002e-01   2.8730000000000002e+00   5.9719999999999995e-01   1.7319999999999999e-01   1.8579999999999999e-01
  -5.0700000000000001e-01  -2.4179999999999999e-01   1.7160000000000000e-01   5.0600000000000001e-01  -1.1420000000000000e-01  -3.9500000000000000e-02   2.0863000000000000e+00   6.4480000000000004e-01   1.8283000000000000e+00   5.0090000000000001e-01   1.3469999999999999e-01   2.4770000000000000e-01
  -8.5960000000000003e-01   6.6000000000000003e-02   3.4310000000000002e-01   3.8190000000000002e-01  -6.6600000000000006e-02  -5.7000000000000002e-02   2.3083000000000000e+00   4.4469999999999998e-01   2.2635999999999998e+00   4.6239999999999998e-01   1.8279999999999999e-01   2.5209999999999999e-01
  -9.0369999999999995e-01  -2.1999999999999999e-02   1.3725000000000001e+00   5.0600000000000001e-01  -5.7099999999999998e-02  -5.2600000000000001e-02   2.4857999999999998e+00   5.1139999999999997e-01   1.7412000000000001e+00   5.2980000000000005e-01   2.6939999999999997e-01   2.6100000000000001e-01
  -6.6130000000000000e-01  -1.0990000000000000e-01   6.0050000000000003e-01   4.4869999999999999e-01  -6.6600000000000006e-02  -7.8899999999999998e-02   2.3971000000000000e+00   5.5589999999999995e-01   2.3506000000000000e+00   3.8529999999999998e-01   2.1170000000000000e-01   2.0349999999999999e-01
  -7.0530000000000004e-01  -1.9789999999999999e-01  -8.5800000000000001e-02   3.6280000000000001e-01  -1.4269999999999999e-01  -2.6300000000000000e-02   2.1972999999999998e+00   4.6689999999999998e-01   2.9600000000000000e+00   4.5269999999999999e-01   1.7319999999999999e-01   2.3000000000000001e-01
  -8.1559999999999999e-01  -1.3189999999999999e-01   5.1470000000000005e-01   4.2959999999999998e-01   0.0000000000000000e+00  -4.8200000000000000e-02   2.1307000000000000e+00   6.0040000000000004e-01   2.4377000000000000e+00   4.8159999999999997e-01   1.9239999999999999e-01   2.5659999999999999e-01
  -7.4939999999999996e-01  -6.6000000000000003e-02  -8.5800000000000001e-02   4.7739999999999999e-01  -1.9000000000000000e-02  -8.7700000000000000e-02   2.0863000000000000e+00   5.5589999999999995e-01   3.1341999999999999e+00   4.8159999999999997e-01   2.4060000000000001e-01   2.0349999999999999e-01
  -7.0530000000000004e-01  -2.1999999999999999e-02   3.4310000000000002e-01   4.1049999999999998e-01  -7.6100000000000001e-02  -5.7000000000000002e-02   2.2639000000000000e+00   4.6689999999999998e-01   2.9600000000000000e+00   5.5869999999999997e-01   1.7319999999999999e-01   1.9910000000000000e-01
  -7.2740000000000005e-01   2.1999999999999999e-02   9.4359999999999999e-01   4.6779999999999999e-01  -1.7130000000000001e-01  -6.1400000000000003e-02   2.1751000000000000e+00   6.0040000000000004e-01   2.7858999999999998e+00   4.8159999999999997e-01   2.9830000000000001e-01   2.0790000000000000e-01
  -7.4939999999999996e-01  -1.7590000000000000e-01   0.0000000000000000e+00   4.7739999999999999e-01  -1.1420000000000000e-01  -4.8200000000000000e-02   2.0863000000000000e+00   5.5589999999999995e-01   2.6989000000000001e+00   4.2380000000000001e-01   2.2130000000000000e-01   2.3440000000000000e-01
  -5.7310000000000005e-01  -1.3189999999999999e-01   7.7210000000000001e-01   4.6779999999999999e-01  -1.1420000000000000e-01  -3.0700000000000002e-02   2.1751000000000000e+00   6.0040000000000004e-01   2.1764999999999999e+00   5.3939999999999999e-01   1.9239999999999999e-01   2.3890000000000000e-01
  -5.9509999999999996e-01  -3.9570000000000000e-01   0.0000000000000000e+00   4.2959999999999998e-01  -1.3320000000000001e-01  -6.5799999999999997e-02   2.1972999999999998e+00   4.8920000000000002e-01   3.3083000000000000e+00   4.9130000000000001e-01   2.0210000000000000e-01   2.2559999999999999e-01
  -6.8330000000000002e-01  -2.1980000000000000e-01   1.0294000000000001e+00   4.7739999999999999e-01  -1.6180000000000000e-01  -4.3900000000000002e-02   2.3304999999999998e+00   7.1150000000000002e-01   2.0024000000000002e+00   4.8159999999999997e-01   2.5019999999999998e-01   2.2559999999999999e-01
  -5.5110000000000003e-01  -8.7900000000000006e-02  -2.5740000000000002e-01   4.1049999999999998e-01  -7.6100000000000001e-02  -6.5799999999999997e-02   2.4192000000000000e+00   5.1139999999999997e-01   2.9600000000000000e+00   5.3939999999999999e-01   2.5979999999999998e-01   2.2120000000000001e-01
  -5.5110000000000003e-01  -8.7900000000000006e-02   2.5740000000000002e-01   4.2009999999999997e-01  -1.9030000000000000e-01  -9.2100000000000001e-02   2.5524000000000000e+00   3.5580000000000001e-01   2.7858999999999998e+00   4.5269999999999999e-01   2.7900000000000003e-01   1.9910000000000000e-01
  -6.1719999999999997e-01   6.6000000000000003e-02   2.5740000000000002e-01   4.1049999999999998e-01  -1.0470000000000000e-01  -6.1400000000000003e-02   2.2416999999999998e+00   4.6689999999999998e-01   2.4377000000000000e+00   5.5869999999999997e-01   1.6360000000000000e-01   2.1229999999999999e-01
  -6.6130000000000000e-01  -4.3999999999999997e-02   8.5780000000000001e-01   4.9650000000000000e-01  -2.8500000000000001e-02  -5.7000000000000002e-02   2.2639000000000000e+00   6.8930000000000002e-01   2.2635999999999998e+00   5.1049999999999995e-01   2.5019999999999998e-01   2.0349999999999999e-01
  -6.1719999999999997e-01  -2.1980000000000000e-01   1.0294000000000001e+00   5.2510000000000001e-01  -9.4999999999999998e-03  -1.0520000000000000e-01   2.2195000000000000e+00   5.3369999999999995e-01   2.1764999999999999e+00   4.3350000000000000e-01   2.8870000000000001e-01   2.3000000000000001e-01
  -6.3919999999999999e-01  -2.8580000000000000e-01   1.1152000000000000e+00   4.0100000000000002e-01  -1.1420000000000000e-01  -6.5799999999999997e-02   2.1751000000000000e+00   5.3369999999999995e-01   2.9600000000000000e+00   5.2980000000000005e-01   1.8279999999999999e-01   2.3890000000000000e-01
  -6.6130000000000000e-01  -1.0990000000000000e-01   5.1470000000000005e-01   4.0100000000000002e-01  -1.3320000000000001e-01  -5.7000000000000002e-02   2.3304999999999998e+00   3.5580000000000001e-01   2.6989000000000001e+00   5.1049999999999995e-01   2.1170000000000000e-01   2.0790000000000000e-01
  -7.0530000000000004e-01  -1.7590000000000000e-01   5.1470000000000005e-01   3.8190000000000002e-01  -9.5200000000000007e-02  -5.2600000000000001e-02   2.1972999999999998e+00   4.0020000000000000e-01   2.3506000000000000e+00   4.0460000000000002e-01   1.8279999999999999e-01   2.2120000000000001e-01
  -7.2740000000000005e-01  -6.6000000000000003e-02   9.4359999999999999e-01   4.0100000000000002e-01  -1.1420000000000000e-01  -6.5799999999999997e-02   2.0419000000000000e+00   3.7800000000000000e-01   2.5247000000000002e+00   4.6239999999999998e-01   2.5019999999999998e-01   2.3000000000000001e-01
  -7.9349999999999998e-01   6.6000000000000003e-02   7.7210000000000001e-01   3.8190000000000002e-01  -1.5229999999999999e-01  -3.0700000000000002e-02   2.1972999999999998e+00   4.6689999999999998e-01   2.8730000000000002e+00   5.2020000000000000e-01   2.1170000000000000e-01   2.3440000000000000e-01
  -5.5110000000000003e-01   1.0990000000000000e-01   1.0294000000000001e+00   4.0100000000000002e-01  -1.3320000000000001e-01  -6.5799999999999997e-02   2.0640999999999998e+00   4.8920000000000002e-01   2.0024000000000002e+00   4.7199999999999998e-01   2.1170000000000000e-01   2.3440000000000000e-01
  -5.0700000000000001e-01   1.3189999999999999e-01   9.4359999999999999e-01   4.7739999999999999e-01  -1.1420000000000000e-01  -6.5799999999999997e-02   2.3083000000000000e+00   5.5589999999999995e-01   1.8283000000000000e+00   4.8159999999999997e-01   1.9239999999999999e-01   1.8140000000000001e-01
  -7.4939999999999996e-01  -4.3999999999999997e-02   1.7160000000000000e-01   4.2959999999999998e-01  -1.3320000000000001e-01  -7.0199999999999999e-02   2.2416999999999998e+00   6.8930000000000002e-01   2.3506000000000000e+00   4.9130000000000001e-01   2.5979999999999998e-01   2.4329999999999999e-01
  -4.8490000000000000e-01   0.0000000000000000e+00   9.4359999999999999e-01   5.1559999999999995e-01  -4.7600000000000003e-02  -6.5799999999999997e-02   2.0863000000000000e+00   4.4469999999999998e-01   3.4824000000000002e+00   4.9130000000000001e-01   1.5400000000000000e-01   2.2120000000000001e-01
  -7.9349999999999998e-01   2.1999999999999999e-02   5.1470000000000005e-01   4.7739999999999999e-01  -6.6600000000000006e-02  -6.5799999999999997e-02   2.0863000000000000e+00   4.2249999999999999e-01   2.2635999999999998e+00   4.5269999999999999e-01   2.5979999999999998e-01   2.1229999999999999e-01
  -5.9509999999999996e-01  -2.6379999999999998e-01   1.4582999999999999e+00   3.4370000000000001e-01  -1.4269999999999999e-01  -8.3299999999999999e-02   2.0640999999999998e+00   5.7809999999999995e-01   2.2635999999999998e+00   4.8159999999999997e-01   3.1750000000000000e-01   2.1679999999999999e-01
  -5.7310000000000005e-01   4.3999999999999997e-02   5.1470000000000005e-01   4.3919999999999998e-01   0.0000000000000000e+00  -7.4499999999999997e-02   2.2416999999999998e+00   2.4460000000000001e-01   2.6989000000000001e+00   4.7199999999999998e-01   2.0210000000000000e-01   1.9460000000000000e-01
  -7.2740000000000005e-01   6.6000000000000003e-02   6.8630000000000002e-01   3.9140000000000003e-01  -8.5599999999999996e-02  -3.0700000000000002e-02   2.2195000000000000e+00   5.7809999999999995e-01   2.0024000000000002e+00   5.4910000000000003e-01   2.1170000000000000e-01   2.1679999999999999e-01
  -4.4080000000000003e-01  -1.0990000000000000e-01  -2.5740000000000002e-01   4.4869999999999999e-01  -2.0930000000000001e-01  -1.1840000000000001e-01   2.0196999999999998e+00   5.1139999999999997e-01   2.6118000000000001e+00   4.7199999999999998e-01   2.4060000000000001e-01   2.2120000000000001e-01
  -6.1719999999999997e-01  -1.0990000000000000e-01   6.0050000000000003e-01   3.9140000000000003e-01  -1.1420000000000000e-01  -6.5799999999999997e-02   2.3304999999999998e+00   4.0020000000000000e-01   2.6118000000000001e+00   4.4309999999999999e-01   2.1170000000000000e-01   2.5659999999999999e-01
  -5.5110000000000003e-01   6.6000000000000003e-02  -8.5800000000000001e-02   4.2009999999999997e-01  -4.7600000000000003e-02  -9.6500000000000002e-02   2.2416999999999998e+00   7.1150000000000002e-01   2.7858999999999998e+00   4.7199999999999998e-01   1.3469999999999999e-01   2.1679999999999999e-01
  -5.5110000000000003e-01   4.3999999999999997e-02   5.1470000000000005e-01   4.2009999999999997e-01  -1.6180000000000000e-01  -4.3900000000000002e-02   2.2195000000000000e+00   3.1130000000000002e-01   2.4377000000000000e+00   5.1049999999999995e-01   2.0210000000000000e-01   1.5920000000000001e-01
  -7.0530000000000004e-01  -4.3999999999999997e-02   2.5740000000000002e-01   4.9650000000000000e-01  -9.5200000000000007e-02  -4.8200000000000000e-02   2.3527000000000000e+00   4.8920000000000002e-01   2.6989000000000001e+00   4.6239999999999998e-01   2.3089999999999999e-01   1.6370000000000001e-01
  -6.1719999999999997e-01  -1.7590000000000000e-01   6.0050000000000003e-01   5.0600000000000001e-01  -1.2370000000000000e-01  -4.3900000000000002e-02   2.3083000000000000e+00   4.2249999999999999e-01   2.5247000000000002e+00   5.5869999999999997e-01   2.2130000000000000e-01   2.3890000000000000e-01
  -6.3919999999999999e-01  -1.5390000000000001e-01   6.0050000000000003e-01   5.5379999999999996e-01  -5.7099999999999998e-02  -4.3900000000000002e-02   2.3083000000000000e+00   4.2249999999999999e-01   2.4377000000000000e+00   4.3350000000000000e-01   2.0210000000000000e-01   1.5040000000000001e-01
  -5.0700000000000001e-01  -2.1999999999999999e-02   8.5780000000000001e-01   4.5829999999999999e-01  -1.1420000000000000e-01  -9.2100000000000001e-02   2.2639000000000000e+00   5.3369999999999995e-01   3.1341999999999999e+00   4.5269999999999999e-01   1.8279999999999999e-01   2.0790000000000000e-01
  -7.9349999999999998e-01  -6.6000000000000003e-02   1.1152000000000000e+00   3.8190000000000002e-01  -1.2370000000000000e-01  -6.5799999999999997e-02   2.2195000000000000e+00   4.4469999999999998e-01   2.3506000000000000e+00   4.9130000000000001e-01   2.2130000000000000e-01   2.6540000000000002e-01
  -7.4939999999999996e-01   0.0000000000000000e+00  -8.5800000000000001e-02   3.4370000000000001e-01  -5.7099999999999998e-02  -7.4499999999999997e-02   2.2639000000000000e+00   5.1139999999999997e-01   2.7858999999999998e+00   5.2980000000000005e-01   1.7319999999999999e-01   1.9460000000000000e-01
  -7.0530000000000004e-01   1.3189999999999999e-01   0.0000000000000000e+00   3.9140000000000003e-01  -1.4269999999999999e-01  -9.6500000000000002e-02   2.1084999999999998e+00   4.4469999999999998e-01   2.9600000000000000e+00   5.3939999999999999e-01   1.7319999999999999e-01   2.2559999999999999e-01
  -5.7310000000000005e-01  -1.9789999999999999e-01   9.4359999999999999e-01   3.4370000000000001e-01  -1.1420000000000000e-01   4.4000000000000003e-03   2.1084999999999998e+00   4.6689999999999998e-01   2.7858999999999998e+00   5.2020000000000000e-01   1.5400000000000000e-01   1.9910000000000000e-01
