# Supplementary material for: Footwear and Foam Surface Alter Gait Initiation of Typical Subjects
Source: PLoS One. 2015 Aug 13;10(8):e0135821. doi: 10.1371/journal.pone.0135821 (PMC4536224; doi:10.1371/journal.pone.0135821)
Supplement: S1 Dataset — (ZIP) [file pone.0135821.s001.zip › 6_foam_av1_01.txt]

   7.4722999999999997e+00  -3.0780000000000002e-01   2.9689769999999999e+02   1.6259300000000000e+01   2.4750699999999998e+01  -1.0700000000000001e+00  -6.1924000000000001e+00  -9.1169999999999995e-01   3.5024320000000000e+02   1.7502800000000001e+01  -3.9767899999999997e+01   1.0395000000000001e+00
   7.0975999999999999e+00  -1.5390000000000001e-01   2.9638299999999998e+02   1.6326100000000000e+01   2.4731700000000000e+01  -1.1051000000000000e+00  -6.7028999999999996e+00  -1.4676000000000000e+00   3.5059140000000002e+02   1.7416100000000000e+01  -3.9893000000000001e+01   1.0926000000000000e+00
   7.1856999999999998e+00  -2.4179999999999999e-01   2.9509620000000001e+02   1.6259300000000000e+01   2.4684100000000001e+01  -1.1182000000000001e+00  -6.8803999999999998e+00  -1.0894999999999999e+00   3.5076549999999997e+02   1.7387200000000000e+01  -3.9758299999999998e+01   1.0838000000000001e+00
   7.4501999999999997e+00  -6.6000000000000003e-02   2.9543939999999998e+02   1.6182900000000000e+01   2.4608000000000001e+01  -1.0611999999999999e+00  -6.4809000000000001e+00  -8.6719999999999997e-01   3.5111380000000003e+02   1.7483499999999999e+01  -3.9806399999999996e+01   1.0616000000000001e+00
   7.0975999999999999e+00  -3.0780000000000002e-01   2.9535359999999997e+02   1.6202000000000002e+01   2.4646000000000001e+01  -1.0481000000000000e+00  -6.4587000000000003e+00  -1.3564000000000001e+00   3.5128789999999998e+02   1.7425699999999999e+01  -3.9844900000000003e+01   1.1013999999999999e+00
   7.0094000000000003e+00  -3.5170000000000001e-01   2.9492469999999997e+02   1.6259300000000000e+01   2.4703099999999999e+01  -1.0568000000000000e+00  -6.8137999999999996e+00  -1.1339999999999999e+00   3.5146199999999999e+02   1.7406500000000001e+01  -3.9893000000000001e+01   1.0792999999999999e+00
   6.7889999999999997e+00  -6.6000000000000003e-02   2.9432420000000002e+02   1.6135200000000001e+01   2.4598400000000002e+01  -1.0963000000000001e+00  -7.0136000000000003e+00  -1.5120000000000000e+00   3.5233260000000001e+02   1.7406500000000001e+01  -3.9873699999999999e+01   1.1013999999999999e+00
   7.0094000000000003e+00  -2.4179999999999999e-01   2.9286579999999998e+02   1.6163799999999998e+01   2.4484200000000001e+01  -1.0085999999999999e+00  -6.7473000000000001e+00  -1.7343999999999999e+00   3.5198439999999999e+02   1.7416100000000000e+01  -3.9998800000000003e+01   1.0661000000000000e+00
   6.9653000000000000e+00  -3.9570000000000000e-01   2.9278010000000000e+02   1.6068400000000000e+01   2.4522300000000001e+01  -1.0744000000000000e+00  -7.1246000000000000e+00  -1.2452000000000001e+00   3.5285500000000002e+02   1.7338999999999999e+01  -4.0104700000000001e+01   1.0616000000000001e+00
   6.5686000000000000e+00  -3.2979999999999998e-01   2.9149329999999998e+02   1.6001500000000000e+01   2.4436699999999998e+01  -1.0348999999999999e+00  -7.0136000000000003e+00  -1.6232000000000000e+00   3.5311610000000002e+02   1.7464200000000002e+01  -4.0075800000000001e+01   1.1235999999999999e+00
   6.5465000000000000e+00  -4.8359999999999997e-01   2.8909140000000002e+02   1.5858300000000000e+01   2.4274899999999999e+01  -9.9539999999999995e-01  -7.4352999999999998e+00  -1.6010000000000000e+00   3.5450909999999999e+02   1.7473900000000000e+01  -4.0133499999999998e+01   1.1368000000000000e+00
   6.4583000000000004e+00  -4.1770000000000002e-01   2.8857670000000002e+02   1.5781900000000000e+01   2.4103600000000000e+01  -1.0085999999999999e+00  -7.3686999999999996e+00  -1.4676000000000000e+00   3.5468320000000000e+02   1.7445000000000000e+01  -4.0229700000000001e+01   1.0792999999999999e+00
   6.2159000000000004e+00  -3.7369999999999998e-01   2.8651780000000002e+02   1.5705600000000000e+01   2.4094100000000001e+01  -1.0174000000000001e+00  -7.5907000000000000e+00  -1.8010999999999999e+00   3.5468320000000000e+02   1.7406500000000001e+01  -4.0306699999999999e+01   1.1103000000000001e+00
   6.2599999999999998e+00  -7.9139999999999999e-01   2.8514530000000002e+02   1.5457300000000000e+01   2.3846699999999998e+01  -9.9539999999999995e-01  -7.4574999999999996e+00  -1.6677000000000000e+00   3.5537970000000001e+02   1.7521999999999998e+01  -4.0249000000000002e+01   1.1147000000000000e+00
   6.1938000000000004e+00  -9.4530000000000003e-01   2.8248599999999999e+02   1.5304600000000001e+01   2.3732500000000002e+01  -9.6470000000000000e-01  -7.7904000000000000e+00  -1.6232000000000000e+00   3.5703390000000002e+02   1.7416100000000000e+01  -4.0393300000000004e+01   1.1191000000000000e+00
   5.9073000000000002e+00  -1.3190000000000000e+00   2.7965510000000000e+02   1.5113600000000000e+01   2.3542200000000001e+01  -9.4279999999999997e-01  -7.9013999999999998e+00  -1.7343999999999999e+00   3.5773030000000000e+02   1.7396799999999999e+01  -4.0614600000000003e+01   1.1147000000000000e+00
   5.6868999999999996e+00  -1.5828000000000000e+00   2.7802519999999998e+02   1.4941800000000001e+01   2.3456499999999998e+01  -9.6040000000000003e-01  -8.0345999999999993e+00  -1.8455999999999999e+00   3.5860090000000002e+02   1.7541300000000000e+01  -4.0682000000000002e+01   1.1191000000000000e+00
   5.4002999999999997e+00  -2.0445000000000002e+00   2.7596640000000002e+02   1.4655300000000000e+01   2.3389900000000001e+01  -8.2440000000000002e-01  -8.7004000000000001e+00  -1.8455999999999999e+00   3.6008100000000002e+02   1.7473900000000000e+01  -4.0855200000000004e+01   1.0705000000000000e+00
   4.8272000000000004e+00  -1.9564999999999999e+00   2.7373610000000002e+02   1.4416600000000001e+01   2.3256699999999999e+01  -8.3760000000000001e-01  -8.7225999999999999e+00  -1.8010999999999999e+00   3.6156099999999998e+02   1.7531700000000001e+01  -4.0999499999999998e+01   1.1103000000000001e+00
   4.5407000000000002e+00  -2.2423000000000002e+00   2.7124829999999997e+02   1.4187500000000000e+01   2.2999800000000000e+01  -8.2440000000000002e-01  -8.6782000000000004e+00  -1.8899999999999999e+00   3.6365039999999999e+02   1.7454599999999999e+01  -4.1172699999999999e+01   1.0970000000000000e+00
   4.4965999999999999e+00  -2.8578999999999999e+00   2.6901799999999997e+02   1.3872400000000001e+01   2.2771400000000000e+01  -6.9289999999999996e-01  -9.2331000000000003e+00  -2.0011999999999999e+00   3.6573989999999998e+02   1.7473900000000000e+01  -4.1268900000000002e+01   1.1191000000000000e+00
   4.2100000000000000e+00  -2.7040000000000002e+00   2.6601549999999997e+02   1.3671900000000001e+01   2.2581099999999999e+01  -6.8410000000000004e-01  -9.7658000000000005e+00  -2.3570000000000002e+00   3.6713279999999997e+02   1.7377600000000001e+01  -4.1596100000000000e+01   1.1147000000000000e+00
   3.9676000000000000e+00  -2.9897999999999998e+00   2.6284150000000000e+02   1.3375999999999999e+01   2.2400300000000001e+01  -6.4459999999999995e-01  -1.0320600000000001e+01  -2.4681999999999999e+00   3.6887400000000002e+02   1.7310099999999998e+01  -4.1788499999999999e+01   1.0792999999999999e+00
   3.4605999999999999e+00  -3.2315999999999998e+00   2.5803760000000000e+02   1.3041800000000000e+01   2.2010100000000001e+01  -5.5249999999999999e-01  -1.0542600000000000e+01  -2.7349999999999999e+00   3.7122469999999998e+02   1.7310099999999998e+01  -4.1971299999999999e+01   1.0262000000000000e+00
   3.3504000000000000e+00  -3.2755999999999998e+00   2.5537830000000000e+02   1.2784000000000001e+01   2.1762699999999999e+01  -5.5249999999999999e-01  -1.1430400000000001e+01  -2.9796000000000000e+00   3.7427179999999998e+02   1.7358300000000000e+01  -4.2202300000000001e+01   1.0350999999999999e+00
   3.1960999999999999e+00  -3.9131000000000000e+00   2.5066020000000000e+02   1.2411700000000000e+01   2.1543900000000001e+01  -5.7010000000000005e-01  -1.2162800000000001e+01  -2.7795000000000001e+00   3.7610000000000002e+02   1.7233100000000000e+01  -4.2423600000000000e+01   9.8640000000000005e-01
   2.7772999999999999e+00  -4.0229999999999997e+00   2.4680000000000001e+02   1.2010700000000000e+01   2.1096599999999999e+01  -4.2540000000000000e-01  -1.2473599999999999e+01  -3.2464000000000000e+00   3.7975659999999999e+02   1.7184899999999999e+01  -4.2683399999999999e+01   9.5550000000000002e-01
   2.4245999999999999e+00  -4.6166000000000000e+00   2.4371170000000001e+02   1.1609700000000000e+01   2.0915800000000001e+01  -3.9029999999999998e-01  -1.3516700000000000e+01  -3.2019000000000002e+00   3.8175900000000001e+02   1.7050000000000001e+01  -4.2981699999999996e+01   9.2889999999999995e-01
   2.2483000000000000e+00  -4.6604999999999999e+00   2.4053770000000000e+02   1.1218299999999999e+01   2.0696899999999999e+01  -3.7269999999999998e-01  -1.4604300000000000e+01  -3.3353000000000002e+00   3.8506720000000001e+02   1.7021100000000001e+01  -4.3241399999999999e+01   9.4220000000000004e-01
   2.0057999999999998e+00  -4.8583999999999996e+00   2.3805000000000001e+02   1.1008200000000000e+01   2.0449500000000000e+01  -2.8070000000000001e-01  -1.5403300000000000e+01  -3.9579000000000000e+00   3.8881079999999997e+02   1.6934400000000000e+01  -4.3597499999999997e+01   9.2889999999999995e-01
   2.0057999999999998e+00  -4.9903000000000004e+00   2.3376079999999999e+02   1.0731299999999999e+01   2.0183100000000000e+01  -2.3240000000000000e-01  -1.6202300000000001e+01  -3.8245000000000000e+00   3.9194499999999999e+02   1.6867000000000001e+01  -4.3847600000000000e+01   8.6699999999999999e-01
   1.7634000000000001e+00  -5.0342000000000002e+00   2.3050100000000000e+02   1.0311199999999999e+01   1.9850000000000001e+01  -3.1140000000000001e-01  -1.7445200000000000e+01  -4.4470999999999998e+00   3.9621089999999998e+02   1.6741800000000001e+01  -4.4184399999999997e+01   7.6080000000000003e-01
   1.6311000000000000e+00  -4.7923999999999998e+00   2.2664080000000001e+02   1.0187099999999999e+01   1.9650200000000002e+01  -3.0700000000000000e-01  -1.8288599999999999e+01  -4.5804999999999998e+00   4.0038979999999998e+02   1.6597300000000001e+01  -4.4617400000000004e+01   7.4760000000000004e-01
   1.6311000000000000e+00  -4.3528000000000002e+00   2.2380990000000000e+02   9.8148000000000000e+00   1.9374199999999998e+01  -2.9380000000000001e-01  -1.9442799999999998e+01  -5.0697000000000001e+00   4.0247930000000002e+02   1.6443200000000001e+01  -4.5011899999999997e+01   7.3429999999999995e-01
   1.6532000000000000e+00  -4.1548999999999996e+00   2.2055009999999999e+02   9.7575000000000003e+00   1.9098299999999998e+01  -2.7189999999999998e-01  -2.0685700000000001e+01  -5.3143000000000002e+00   4.0665820000000002e+02   1.6269800000000000e+01  -4.5137000000000000e+01   6.4580000000000004e-01
   1.8075000000000001e+00  -3.7151999999999998e+00   2.1737610000000001e+02   9.5283999999999995e+00   1.8888900000000000e+01  -3.4200000000000003e-01  -2.1906400000000001e+01  -5.7367999999999997e+00   4.0961820000000000e+02   1.6086800000000000e+01  -4.5425600000000003e+01   5.9270000000000000e-01
   1.6752000000000000e+00  -3.2096000000000000e+00   2.1437370000000001e+02   9.4806000000000008e+00   1.8622499999999999e+01  -3.6840000000000001e-01  -2.2994000000000000e+01  -6.2481999999999998e+00   4.1283940000000001e+02   1.5903700000000001e+01  -4.5723900000000000e+01   5.0870000000000004e-01
   1.9397000000000000e+00  -2.6819999999999999e+00   2.1111390000000000e+02   9.3374000000000006e+00   1.8479800000000001e+01  -3.6840000000000001e-01  -2.3926100000000002e+01  -6.8041000000000000e+00   4.1597359999999998e+02   1.5624400000000000e+01  -4.5993400000000001e+01   4.0699999999999997e-01
   1.8075000000000001e+00  -1.9784999999999999e+00   2.0828299999999999e+02   9.1082999999999998e+00   1.8165700000000001e+01  -4.0339999999999998e-01  -2.5080300000000001e+01  -7.2266000000000004e+00   4.1902069999999998e+02   1.5431699999999999e+01  -4.6214700000000001e+01   4.0699999999999997e-01
   1.8075000000000001e+00  -1.5168999999999999e+00   2.0639580000000001e+02   9.0413999999999994e+00   1.7975400000000000e+01  -4.5169999999999999e-01  -2.6167800000000000e+01  -7.6268000000000002e+00   4.2285140000000001e+02   1.5171600000000000e+01  -4.6455199999999998e+01   3.1409999999999999e-01
   1.7854000000000001e+00  -9.2330000000000001e-01   2.0373650000000001e+02   8.9172999999999991e+00   1.7775600000000001e+01  -4.5610000000000001e-01  -2.7011199999999999e+01  -8.3161000000000005e+00   4.2502789999999999e+02   1.4959700000000000e+01  -4.6512900000000002e+01   2.5209999999999999e-01
   1.9177000000000000e+00  -2.1980000000000000e-01   2.0202080000000001e+02   8.8505000000000003e+00   1.7461600000000001e+01  -5.2180000000000004e-01  -2.8032200000000000e+01  -8.7830999999999992e+00   4.2755259999999998e+02   1.4699600000000000e+01  -4.6734200000000001e+01   1.9020000000000001e-01
   1.9838000000000000e+00   3.9570000000000000e-01   1.9876100000000000e+02   8.7263999999999999e+00   1.7366399999999999e+01  -6.1829999999999996e-01  -2.8853400000000001e+01  -9.1166000000000000e+00   4.2955500000000001e+02   1.4593700000000000e+01  -4.6907400000000003e+01   1.7690000000000000e-01
   2.0057999999999998e+00   8.1340000000000001e-01   1.9764580000000001e+02   8.8314000000000004e+00   1.7223700000000001e+01  -6.0950000000000004e-01  -2.9452700000000000e+01  -9.4056999999999995e+00   4.3138330000000002e+02   1.4449199999999999e+01  -4.7090299999999999e+01   8.8499999999999995e-02
   1.8514999999999999e+00   1.2969999999999999e+00   1.9687379999999999e+02   8.5927000000000007e+00   1.7290299999999998e+01  -5.9640000000000004e-01  -3.0096299999999999e+01  -9.7392000000000003e+00   4.3347269999999997e+02   1.4218000000000000e+01  -4.7301900000000003e+01   5.7500000000000002e-02
   1.7634000000000001e+00   1.3630000000000000e+00   1.9601589999999999e+02   8.6309000000000005e+00   1.7119000000000000e+01  -6.2270000000000003e-01  -3.0939699999999998e+01  -9.9392999999999994e+00   4.3451740000000001e+02   1.4025300000000000e+01  -4.7484800000000000e+01   6.6400000000000001e-02
   1.6752000000000000e+00   1.9126000000000001e+00   1.9472919999999999e+02   8.5449999999999999e+00   1.7100000000000001e+01  -6.4019999999999999e-01  -3.1450199999999999e+01  -1.0339600000000001e+01   4.3651979999999998e+02   1.3746000000000000e+01  -4.7581000000000003e+01  -6.6400000000000001e-02
   1.4327000000000001e+00   2.1983999999999999e+00   1.9412870000000001e+02   8.3445000000000000e+00   1.7042899999999999e+01  -6.5339999999999998e-01  -3.1916300000000000e+01  -1.0806500000000000e+01   4.3730340000000001e+02   1.3611100000000000e+01  -4.7638700000000000e+01  -8.8499999999999995e-02
   1.4327000000000001e+00   1.9784999999999999e+00   1.9481500000000000e+02   8.3254000000000001e+00   1.7080900000000000e+01  -6.2270000000000003e-01  -3.2027299999999997e+01  -1.0917700000000000e+01   4.3965400000000000e+02   1.3476300000000000e+01  -4.7811900000000001e+01  -5.7500000000000002e-02
   1.4767999999999999e+00   1.8686000000000000e+00   1.9532970000000000e+02   8.2299000000000007e+00   1.7138000000000002e+01  -6.6220000000000001e-01  -3.2448999999999998e+01  -1.1406900000000000e+01   4.4069869999999997e+02   1.3331799999999999e+01  -4.7946599999999997e+01  -1.3710000000000000e-01
   1.3446000000000000e+00   1.7146999999999999e+00   1.9610169999999999e+02   8.1440000000000001e+00   1.7233200000000000e+01  -5.6130000000000002e-01  -3.2826300000000003e+01  -1.1562500000000000e+01   4.4139519999999999e+02   1.3148800000000000e+01  -4.7975499999999997e+01  -1.6370000000000001e-01
   1.0801000000000001e+00   1.5608000000000000e+00   1.9653070000000000e+02   8.0867000000000004e+00   1.7271200000000000e+01  -5.8760000000000001e-01  -3.2937300000000000e+01  -1.1673700000000000e+01   4.4278809999999999e+02   1.3167999999999999e+01  -4.8071700000000000e+01  -1.6810000000000000e-01
   9.2579999999999996e-01   1.4948999999999999e+00   1.9695959999999999e+02   8.0389999999999997e+00   1.7461600000000001e+01  -5.6130000000000002e-01  -3.3181399999999996e+01  -1.1851599999999999e+01   4.4409399999999999e+02   1.3023500000000000e+01  -4.8158299999999997e+01  -1.6370000000000001e-01
   9.9190000000000000e-01   8.5740000000000005e-01   1.9884680000000000e+02   7.9244000000000003e+00   1.7566199999999998e+01  -5.3500000000000003e-01  -3.3314599999999999e+01  -1.2229600000000000e+01   4.4470350000000002e+02   1.2907900000000000e+01  -4.8273800000000001e+01  -2.1679999999999999e-01
   1.0139000000000000e+00   1.9789999999999999e-01   2.0021940000000001e+02   7.9721000000000002e+00   1.7737500000000001e+01  -4.0780000000000000e-01  -3.3558700000000002e+01  -1.2563100000000000e+01   4.4513880000000000e+02   1.2840500000000000e+01  -4.8158299999999997e+01  -1.8140000000000001e-01
   9.2579999999999996e-01   2.1999999999999999e-02   2.0150610000000000e+02   7.8670999999999998e+00   1.7889800000000001e+01  -4.3850000000000000e-01  -3.3825099999999999e+01  -1.2629899999999999e+01   4.4574820000000000e+02   1.2840500000000000e+01  -4.8225700000000003e+01  -1.7249999999999999e-01
   7.7149999999999996e-01  -6.8149999999999999e-01   2.0313600000000000e+02   7.8670999999999998e+00   1.7965900000000001e+01  -3.2890000000000003e-01  -3.4046999999999997e+01  -1.2718800000000000e+01   4.4574820000000000e+02   1.2676800000000000e+01  -4.8331499999999998e+01  -2.1679999999999999e-01
   6.6130000000000000e-01  -9.8929999999999996e-01   2.0433699999999999e+02   7.8670999999999998e+00   1.8222799999999999e+01  -2.4560000000000001e-01  -3.4002600000000001e+01  -1.3208000000000000e+01   4.4592230000000001e+02   1.2628600000000000e+01  -4.8302599999999998e+01  -2.3000000000000001e-01
   6.3919999999999999e-01  -1.5608000000000000e+00   2.0733940000000001e+02   7.8003000000000000e+00   1.8451200000000000e+01  -2.5869999999999999e-01  -3.4224600000000002e+01  -1.3252500000000000e+01   4.4583530000000002e+02   1.2619000000000000e+01  -4.8379600000000003e+01  -2.1679999999999999e-01
   8.8170000000000004e-01  -1.9126000000000001e+00   2.0939820000000000e+02   7.8384999999999998e+00   1.8641500000000001e+01  -1.4910000000000001e-01  -3.4335599999999999e+01  -1.3074600000000000e+01   4.4574820000000000e+02   1.2619000000000000e+01  -4.8302599999999998e+01  -1.9020000000000001e-01
   5.7310000000000005e-01  -2.4182000000000001e+00   2.1240070000000000e+02   7.7525000000000004e+00   1.8784300000000002e+01  -6.5799999999999997e-02  -3.4424399999999999e+01  -1.3185700000000001e+01   4.4618349999999998e+02   1.2638199999999999e+01  -4.8196800000000003e+01  -1.9460000000000000e-01
   8.5960000000000003e-01  -3.0777000000000001e+00   2.1488839999999999e+02   7.8289000000000000e+00   1.9050699999999999e+01  -2.1899999999999999e-02  -3.4313400000000001e+01  -1.3430300000000001e+01   4.4609640000000002e+02   1.2657500000000001e+01  -4.8235300000000002e+01  -1.9910000000000000e-01
   9.2579999999999996e-01  -3.4075000000000002e+00   2.1703299999999999e+02   7.9530000000000003e+00   1.9298100000000002e+01  -3.5099999999999999e-02  -3.4646299999999997e+01  -1.3385899999999999e+01   4.4461640000000000e+02   1.2628600000000000e+01  -4.8254500000000000e+01  -1.9910000000000000e-01
   1.0139000000000000e+00  -3.8910999999999998e+00   2.2037850000000000e+02   7.8956999999999997e+00   1.9421800000000001e+01   6.1400000000000003e-02  -3.4801699999999997e+01  -1.3408099999999999e+01   4.4479050000000001e+02   1.2686400000000001e+01  -4.8042800000000000e+01  -1.7690000000000000e-01
   1.3225000000000000e+00  -4.3528000000000002e+00   2.2320939999999999e+02   8.0676000000000005e+00   1.9678699999999999e+01   8.3299999999999999e-02  -3.4557499999999997e+01  -1.3363600000000000e+01   4.4444229999999999e+02   1.2734500000000001e+01  -4.7946599999999997e+01  -1.7690000000000000e-01
   1.6532000000000000e+00  -4.4847000000000001e+00   2.2672649999999999e+02   8.2966999999999995e+00   1.9954699999999999e+01   1.5350000000000000e-01  -3.4890400000000000e+01  -1.3786099999999999e+01   4.4348460000000000e+02   1.2686400000000001e+01  -4.7792700000000004e+01  -1.8140000000000001e-01
   1.7413000000000001e+00  -4.5945999999999998e+00   2.2878540000000001e+02   8.4877000000000002e+00   2.0126000000000001e+01   1.7979999999999999e-01  -3.4868299999999998e+01  -1.3674899999999999e+01   4.4156930000000000e+02   1.2763400000000001e+01  -4.7696500000000000e+01  -1.9020000000000001e-01
   1.8956000000000000e+00  -4.7264999999999997e+00   2.3178780000000000e+02   8.6022999999999996e+00   2.0420999999999999e+01   2.1049999999999999e-01  -3.4846100000000000e+01  -1.3830600000000000e+01   4.3982810000000001e+02   1.2753800000000000e+01  -4.7494399999999999e+01  -1.5040000000000001e-01
   2.3144000000000000e+00  -4.3746999999999998e+00   2.3496180000000001e+02   8.7359000000000009e+00   2.0620799999999999e+01   1.6660000000000000e-01  -3.4535299999999999e+01  -1.4052899999999999e+01   4.3860930000000002e+02   1.2773099999999999e+01  -4.7350099999999998e+01  -1.7249999999999999e-01
   2.2263000000000002e+00  -4.4626999999999999e+00   2.3676320000000001e+02   8.9364000000000008e+00   2.0725500000000000e+01   2.2359999999999999e-01  -3.4535299999999999e+01  -1.4186400000000001e+01   4.3643279999999999e+02   1.2840500000000000e+01  -4.7157600000000002e+01  -1.9910000000000000e-01
   2.1160000000000001e+00  -4.6384999999999996e+00   2.3993719999999999e+02   9.0031999999999996e+00   2.0944400000000002e+01   2.5430000000000003e-01  -3.4002600000000001e+01  -1.4342000000000001e+01   4.3512680000000000e+02   1.2686400000000001e+01  -4.6955599999999997e+01  -1.8579999999999999e-01
   2.4245999999999999e+00  -4.8364000000000003e+00   2.4259649999999999e+02   9.2418999999999993e+00   2.1239300000000000e+01   2.5000000000000000e-01  -3.4024799999999999e+01  -1.4430899999999999e+01   4.3295030000000003e+02   1.2686400000000001e+01  -4.6705399999999997e+01  -2.6540000000000002e-01
   2.4245999999999999e+00  -4.9903000000000004e+00   2.4577050000000000e+02   9.3756000000000004e+00   2.1401100000000000e+01   2.8499999999999998e-01  -3.3558700000000002e+01  -1.4542100000000000e+01   4.3016440000000000e+02   1.2763400000000001e+01  -4.6416699999999999e+01  -2.7429999999999999e-01
   2.6671000000000000e+00  -4.9903000000000004e+00   2.4782939999999999e+02   9.6046999999999993e+00   2.1600899999999999e+01   3.2010000000000000e-01  -3.3359000000000002e+01  -1.4631100000000000e+01   4.2798790000000002e+02   1.2821199999999999e+01  -4.6156900000000000e+01  -2.4770000000000000e-01
   2.7993999999999999e+00  -5.2541000000000002e+00   2.5151810000000000e+02   9.6906999999999996e+00   2.1838799999999999e+01   3.2450000000000001e-01  -3.3181399999999996e+01  -1.4475400000000000e+01   4.2528899999999999e+02   1.2898300000000001e+01  -4.5877899999999997e+01  -2.6100000000000001e-01
   2.9096000000000002e+00  -5.2541000000000002e+00   2.5280480000000000e+02   9.9580000000000002e+00   2.2010100000000001e+01   3.5959999999999998e-01  -3.2693100000000001e+01  -1.4319800000000001e+01   4.2198079999999999e+02   1.3013900000000000e+01  -4.5444899999999997e+01  -2.0790000000000000e-01
   2.9756999999999998e+00  -5.4298999999999999e+00   2.5675090000000000e+02   1.0063000000000001e+01   2.2295600000000000e+01   4.2099999999999999e-01  -3.2138300000000001e+01  -1.4542100000000000e+01   4.1945600000000002e+02   1.3090999999999999e+01  -4.5146599999999999e+01  -2.0790000000000000e-01
   2.9535999999999998e+00  -5.6058000000000003e+00   2.5872390000000001e+02   1.0148899999999999e+01   2.2400300000000001e+01   4.2980000000000002e-01  -3.1805299999999999e+01  -1.4275300000000000e+01   4.1623480000000001e+02   1.3158400000000000e+01  -4.4886800000000001e+01  -2.2559999999999999e-01
   2.8654999999999999e+00  -5.5179000000000000e+00   2.6164049999999997e+02   1.0330299999999999e+01   2.2628699999999998e+01   4.1660000000000003e-01  -3.1450199999999999e+01  -1.4230800000000000e+01   4.1310059999999999e+02   1.3254700000000000e+01  -4.4492300000000000e+01  -1.8579999999999999e-01
   3.1960999999999999e+00  -5.6718000000000002e+00   2.6438560000000001e+02   1.0339900000000000e+01   2.2838000000000001e+01   4.2980000000000002e-01  -3.0984100000000002e+01  -1.4386500000000000e+01   4.0953120000000001e+02   1.3283600000000000e+01  -4.4271000000000001e+01  -2.2559999999999999e-01
   3.1520000000000001e+00  -6.0454999999999997e+00   2.6755959999999999e+02   1.0378100000000000e+01   2.2999800000000000e+01   4.7360000000000002e-01  -3.0340499999999999e+01  -1.4075200000000001e+01   4.0657110000000000e+02   1.3370300000000000e+01  -4.3876500000000000e+01  -1.8140000000000001e-01
   3.2402000000000002e+00  -6.1993999999999998e+00   2.7107679999999999e+02   1.0502200000000000e+01   2.3313800000000001e+01   4.7360000000000002e-01  -2.9918800000000001e+01  -1.3941800000000001e+01   4.0256630000000001e+02   1.3399200000000000e+01  -4.3587800000000001e+01  -1.3710000000000000e-01
   3.1520000000000001e+00  -6.5290999999999997e+00   2.7399340000000001e+02   1.0702700000000000e+01   2.3580200000000001e+01   5.0429999999999997e-01  -2.9275099999999998e+01  -1.4319800000000001e+01   3.9960629999999998e+02   1.3495500000000000e+01  -4.3116399999999999e+01  -1.3270000000000001e-01
   3.1520000000000001e+00  -6.8589000000000002e+00   2.7656689999999998e+02   1.0702700000000000e+01   2.3808599999999998e+01   4.7799999999999998e-01  -2.8964400000000001e+01  -1.4208600000000001e+01   3.9534030000000001e+02   1.3640000000000001e+01  -4.2789200000000001e+01  -1.8140000000000001e-01
   3.2843000000000000e+00  -6.8148999999999997e+00   2.7999829999999997e+02   1.0893599999999999e+01   2.4056000000000001e+01   5.9199999999999997e-01  -2.8209800000000001e+01  -1.4119600000000000e+01   3.9142259999999999e+02   1.3649699999999999e+01  -4.2394700000000000e+01  -2.2120000000000001e-01
   3.4386000000000001e+00  -7.0567000000000002e+00   2.8282909999999998e+02   1.0931800000000001e+01   2.4503299999999999e+01   5.4820000000000002e-01  -2.7832500000000000e+01  -1.4030700000000000e+01   3.8881079999999997e+02   1.3774900000000001e+01  -4.2144500000000001e+01  -1.8579999999999999e-01
   2.9316000000000000e+00  -7.4085000000000001e+00   2.8677519999999998e+02   1.0941400000000000e+01   2.4855399999999999e+01   5.5249999999999999e-01  -2.7233200000000000e+01  -1.4519900000000000e+01   3.8541550000000001e+02   1.3803800000000001e+01  -4.1711500000000001e+01  -1.9020000000000001e-01
   3.2843000000000000e+00  -7.3425000000000002e+00   2.9020650000000001e+02   1.1017799999999999e+01   2.5045700000000000e+01   6.3590000000000002e-01  -2.6855899999999998e+01  -1.4453200000000001e+01   3.8184600000000000e+02   1.3861599999999999e+01  -4.1442100000000003e+01  -1.5920000000000001e-01
   3.3944999999999999e+00  -7.7821999999999996e+00   2.9449570000000000e+02   1.1065500000000000e+01   2.5331199999999999e+01   6.2270000000000003e-01  -2.6456399999999999e+01  -1.4653300000000000e+01   3.7906009999999998e+02   1.3996400000000000e+01  -4.1028399999999998e+01  -1.9020000000000001e-01
   3.5708000000000002e+00  -7.9800000000000004e+00   2.9861340000000001e+02   1.1113200000000001e+01   2.5683199999999999e+01   6.3590000000000002e-01  -2.5790500000000002e+01  -1.4542100000000000e+01   3.7583890000000002e+02   1.4112000000000000e+01  -4.0710900000000002e+01  -1.4599999999999999e-01
   3.5488000000000000e+00  -8.0679999999999996e+00   3.0213049999999998e+02   1.1161000000000000e+01   2.6006799999999998e+01   6.5780000000000005e-01  -2.5768300000000000e+01  -1.4764500000000000e+01   3.7122469999999998e+02   1.4189100000000000e+01  -4.0210500000000003e+01  -2.1229999999999999e-01
   3.6370000000000000e+00  -8.4197000000000006e+00   3.0762070000000000e+02   1.1189600000000000e+01   2.6425500000000000e+01   6.7090000000000005e-01  -2.5102499999999999e+01  -1.4786700000000000e+01   3.6861290000000002e+02   1.4256500000000001e+01  -3.9873699999999999e+01  -1.7690000000000000e-01
   3.8794000000000000e+00  -8.5736000000000008e+00   3.1105200000000002e+02   1.1380599999999999e+01   2.6758500000000002e+01   7.3229999999999995e-01  -2.4769600000000001e+01  -1.4964600000000001e+01   3.6443400000000003e+02   1.4362500000000001e+01  -3.9431100000000001e+01  -1.9460000000000000e-01
   3.9455000000000000e+00  -8.8594000000000008e+00   3.1474070000000000e+02   1.1409200000000000e+01   2.6996400000000001e+01   7.2360000000000002e-01  -2.4458800000000000e+01  -1.5009100000000000e+01   3.6121269999999998e+02   1.4420299999999999e+01  -3.9036600000000000e+01  -2.5209999999999999e-01
   4.2100000000000000e+00  -9.1012000000000004e+00   3.2014510000000001e+02   1.1390100000000000e+01   2.7548300000000001e+01   7.5860000000000005e-01  -2.4503200000000000e+01  -1.5186999999999999e+01   3.5729500000000002e+02   1.4670700000000000e+01  -3.8651699999999998e+01  -2.4329999999999999e-01
   4.3864000000000001e+00  -9.4969000000000001e+00   3.2486320000000001e+02   1.1428300000000000e+01   2.7900400000000001e+01   7.7180000000000004e-01  -2.4259100000000000e+01  -1.5098000000000001e+01   3.5389970000000000e+02   1.4718900000000000e+01  -3.8401600000000002e+01  -1.9460000000000000e-01
   4.7831000000000001e+00  -9.7386999999999997e+00   3.2872350000000000e+02   1.1485600000000000e+01   2.8204899999999999e+01   7.6300000000000001e-01  -2.4037099999999999e+01  -1.5031300000000000e+01   3.5085260000000000e+02   1.4959700000000000e+01  -3.7824199999999998e+01  -1.9910000000000000e-01
   4.6288000000000000e+00  -1.0222400000000000e+01   3.3361309999999997e+02   1.1476000000000001e+01   2.8680700000000002e+01   8.5950000000000004e-01  -2.3837399999999999e+01  -1.4942399999999999e+01   3.4554190000000000e+02   1.5104200000000001e+01  -3.7352800000000002e+01  -1.9910000000000000e-01
   5.1357999999999997e+00  -1.0706000000000000e+01   3.3884600000000000e+02   1.1514200000000001e+01   2.9128000000000000e+01   8.8139999999999996e-01  -2.3415700000000001e+01  -1.4875700000000000e+01   3.4249480000000000e+02   1.5277600000000000e+01  -3.6804299999999998e+01  -1.9910000000000000e-01
   5.3562000000000003e+00  -1.1167700000000000e+01   3.4339249999999998e+02   1.1476000000000001e+01   2.9641800000000000e+01   9.1649999999999998e-01  -2.3304700000000000e+01  -1.4853400000000001e+01   3.3909949999999998e+02   1.5576200000000000e+01  -3.6457900000000002e+01  -1.7690000000000000e-01
   5.9292999999999996e+00  -1.1695300000000000e+01   3.4999779999999998e+02   1.1581099999999999e+01   3.0032000000000000e+01   1.0218000000000000e+00  -2.3038300000000000e+01  -1.4319800000000001e+01   3.3361470000000003e+02   1.5778499999999999e+01  -3.5909500000000001e+01  -1.5920000000000001e-01
   6.4583000000000004e+00  -1.2090999999999999e+01   3.5437279999999998e+02   1.1380599999999999e+01   3.0507800000000000e+01   1.1007000000000000e+00  -2.2683199999999999e+01  -1.4297499999999999e+01   3.2960989999999998e+02   1.6057900000000000e+01  -3.5351399999999998e+01  -1.1940000000000001e-01
   6.4804000000000004e+00  -1.2684500000000000e+01   3.6192180000000002e+02   1.1485600000000000e+01   3.1050200000000000e+01   1.0611999999999999e+00  -2.2084000000000000e+01  -1.4342000000000001e+01   3.2525689999999997e+02   1.6298700000000000e+01  -3.4774099999999997e+01  -7.0800000000000002e-02
   7.1196000000000002e+00  -1.3234100000000000e+01   3.6655410000000001e+02   1.1285100000000000e+01   3.1392700000000001e+01   1.1752000000000000e+00  -2.1861999999999998e+01  -1.4208600000000001e+01   3.2072980000000001e+02   1.6558800000000002e+01  -3.4177500000000002e+01  -1.0170000000000000e-01
   7.6927000000000003e+00  -1.4157400000000001e+01   3.7341680000000002e+02   1.1266000000000000e+01   3.2039800000000000e+01   1.2102999999999999e+00  -2.1662299999999998e+01  -1.4297499999999999e+01   3.1524500000000000e+02   1.6751400000000000e+01  -3.3542400000000001e+01  -1.0170000000000000e-01
   8.2438000000000002e+00  -1.4487200000000000e+01   3.7899279999999999e+02   1.1371000000000000e+01   3.2439500000000002e+01   1.3068000000000000e+00  -2.1284900000000000e+01  -1.4608800000000000e+01   3.0993430000000001e+02   1.7001899999999999e+01  -3.2984400000000001e+01  -6.1899999999999997e-02
   9.0593000000000004e+00  -1.4926900000000000e+01   3.8576970000000000e+02   1.1246900000000000e+01   3.3115099999999998e+01   1.3463000000000001e+00  -2.0774500000000000e+01  -1.4519900000000000e+01   3.0462360000000001e+02   1.7377600000000001e+01  -3.2272300000000001e+01  -3.9800000000000002e-02
   9.4339999999999993e+00  -1.5850199999999999e+01   3.9263240000000002e+02   1.1094099999999999e+01   3.3648000000000003e+01   1.4077000000000000e+00  -2.0330600000000000e+01  -1.4453200000000001e+01   2.9913880000000000e+02   1.7608699999999999e+01  -3.1521799999999999e+01  -4.8700000000000000e-02
   1.0249599999999999e+01  -1.6399799999999999e+01   3.9880880000000002e+02   1.1046400000000000e+01   3.4256999999999998e+01   1.4865999999999999e+00  -2.0241800000000001e+01  -1.4319800000000001e+01   2.9269639999999998e+02   1.7907399999999999e+01  -3.0896400000000000e+01   3.1000000000000000e-02
   1.0800599999999999e+01  -1.6685500000000001e+01   4.0575729999999999e+02   1.1094099999999999e+01   3.4837499999999999e+01   1.5610999999999999e+00  -1.9465000000000000e+01  -1.4141900000000000e+01   2.8695040000000000e+02   1.8080700000000000e+01  -3.0097700000000000e+01   2.2100000000000002e-02
   1.1417800000000000e+01  -1.7411000000000001e+01   4.1373520000000002e+02   1.1065500000000000e+01   3.5322800000000001e+01   1.6225000000000001e+00  -1.9176400000000001e+01  -1.4097400000000000e+01   2.8068209999999999e+02   1.8398599999999998e+01  -2.9395299999999999e+01   1.3299999999999999e-02
   1.2079100000000000e+01  -1.7938600000000001e+01   4.1956849999999997e+02   1.0950900000000001e+01   3.6007899999999999e+01   1.6576000000000000e+00  -1.8799099999999999e+01  -1.3941800000000001e+01   2.7406549999999999e+02   1.8716500000000000e+01  -2.8539000000000001e+01   3.1000000000000000e-02
   1.2828500000000000e+01  -1.8554099999999998e+01   4.2737479999999999e+02   1.0798200000000000e+01   3.6531300000000002e+01   1.6795000000000000e+00  -1.8088899999999999e+01  -1.3808299999999999e+01   2.6692660000000001e+02   1.9005500000000001e+01  -2.7826899999999998e+01   3.9800000000000002e-02
   1.3335500000000000e+01  -1.8883900000000001e+01   4.3432330000000002e+02   1.0817299999999999e+01   3.7035600000000002e+01   1.6971000000000001e+00  -1.7533999999999999e+01  -1.3608200000000000e+01   2.6126760000000002e+02   1.9275200000000002e+01  -2.6980200000000000e+01   1.2830000000000000e-01
   1.4040800000000001e+01  -1.9169699999999999e+01   4.4015660000000003e+02   1.0874499999999999e+01   3.7749299999999998e+01   1.7716000000000001e+00  -1.7289899999999999e+01  -1.3385899999999999e+01   2.5412870000000001e+02   1.9583500000000001e+01  -2.6133500000000002e+01   1.5479999999999999e-01
   1.4790300000000000e+01  -1.9631300000000000e+01   4.4641879999999998e+02   1.0836399999999999e+01   3.8215600000000002e+01   1.8110999999999999e+00  -1.6712800000000001e+01  -1.3052300000000001e+01   2.4751210000000000e+02   1.9833900000000000e+01  -2.5277100000000001e+01   2.3000000000000001e-01
   1.5561700000000000e+01  -2.0114999999999998e+01   4.5233789999999999e+02   1.0807700000000001e+01   3.8700899999999997e+01   1.7847999999999999e+00  -1.6157900000000001e+01  -1.2741000000000000e+01   2.4089560000000000e+02   2.0257800000000000e+01  -2.4574700000000000e+01   2.2120000000000001e-01
   1.6222999999999999e+01  -2.0730499999999999e+01   4.5860010000000000e+02   1.0597700000000000e+01   3.9167200000000001e+01   1.8067000000000000e+00  -1.5736200000000000e+01  -1.2207400000000000e+01   2.3575899999999999e+02   2.0691199999999998e+01  -2.4045500000000001e+01   3.0959999999999999e-01
   1.6774100000000001e+01  -2.0928400000000000e+01   4.6237459999999999e+02   1.0654999999999999e+01   3.9528799999999997e+01   1.8813000000000000e+00  -1.5469900000000001e+01  -1.1073399999999999e+01   2.3088360000000000e+02   2.1153600000000001e+01  -2.3525900000000000e+01   4.4679999999999997e-01
   1.7192900000000002e+01  -2.1478000000000002e+01   4.6829370000000000e+02   1.0578600000000000e+01   3.9909399999999998e+01   1.9908999999999999e+00  -1.4937200000000001e+01  -9.7392000000000003e+00   2.2705300000000000e+02   2.1702700000000000e+01  -2.2958200000000001e+01   5.3969999999999996e-01
   1.7413300000000000e+01  -2.1741800000000001e+01   4.7232549999999998e+02   1.0492599999999999e+01   4.0309100000000001e+01   2.0127999999999999e+00  -1.4204800000000001e+01  -8.6941000000000006e+00   2.2313530000000000e+02   2.2251700000000000e+01  -2.2554099999999998e+01   6.4139999999999997e-01
   1.7435300000000002e+01  -2.2489200000000000e+01   4.7721519999999998e+02   1.0464000000000000e+01   4.0784900000000000e+01   2.0741999999999998e+00  -1.3760899999999999e+01  -8.0715000000000003e+00   2.2000110000000001e+02   2.2771899999999999e+01  -2.2217300000000002e+01   7.4760000000000004e-01
   1.7876200000000001e+01  -2.3016800000000000e+01   4.8219069999999999e+02   1.0607200000000001e+01   4.1194099999999999e+01   2.1093000000000002e+00  -1.3117200000000000e+01  -7.5156999999999998e+00   2.1695400000000001e+02   2.3292100000000001e+01  -2.1986400000000000e+01   7.9620000000000002e-01
   1.7809999999999999e+01  -2.3830200000000001e+01   4.8656560000000002e+02   1.0435400000000000e+01   4.1688899999999997e+01   2.2145000000000001e+00  -1.2606700000000000e+01  -6.8930999999999996e+00   2.1469040000000001e+02   2.3658100000000001e+01  -2.1822800000000001e+01   8.0950000000000000e-01
   1.7567599999999999e+01  -2.4907399999999999e+01   4.9222739999999999e+02   1.0282600000000000e+01   4.2202700000000000e+01   2.3372999999999999e+00  -1.1829900000000000e+01  -6.9820000000000002e+00   2.1251390000000001e+02   2.4130099999999999e+01  -2.1649600000000000e+01   8.3160000000000001e-01
   1.6796099999999999e+01  -2.5566900000000000e+01   4.9608760000000001e+02   1.0378100000000000e+01   4.2716600000000000e+01   2.4689000000000001e+00  -1.1164099999999999e+01  -6.7374000000000001e+00   2.1007620000000000e+02   2.4342099999999999e+01  -2.1543700000000001e+01   8.8029999999999997e-01
   1.6707899999999999e+01  -2.6754000000000001e+01   5.0243560000000002e+02   1.0215800000000000e+01   4.3268500000000003e+01   2.6355000000000000e+00  -1.0254099999999999e+01  -6.8262999999999998e+00   2.0763860000000000e+02   2.4717700000000001e+01  -2.1389800000000001e+01   7.7410000000000001e-01
   1.6597700000000000e+01  -2.8073000000000000e+01   5.0912680000000000e+02   9.8911999999999995e+00   4.3763300000000001e+01   2.8197000000000001e+00  -9.7880000000000003e+00  -7.2266000000000004e+00   2.0476560000000001e+02   2.4871900000000000e+01  -2.1360900000000001e+01   7.7849999999999997e-01
   1.6333200000000001e+01  -2.9172200000000000e+01   5.1513160000000005e+02   9.9674999999999994e+00   4.4353299999999997e+01   2.9600000000000000e+00  -9.2553000000000001e+00  -7.1599000000000004e+00   2.0224080000000001e+02   2.4977799999999998e+01  -2.1178100000000001e+01   6.9010000000000005e-01
   1.5958500000000001e+01  -3.0645099999999999e+01   5.2070759999999996e+02   9.8625000000000007e+00   4.5038499999999999e+01   3.1880999999999999e+00  -8.6115999999999993e+00  -7.6490999999999998e+00   1.9858430000000001e+02   2.5016400000000001e+01  -2.1043399999999998e+01   6.7679999999999996e-01
   1.6068700000000000e+01  -3.2074100000000001e+01   5.2705560000000003e+02   9.7384000000000004e+00   4.5666499999999999e+01   3.3108000000000000e+00  -7.4352999999999998e+00  -7.9825999999999997e+00   1.9510190000000000e+02   2.4997100000000000e+01  -2.0783600000000000e+01   4.6450000000000002e-01
   1.5914400000000001e+01  -3.3371099999999998e+01   5.3477610000000004e+02   9.5761000000000003e+00   4.6208900000000000e+01   3.5213000000000001e+00  -6.8582000000000001e+00  -8.6496999999999993e+00   1.9109710000000001e+02   2.4833300000000001e+01  -2.0658500000000000e+01   3.9810000000000001e-01
   1.6465499999999999e+01  -3.4799999999999997e+01   5.4181039999999996e+02   9.6906999999999996e+00   4.6960700000000003e+01   3.6265999999999998e+00  -6.3478000000000003e+00  -9.3167000000000009e+00   1.8674410000000000e+02   2.4399899999999999e+01  -2.0379500000000000e+01   2.5209999999999999e-01
   1.7126700000000000e+01  -3.5613399999999999e+01   5.5064610000000005e+02   9.5283999999999995e+00   4.7626800000000003e+01   3.7801000000000000e+00  -6.1257999999999999e+00  -1.0206200000000001e+01   1.8230400000000000e+02   2.3985600000000002e+01  -1.9994599999999998e+01  -2.2100000000000002e-02
   1.7633700000000001e+01  -3.6778500000000001e+01   5.5776620000000003e+02   9.6428999999999991e+00   4.8131100000000004e+01   3.9159999999999999e+00  -4.1283000000000003e+00  -1.1718200000000000e+01   1.7612280000000001e+02   2.3407699999999998e+01  -1.9552000000000000e+01  -2.8749999999999998e-01
   1.8978300000000001e+01  -3.8163499999999999e+01   5.6608720000000005e+02   9.7669999999999995e+00   4.8768700000000003e+01   3.9466999999999999e+00  -3.3957999999999999e+00  -1.2452000000000000e+01   1.6846150000000000e+02   2.2723800000000001e+01  -1.9022800000000000e+01  -4.1139999999999999e-01
   2.0058299999999999e+01  -3.8823000000000000e+01   5.7483709999999996e+02   9.8720999999999997e+00   4.9491900000000001e+01   4.0343999999999998e+00  -2.0863000000000000e+00  -1.3119000000000000e+01   1.6123550000000000e+02   2.1991700000000002e+01  -1.8503200000000000e+01  -6.6790000000000005e-01
   2.1270700000000001e+01  -4.0164000000000001e+01   5.8367290000000003e+02   1.0005699999999999e+01   5.0015200000000000e+01   4.0563000000000002e+00  -1.0875999999999999e+00  -1.3697200000000000e+01   1.5383539999999999e+02   2.1028400000000001e+01  -1.7733400000000000e+01  -8.5370000000000001e-01
   2.3033999999999999e+01  -4.1417099999999998e+01   5.9319489999999996e+02   1.0215800000000000e+01   5.0519599999999997e+01   4.1177000000000001e+00  -8.8800000000000004e-02  -1.4475400000000000e+01   1.4408459999999999e+02   1.9949500000000000e+01  -1.6896300000000000e+01  -1.0792999999999999e+00
   2.5326400000000000e+01  -4.2890000000000001e+01   6.0177329999999995e+02   1.0454499999999999e+01   5.0900199999999998e+01   4.2186000000000003e+00   1.3095000000000001e+00  -1.5186999999999999e+01   1.3494329999999999e+02   1.8832100000000001e+01  -1.5991800000000000e+01  -1.3447000000000000e+00
   2.7927399999999999e+01  -4.5044400000000003e+01   6.1172420000000000e+02   1.0521300000000000e+01   5.1347499999999997e+01   4.2712000000000003e+00   2.4192000000000000e+00  -1.5587199999999999e+01   1.2414780000000000e+02   1.7705100000000002e+01  -1.4991099999999999e+01  -1.5570999999999999e+00
   3.0087499999999999e+01  -4.6671199999999999e+01   6.1807219999999995e+02   1.0683600000000000e+01   5.1528300000000002e+01   4.2580999999999998e+00   3.3736000000000002e+00  -1.5342599999999999e+01   1.1422300000000000e+02   1.6317900000000002e+01  -1.4067399999999999e+01  -1.7075000000000000e+00
   3.3195399999999999e+01  -4.8429800000000000e+01   6.2587850000000003e+02   1.0884100000000000e+01   5.1823200000000000e+01   4.1923000000000004e+00   4.0172999999999996e+00  -1.5209199999999999e+01   1.0499460000000001e+02   1.4892300000000001e+01  -1.2806900000000001e+01  -1.8888000000000000e+00
   3.5906599999999997e+01  -5.0584200000000003e+01   6.3239810000000000e+02   1.1046400000000000e+01   5.1899400000000000e+01   4.1308999999999996e+00   4.7496999999999998e+00  -1.5031300000000000e+01   9.4199100000000001e+01   1.3399200000000000e+01  -1.1613799999999999e+01  -1.9286000000000001e+00
   3.8860300000000002e+01  -5.2167099999999998e+01   6.3874609999999996e+02   1.1266000000000000e+01   5.2023099999999999e+01   4.0212000000000003e+00   5.1714000000000002e+00  -1.3630500000000000e+01   8.2968400000000003e+01   1.1954300000000000e+01  -1.0170500000000001e+01  -1.8711000000000000e+00
   4.0777900000000002e+01  -5.4035699999999999e+01   6.4415039999999999e+02   1.1456899999999999e+01   5.2051600000000001e+01   3.9554999999999998e+00   5.1048000000000000e+00  -1.1140100000000000e+01   7.2085800000000006e+01   1.0441900000000000e+01  -8.8427000000000007e+00  -1.6853000000000000e+00
   4.2254800000000003e+01  -5.5662399999999998e+01   6.4921169999999995e+02   1.1791100000000000e+01   5.2194400000000002e+01   3.9028000000000000e+00   4.4390000000000001e+00  -8.1382999999999992e+00   6.2335099999999997e+01   9.1799999999999997e+00  -7.6013999999999999e+00  -1.3447000000000000e+00
   4.3863799999999998e+01  -5.7421100000000003e+01   6.5247149999999999e+02   1.1905700000000000e+01   5.2070700000000002e+01   3.8458000000000001e+00   5.2602000000000002e+00  -6.7152000000000003e+00   5.1974899999999998e+01   7.7159000000000004e+00  -6.3023999999999996e+00  -1.2961000000000000e+00
   4.5098199999999999e+01  -5.8960000000000001e+01   6.5616020000000003e+02   1.2068000000000000e+01   5.1832799999999999e+01   3.7010999999999998e+00   6.3921000000000001e+00  -7.3600000000000003e+00   4.1614800000000002e+01   6.0494000000000003e+00  -4.8109999999999999e+00  -1.2961000000000000e+00
   4.6200299999999999e+01  -6.1268300000000004e+01   6.5821900000000005e+02   1.2163500000000001e+01   5.1575800000000001e+01   3.8195000000000001e+00   3.5289999999999999e+00  -6.1593000000000000e+00   3.3692300000000003e+01   4.7297000000000002e+00  -3.7237000000000000e+00  -8.0510000000000004e-01
   4.6354599999999998e+01  -6.3092900000000000e+01   6.5950570000000005e+02   1.2211200000000000e+01   5.1385500000000000e+01   3.7713000000000001e+00   3.0407000000000002e+00  -3.2242000000000002e+00   2.7685099999999998e+01   3.7664000000000000e+00  -2.6267999999999998e+00  -5.1749999999999996e-01
   4.6486899999999999e+01  -6.3972200000000001e+01   6.6130719999999997e+02   1.2631300000000000e+01   5.1004899999999999e+01   3.7143000000000002e+00   3.2627000000000002e+00  -1.8232999999999999e+00   2.1852100000000000e+01   2.9958000000000000e+00  -2.0495000000000001e+00  -1.2830000000000000e-01
   4.6178300000000000e+01  -6.4873599999999996e+01   6.6079250000000002e+02   1.2975000000000000e+01   5.0624200000000002e+01   3.6221999999999999e+00   2.9741000000000000e+00   2.2200000000000001e-02   1.5932000000000000e+01   2.4371000000000000e+00  -1.4722000000000000e+00   1.7249999999999999e-01
   4.5693300000000001e+01  -6.5884799999999998e+01   6.6036360000000002e+02   1.3366400000000001e+01   5.0062800000000003e+01   3.5301000000000000e+00   1.3317000000000001e+00   1.3119000000000001e+00   1.4016700000000000e+01   1.9746999999999999e+00  -8.9480000000000004e-01   4.7330000000000000e-01
   4.5428800000000003e+01  -6.6522300000000001e+01   6.6002040000000000e+02   1.3824700000000000e+01   4.9653599999999997e+01   3.4117000000000002e+00   1.3320000000000001e-01   1.4676000000000000e+00   1.1404900000000000e+01   1.4159999999999999e+00  -4.0410000000000001e-01   7.2989999999999999e-01
   4.5098199999999999e+01  -6.6808099999999996e+01   6.5821900000000005e+02   1.4292500000000000e+01   4.8873300000000000e+01   3.2625999999999999e+00  -2.8849999999999998e-01   1.3564000000000001e+00   8.1837000000000000e+00   1.0210999999999999e+00  -1.3469999999999999e-01   8.3599999999999997e-01
   4.4106299999999997e+01  -6.7467600000000004e+01   6.5427290000000005e+02   1.4683999999999999e+01   4.8131100000000004e+01   3.1135000000000002e+00   2.8849999999999998e-01   1.5787000000000000e+00   7.0518999999999998e+00   8.7660000000000005e-01   3.8500000000000000e-02   8.8910000000000000e-01
   4.3797699999999999e+01  -6.7115899999999996e+01   6.5041269999999997e+02   1.5361800000000001e+01   4.7312700000000000e+01   2.9468999999999999e+00   5.7709999999999995e-01   1.7565999999999999e+00   5.3977000000000004e+00   6.5500000000000003e-01   3.4639999999999999e-01   7.4309999999999998e-01
   4.3533200000000001e+01  -6.7093900000000005e+01   6.4749599999999998e+02   1.5992000000000001e+01   4.6513399999999997e+01   2.6398999999999999e+00   1.0875999999999999e+00   1.4231000000000000e+00   4.1788999999999996e+00   5.0090000000000001e-01   4.2340000000000000e-01   6.8559999999999999e-01
   4.3621400000000001e+01  -6.6676199999999994e+01   6.4449360000000001e+02   1.6841699999999999e+01   4.5647500000000001e+01   2.3767999999999998e+00   1.4427000000000001e+00   9.3389999999999995e-01   4.7882999999999996e+00   4.4309999999999999e-01   2.7900000000000003e-01   6.5910000000000002e-01
   4.3731600000000000e+01  -6.5950800000000001e+01   6.4063329999999996e+02   1.7567299999999999e+01   4.4695900000000002e+01   2.1400000000000001e+00   1.9310000000000000e+00   1.5120000000000000e+00   5.0495000000000001e+00   5.1049999999999995e-01   3.8490000000000002e-01   5.5740000000000001e-01
   4.4525100000000002e+01  -6.5225300000000004e+01   6.3694460000000004e+02   1.8417000000000002e+01   4.3791899999999998e+01   1.8418000000000001e+00   2.4857999999999998e+00   1.3564000000000001e+00   5.4847999999999999e+00   4.4309999999999999e-01   3.0790000000000001e-01   5.0870000000000004e-01
   4.5627200000000002e+01  -6.4038200000000003e+01   6.3299860000000001e+02   1.9228600000000000e+01   4.2773699999999998e+01   1.6181000000000001e+00   3.2404999999999999e+00   1.1117999999999999e+00   6.0941999999999998e+00   6.0690000000000000e-01   3.3679999999999999e-01   4.9990000000000001e-01
   4.5957799999999999e+01  -6.3510599999999997e+01   6.2930980000000000e+02   2.0001899999999999e+01   4.1822099999999999e+01   1.4119999999999999e+00   3.8174999999999999e+00   1.0450999999999999e+00   5.6589000000000000e+00   4.6239999999999998e-01   3.4639999999999999e-01   4.9099999999999999e-01
   4.6817500000000003e+01  -6.3114899999999999e+01   6.2442020000000002e+02   2.0727499999999999e+01   4.0841999999999999e+01   1.0963000000000001e+00   3.9950999999999999e+00   6.4480000000000004e-01   7.2260000000000000e+00   5.1049999999999995e-01   4.1370000000000001e-01   4.8659999999999998e-01
   4.7390599999999999e+01  -6.2037700000000001e+01   6.2021680000000003e+02   2.1529499999999999e+01   3.9833300000000001e+01   8.9900000000000002e-01   4.7275000000000000e+00   5.7809999999999995e-01   7.4871999999999996e+00   3.8529999999999998e-01   3.9450000000000002e-01   4.8659999999999998e-01
   4.7324500000000000e+01  -6.1290199999999999e+01   6.1635649999999998e+02   2.2427000000000000e+01   3.9072000000000003e+01   6.3590000000000002e-01   5.1492000000000004e+00   7.1150000000000002e-01   7.8353999999999999e+00   4.5269999999999999e-01   4.4259999999999999e-01   4.6450000000000002e-01
   4.7500799999999998e+01  -6.0674700000000001e+01   6.1189570000000003e+02   2.3257600000000000e+01   3.8120399999999997e+01   5.8320000000000005e-01   4.7941000000000003e+00   5.3369999999999995e-01   7.8353999999999999e+00   5.1049999999999995e-01   2.9830000000000001e-01   4.3350000000000000e-01
   4.7566899999999997e+01  -5.9971200000000003e+01   6.0915070000000003e+02   2.4135999999999999e+01   3.7330599999999997e+01   2.8070000000000001e-01   4.7718999999999996e+00   1.3339999999999999e-01   7.5742000000000003e+00   3.3710000000000001e-01   3.4639999999999999e-01   4.3790000000000001e-01
   4.7787300000000002e+01  -5.9113900000000001e+01   6.0546199999999999e+02   2.5033400000000000e+01   3.6512300000000003e+01   4.3900000000000002e-02   4.0617000000000001e+00   6.8930000000000002e-01   6.6166000000000000e+00   4.6239999999999998e-01   1.6360000000000000e-01   3.5830000000000001e-01
   4.7500799999999998e+01  -5.8410400000000003e+01   6.0220219999999995e+02   2.5883099999999999e+01   3.5750999999999998e+01  -1.3159999999999999e-01   3.9285000000000001e+00   4.4469999999999998e-01   6.4424999999999999e+00   4.8159999999999997e-01   2.0210000000000000e-01   3.5830000000000001e-01
   4.7192200000000000e+01  -5.7794899999999998e+01   5.9919970000000001e+02   2.6713799999999999e+01   3.4894599999999997e+01  -2.9380000000000001e-01   3.3069999999999999e+00   4.4469999999999998e-01   5.5719000000000003e+00   4.0460000000000002e-01   7.6999999999999999e-02   4.1139999999999999e-01
   4.7192200000000000e+01  -5.6915500000000002e+01   5.9611149999999998e+02   2.7792600000000000e+01   3.4285600000000002e+01  -5.3939999999999999e-01   2.8188000000000000e+00   3.5580000000000001e-01   4.9623999999999997e+00   4.1420000000000001e-01   1.5400000000000000e-01   3.7600000000000000e-01
   4.6619100000000003e+01  -5.6475800000000000e+01   5.9310910000000001e+02   2.8632800000000000e+01   3.3581400000000002e+01  -7.6739999999999997e-01   2.5080000000000000e+00   2.8910000000000002e-01   5.1365999999999996e+00   4.0460000000000002e-01   2.0210000000000000e-01   3.4499999999999997e-01
   4.5891700000000000e+01  -5.5794300000000000e+01   5.9182230000000004e+02   2.9482500000000002e+01   3.2924799999999998e+01  -9.2090000000000005e-01   2.2860999999999998e+00  -6.6699999999999995e-02   4.7882999999999996e+00   4.5269999999999999e-01   2.5019999999999998e-01   3.2729999999999998e-01
   4.5671300000000002e+01  -5.5596499999999999e+01   5.8993510000000003e+02   3.0504100000000001e+01   3.2468000000000004e+01  -1.1137999999999999e+00   2.2416999999999998e+00  -1.7790000000000000e-01   4.8754000000000000e+00   3.4680000000000000e-01   2.3089999999999999e-01   2.9640000000000000e-01
   4.5561100000000003e+01  -5.5266700000000000e+01   5.8899149999999997e+02   3.1239300000000000e+01   3.1935099999999998e+01  -1.2585999999999999e+00   2.1972999999999998e+00   1.7790000000000000e-01   5.3106999999999998e+00   3.2750000000000001e-01   2.5979999999999998e-01   3.2290000000000002e-01
   4.5450899999999997e+01  -5.5574500000000000e+01   5.8881989999999996e+02   3.2050800000000002e+01   3.1335599999999999e+01  -1.3813000000000000e+00   2.3304999999999998e+00  -1.3339999999999999e-01   4.9623999999999997e+00   4.0460000000000002e-01   2.2130000000000000e-01   3.4949999999999998e-01
   4.5362699999999997e+01  -5.5750399999999999e+01   5.8890570000000002e+02   3.2824100000000001e+01   3.1078700000000001e+01  -1.4822000000000000e+00   2.4857999999999998e+00   2.6679999999999998e-01   4.8754000000000000e+00   3.2750000000000001e-01   2.2130000000000000e-01   3.2729999999999998e-01
   4.5517000000000003e+01  -5.5926200000000001e+01   5.8950620000000004e+02   3.3740699999999997e+01   3.0660000000000000e+01  -1.5436000000000001e+00   2.3748999999999998e+00   8.8900000000000007e-02   6.0072000000000001e+00   4.3350000000000000e-01   2.8870000000000001e-01   3.4060000000000001e-01
   4.5847600000000000e+01  -5.6431899999999999e+01   5.8873410000000001e+02   3.4456699999999998e+01   3.0288900000000002e+01  -1.6225000000000001e+00   2.7522000000000002e+00  -1.1119999999999999e-01   6.1813000000000002e+00   4.2380000000000001e-01   2.6939999999999997e-01   2.9189999999999999e-01
   4.6045999999999999e+01  -5.6937500000000000e+01   5.8967769999999996e+02   3.5239600000000003e+01   2.9955900000000000e+01  -1.6971000000000001e+00   2.9963000000000002e+00   1.1119999999999999e-01   4.9623999999999997e+00   3.3710000000000001e-01   2.7900000000000003e-01   2.1229999999999999e-01
   4.6464799999999997e+01  -5.7289200000000001e+01   5.8967769999999996e+02   3.6003399999999999e+01   2.9718000000000000e+01  -1.7585000000000000e+00   2.9297000000000000e+00  -6.6699999999999995e-02   6.0941999999999998e+00   4.0460000000000002e-01   2.6939999999999997e-01   2.3890000000000000e-01
   4.7015900000000002e+01  -5.8300500000000000e+01   5.9070709999999997e+02   3.6814999999999998e+01   2.9384899999999998e+01  -1.8988000000000000e+00   2.9075000000000002e+00   8.8900000000000007e-02   5.3106999999999998e+00   3.8529999999999998e-01   3.2710000000000000e-01   1.9020000000000001e-01
   4.7456699999999998e+01  -5.9069899999999997e+01   5.9156500000000005e+02   3.7550100000000000e+01   2.9175599999999999e+01  -1.8899999999999999e+00   2.7744000000000000e+00   2.2200000000000001e-02   6.0072000000000001e+00   2.9859999999999998e-01   2.4060000000000001e-01   1.6370000000000001e-01
   4.7853499999999997e+01  -5.9685400000000001e+01   5.9293750000000000e+02   3.8361699999999999e+01   2.9023299999999999e+01  -1.9295000000000000e+00   2.7744000000000000e+00  -2.2200000000000001e-02   5.3106999999999998e+00   4.0460000000000002e-01   3.6559999999999998e-01   2.3000000000000001e-01
   4.8691099999999999e+01  -6.0828600000000002e+01   5.9465319999999997e+02   3.9173200000000001e+01   2.8852000000000000e+01  -1.9777000000000000e+00   2.7966000000000002e+00   2.4460000000000001e-01   5.9200999999999997e+00   3.6599999999999999e-01   3.8490000000000002e-01   2.3000000000000001e-01
   4.9418500000000002e+01  -6.2037700000000001e+01   5.9662620000000004e+02   3.9851100000000002e+01   2.8785399999999999e+01  -1.9601999999999999e+00   2.5968000000000000e+00   2.8910000000000002e-01   5.6589000000000000e+00   3.1790000000000002e-01   3.1750000000000000e-01   1.8579999999999999e-01
   5.0586700000000000e+01  -6.3114899999999999e+01   5.9885659999999996e+02   4.0872599999999998e+01   2.8623600000000000e+01  -2.0304000000000002e+00   2.5746000000000002e+00   1.1119999999999999e-01   5.5719000000000003e+00   3.6599999999999999e-01   2.5979999999999998e-01   1.8579999999999999e-01
   5.1071599999999997e+01  -6.4016199999999998e+01   6.0117280000000005e+02   4.1598199999999999e+01   2.8490400000000001e+01  -2.0653999999999999e+00   2.2860999999999998e+00   3.3350000000000002e-01   5.7460000000000004e+00   3.3710000000000001e-01   3.0790000000000001e-01   1.9020000000000001e-01
   5.2041499999999999e+01  -6.4961500000000001e+01   6.0468989999999997e+02   4.2476599999999998e+01   2.8423800000000000e+01  -2.0478999999999998e+00   2.2860999999999998e+00   4.4469999999999998e-01   5.1365999999999996e+00   4.5269999999999999e-01   3.0790000000000001e-01   1.9910000000000000e-01
   5.2724800000000002e+01  -6.5884799999999998e+01   6.0777809999999999e+02   4.3354999999999997e+01   2.8547499999999999e+01  -2.0874000000000001e+00   2.3083000000000000e+00   1.5559999999999999e-01   6.7907000000000002e+00   3.0819999999999997e-01   2.5979999999999998e-01   1.8579999999999999e-01
   5.3518300000000004e+01  -6.7028000000000006e+01   6.1018010000000004e+02   4.4491100000000003e+01   2.8671199999999999e+01  -2.0567000000000002e+00   2.2639000000000000e+00   3.3350000000000002e-01   5.7460000000000004e+00   2.8899999999999998e-01   3.1750000000000000e-01   1.7249999999999999e-01
   5.4069299999999998e+01  -6.8215100000000007e+01   6.1421190000000001e+02   4.5378999999999998e+01   2.8633199999999999e+01  -2.0127999999999999e+00   2.0640999999999998e+00   4.6689999999999998e-01   5.7460000000000004e+00   3.6599999999999999e-01   3.0790000000000001e-01   2.0790000000000000e-01
   5.4906900000000000e+01  -6.9226299999999995e+01   6.1747170000000006e+02   4.6362400000000001e+01   2.8880600000000001e+01  -2.0040000000000000e+00   2.0863000000000000e+00   3.3350000000000002e-01   6.1813000000000002e+00   3.4680000000000000e-01   3.8490000000000002e-01   2.3440000000000000e-01
   5.5436000000000000e+01  -7.0479399999999998e+01   6.1961630000000002e+02   4.7479500000000002e+01   2.9013800000000000e+01  -2.0434999999999999e+00   1.8866000000000001e+00   4.2249999999999999e-01   5.5719000000000003e+00   3.1790000000000002e-01   2.9830000000000001e-01   1.7249999999999999e-01
   5.6031100000000002e+01  -7.1424700000000001e+01   6.2407700000000000e+02   4.8386499999999998e+01   2.9175599999999999e+01  -1.9601999999999999e+00   1.7978000000000001e+00   4.4469999999999998e-01   5.4847999999999999e+00   3.6599999999999999e-01   4.6189999999999998e-01   2.1679999999999999e-01
   5.6515999999999998e+01  -7.2457899999999995e+01   6.2665060000000005e+02   4.9446199999999997e+01   2.9299299999999999e+01  -2.0127999999999999e+00   1.7090000000000001e+00   5.7809999999999995e-01   5.6589000000000000e+00   3.6599999999999999e-01   3.7530000000000002e-01   2.1229999999999999e-01
   5.7067100000000003e+01  -7.3095399999999998e+01   6.2905250000000001e+02   5.0525100000000002e+01   2.9451499999999999e+01  -2.0653999999999999e+00   1.7090000000000001e+00   4.4469999999999998e-01   5.1365999999999996e+00   3.4680000000000000e-01   3.5599999999999998e-01   2.1679999999999999e-01
   5.7441800000000001e+01  -7.4216600000000000e+01   6.3179759999999999e+02   5.1556199999999997e+01   2.9794100000000000e+01  -2.1004999999999998e+00   1.8200000000000001e+00   5.7809999999999995e-01   5.3977000000000004e+00   3.0819999999999997e-01   2.5019999999999998e-01   2.2559999999999999e-01
   5.7662199999999999e+01  -7.5447699999999998e+01   6.3308429999999998e+02   5.2424999999999997e+01   2.9946300000000001e+01  -2.1267999999999998e+00   2.0419000000000000e+00   6.0040000000000004e-01   5.2236000000000002e+00   4.3350000000000000e-01   4.0410000000000001e-01   1.8140000000000001e-01
   5.8103099999999998e+01  -7.6524900000000002e+01   6.3479999999999995e+02   5.3542099999999998e+01   3.0127099999999999e+01  -2.0874000000000001e+00   1.9532000000000000e+00   7.7820000000000000e-01   5.3977000000000004e+00   4.5269999999999999e-01   3.6559999999999998e-01   1.9910000000000000e-01
   5.8014899999999997e+01  -7.7316299999999998e+01   6.3600099999999998e+02   5.4468200000000003e+01   3.0574400000000001e+01  -2.1970000000000001e+00   2.3304999999999998e+00   5.3369999999999995e-01   6.1813000000000002e+00   3.7569999999999998e-01   3.0790000000000001e-01   8.4000000000000005e-02
   5.8125100000000003e+01  -7.7953800000000001e+01   6.3745929999999998e+02   5.5489800000000002e+01   3.0954999999999998e+01  -2.1838000000000002e+00   2.3748999999999998e+00   8.6719999999999997e-01   5.4847999999999999e+00   3.7569999999999998e-01   3.7530000000000002e-01   9.2899999999999996e-02
   5.8014899999999997e+01  -7.8833100000000002e+01   6.3874609999999996e+02   5.6530500000000004e+01   3.1231000000000002e+01  -2.1751000000000000e+00   2.3748999999999998e+00   1.0672999999999999e+00   5.0495000000000001e+00   4.3350000000000000e-01   2.9830000000000001e-01   1.2830000000000000e-01
   5.7882599999999996e+01  -7.9756500000000003e+01   6.4011860000000001e+02   5.7552000000000000e+01   3.1649699999999999e+01  -2.1970000000000001e+00   2.5301999999999998e+00   1.0894999999999999e+00   5.9200999999999997e+00   3.8529999999999998e-01   3.1750000000000000e-01   1.3270000000000001e-01
   5.7618099999999998e+01  -8.0372000000000000e+01   6.4029020000000003e+02   5.8697699999999998e+01   3.2211100000000002e+01  -2.2452000000000001e+00   2.7966000000000002e+00   1.0894999999999999e+00   5.1365999999999996e+00   3.1790000000000002e-01   4.1370000000000001e-01   1.0620000000000000e-01
   5.7177300000000002e+01  -8.0789699999999996e+01   6.4294949999999994e+02   5.9776600000000002e+01   3.2734499999999997e+01  -2.3285999999999998e+00   2.9519000000000002e+00   1.0227999999999999e+00   5.5719000000000003e+00   3.7569999999999998e-01   2.9830000000000001e-01   1.5040000000000001e-01
   5.6802599999999998e+01  -8.1075500000000005e+01   6.4415039999999999e+02   6.1008200000000002e+01   3.3267400000000002e+01  -2.3549000000000002e+00   2.5968000000000000e+00   1.1785000000000001e+00   5.9200999999999997e+00   3.6599999999999999e-01   2.6939999999999997e-01   1.3710000000000000e-01
   5.6097200000000001e+01  -8.1229399999999998e+01   6.4543719999999996e+02   6.2258899999999997e+01   3.3971499999999999e+01  -2.3856000000000002e+00   3.1295000000000002e+00   1.2007000000000001e+00   5.3977000000000004e+00   2.5050000000000000e-01   3.2710000000000000e-01   1.6810000000000000e-01
   5.5215499999999999e+01  -8.1537099999999995e+01   6.4955480000000000e+02   6.3585999999999999e+01   3.4466400000000000e+01  -2.4820000000000002e+00   3.1739000000000002e+00   1.3564000000000001e+00   5.8330000000000002e+00   3.4680000000000000e-01   2.5019999999999998e-01   2.1679999999999999e-01
   5.4620399999999997e+01  -8.2196600000000004e+01   6.5341510000000005e+02   6.4932199999999995e+01   3.5218100000000000e+01  -2.4777000000000000e+00   3.1516999999999999e+00   1.6677000000000000e+00   5.3106999999999998e+00   3.8529999999999998e-01   2.5979999999999998e-01   1.8579999999999999e-01
   5.4179600000000001e+01  -8.2658299999999997e+01   6.5753269999999998e+02   6.6393000000000001e+01   3.5931800000000003e+01  -2.5741000000000001e+00   3.1073000000000000e+00   1.5787000000000000e+00   5.7460000000000004e+00   3.1790000000000002e-01   2.9830000000000001e-01   1.9910000000000000e-01
   5.3518300000000004e+01  -8.3471699999999998e+01   6.6165030000000002e+02   6.7825100000000006e+01   3.6788200000000003e+01  -2.4864000000000002e+00   3.2848999999999999e+00   1.6010000000000000e+00   5.5719000000000003e+00   3.9489999999999997e-01   3.3679999999999999e-01   2.1229999999999999e-01
   5.2945200000000000e+01  -8.4373000000000005e+01   6.6705470000000003e+02   6.9276300000000006e+01   3.7616100000000003e+01  -2.4996000000000000e+00   3.3513999999999999e+00   1.5120000000000000e+00   5.1365999999999996e+00   4.0460000000000002e-01   3.8490000000000002e-01   2.5659999999999999e-01
   5.1798999999999999e+01  -8.5494200000000006e+01   6.7254489999999998e+02   7.0822999999999993e+01   3.8463000000000001e+01  -2.5609999999999999e+00   3.4180000000000001e+00   1.5565000000000000e+00   5.4847999999999999e+00   3.6599999999999999e-01   2.7900000000000003e-01   2.3890000000000000e-01
   5.2283900000000003e+01  -8.7033000000000001e+01   6.7631939999999997e+02   7.2321899999999999e+01   3.9167200000000001e+01  -2.3898999999999999e+00   3.1739000000000002e+00   1.6010000000000000e+00   5.3977000000000004e+00   3.4680000000000000e-01   2.6939999999999997e-01   2.4329999999999999e-01
   5.2658700000000003e+01  -8.8132199999999997e+01   6.8361099999999999e+02   7.3744500000000002e+01   3.9995100000000001e+01  -2.3153999999999999e+00   3.0851000000000002e+00   1.4676000000000000e+00   5.3977000000000004e+00   4.0460000000000002e-01   2.9830000000000001e-01   2.4329999999999999e-01
   5.2636600000000001e+01  -9.0220600000000005e+01   6.8764279999999997e+02   7.5033400000000000e+01   4.0680199999999999e+01  -2.2934999999999999e+00   3.0185000000000000e+00   1.6454000000000000e+00   4.7012999999999998e+00   4.4309999999999999e-01   2.4060000000000001e-01   2.3000000000000001e-01
   5.2107599999999998e+01  -9.1737499999999997e+01   6.9184619999999995e+02   7.6398700000000005e+01   4.1393900000000002e+01  -2.2277000000000000e+00   3.1739000000000002e+00   1.6232000000000000e+00   5.6589000000000000e+00   2.8899999999999998e-01   2.2130000000000000e-01   2.5659999999999999e-01
   5.3275799999999997e+01  -9.3869900000000001e+01   6.9656430000000000e+02   7.7439400000000006e+01   4.1841099999999997e+01  -2.1137000000000001e+00   2.9297000000000000e+00   1.5120000000000000e+00   5.2236000000000002e+00   4.1420000000000001e-01   2.5019999999999998e-01   2.2559999999999999e-01
   5.4399999999999999e+01  -9.5892399999999995e+01   7.0008150000000001e+02   7.8556399999999996e+01   4.2431100000000001e+01  -2.0390999999999999e+00   2.9297000000000000e+00   1.7565999999999999e+00   5.2236000000000002e+00   4.7199999999999998e-01   2.1170000000000000e-01   2.6540000000000002e-01
   5.4752699999999997e+01  -9.8266599999999997e+01   7.0196870000000001e+02   7.9644800000000004e+01   4.2925899999999999e+01  -1.9470000000000001e+00   3.3513999999999999e+00   1.6454000000000000e+00   5.9200999999999997e+00   3.6599999999999999e-01   2.3089999999999999e-01   2.3000000000000001e-01
   5.5391900000000000e+01  -1.0046500000000000e+02   7.0428489999999999e+02   8.0475499999999997e+01   4.3430300000000003e+01  -1.7585000000000000e+00   3.0185000000000000e+00   1.4676000000000000e+00   4.5270999999999999e+00   3.9489999999999997e-01   2.4060000000000001e-01   2.3440000000000000e-01
   5.6780500000000004e+01  -1.0246550000000001e+02   7.0428489999999999e+02   8.1239300000000000e+01   4.3715800000000002e+01  -1.6839000000000000e+00   3.2848999999999999e+00   1.5120000000000000e+00   5.6589000000000000e+00   4.2380000000000001e-01   3.2710000000000000e-01   2.6540000000000002e-01
   5.7640200000000000e+01  -1.0488370000000000e+02   7.0642949999999996e+02   8.2012600000000006e+01   4.4220100000000002e+01  -1.5085000000000000e+00   3.2848999999999999e+00   1.6010000000000000e+00   5.3977000000000004e+00   4.5269999999999999e-01   2.5979999999999998e-01   2.3440000000000000e-01
   5.8764299999999999e+01  -1.0714800000000000e+02   7.0702999999999997e+02   8.2661799999999999e+01   4.4381900000000002e+01  -1.3989000000000000e+00   3.2183000000000002e+00   1.4898000000000000e+00   4.8754000000000000e+00   4.5269999999999999e-01   2.5979999999999998e-01   1.7690000000000000e-01
   5.9800300000000000e+01  -1.0983000000000000e+02   7.0840250000000003e+02   8.3186899999999994e+01   4.4771999999999998e+01  -1.3156000000000001e+00   3.1073000000000000e+00   1.5120000000000000e+00   4.8754000000000000e+00   3.7569999999999998e-01   1.0580000000000001e-01   2.4770000000000000e-01
   6.0990600000000001e+01  -1.1189650000000000e+02   7.0814509999999996e+02   8.3740700000000004e+01   4.5114600000000003e+01  -1.1577000000000000e+00   2.9741000000000000e+00   1.6899000000000000e+00   5.3106999999999998e+00   3.7569999999999998e-01   3.2710000000000000e-01   2.1679999999999999e-01
   6.1629800000000003e+01  -1.1442460000000000e+02   7.0625789999999995e+02   8.4265799999999999e+01   4.5314399999999999e+01  -1.0042000000000000e+00   2.9963000000000002e+00   1.5343000000000000e+00   5.4847999999999999e+00   4.1420000000000001e-01   2.4060000000000001e-01   2.8749999999999998e-01
   6.2467399999999998e+01  -1.1649100000000000e+02   7.0411329999999998e+02   8.4542699999999996e+01   4.5514200000000002e+01  -8.5950000000000004e-01   3.1295000000000002e+00   1.5787000000000000e+00   5.6589000000000000e+00   3.9489999999999997e-01   2.5019999999999998e-01   2.0790000000000000e-01
   6.3481299999999997e+01  -1.1877730000000000e+02   7.0282659999999998e+02   8.4819500000000005e+01   4.5752099999999999e+01  -7.1919999999999995e-01   2.9519000000000002e+00   1.5120000000000000e+00   4.7012999999999998e+00   2.9859999999999998e-01   3.4639999999999999e-01   2.3440000000000000e-01
   6.4032399999999996e+01  -1.2047010000000000e+02   6.9999570000000006e+02   8.5086900000000000e+01   4.5970999999999997e+01  -6.3149999999999995e-01   3.0185000000000000e+00   1.5343000000000000e+00   5.0495000000000001e+00   3.6599999999999999e-01   2.5019999999999998e-01   2.6979999999999998e-01
   6.4583399999999997e+01  -1.2260250000000001e+02   6.9682169999999996e+02   8.5316000000000003e+01   4.6066200000000002e+01  -4.7360000000000002e-01   3.2627000000000002e+00   1.4898000000000000e+00   5.3977000000000004e+00   4.0460000000000002e-01   2.9830000000000001e-01   2.4329999999999999e-01
   6.4715699999999998e+01  -1.2449310000000000e+02   6.9390499999999997e+02   8.5430599999999998e+01   4.6247000000000000e+01  -3.4639999999999999e-01   3.1516999999999999e+00   1.4008000000000000e+00   5.3106999999999998e+00   3.2750000000000001e-01   4.1370000000000001e-01   2.3000000000000001e-01
   6.4891999999999996e+01  -1.2592200000000000e+02   6.9013059999999996e+02   8.5306500000000000e+01   4.6427799999999998e+01  -1.9289999999999999e-01   3.2848999999999999e+00   1.4898000000000000e+00   5.3977000000000004e+00   3.4680000000000000e-01   3.3679999999999999e-01   2.4329999999999999e-01
   6.4781800000000004e+01  -1.2779060000000000e+02   6.8464040000000000e+02   8.5182299999999998e+01   4.6389699999999998e+01  -1.1840000000000001e-01   3.5512000000000001e+00   1.3119000000000001e+00   5.2236000000000002e+00   3.7569999999999998e-01   2.6939999999999997e-01   2.3440000000000000e-01
   6.4274900000000002e+01  -1.2919749999999999e+02   6.7915020000000004e+02   8.4800399999999996e+01   4.6408700000000003e+01   7.0199999999999999e-02   3.1739000000000002e+00   1.4008000000000000e+00   4.5270999999999999e+00   4.5269999999999999e-01   3.1750000000000000e-01   2.0790000000000000e-01
   6.4098500000000001e+01  -1.3056049999999999e+02   6.7203020000000004e+02   8.4533100000000005e+01   4.6427799999999998e+01   2.5430000000000003e-01   3.1073000000000000e+00   1.2007000000000001e+00   5.2236000000000002e+00   3.8529999999999998e-01   2.4060000000000001e-01   2.1679999999999999e-01
   6.3283000000000001e+01  -1.3225330000000000e+02   6.6533900000000006e+02   8.4055700000000002e+01   4.6132800000000003e+01   4.9550000000000000e-01   3.2627000000000002e+00   1.3119000000000001e+00   5.3977000000000004e+00   3.6599999999999999e-01   1.8279999999999999e-01   2.3000000000000001e-01
   6.2180900000000001e+01  -1.3330850000000001e+02   6.5573130000000003e+02   8.3272900000000007e+01   4.6047100000000000e+01   7.1479999999999999e-01   3.3736000000000002e+00   1.4453000000000000e+00   4.5270999999999999e+00   4.0460000000000002e-01   2.5019999999999998e-01   2.0790000000000000e-01
   6.1100800000000000e+01  -1.3405590000000001e+02   6.4741020000000003e+02   8.2403999999999996e+01   4.5571300000000001e+01   9.9539999999999995e-01   3.1516999999999999e+00   1.2897000000000001e+00   5.1365999999999996e+00   3.6599999999999999e-01   2.5019999999999998e-01   2.2120000000000001e-01
   5.9535800000000002e+01  -1.3440770000000001e+02   6.3394219999999996e+02   8.1315600000000003e+01   4.5162199999999999e+01   1.2628999999999999e+00   3.0629000000000000e+00   1.1785000000000001e+00   5.9200999999999997e+00   4.7199999999999998e-01   2.1170000000000000e-01   2.1679999999999999e-01
   5.7860599999999998e+01  -1.3418780000000001e+02   6.1987360000000001e+02   7.9864400000000003e+01   4.4534100000000002e+01   1.5524000000000000e+00   3.2183000000000002e+00   1.2007000000000001e+00   5.6589000000000000e+00   3.9489999999999997e-01   2.1170000000000000e-01   2.0349999999999999e-01
   5.5479999999999997e+01  -1.3280289999999999e+02   6.0511879999999996e+02   7.8308199999999999e+01   4.3810899999999997e+01   1.8506000000000000e+00   2.9741000000000000e+00   1.3786000000000000e+00   5.5719000000000003e+00   4.8159999999999997e-01   3.0790000000000001e-01   2.1679999999999999e-01
   5.3386000000000003e+01  -1.3152780000000001e+02   5.8701840000000004e+02   7.6580100000000002e+01   4.2954500000000003e+01   2.0434999999999999e+00   3.0851000000000002e+00   1.1339999999999999e+00   4.9623999999999997e+00   4.3350000000000000e-01   3.1750000000000000e-01   2.4329999999999999e-01
   5.1225900000000003e+01  -1.2910960000000000e+02   5.6780290000000002e+02   7.4565600000000003e+01   4.1869700000000002e+01   2.2233000000000001e+00   3.1516999999999999e+00   1.3119000000000001e+00   5.5719000000000003e+00   3.2750000000000001e-01   2.3089999999999999e-01   2.2120000000000001e-01
   4.8977600000000002e+01  -1.2605390000000000e+02   5.4747209999999995e+02   7.2407899999999998e+01   4.0689700000000002e+01   2.4249999999999998e+00   3.0851000000000002e+00   1.1563000000000001e+00   4.9623999999999997e+00   3.5639999999999999e-01   2.5019999999999998e-01   2.3890000000000000e-01
   4.6751399999999997e+01  -1.2220680000000000e+02   5.2757029999999997e+02   7.0221500000000006e+01   3.9490699999999997e+01   2.4249999999999998e+00   3.3069999999999999e+00   1.3564000000000001e+00   4.9623999999999997e+00   3.5639999999999999e-01   2.4060000000000001e-01   2.2120000000000001e-01
   4.4635300000000001e+01  -1.1761220000000000e+02   5.0612430000000001e+02   6.7805999999999997e+01   3.8110900000000001e+01   2.4820000000000002e+00   3.0185000000000000e+00   1.1785000000000001e+00   5.0495000000000001e+00   3.8529999999999998e-01   3.4639999999999999e-01   1.9020000000000001e-01
   4.2519300000000001e+01  -1.1290770000000001e+02   4.8322010000000000e+02   6.5342699999999994e+01   3.6702599999999997e+01   2.5171000000000001e+00   3.2183000000000002e+00   1.4231000000000000e+00   5.0495000000000001e+00   4.7199999999999998e-01   3.0790000000000001e-01   2.1679999999999999e-01
   4.0315100000000001e+01  -1.0763160000000001e+02   4.6083049999999997e+02   6.2612200000000001e+01   3.5065899999999999e+01   2.4645000000000001e+00   3.0407000000000002e+00   1.1785000000000001e+00   5.3977000000000004e+00   2.5050000000000000e-01   2.4060000000000001e-01   1.8579999999999999e-01
   3.7912500000000001e+01  -1.0246550000000001e+02   4.3706840000000000e+02   5.9891199999999998e+01   3.3448200000000000e+01   2.4952000000000001e+00   3.1073000000000000e+00   1.2007000000000001e+00   4.8754000000000000e+00   3.4680000000000000e-01   2.0210000000000000e-01   1.9020000000000001e-01
   3.5355600000000003e+01  -9.7343299999999999e+01   4.1373520000000002e+02   5.7017400000000002e+01   3.1859000000000002e+01   2.3679999999999999e+00   3.1073000000000000e+00   1.2674000000000001e+00   5.1365999999999996e+00   3.1790000000000002e-01   3.0790000000000001e-01   2.1229999999999999e-01
   3.2820700000000002e+01  -9.0770200000000003e+01   3.8988729999999998e+02   5.4296300000000002e+01   3.0146200000000000e+01   2.3197999999999999e+00   2.9741000000000000e+00   1.1785000000000001e+00   5.5719000000000003e+00   4.3350000000000000e-01   3.3679999999999999e-01   1.5920000000000001e-01
   3.0594500000000000e+01  -8.4944599999999994e+01   3.6629680000000002e+02   5.1642200000000003e+01   2.8471399999999999e+01   2.1619000000000002e+00   3.1739000000000002e+00   1.1785000000000001e+00   5.7460000000000004e+00   2.6970000000000000e-01   2.5019999999999998e-01   1.5040000000000001e-01
   2.8169799999999999e+01  -7.9668499999999995e+01   3.4407880000000000e+02   4.8911600000000000e+01   2.6929800000000000e+01   2.0918000000000001e+00   3.1073000000000000e+00   1.1339999999999999e+00   4.7012999999999998e+00   3.5639999999999999e-01   3.4639999999999999e-01   1.2390000000000000e-01
   2.6230100000000000e+01  -7.4238600000000005e+01   3.2417689999999999e+02   4.6419699999999999e+01   2.5321600000000000e+01   1.9339000000000000e+00   2.9963000000000002e+00   1.2452000000000001e+00   4.7882999999999996e+00   3.7569999999999998e-01   2.2130000000000000e-01   2.1229999999999999e-01
   2.3915700000000001e+01  -6.9336200000000005e+01   3.0358879999999999e+02   4.3803699999999999e+01   2.3675400000000000e+01   1.9645999999999999e+00   2.7966000000000002e+00   1.1339999999999999e+00   4.5270999999999999e+00   3.7569999999999998e-01   2.5019999999999998e-01   1.8579999999999999e-01
   2.1887799999999999e+01  -6.6258499999999998e+01   2.8523110000000003e+02   4.1340499999999999e+01   2.2286100000000001e+01   1.9339000000000000e+00   2.8631000000000002e+00   1.2452000000000001e+00   4.9623999999999997e+00   3.5639999999999999e-01   2.5019999999999998e-01   2.1679999999999999e-01
   1.8934200000000001e+01  -6.2103600000000000e+01   2.6764540000000000e+02   3.8944000000000003e+01   2.1068100000000001e+01   1.9251000000000000e+00   2.9075000000000002e+00   1.0005999999999999e+00   5.6589000000000000e+00   3.3710000000000001e-01   3.2710000000000000e-01   2.0790000000000000e-01
   1.8052499999999998e+01  -6.0608800000000002e+01   2.4920189999999999e+02   3.6414000000000001e+01   1.9631200000000000e+01   1.9645999999999999e+00   2.7522000000000002e+00   9.5609999999999995e-01   5.1365999999999996e+00   3.2750000000000001e-01   3.4639999999999999e-01   2.1679999999999999e-01
   1.7170800000000000e+01  -6.0037199999999999e+01   2.3187360000000001e+02   3.3941200000000002e+01   1.8184799999999999e+01   2.0567000000000002e+00   2.7522000000000002e+00   1.2452000000000001e+00   5.3977000000000004e+00   4.1420000000000001e-01   2.6939999999999997e-01   2.5659999999999999e-01
   1.4922499999999999e+01  -5.6695700000000002e+01   2.1480260000000001e+02   3.1535200000000000e+01   1.6976299999999998e+01   2.1400000000000001e+00   2.4192000000000000e+00   8.8939999999999997e-01   5.8330000000000002e+00   3.0819999999999997e-01   2.5979999999999998e-01   2.2120000000000001e-01
   1.3423700000000000e+01  -5.5112900000000003e+01   2.0030510000000001e+02   2.9415700000000001e+01   1.5891400000000001e+01   2.2715000000000001e+00   2.4857999999999998e+00   1.0227999999999999e+00   4.7012999999999998e+00   3.9489999999999997e-01   3.3679999999999999e-01   1.9910000000000000e-01
   1.1131300000000000e+01  -5.3134300000000003e+01   1.8494980000000001e+02   2.7391600000000000e+01   1.4711499999999999e+01   2.2978999999999998e+00   2.4857999999999998e+00   1.1117999999999999e+00   4.6142000000000003e+00   3.7569999999999998e-01   2.8870000000000001e-01   2.2120000000000001e-01
   1.0580200000000000e+01  -5.0056600000000003e+01   1.7131020000000001e+02   2.5329400000000000e+01   1.3598100000000001e+01   2.2759000000000000e+00   2.1972999999999998e+00   1.1339999999999999e+00   4.5270999999999999e+00   3.0819999999999997e-01   2.9830000000000001e-01   2.0349999999999999e-01
   8.9270999999999994e+00  -4.6912999999999997e+01   1.5852840000000000e+02   2.3477200000000000e+01   1.2627500000000000e+01   2.3197999999999999e+00   1.9975000000000001e+00   8.8939999999999997e-01   5.8330000000000002e+00   3.1790000000000002e-01   4.1370000000000001e-01   2.3000000000000001e-01
   7.4943000000000000e+00  -4.4055100000000003e+01   1.4600399999999999e+02   2.1625000000000000e+01   1.1695000000000000e+01   2.3241999999999998e+00   2.0419000000000000e+00   9.3389999999999995e-01   4.4401000000000002e+00   4.1420000000000001e-01   3.4639999999999999e-01   2.2559999999999999e-01
   5.8852000000000002e+00  -4.0625700000000002e+01   1.3253590000000000e+02   1.9725000000000001e+01   1.0448399999999999e+01   2.2408000000000001e+00   1.6868000000000001e+00   1.2674000000000001e+00   5.3977000000000004e+00   3.9489999999999997e-01   3.8490000000000002e-01   2.3440000000000000e-01
   5.1138000000000003e+00  -3.8273400000000002e+01   1.1923950000000001e+02   1.7891900000000000e+01   9.4778000000000002e+00   2.1795000000000000e+00   1.9310000000000000e+00   7.1150000000000002e-01   4.7882999999999996e+00   3.8529999999999998e-01   4.1370000000000001e-01   1.9020000000000001e-01
   4.1219000000000001e+00  -3.5371600000000001e+01   1.0680080000000000e+02   1.5906100000000000e+01   8.4690999999999992e+00   2.1488000000000000e+00   1.8866000000000001e+00   7.1150000000000002e-01   5.0495000000000001e+00   2.7939999999999998e-01   3.9450000000000002e-01   1.9910000000000000e-01
   2.9316000000000000e+00  -3.2227899999999998e+01   9.3761700000000005e+01   1.4178000000000001e+01   7.5175000000000001e+00   2.0304000000000002e+00   1.8644000000000001e+00   5.1139999999999997e-01   5.2236000000000002e+00   3.4680000000000000e-01   3.2710000000000000e-01   2.1229999999999999e-01
   2.2703000000000002e+00  -2.9436000000000000e+01   8.1322999999999993e+01   1.2411700000000000e+01   6.5754000000000001e+00   1.9119999999999999e+00   2.2195000000000000e+00   4.8920000000000002e-01   5.3977000000000004e+00   4.3350000000000000e-01   4.2340000000000000e-01   1.4599999999999999e-01
   1.8514999999999999e+00  -2.5720800000000001e+01   7.0085400000000007e+01   1.0740900000000000e+01   5.6429000000000000e+00   1.6664000000000001e+00   2.1307000000000000e+00   6.4480000000000004e-01   4.7882999999999996e+00   3.0819999999999997e-01   3.2710000000000000e-01   1.9460000000000000e-01
   1.5649999999999999e+00  -2.2027600000000000e+01   5.9619700000000002e+01   9.2036999999999995e+00   4.7294000000000000e+00   1.4164000000000001e+00   1.9975000000000001e+00   6.4480000000000004e-01   5.1365999999999996e+00   3.0819999999999997e-01   4.0410000000000001e-01   2.3000000000000001e-01
   1.3446000000000000e+00  -1.8202400000000001e+01   4.9497199999999999e+01   7.7333999999999996e+00   3.9015000000000000e+00   1.0042000000000000e+00   2.1528999999999998e+00   8.0049999999999999e-01   5.1365999999999996e+00   4.5269999999999999e-01   3.7530000000000002e-01   1.9460000000000000e-01
   1.4107000000000001e+00  -1.3849700000000000e+01   3.9460500000000003e+01   6.2727000000000004e+00   3.0259999999999998e+00   7.5860000000000005e-01   1.8200000000000001e+00   8.6719999999999997e-01   5.2236000000000002e+00   2.6970000000000000e-01   3.7530000000000002e-01   1.7249999999999999e-01
   1.4548000000000001e+00  -1.0837899999999999e+01   3.0796399999999998e+01   5.0888000000000000e+00   2.3218999999999999e+00   3.3770000000000000e-01   2.1528999999999998e+00   6.2260000000000004e-01   4.8754000000000000e+00   3.0819999999999997e-01   3.4639999999999999e-01   1.6810000000000000e-01
   1.4548000000000001e+00  -6.8808999999999996e+00   2.3762100000000000e+01   4.0004000000000000e+00   1.8936999999999999e+00  -1.7540000000000000e-01   2.0640999999999998e+00   6.2260000000000004e-01   4.8754000000000000e+00   3.2750000000000001e-01   3.8490000000000002e-01   2.0790000000000000e-01
   2.1821999999999999e+00  -2.7479000000000000e+00   1.8357700000000001e+01   3.1410999999999998e+00   1.3227000000000000e+00  -6.5339999999999998e-01   1.9088000000000001e+00   4.4469999999999998e-01   4.9623999999999997e+00   2.7939999999999998e-01   4.0410000000000001e-01   1.9460000000000000e-01
   2.2263000000000002e+00   1.5828000000000000e+00   1.4154299999999999e+01   2.6637000000000000e+00   7.9930000000000001e-01  -1.0611999999999999e+00   1.8200000000000001e+00   5.1139999999999997e-01   5.9200999999999997e+00   3.0819999999999997e-01   4.2340000000000000e-01   1.7690000000000000e-01
   8.1559999999999999e-01   3.0777000000000001e+00   1.0465600000000000e+01   2.3008999999999999e+00   6.4710000000000001e-01  -1.1620999999999999e+00   1.9088000000000001e+00   6.2260000000000004e-01   4.7012999999999998e+00   2.7939999999999998e-01   4.2340000000000000e-01   1.9910000000000000e-01
  -9.4779999999999998e-01   4.1768999999999998e+00   8.1494999999999997e+00   1.7472000000000001e+00   5.8050000000000002e-01  -1.0305000000000000e+00   1.8644000000000001e+00   3.7800000000000000e-01   5.2236000000000002e+00   3.3710000000000001e-01   4.7149999999999997e-01   1.6370000000000001e-01
  -2.0057999999999998e+00   4.9462999999999999e+00   5.8333000000000004e+00   1.4226000000000001e+00   3.2350000000000001e-01  -8.2440000000000002e-01   1.7312000000000001e+00   8.8900000000000007e-02   5.7460000000000004e+00   2.9859999999999998e-01   4.2340000000000000e-01   1.9460000000000000e-01
  -1.9838000000000000e+00   4.8803999999999998e+00   5.7474999999999996e+00   1.4988999999999999e+00   3.7109999999999999e-01  -4.4729999999999998e-01   1.4205000000000001e+00   3.5580000000000001e-01   4.7882999999999996e+00   3.1790000000000002e-01   4.1370000000000001e-01   1.9910000000000000e-01
  -8.8170000000000004e-01   2.9897999999999998e+00   4.8897000000000004e+00   1.3366000000000000e+00   1.7130000000000001e-01  -3.0700000000000000e-01   1.3539000000000001e+00   1.1119999999999999e-01   5.0495000000000001e+00   2.9859999999999998e-01   4.3300000000000000e-01   2.6100000000000001e-01
   1.9839999999999999e-01   1.9564999999999999e+00   5.6616999999999997e+00   1.1839000000000000e+00  -9.4999999999999998e-03  -4.2980000000000002e-01   1.3983000000000001e+00  -2.0010000000000000e-01   4.8754000000000000e+00   3.0819999999999997e-01   4.7149999999999997e-01   2.3440000000000000e-01
   0.0000000000000000e+00   2.5061000000000000e+00   6.1764000000000001e+00   1.2030000000000001e+00  -2.0930000000000001e-01  -7.2789999999999999e-01   1.5758000000000001e+00  -2.6679999999999998e-01   6.2683000000000000e+00   2.9859999999999998e-01   5.1959999999999995e-01   2.5209999999999999e-01
  -2.4249999999999999e-01   1.8466000000000000e+00   5.0612000000000004e+00   9.5469999999999999e-01  -3.3310000000000001e-01  -5.9199999999999997e-01   1.7090000000000001e+00  -3.3350000000000002e-01   5.3977000000000004e+00   2.5050000000000000e-01   4.1370000000000001e-01   2.4770000000000000e-01
  -3.5270000000000001e-01   9.8929999999999996e-01   3.9460999999999999e+00   6.4920000000000000e-01  -5.0429999999999997e-01  -7.4550000000000005e-01   1.7756000000000001e+00  -7.3380000000000001e-01   5.3106999999999998e+00   3.7569999999999998e-01   4.9070000000000003e-01   2.3000000000000001e-01
   3.3060000000000000e-01   5.4959999999999998e-01   4.1176000000000004e+00   5.6330000000000002e-01  -4.0920000000000001e-01  -6.0519999999999996e-01   1.9975000000000001e+00  -6.2260000000000004e-01   5.2236000000000002e+00   3.1790000000000002e-01   3.7530000000000002e-01   2.7870000000000000e-01
   0.0000000000000000e+00   1.4948999999999999e+00   3.4314000000000000e+00   6.8740000000000001e-01  -1.3320000000000001e-01  -5.3059999999999996e-01   2.0419000000000000e+00  -6.0040000000000004e-01   5.8330000000000002e+00   2.8899999999999998e-01   4.2340000000000000e-01   2.8749999999999998e-01
  -5.7310000000000005e-01   6.3749999999999996e-01   2.7450999999999999e+00   6.5880000000000005e-01  -1.6180000000000000e-01  -5.3939999999999999e-01   2.5080000000000000e+00  -8.0049999999999999e-01   5.3977000000000004e+00   3.5639999999999999e-01   3.2710000000000000e-01   2.7870000000000000e-01
  -8.1559999999999999e-01   2.4179999999999999e-01   2.5735000000000001e+00   5.1559999999999995e-01  -9.5200000000000007e-02  -5.5689999999999995e-01   2.6634000000000002e+00  -6.2260000000000004e-01   6.2683000000000000e+00   3.8529999999999998e-01   4.9070000000000003e-01   3.2290000000000002e-01
  -6.6100000000000006e-02   6.1550000000000005e-01   3.0024000000000002e+00   6.5880000000000005e-01  -8.5599999999999996e-02  -4.4290000000000002e-01   2.3083000000000000e+00  -6.0040000000000004e-01   5.7460000000000004e+00   4.1420000000000001e-01   4.6189999999999998e-01   3.0080000000000001e-01
   0.0000000000000000e+00   5.7160000000000000e-01   3.1739999999999999e+00   6.0150000000000003e-01  -1.3320000000000001e-01  -4.3409999999999999e-01   1.7756000000000001e+00  -3.1130000000000002e-01   6.4424999999999999e+00   4.8159999999999997e-01   5.3879999999999995e-01   2.5209999999999999e-01
  -6.3919999999999999e-01   8.7900000000000006e-02   2.2303999999999999e+00   5.3469999999999995e-01  -1.9030000000000000e-01  -4.7799999999999998e-01   1.9753000000000001e+00  -5.3369999999999995e-01   6.0941999999999998e+00   4.6239999999999998e-01   4.8110000000000003e-01   3.4949999999999998e-01
  -4.6289999999999998e-01   5.0560000000000005e-01   3.3456000000000001e+00   5.8240000000000003e-01  -1.5229999999999999e-01  -4.8240000000000000e-01   2.1528999999999998e+00  -6.8930000000000002e-01   5.3106999999999998e+00   4.8159999999999997e-01   4.3300000000000000e-01   3.4499999999999997e-01
  -1.9839999999999999e-01   7.0350000000000001e-01   3.6886999999999999e+00   7.0650000000000002e-01  -1.9980000000000001e-01  -4.6479999999999999e-01   2.5746000000000002e+00  -3.3350000000000002e-01   5.2236000000000002e+00   4.5269999999999999e-01   5.1959999999999995e-01   3.8040000000000002e-01
  -1.3230000000000000e-01   5.0560000000000005e-01   3.9460999999999999e+00   5.2510000000000001e-01  -2.8549999999999998e-01  -4.7360000000000002e-01   2.3527000000000000e+00  -2.4460000000000001e-01   6.7907000000000002e+00   4.8159999999999997e-01   3.8490000000000002e-01   3.0959999999999999e-01
  -3.9679999999999999e-01   5.0560000000000005e-01   3.1739999999999999e+00   5.8240000000000003e-01  -2.2839999999999999e-01  -4.1220000000000001e-01   2.2416999999999998e+00  -3.7800000000000000e-01   5.7460000000000004e+00   4.2380000000000001e-01   4.3300000000000000e-01   3.3179999999999998e-01
  -4.1880000000000001e-01   5.4959999999999998e-01   3.6029000000000000e+00   6.4920000000000000e-01  -1.7130000000000001e-01  -4.5169999999999999e-01   2.0196999999999998e+00  -4.4469999999999998e-01   5.0495000000000001e+00   4.4309999999999999e-01   4.8110000000000003e-01   3.4499999999999997e-01
  -3.7469999999999998e-01   5.9360000000000002e-01   3.0024000000000002e+00   6.0150000000000003e-01  -2.6640000000000003e-01  -3.8150000000000001e-01   2.1084999999999998e+00  -3.1130000000000002e-01   5.4847999999999999e+00   4.2380000000000001e-01   4.1370000000000001e-01   3.0959999999999999e-01
  -2.4249999999999999e-01   3.0780000000000002e-01   3.0024000000000002e+00   5.5379999999999996e-01  -1.9030000000000000e-01  -4.3850000000000000e-01   2.1751000000000000e+00  -2.0010000000000000e-01   5.8330000000000002e+00   3.8529999999999998e-01   4.8110000000000003e-01   2.9189999999999999e-01
  -3.3060000000000000e-01   6.1550000000000005e-01   2.4876999999999998e+00   6.7789999999999995e-01  -2.5690000000000002e-01  -4.2980000000000002e-01   2.5080000000000000e+00  -2.0010000000000000e-01   6.3554000000000004e+00   3.9489999999999997e-01   3.5599999999999998e-01   3.3620000000000000e-01
  -3.5270000000000001e-01   3.2979999999999998e-01   4.0317999999999996e+00   5.6330000000000002e-01  -1.3320000000000001e-01  -3.7709999999999999e-01   2.2860999999999998e+00  -4.4499999999999998e-02   5.7460000000000004e+00   4.2380000000000001e-01   3.0790000000000001e-01   3.3620000000000000e-01
  -1.7630000000000001e-01   1.5390000000000001e-01   3.9460999999999999e+00   5.7279999999999998e-01  -1.7130000000000001e-01  -3.7269999999999998e-01   2.3748999999999998e+00  -6.6699999999999995e-02   5.2236000000000002e+00   4.3350000000000000e-01   4.5219999999999999e-01   3.0520000000000003e-01
  -4.4100000000000000e-02   5.0560000000000005e-01   3.6886999999999999e+00   5.1559999999999995e-01  -8.5599999999999996e-02  -3.8590000000000002e-01   2.3527000000000000e+00  -2.4460000000000001e-01   5.6589000000000000e+00   4.0460000000000002e-01   4.2340000000000000e-01   3.3620000000000000e-01
  -4.6289999999999998e-01   2.6379999999999998e-01   3.0882000000000001e+00   6.3009999999999999e-01  -2.0930000000000001e-01  -3.4200000000000003e-01   2.2860999999999998e+00  -1.5559999999999999e-01   6.1813000000000002e+00   4.8159999999999997e-01   4.3300000000000000e-01   3.4499999999999997e-01
  -5.0700000000000001e-01   3.7369999999999998e-01   3.5171000000000001e+00   5.3469999999999995e-01  -2.4740000000000001e-01  -3.1569999999999998e-01   2.2416999999999998e+00  -4.4499999999999998e-02   5.8330000000000002e+00   3.4680000000000000e-01   4.8110000000000003e-01   3.2290000000000002e-01
  -3.0859999999999999e-01   3.5170000000000001e-01   3.9460999999999999e+00   4.8690000000000000e-01  -1.8079999999999999e-01  -3.9029999999999998e-01   2.1084999999999998e+00  -8.8900000000000007e-02   5.6589000000000000e+00   4.8159999999999997e-01   4.7149999999999997e-01   3.3179999999999998e-01
  -1.1020000000000001e-01   5.2759999999999996e-01   3.6029000000000000e+00   5.7279999999999998e-01  -2.5690000000000002e-01  -3.8150000000000001e-01   2.0640999999999998e+00  -1.3339999999999999e-01   5.7460000000000004e+00   2.9859999999999998e-01   5.3879999999999995e-01   3.0520000000000003e-01
  -3.5270000000000001e-01   3.7369999999999998e-01   3.4314000000000000e+00   4.8690000000000000e-01  -1.6180000000000000e-01  -3.8150000000000001e-01   2.0419000000000000e+00  -8.8900000000000007e-02   6.0941999999999998e+00   5.1049999999999995e-01   4.8110000000000003e-01   2.6979999999999998e-01
  -3.0859999999999999e-01   3.5170000000000001e-01   3.3456000000000001e+00   5.5379999999999996e-01  -1.1420000000000000e-01  -3.9470000000000000e-01   2.3304999999999998e+00  -8.8900000000000007e-02   6.5294999999999996e+00   4.3350000000000000e-01   4.8110000000000003e-01   3.2290000000000002e-01
  -4.4080000000000003e-01   3.5170000000000001e-01   2.5735000000000001e+00   5.9189999999999998e-01  -1.6180000000000000e-01  -3.7709999999999999e-01   2.3748999999999998e+00  -1.1119999999999999e-01   6.4424999999999999e+00   3.5639999999999999e-01   4.5219999999999999e-01   2.7870000000000000e-01
  -2.8649999999999998e-01   3.2979999999999998e-01   3.2597999999999998e+00   6.3970000000000005e-01  -1.0470000000000000e-01  -3.7269999999999998e-01   2.1084999999999998e+00  -6.6699999999999995e-02   6.1813000000000002e+00   3.8529999999999998e-01   4.0410000000000001e-01   3.3179999999999998e-01
  -4.6289999999999998e-01   3.0780000000000002e-01   3.4314000000000000e+00   4.5829999999999999e-01  -1.4269999999999999e-01  -3.5520000000000002e-01   2.0640999999999998e+00   8.8900000000000007e-02   6.1813000000000002e+00   4.4309999999999999e-01   4.3300000000000000e-01   3.0080000000000001e-01
  -4.1880000000000001e-01   3.9570000000000000e-01   3.4314000000000000e+00   4.6779999999999999e-01  -1.5229999999999999e-01  -3.7269999999999998e-01   2.0640999999999998e+00   0.0000000000000000e+00   5.8330000000000002e+00   4.4309999999999999e-01   4.3300000000000000e-01   2.9189999999999999e-01
  -4.1880000000000001e-01   4.6170000000000000e-01   3.6029000000000000e+00   5.7279999999999998e-01  -2.6640000000000003e-01  -3.8150000000000001e-01   2.1528999999999998e+00  -4.4499999999999998e-02   6.3554000000000004e+00   3.9489999999999997e-01   4.2340000000000000e-01   3.2290000000000002e-01
  -2.2040000000000001e-01   3.9570000000000000e-01   2.7450999999999999e+00   5.5379999999999996e-01  -1.3320000000000001e-01  -3.4200000000000003e-01   2.1528999999999998e+00  -3.5580000000000001e-01   5.8330000000000002e+00   4.4309999999999999e-01   4.1370000000000001e-01   3.2290000000000002e-01
  -3.9679999999999999e-01   3.9570000000000000e-01   2.2303999999999999e+00   5.9189999999999998e-01  -2.1890000000000001e-01  -3.5520000000000002e-01   2.1307000000000000e+00  -4.4499999999999998e-02   4.8754000000000000e+00   5.0090000000000001e-01   4.8110000000000003e-01   3.1850000000000001e-01
  -3.9679999999999999e-01   3.2979999999999998e-01   3.1739999999999999e+00   5.3469999999999995e-01  -2.0930000000000001e-01  -4.0780000000000000e-01   2.1972999999999998e+00  -4.4499999999999998e-02   6.1813000000000002e+00   4.0460000000000002e-01   4.3300000000000000e-01   3.0080000000000001e-01
  -3.3060000000000000e-01   2.4179999999999999e-01   2.8309000000000002e+00   5.4420000000000002e-01  -6.6600000000000006e-02  -3.5959999999999998e-01   2.2416999999999998e+00  -8.8900000000000007e-02   5.9200999999999997e+00   3.9489999999999997e-01   5.0029999999999997e-01   3.1409999999999999e-01
  -4.8490000000000000e-01   2.8580000000000000e-01   2.7450999999999999e+00   5.6330000000000002e-01  -2.5690000000000002e-01  -3.2010000000000000e-01   2.3748999999999998e+00  -1.5559999999999999e-01   5.2236000000000002e+00   4.0460000000000002e-01   4.9070000000000003e-01   2.9189999999999999e-01
  -2.6450000000000001e-01   4.3969999999999998e-01   2.9165999999999999e+00   5.5379999999999996e-01  -1.1420000000000000e-01  -3.6399999999999999e-01   2.1307000000000000e+00  -4.4499999999999998e-02   6.4424999999999999e+00   4.2380000000000001e-01   4.7149999999999997e-01   2.6540000000000002e-01
  -3.7469999999999998e-01   3.0780000000000002e-01   2.6593000000000000e+00   5.3469999999999995e-01  -1.5229999999999999e-01  -2.9820000000000002e-01   2.3748999999999998e+00  -4.4499999999999998e-02   5.9200999999999997e+00   4.1420000000000001e-01   5.1959999999999995e-01   2.8310000000000002e-01
  -5.9509999999999996e-01   3.5170000000000001e-01   3.4314000000000000e+00   5.6330000000000002e-01  -2.0930000000000001e-01  -3.8150000000000001e-01   2.3083000000000000e+00   2.8910000000000002e-01   5.8330000000000002e+00   4.0460000000000002e-01   4.5219999999999999e-01   3.0520000000000003e-01
  -4.8490000000000000e-01   8.7900000000000006e-02   3.0024000000000002e+00   4.9650000000000000e-01  -7.6100000000000001e-02  -3.1569999999999998e-01   2.3527000000000000e+00   8.8900000000000007e-02   5.3977000000000004e+00   4.6239999999999998e-01   3.6559999999999998e-01   3.1409999999999999e-01
  -2.8649999999999998e-01   1.9789999999999999e-01   4.0317999999999996e+00   5.2510000000000001e-01  -2.5690000000000002e-01  -3.8590000000000002e-01   2.2195000000000000e+00   6.6699999999999995e-02   6.0941999999999998e+00   3.8529999999999998e-01   3.5599999999999998e-01   3.0959999999999999e-01
  -5.5110000000000003e-01   2.6379999999999998e-01   3.0882000000000001e+00   5.4420000000000002e-01  -2.2839999999999999e-01  -3.1140000000000001e-01   2.0863000000000000e+00  -1.1119999999999999e-01   5.3106999999999998e+00   3.9489999999999997e-01   3.8490000000000002e-01   2.6979999999999998e-01
  -2.6450000000000001e-01   1.7590000000000000e-01   2.4018999999999999e+00   4.9650000000000000e-01  -1.1420000000000000e-01  -3.4200000000000003e-01   2.3971000000000000e+00   4.4499999999999998e-02   5.1365999999999996e+00   4.8159999999999997e-01   3.1750000000000000e-01   3.5389999999999999e-01
  -2.4249999999999999e-01   2.4179999999999999e-01   3.6029000000000000e+00   5.8240000000000003e-01  -1.4269999999999999e-01  -3.6399999999999999e-01   2.3748999999999998e+00   6.6699999999999995e-02   6.0072000000000001e+00   3.2750000000000001e-01   3.9450000000000002e-01   3.0080000000000001e-01
  -4.4080000000000003e-01   4.3969999999999998e-01   3.0882000000000001e+00   5.3469999999999995e-01  -2.0930000000000001e-01  -3.3329999999999999e-01   2.2416999999999998e+00   4.4499999999999998e-02   6.0941999999999998e+00   4.5269999999999999e-01   3.9450000000000002e-01   3.0959999999999999e-01
  -4.6289999999999998e-01   1.9789999999999999e-01   3.6886999999999999e+00   5.1559999999999995e-01  -1.6180000000000000e-01  -3.6840000000000001e-01   2.3304999999999998e+00   2.2200000000000001e-02   5.2236000000000002e+00   5.0090000000000001e-01   4.8110000000000003e-01   2.8310000000000002e-01
  -3.7469999999999998e-01   2.6379999999999998e-01   3.7745000000000002e+00   5.4420000000000002e-01  -1.0470000000000000e-01  -3.4200000000000003e-01   2.2639000000000000e+00   8.8900000000000007e-02   6.3554000000000004e+00   3.9489999999999997e-01   5.0029999999999997e-01   3.2729999999999998e-01
  -1.5429999999999999e-01   2.1980000000000000e-01   2.7450999999999999e+00   5.1559999999999995e-01  -1.1420000000000000e-01  -3.5959999999999998e-01   2.3083000000000000e+00   0.0000000000000000e+00   5.2236000000000002e+00   4.4309999999999999e-01   4.5219999999999999e-01   2.9640000000000000e-01
  -2.2040000000000001e-01   1.7590000000000000e-01   2.9165999999999999e+00   4.8690000000000000e-01  -2.4740000000000001e-01  -3.6399999999999999e-01   2.1751000000000000e+00  -4.4499999999999998e-02   5.2236000000000002e+00   4.7199999999999998e-01   4.2340000000000000e-01   2.6100000000000001e-01
  -3.7469999999999998e-01   3.5170000000000001e-01   3.1739999999999999e+00   4.7739999999999999e-01  -1.8079999999999999e-01  -3.7269999999999998e-01   2.1307000000000000e+00   1.3339999999999999e-01   5.9200999999999997e+00   4.0460000000000002e-01   3.9450000000000002e-01   3.0959999999999999e-01
  -2.6450000000000001e-01   6.6000000000000003e-02   2.6593000000000000e+00   5.7279999999999998e-01  -2.0930000000000001e-01  -2.9820000000000002e-01   2.0419000000000000e+00   8.8900000000000007e-02   5.6589000000000000e+00   3.4680000000000000e-01   3.5599999999999998e-01   3.0520000000000003e-01
  -5.0700000000000001e-01   1.7590000000000000e-01   3.1739999999999999e+00   4.3919999999999998e-01  -1.9980000000000001e-01  -3.4200000000000003e-01   2.2416999999999998e+00   6.6699999999999995e-02   5.5719000000000003e+00   4.3350000000000000e-01   3.7530000000000002e-01   3.5830000000000001e-01
  -3.3060000000000000e-01   6.6000000000000003e-02   3.1739999999999999e+00   4.3919999999999998e-01  -1.6180000000000000e-01  -3.1569999999999998e-01   2.1528999999999998e+00   2.8910000000000002e-01   5.3106999999999998e+00   4.4309999999999999e-01   4.6189999999999998e-01   3.0520000000000003e-01
  -2.4249999999999999e-01   1.3189999999999999e-01   3.5171000000000001e+00   6.0150000000000003e-01  -1.5229999999999999e-01  -4.0780000000000000e-01   2.1972999999999998e+00   8.8900000000000007e-02   5.8330000000000002e+00   3.7569999999999998e-01   4.5219999999999999e-01   3.1850000000000001e-01
  -4.4080000000000003e-01   2.4179999999999999e-01   3.3456000000000001e+00   5.3469999999999995e-01  -1.4269999999999999e-01  -3.5520000000000002e-01   2.1972999999999998e+00  -4.4499999999999998e-02   6.2683000000000000e+00   4.5269999999999999e-01   4.4259999999999999e-01   2.9189999999999999e-01
  -1.7630000000000001e-01   3.2979999999999998e-01   3.1739999999999999e+00   5.7279999999999998e-01  -2.1890000000000001e-01  -3.2890000000000003e-01   2.1528999999999998e+00   2.4460000000000001e-01   5.9200999999999997e+00   4.3350000000000000e-01   4.0410000000000001e-01   3.2290000000000002e-01
  -1.5429999999999999e-01   2.6379999999999998e-01   3.0882000000000001e+00   4.8690000000000000e-01  -1.5229999999999999e-01  -3.5520000000000002e-01   2.2195000000000000e+00   8.8900000000000007e-02   6.1813000000000002e+00   4.7199999999999998e-01   3.8490000000000002e-01   3.6709999999999998e-01
  -2.4249999999999999e-01   1.9789999999999999e-01   3.0882000000000001e+00   4.9650000000000000e-01  -8.5599999999999996e-02  -3.3770000000000000e-01   2.1972999999999998e+00   4.4499999999999998e-02   5.6589000000000000e+00   4.2380000000000001e-01   4.1370000000000001e-01   2.9640000000000000e-01
  -1.7630000000000001e-01   3.5170000000000001e-01   4.0317999999999996e+00   5.7279999999999998e-01  -2.3790000000000000e-01  -3.2890000000000003e-01   2.1528999999999998e+00   2.6679999999999998e-01   5.2236000000000002e+00   4.2380000000000001e-01   3.6559999999999998e-01   3.2290000000000002e-01
  -6.3919999999999999e-01   4.1770000000000002e-01   3.2597999999999998e+00   5.0600000000000001e-01  -1.2370000000000000e-01  -3.1569999999999998e-01   2.2195000000000000e+00  -1.1119999999999999e-01   6.8777999999999997e+00   3.8529999999999998e-01   3.5599999999999998e-01   3.1409999999999999e-01
  -2.4249999999999999e-01   3.5170000000000001e-01   2.8309000000000002e+00   5.7279999999999998e-01  -2.4740000000000001e-01  -3.4200000000000003e-01   2.1528999999999998e+00  -8.8900000000000007e-02   5.9200999999999997e+00   4.4309999999999999e-01   3.3679999999999999e-01   3.4060000000000001e-01
  -2.6450000000000001e-01   2.4179999999999999e-01   2.9165999999999999e+00   5.4420000000000002e-01  -1.8079999999999999e-01  -3.4200000000000003e-01   2.2860999999999998e+00   1.7790000000000000e-01   5.7460000000000004e+00   3.2750000000000001e-01   4.2340000000000000e-01   3.0080000000000001e-01
  -2.2040000000000001e-01   2.1980000000000000e-01   2.9165999999999999e+00   5.1559999999999995e-01  -2.0930000000000001e-01  -3.2450000000000001e-01   2.1751000000000000e+00   6.6699999999999995e-02   5.8330000000000002e+00   3.6599999999999999e-01   4.1370000000000001e-01   2.7870000000000000e-01
  -2.6450000000000001e-01   2.8580000000000000e-01   3.5171000000000001e+00   5.4420000000000002e-01  -2.6640000000000003e-01  -2.6310000000000000e-01   2.3748999999999998e+00   1.3339999999999999e-01   5.5719000000000003e+00   3.8529999999999998e-01   3.7530000000000002e-01   3.4499999999999997e-01
  -1.5429999999999999e-01  -4.3999999999999997e-02   3.4314000000000000e+00   4.7739999999999999e-01  -1.4269999999999999e-01  -3.5520000000000002e-01   2.1307000000000000e+00  -8.8900000000000007e-02   5.6589000000000000e+00   4.0460000000000002e-01   5.1000000000000001e-01   3.1850000000000001e-01
  -4.1880000000000001e-01   0.0000000000000000e+00   3.1739999999999999e+00   5.6330000000000002e-01  -2.1890000000000001e-01  -3.4639999999999999e-01   2.3527000000000000e+00   1.7790000000000000e-01   6.0941999999999998e+00   4.4309999999999999e-01   3.9450000000000002e-01   3.2290000000000002e-01
  -1.3230000000000000e-01   2.6379999999999998e-01   2.5735000000000001e+00   5.3469999999999995e-01  -1.8079999999999999e-01  -3.5080000000000000e-01   2.2416999999999998e+00   2.2239999999999999e-01   5.6589000000000000e+00   4.3350000000000000e-01   3.7530000000000002e-01   3.2290000000000002e-01
  -4.4080000000000003e-01   0.0000000000000000e+00   2.6593000000000000e+00   5.7279999999999998e-01  -1.6180000000000000e-01  -3.2890000000000003e-01   2.1307000000000000e+00   2.2239999999999999e-01   6.1813000000000002e+00   3.6599999999999999e-01   3.8490000000000002e-01   2.8749999999999998e-01
  -3.0859999999999999e-01   2.4179999999999999e-01   2.6593000000000000e+00   5.6330000000000002e-01  -2.1890000000000001e-01  -3.6840000000000001e-01   2.2860999999999998e+00   1.1119999999999999e-01   6.0941999999999998e+00   3.6599999999999999e-01   3.6559999999999998e-01   3.4499999999999997e-01
  -2.4249999999999999e-01   2.1999999999999999e-02   4.6322999999999999e+00   5.0600000000000001e-01  -1.8079999999999999e-01  -3.1569999999999998e-01   1.9310000000000000e+00   0.0000000000000000e+00   5.8330000000000002e+00   4.5269999999999999e-01   3.8490000000000002e-01   3.7600000000000000e-01
  -5.0700000000000001e-01   1.3189999999999999e-01   3.0024000000000002e+00   5.4420000000000002e-01  -2.4740000000000001e-01  -3.0259999999999998e-01   2.1972999999999998e+00   1.3339999999999999e-01   6.4424999999999999e+00   4.4309999999999999e-01   4.5219999999999999e-01   3.3620000000000000e-01
  -2.8649999999999998e-01   1.0990000000000000e-01   3.5171000000000001e+00   4.4869999999999999e-01  -1.7130000000000001e-01  -3.1140000000000001e-01   2.1751000000000000e+00   1.3339999999999999e-01   5.5719000000000003e+00   4.0460000000000002e-01   3.8490000000000002e-01   3.4499999999999997e-01
  -3.9679999999999999e-01   3.2979999999999998e-01   3.6886999999999999e+00   4.4869999999999999e-01  -1.7130000000000001e-01  -3.1569999999999998e-01   2.0863000000000000e+00   6.6699999999999995e-02   6.0941999999999998e+00   4.8159999999999997e-01   3.1750000000000000e-01   3.5389999999999999e-01
  -1.1020000000000001e-01   1.0990000000000000e-01   3.2597999999999998e+00   5.0600000000000001e-01  -1.9030000000000000e-01  -3.5080000000000000e-01   2.1084999999999998e+00   2.2200000000000001e-02   5.8330000000000002e+00   4.3350000000000000e-01   4.0410000000000001e-01   3.5830000000000001e-01
  -3.7469999999999998e-01   1.9789999999999999e-01   3.3456000000000001e+00   5.1559999999999995e-01  -2.6640000000000003e-01  -2.8070000000000001e-01   2.0640999999999998e+00  -1.3339999999999999e-01   5.6589000000000000e+00   5.0090000000000001e-01   4.4259999999999999e-01   2.8749999999999998e-01
  -4.8490000000000000e-01   2.4179999999999999e-01   2.8309000000000002e+00   5.7279999999999998e-01  -2.4740000000000001e-01  -3.1569999999999998e-01   2.0196999999999998e+00   1.3339999999999999e-01   5.5719000000000003e+00   4.3350000000000000e-01   4.2340000000000000e-01   3.1850000000000001e-01
  -1.9839999999999999e-01   2.1980000000000000e-01   3.2597999999999998e+00   4.7739999999999999e-01  -2.0930000000000001e-01  -3.2450000000000001e-01   2.2860999999999998e+00   3.3350000000000002e-01   5.7460000000000004e+00   3.8529999999999998e-01   5.0029999999999997e-01   3.4949999999999998e-01
  -1.9839999999999999e-01   2.8580000000000000e-01   3.7745000000000002e+00   5.7279999999999998e-01  -1.8079999999999999e-01  -2.8939999999999999e-01   1.9753000000000001e+00   2.2239999999999999e-01   6.0072000000000001e+00   4.6239999999999998e-01   3.8490000000000002e-01   3.3620000000000000e-01
  -4.6289999999999998e-01   4.3969999999999998e-01   3.3456000000000001e+00   5.4420000000000002e-01  -1.9980000000000001e-01  -2.7629999999999999e-01   2.1751000000000000e+00   1.1119999999999999e-01   6.0941999999999998e+00   4.3350000000000000e-01   3.6559999999999998e-01   3.2729999999999998e-01
  -3.5270000000000001e-01   3.0780000000000002e-01   3.4314000000000000e+00   5.3469999999999995e-01  -1.8079999999999999e-01  -2.8070000000000001e-01   2.0863000000000000e+00   4.4499999999999998e-02   6.4424999999999999e+00   4.8159999999999997e-01   3.6559999999999998e-01   3.2290000000000002e-01
  -4.8490000000000000e-01   2.4179999999999999e-01   3.2597999999999998e+00   6.3009999999999999e-01  -1.9030000000000000e-01  -2.7189999999999998e-01   2.1307000000000000e+00   4.4499999999999998e-02   5.9200999999999997e+00   4.4309999999999999e-01   3.7530000000000002e-01   3.4949999999999998e-01
  -1.3230000000000000e-01   4.3999999999999997e-02   3.1739999999999999e+00   4.9650000000000000e-01  -2.5690000000000002e-01  -3.1140000000000001e-01   2.3527000000000000e+00   4.4499999999999998e-02   6.0941999999999998e+00   4.6239999999999998e-01   3.3679999999999999e-01   3.2729999999999998e-01
  -3.7469999999999998e-01   1.9789999999999999e-01   3.1739999999999999e+00   6.1099999999999999e-01  -1.8079999999999999e-01  -3.0700000000000000e-01   2.3083000000000000e+00   2.0010000000000000e-01   6.4424999999999999e+00   3.7569999999999998e-01   4.2340000000000000e-01   2.9189999999999999e-01
  -2.8649999999999998e-01   4.1770000000000002e-01   3.0024000000000002e+00   5.0600000000000001e-01  -1.7130000000000001e-01  -3.2010000000000000e-01   1.9532000000000000e+00   2.8910000000000002e-01   5.7460000000000004e+00   3.8529999999999998e-01   4.0410000000000001e-01   2.9640000000000000e-01
  -1.7630000000000001e-01   2.4179999999999999e-01   3.1739999999999999e+00   5.4420000000000002e-01  -3.0449999999999999e-01  -2.9820000000000002e-01   2.1972999999999998e+00   8.8900000000000007e-02   6.0072000000000001e+00   3.8529999999999998e-01   4.6189999999999998e-01   3.1409999999999999e-01
  -2.2040000000000001e-01   8.7900000000000006e-02   2.9165999999999999e+00   4.6779999999999999e-01  -2.5690000000000002e-01  -2.9380000000000001e-01   2.0863000000000000e+00   1.5559999999999999e-01   6.7035999999999998e+00   3.8529999999999998e-01   4.4259999999999999e-01   2.4770000000000000e-01
  -3.9679999999999999e-01   2.1980000000000000e-01   3.0882000000000001e+00   6.7789999999999995e-01  -2.6640000000000003e-01  -3.6399999999999999e-01   2.1751000000000000e+00   2.2239999999999999e-01   5.8330000000000002e+00   3.8529999999999998e-01   3.9450000000000002e-01   3.0520000000000003e-01
  -5.2900000000000003e-01   2.6379999999999998e-01   3.2597999999999998e+00   5.7279999999999998e-01  -1.7130000000000001e-01  -2.8939999999999999e-01   2.1528999999999998e+00   2.0010000000000000e-01   4.9623999999999997e+00   4.2380000000000001e-01   4.9070000000000003e-01   3.4060000000000001e-01
  -1.5429999999999999e-01   4.6170000000000000e-01   3.4314000000000000e+00   6.5880000000000005e-01  -2.5690000000000002e-01  -2.8070000000000001e-01   2.2195000000000000e+00   8.8900000000000007e-02   6.3554000000000004e+00   4.4309999999999999e-01   4.0410000000000001e-01   3.4949999999999998e-01
   1.5429999999999999e-01   1.0990000000000000e-01   2.5735000000000001e+00   4.6779999999999999e-01  -1.0470000000000000e-01  -3.5520000000000002e-01   2.1084999999999998e+00   2.2200000000000001e-02   5.5719000000000003e+00   5.1049999999999995e-01   5.1000000000000001e-01   2.9189999999999999e-01
  -9.4779999999999998e-01   4.3999999999999997e-02   2.8309000000000002e+00   6.0150000000000003e-01  -1.6180000000000000e-01  -2.5430000000000003e-01   2.1307000000000000e+00   1.1119999999999999e-01   4.9623999999999997e+00   4.1420000000000001e-01   3.8490000000000002e-01   3.4949999999999998e-01
  -1.5429999999999999e-01   2.8580000000000000e-01   3.2597999999999998e+00   5.4420000000000002e-01  -2.9499999999999998e-01  -3.6840000000000001e-01   1.9310000000000000e+00   1.3339999999999999e-01   6.0072000000000001e+00   3.1790000000000002e-01   4.3300000000000000e-01   2.8749999999999998e-01
   0.0000000000000000e+00  -8.7900000000000006e-02   4.3750000000000000e+00   5.1559999999999995e-01  -2.2839999999999999e-01  -3.1569999999999998e-01   2.2416999999999998e+00  -8.8900000000000007e-02   5.3106999999999998e+00   3.3710000000000001e-01   4.5219999999999999e-01   3.0520000000000003e-01
  -1.5429999999999999e-01   2.8580000000000000e-01   2.4876999999999998e+00   5.8240000000000003e-01  -2.1890000000000001e-01  -2.7629999999999999e-01   1.9753000000000001e+00   1.1119999999999999e-01   5.9200999999999997e+00   4.7199999999999998e-01   3.3679999999999999e-01   3.3179999999999998e-01
  -5.7310000000000005e-01   1.3189999999999999e-01   2.5735000000000001e+00   5.2510000000000001e-01  -1.8079999999999999e-01  -2.8939999999999999e-01   2.2860999999999998e+00  -4.4499999999999998e-02   5.3977000000000004e+00   4.5269999999999999e-01   3.9450000000000002e-01   3.5389999999999999e-01
  -4.6289999999999998e-01   4.3999999999999997e-02   2.5735000000000001e+00   5.0600000000000001e-01  -2.0930000000000001e-01  -2.8939999999999999e-01   1.9975000000000001e+00   1.3339999999999999e-01   6.2683000000000000e+00   4.8159999999999997e-01   4.3300000000000000e-01   3.1409999999999999e-01
  -8.8200000000000001e-02   4.3999999999999997e-02   3.1739999999999999e+00   5.9189999999999998e-01  -1.5229999999999999e-01  -3.6840000000000001e-01   2.1307000000000000e+00   1.5559999999999999e-01   5.7460000000000004e+00   3.6599999999999999e-01   3.8490000000000002e-01   3.1409999999999999e-01
  -3.0859999999999999e-01   3.0780000000000002e-01   2.6593000000000000e+00   5.1559999999999995e-01  -2.0930000000000001e-01  -3.0700000000000000e-01   2.2860999999999998e+00   6.6699999999999995e-02   6.1813000000000002e+00   4.3350000000000000e-01   4.1370000000000001e-01   3.2290000000000002e-01
  -5.5110000000000003e-01   1.3189999999999999e-01   3.1739999999999999e+00   5.5379999999999996e-01  -2.1890000000000001e-01  -2.8070000000000001e-01   2.1528999999999998e+00   2.6679999999999998e-01   4.9623999999999997e+00   5.6830000000000003e-01   3.9450000000000002e-01   3.0520000000000003e-01
  -3.0859999999999999e-01   1.3189999999999999e-01   3.2597999999999998e+00   5.7279999999999998e-01  -1.9030000000000000e-01  -3.5520000000000002e-01   2.0863000000000000e+00   8.8900000000000007e-02   5.7460000000000004e+00   4.3350000000000000e-01   3.8490000000000002e-01   3.4499999999999997e-01
  -2.6450000000000001e-01   2.1980000000000000e-01   3.5171000000000001e+00   5.0600000000000001e-01  -1.9980000000000001e-01  -3.0700000000000000e-01   2.2195000000000000e+00   2.6679999999999998e-01   6.0072000000000001e+00   4.1420000000000001e-01   3.1750000000000000e-01   3.3620000000000000e-01
   1.3230000000000000e-01   3.4075000000000002e+00   3.8603000000000001e+00   4.4869999999999999e-01  -6.6600000000000006e-02  -1.0174000000000001e+00   1.9753000000000001e+00   1.5559999999999999e-01   5.6589000000000000e+00   4.7199999999999998e-01   4.6189999999999998e-01   3.1409999999999999e-01
  -6.3919999999999999e-01   4.3999999999999997e-02   3.1739999999999999e+00   9.0700000000000003e-01  -2.0930000000000001e-01   5.3059999999999996e-01   2.1084999999999998e+00   2.0010000000000000e-01   5.1365999999999996e+00   3.7569999999999998e-01   4.9070000000000003e-01   3.5389999999999999e-01
  -7.2740000000000005e-01  -3.9131000000000000e+00   2.1446000000000001e+00  -2.0999999999999999e-01  -2.5690000000000002e-01  -6.7090000000000005e-01   2.1751000000000000e+00   2.2239999999999999e-01   6.0941999999999998e+00   4.6239999999999998e-01   4.4259999999999999e-01   3.3620000000000000e-01
  -1.5429999999999999e-01  -1.2531000000000001e+00   3.4314000000000000e+00   4.5829999999999999e-01  -1.2370000000000000e-01  -1.6660000000000000e-01   2.1528999999999998e+00   6.6699999999999995e-02   5.7460000000000004e+00   4.5269999999999999e-01   4.6189999999999998e-01   2.9640000000000000e-01
  -6.8330000000000002e-01   4.0229999999999997e+00   3.5171000000000001e+00   8.9749999999999996e-01  -2.8549999999999998e-01   3.0700000000000002e-02   2.0196999999999998e+00   4.2249999999999999e-01   5.3977000000000004e+00   4.0460000000000002e-01   4.7149999999999997e-01   3.3179999999999998e-01
   1.1020000000000001e-01  -1.1212000000000000e+00   2.5735000000000001e+00   4.6779999999999999e-01  -1.7130000000000001e-01  -5.9199999999999997e-01   2.1528999999999998e+00   2.2239999999999999e-01   6.1813000000000002e+00   4.1420000000000001e-01   4.0410000000000001e-01   3.0080000000000001e-01
  -1.0360000000000000e+00  -1.7366999999999999e+00   3.4314000000000000e+00   1.8140000000000001e-01  -2.2839999999999999e-01  -1.7540000000000000e-01   2.0863000000000000e+00   1.7790000000000000e-01   6.0941999999999998e+00   4.4309999999999999e-01   4.5219999999999999e-01   3.2290000000000002e-01
  -3.7469999999999998e-01   2.3961999999999999e+00   2.5735000000000001e+00   7.3519999999999996e-01  -1.9030000000000000e-01  -1.4470000000000000e-01   2.0640999999999998e+00   2.8910000000000002e-01   5.3106999999999998e+00   4.2380000000000001e-01   4.5219999999999999e-01   3.2290000000000002e-01
   0.0000000000000000e+00   2.4179999999999999e-01   3.3456000000000001e+00   6.5880000000000005e-01  -2.4740000000000001e-01  -4.2099999999999999e-01   2.1972999999999998e+00   2.2200000000000001e-02   5.4847999999999999e+00   4.7199999999999998e-01   3.7530000000000002e-01   3.3179999999999998e-01
  -2.2040000000000001e-01  -1.3630000000000000e+00   2.4018999999999999e+00   2.0050000000000001e-01  -2.8549999999999998e-01  -2.3680000000000001e-01   2.0196999999999998e+00   2.2239999999999999e-01   5.3106999999999998e+00   5.5869999999999997e-01   4.0410000000000001e-01   2.8310000000000002e-01
  -2.4249999999999999e-01   8.3540000000000003e-01   3.4314000000000000e+00   5.2510000000000001e-01  -2.1890000000000001e-01  -1.1400000000000000e-01   2.3304999999999998e+00   6.6699999999999995e-02   4.8754000000000000e+00   3.5639999999999999e-01   3.6559999999999998e-01   2.6540000000000002e-01
  -5.2900000000000003e-01   1.0551999999999999e+00   3.0024000000000002e+00   5.2510000000000001e-01  -2.0930000000000001e-01  -4.0780000000000000e-01   2.2416999999999998e+00  -4.4499999999999998e-02   5.8330000000000002e+00   4.7199999999999998e-01   4.0410000000000001e-01   3.3179999999999998e-01
   0.0000000000000000e+00  -7.4739999999999995e-01   3.0024000000000002e+00   5.0600000000000001e-01  -1.6180000000000000e-01  -2.0610000000000001e-01   2.2860999999999998e+00   2.8910000000000002e-01   5.5719000000000003e+00   4.6239999999999998e-01   4.0410000000000001e-01   3.1850000000000001e-01
  -3.7469999999999998e-01   4.1770000000000002e-01   3.0024000000000002e+00   4.1049999999999998e-01  -2.4740000000000001e-01  -2.1049999999999999e-01   2.2860999999999998e+00  -2.2200000000000001e-02   5.2236000000000002e+00   5.0090000000000001e-01   4.0410000000000001e-01   2.6540000000000002e-01
  -4.6289999999999998e-01   8.5740000000000005e-01   3.6029000000000000e+00   6.2060000000000004e-01  -2.5690000000000002e-01  -3.8150000000000001e-01   1.9753000000000001e+00   1.3339999999999999e-01   6.5294999999999996e+00   5.0090000000000001e-01   4.4259999999999999e-01   3.0959999999999999e-01
  -5.7310000000000005e-01  -4.3969999999999998e-01   2.9165999999999999e+00   4.3919999999999998e-01  -1.6180000000000000e-01  -2.1490000000000001e-01   2.0196999999999998e+00   3.1130000000000002e-01   5.3977000000000004e+00   4.7199999999999998e-01   4.8110000000000003e-01   2.8310000000000002e-01
  -3.9679999999999999e-01   4.3999999999999997e-02   3.0882000000000001e+00   4.6779999999999999e-01  -1.6180000000000000e-01  -2.5869999999999999e-01   2.1751000000000000e+00   1.1119999999999999e-01   5.5719000000000003e+00   4.0460000000000002e-01   3.8490000000000002e-01   3.4060000000000001e-01
  -1.7630000000000001e-01   7.0350000000000001e-01   3.3456000000000001e+00   4.7739999999999999e-01  -2.9499999999999998e-01  -2.8499999999999998e-01   2.1972999999999998e+00   2.4460000000000001e-01   5.5719000000000003e+00   4.3350000000000000e-01   4.1370000000000001e-01   2.6540000000000002e-01
  -5.9509999999999996e-01   2.6379999999999998e-01   2.0588000000000002e+00   5.1559999999999995e-01  -1.5229999999999999e-01  -2.8499999999999998e-01   2.0640999999999998e+00   1.3339999999999999e-01   5.7460000000000004e+00   4.1420000000000001e-01   3.6559999999999998e-01   3.6709999999999998e-01
  -2.6450000000000001e-01  -1.3189999999999999e-01   2.5735000000000001e+00   4.9650000000000000e-01  -2.2839999999999999e-01  -2.0610000000000001e-01   2.0419000000000000e+00   6.6699999999999995e-02   5.5719000000000003e+00   4.7199999999999998e-01   3.7530000000000002e-01   3.6709999999999998e-01
  -2.6450000000000001e-01   4.8359999999999997e-01   2.6593000000000000e+00   4.5829999999999999e-01  -2.1890000000000001e-01  -2.3240000000000000e-01   1.9753000000000001e+00   1.7790000000000000e-01   5.8330000000000002e+00   4.3350000000000000e-01   4.4259999999999999e-01   3.2729999999999998e-01
  -3.7469999999999998e-01   3.0780000000000002e-01   2.9165999999999999e+00   4.5829999999999999e-01  -3.6159999999999998e-01  -2.3680000000000001e-01   2.1972999999999998e+00  -2.2200000000000001e-02   4.5270999999999999e+00   3.9489999999999997e-01   3.1750000000000000e-01   3.2729999999999998e-01
  -5.7310000000000005e-01   2.1999999999999999e-02   2.7450999999999999e+00   4.8690000000000000e-01  -1.3320000000000001e-01  -2.4120000000000000e-01   2.1084999999999998e+00   3.5580000000000001e-01   6.0072000000000001e+00   4.7199999999999998e-01   3.4639999999999999e-01   3.3179999999999998e-01
  -5.2900000000000003e-01   1.0990000000000000e-01   2.5735000000000001e+00   5.4420000000000002e-01  -2.2839999999999999e-01  -2.5430000000000003e-01   2.1084999999999998e+00   1.1119999999999999e-01   5.7460000000000004e+00   3.9489999999999997e-01   3.4639999999999999e-01   3.0080000000000001e-01
  -2.4249999999999999e-01   1.9789999999999999e-01   3.6029000000000000e+00   5.2510000000000001e-01  -1.7130000000000001e-01  -2.4560000000000001e-01   2.0419000000000000e+00   8.8900000000000007e-02   6.0941999999999998e+00   4.2380000000000001e-01   4.9070000000000003e-01   3.3620000000000000e-01
  -8.8200000000000001e-02  -4.3999999999999997e-02   3.1739999999999999e+00   4.7739999999999999e-01  -3.1400000000000000e-01  -2.5869999999999999e-01   1.9088000000000001e+00   2.8910000000000002e-01   6.0072000000000001e+00   3.9489999999999997e-01   4.4259999999999999e-01   2.7870000000000000e-01
  -2.2040000000000001e-01   2.1980000000000000e-01   3.2597999999999998e+00   5.3469999999999995e-01  -1.6180000000000000e-01  -2.8939999999999999e-01   2.3304999999999998e+00   8.8900000000000007e-02   5.1365999999999996e+00   3.6599999999999999e-01   3.8490000000000002e-01   3.1409999999999999e-01
  -4.4080000000000003e-01   2.4179999999999999e-01   3.4314000000000000e+00   5.3469999999999995e-01  -2.1890000000000001e-01  -2.8499999999999998e-01   2.1084999999999998e+00   2.6679999999999998e-01   5.8330000000000002e+00   3.7569999999999998e-01   3.7530000000000002e-01   3.7600000000000000e-01
  -3.3060000000000000e-01   1.5390000000000001e-01   2.4018999999999999e+00   6.2060000000000004e-01  -2.3790000000000000e-01  -2.8070000000000001e-01   2.1084999999999998e+00   6.6699999999999995e-02   6.2683000000000000e+00   3.3710000000000001e-01   3.6559999999999998e-01   2.9640000000000000e-01
  -2.4249999999999999e-01   1.5390000000000001e-01   3.6886999999999999e+00   4.3919999999999998e-01  -1.5229999999999999e-01  -2.3680000000000001e-01   1.9753000000000001e+00   2.2200000000000001e-02   5.9200999999999997e+00   3.9489999999999997e-01   3.5599999999999998e-01   3.3179999999999998e-01
  -1.9839999999999999e-01   1.9789999999999999e-01   4.0317999999999996e+00   4.3919999999999998e-01  -2.8549999999999998e-01  -2.3680000000000001e-01   2.2416999999999998e+00   2.6679999999999998e-01   5.7460000000000004e+00   3.8529999999999998e-01   4.3300000000000000e-01   3.0520000000000003e-01
  -2.8649999999999998e-01   1.0990000000000000e-01   2.4876999999999998e+00   5.0600000000000001e-01  -3.1400000000000000e-01  -2.4120000000000000e-01   2.0196999999999998e+00   3.7800000000000000e-01   6.2683000000000000e+00   5.0090000000000001e-01   4.5219999999999999e-01   3.2290000000000002e-01
  -3.0859999999999999e-01  -6.6000000000000003e-02   2.9165999999999999e+00   4.7739999999999999e-01  -2.0930000000000001e-01  -2.5430000000000003e-01   2.0863000000000000e+00   1.3339999999999999e-01   6.3554000000000004e+00   4.2380000000000001e-01   3.8490000000000002e-01   3.4060000000000001e-01
  -1.9839999999999999e-01   2.6379999999999998e-01   2.9165999999999999e+00   4.2009999999999997e-01  -1.8079999999999999e-01  -2.6310000000000000e-01   2.1307000000000000e+00   2.8910000000000002e-01   6.2683000000000000e+00   4.0460000000000002e-01   4.3300000000000000e-01   3.1850000000000001e-01
  -1.9839999999999999e-01   1.0990000000000000e-01   2.5735000000000001e+00   4.8690000000000000e-01  -1.6180000000000000e-01  -2.3680000000000001e-01   2.1528999999999998e+00   2.6679999999999998e-01   5.9200999999999997e+00   4.7199999999999998e-01   4.3300000000000000e-01   2.8749999999999998e-01
  -4.4080000000000003e-01   1.5390000000000001e-01   3.0882000000000001e+00   4.6779999999999999e-01  -2.2839999999999999e-01  -2.6310000000000000e-01   2.1307000000000000e+00   2.2239999999999999e-01   6.0072000000000001e+00   4.4309999999999999e-01   4.5219999999999999e-01   3.3620000000000000e-01
  -3.5270000000000001e-01   8.7900000000000006e-02   3.7745000000000002e+00   4.6779999999999999e-01  -1.8079999999999999e-01  -2.8070000000000001e-01   1.9975000000000001e+00   0.0000000000000000e+00   6.4424999999999999e+00   4.2380000000000001e-01   4.4259999999999999e-01   2.8310000000000002e-01
  -2.4249999999999999e-01   1.7590000000000000e-01   2.3161999999999998e+00   4.3919999999999998e-01  -3.3310000000000001e-01  -2.8070000000000001e-01   1.8866000000000001e+00   1.7790000000000000e-01   5.8330000000000002e+00   4.0460000000000002e-01   4.5219999999999999e-01   3.5830000000000001e-01
  -2.6450000000000001e-01   6.6000000000000003e-02   3.6886999999999999e+00   5.5379999999999996e-01  -2.0930000000000001e-01  -2.8070000000000001e-01   2.1528999999999998e+00   2.0010000000000000e-01   6.0941999999999998e+00   4.2380000000000001e-01   4.4259999999999999e-01   3.3620000000000000e-01
  -2.8649999999999998e-01   2.4179999999999999e-01   2.7450999999999999e+00   4.9650000000000000e-01  -2.0930000000000001e-01  -2.4560000000000001e-01   2.1307000000000000e+00   1.5559999999999999e-01   5.9200999999999997e+00   4.6239999999999998e-01   4.5219999999999999e-01   3.3179999999999998e-01
  -3.0859999999999999e-01   1.9789999999999999e-01   2.7450999999999999e+00   4.8690000000000000e-01  -1.9980000000000001e-01  -2.8499999999999998e-01   1.9975000000000001e+00   1.5559999999999999e-01   4.9623999999999997e+00   4.3350000000000000e-01   4.3300000000000000e-01   3.2290000000000002e-01
  -1.9839999999999999e-01  -2.1999999999999999e-02   2.6593000000000000e+00   4.5829999999999999e-01  -1.8079999999999999e-01  -3.0259999999999998e-01   2.1528999999999998e+00   2.2200000000000001e-02   6.0072000000000001e+00   4.7199999999999998e-01   4.1370000000000001e-01   3.0959999999999999e-01
  -1.5429999999999999e-01   1.7590000000000000e-01   2.0588000000000002e+00   4.3919999999999998e-01  -2.1890000000000001e-01  -2.8070000000000001e-01   2.0640999999999998e+00   4.4469999999999998e-01   5.9200999999999997e+00   4.9130000000000001e-01   4.6189999999999998e-01   3.1409999999999999e-01
  -3.5270000000000001e-01   2.1980000000000000e-01   2.7450999999999999e+00   4.7739999999999999e-01  -2.6640000000000003e-01  -2.6310000000000000e-01   2.3083000000000000e+00   2.4460000000000001e-01   6.5294999999999996e+00   3.4680000000000000e-01   4.6189999999999998e-01   2.9640000000000000e-01
  -4.6289999999999998e-01  -2.1999999999999999e-02   3.2597999999999998e+00   5.3469999999999995e-01  -2.2839999999999999e-01  -2.7629999999999999e-01   2.1972999999999998e+00   2.6679999999999998e-01   6.0072000000000001e+00   4.9130000000000001e-01   4.4259999999999999e-01   2.6100000000000001e-01
  -3.7469999999999998e-01   1.0990000000000000e-01   2.9165999999999999e+00   5.1559999999999995e-01  -1.8079999999999999e-01  -2.8070000000000001e-01   1.9532000000000000e+00   2.2239999999999999e-01   6.7035999999999998e+00   4.9130000000000001e-01   4.3300000000000000e-01   3.1850000000000001e-01
  -1.3230000000000000e-01   2.8580000000000000e-01   3.8603000000000001e+00   5.3469999999999995e-01  -1.9980000000000001e-01  -3.4200000000000003e-01   2.1307000000000000e+00   3.7800000000000000e-01   6.2683000000000000e+00   4.4309999999999999e-01   4.0410000000000001e-01   3.2729999999999998e-01
  -3.0859999999999999e-01   1.5390000000000001e-01   2.4876999999999998e+00   4.9650000000000000e-01  -1.6180000000000000e-01  -2.8499999999999998e-01   2.0419000000000000e+00   6.6699999999999995e-02   5.4847999999999999e+00   3.8529999999999998e-01   4.2340000000000000e-01   3.4060000000000001e-01
  -1.7630000000000001e-01   0.0000000000000000e+00   3.2597999999999998e+00   5.0600000000000001e-01  -2.2839999999999999e-01  -3.0700000000000000e-01   2.0640999999999998e+00   2.0010000000000000e-01   5.7460000000000004e+00   3.8529999999999998e-01   4.1370000000000001e-01   3.1850000000000001e-01
  -2.2040000000000001e-01   1.9789999999999999e-01   3.6029000000000000e+00   5.2510000000000001e-01  -2.4740000000000001e-01  -2.8070000000000001e-01   2.2416999999999998e+00   1.7790000000000000e-01   6.1813000000000002e+00   4.2380000000000001e-01   4.5219999999999999e-01   3.2290000000000002e-01
  -2.8649999999999998e-01   2.1999999999999999e-02   2.4876999999999998e+00   4.5829999999999999e-01  -2.3790000000000000e-01  -2.5869999999999999e-01   2.1751000000000000e+00   2.8910000000000002e-01   6.0072000000000001e+00   4.0460000000000002e-01   3.9450000000000002e-01   3.3620000000000000e-01
  -3.3060000000000000e-01   1.0990000000000000e-01   2.7450999999999999e+00   3.7240000000000001e-01  -1.9980000000000001e-01  -2.4560000000000001e-01   1.9753000000000001e+00   1.1119999999999999e-01   6.1813000000000002e+00   4.9130000000000001e-01   4.1370000000000001e-01   3.2290000000000002e-01
  -3.3060000000000000e-01   6.6000000000000003e-02   3.0882000000000001e+00   4.6779999999999999e-01  -3.0449999999999999e-01  -2.8939999999999999e-01   2.1084999999999998e+00   2.6679999999999998e-01   5.3106999999999998e+00   4.0460000000000002e-01   3.8490000000000002e-01   3.4499999999999997e-01
  -1.1020000000000001e-01   2.6379999999999998e-01   3.0024000000000002e+00   5.2510000000000001e-01  -1.9980000000000001e-01  -2.5430000000000003e-01   2.2195000000000000e+00   1.1119999999999999e-01   5.4847999999999999e+00   4.9130000000000001e-01   5.1959999999999995e-01   3.1850000000000001e-01
  -3.3060000000000000e-01   6.6000000000000003e-02   3.0882000000000001e+00   4.3919999999999998e-01  -2.5690000000000002e-01  -2.6750000000000002e-01   1.9753000000000001e+00   1.7790000000000000e-01   5.7460000000000004e+00   5.1049999999999995e-01   4.4259999999999999e-01   3.6709999999999998e-01
  -3.0859999999999999e-01   3.5170000000000001e-01   3.3456000000000001e+00   5.3469999999999995e-01  -1.9030000000000000e-01  -2.8070000000000001e-01   2.1751000000000000e+00   4.6689999999999998e-01   5.9200999999999997e+00   3.8529999999999998e-01   3.6559999999999998e-01   3.4949999999999998e-01
  -2.2040000000000001e-01   1.7590000000000000e-01   3.6886999999999999e+00   5.2510000000000001e-01  -1.6180000000000000e-01  -2.8939999999999999e-01   1.9310000000000000e+00   1.7790000000000000e-01   6.1813000000000002e+00   3.5639999999999999e-01   3.9450000000000002e-01   3.4060000000000001e-01
  -3.7469999999999998e-01   0.0000000000000000e+00   3.0882000000000001e+00   4.8690000000000000e-01  -2.6640000000000003e-01  -2.8499999999999998e-01   2.1528999999999998e+00   4.4469999999999998e-01   5.9200999999999997e+00   4.5269999999999999e-01   4.0410000000000001e-01   3.2729999999999998e-01
  -6.1719999999999997e-01   3.2979999999999998e-01   2.5735000000000001e+00   5.2510000000000001e-01  -1.9030000000000000e-01  -2.8070000000000001e-01   1.8644000000000001e+00  -6.6699999999999995e-02   5.6589000000000000e+00   4.1420000000000001e-01   3.5599999999999998e-01   3.0959999999999999e-01
  -2.6450000000000001e-01   3.0780000000000002e-01   2.9165999999999999e+00   4.9650000000000000e-01  -1.4269999999999999e-01  -2.5430000000000003e-01   2.0640999999999998e+00   3.5580000000000001e-01   5.4847999999999999e+00   3.9489999999999997e-01   4.4259999999999999e-01   3.2290000000000002e-01
  -4.1880000000000001e-01   1.5390000000000001e-01   3.3456000000000001e+00   4.6779999999999999e-01  -2.7600000000000002e-01  -2.6750000000000002e-01   2.1972999999999998e+00   2.6679999999999998e-01   5.9200999999999997e+00   4.8159999999999997e-01   4.4259999999999999e-01   3.4060000000000001e-01
  -1.7630000000000001e-01  -4.3999999999999997e-02   3.1739999999999999e+00   4.1049999999999998e-01  -2.5690000000000002e-01  -2.8499999999999998e-01   2.0640999999999998e+00   2.0010000000000000e-01   5.6589000000000000e+00   5.0090000000000001e-01   3.9450000000000002e-01   3.4949999999999998e-01
  -2.2040000000000001e-01   1.0990000000000000e-01   3.1739999999999999e+00   4.7739999999999999e-01  -2.8549999999999998e-01  -2.8499999999999998e-01   2.1972999999999998e+00   3.1130000000000002e-01   5.4847999999999999e+00   4.6239999999999998e-01   3.5599999999999998e-01   3.8040000000000002e-01
  -2.2040000000000001e-01  -6.6000000000000003e-02   3.9460999999999999e+00   5.1559999999999995e-01  -1.9030000000000000e-01  -3.1569999999999998e-01   2.1528999999999998e+00   3.1130000000000002e-01   5.6589000000000000e+00   4.3350000000000000e-01   4.4259999999999999e-01   3.1409999999999999e-01
  -3.9679999999999999e-01   1.0990000000000000e-01   3.0882000000000001e+00   5.0600000000000001e-01  -2.6640000000000003e-01  -2.8499999999999998e-01   1.9088000000000001e+00   2.8910000000000002e-01   5.9200999999999997e+00   4.0460000000000002e-01   4.1370000000000001e-01   3.4949999999999998e-01
  -3.5270000000000001e-01   1.7590000000000000e-01   2.9165999999999999e+00   5.9189999999999998e-01  -2.7600000000000002e-01  -2.8070000000000001e-01   1.8866000000000001e+00   2.6679999999999998e-01   6.3554000000000004e+00   4.8159999999999997e-01   3.5599999999999998e-01   3.2729999999999998e-01
  -2.4249999999999999e-01   4.3999999999999997e-02   2.7450999999999999e+00   5.3469999999999995e-01  -1.8079999999999999e-01  -3.3770000000000000e-01   2.1751000000000000e+00   6.6699999999999995e-02   5.4847999999999999e+00   4.6239999999999998e-01   3.8490000000000002e-01   3.3179999999999998e-01
  -1.3230000000000000e-01   3.2979999999999998e-01   3.5171000000000001e+00   4.6779999999999999e-01  -2.6640000000000003e-01  -2.5869999999999999e-01   2.0419000000000000e+00   2.4460000000000001e-01   5.2236000000000002e+00   4.8159999999999997e-01   4.5219999999999999e-01   3.1850000000000001e-01
  -3.5270000000000001e-01  -2.1999999999999999e-02   4.1176000000000004e+00   4.5829999999999999e-01  -1.3320000000000001e-01  -2.9380000000000001e-01   2.1307000000000000e+00   1.3339999999999999e-01   4.7012999999999998e+00   3.0819999999999997e-01   2.9830000000000001e-01   3.3179999999999998e-01
  -4.1880000000000001e-01   1.0990000000000000e-01   3.0882000000000001e+00   4.9650000000000000e-01  -2.1890000000000001e-01  -2.8939999999999999e-01   1.9088000000000001e+00   2.8910000000000002e-01   5.5719000000000003e+00   4.6239999999999998e-01   4.0410000000000001e-01   3.4060000000000001e-01
  -2.4249999999999999e-01   1.9789999999999999e-01   3.0882000000000001e+00   5.6330000000000002e-01  -2.5690000000000002e-01  -2.6310000000000000e-01   2.1528999999999998e+00   6.6699999999999995e-02   4.9623999999999997e+00   4.9130000000000001e-01   3.7530000000000002e-01   3.0080000000000001e-01
  -3.3060000000000000e-01   3.0780000000000002e-01   3.0882000000000001e+00   4.6779999999999999e-01  -2.6640000000000003e-01  -2.6750000000000002e-01   2.3304999999999998e+00   8.8900000000000007e-02   6.0941999999999998e+00   5.2020000000000000e-01   4.2340000000000000e-01   3.7600000000000000e-01
  -3.0859999999999999e-01   1.7590000000000000e-01   2.8309000000000002e+00   5.8240000000000003e-01  -1.9030000000000000e-01  -3.2450000000000001e-01   2.0640999999999998e+00   2.0010000000000000e-01   5.9200999999999997e+00   4.2380000000000001e-01   4.6189999999999998e-01   3.5830000000000001e-01
  -2.8649999999999998e-01   2.1999999999999999e-02   3.0024000000000002e+00   5.1559999999999995e-01  -2.0930000000000001e-01  -2.5000000000000000e-01   2.0196999999999998e+00   2.8910000000000002e-01   5.9200999999999997e+00   3.6599999999999999e-01   4.7149999999999997e-01   3.0959999999999999e-01
  -2.8649999999999998e-01   6.6000000000000003e-02   3.4314000000000000e+00   4.8690000000000000e-01  -2.3790000000000000e-01  -2.8499999999999998e-01   2.1751000000000000e+00   2.2239999999999999e-01   5.4847999999999999e+00   4.0460000000000002e-01   4.3300000000000000e-01   3.4060000000000001e-01
  -1.9839999999999999e-01   2.4179999999999999e-01   2.8309000000000002e+00   5.8240000000000003e-01  -1.9980000000000001e-01  -3.0700000000000000e-01   2.1084999999999998e+00   2.4460000000000001e-01   6.2683000000000000e+00   3.7569999999999998e-01   4.2340000000000000e-01   2.9640000000000000e-01
  -2.6450000000000001e-01  -8.7900000000000006e-02   2.4018999999999999e+00   5.7279999999999998e-01  -2.8549999999999998e-01  -3.3329999999999999e-01   1.9975000000000001e+00   2.6679999999999998e-01   5.5719000000000003e+00   4.6239999999999998e-01   3.4639999999999999e-01   3.4949999999999998e-01
  -2.8649999999999998e-01   2.6379999999999998e-01   2.6593000000000000e+00   4.4869999999999999e-01  -1.7130000000000001e-01  -2.8939999999999999e-01   2.1084999999999998e+00   1.3339999999999999e-01   5.7460000000000004e+00   3.7569999999999998e-01   4.3300000000000000e-01   3.3620000000000000e-01
  -1.1020000000000001e-01   1.3189999999999999e-01   3.7745000000000002e+00   5.8240000000000003e-01  -2.0930000000000001e-01  -2.5869999999999999e-01   2.2195000000000000e+00   1.1119999999999999e-01   6.0072000000000001e+00   4.2380000000000001e-01   4.3300000000000000e-01   3.5830000000000001e-01
  -3.3060000000000000e-01  -6.6000000000000003e-02   3.0882000000000001e+00   6.1099999999999999e-01  -2.7600000000000002e-01  -2.5000000000000000e-01   1.9975000000000001e+00   3.1130000000000002e-01   6.3554000000000004e+00   4.1420000000000001e-01   4.0410000000000001e-01   3.2290000000000002e-01
  -3.5270000000000001e-01   2.1999999999999999e-02   3.7745000000000002e+00   3.9140000000000003e-01  -1.9030000000000000e-01  -2.7629999999999999e-01   1.9975000000000001e+00   1.7790000000000000e-01   5.8330000000000002e+00   3.9489999999999997e-01   4.6189999999999998e-01   2.9640000000000000e-01
  -4.4080000000000003e-01   1.0990000000000000e-01   3.3456000000000001e+00   4.2009999999999997e-01  -2.2839999999999999e-01  -3.0700000000000000e-01   1.7756000000000001e+00   2.0010000000000000e-01   6.0072000000000001e+00   4.7199999999999998e-01   4.1370000000000001e-01   3.6270000000000002e-01
  -1.3230000000000000e-01   2.1980000000000000e-01   3.4314000000000000e+00   5.3469999999999995e-01  -2.1890000000000001e-01  -2.4120000000000000e-01   2.1528999999999998e+00   3.1130000000000002e-01   5.7460000000000004e+00   5.0090000000000001e-01   3.8490000000000002e-01   3.5389999999999999e-01
  -3.9679999999999999e-01  -6.6000000000000003e-02   3.0882000000000001e+00   5.7279999999999998e-01  -2.4740000000000001e-01  -2.5869999999999999e-01   2.1084999999999998e+00   2.2200000000000001e-02   5.5719000000000003e+00   4.1420000000000001e-01   3.9450000000000002e-01   2.7429999999999999e-01
  -3.3060000000000000e-01   6.6000000000000003e-02   3.7745000000000002e+00   4.9650000000000000e-01  -1.6180000000000000e-01  -2.8070000000000001e-01   2.1307000000000000e+00   1.5559999999999999e-01   5.2236000000000002e+00   4.0460000000000002e-01   3.8490000000000002e-01   3.1409999999999999e-01
  -3.9679999999999999e-01   1.3189999999999999e-01   3.7745000000000002e+00   4.3919999999999998e-01  -2.8549999999999998e-01  -2.5430000000000003e-01   2.0419000000000000e+00   2.6679999999999998e-01   5.3106999999999998e+00   4.9130000000000001e-01   4.2340000000000000e-01   2.9640000000000000e-01
  -2.8649999999999998e-01   2.1980000000000000e-01   3.2597999999999998e+00   5.2510000000000001e-01  -2.1890000000000001e-01  -2.9380000000000001e-01   2.0196999999999998e+00   4.4499999999999998e-02   6.3554000000000004e+00   4.0460000000000002e-01   4.4259999999999999e-01   3.2290000000000002e-01
  -3.5270000000000001e-01   0.0000000000000000e+00   3.1739999999999999e+00   4.1049999999999998e-01  -1.1420000000000000e-01  -2.4560000000000001e-01   2.1307000000000000e+00   8.8900000000000007e-02   5.7460000000000004e+00   4.5269999999999999e-01   3.5599999999999998e-01   3.4060000000000001e-01
  -3.3060000000000000e-01  -4.3999999999999997e-02   2.6593000000000000e+00   5.5379999999999996e-01  -1.9980000000000001e-01  -2.6310000000000000e-01   2.1528999999999998e+00   2.2200000000000001e-02   5.9200999999999997e+00   3.7569999999999998e-01   3.1750000000000000e-01   3.2290000000000002e-01
  -2.8649999999999998e-01   3.0780000000000002e-01   3.0882000000000001e+00   5.1559999999999995e-01  -2.9499999999999998e-01  -2.4560000000000001e-01   1.9753000000000001e+00   3.3350000000000002e-01   5.5719000000000003e+00   5.6830000000000003e-01   4.3300000000000000e-01   3.7159999999999999e-01
  -3.0859999999999999e-01   2.1999999999999999e-02   2.5735000000000001e+00   4.9650000000000000e-01  -2.6640000000000003e-01  -2.9820000000000002e-01   2.1084999999999998e+00   1.5559999999999999e-01   6.0072000000000001e+00   4.2380000000000001e-01   5.1959999999999995e-01   2.9189999999999999e-01
  -2.2040000000000001e-01   1.7590000000000000e-01   3.2597999999999998e+00   4.9650000000000000e-01  -2.7600000000000002e-01  -2.4560000000000001e-01   1.9532000000000000e+00   1.3339999999999999e-01   5.6589000000000000e+00   3.6599999999999999e-01   3.9450000000000002e-01   3.1850000000000001e-01
  -1.3230000000000000e-01   1.3189999999999999e-01   3.1739999999999999e+00   4.2009999999999997e-01  -2.0930000000000001e-01  -2.8499999999999998e-01   1.9532000000000000e+00   1.1119999999999999e-01   5.3977000000000004e+00   4.0460000000000002e-01   4.4259999999999999e-01   3.0959999999999999e-01
  -3.3060000000000000e-01   6.6000000000000003e-02   3.1739999999999999e+00   5.2510000000000001e-01  -1.6180000000000000e-01  -3.0700000000000000e-01   2.0640999999999998e+00   2.6679999999999998e-01   6.0072000000000001e+00   4.4309999999999999e-01   5.1959999999999995e-01   3.2729999999999998e-01
  -2.8649999999999998e-01   1.3189999999999999e-01   3.0882000000000001e+00   5.7279999999999998e-01  -2.6640000000000003e-01  -2.4560000000000001e-01   2.1528999999999998e+00   2.8910000000000002e-01   5.7460000000000004e+00   3.8529999999999998e-01   3.9450000000000002e-01   3.0959999999999999e-01
  -2.4249999999999999e-01   8.7900000000000006e-02   2.7450999999999999e+00   5.4420000000000002e-01  -2.0930000000000001e-01  -2.8939999999999999e-01   1.9088000000000001e+00   2.8910000000000002e-01   5.4847999999999999e+00   4.6239999999999998e-01   3.7530000000000002e-01   3.3620000000000000e-01
  -6.6100000000000006e-02   0.0000000000000000e+00   3.5171000000000001e+00   5.6330000000000002e-01  -1.5229999999999999e-01  -2.7189999999999998e-01   2.3304999999999998e+00   1.3339999999999999e-01   5.5719000000000003e+00   3.6599999999999999e-01   5.1959999999999995e-01   3.3179999999999998e-01
  -1.1020000000000001e-01   6.6000000000000003e-02   2.8309000000000002e+00   5.7279999999999998e-01  -2.1890000000000001e-01  -2.9820000000000002e-01   2.0196999999999998e+00   3.3350000000000002e-01   4.8754000000000000e+00   4.3350000000000000e-01   3.6559999999999998e-01   3.1850000000000001e-01
  -1.5429999999999999e-01   2.1980000000000000e-01   3.0024000000000002e+00   4.9650000000000000e-01  -2.0930000000000001e-01  -2.4120000000000000e-01   1.8422000000000001e+00   3.5580000000000001e-01   5.7460000000000004e+00   3.9489999999999997e-01   4.2340000000000000e-01   3.4060000000000001e-01
  -3.9679999999999999e-01   3.0780000000000002e-01   2.2303999999999999e+00   5.4420000000000002e-01  -1.1420000000000000e-01  -2.8070000000000001e-01   2.1084999999999998e+00   2.4460000000000001e-01   6.0072000000000001e+00   3.1790000000000002e-01   4.0410000000000001e-01   3.1409999999999999e-01
  -1.7630000000000001e-01   1.7590000000000000e-01   2.6593000000000000e+00   4.6779999999999999e-01  -1.8079999999999999e-01  -3.3770000000000000e-01   2.0863000000000000e+00   3.5580000000000001e-01   5.8330000000000002e+00   3.9489999999999997e-01   3.8490000000000002e-01   3.1409999999999999e-01
  -1.7630000000000001e-01  -1.0990000000000000e-01   3.5171000000000001e+00   4.2009999999999997e-01  -3.4260000000000002e-01  -2.5869999999999999e-01   2.1084999999999998e+00   2.0010000000000000e-01   5.4847999999999999e+00   4.4309999999999999e-01   3.3679999999999999e-01   4.1139999999999999e-01
  -6.6100000000000006e-02   1.0990000000000000e-01   2.8309000000000002e+00   5.5379999999999996e-01  -2.4740000000000001e-01  -2.6310000000000000e-01   2.1972999999999998e+00   1.7790000000000000e-01   6.0072000000000001e+00   4.0460000000000002e-01   3.2710000000000000e-01   3.4949999999999998e-01
  -4.4080000000000003e-01  -2.1999999999999999e-02   3.0882000000000001e+00   4.3919999999999998e-01  -2.1890000000000001e-01  -2.1049999999999999e-01   2.0640999999999998e+00   2.0010000000000000e-01   5.3106999999999998e+00   4.2380000000000001e-01   3.7530000000000002e-01   3.2729999999999998e-01
  -3.0859999999999999e-01   1.5390000000000001e-01   3.0882000000000001e+00   5.5379999999999996e-01  -2.3790000000000000e-01  -2.8939999999999999e-01   2.0863000000000000e+00   2.4460000000000001e-01   5.7460000000000004e+00   5.1049999999999995e-01   3.9450000000000002e-01   3.0959999999999999e-01
  -3.0859999999999999e-01   2.1980000000000000e-01   3.0024000000000002e+00   5.3469999999999995e-01  -1.9030000000000000e-01  -3.1569999999999998e-01   2.1972999999999998e+00   1.3339999999999999e-01   5.3977000000000004e+00   4.7199999999999998e-01   4.6189999999999998e-01   3.7159999999999999e-01
  -1.1020000000000001e-01   2.4179999999999999e-01   2.8309000000000002e+00   5.0600000000000001e-01  -2.0930000000000001e-01  -2.6310000000000000e-01   1.9532000000000000e+00   2.6679999999999998e-01   5.4847999999999999e+00   5.0090000000000001e-01   3.3679999999999999e-01   3.3620000000000000e-01
  -2.4249999999999999e-01   1.5390000000000001e-01   3.0024000000000002e+00   5.0600000000000001e-01  -2.6640000000000003e-01  -2.5000000000000000e-01   2.3083000000000000e+00   2.2239999999999999e-01   5.8330000000000002e+00   3.5639999999999999e-01   4.6189999999999998e-01   2.9640000000000000e-01
  -2.4249999999999999e-01   3.5170000000000001e-01   2.9165999999999999e+00   4.5829999999999999e-01  -1.9030000000000000e-01  -2.7189999999999998e-01   1.8422000000000001e+00   8.8900000000000007e-02   4.9623999999999997e+00   4.3350000000000000e-01   4.0410000000000001e-01   3.1850000000000001e-01
  -3.9679999999999999e-01   2.4179999999999999e-01   2.2303999999999999e+00   5.7279999999999998e-01  -2.7600000000000002e-01  -2.2800000000000001e-01   1.9753000000000001e+00   1.7790000000000000e-01   5.9200999999999997e+00   4.1420000000000001e-01   3.3679999999999999e-01   3.3179999999999998e-01
  -1.9839999999999999e-01  -1.3189999999999999e-01   3.2597999999999998e+00   4.2009999999999997e-01  -3.3310000000000001e-01  -2.1049999999999999e-01   2.0419000000000000e+00   3.1130000000000002e-01   6.6166000000000000e+00   4.2380000000000001e-01   4.8110000000000003e-01   3.0959999999999999e-01
  -4.4080000000000003e-01   2.1999999999999999e-02   2.4876999999999998e+00   4.1049999999999998e-01  -2.5690000000000002e-01  -2.5000000000000000e-01   2.0419000000000000e+00   1.3339999999999999e-01   5.5719000000000003e+00   4.5269999999999999e-01   4.5219999999999999e-01   3.1409999999999999e-01
  -4.6289999999999998e-01   2.4179999999999999e-01   3.0882000000000001e+00   5.3469999999999995e-01  -2.5690000000000002e-01  -2.0610000000000001e-01   2.0419000000000000e+00   6.6699999999999995e-02   5.4847999999999999e+00   4.0460000000000002e-01   3.8490000000000002e-01   3.6270000000000002e-01
  -3.9679999999999999e-01  -8.7900000000000006e-02   3.2597999999999998e+00   5.4420000000000002e-01  -2.4740000000000001e-01  -2.5430000000000003e-01   1.9975000000000001e+00   3.1130000000000002e-01   6.0072000000000001e+00   4.2380000000000001e-01   4.5219999999999999e-01   3.4060000000000001e-01
  -6.6100000000000006e-02   0.0000000000000000e+00   3.9460999999999999e+00   5.2510000000000001e-01  -2.8549999999999998e-01  -2.9820000000000002e-01   1.9753000000000001e+00   2.0010000000000000e-01   5.6589000000000000e+00   4.2380000000000001e-01   3.8490000000000002e-01   3.0959999999999999e-01
  -3.7469999999999998e-01   3.9570000000000000e-01   2.9165999999999999e+00   4.9650000000000000e-01  -2.0930000000000001e-01  -2.7629999999999999e-01   1.9532000000000000e+00   1.3339999999999999e-01   6.0072000000000001e+00   4.1420000000000001e-01   4.6189999999999998e-01   3.3620000000000000e-01
  -8.8170000000000004e-01   2.8580000000000000e-01   2.9165999999999999e+00   4.4869999999999999e-01  -1.2370000000000000e-01  -2.7629999999999999e-01   1.9532000000000000e+00   1.3339999999999999e-01   5.6589000000000000e+00   4.0460000000000002e-01   4.6189999999999998e-01   3.2729999999999998e-01
   3.9679999999999999e-01  -1.0990000000000000e-01   3.7745000000000002e+00   5.0600000000000001e-01  -1.2370000000000000e-01  -2.5430000000000003e-01   2.0419000000000000e+00   2.8910000000000002e-01   5.8330000000000002e+00   5.0090000000000001e-01   3.6559999999999998e-01   3.4949999999999998e-01
   0.0000000000000000e+00   8.7900000000000006e-02   3.1739999999999999e+00   4.2009999999999997e-01  -3.0449999999999999e-01  -2.7189999999999998e-01   1.7312000000000001e+00   1.7790000000000000e-01   5.5719000000000003e+00   3.7569999999999998e-01   4.9070000000000003e-01   3.2290000000000002e-01
  -6.3919999999999999e-01   2.1999999999999999e-02   3.0882000000000001e+00   4.5829999999999999e-01  -1.3320000000000001e-01  -2.8939999999999999e-01   2.1084999999999998e+00   0.0000000000000000e+00   4.6142000000000003e+00   4.0460000000000002e-01   4.6189999999999998e-01   3.3620000000000000e-01
  -1.9839999999999999e-01   1.0990000000000000e-01   3.6886999999999999e+00   4.8690000000000000e-01  -3.0449999999999999e-01  -2.9820000000000002e-01   2.0640999999999998e+00   4.4469999999999998e-01   5.9200999999999997e+00   4.9130000000000001e-01   3.5599999999999998e-01   3.5830000000000001e-01
   2.1999999999999999e-02  -1.3189999999999999e-01   3.5171000000000001e+00   4.2959999999999998e-01  -2.7600000000000002e-01  -2.4120000000000000e-01   1.8422000000000001e+00   2.8910000000000002e-01   6.3554000000000004e+00   4.8159999999999997e-01   4.0410000000000001e-01   3.8040000000000002e-01
   2.1999999999999999e-02   6.6000000000000003e-02   2.7450999999999999e+00   4.8690000000000000e-01  -2.9499999999999998e-01  -2.6310000000000000e-01   2.1528999999999998e+00   1.7790000000000000e-01   4.1788999999999996e+00   3.5639999999999999e-01   4.1370000000000001e-01   3.0959999999999999e-01
  -5.9509999999999996e-01   4.3999999999999997e-02   2.2303999999999999e+00   5.0600000000000001e-01  -1.7130000000000001e-01  -2.4560000000000001e-01   2.3083000000000000e+00  -3.1130000000000002e-01   6.2683000000000000e+00   4.8159999999999997e-01   4.0410000000000001e-01   2.3440000000000000e-01
  -5.5110000000000003e-01  -2.6379999999999998e-01   3.6886999999999999e+00   4.1049999999999998e-01  -1.4269999999999999e-01  -2.1490000000000001e-01   1.6202000000000001e+00   7.1150000000000002e-01   8.6189999999999998e+00   5.4910000000000003e-01   4.8110000000000003e-01   4.2909999999999998e-01
   3.5270000000000001e-01   1.0990000000000000e-01   2.9165999999999999e+00   4.9650000000000000e-01  -1.1420000000000000e-01  -2.5869999999999999e-01   1.9532000000000000e+00   5.3369999999999995e-01   3.4824000000000002e+00   3.5639999999999999e-01   4.3300000000000000e-01   2.9640000000000000e-01
  -4.4080000000000003e-01   1.7590000000000000e-01   3.3456000000000001e+00   4.8690000000000000e-01  -2.2839999999999999e-01  -2.6750000000000002e-01   2.5968000000000000e+00  -1.1339999999999999e+00   4.0048000000000004e+00   4.1420000000000001e-01   2.6939999999999997e-01   2.4770000000000000e-01
  -3.7469999999999998e-01   1.7590000000000000e-01   2.4876999999999998e+00   5.2510000000000001e-01  -1.6180000000000000e-01  -2.8939999999999999e-01   1.5980000000000001e+00   1.2897000000000001e+00   7.2260000000000000e+00   5.2020000000000000e-01   4.9070000000000003e-01   3.6270000000000002e-01
  -3.9679999999999999e-01   6.6000000000000003e-02   2.9165999999999999e+00   4.6779999999999999e-01  -1.8079999999999999e-01  -2.7629999999999999e-01   1.7978000000000001e+00   5.3369999999999995e-01   6.0072000000000001e+00   4.9130000000000001e-01   4.5219999999999999e-01   3.2729999999999998e-01
  -2.6450000000000001e-01   1.7590000000000000e-01   3.1739999999999999e+00   5.6330000000000002e-01  -2.2839999999999999e-01  -3.1569999999999998e-01   2.4636000000000000e+00  -1.0005999999999999e+00   3.5695000000000001e+00   4.6239999999999998e-01   2.8870000000000001e-01   3.4949999999999998e-01
   1.5429999999999999e-01   4.3999999999999997e-02   3.6029000000000000e+00   4.4869999999999999e-01  -3.1400000000000000e-01  -2.3680000000000001e-01   2.0196999999999998e+00   1.2230000000000001e+00   6.9648000000000003e+00   5.4910000000000003e-01   4.9070000000000003e-01   2.7429999999999999e-01
  -3.7469999999999998e-01   6.6000000000000003e-02   3.6886999999999999e+00   4.7739999999999999e-01  -2.6640000000000003e-01  -1.6660000000000000e-01   1.7756000000000001e+00   5.3369999999999995e-01   6.9648000000000003e+00   4.5269999999999999e-01   4.8110000000000003e-01   3.7159999999999999e-01
  -4.4080000000000003e-01   1.0990000000000000e-01   3.4314000000000000e+00   5.4420000000000002e-01  -1.5229999999999999e-01  -2.4120000000000000e-01   2.1307000000000000e+00  -5.5589999999999995e-01   4.3529999999999998e+00   3.1790000000000002e-01   3.9450000000000002e-01   3.5830000000000001e-01
  -6.6100000000000006e-02  -4.3999999999999997e-02   3.4314000000000000e+00   4.0100000000000002e-01  -2.1890000000000001e-01  -2.7629999999999999e-01   2.2639000000000000e+00   3.7800000000000000e-01   5.3106999999999998e+00   4.8159999999999997e-01   4.6189999999999998e-01   2.6979999999999998e-01
  -1.1020000000000001e-01   2.1999999999999999e-02   3.4314000000000000e+00   4.7739999999999999e-01  -2.7600000000000002e-01  -2.3240000000000000e-01   2.0863000000000000e+00   4.6689999999999998e-01   6.6166000000000000e+00   6.1650000000000005e-01   4.6189999999999998e-01   3.2290000000000002e-01
   0.0000000000000000e+00   2.8580000000000000e-01   2.4018999999999999e+00   5.8240000000000003e-01  -1.4269999999999999e-01  -2.5430000000000003e-01   2.1084999999999998e+00   2.6679999999999998e-01   5.6589000000000000e+00   4.1420000000000001e-01   4.5219999999999999e-01   3.3620000000000000e-01
  -6.1719999999999997e-01   3.2979999999999998e-01   2.9165999999999999e+00   4.4869999999999999e-01  -1.5229999999999999e-01  -2.0610000000000001e-01   2.1751000000000000e+00  -3.1130000000000002e-01   5.3106999999999998e+00   4.4309999999999999e-01   4.1370000000000001e-01   2.9189999999999999e-01
  -4.1880000000000001e-01   8.7900000000000006e-02   2.4018999999999999e+00   4.9650000000000000e-01  -2.6640000000000003e-01  -2.4560000000000001e-01   1.7534000000000001e+00   9.1169999999999995e-01   6.8777999999999997e+00   4.9130000000000001e-01   4.6189999999999998e-01   3.2729999999999998e-01
   6.6100000000000006e-02  -6.6000000000000003e-02   2.5735000000000001e+00   4.1049999999999998e-01  -2.1890000000000001e-01  -2.6310000000000000e-01   2.2639000000000000e+00  -8.8900000000000007e-02   5.9200999999999997e+00   4.3350000000000000e-01   3.6559999999999998e-01   3.4499999999999997e-01
  -1.9839999999999999e-01   2.1980000000000000e-01   2.6593000000000000e+00   4.9650000000000000e-01  -2.0930000000000001e-01  -3.1140000000000001e-01   2.1528999999999998e+00  -1.1119999999999999e-01   5.1365999999999996e+00   4.4309999999999999e-01   3.3679999999999999e-01   3.4060000000000001e-01
  -3.0859999999999999e-01  -2.1999999999999999e-02   3.6886999999999999e+00   5.1559999999999995e-01  -2.3790000000000000e-01  -2.6750000000000002e-01   2.0419000000000000e+00   9.3389999999999995e-01   6.4424999999999999e+00   4.6239999999999998e-01   3.3679999999999999e-01   3.4949999999999998e-01
  -3.7469999999999998e-01  -1.3189999999999999e-01   2.3161999999999998e+00   4.9650000000000000e-01  -2.7600000000000002e-01  -2.8939999999999999e-01   1.9753000000000001e+00  -6.6699999999999995e-02   6.2683000000000000e+00   4.9130000000000001e-01   3.6559999999999998e-01   3.0959999999999999e-01
   1.5429999999999999e-01   1.5390000000000001e-01   3.5171000000000001e+00   4.6779999999999999e-01  -2.2839999999999999e-01  -2.6750000000000002e-01   1.9088000000000001e+00  -4.4499999999999998e-02   4.7882999999999996e+00   3.7569999999999998e-01   4.0410000000000001e-01   3.1409999999999999e-01
  -3.0859999999999999e-01   1.0990000000000000e-01   3.2597999999999998e+00   3.6280000000000001e-01  -2.5690000000000002e-01  -2.4120000000000000e-01   1.8866000000000001e+00   4.0020000000000000e-01   5.9200999999999997e+00   4.3350000000000000e-01   4.3300000000000000e-01   3.1409999999999999e-01
  -3.7469999999999998e-01   0.0000000000000000e+00   2.9165999999999999e+00   4.4869999999999999e-01  -1.8079999999999999e-01  -2.6310000000000000e-01   1.8866000000000001e+00   8.8900000000000007e-02   5.7460000000000004e+00   4.2380000000000001e-01   4.6189999999999998e-01   3.4060000000000001e-01
  -2.4249999999999999e-01   2.1980000000000000e-01   3.0882000000000001e+00   5.2510000000000001e-01  -2.3790000000000000e-01  -3.5520000000000002e-01   1.8644000000000001e+00   6.6699999999999995e-02   4.7012999999999998e+00   4.1420000000000001e-01   4.4259999999999999e-01   3.0520000000000003e-01
  -2.1999999999999999e-02   2.1980000000000000e-01   3.2597999999999998e+00   5.9189999999999998e-01  -2.1890000000000001e-01  -2.5000000000000000e-01   1.8422000000000001e+00   1.1119999999999999e-01   6.0072000000000001e+00   4.6239999999999998e-01   3.8490000000000002e-01   3.0080000000000001e-01
  -2.8649999999999998e-01   1.0990000000000000e-01   3.2597999999999998e+00   4.5829999999999999e-01  -2.2839999999999999e-01  -2.5869999999999999e-01   1.9532000000000000e+00   5.3369999999999995e-01   5.5719000000000003e+00   4.1420000000000001e-01   3.9450000000000002e-01   3.3179999999999998e-01
  -3.7469999999999998e-01  -2.1999999999999999e-02   2.8309000000000002e+00   5.0600000000000001e-01  -2.2839999999999999e-01  -2.7189999999999998e-01   1.9088000000000001e+00   1.3339999999999999e-01   5.9200999999999997e+00   3.7569999999999998e-01   4.2340000000000000e-01   3.4499999999999997e-01
  -4.4080000000000003e-01   2.8580000000000000e-01   3.0024000000000002e+00   5.5379999999999996e-01  -3.0449999999999999e-01  -2.7629999999999999e-01   2.3304999999999998e+00   1.3339999999999999e-01   5.8330000000000002e+00   4.7199999999999998e-01   4.3300000000000000e-01   3.0080000000000001e-01
  -1.9839999999999999e-01   6.6000000000000003e-02   2.8309000000000002e+00   4.4869999999999999e-01  -3.1400000000000000e-01  -2.6750000000000002e-01   1.8866000000000001e+00   5.3369999999999995e-01   5.8330000000000002e+00   4.5269999999999999e-01   5.1959999999999995e-01   3.4949999999999998e-01
  -3.0859999999999999e-01   1.3189999999999999e-01   4.0317999999999996e+00   3.5330000000000000e-01  -2.5690000000000002e-01  -2.5430000000000003e-01   2.0196999999999998e+00  -4.4499999999999998e-02   5.7460000000000004e+00   3.9489999999999997e-01   4.3300000000000000e-01   3.9369999999999999e-01
  -4.6289999999999998e-01   8.7900000000000006e-02   2.2303999999999999e+00   4.4869999999999999e-01  -2.1890000000000001e-01  -3.0259999999999998e-01   2.0863000000000000e+00   3.3350000000000002e-01   5.4847999999999999e+00   3.3710000000000001e-01   3.6559999999999998e-01   2.9189999999999999e-01
  -3.3060000000000000e-01   6.6000000000000003e-02   3.2597999999999998e+00   5.6330000000000002e-01  -2.4740000000000001e-01  -2.5000000000000000e-01   2.0419000000000000e+00   1.7790000000000000e-01   5.5719000000000003e+00   4.4309999999999999e-01   4.0410000000000001e-01   2.9640000000000000e-01
  -8.8200000000000001e-02   6.6000000000000003e-02   3.0024000000000002e+00   4.2959999999999998e-01  -6.6600000000000006e-02  -2.4560000000000001e-01   2.0863000000000000e+00   2.4460000000000001e-01   5.2236000000000002e+00   4.8159999999999997e-01   3.9450000000000002e-01   3.2729999999999998e-01
  -3.3060000000000000e-01   2.8580000000000000e-01   2.5735000000000001e+00   5.4420000000000002e-01  -3.3310000000000001e-01  -2.5430000000000003e-01   1.9532000000000000e+00   1.5559999999999999e-01   5.9200999999999997e+00   3.2750000000000001e-01   4.4259999999999999e-01   2.8749999999999998e-01
  -3.9679999999999999e-01   8.7900000000000006e-02   2.5735000000000001e+00   4.7739999999999999e-01  -2.3790000000000000e-01  -3.0259999999999998e-01   1.8866000000000001e+00   4.4499999999999998e-02   4.7882999999999996e+00   4.4309999999999999e-01   3.4639999999999999e-01   3.4060000000000001e-01
  -4.1880000000000001e-01   2.1999999999999999e-02   2.8309000000000002e+00   5.0600000000000001e-01  -1.8079999999999999e-01  -2.4560000000000001e-01   1.9753000000000001e+00   2.4460000000000001e-01   5.6589000000000000e+00   4.0460000000000002e-01   4.3300000000000000e-01   3.2290000000000002e-01
  -2.2040000000000001e-01   2.8580000000000000e-01   3.1739999999999999e+00   6.0150000000000003e-01  -2.0930000000000001e-01  -2.3680000000000001e-01   2.0196999999999998e+00   2.6679999999999998e-01   5.3106999999999998e+00   5.2020000000000000e-01   4.2340000000000000e-01   3.3179999999999998e-01
  -2.6450000000000001e-01   8.7900000000000006e-02   3.3456000000000001e+00   4.4869999999999999e-01  -1.1420000000000000e-01  -2.5869999999999999e-01   1.9975000000000001e+00   2.0010000000000000e-01   6.1813000000000002e+00   3.6599999999999999e-01   3.9450000000000002e-01   3.3179999999999998e-01
  -2.2040000000000001e-01   2.4179999999999999e-01   2.7450999999999999e+00   3.8190000000000002e-01  -2.6640000000000003e-01  -2.6310000000000000e-01   1.8422000000000001e+00   4.4469999999999998e-01   5.0495000000000001e+00   4.1420000000000001e-01   4.0410000000000001e-01   3.6709999999999998e-01
  -1.9839999999999999e-01   3.2979999999999998e-01   3.5171000000000001e+00   4.3919999999999998e-01  -1.6180000000000000e-01  -2.9380000000000001e-01   1.9753000000000001e+00   2.8910000000000002e-01   5.2236000000000002e+00   3.9489999999999997e-01   3.6559999999999998e-01   3.0080000000000001e-01
   2.1999999999999999e-02  -4.3999999999999997e-02   2.9165999999999999e+00   5.4420000000000002e-01  -1.7130000000000001e-01  -2.9820000000000002e-01   2.0196999999999998e+00   3.7800000000000000e-01   6.0941999999999998e+00   4.2380000000000001e-01   4.0410000000000001e-01   3.3179999999999998e-01
  -3.9679999999999999e-01   1.9789999999999999e-01   3.2597999999999998e+00   4.9650000000000000e-01  -1.8079999999999999e-01  -3.1140000000000001e-01   2.0419000000000000e+00   3.3350000000000002e-01   6.0072000000000001e+00   4.9130000000000001e-01   4.5219999999999999e-01   3.2729999999999998e-01
  -2.2040000000000001e-01   2.1999999999999999e-02   3.2597999999999998e+00   5.1559999999999995e-01  -2.0930000000000001e-01  -3.2450000000000001e-01   2.0863000000000000e+00   4.6689999999999998e-01   6.1813000000000002e+00   3.6599999999999999e-01   5.0029999999999997e-01   2.9189999999999999e-01
  -3.0859999999999999e-01   2.1980000000000000e-01   3.1739999999999999e+00   5.2510000000000001e-01  -1.5229999999999999e-01  -2.7629999999999999e-01   1.9975000000000001e+00   2.2239999999999999e-01   5.8330000000000002e+00   4.0460000000000002e-01   4.7149999999999997e-01   3.4949999999999998e-01
  -2.4249999999999999e-01   1.9789999999999999e-01   3.3456000000000001e+00   4.9650000000000000e-01  -1.7130000000000001e-01  -3.2450000000000001e-01   1.9975000000000001e+00   4.2249999999999999e-01   6.0941999999999998e+00   5.0090000000000001e-01   4.1370000000000001e-01   3.1850000000000001e-01
  -2.8649999999999998e-01   1.9789999999999999e-01   2.8309000000000002e+00   4.6779999999999999e-01  -2.5690000000000002e-01  -3.0700000000000000e-01   2.1972999999999998e+00   1.5559999999999999e-01   5.6589000000000000e+00   4.6239999999999998e-01   4.2340000000000000e-01   3.7159999999999999e-01
  -2.8649999999999998e-01  -8.7900000000000006e-02   2.5735000000000001e+00   4.9650000000000000e-01  -2.3790000000000000e-01  -2.8070000000000001e-01   1.9532000000000000e+00   2.4460000000000001e-01   5.7460000000000004e+00   3.8529999999999998e-01   3.9450000000000002e-01   3.5389999999999999e-01
  -8.8200000000000001e-02   3.0780000000000002e-01   2.9165999999999999e+00   6.1099999999999999e-01  -2.4740000000000001e-01  -2.6310000000000000e-01   2.1307000000000000e+00   3.7800000000000000e-01   4.9623999999999997e+00   3.6599999999999999e-01   3.5599999999999998e-01   3.4949999999999998e-01
  -3.0859999999999999e-01   0.0000000000000000e+00   2.6593000000000000e+00   4.6779999999999999e-01  -2.3790000000000000e-01  -2.7189999999999998e-01   2.1307000000000000e+00   6.6699999999999995e-02   4.9623999999999997e+00   2.9859999999999998e-01   3.5599999999999998e-01   3.5389999999999999e-01
  -1.7630000000000001e-01  -4.3999999999999997e-02   2.4876999999999998e+00   4.5829999999999999e-01  -2.5690000000000002e-01  -2.1490000000000001e-01   1.9753000000000001e+00   4.4499999999999998e-02   5.7460000000000004e+00   4.1420000000000001e-01   3.9450000000000002e-01   3.1409999999999999e-01
  -1.5429999999999999e-01  -2.1999999999999999e-02   2.9165999999999999e+00   5.1559999999999995e-01  -1.9980000000000001e-01  -2.5430000000000003e-01   1.9753000000000001e+00   1.3339999999999999e-01   5.0495000000000001e+00   3.8529999999999998e-01   4.0410000000000001e-01   3.4499999999999997e-01
  -1.7630000000000001e-01   2.6379999999999998e-01   2.8309000000000002e+00   4.4869999999999999e-01  -2.4740000000000001e-01  -2.6310000000000000e-01   1.9975000000000001e+00   2.8910000000000002e-01   5.8330000000000002e+00   4.2380000000000001e-01   3.7530000000000002e-01   2.9640000000000000e-01
  -1.5429999999999999e-01   1.0990000000000000e-01   3.0882000000000001e+00   4.5829999999999999e-01  -2.4740000000000001e-01  -2.9380000000000001e-01   1.8200000000000001e+00   3.3350000000000002e-01   5.2236000000000002e+00   5.2980000000000005e-01   3.9450000000000002e-01   3.3620000000000000e-01
  -2.4249999999999999e-01   0.0000000000000000e+00   2.4876999999999998e+00   4.8690000000000000e-01  -2.4740000000000001e-01  -2.8939999999999999e-01   2.2639000000000000e+00   2.2239999999999999e-01   6.2683000000000000e+00   3.8529999999999998e-01   4.0410000000000001e-01   2.9640000000000000e-01
  -3.9679999999999999e-01  -4.3999999999999997e-02   2.7450999999999999e+00   4.8690000000000000e-01  -2.1890000000000001e-01  -2.8939999999999999e-01   2.0196999999999998e+00   1.1119999999999999e-01   5.2236000000000002e+00   4.3350000000000000e-01   4.1370000000000001e-01   3.0959999999999999e-01
  -1.5429999999999999e-01  -6.6000000000000003e-02   3.0024000000000002e+00   4.6779999999999999e-01  -1.2370000000000000e-01  -2.5430000000000003e-01   1.8200000000000001e+00   6.6699999999999995e-02   6.0941999999999998e+00   4.5269999999999999e-01   4.8110000000000003e-01   3.2290000000000002e-01
  -1.1020000000000001e-01   1.7590000000000000e-01   2.4876999999999998e+00   3.9140000000000003e-01  -2.1890000000000001e-01  -2.8499999999999998e-01   2.0196999999999998e+00   4.0020000000000000e-01   6.0072000000000001e+00   3.7569999999999998e-01   4.0410000000000001e-01   3.4060000000000001e-01
  -4.1880000000000001e-01   1.7590000000000000e-01   2.6593000000000000e+00   4.4869999999999999e-01  -2.4740000000000001e-01  -2.9380000000000001e-01   2.0196999999999998e+00   1.7790000000000000e-01   6.4424999999999999e+00   4.2380000000000001e-01   3.7530000000000002e-01   3.1409999999999999e-01
  -2.4249999999999999e-01   4.3999999999999997e-02   2.2303999999999999e+00   5.4420000000000002e-01  -2.3790000000000000e-01  -1.9730000000000000e-01   2.0419000000000000e+00   2.6679999999999998e-01   6.0941999999999998e+00   3.9489999999999997e-01   4.0410000000000001e-01   3.3620000000000000e-01
  -2.2040000000000001e-01   1.0990000000000000e-01   3.2597999999999998e+00   4.1049999999999998e-01  -2.4740000000000001e-01  -2.6310000000000000e-01   2.0640999999999998e+00   3.7800000000000000e-01   5.4847999999999999e+00   3.6599999999999999e-01   3.4639999999999999e-01   3.5830000000000001e-01
  -2.8649999999999998e-01   8.7900000000000006e-02   2.9165999999999999e+00   5.2510000000000001e-01  -1.9030000000000000e-01  -2.6310000000000000e-01   2.0196999999999998e+00   2.2239999999999999e-01   5.8330000000000002e+00   4.1420000000000001e-01   3.5599999999999998e-01   3.4060000000000001e-01
  -1.5429999999999999e-01   1.3189999999999999e-01   3.0882000000000001e+00   4.5829999999999999e-01  -2.2839999999999999e-01  -2.3680000000000001e-01   2.0863000000000000e+00   1.5559999999999999e-01   5.7460000000000004e+00   3.9489999999999997e-01   4.4259999999999999e-01   3.2290000000000002e-01
  -2.2040000000000001e-01   1.0990000000000000e-01   2.9165999999999999e+00   5.2510000000000001e-01  -2.6640000000000003e-01  -2.7629999999999999e-01   2.0640999999999998e+00   3.7800000000000000e-01   5.8330000000000002e+00   4.1420000000000001e-01   4.8110000000000003e-01   3.4949999999999998e-01
  -4.1880000000000001e-01  -4.3999999999999997e-02   2.6593000000000000e+00   3.9140000000000003e-01  -2.2839999999999999e-01  -2.8070000000000001e-01   1.9753000000000001e+00   2.4460000000000001e-01   6.0072000000000001e+00   4.4309999999999999e-01   3.6559999999999998e-01   3.7159999999999999e-01
  -4.8490000000000000e-01   8.7900000000000006e-02   3.6886999999999999e+00   5.6330000000000002e-01  -1.4269999999999999e-01  -2.5000000000000000e-01   1.9975000000000001e+00   8.8900000000000007e-02   4.7882999999999996e+00   3.9489999999999997e-01   3.7530000000000002e-01   3.6709999999999998e-01
  -2.8649999999999998e-01   1.0990000000000000e-01   3.5171000000000001e+00   3.8190000000000002e-01  -2.1890000000000001e-01  -2.2359999999999999e-01   1.7756000000000001e+00   2.0010000000000000e-01   5.9200999999999997e+00   4.6239999999999998e-01   3.3679999999999999e-01   3.4949999999999998e-01
  -5.7310000000000005e-01   2.6379999999999998e-01   2.6593000000000000e+00   4.7739999999999999e-01  -2.6640000000000003e-01  -2.5000000000000000e-01   1.9532000000000000e+00   2.4460000000000001e-01   5.3977000000000004e+00   3.5639999999999999e-01   3.7530000000000002e-01   3.4060000000000001e-01
  -2.8649999999999998e-01   2.6379999999999998e-01   2.9165999999999999e+00   5.0600000000000001e-01  -1.6180000000000000e-01  -2.2359999999999999e-01   1.9310000000000000e+00   1.7790000000000000e-01   6.5294999999999996e+00   4.9130000000000001e-01   3.8490000000000002e-01   3.4949999999999998e-01
  -3.3060000000000000e-01   0.0000000000000000e+00   3.3456000000000001e+00   3.1509999999999999e-01  -2.6640000000000003e-01  -2.5000000000000000e-01   2.0196999999999998e+00   2.2239999999999999e-01   4.8754000000000000e+00   4.1420000000000001e-01   4.5219999999999999e-01   3.1409999999999999e-01
  -2.2040000000000001e-01  -8.7900000000000006e-02   2.7450999999999999e+00   4.3919999999999998e-01  -2.0930000000000001e-01  -2.5000000000000000e-01   1.8866000000000001e+00   3.5580000000000001e-01   5.4847999999999999e+00   4.4309999999999999e-01   3.6559999999999998e-01   3.3179999999999998e-01
  -3.3060000000000000e-01  -4.3999999999999997e-02   3.1739999999999999e+00   4.5829999999999999e-01  -2.1890000000000001e-01  -2.4120000000000000e-01   2.0196999999999998e+00   6.6699999999999995e-02   6.0941999999999998e+00   3.6599999999999999e-01   3.3679999999999999e-01   3.6270000000000002e-01
  -3.3060000000000000e-01  -1.0990000000000000e-01   3.6029000000000000e+00   4.1049999999999998e-01  -1.8079999999999999e-01  -3.2890000000000003e-01   1.8422000000000001e+00   6.6699999999999995e-02   5.3106999999999998e+00   4.4309999999999999e-01   3.7530000000000002e-01   3.3179999999999998e-01
  -2.6450000000000001e-01  -1.3189999999999999e-01   3.1739999999999999e+00   3.4370000000000001e-01  -1.7130000000000001e-01  -2.7189999999999998e-01   2.1528999999999998e+00   3.5580000000000001e-01   5.6589000000000000e+00   3.6599999999999999e-01   4.2340000000000000e-01   3.4499999999999997e-01
  -2.4249999999999999e-01   2.1999999999999999e-02   3.1739999999999999e+00   4.6779999999999999e-01  -1.5229999999999999e-01  -2.1049999999999999e-01   1.9753000000000001e+00   2.2239999999999999e-01   5.6589000000000000e+00   3.7569999999999998e-01   3.9450000000000002e-01   3.4060000000000001e-01
  -1.9839999999999999e-01   3.2979999999999998e-01   2.5735000000000001e+00   5.4420000000000002e-01  -1.3320000000000001e-01  -2.9820000000000002e-01   2.2416999999999998e+00   1.7790000000000000e-01   5.5719000000000003e+00   3.4680000000000000e-01   4.0410000000000001e-01   3.3620000000000000e-01
  -2.4249999999999999e-01   2.4179999999999999e-01   3.4314000000000000e+00   5.2510000000000001e-01  -2.1890000000000001e-01  -2.6750000000000002e-01   2.0419000000000000e+00   2.8910000000000002e-01   5.9200999999999997e+00   4.5269999999999999e-01   4.6189999999999998e-01   3.4060000000000001e-01
  -3.7469999999999998e-01   2.1980000000000000e-01   2.9165999999999999e+00   4.6779999999999999e-01  -2.1890000000000001e-01  -2.2359999999999999e-01   2.0419000000000000e+00   2.2239999999999999e-01   5.6589000000000000e+00   3.8529999999999998e-01   4.0410000000000001e-01   3.1850000000000001e-01
  -3.3060000000000000e-01   3.2979999999999998e-01   3.4314000000000000e+00   5.3469999999999995e-01  -1.1420000000000000e-01  -2.7629999999999999e-01   1.9532000000000000e+00   2.2200000000000001e-02   5.8330000000000002e+00   4.0460000000000002e-01   4.4259999999999999e-01   3.6709999999999998e-01
  -1.9839999999999999e-01  -2.1999999999999999e-02   3.1739999999999999e+00   2.8639999999999999e-01  -1.6180000000000000e-01  -2.3680000000000001e-01   2.2416999999999998e+00   1.5559999999999999e-01   5.9200999999999997e+00   4.5269999999999999e-01   5.1000000000000001e-01   2.8749999999999998e-01
  -3.7469999999999998e-01   1.7590000000000000e-01   3.1739999999999999e+00   4.3919999999999998e-01  -2.3790000000000000e-01  -3.0700000000000000e-01   2.0419000000000000e+00   2.6679999999999998e-01   5.7460000000000004e+00   4.5269999999999999e-01   4.4259999999999999e-01   3.4499999999999997e-01
  -2.2040000000000001e-01   2.6379999999999998e-01   2.9165999999999999e+00   5.5379999999999996e-01  -2.9499999999999998e-01  -2.3680000000000001e-01   2.0419000000000000e+00   3.5580000000000001e-01   5.8330000000000002e+00   4.4309999999999999e-01   3.8490000000000002e-01   3.1409999999999999e-01
  -2.8649999999999998e-01   1.9789999999999999e-01   3.1739999999999999e+00   4.5829999999999999e-01  -2.7600000000000002e-01  -2.4120000000000000e-01   1.9753000000000001e+00   2.0010000000000000e-01   6.0072000000000001e+00   4.4309999999999999e-01   4.4259999999999999e-01   3.0959999999999999e-01
  -8.8200000000000001e-02   2.1980000000000000e-01   3.2597999999999998e+00   4.1049999999999998e-01  -2.3790000000000000e-01  -2.6310000000000000e-01   2.1307000000000000e+00   2.0010000000000000e-01   5.2236000000000002e+00   4.3350000000000000e-01   3.2710000000000000e-01   3.0959999999999999e-01
  -3.5270000000000001e-01   1.3189999999999999e-01   2.9165999999999999e+00   5.4420000000000002e-01  -1.7130000000000001e-01  -2.5000000000000000e-01   2.1528999999999998e+00   1.5559999999999999e-01   5.7460000000000004e+00   3.5639999999999999e-01   3.6559999999999998e-01   3.2290000000000002e-01
  -2.8649999999999998e-01   4.3999999999999997e-02   2.5735000000000001e+00   5.6330000000000002e-01  -2.3790000000000000e-01  -2.4560000000000001e-01   2.1751000000000000e+00   2.2200000000000001e-02   5.3106999999999998e+00   3.7569999999999998e-01   4.8110000000000003e-01   3.4499999999999997e-01
  -8.8200000000000001e-02  -8.7900000000000006e-02   3.3456000000000001e+00   4.7739999999999999e-01  -1.6180000000000000e-01  -3.0700000000000000e-01   2.1084999999999998e+00   2.2239999999999999e-01   5.7460000000000004e+00   4.4309999999999999e-01   4.4259999999999999e-01   3.7159999999999999e-01
  -2.8649999999999998e-01  -8.7900000000000006e-02   3.2597999999999998e+00   4.2009999999999997e-01  -1.7130000000000001e-01  -2.9820000000000002e-01   1.9532000000000000e+00   2.8910000000000002e-01   5.3106999999999998e+00   4.2380000000000001e-01   3.8490000000000002e-01   3.8040000000000002e-01
  -3.9679999999999999e-01   1.9789999999999999e-01   2.7450999999999999e+00   4.0100000000000002e-01  -1.6180000000000000e-01  -2.9380000000000001e-01   2.1084999999999998e+00   2.8910000000000002e-01   5.2236000000000002e+00   3.4680000000000000e-01   3.6559999999999998e-01   3.5830000000000001e-01
  -3.3060000000000000e-01   6.6000000000000003e-02   1.8872000000000000e+00   3.6280000000000001e-01  -3.1400000000000000e-01  -2.5869999999999999e-01   2.2416999999999998e+00   3.3350000000000002e-01   5.2236000000000002e+00   2.9859999999999998e-01   4.1370000000000001e-01   2.8310000000000002e-01
  -2.8649999999999998e-01  -2.1999999999999999e-02   2.7450999999999999e+00   5.1559999999999995e-01  -2.7600000000000002e-01  -2.1929999999999999e-01   1.9088000000000001e+00   3.7800000000000000e-01   6.0941999999999998e+00   3.9489999999999997e-01   3.7530000000000002e-01   3.7600000000000000e-01
  -2.6450000000000001e-01   1.7590000000000000e-01   2.4876999999999998e+00   4.6779999999999999e-01  -2.1890000000000001e-01  -3.0259999999999998e-01   1.9532000000000000e+00   3.3350000000000002e-01   5.1365999999999996e+00   4.4309999999999999e-01   4.3300000000000000e-01   3.5830000000000001e-01
  -4.8490000000000000e-01   1.9789999999999999e-01   3.0882000000000001e+00   4.7739999999999999e-01  -2.4740000000000001e-01  -2.6750000000000002e-01   1.9532000000000000e+00   2.6679999999999998e-01   4.8754000000000000e+00   5.0090000000000001e-01   3.5599999999999998e-01   3.4060000000000001e-01
  -2.8649999999999998e-01   1.0990000000000000e-01   2.4876999999999998e+00   4.0100000000000002e-01  -2.7600000000000002e-01  -2.7189999999999998e-01   1.9310000000000000e+00   2.0010000000000000e-01   5.8330000000000002e+00   4.5269999999999999e-01   4.0410000000000001e-01   3.3620000000000000e-01
  -3.0859999999999999e-01  -2.1999999999999999e-02   3.0024000000000002e+00   5.2510000000000001e-01  -1.8079999999999999e-01  -3.2450000000000001e-01   2.1751000000000000e+00   3.3350000000000002e-01   5.9200999999999997e+00   3.9489999999999997e-01   3.6559999999999998e-01   3.4060000000000001e-01
  -8.8200000000000001e-02   1.5390000000000001e-01   3.0882000000000001e+00   5.6330000000000002e-01  -2.0930000000000001e-01  -2.4560000000000001e-01   2.2195000000000000e+00  -2.2200000000000001e-02   6.0072000000000001e+00   3.8529999999999998e-01   4.0410000000000001e-01   3.3620000000000000e-01
  -2.6450000000000001e-01   1.3189999999999999e-01   3.2597999999999998e+00   4.8690000000000000e-01  -1.9030000000000000e-01  -2.9820000000000002e-01   2.0640999999999998e+00   2.4460000000000001e-01   4.8754000000000000e+00   5.2020000000000000e-01   4.8110000000000003e-01   3.3179999999999998e-01
  -1.9839999999999999e-01  -6.6000000000000003e-02   3.7745000000000002e+00   5.2510000000000001e-01  -2.4740000000000001e-01  -2.9820000000000002e-01   1.7534000000000001e+00   2.6679999999999998e-01   5.8330000000000002e+00   4.4309999999999999e-01   3.9450000000000002e-01   3.0520000000000003e-01
  -2.8649999999999998e-01   2.1980000000000000e-01   2.9165999999999999e+00   4.5829999999999999e-01  -1.6180000000000000e-01  -2.6310000000000000e-01   1.9088000000000001e+00   2.0010000000000000e-01   5.6589000000000000e+00   4.9130000000000001e-01   4.5219999999999999e-01   3.0959999999999999e-01
  -2.6450000000000001e-01   0.0000000000000000e+00   2.6593000000000000e+00   4.9650000000000000e-01  -2.8549999999999998e-01  -2.4120000000000000e-01   2.1751000000000000e+00   6.6699999999999995e-02   5.1365999999999996e+00   4.9130000000000001e-01   3.6559999999999998e-01   3.1850000000000001e-01
  -3.0859999999999999e-01  -8.7900000000000006e-02   3.0024000000000002e+00   3.9140000000000003e-01  -3.0449999999999999e-01  -2.5869999999999999e-01   2.0640999999999998e+00   2.4460000000000001e-01   6.0941999999999998e+00   4.6239999999999998e-01   4.4259999999999999e-01   3.2290000000000002e-01
  -2.6450000000000001e-01   2.1980000000000000e-01   3.1739999999999999e+00   4.1049999999999998e-01  -2.4740000000000001e-01  -2.4560000000000001e-01   1.9532000000000000e+00   3.3350000000000002e-01   5.7460000000000004e+00   4.5269999999999999e-01   4.6189999999999998e-01   3.4499999999999997e-01
  -2.6450000000000001e-01   2.8580000000000000e-01   2.1446000000000001e+00   4.8690000000000000e-01  -2.6640000000000003e-01  -2.3680000000000001e-01   2.3304999999999998e+00   1.3339999999999999e-01   5.3106999999999998e+00   4.1420000000000001e-01   4.2340000000000000e-01   3.4060000000000001e-01
  -1.1020000000000001e-01   2.4179999999999999e-01   3.4314000000000000e+00   4.7739999999999999e-01  -2.9499999999999998e-01  -2.1049999999999999e-01   1.9975000000000001e+00   2.8910000000000002e-01   5.2236000000000002e+00   4.5269999999999999e-01   4.1370000000000001e-01   3.1850000000000001e-01
  -1.9839999999999999e-01   1.5390000000000001e-01   2.7450999999999999e+00   3.9140000000000003e-01  -1.9030000000000000e-01  -3.3770000000000000e-01   2.0196999999999998e+00   4.2249999999999999e-01   5.2236000000000002e+00   3.4680000000000000e-01   4.4259999999999999e-01   3.3620000000000000e-01
  -3.5270000000000001e-01   8.7900000000000006e-02   3.1739999999999999e+00   4.8690000000000000e-01  -2.1890000000000001e-01  -2.9380000000000001e-01   2.3748999999999998e+00   4.4499999999999998e-02   5.8330000000000002e+00   4.2380000000000001e-01   3.9450000000000002e-01   3.3179999999999998e-01
  -3.3060000000000000e-01   4.3999999999999997e-02   3.0882000000000001e+00   5.7279999999999998e-01  -2.2839999999999999e-01  -2.7189999999999998e-01   1.8200000000000001e+00   2.6679999999999998e-01   5.4847999999999999e+00   5.2020000000000000e-01   4.2340000000000000e-01   3.4949999999999998e-01
  -1.7630000000000001e-01   8.7900000000000006e-02   3.0024000000000002e+00   5.7279999999999998e-01  -2.3790000000000000e-01  -3.1569999999999998e-01   2.1084999999999998e+00   3.1130000000000002e-01   6.0941999999999998e+00   4.3350000000000000e-01   3.4639999999999999e-01   3.6270000000000002e-01
  -1.5429999999999999e-01   1.5390000000000001e-01   2.1446000000000001e+00   5.2510000000000001e-01  -2.5690000000000002e-01  -2.6310000000000000e-01   2.0640999999999998e+00   2.6679999999999998e-01   5.9200999999999997e+00   4.7199999999999998e-01   3.7530000000000002e-01   3.4499999999999997e-01
  -4.1880000000000001e-01   2.6379999999999998e-01   2.4876999999999998e+00   3.6280000000000001e-01  -3.0449999999999999e-01  -2.3680000000000001e-01   1.9975000000000001e+00   2.6679999999999998e-01   4.9623999999999997e+00   4.2380000000000001e-01   4.1370000000000001e-01   3.7159999999999999e-01
  -1.9839999999999999e-01   2.1980000000000000e-01   2.4876999999999998e+00   4.4869999999999999e-01  -2.5690000000000002e-01  -2.5869999999999999e-01   1.9753000000000001e+00   2.0010000000000000e-01   5.7460000000000004e+00   4.9130000000000001e-01   4.0410000000000001e-01   3.3620000000000000e-01
  -2.8649999999999998e-01   2.1980000000000000e-01   2.7450999999999999e+00   5.2510000000000001e-01  -2.2839999999999999e-01  -2.0610000000000001e-01   1.7756000000000001e+00   3.1130000000000002e-01   5.9200999999999997e+00   3.9489999999999997e-01   3.5599999999999998e-01   3.4060000000000001e-01
  -3.3060000000000000e-01   1.9789999999999999e-01   2.2303999999999999e+00   4.6779999999999999e-01  -2.4740000000000001e-01  -2.6310000000000000e-01   2.0863000000000000e+00   2.6679999999999998e-01   6.3554000000000004e+00   4.6239999999999998e-01   3.6559999999999998e-01   3.4060000000000001e-01
  -2.6450000000000001e-01   1.9789999999999999e-01   3.1739999999999999e+00   4.6779999999999999e-01  -2.1890000000000001e-01  -2.5869999999999999e-01   1.9532000000000000e+00   2.8910000000000002e-01   6.0072000000000001e+00   5.0090000000000001e-01   3.8490000000000002e-01   3.2290000000000002e-01
  -3.3060000000000000e-01  -2.1999999999999999e-02   3.0882000000000001e+00   4.5829999999999999e-01  -1.9030000000000000e-01  -3.0259999999999998e-01   2.0196999999999998e+00   2.0010000000000000e-01   6.0072000000000001e+00   3.9489999999999997e-01   4.0410000000000001e-01   3.5830000000000001e-01
  -1.5429999999999999e-01   2.4179999999999999e-01   3.7745000000000002e+00   4.7739999999999999e-01  -1.9980000000000001e-01  -2.5869999999999999e-01   2.0196999999999998e+00   2.2239999999999999e-01   5.5719000000000003e+00   4.3350000000000000e-01   4.8110000000000003e-01   3.0959999999999999e-01
  -2.6450000000000001e-01   1.5390000000000001e-01   3.3456000000000001e+00   4.4869999999999999e-01  -2.0930000000000001e-01  -3.3770000000000000e-01   1.8644000000000001e+00   3.5580000000000001e-01   5.9200999999999997e+00   3.8529999999999998e-01   4.3300000000000000e-01   3.1850000000000001e-01
  -3.7469999999999998e-01  -1.3189999999999999e-01   2.8309000000000002e+00   4.0100000000000002e-01  -1.7130000000000001e-01  -2.7629999999999999e-01   1.9310000000000000e+00   3.5580000000000001e-01   6.0941999999999998e+00   4.3350000000000000e-01   4.9070000000000003e-01   3.6709999999999998e-01
  -6.6100000000000006e-02   2.8580000000000000e-01   3.9460999999999999e+00   4.0100000000000002e-01  -2.1890000000000001e-01  -2.8939999999999999e-01   1.9753000000000001e+00   6.6699999999999995e-02   5.7460000000000004e+00   4.4309999999999999e-01   3.9450000000000002e-01   3.3620000000000000e-01
   0.0000000000000000e+00   1.3189999999999999e-01   1.8872000000000000e+00   4.0100000000000002e-01  -2.8549999999999998e-01  -2.7189999999999998e-01   2.0640999999999998e+00   1.1119999999999999e-01   5.7460000000000004e+00   4.3350000000000000e-01   4.6189999999999998e-01   3.6709999999999998e-01
  -7.7149999999999996e-01  -4.3999999999999997e-02   3.2597999999999998e+00   4.5829999999999999e-01  -1.9030000000000000e-01  -2.0169999999999999e-01   1.9532000000000000e+00   2.4460000000000001e-01   5.5719000000000003e+00   4.6239999999999998e-01   3.3679999999999999e-01   3.1850000000000001e-01
   8.8200000000000001e-02   8.7900000000000006e-02   2.8309000000000002e+00   4.4869999999999999e-01  -1.7130000000000001e-01  -2.8939999999999999e-01   2.1084999999999998e+00   2.8910000000000002e-01   6.6166000000000000e+00   4.9130000000000001e-01   4.6189999999999998e-01   3.3179999999999998e-01
  -2.8649999999999998e-01   1.0990000000000000e-01   3.0024000000000002e+00   3.9140000000000003e-01  -2.7600000000000002e-01  -2.7189999999999998e-01   2.1751000000000000e+00   3.1130000000000002e-01   5.5719000000000003e+00   4.9130000000000001e-01   3.5599999999999998e-01   3.2290000000000002e-01
  -1.7630000000000001e-01  -4.3999999999999997e-02   2.8309000000000002e+00   4.4869999999999999e-01  -2.0930000000000001e-01  -2.6310000000000000e-01   2.0419000000000000e+00   2.6679999999999998e-01   6.0072000000000001e+00   4.6239999999999998e-01   3.9450000000000002e-01   4.0250000000000002e-01
  -3.7469999999999998e-01   2.4179999999999999e-01   2.5735000000000001e+00   5.7279999999999998e-01  -2.0930000000000001e-01  -2.9380000000000001e-01   2.1084999999999998e+00   3.7800000000000000e-01   5.4847999999999999e+00   3.4680000000000000e-01   4.2340000000000000e-01   3.3620000000000000e-01
  -3.5270000000000001e-01   1.7590000000000000e-01   3.4314000000000000e+00   4.7739999999999999e-01  -2.2839999999999999e-01  -2.8499999999999998e-01   1.9975000000000001e+00   1.7790000000000000e-01   5.3977000000000004e+00   4.4309999999999999e-01   4.4259999999999999e-01   3.1409999999999999e-01
  -1.1020000000000001e-01   2.4179999999999999e-01   2.7450999999999999e+00   4.5829999999999999e-01  -1.9980000000000001e-01  -2.0169999999999999e-01   2.0196999999999998e+00   1.5559999999999999e-01   5.7460000000000004e+00   5.0090000000000001e-01   3.8490000000000002e-01   3.6270000000000002e-01
  -1.7630000000000001e-01   6.6000000000000003e-02   3.5171000000000001e+00   4.2009999999999997e-01  -1.6180000000000000e-01  -2.5000000000000000e-01   1.9753000000000001e+00   3.3350000000000002e-01   5.3977000000000004e+00   4.0460000000000002e-01   3.8490000000000002e-01   3.5830000000000001e-01
  -6.6100000000000006e-02   1.3189999999999999e-01   2.9165999999999999e+00   4.4869999999999999e-01  -2.6640000000000003e-01  -2.6310000000000000e-01   1.8866000000000001e+00   3.1130000000000002e-01   5.2236000000000002e+00   4.9130000000000001e-01   3.3679999999999999e-01   3.9810000000000001e-01
  -2.2040000000000001e-01   8.7900000000000006e-02   3.3456000000000001e+00   5.4420000000000002e-01  -1.9980000000000001e-01  -2.9380000000000001e-01   1.8200000000000001e+00   6.6699999999999995e-02   6.3554000000000004e+00   4.6239999999999998e-01   3.9450000000000002e-01   3.6270000000000002e-01
  -3.7469999999999998e-01   1.5390000000000001e-01   3.3456000000000001e+00   5.1559999999999995e-01  -2.2839999999999999e-01  -3.1569999999999998e-01   1.9088000000000001e+00   2.6679999999999998e-01   6.0941999999999998e+00   4.0460000000000002e-01   4.4259999999999999e-01   3.1850000000000001e-01
  -3.3060000000000000e-01   2.1999999999999999e-02   3.4314000000000000e+00   4.5829999999999999e-01  -3.3310000000000001e-01  -2.5430000000000003e-01   2.0863000000000000e+00   1.3339999999999999e-01   6.0941999999999998e+00   4.0460000000000002e-01   3.8490000000000002e-01   3.6709999999999998e-01
  -2.6450000000000001e-01   1.3189999999999999e-01   2.1446000000000001e+00   5.0600000000000001e-01  -2.3790000000000000e-01  -2.7189999999999998e-01   1.9532000000000000e+00   3.1130000000000002e-01   5.4847999999999999e+00   3.7569999999999998e-01   4.1370000000000001e-01   3.0959999999999999e-01
  -3.7469999999999998e-01   6.6000000000000003e-02   3.1739999999999999e+00   4.6779999999999999e-01  -1.4269999999999999e-01  -2.6750000000000002e-01   2.0863000000000000e+00   4.2249999999999999e-01   5.4847999999999999e+00   3.7569999999999998e-01   3.9450000000000002e-01   3.5389999999999999e-01
  -1.9839999999999999e-01  -2.1999999999999999e-02   2.9165999999999999e+00   4.2959999999999998e-01  -2.3790000000000000e-01  -2.9820000000000002e-01   1.9975000000000001e+00   4.4499999999999998e-02   5.8330000000000002e+00   4.5269999999999999e-01   3.5599999999999998e-01   3.4060000000000001e-01
  -1.7630000000000001e-01   1.5390000000000001e-01   2.6593000000000000e+00   5.7279999999999998e-01  -2.1890000000000001e-01  -2.7629999999999999e-01   2.0419000000000000e+00   2.4460000000000001e-01   5.5719000000000003e+00   4.2380000000000001e-01   3.9450000000000002e-01   3.1850000000000001e-01
  -4.4080000000000003e-01   0.0000000000000000e+00   3.0882000000000001e+00   4.7739999999999999e-01  -1.5229999999999999e-01  -2.8939999999999999e-01   2.0196999999999998e+00   2.4460000000000001e-01   5.3106999999999998e+00   5.5869999999999997e-01   4.1370000000000001e-01   3.4949999999999998e-01
  -1.5429999999999999e-01   3.7369999999999998e-01   3.1739999999999999e+00   5.3469999999999995e-01  -2.7600000000000002e-01  -2.4560000000000001e-01   1.8422000000000001e+00   3.1130000000000002e-01   6.1813000000000002e+00   4.5269999999999999e-01   4.9070000000000003e-01   3.0959999999999999e-01
  -2.6450000000000001e-01   6.6000000000000003e-02   2.6593000000000000e+00   4.8690000000000000e-01  -2.1890000000000001e-01  -2.4560000000000001e-01   2.1751000000000000e+00   3.5580000000000001e-01   5.1365999999999996e+00   3.8529999999999998e-01   3.9450000000000002e-01   3.4060000000000001e-01
  -2.4249999999999999e-01  -2.1999999999999999e-02   2.9165999999999999e+00   4.1049999999999998e-01  -1.6180000000000000e-01  -2.3680000000000001e-01   1.9753000000000001e+00   0.0000000000000000e+00   5.4847999999999999e+00   4.7199999999999998e-01   3.6559999999999998e-01   3.3620000000000000e-01
  -2.8649999999999998e-01   4.3999999999999997e-02   3.2597999999999998e+00   4.1049999999999998e-01  -2.3790000000000000e-01  -2.2359999999999999e-01   1.9753000000000001e+00   2.8910000000000002e-01   5.3977000000000004e+00   4.3350000000000000e-01   4.2340000000000000e-01   3.0080000000000001e-01
  -3.9679999999999999e-01   1.7590000000000000e-01   2.8309000000000002e+00   4.4869999999999999e-01  -1.9030000000000000e-01  -3.0700000000000000e-01   2.0863000000000000e+00   1.1119999999999999e-01   5.5719000000000003e+00   4.6239999999999998e-01   3.8490000000000002e-01   3.4060000000000001e-01
  -4.8490000000000000e-01   2.1999999999999999e-02   2.7450999999999999e+00   5.1559999999999995e-01  -2.1890000000000001e-01  -2.4560000000000001e-01   2.1972999999999998e+00   4.2249999999999999e-01   5.4847999999999999e+00   4.5269999999999999e-01   3.7530000000000002e-01   3.1850000000000001e-01
  -2.8649999999999998e-01   0.0000000000000000e+00   2.4876999999999998e+00   4.0100000000000002e-01  -2.3790000000000000e-01  -2.6750000000000002e-01   1.9532000000000000e+00   1.7790000000000000e-01   5.1365999999999996e+00   4.1420000000000001e-01   4.3300000000000000e-01   3.2290000000000002e-01
  -1.9839999999999999e-01   2.1980000000000000e-01   2.5735000000000001e+00   5.6330000000000002e-01  -2.9499999999999998e-01  -3.1140000000000001e-01   1.7534000000000001e+00   2.2239999999999999e-01   5.7460000000000004e+00   4.2380000000000001e-01   4.0410000000000001e-01   3.3179999999999998e-01
  -2.2040000000000001e-01   8.7900000000000006e-02   2.8309000000000002e+00   4.7739999999999999e-01  -1.1420000000000000e-01  -3.1140000000000001e-01   1.8866000000000001e+00   1.1119999999999999e-01   6.0941999999999998e+00   4.4309999999999999e-01   4.0410000000000001e-01   3.2290000000000002e-01
  -6.6100000000000006e-02   1.7590000000000000e-01   3.5171000000000001e+00   4.0100000000000002e-01  -1.8079999999999999e-01  -2.7189999999999998e-01   1.8422000000000001e+00   2.0010000000000000e-01   6.2683000000000000e+00   3.9489999999999997e-01   3.9450000000000002e-01   3.5389999999999999e-01
  -1.5429999999999999e-01  -1.3189999999999999e-01   3.2597999999999998e+00   4.2009999999999997e-01  -2.5690000000000002e-01  -3.1569999999999998e-01   1.8644000000000001e+00   1.3339999999999999e-01   5.7460000000000004e+00   4.0460000000000002e-01   3.8490000000000002e-01   3.2729999999999998e-01
  -1.9839999999999999e-01   8.7900000000000006e-02   3.1739999999999999e+00   4.0100000000000002e-01  -2.4740000000000001e-01  -2.7629999999999999e-01   1.9975000000000001e+00   2.8910000000000002e-01   5.6589000000000000e+00   3.3710000000000001e-01   4.1370000000000001e-01   3.3620000000000000e-01
  -3.0859999999999999e-01   4.3999999999999997e-02   2.6593000000000000e+00   4.9650000000000000e-01  -2.7600000000000002e-01  -2.8499999999999998e-01   2.0640999999999998e+00   3.7800000000000000e-01   5.3977000000000004e+00   5.0090000000000001e-01   3.2710000000000000e-01   2.9189999999999999e-01
  -1.3230000000000000e-01   6.6000000000000003e-02   3.0024000000000002e+00   4.8690000000000000e-01  -1.8079999999999999e-01  -2.8499999999999998e-01   1.9753000000000001e+00   8.8900000000000007e-02   6.2683000000000000e+00   4.0460000000000002e-01   3.8490000000000002e-01   3.1409999999999999e-01
  -2.6450000000000001e-01   1.7590000000000000e-01   2.8309000000000002e+00   4.8690000000000000e-01  -2.0930000000000001e-01  -2.4120000000000000e-01   2.0196999999999998e+00   1.7790000000000000e-01   5.6589000000000000e+00   4.7199999999999998e-01   4.0410000000000001e-01   3.1409999999999999e-01
  -4.1880000000000001e-01   2.1980000000000000e-01   2.4876999999999998e+00   4.4869999999999999e-01  -3.0449999999999999e-01  -2.8070000000000001e-01   2.1972999999999998e+00   1.7790000000000000e-01   5.8330000000000002e+00   4.2380000000000001e-01   4.1370000000000001e-01   3.5830000000000001e-01
  -2.4249999999999999e-01   1.5390000000000001e-01   1.8015000000000001e+00   4.9650000000000000e-01  -2.6640000000000003e-01  -2.7629999999999999e-01   1.8866000000000001e+00   4.4469999999999998e-01   5.4847999999999999e+00   4.3350000000000000e-01   4.6189999999999998e-01   3.4499999999999997e-01
  -3.7469999999999998e-01   1.9789999999999999e-01   3.2597999999999998e+00   4.8690000000000000e-01  -2.6640000000000003e-01  -2.2800000000000001e-01   1.9088000000000001e+00   1.1119999999999999e-01   5.8330000000000002e+00   4.1420000000000001e-01   3.3679999999999999e-01   3.3620000000000000e-01
  -1.9839999999999999e-01   1.3189999999999999e-01   2.7450999999999999e+00   4.5829999999999999e-01  -1.8079999999999999e-01  -2.8070000000000001e-01   2.0419000000000000e+00   3.7800000000000000e-01   5.9200999999999997e+00   4.6239999999999998e-01   4.4259999999999999e-01   3.8929999999999998e-01
  -3.0859999999999999e-01   1.0990000000000000e-01   3.7745000000000002e+00   5.3469999999999995e-01  -2.2839999999999999e-01  -2.3240000000000000e-01   2.0419000000000000e+00   2.2239999999999999e-01   6.0072000000000001e+00   4.7199999999999998e-01   4.4259999999999999e-01   3.5389999999999999e-01
  -1.9839999999999999e-01   1.5390000000000001e-01   2.3161999999999998e+00   5.1559999999999995e-01  -1.0470000000000000e-01  -2.8070000000000001e-01   1.9532000000000000e+00   2.8910000000000002e-01   5.3977000000000004e+00   3.9489999999999997e-01   4.0410000000000001e-01   3.0080000000000001e-01
  -8.8200000000000001e-02   2.1980000000000000e-01   3.1739999999999999e+00   5.2510000000000001e-01  -1.7130000000000001e-01  -2.7189999999999998e-01   1.7756000000000001e+00   4.4499999999999998e-02   5.3977000000000004e+00   4.7199999999999998e-01   4.4259999999999999e-01   3.8040000000000002e-01
  -3.5270000000000001e-01   1.7590000000000000e-01   3.2597999999999998e+00   4.1049999999999998e-01  -2.1890000000000001e-01  -2.7189999999999998e-01   1.8866000000000001e+00   2.2239999999999999e-01   5.3106999999999998e+00   3.8529999999999998e-01   4.9070000000000003e-01   3.1850000000000001e-01
  -3.7469999999999998e-01  -4.3999999999999997e-02   2.8309000000000002e+00   4.3919999999999998e-01  -2.4740000000000001e-01  -2.3680000000000001e-01   1.9088000000000001e+00   3.5580000000000001e-01   6.1813000000000002e+00   4.6239999999999998e-01   4.1370000000000001e-01   3.5389999999999999e-01
  -2.4249999999999999e-01   8.7900000000000006e-02   3.2597999999999998e+00   4.1049999999999998e-01  -1.6180000000000000e-01  -2.8939999999999999e-01   2.0196999999999998e+00   3.1130000000000002e-01   5.5719000000000003e+00   4.1420000000000001e-01   3.6559999999999998e-01   3.0080000000000001e-01
  -1.5429999999999999e-01   1.9789999999999999e-01   3.1739999999999999e+00   4.2959999999999998e-01  -2.7600000000000002e-01  -2.8939999999999999e-01   1.8644000000000001e+00   3.3350000000000002e-01   5.3977000000000004e+00   3.4680000000000000e-01   4.9070000000000003e-01   3.0520000000000003e-01
  -2.6450000000000001e-01   2.4179999999999999e-01   2.5735000000000001e+00   4.8690000000000000e-01  -2.1890000000000001e-01  -2.8070000000000001e-01   2.1307000000000000e+00   3.7800000000000000e-01   5.1365999999999996e+00   4.4309999999999999e-01   4.4259999999999999e-01   3.0080000000000001e-01
  -1.5429999999999999e-01   4.1770000000000002e-01   2.5735000000000001e+00   5.0600000000000001e-01  -1.5229999999999999e-01  -3.0700000000000000e-01   1.9975000000000001e+00   8.8900000000000007e-02   4.8754000000000000e+00   3.7569999999999998e-01   3.7530000000000002e-01   3.4060000000000001e-01
  -3.9679999999999999e-01  -8.7900000000000006e-02   2.7450999999999999e+00   5.1559999999999995e-01  -1.7130000000000001e-01  -2.8939999999999999e-01   2.1084999999999998e+00   1.3339999999999999e-01   5.5719000000000003e+00   4.0460000000000002e-01   4.5219999999999999e-01   3.2729999999999998e-01
  -3.0859999999999999e-01   8.7900000000000006e-02   2.3161999999999998e+00   4.4869999999999999e-01  -3.2350000000000001e-01  -2.1490000000000001e-01   1.9753000000000001e+00   2.8910000000000002e-01   5.1365999999999996e+00   4.3350000000000000e-01   4.0410000000000001e-01   3.0959999999999999e-01
  -3.5270000000000001e-01   1.0990000000000000e-01   2.1446000000000001e+00   4.4869999999999999e-01  -1.2370000000000000e-01  -2.7189999999999998e-01   1.9753000000000001e+00   2.8910000000000002e-01   5.5719000000000003e+00   4.7199999999999998e-01   3.9450000000000002e-01   3.5389999999999999e-01
  -1.7630000000000001e-01   6.6000000000000003e-02   2.4018999999999999e+00   5.5379999999999996e-01  -3.0449999999999999e-01  -2.2800000000000001e-01   1.9975000000000001e+00   1.1119999999999999e-01   6.1813000000000002e+00   4.5269999999999999e-01   3.5599999999999998e-01   3.5830000000000001e-01
  -4.1880000000000001e-01   2.4179999999999999e-01   2.9165999999999999e+00   3.8190000000000002e-01  -2.1890000000000001e-01  -2.7189999999999998e-01   2.0419000000000000e+00   2.4460000000000001e-01   6.0072000000000001e+00   4.2380000000000001e-01   4.6189999999999998e-01   3.6709999999999998e-01
  -2.6450000000000001e-01   2.1999999999999999e-02   3.1739999999999999e+00   4.4869999999999999e-01  -2.7600000000000002e-01  -3.2890000000000003e-01   1.9532000000000000e+00   2.6679999999999998e-01   5.4847999999999999e+00   3.7569999999999998e-01   4.0410000000000001e-01   3.0520000000000003e-01
  -2.2040000000000001e-01   2.1980000000000000e-01   2.4018999999999999e+00   4.3919999999999998e-01  -2.7600000000000002e-01  -2.7189999999999998e-01   2.0419000000000000e+00   1.7790000000000000e-01   5.7460000000000004e+00   4.7199999999999998e-01   4.2340000000000000e-01   3.4499999999999997e-01
  -2.1999999999999999e-02   8.7900000000000006e-02   3.0024000000000002e+00   4.1049999999999998e-01  -2.5690000000000002e-01  -2.5869999999999999e-01   2.1307000000000000e+00   1.7790000000000000e-01   5.9200999999999997e+00   3.7569999999999998e-01   4.4259999999999999e-01   3.0080000000000001e-01
  -2.4249999999999999e-01   4.3999999999999997e-02   2.7450999999999999e+00   4.8690000000000000e-01  -2.4740000000000001e-01  -2.5869999999999999e-01   2.2639000000000000e+00   2.2239999999999999e-01   5.3106999999999998e+00   3.7569999999999998e-01   3.8490000000000002e-01   3.4499999999999997e-01
  -3.9679999999999999e-01   2.6379999999999998e-01   3.3456000000000001e+00   4.0100000000000002e-01  -1.4269999999999999e-01  -3.2450000000000001e-01   2.0196999999999998e+00   4.4499999999999998e-02   5.3106999999999998e+00   4.4309999999999999e-01   3.8490000000000002e-01   3.3620000000000000e-01
  -3.0859999999999999e-01   1.3189999999999999e-01   2.4876999999999998e+00   5.3469999999999995e-01  -1.9980000000000001e-01  -2.6750000000000002e-01   1.9975000000000001e+00   1.1119999999999999e-01   5.6589000000000000e+00   3.6599999999999999e-01   4.5219999999999999e-01   3.1850000000000001e-01
  -3.5270000000000001e-01   8.7900000000000006e-02   2.4876999999999998e+00   4.6779999999999999e-01  -2.3790000000000000e-01  -2.6310000000000000e-01   1.9975000000000001e+00   1.5559999999999999e-01   5.8330000000000002e+00   4.8159999999999997e-01   4.2340000000000000e-01   3.4060000000000001e-01
  -5.0700000000000001e-01   8.7900000000000006e-02   2.6593000000000000e+00   5.3469999999999995e-01  -1.7130000000000001e-01  -2.8070000000000001e-01   1.9532000000000000e+00   2.4460000000000001e-01   4.5270999999999999e+00   3.3710000000000001e-01   3.3679999999999999e-01   3.2290000000000002e-01
  -1.5429999999999999e-01   3.2979999999999998e-01   3.1739999999999999e+00   5.1559999999999995e-01  -1.6180000000000000e-01  -3.1140000000000001e-01   1.8866000000000001e+00   2.2239999999999999e-01   4.9623999999999997e+00   3.7569999999999998e-01   2.7900000000000003e-01   3.5389999999999999e-01
  -2.4249999999999999e-01   2.6379999999999998e-01   2.7450999999999999e+00   3.8190000000000002e-01  -2.7600000000000002e-01  -2.8499999999999998e-01   2.0196999999999998e+00   8.8900000000000007e-02   5.2236000000000002e+00   4.5269999999999999e-01   4.5219999999999999e-01   3.2729999999999998e-01
  -2.6450000000000001e-01   4.3999999999999997e-02   2.3161999999999998e+00   4.6779999999999999e-01  -2.7600000000000002e-01  -2.1929999999999999e-01   2.0640999999999998e+00   1.1119999999999999e-01   5.7460000000000004e+00   3.6599999999999999e-01   4.4259999999999999e-01   3.4060000000000001e-01
  -3.3060000000000000e-01  -2.1999999999999999e-02   2.9165999999999999e+00   5.4420000000000002e-01  -2.5690000000000002e-01  -2.6310000000000000e-01   2.1084999999999998e+00   2.2239999999999999e-01   5.9200999999999997e+00   4.9130000000000001e-01   4.7149999999999997e-01   3.2729999999999998e-01
  -3.3060000000000000e-01   1.9789999999999999e-01   2.8309000000000002e+00   4.2959999999999998e-01  -2.3790000000000000e-01  -2.5869999999999999e-01   2.1972999999999998e+00   3.3350000000000002e-01   5.4847999999999999e+00   4.6239999999999998e-01   4.3300000000000000e-01   3.4949999999999998e-01
  -3.3060000000000000e-01   6.6000000000000003e-02   2.7450999999999999e+00   4.1049999999999998e-01  -2.7600000000000002e-01  -2.1490000000000001e-01   1.9753000000000001e+00   1.3339999999999999e-01   5.0495000000000001e+00   4.5269999999999999e-01   2.9830000000000001e-01   3.2290000000000002e-01
  -1.5429999999999999e-01   2.1999999999999999e-02   3.1739999999999999e+00   5.5379999999999996e-01  -1.1420000000000000e-01  -2.7629999999999999e-01   2.1084999999999998e+00   4.0020000000000000e-01   5.6589000000000000e+00   3.4680000000000000e-01   4.2340000000000000e-01   3.7600000000000000e-01
  -3.5270000000000001e-01   0.0000000000000000e+00   2.2303999999999999e+00   4.5829999999999999e-01  -1.0470000000000000e-01  -2.9380000000000001e-01   1.8422000000000001e+00   1.1119999999999999e-01   6.0072000000000001e+00   4.4309999999999999e-01   4.2340000000000000e-01   3.2729999999999998e-01
  -5.5110000000000003e-01   4.3999999999999997e-02   2.4018999999999999e+00   4.9650000000000000e-01  -2.8549999999999998e-01  -2.9820000000000002e-01   1.9975000000000001e+00   1.7790000000000000e-01   5.8330000000000002e+00   4.6239999999999998e-01   4.4259999999999999e-01   3.0959999999999999e-01
  -4.1880000000000001e-01   1.3189999999999999e-01   3.5171000000000001e+00   4.3919999999999998e-01  -1.4269999999999999e-01  -2.9820000000000002e-01   1.8644000000000001e+00   2.0010000000000000e-01   5.8330000000000002e+00   3.7569999999999998e-01   4.3300000000000000e-01   3.6709999999999998e-01
  -1.3230000000000000e-01   8.7900000000000006e-02   3.2597999999999998e+00   4.6779999999999999e-01  -2.6640000000000003e-01  -2.4120000000000000e-01   1.8866000000000001e+00   2.2239999999999999e-01   5.7460000000000004e+00   4.6239999999999998e-01   4.3300000000000000e-01   3.7600000000000000e-01
  -4.1880000000000001e-01   4.3999999999999997e-02   3.3456000000000001e+00   4.2959999999999998e-01  -2.1890000000000001e-01  -2.2800000000000001e-01   1.9310000000000000e+00   2.2239999999999999e-01   5.3106999999999998e+00   4.4309999999999999e-01   3.5599999999999998e-01   3.3620000000000000e-01
  -4.4100000000000000e-02   1.0990000000000000e-01   3.1739999999999999e+00   4.9650000000000000e-01  -2.8549999999999998e-01  -2.8939999999999999e-01   1.9310000000000000e+00   2.4460000000000001e-01   5.3977000000000004e+00   4.6239999999999998e-01   4.0410000000000001e-01   3.4060000000000001e-01
  -2.2040000000000001e-01   4.3999999999999997e-02   3.1739999999999999e+00   5.3469999999999995e-01  -2.2839999999999999e-01  -2.5430000000000003e-01   1.9975000000000001e+00   2.4460000000000001e-01   5.4847999999999999e+00   4.6239999999999998e-01   3.8490000000000002e-01   2.9640000000000000e-01
  -4.4100000000000000e-02   1.7590000000000000e-01   2.8309000000000002e+00   4.5829999999999999e-01  -2.6640000000000003e-01  -2.2359999999999999e-01   2.1528999999999998e+00   2.6679999999999998e-01   6.3554000000000004e+00   4.2380000000000001e-01   4.5219999999999999e-01   3.1850000000000001e-01
  -2.2040000000000001e-01  -2.8580000000000000e-01   3.3456000000000001e+00   4.5829999999999999e-01  -2.9499999999999998e-01  -2.6750000000000002e-01   1.9753000000000001e+00   2.8910000000000002e-01   5.6589000000000000e+00   5.3939999999999999e-01   4.8110000000000003e-01   3.3620000000000000e-01
  -1.7630000000000001e-01   8.7900000000000006e-02   3.0024000000000002e+00   4.5829999999999999e-01  -2.2839999999999999e-01  -2.8939999999999999e-01   1.9753000000000001e+00   1.1119999999999999e-01   5.6589000000000000e+00   4.5269999999999999e-01   3.6559999999999998e-01   3.3179999999999998e-01
  -4.1880000000000001e-01  -6.6000000000000003e-02   3.3456000000000001e+00   5.5379999999999996e-01  -2.5690000000000002e-01  -2.6750000000000002e-01   2.2195000000000000e+00   2.2239999999999999e-01   5.6589000000000000e+00   5.0090000000000001e-01   4.1370000000000001e-01   3.5389999999999999e-01
  -1.9839999999999999e-01   1.9789999999999999e-01   4.1176000000000004e+00   4.5829999999999999e-01  -3.0449999999999999e-01  -2.4120000000000000e-01   1.8866000000000001e+00   3.3350000000000002e-01   5.9200999999999997e+00   3.6599999999999999e-01   3.6559999999999998e-01   2.9189999999999999e-01
  -1.9839999999999999e-01   1.0990000000000000e-01   3.6886999999999999e+00   4.2009999999999997e-01  -2.3790000000000000e-01  -2.6310000000000000e-01   2.1972999999999998e+00   8.8900000000000007e-02   5.7460000000000004e+00   4.3350000000000000e-01   4.3300000000000000e-01   3.4949999999999998e-01
  -3.3060000000000000e-01   2.1999999999999999e-02   3.2597999999999998e+00   4.4869999999999999e-01  -2.3790000000000000e-01  -2.7189999999999998e-01   2.1307000000000000e+00   2.2200000000000001e-02   5.3106999999999998e+00   3.3710000000000001e-01   3.8490000000000002e-01   3.1409999999999999e-01
  -1.9839999999999999e-01  -6.6000000000000003e-02   2.5735000000000001e+00   4.5829999999999999e-01  -2.7600000000000002e-01  -2.2800000000000001e-01   1.9975000000000001e+00   2.4460000000000001e-01   4.8754000000000000e+00   4.4309999999999999e-01   3.7530000000000002e-01   2.8310000000000002e-01
  -3.7469999999999998e-01   8.7900000000000006e-02   3.0882000000000001e+00   4.6779999999999999e-01  -2.1890000000000001e-01  -2.7189999999999998e-01   1.7756000000000001e+00   5.3369999999999995e-01   4.9623999999999997e+00   3.9489999999999997e-01   3.5599999999999998e-01   3.3179999999999998e-01
  -1.9839999999999999e-01   1.5390000000000001e-01   2.4018999999999999e+00   5.7279999999999998e-01  -2.5690000000000002e-01  -2.7189999999999998e-01   1.9310000000000000e+00   6.6699999999999995e-02   5.8330000000000002e+00   4.3350000000000000e-01   4.0410000000000001e-01   3.4499999999999997e-01
  -3.0859999999999999e-01   1.0990000000000000e-01   3.0024000000000002e+00   4.1049999999999998e-01  -2.3790000000000000e-01  -2.7189999999999998e-01   2.0640999999999998e+00   1.1119999999999999e-01   5.4847999999999999e+00   4.4309999999999999e-01   4.6189999999999998e-01   3.2729999999999998e-01
  -2.8649999999999998e-01   1.0990000000000000e-01   3.0882000000000001e+00   5.2510000000000001e-01  -2.6640000000000003e-01  -2.7189999999999998e-01   1.9975000000000001e+00   6.6699999999999995e-02   5.3106999999999998e+00   4.6239999999999998e-01   4.0410000000000001e-01   3.1850000000000001e-01
  -2.6450000000000001e-01   1.5390000000000001e-01   2.5735000000000001e+00   5.3469999999999995e-01  -1.7130000000000001e-01  -2.5000000000000000e-01   1.9310000000000000e+00   1.7790000000000000e-01   5.9200999999999997e+00   3.4680000000000000e-01   4.2340000000000000e-01   3.5830000000000001e-01
  -5.2900000000000003e-01   0.0000000000000000e+00   2.4018999999999999e+00   5.3469999999999995e-01  -2.8549999999999998e-01  -2.5430000000000003e-01   2.1751000000000000e+00   1.7790000000000000e-01   5.4847999999999999e+00   4.1420000000000001e-01   3.9450000000000002e-01   3.2729999999999998e-01
   0.0000000000000000e+00   2.8580000000000000e-01   3.4314000000000000e+00   4.2959999999999998e-01  -2.2839999999999999e-01  -2.4120000000000000e-01   1.9975000000000001e+00   2.0010000000000000e-01   5.9200999999999997e+00   3.9489999999999997e-01   3.8490000000000002e-01   3.2290000000000002e-01
  -2.4249999999999999e-01   1.7590000000000000e-01   3.0882000000000001e+00   4.1049999999999998e-01  -1.9030000000000000e-01  -2.6310000000000000e-01   1.7756000000000001e+00   2.2239999999999999e-01   6.4424999999999999e+00   4.2380000000000001e-01   4.4259999999999999e-01   3.1409999999999999e-01
  -2.8649999999999998e-01   1.0990000000000000e-01   2.6593000000000000e+00   5.2510000000000001e-01  -2.5690000000000002e-01  -2.8070000000000001e-01   1.8644000000000001e+00   1.3339999999999999e-01   5.8330000000000002e+00   5.4910000000000003e-01   3.4639999999999999e-01   2.9189999999999999e-01
  -2.6450000000000001e-01   2.4179999999999999e-01   3.6886999999999999e+00   4.4869999999999999e-01  -3.0449999999999999e-01  -2.5000000000000000e-01   1.9088000000000001e+00   3.1130000000000002e-01   5.7460000000000004e+00   4.7199999999999998e-01   4.2340000000000000e-01   2.9640000000000000e-01
  -3.0859999999999999e-01  -4.3999999999999997e-02   3.0882000000000001e+00   4.6779999999999999e-01  -2.8549999999999998e-01  -2.8070000000000001e-01   1.9532000000000000e+00   1.7790000000000000e-01   5.6589000000000000e+00   3.8529999999999998e-01   4.1370000000000001e-01   3.2729999999999998e-01
  -1.3230000000000000e-01   6.6000000000000003e-02   3.4314000000000000e+00   4.0100000000000002e-01  -2.1890000000000001e-01  -2.8939999999999999e-01   1.9088000000000001e+00   3.1130000000000002e-01   5.9200999999999997e+00   4.2380000000000001e-01   4.1370000000000001e-01   2.7429999999999999e-01
  -2.2040000000000001e-01  -2.1999999999999999e-02   2.4876999999999998e+00   4.6779999999999999e-01  -1.3320000000000001e-01  -2.7189999999999998e-01   2.0419000000000000e+00   2.0010000000000000e-01   5.3106999999999998e+00   4.4309999999999999e-01   3.8490000000000002e-01   3.3179999999999998e-01
  -3.5270000000000001e-01  -1.0990000000000000e-01   3.0024000000000002e+00   4.5829999999999999e-01  -2.6640000000000003e-01  -2.6750000000000002e-01   2.0196999999999998e+00   3.7800000000000000e-01   6.3554000000000004e+00   4.6239999999999998e-01   4.2340000000000000e-01   3.3179999999999998e-01
  -1.9839999999999999e-01   2.6379999999999998e-01   2.7450999999999999e+00   5.2510000000000001e-01  -2.5690000000000002e-01  -2.8070000000000001e-01   1.9975000000000001e+00   3.3350000000000002e-01   5.3977000000000004e+00   4.5269999999999999e-01   3.8490000000000002e-01   3.8040000000000002e-01
  -2.8649999999999998e-01   3.5170000000000001e-01   2.4876999999999998e+00   5.8240000000000003e-01  -2.0930000000000001e-01  -3.1140000000000001e-01   2.0419000000000000e+00   2.2239999999999999e-01   6.2683000000000000e+00   4.9130000000000001e-01   3.3679999999999999e-01   3.3620000000000000e-01
  -3.3060000000000000e-01   2.6379999999999998e-01   3.8603000000000001e+00   4.9650000000000000e-01  -3.3310000000000001e-01  -2.2359999999999999e-01   1.9532000000000000e+00   2.2239999999999999e-01   5.6589000000000000e+00   4.2380000000000001e-01   4.0410000000000001e-01   3.6270000000000002e-01
  -4.4080000000000003e-01   1.0990000000000000e-01   1.7157000000000000e+00   4.4869999999999999e-01  -2.1890000000000001e-01  -2.7629999999999999e-01   1.8644000000000001e+00   2.2239999999999999e-01   5.9200999999999997e+00   4.0460000000000002e-01   3.1750000000000000e-01   2.9189999999999999e-01
  -4.1880000000000001e-01   4.3999999999999997e-02   2.8309000000000002e+00   4.7739999999999999e-01  -1.9980000000000001e-01  -2.1929999999999999e-01   2.0640999999999998e+00   3.5580000000000001e-01   6.0941999999999998e+00   4.3350000000000000e-01   3.9450000000000002e-01   3.7159999999999999e-01
  -5.0700000000000001e-01  -1.0990000000000000e-01   2.7450999999999999e+00   4.8690000000000000e-01  -2.8549999999999998e-01  -2.9820000000000002e-01   2.0863000000000000e+00   2.8910000000000002e-01   4.9623999999999997e+00   4.1420000000000001e-01   4.1370000000000001e-01   3.6270000000000002e-01
  -3.0859999999999999e-01  -2.1999999999999999e-02   3.3456000000000001e+00   4.6779999999999999e-01  -2.3790000000000000e-01  -2.5000000000000000e-01   1.9975000000000001e+00   2.0010000000000000e-01   6.1813000000000002e+00   4.0460000000000002e-01   4.5219999999999999e-01   3.4499999999999997e-01
  -1.9839999999999999e-01   8.7900000000000006e-02   2.6593000000000000e+00   4.2959999999999998e-01  -2.3790000000000000e-01  -2.8939999999999999e-01   2.1751000000000000e+00   2.0010000000000000e-01   6.7035999999999998e+00   5.1049999999999995e-01   3.9450000000000002e-01   3.5830000000000001e-01
  -3.7469999999999998e-01   1.7590000000000000e-01   3.1739999999999999e+00   3.8190000000000002e-01  -2.6640000000000003e-01  -2.1929999999999999e-01   1.9310000000000000e+00  -2.2200000000000001e-02   5.4847999999999999e+00   3.2750000000000001e-01   4.5219999999999999e-01   3.0959999999999999e-01
  -2.4249999999999999e-01   4.3999999999999997e-02   2.8309000000000002e+00   4.7739999999999999e-01  -2.2839999999999999e-01  -2.7629999999999999e-01   2.1084999999999998e+00   1.7790000000000000e-01   5.7460000000000004e+00   4.0460000000000002e-01   3.1750000000000000e-01   3.3179999999999998e-01
  -1.1020000000000001e-01   0.0000000000000000e+00   3.2597999999999998e+00   4.5829999999999999e-01  -1.8079999999999999e-01  -2.7629999999999999e-01   1.9088000000000001e+00   0.0000000000000000e+00   5.7460000000000004e+00   4.0460000000000002e-01   3.8490000000000002e-01   3.3179999999999998e-01
  -2.2040000000000001e-01   2.8580000000000000e-01   2.4876999999999998e+00   5.0600000000000001e-01  -8.5599999999999996e-02  -2.7189999999999998e-01   1.9975000000000001e+00   1.7790000000000000e-01   5.3977000000000004e+00   3.7569999999999998e-01   3.9450000000000002e-01   3.2290000000000002e-01
  -8.8200000000000001e-02   1.0990000000000000e-01   3.3456000000000001e+00   3.7240000000000001e-01  -1.8079999999999999e-01  -3.0700000000000000e-01   1.8866000000000001e+00   3.5580000000000001e-01   5.3977000000000004e+00   3.6599999999999999e-01   4.4259999999999999e-01   3.6270000000000002e-01
  -3.0859999999999999e-01   2.4179999999999999e-01   2.6593000000000000e+00   4.9650000000000000e-01  -2.8549999999999998e-01  -3.0700000000000000e-01   1.8644000000000001e+00   1.1119999999999999e-01   6.1813000000000002e+00   3.0819999999999997e-01   3.4639999999999999e-01   3.3620000000000000e-01
  -3.0859999999999999e-01   2.6379999999999998e-01   2.6593000000000000e+00   4.8690000000000000e-01  -2.6640000000000003e-01  -2.7189999999999998e-01   2.0196999999999998e+00   1.7790000000000000e-01   5.7460000000000004e+00   4.1420000000000001e-01   4.1370000000000001e-01   3.4060000000000001e-01
  -2.6450000000000001e-01   1.9789999999999999e-01   2.6593000000000000e+00   4.2009999999999997e-01  -1.9980000000000001e-01  -2.7189999999999998e-01   2.0196999999999998e+00   4.6689999999999998e-01   5.1365999999999996e+00   4.3350000000000000e-01   4.4259999999999999e-01   3.2729999999999998e-01
  -2.8649999999999998e-01   1.7590000000000000e-01   2.3161999999999998e+00   3.8190000000000002e-01  -2.4740000000000001e-01  -2.7629999999999999e-01   2.0640999999999998e+00   1.3339999999999999e-01   6.1813000000000002e+00   4.6239999999999998e-01   4.0410000000000001e-01   3.0959999999999999e-01
  -1.7630000000000001e-01   2.1999999999999999e-02   3.3456000000000001e+00   5.0600000000000001e-01  -2.1890000000000001e-01  -2.5430000000000003e-01   2.0640999999999998e+00   3.3350000000000002e-01   5.3106999999999998e+00   5.0090000000000001e-01   3.3679999999999999e-01   3.1409999999999999e-01
  -3.9679999999999999e-01  -6.6000000000000003e-02   3.0024000000000002e+00   4.3919999999999998e-01  -2.8549999999999998e-01  -3.0259999999999998e-01   1.8644000000000001e+00   0.0000000000000000e+00   6.0072000000000001e+00   4.0460000000000002e-01   3.6559999999999998e-01   3.1850000000000001e-01
  -3.0859999999999999e-01   2.4179999999999999e-01   2.4876999999999998e+00   4.3919999999999998e-01  -2.8549999999999998e-01  -2.3240000000000000e-01   1.9975000000000001e+00   2.2239999999999999e-01   5.6589000000000000e+00   4.6239999999999998e-01   4.6189999999999998e-01   3.3620000000000000e-01
  -8.8200000000000001e-02   6.6000000000000003e-02   2.4876999999999998e+00   3.8190000000000002e-01  -2.1890000000000001e-01  -2.7629999999999999e-01   1.9310000000000000e+00   1.1119999999999999e-01   5.1365999999999996e+00   4.7199999999999998e-01   4.1370000000000001e-01   3.0080000000000001e-01
  -1.3230000000000000e-01   0.0000000000000000e+00   2.4876999999999998e+00   4.1049999999999998e-01  -1.9980000000000001e-01  -3.0259999999999998e-01   1.9088000000000001e+00   2.4460000000000001e-01   5.5719000000000003e+00   4.6239999999999998e-01   4.1370000000000001e-01   3.2290000000000002e-01
  -3.7469999999999998e-01  -2.1999999999999999e-02   3.1739999999999999e+00   4.2959999999999998e-01  -2.1890000000000001e-01  -2.6310000000000000e-01   1.9532000000000000e+00   4.2249999999999999e-01   5.5719000000000003e+00   3.9489999999999997e-01   4.1370000000000001e-01   3.2290000000000002e-01
  -2.4249999999999999e-01   1.0990000000000000e-01   3.5171000000000001e+00   4.9650000000000000e-01  -1.3320000000000001e-01  -2.5430000000000003e-01   2.0196999999999998e+00   1.5559999999999999e-01   5.8330000000000002e+00   3.0819999999999997e-01   3.3679999999999999e-01   3.7600000000000000e-01
  -3.3060000000000000e-01   2.6379999999999998e-01   2.8309000000000002e+00   5.3469999999999995e-01  -1.6180000000000000e-01  -2.9820000000000002e-01   1.8866000000000001e+00   2.2239999999999999e-01   5.3977000000000004e+00   4.0460000000000002e-01   3.3679999999999999e-01   3.8040000000000002e-01
  -5.7310000000000005e-01   1.5390000000000001e-01   2.7450999999999999e+00   3.8190000000000002e-01  -2.7600000000000002e-01  -2.9820000000000002e-01   2.0419000000000000e+00   3.1130000000000002e-01   4.8754000000000000e+00   3.6599999999999999e-01   3.8490000000000002e-01   3.7600000000000000e-01
  -3.3060000000000000e-01   3.2979999999999998e-01   2.8309000000000002e+00   4.4869999999999999e-01  -2.3790000000000000e-01  -2.5869999999999999e-01   2.1307000000000000e+00   2.8910000000000002e-01   6.1813000000000002e+00   3.4680000000000000e-01   4.8110000000000003e-01   3.1850000000000001e-01
  -1.3230000000000000e-01  -4.3999999999999997e-02   2.0588000000000002e+00   4.2009999999999997e-01  -2.1890000000000001e-01  -2.7629999999999999e-01   1.7534000000000001e+00   2.8910000000000002e-01   6.0941999999999998e+00   4.6239999999999998e-01   3.9450000000000002e-01   3.1409999999999999e-01
  -3.7469999999999998e-01   1.5390000000000001e-01   2.4018999999999999e+00   5.5379999999999996e-01  -2.9499999999999998e-01  -2.2800000000000001e-01   2.1307000000000000e+00   2.6679999999999998e-01   5.3977000000000004e+00   4.4309999999999999e-01   4.4259999999999999e-01   2.9189999999999999e-01
  -4.1880000000000001e-01   1.0990000000000000e-01   3.1739999999999999e+00   4.2959999999999998e-01  -2.3790000000000000e-01  -2.5430000000000003e-01   1.9975000000000001e+00   3.1130000000000002e-01   5.3977000000000004e+00   3.9489999999999997e-01   4.9070000000000003e-01   3.2290000000000002e-01
  -2.8649999999999998e-01  -4.3999999999999997e-02   2.8309000000000002e+00   5.1559999999999995e-01  -2.4740000000000001e-01  -2.6750000000000002e-01   2.0419000000000000e+00   2.2239999999999999e-01   5.5719000000000003e+00   4.1420000000000001e-01   3.7530000000000002e-01   3.4060000000000001e-01
  -3.5270000000000001e-01   1.0990000000000000e-01   3.2597999999999998e+00   4.0100000000000002e-01  -1.5229999999999999e-01  -2.3240000000000000e-01   2.0196999999999998e+00   2.8910000000000002e-01   6.0941999999999998e+00   4.0460000000000002e-01   3.7530000000000002e-01   3.0520000000000003e-01
  -1.9839999999999999e-01   2.1999999999999999e-02   2.7450999999999999e+00   4.4869999999999999e-01  -2.2839999999999999e-01  -2.6750000000000002e-01   2.0419000000000000e+00   0.0000000000000000e+00   5.1365999999999996e+00   4.6239999999999998e-01   4.6189999999999998e-01   2.7870000000000000e-01
  -4.4080000000000003e-01   1.0990000000000000e-01   3.5171000000000001e+00   4.6779999999999999e-01  -2.3790000000000000e-01  -2.7189999999999998e-01   2.1751000000000000e+00   2.2239999999999999e-01   5.4847999999999999e+00   3.9489999999999997e-01   4.2340000000000000e-01   3.3620000000000000e-01
  -3.0859999999999999e-01   2.1980000000000000e-01   2.3161999999999998e+00   4.7739999999999999e-01  -1.9980000000000001e-01  -2.8499999999999998e-01   2.1528999999999998e+00   8.8900000000000007e-02   6.2683000000000000e+00   3.6599999999999999e-01   4.5219999999999999e-01   3.0520000000000003e-01
  -3.5270000000000001e-01  -1.0990000000000000e-01   2.1446000000000001e+00   4.2959999999999998e-01  -3.5210000000000002e-01  -2.5000000000000000e-01   2.0640999999999998e+00   1.3339999999999999e-01   5.4847999999999999e+00   4.1420000000000001e-01   4.7149999999999997e-01   3.2290000000000002e-01
  -4.4100000000000000e-02   0.0000000000000000e+00   2.7450999999999999e+00   5.4420000000000002e-01  -2.6640000000000003e-01  -2.5430000000000003e-01   1.8866000000000001e+00   1.3339999999999999e-01   4.9623999999999997e+00   3.9489999999999997e-01   4.4259999999999999e-01   3.4949999999999998e-01
  -1.7630000000000001e-01   1.7590000000000000e-01   2.8309000000000002e+00   3.5330000000000000e-01  -2.2839999999999999e-01  -2.8939999999999999e-01   2.0863000000000000e+00   4.0020000000000000e-01   6.2683000000000000e+00   4.0460000000000002e-01   4.0410000000000001e-01   2.8310000000000002e-01
  -3.9679999999999999e-01  -1.7590000000000000e-01   2.8309000000000002e+00   5.8240000000000003e-01  -2.6640000000000003e-01  -2.4120000000000000e-01   2.0196999999999998e+00   1.7790000000000000e-01   5.9200999999999997e+00   4.3350000000000000e-01   5.0029999999999997e-01   3.6270000000000002e-01
  -2.8649999999999998e-01   3.2979999999999998e-01   2.8309000000000002e+00   4.7739999999999999e-01  -2.4740000000000001e-01  -2.8499999999999998e-01   2.0640999999999998e+00   3.1130000000000002e-01   6.8777999999999997e+00   4.6239999999999998e-01   4.0410000000000001e-01   3.1409999999999999e-01
  -2.4249999999999999e-01   2.6379999999999998e-01   3.9460999999999999e+00   4.6779999999999999e-01  -1.6180000000000000e-01  -3.2450000000000001e-01   1.9753000000000001e+00   4.4499999999999998e-02   5.4847999999999999e+00   5.0090000000000001e-01   4.1370000000000001e-01   3.4499999999999997e-01
  -2.6450000000000001e-01   8.7900000000000006e-02   3.4314000000000000e+00   6.0150000000000003e-01  -2.1890000000000001e-01  -2.4560000000000001e-01   1.9310000000000000e+00   2.2239999999999999e-01   5.9200999999999997e+00   5.0090000000000001e-01   3.7530000000000002e-01   3.4949999999999998e-01
  -3.9679999999999999e-01   1.5390000000000001e-01   3.3456000000000001e+00   4.2009999999999997e-01  -2.1890000000000001e-01  -3.1140000000000001e-01   1.9532000000000000e+00   3.5580000000000001e-01   5.2236000000000002e+00   3.3710000000000001e-01   4.0410000000000001e-01   3.4499999999999997e-01
  -2.2040000000000001e-01   2.1999999999999999e-02   1.9730000000000001e+00   4.6779999999999999e-01  -1.6180000000000000e-01  -2.6750000000000002e-01   2.0196999999999998e+00   1.1119999999999999e-01   5.8330000000000002e+00   5.0090000000000001e-01   4.9070000000000003e-01   3.3179999999999998e-01
  -8.8200000000000001e-02   2.8580000000000000e-01   3.4314000000000000e+00   4.7739999999999999e-01  -2.5690000000000002e-01  -2.8499999999999998e-01   1.9532000000000000e+00   6.6699999999999995e-02   5.5719000000000003e+00   3.8529999999999998e-01   3.6559999999999998e-01   3.1409999999999999e-01
  -3.5270000000000001e-01   1.3189999999999999e-01   2.4018999999999999e+00   4.2009999999999997e-01  -3.1400000000000000e-01  -2.5430000000000003e-01   1.9753000000000001e+00   5.3369999999999995e-01   5.4847999999999999e+00   3.8529999999999998e-01   4.0410000000000001e-01   3.3179999999999998e-01
  -2.6450000000000001e-01   2.4179999999999999e-01   3.0024000000000002e+00   3.9140000000000003e-01  -1.9030000000000000e-01  -2.5430000000000003e-01   1.9753000000000001e+00   1.5559999999999999e-01   5.3106999999999998e+00   4.5269999999999999e-01   4.2340000000000000e-01   3.4499999999999997e-01
  -2.6450000000000001e-01   6.6000000000000003e-02   2.7450999999999999e+00   4.4869999999999999e-01  -3.2350000000000001e-01  -2.3240000000000000e-01   1.8866000000000001e+00   3.1130000000000002e-01   5.6589000000000000e+00   4.0460000000000002e-01   3.8490000000000002e-01   3.4060000000000001e-01
  -4.1880000000000001e-01   2.1980000000000000e-01   2.6593000000000000e+00   5.0600000000000001e-01  -3.1400000000000000e-01  -2.7189999999999998e-01   1.9753000000000001e+00  -6.6699999999999995e-02   5.4847999999999999e+00   5.0090000000000001e-01   4.1370000000000001e-01   3.1850000000000001e-01
  -1.5429999999999999e-01   8.7900000000000006e-02   2.7450999999999999e+00   4.9650000000000000e-01  -2.5690000000000002e-01  -2.6310000000000000e-01   1.9310000000000000e+00   2.0010000000000000e-01   5.0495000000000001e+00   4.4309999999999999e-01   4.5219999999999999e-01   3.4949999999999998e-01
  -2.4249999999999999e-01   1.0990000000000000e-01   2.9165999999999999e+00   5.2510000000000001e-01  -1.4269999999999999e-01  -3.0259999999999998e-01   2.1528999999999998e+00  -4.4499999999999998e-02   6.0072000000000001e+00   4.1420000000000001e-01   4.0410000000000001e-01   3.0959999999999999e-01
  -2.6450000000000001e-01   2.8580000000000000e-01   1.6298999999999999e+00   4.0100000000000002e-01  -2.9499999999999998e-01  -2.7189999999999998e-01   1.9088000000000001e+00   2.8910000000000002e-01   6.3554000000000004e+00   4.4309999999999999e-01   4.1370000000000001e-01   3.3620000000000000e-01
  -3.3060000000000000e-01   1.0990000000000000e-01   2.9165999999999999e+00   4.4869999999999999e-01  -2.0930000000000001e-01  -2.1929999999999999e-01   1.9088000000000001e+00   1.3339999999999999e-01   5.5719000000000003e+00   3.3710000000000001e-01   4.2340000000000000e-01   3.2729999999999998e-01
  -1.7630000000000001e-01   0.0000000000000000e+00   2.1446000000000001e+00   4.6779999999999999e-01  -2.5690000000000002e-01  -2.8939999999999999e-01   2.0640999999999998e+00   3.1130000000000002e-01   5.5719000000000003e+00   3.6599999999999999e-01   4.1370000000000001e-01   3.3179999999999998e-01
  -3.5270000000000001e-01   1.3189999999999999e-01   2.1446000000000001e+00   5.5379999999999996e-01  -2.2839999999999999e-01  -2.2359999999999999e-01   2.0863000000000000e+00   2.4460000000000001e-01   5.3977000000000004e+00   4.8159999999999997e-01   3.2710000000000000e-01   3.2290000000000002e-01
  -3.5270000000000001e-01   1.0990000000000000e-01   2.2303999999999999e+00   4.4869999999999999e-01  -2.1890000000000001e-01  -2.5869999999999999e-01   1.8422000000000001e+00   2.8910000000000002e-01   4.9623999999999997e+00   4.4309999999999999e-01   3.9450000000000002e-01   3.1409999999999999e-01
  -1.3230000000000000e-01   1.0990000000000000e-01   2.7450999999999999e+00   3.7240000000000001e-01  -2.7600000000000002e-01  -2.6310000000000000e-01   2.1528999999999998e+00   2.0010000000000000e-01   5.2236000000000002e+00   4.3350000000000000e-01   3.9450000000000002e-01   3.4499999999999997e-01
  -3.0859999999999999e-01   2.4179999999999999e-01   2.5735000000000001e+00   4.9650000000000000e-01  -2.3790000000000000e-01  -2.4560000000000001e-01   2.0419000000000000e+00   2.6679999999999998e-01   6.0072000000000001e+00   5.0090000000000001e-01   4.2340000000000000e-01   3.4060000000000001e-01
  -3.3060000000000000e-01   2.8580000000000000e-01   3.0882000000000001e+00   4.2009999999999997e-01  -1.8079999999999999e-01  -2.8939999999999999e-01   2.1972999999999998e+00   1.1119999999999999e-01   5.4847999999999999e+00   3.3710000000000001e-01   4.2340000000000000e-01   3.0520000000000003e-01
  -1.9839999999999999e-01   1.5390000000000001e-01   3.3456000000000001e+00   3.3420000000000000e-01  -2.2839999999999999e-01  -2.7189999999999998e-01   2.2195000000000000e+00   3.1130000000000002e-01   5.7460000000000004e+00   4.4309999999999999e-01   3.9450000000000002e-01   3.5389999999999999e-01
  -1.7630000000000001e-01   6.6000000000000003e-02   3.0882000000000001e+00   5.2510000000000001e-01  -2.1890000000000001e-01  -2.8070000000000001e-01   1.9753000000000001e+00   6.4480000000000004e-01   5.7460000000000004e+00   5.1049999999999995e-01   4.1370000000000001e-01   3.4949999999999998e-01
  -3.7469999999999998e-01   2.8580000000000000e-01   2.9165999999999999e+00   5.3469999999999995e-01  -1.8079999999999999e-01  -3.1569999999999998e-01   1.9975000000000001e+00  -8.8900000000000007e-02   4.7012999999999998e+00   4.1420000000000001e-01   3.9450000000000002e-01   3.2729999999999998e-01
  -4.6289999999999998e-01   8.7900000000000006e-02   2.1446000000000001e+00   5.4420000000000002e-01  -1.8079999999999999e-01  -2.8939999999999999e-01   1.8200000000000001e+00   2.6679999999999998e-01   5.5719000000000003e+00   4.2380000000000001e-01   3.6559999999999998e-01   3.2729999999999998e-01
  -3.3060000000000000e-01   1.3189999999999999e-01   3.6886999999999999e+00   5.1559999999999995e-01  -2.6640000000000003e-01  -2.6310000000000000e-01   2.1972999999999998e+00   1.1119999999999999e-01   6.0072000000000001e+00   4.3350000000000000e-01   4.3300000000000000e-01   3.3620000000000000e-01
  -2.6450000000000001e-01  -2.1999999999999999e-02   3.9460999999999999e+00   4.6779999999999999e-01  -2.2839999999999999e-01  -2.2359999999999999e-01   2.1307000000000000e+00   6.6699999999999995e-02   5.3106999999999998e+00   4.3350000000000000e-01   3.1750000000000000e-01   3.4060000000000001e-01
  -4.4100000000000000e-02   0.0000000000000000e+00   3.6886999999999999e+00   4.7739999999999999e-01  -2.8549999999999998e-01  -2.3680000000000001e-01   1.9975000000000001e+00   2.2200000000000001e-02   5.6589000000000000e+00   3.2750000000000001e-01   3.9450000000000002e-01   3.4060000000000001e-01
  -1.5429999999999999e-01  -1.3189999999999999e-01   2.6593000000000000e+00   4.2959999999999998e-01  -3.3310000000000001e-01  -2.5869999999999999e-01   2.0419000000000000e+00   2.8910000000000002e-01   5.2236000000000002e+00   4.4309999999999999e-01   3.9450000000000002e-01   3.1409999999999999e-01
  -1.7630000000000001e-01   6.6000000000000003e-02   2.5735000000000001e+00   4.1049999999999998e-01  -2.2839999999999999e-01  -3.1140000000000001e-01   2.0640999999999998e+00   3.5580000000000001e-01   5.2236000000000002e+00   5.0090000000000001e-01   3.8490000000000002e-01   3.4060000000000001e-01
  -2.6450000000000001e-01   1.0990000000000000e-01   3.0882000000000001e+00   4.0100000000000002e-01  -2.3790000000000000e-01  -2.6750000000000002e-01   2.1972999999999998e+00   2.0010000000000000e-01   5.9200999999999997e+00   4.5269999999999999e-01   4.3300000000000000e-01   3.0959999999999999e-01
  -3.5270000000000001e-01  -2.1999999999999999e-02   3.2597999999999998e+00   5.0600000000000001e-01  -2.2839999999999999e-01  -2.8939999999999999e-01   2.0419000000000000e+00   1.7790000000000000e-01   6.5294999999999996e+00   4.8159999999999997e-01   4.7149999999999997e-01   3.3620000000000000e-01
  -3.5270000000000001e-01  -1.0990000000000000e-01   3.0024000000000002e+00   5.5379999999999996e-01  -2.4740000000000001e-01  -2.2359999999999999e-01   2.1972999999999998e+00   3.7800000000000000e-01   5.8330000000000002e+00   4.6239999999999998e-01   3.3679999999999999e-01   3.0959999999999999e-01
  -2.6450000000000001e-01   2.1980000000000000e-01   3.2597999999999998e+00   4.7739999999999999e-01  -2.1890000000000001e-01  -2.3680000000000001e-01   1.8422000000000001e+00   2.0010000000000000e-01   5.3106999999999998e+00   4.5269999999999999e-01   4.1370000000000001e-01   3.5389999999999999e-01
  -3.5270000000000001e-01   1.0990000000000000e-01   3.6886999999999999e+00   4.2959999999999998e-01  -2.0930000000000001e-01  -2.7629999999999999e-01   1.9310000000000000e+00   3.3350000000000002e-01   5.5719000000000003e+00   4.2380000000000001e-01   3.4639999999999999e-01   3.3620000000000000e-01
  -1.7630000000000001e-01   1.5390000000000001e-01   2.9165999999999999e+00   3.9140000000000003e-01  -2.0930000000000001e-01  -2.3680000000000001e-01   1.8866000000000001e+00   3.5580000000000001e-01   6.0072000000000001e+00   4.5269999999999999e-01   3.8490000000000002e-01   3.0959999999999999e-01
  -4.4080000000000003e-01  -6.6000000000000003e-02   2.8309000000000002e+00   4.6779999999999999e-01  -2.4740000000000001e-01  -2.3680000000000001e-01   1.7978000000000001e+00   1.3339999999999999e-01   6.2683000000000000e+00   3.4680000000000000e-01   4.2340000000000000e-01   3.1850000000000001e-01
  -4.6289999999999998e-01   2.1999999999999999e-02   2.9165999999999999e+00   4.2009999999999997e-01  -2.7600000000000002e-01  -2.2800000000000001e-01   2.1528999999999998e+00   1.1119999999999999e-01   5.4847999999999999e+00   4.0460000000000002e-01   3.5599999999999998e-01   2.6540000000000002e-01
  -6.6100000000000006e-02   1.0990000000000000e-01   3.1739999999999999e+00   3.5330000000000000e-01  -1.9980000000000001e-01  -2.4120000000000000e-01   2.0863000000000000e+00   2.0010000000000000e-01   5.7460000000000004e+00   4.7199999999999998e-01   3.5599999999999998e-01   3.5830000000000001e-01
  -3.0859999999999999e-01  -4.3999999999999997e-02   2.3161999999999998e+00   3.7240000000000001e-01  -1.5229999999999999e-01  -2.3240000000000000e-01   1.9532000000000000e+00   2.2239999999999999e-01   6.0072000000000001e+00   4.5269999999999999e-01   3.8490000000000002e-01   3.3620000000000000e-01
  -2.2040000000000001e-01   6.6000000000000003e-02   2.7450999999999999e+00   4.2009999999999997e-01  -3.4260000000000002e-01  -2.2800000000000001e-01   2.0196999999999998e+00   2.8910000000000002e-01   5.8330000000000002e+00   3.9489999999999997e-01   4.3300000000000000e-01   3.1850000000000001e-01
  -1.3230000000000000e-01   1.0990000000000000e-01   3.2597999999999998e+00   5.6330000000000002e-01  -1.9980000000000001e-01  -2.5869999999999999e-01   2.0640999999999998e+00   1.3339999999999999e-01   5.8330000000000002e+00   4.9130000000000001e-01   4.2340000000000000e-01   3.4060000000000001e-01
  -3.9679999999999999e-01   4.3999999999999997e-02   2.7450999999999999e+00   5.6330000000000002e-01  -2.9499999999999998e-01  -2.9380000000000001e-01   1.9532000000000000e+00   2.4460000000000001e-01   5.6589000000000000e+00   3.8529999999999998e-01   4.3300000000000000e-01   3.1409999999999999e-01
  -4.6289999999999998e-01   3.2979999999999998e-01   2.2303999999999999e+00   6.0150000000000003e-01  -2.1890000000000001e-01  -2.7629999999999999e-01   2.0640999999999998e+00   1.7790000000000000e-01   5.3977000000000004e+00   3.6599999999999999e-01   3.4639999999999999e-01   3.1850000000000001e-01
  -6.3919999999999999e-01   1.9789999999999999e-01   2.9165999999999999e+00   4.4869999999999999e-01  -1.6180000000000000e-01  -2.2800000000000001e-01   1.9310000000000000e+00   2.0010000000000000e-01   4.8754000000000000e+00   4.7199999999999998e-01   3.4639999999999999e-01   3.6709999999999998e-01
  -3.0859999999999999e-01   2.8580000000000000e-01   2.2303999999999999e+00   5.2510000000000001e-01  -1.9980000000000001e-01  -2.3240000000000000e-01   1.9310000000000000e+00   1.7790000000000000e-01   6.3554000000000004e+00   3.7569999999999998e-01   3.8490000000000002e-01   3.0959999999999999e-01
  -1.5429999999999999e-01   2.6379999999999998e-01   3.3456000000000001e+00   4.3919999999999998e-01  -2.7600000000000002e-01  -2.3680000000000001e-01   2.0419000000000000e+00   2.4460000000000001e-01   5.7460000000000004e+00   4.1420000000000001e-01   3.3679999999999999e-01   3.4060000000000001e-01
  -3.9679999999999999e-01   2.1999999999999999e-02   2.2303999999999999e+00   3.4370000000000001e-01  -2.9499999999999998e-01  -2.5869999999999999e-01   1.9975000000000001e+00   3.3350000000000002e-01   6.0941999999999998e+00   4.9130000000000001e-01   3.4639999999999999e-01   3.8040000000000002e-01
  -1.5429999999999999e-01  -2.1999999999999999e-02   2.4876999999999998e+00   4.6779999999999999e-01  -1.9980000000000001e-01  -2.5000000000000000e-01   2.1307000000000000e+00   4.4469999999999998e-01   5.9200999999999997e+00   4.8159999999999997e-01   3.4639999999999999e-01   3.5389999999999999e-01
  -4.8490000000000000e-01   2.1999999999999999e-02   2.2303999999999999e+00   4.8690000000000000e-01  -2.0930000000000001e-01  -2.8070000000000001e-01   1.7978000000000001e+00   2.6679999999999998e-01   5.1365999999999996e+00   4.7199999999999998e-01   2.6939999999999997e-01   3.3620000000000000e-01
  -3.7469999999999998e-01   0.0000000000000000e+00   3.0882000000000001e+00   4.5829999999999999e-01  -2.9499999999999998e-01  -2.5430000000000003e-01   2.1307000000000000e+00   2.4460000000000001e-01   5.9200999999999997e+00   4.3350000000000000e-01   4.0410000000000001e-01   2.8310000000000002e-01
  -3.3060000000000000e-01  -6.6000000000000003e-02   2.9165999999999999e+00   5.8240000000000003e-01  -2.9499999999999998e-01  -2.3240000000000000e-01   1.9975000000000001e+00   1.7790000000000000e-01   5.1365999999999996e+00   5.2020000000000000e-01   4.1370000000000001e-01   3.4060000000000001e-01
  -2.8649999999999998e-01   6.6000000000000003e-02   3.1739999999999999e+00   5.8240000000000003e-01  -2.0930000000000001e-01  -2.5000000000000000e-01   1.9310000000000000e+00   1.3339999999999999e-01   5.0495000000000001e+00   4.0460000000000002e-01   3.9450000000000002e-01   3.1850000000000001e-01
  -3.9679999999999999e-01   3.2979999999999998e-01   3.2597999999999998e+00   4.6779999999999999e-01  -2.6640000000000003e-01  -3.0259999999999998e-01   2.0863000000000000e+00   3.1130000000000002e-01   6.1813000000000002e+00   3.8529999999999998e-01   3.3679999999999999e-01   3.4949999999999998e-01
  -2.4249999999999999e-01   2.1999999999999999e-02   2.8309000000000002e+00   5.3469999999999995e-01  -2.7600000000000002e-01  -2.2800000000000001e-01   2.1751000000000000e+00   3.5580000000000001e-01   5.2236000000000002e+00   5.2020000000000000e-01   2.7900000000000003e-01   3.2729999999999998e-01
  -3.0859999999999999e-01   6.6000000000000003e-02   3.0882000000000001e+00   4.5829999999999999e-01  -2.2839999999999999e-01  -3.0700000000000000e-01   2.0419000000000000e+00   2.8910000000000002e-01   5.9200999999999997e+00   4.0460000000000002e-01   4.2340000000000000e-01   3.6709999999999998e-01
  -4.4080000000000003e-01   2.1999999999999999e-02   3.0882000000000001e+00   5.6330000000000002e-01  -2.1890000000000001e-01  -2.3680000000000001e-01   1.9975000000000001e+00   2.0010000000000000e-01   5.0495000000000001e+00   3.7569999999999998e-01   3.7530000000000002e-01   3.0959999999999999e-01
  -1.7630000000000001e-01   0.0000000000000000e+00   3.1739999999999999e+00   3.4370000000000001e-01  -2.1890000000000001e-01  -2.5430000000000003e-01   1.9753000000000001e+00   3.1130000000000002e-01   6.3554000000000004e+00   4.1420000000000001e-01   4.1370000000000001e-01   3.1409999999999999e-01
  -2.2040000000000001e-01   1.3189999999999999e-01   2.6593000000000000e+00   4.6779999999999999e-01  -3.3310000000000001e-01  -2.5430000000000003e-01   1.9310000000000000e+00   2.4460000000000001e-01   5.4847999999999999e+00   4.8159999999999997e-01   4.2340000000000000e-01   3.3179999999999998e-01
  -3.3060000000000000e-01   4.3999999999999997e-02   2.9165999999999999e+00   4.7739999999999999e-01  -2.0930000000000001e-01  -2.6750000000000002e-01   2.0640999999999998e+00   2.6679999999999998e-01   6.0941999999999998e+00   4.4309999999999999e-01   3.5599999999999998e-01   3.2729999999999998e-01
  -1.9839999999999999e-01   8.7900000000000006e-02   2.5735000000000001e+00   4.5829999999999999e-01  -2.3790000000000000e-01  -2.5000000000000000e-01   2.0419000000000000e+00   6.6699999999999995e-02   5.8330000000000002e+00   3.9489999999999997e-01   3.9450000000000002e-01   3.3179999999999998e-01
  -4.4080000000000003e-01   2.1980000000000000e-01   2.7450999999999999e+00   4.8690000000000000e-01  -2.4740000000000001e-01  -2.8070000000000001e-01   2.1751000000000000e+00   3.5580000000000001e-01   5.6589000000000000e+00   4.1420000000000001e-01   4.0410000000000001e-01   3.4060000000000001e-01
  -3.3060000000000000e-01  -1.3189999999999999e-01   3.1739999999999999e+00   4.0100000000000002e-01  -2.3790000000000000e-01  -2.4120000000000000e-01   2.0863000000000000e+00   2.0010000000000000e-01   5.5719000000000003e+00   3.3710000000000001e-01   4.6189999999999998e-01   3.8040000000000002e-01
  -5.2900000000000003e-01   2.4179999999999999e-01   2.8309000000000002e+00   4.8690000000000000e-01  -1.7130000000000001e-01  -2.8070000000000001e-01   2.2195000000000000e+00   2.4460000000000001e-01   5.0495000000000001e+00   4.2380000000000001e-01   3.3679999999999999e-01   3.6709999999999998e-01
  -4.1880000000000001e-01   0.0000000000000000e+00   2.5735000000000001e+00   3.4370000000000001e-01  -2.5690000000000002e-01  -2.8070000000000001e-01   1.8422000000000001e+00   2.4460000000000001e-01   5.6589000000000000e+00   3.7569999999999998e-01   4.5219999999999999e-01   3.3179999999999998e-01
  -2.4249999999999999e-01   8.7900000000000006e-02   2.2303999999999999e+00   4.5829999999999999e-01  -1.8079999999999999e-01  -2.1929999999999999e-01   1.9088000000000001e+00   1.3339999999999999e-01   5.6589000000000000e+00   4.2380000000000001e-01   3.7530000000000002e-01   3.2290000000000002e-01
  -1.1020000000000001e-01  -2.1999999999999999e-02   2.8309000000000002e+00   4.2959999999999998e-01  -1.6180000000000000e-01  -2.4560000000000001e-01   1.9532000000000000e+00   4.4499999999999998e-02   5.6589000000000000e+00   4.2380000000000001e-01   5.1000000000000001e-01   3.4499999999999997e-01
  -2.6450000000000001e-01   1.0990000000000000e-01   2.7450999999999999e+00   4.7739999999999999e-01  -2.4740000000000001e-01  -2.3680000000000001e-01   1.8422000000000001e+00   3.3350000000000002e-01   5.1365999999999996e+00   4.6239999999999998e-01   3.6559999999999998e-01   3.3620000000000000e-01
  -2.8649999999999998e-01   8.7900000000000006e-02   3.1739999999999999e+00   4.8690000000000000e-01  -2.4740000000000001e-01  -2.6310000000000000e-01   1.8866000000000001e+00   4.0020000000000000e-01   5.5719000000000003e+00   4.4309999999999999e-01   4.0410000000000001e-01   3.2729999999999998e-01
  -1.5429999999999999e-01   1.9789999999999999e-01   2.5735000000000001e+00   5.9189999999999998e-01  -2.2839999999999999e-01  -2.2800000000000001e-01   1.8866000000000001e+00   2.4460000000000001e-01   5.7460000000000004e+00   4.0460000000000002e-01   3.9450000000000002e-01   3.7600000000000000e-01
  -1.1020000000000001e-01   1.0990000000000000e-01   2.5735000000000001e+00   4.2009999999999997e-01  -2.7600000000000002e-01  -2.4120000000000000e-01   1.9532000000000000e+00   2.6679999999999998e-01   5.4847999999999999e+00   4.3350000000000000e-01   4.6189999999999998e-01   3.2290000000000002e-01
  -2.6450000000000001e-01   6.6000000000000003e-02   3.0882000000000001e+00   3.9140000000000003e-01  -1.6180000000000000e-01  -2.5869999999999999e-01   2.0419000000000000e+00   4.2249999999999999e-01   5.3106999999999998e+00   4.7199999999999998e-01   3.2710000000000000e-01   3.3179999999999998e-01
  -3.3060000000000000e-01   8.7900000000000006e-02   3.0882000000000001e+00   4.8690000000000000e-01  -1.8079999999999999e-01  -3.0700000000000000e-01   2.0196999999999998e+00   3.1130000000000002e-01   5.4847999999999999e+00   3.8529999999999998e-01   3.2710000000000000e-01   3.6709999999999998e-01
  -2.2040000000000001e-01   1.0990000000000000e-01   2.8309000000000002e+00   4.3919999999999998e-01  -1.9980000000000001e-01  -2.6750000000000002e-01   1.8866000000000001e+00   2.6679999999999998e-01   5.3977000000000004e+00   4.9130000000000001e-01   3.4639999999999999e-01   3.4060000000000001e-01
  -3.9679999999999999e-01  -4.3999999999999997e-02   3.2597999999999998e+00   4.5829999999999999e-01  -2.2839999999999999e-01  -2.5869999999999999e-01   2.0863000000000000e+00   3.1130000000000002e-01   5.8330000000000002e+00   4.1420000000000001e-01   4.4259999999999999e-01   3.4060000000000001e-01
  -4.1880000000000001e-01   2.4179999999999999e-01   2.4018999999999999e+00   4.9650000000000000e-01  -2.6640000000000003e-01  -3.0259999999999998e-01   2.0640999999999998e+00   1.3339999999999999e-01   5.3977000000000004e+00   4.6239999999999998e-01   4.1370000000000001e-01   3.1850000000000001e-01
  -2.2040000000000001e-01  -1.9789999999999999e-01   2.4876999999999998e+00   5.8240000000000003e-01  -2.4740000000000001e-01  -2.9820000000000002e-01   1.7978000000000001e+00   6.6699999999999995e-02   5.9200999999999997e+00   4.1420000000000001e-01   3.6559999999999998e-01   3.4499999999999997e-01
  -3.5270000000000001e-01  -2.1999999999999999e-02   3.4314000000000000e+00   4.0100000000000002e-01  -2.6640000000000003e-01  -2.0169999999999999e-01   2.0419000000000000e+00   2.4460000000000001e-01   6.2683000000000000e+00   3.9489999999999997e-01   3.4639999999999999e-01   3.1409999999999999e-01
  -3.5270000000000001e-01   8.7900000000000006e-02   2.8309000000000002e+00   5.4420000000000002e-01  -3.2350000000000001e-01  -2.8939999999999999e-01   1.9310000000000000e+00   8.8900000000000007e-02   6.0072000000000001e+00   3.9489999999999997e-01   4.3300000000000000e-01   3.3179999999999998e-01
  -1.9839999999999999e-01   0.0000000000000000e+00   3.0024000000000002e+00   4.7739999999999999e-01  -2.4740000000000001e-01  -3.0259999999999998e-01   1.9975000000000001e+00   1.5559999999999999e-01   6.5294999999999996e+00   5.2020000000000000e-01   4.2340000000000000e-01   3.0959999999999999e-01
  -1.7630000000000001e-01   1.9789999999999999e-01   3.3456000000000001e+00   3.9140000000000003e-01  -2.4740000000000001e-01  -2.8070000000000001e-01   2.1528999999999998e+00   2.0010000000000000e-01   5.7460000000000004e+00   3.7569999999999998e-01   5.0029999999999997e-01   3.2729999999999998e-01
  -4.6289999999999998e-01   4.3999999999999997e-02   2.7450999999999999e+00   6.1099999999999999e-01  -2.8549999999999998e-01  -1.9730000000000000e-01   1.9753000000000001e+00   4.0020000000000000e-01   6.3554000000000004e+00   4.5269999999999999e-01   4.1370000000000001e-01   2.9640000000000000e-01
  -2.4249999999999999e-01   1.0990000000000000e-01   3.0024000000000002e+00   5.3469999999999995e-01  -2.0930000000000001e-01  -3.0700000000000000e-01   1.8644000000000001e+00   3.1130000000000002e-01   5.4847999999999999e+00   3.8529999999999998e-01   4.0410000000000001e-01   3.2290000000000002e-01
  -2.4249999999999999e-01   1.9789999999999999e-01   3.0024000000000002e+00   4.5829999999999999e-01  -2.0930000000000001e-01  -2.7629999999999999e-01   2.0863000000000000e+00   8.8900000000000007e-02   6.1813000000000002e+00   3.5639999999999999e-01   4.8110000000000003e-01   2.9189999999999999e-01
  -3.3060000000000000e-01   1.3189999999999999e-01   2.9165999999999999e+00   5.2510000000000001e-01  -1.8079999999999999e-01  -2.4560000000000001e-01   1.9975000000000001e+00   3.3350000000000002e-01   5.5719000000000003e+00   4.5269999999999999e-01   3.8490000000000002e-01   3.2290000000000002e-01
  -3.5270000000000001e-01   2.1999999999999999e-02   2.3161999999999998e+00   5.5379999999999996e-01  -2.0930000000000001e-01  -2.2800000000000001e-01   1.9753000000000001e+00   3.3350000000000002e-01   6.0941999999999998e+00   3.9489999999999997e-01   3.9450000000000002e-01   3.6709999999999998e-01
  -3.0859999999999999e-01   3.0780000000000002e-01   2.2303999999999999e+00   4.9650000000000000e-01  -2.6640000000000003e-01  -2.7629999999999999e-01   2.0863000000000000e+00   2.0010000000000000e-01   5.7460000000000004e+00   4.6239999999999998e-01   3.8490000000000002e-01   3.1409999999999999e-01
  -2.2040000000000001e-01  -2.1999999999999999e-02   3.4314000000000000e+00   3.4370000000000001e-01  -2.4740000000000001e-01  -2.8070000000000001e-01   1.7756000000000001e+00   2.0010000000000000e-01   5.8330000000000002e+00   4.4309999999999999e-01   4.2340000000000000e-01   3.1409999999999999e-01
  -3.0859999999999999e-01   2.6379999999999998e-01   2.9165999999999999e+00   3.2460000000000000e-01  -2.0930000000000001e-01  -2.4560000000000001e-01   2.0640999999999998e+00   1.3339999999999999e-01   5.2236000000000002e+00   4.2380000000000001e-01   2.9830000000000001e-01   3.4060000000000001e-01
  -2.4249999999999999e-01   2.1999999999999999e-02   3.2597999999999998e+00   5.0600000000000001e-01  -1.9980000000000001e-01  -2.5000000000000000e-01   1.8644000000000001e+00   3.3350000000000002e-01   5.7460000000000004e+00   4.7199999999999998e-01   3.8490000000000002e-01   3.2290000000000002e-01
  -4.4080000000000003e-01   8.7900000000000006e-02   3.6029000000000000e+00   4.5829999999999999e-01  -1.5229999999999999e-01  -2.9820000000000002e-01   1.9088000000000001e+00   1.7790000000000000e-01   5.3977000000000004e+00   4.5269999999999999e-01   3.7530000000000002e-01   3.5389999999999999e-01
  -4.1880000000000001e-01  -8.7900000000000006e-02   2.7450999999999999e+00   4.2009999999999997e-01  -2.3790000000000000e-01  -2.7189999999999998e-01   1.9975000000000001e+00   2.0010000000000000e-01   5.3106999999999998e+00   3.7569999999999998e-01   4.2340000000000000e-01   3.4949999999999998e-01
  -3.3060000000000000e-01   1.7590000000000000e-01   3.0882000000000001e+00   5.9189999999999998e-01  -1.3320000000000001e-01  -2.8939999999999999e-01   2.1084999999999998e+00   4.0020000000000000e-01   5.9200999999999997e+00   3.7569999999999998e-01   4.4259999999999999e-01   3.3620000000000000e-01
  -3.0859999999999999e-01   0.0000000000000000e+00   1.2867999999999999e+00   5.6330000000000002e-01  -2.7600000000000002e-01  -3.0259999999999998e-01   2.0640999999999998e+00   4.4469999999999998e-01   4.5270999999999999e+00   4.4309999999999999e-01   3.5599999999999998e-01   3.3179999999999998e-01
  -3.0859999999999999e-01   0.0000000000000000e+00   3.1739999999999999e+00   4.7739999999999999e-01  -2.5690000000000002e-01  -2.6310000000000000e-01   1.8422000000000001e+00   1.1119999999999999e-01   6.1813000000000002e+00   4.5269999999999999e-01   3.8490000000000002e-01   3.1409999999999999e-01
  -2.6450000000000001e-01   1.7590000000000000e-01   3.3456000000000001e+00   4.8690000000000000e-01  -1.9980000000000001e-01  -2.6310000000000000e-01   2.0196999999999998e+00   1.3339999999999999e-01   6.1813000000000002e+00   3.2750000000000001e-01   4.2340000000000000e-01   3.3179999999999998e-01
  -3.0859999999999999e-01   6.6000000000000003e-02   2.2303999999999999e+00   4.3919999999999998e-01  -1.6180000000000000e-01  -2.4560000000000001e-01   1.8644000000000001e+00   6.6699999999999995e-02   5.1365999999999996e+00   3.9489999999999997e-01   3.8490000000000002e-01   3.7159999999999999e-01
  -1.9839999999999999e-01   1.9789999999999999e-01   2.3161999999999998e+00   4.2009999999999997e-01  -2.2839999999999999e-01  -2.6310000000000000e-01   1.7756000000000001e+00   8.8900000000000007e-02   6.2683000000000000e+00   3.0819999999999997e-01   3.7530000000000002e-01   3.4949999999999998e-01
  -3.9679999999999999e-01   1.7590000000000000e-01   3.0882000000000001e+00   4.7739999999999999e-01  -3.1400000000000000e-01  -2.1929999999999999e-01   2.1084999999999998e+00   1.3339999999999999e-01   5.9200999999999997e+00   3.5639999999999999e-01   3.9450000000000002e-01   3.6709999999999998e-01
  -3.5270000000000001e-01   4.3999999999999997e-02   3.0024000000000002e+00   4.8690000000000000e-01  -1.9030000000000000e-01  -2.7189999999999998e-01   1.9532000000000000e+00   1.5559999999999999e-01   5.7460000000000004e+00   4.7199999999999998e-01   3.8490000000000002e-01   3.4949999999999998e-01
  -3.5270000000000001e-01   8.7900000000000006e-02   2.6593000000000000e+00   4.9650000000000000e-01  -2.1890000000000001e-01  -2.3240000000000000e-01   2.0863000000000000e+00   3.1130000000000002e-01   5.8330000000000002e+00   4.1420000000000001e-01   4.4259999999999999e-01   2.7870000000000000e-01
  -2.4249999999999999e-01   1.3189999999999999e-01   2.7450999999999999e+00   4.1049999999999998e-01  -2.2839999999999999e-01  -2.2359999999999999e-01   1.9753000000000001e+00   1.3339999999999999e-01   6.6166000000000000e+00   4.4309999999999999e-01   3.3679999999999999e-01   3.0080000000000001e-01
  -2.8649999999999998e-01   1.5390000000000001e-01   3.1739999999999999e+00   5.1559999999999995e-01  -2.2839999999999999e-01  -3.0259999999999998e-01   2.1307000000000000e+00   3.1130000000000002e-01   5.2236000000000002e+00   4.1420000000000001e-01   4.5219999999999999e-01   3.4949999999999998e-01
  -2.8649999999999998e-01   1.9789999999999999e-01   3.3456000000000001e+00   4.9650000000000000e-01  -9.5200000000000007e-02  -3.4200000000000003e-01   2.0419000000000000e+00   1.3339999999999999e-01   6.0072000000000001e+00   4.9130000000000001e-01   4.7149999999999997e-01   3.2290000000000002e-01
  -3.5270000000000001e-01  -4.3999999999999997e-02   2.3161999999999998e+00   4.0100000000000002e-01  -2.3790000000000000e-01  -2.8939999999999999e-01   1.9088000000000001e+00   4.4499999999999998e-02   5.4847999999999999e+00   3.5639999999999999e-01   4.6189999999999998e-01   3.3620000000000000e-01
  -2.4249999999999999e-01   8.7900000000000006e-02   2.8309000000000002e+00   5.0600000000000001e-01  -1.6180000000000000e-01  -1.8859999999999999e-01   2.1084999999999998e+00   1.5559999999999999e-01   5.7460000000000004e+00   4.0460000000000002e-01   4.0410000000000001e-01   3.4499999999999997e-01
  -2.2040000000000001e-01   0.0000000000000000e+00   3.0882000000000001e+00   4.3919999999999998e-01  -2.3790000000000000e-01  -2.5869999999999999e-01   2.0640999999999998e+00   2.6679999999999998e-01   5.2236000000000002e+00   4.2380000000000001e-01   4.1370000000000001e-01   3.8040000000000002e-01
  -3.3060000000000000e-01   6.6000000000000003e-02   3.6029000000000000e+00   3.1509999999999999e-01  -2.0930000000000001e-01  -2.7629999999999999e-01   2.0196999999999998e+00   1.3339999999999999e-01   4.8754000000000000e+00   4.6239999999999998e-01   3.7530000000000002e-01   3.6709999999999998e-01
  -1.9839999999999999e-01   1.3189999999999999e-01   2.7450999999999999e+00   4.2959999999999998e-01  -2.9499999999999998e-01  -2.2800000000000001e-01   1.7534000000000001e+00   6.6699999999999995e-02   5.6589000000000000e+00   4.4309999999999999e-01   4.3300000000000000e-01   3.5830000000000001e-01
  -3.9679999999999999e-01   1.9789999999999999e-01   3.3456000000000001e+00   3.8190000000000002e-01  -8.5599999999999996e-02  -2.3680000000000001e-01   2.1307000000000000e+00   6.6699999999999995e-02   6.1813000000000002e+00   4.2380000000000001e-01   3.4639999999999999e-01   3.3620000000000000e-01
  -2.4249999999999999e-01   1.3189999999999999e-01   3.1739999999999999e+00   4.9650000000000000e-01  -1.7130000000000001e-01  -2.4560000000000001e-01   2.0419000000000000e+00   2.4460000000000001e-01   5.5719000000000003e+00   4.6239999999999998e-01   3.9450000000000002e-01   3.4499999999999997e-01
  -2.4249999999999999e-01   8.7900000000000006e-02   3.0024000000000002e+00   4.5829999999999999e-01  -1.9030000000000000e-01  -2.7189999999999998e-01   2.1751000000000000e+00   2.0010000000000000e-01   5.6589000000000000e+00   4.7199999999999998e-01   4.3300000000000000e-01   3.4499999999999997e-01
  -4.4080000000000003e-01   6.6000000000000003e-02   2.2303999999999999e+00   5.5379999999999996e-01  -2.1890000000000001e-01  -2.7629999999999999e-01   2.0863000000000000e+00   3.5580000000000001e-01   5.6589000000000000e+00   4.5269999999999999e-01   4.2340000000000000e-01   3.4060000000000001e-01
  -3.7469999999999998e-01   3.2979999999999998e-01   2.2303999999999999e+00   5.4420000000000002e-01  -2.0930000000000001e-01  -2.6750000000000002e-01   1.7312000000000001e+00   3.3350000000000002e-01   4.6142000000000003e+00   5.0090000000000001e-01   3.5599999999999998e-01   3.2290000000000002e-01
  -3.0859999999999999e-01   2.1980000000000000e-01   2.9165999999999999e+00   4.6779999999999999e-01  -2.1890000000000001e-01  -2.4560000000000001e-01   2.1307000000000000e+00   3.1130000000000002e-01   5.3977000000000004e+00   4.3350000000000000e-01   4.2340000000000000e-01   3.4949999999999998e-01
  -3.7469999999999998e-01   3.5170000000000001e-01   2.4018999999999999e+00   4.5829999999999999e-01  -1.6180000000000000e-01  -3.0259999999999998e-01   2.0419000000000000e+00   3.1130000000000002e-01   6.0072000000000001e+00   3.9489999999999997e-01   4.0410000000000001e-01   3.6709999999999998e-01
  -4.1880000000000001e-01   2.1980000000000000e-01   2.6593000000000000e+00   4.4869999999999999e-01  -1.2370000000000000e-01  -2.5430000000000003e-01   1.8644000000000001e+00   6.6699999999999995e-02   4.9623999999999997e+00   4.4309999999999999e-01   4.4259999999999999e-01   3.5830000000000001e-01
  -3.3060000000000000e-01   6.6000000000000003e-02   2.8309000000000002e+00   3.7240000000000001e-01  -2.6640000000000003e-01  -2.6750000000000002e-01   2.1084999999999998e+00   2.4460000000000001e-01   6.0941999999999998e+00   5.2020000000000000e-01   4.9070000000000003e-01   3.0520000000000003e-01
  -3.0859999999999999e-01  -1.9789999999999999e-01   3.3456000000000001e+00   3.9140000000000003e-01  -2.5690000000000002e-01  -2.3680000000000001e-01   2.0640999999999998e+00   1.1119999999999999e-01   5.3106999999999998e+00   4.8159999999999997e-01   3.7530000000000002e-01   3.2290000000000002e-01
  -3.3060000000000000e-01  -8.7900000000000006e-02   2.7450999999999999e+00   3.9140000000000003e-01  -1.9030000000000000e-01  -2.9820000000000002e-01   2.1084999999999998e+00   3.5580000000000001e-01   5.5719000000000003e+00   4.2380000000000001e-01   3.7530000000000002e-01   3.0520000000000003e-01
  -3.7469999999999998e-01   2.1999999999999999e-02   3.2597999999999998e+00   4.7739999999999999e-01  -2.3790000000000000e-01  -2.4560000000000001e-01   2.0640999999999998e+00   1.5559999999999999e-01   5.2236000000000002e+00   4.1420000000000001e-01   4.4259999999999999e-01   3.5389999999999999e-01
  -2.2040000000000001e-01   1.5390000000000001e-01   2.9165999999999999e+00   3.8190000000000002e-01  -1.9030000000000000e-01  -2.8499999999999998e-01   2.1307000000000000e+00   3.5580000000000001e-01   6.0072000000000001e+00   4.1420000000000001e-01   3.7530000000000002e-01   3.1850000000000001e-01
  -5.0700000000000001e-01   2.8580000000000000e-01   3.3456000000000001e+00   4.7739999999999999e-01  -1.9980000000000001e-01  -2.4560000000000001e-01   1.8866000000000001e+00   1.1119999999999999e-01   5.1365999999999996e+00   4.7199999999999998e-01   4.4259999999999999e-01   3.3179999999999998e-01
  -2.6450000000000001e-01   0.0000000000000000e+00   2.3161999999999998e+00   4.4869999999999999e-01  -2.2839999999999999e-01  -2.6750000000000002e-01   1.9753000000000001e+00   8.8900000000000007e-02   5.7460000000000004e+00   3.6599999999999999e-01   3.8490000000000002e-01   3.3620000000000000e-01
  -3.3060000000000000e-01  -4.3999999999999997e-02   2.8309000000000002e+00   3.7240000000000001e-01  -1.7130000000000001e-01  -2.4120000000000000e-01   2.1084999999999998e+00   1.1119999999999999e-01   5.1365999999999996e+00   3.9489999999999997e-01   4.4259999999999999e-01   3.4499999999999997e-01
  -3.7469999999999998e-01   8.7900000000000006e-02   2.6593000000000000e+00   4.4869999999999999e-01  -2.0930000000000001e-01  -2.2800000000000001e-01   1.9532000000000000e+00   0.0000000000000000e+00   5.9200999999999997e+00   4.1420000000000001e-01   4.7149999999999997e-01   3.3620000000000000e-01
  -1.9839999999999999e-01   1.3189999999999999e-01   2.4018999999999999e+00   4.2009999999999997e-01  -2.5690000000000002e-01  -2.3680000000000001e-01   2.0196999999999998e+00   4.4499999999999998e-02   5.3977000000000004e+00   3.8529999999999998e-01   3.7530000000000002e-01   3.0080000000000001e-01
  -4.4080000000000003e-01   4.3999999999999997e-02   2.4876999999999998e+00   3.7240000000000001e-01  -2.4740000000000001e-01  -2.6750000000000002e-01   2.0196999999999998e+00   1.5559999999999999e-01   5.0495000000000001e+00   4.6239999999999998e-01   4.2340000000000000e-01   2.7870000000000000e-01
  -4.4080000000000003e-01  -1.3189999999999999e-01   2.8309000000000002e+00   5.2510000000000001e-01  -2.7600000000000002e-01  -2.2359999999999999e-01   1.9532000000000000e+00   2.0010000000000000e-01   6.0072000000000001e+00   5.0090000000000001e-01   3.9450000000000002e-01   2.9640000000000000e-01
  -2.8649999999999998e-01   3.9570000000000000e-01   2.5735000000000001e+00   4.9650000000000000e-01  -3.2350000000000001e-01  -2.7189999999999998e-01   2.0196999999999998e+00   2.2239999999999999e-01   6.0072000000000001e+00   5.2980000000000005e-01   4.1370000000000001e-01   3.4060000000000001e-01
  -5.7310000000000005e-01   8.7900000000000006e-02   3.2597999999999998e+00   5.5379999999999996e-01  -2.4740000000000001e-01  -2.4560000000000001e-01   1.9753000000000001e+00   1.5559999999999999e-01   5.5719000000000003e+00   4.0460000000000002e-01   4.2340000000000000e-01   2.7870000000000000e-01
  -1.3230000000000000e-01   3.0780000000000002e-01   3.0024000000000002e+00   3.7240000000000001e-01  -1.5229999999999999e-01  -2.5000000000000000e-01   1.9975000000000001e+00   3.1130000000000002e-01   5.8330000000000002e+00   4.2380000000000001e-01   4.2340000000000000e-01   3.1850000000000001e-01
  -4.6289999999999998e-01   1.7590000000000000e-01   2.7450999999999999e+00   5.6330000000000002e-01  -2.0930000000000001e-01  -2.0169999999999999e-01   1.9753000000000001e+00   1.5559999999999999e-01   6.2683000000000000e+00   4.6239999999999998e-01   4.2340000000000000e-01   3.0959999999999999e-01
  -2.2040000000000001e-01   1.5390000000000001e-01   2.5735000000000001e+00   5.1559999999999995e-01  -1.6180000000000000e-01  -2.4560000000000001e-01   1.8644000000000001e+00   1.3339999999999999e-01   5.7460000000000004e+00   4.2380000000000001e-01   4.3300000000000000e-01   2.9640000000000000e-01
  -2.2040000000000001e-01   0.0000000000000000e+00   2.2303999999999999e+00   4.7739999999999999e-01  -1.9030000000000000e-01  -2.9820000000000002e-01   2.1084999999999998e+00   3.5580000000000001e-01   5.3977000000000004e+00   4.0460000000000002e-01   4.1370000000000001e-01   3.2290000000000002e-01
  -2.2040000000000001e-01  -4.3999999999999997e-02   3.1739999999999999e+00   4.6779999999999999e-01  -1.7130000000000001e-01  -2.9820000000000002e-01   2.0419000000000000e+00   2.6679999999999998e-01   5.3106999999999998e+00   4.9130000000000001e-01   4.3300000000000000e-01   3.3179999999999998e-01
  -2.4249999999999999e-01   0.0000000000000000e+00   3.4314000000000000e+00   4.6779999999999999e-01  -2.5690000000000002e-01  -2.5430000000000003e-01   2.0863000000000000e+00   1.3339999999999999e-01   5.2236000000000002e+00   4.0460000000000002e-01   4.0410000000000001e-01   3.9369999999999999e-01
  -2.8649999999999998e-01   4.3999999999999997e-02   3.5171000000000001e+00   4.7739999999999999e-01  -2.3790000000000000e-01  -2.5869999999999999e-01   2.0863000000000000e+00   4.4499999999999998e-02   5.5719000000000003e+00   4.9130000000000001e-01   3.7530000000000002e-01   3.2290000000000002e-01
  -2.2040000000000001e-01   2.1999999999999999e-02   2.5735000000000001e+00   3.8190000000000002e-01  -3.5210000000000002e-01  -2.9380000000000001e-01   1.9975000000000001e+00   3.7800000000000000e-01   4.8754000000000000e+00   4.1420000000000001e-01   4.8110000000000003e-01   3.4499999999999997e-01
  -5.0700000000000001e-01  -6.6000000000000003e-02   3.0024000000000002e+00   4.3919999999999998e-01  -1.2370000000000000e-01  -2.8499999999999998e-01   2.1084999999999998e+00   1.3339999999999999e-01   5.5719000000000003e+00   4.4309999999999999e-01   3.4639999999999999e-01   3.5389999999999999e-01
  -2.2040000000000001e-01   2.1999999999999999e-02   2.9165999999999999e+00   3.4370000000000001e-01  -3.1400000000000000e-01  -2.5869999999999999e-01   1.9310000000000000e+00   3.7800000000000000e-01   5.4847999999999999e+00   5.1049999999999995e-01   3.8490000000000002e-01   2.9640000000000000e-01
  -3.5270000000000001e-01  -1.0990000000000000e-01   2.6593000000000000e+00   4.7739999999999999e-01  -1.7130000000000001e-01  -2.3240000000000000e-01   1.9532000000000000e+00   3.7800000000000000e-01   5.9200999999999997e+00   4.6239999999999998e-01   4.3300000000000000e-01   3.3179999999999998e-01
  -2.8649999999999998e-01  -6.6000000000000003e-02   2.9165999999999999e+00   4.2959999999999998e-01  -1.9980000000000001e-01  -2.2359999999999999e-01   1.9753000000000001e+00  -1.7790000000000000e-01   5.7460000000000004e+00   4.0460000000000002e-01   3.7530000000000002e-01   3.2290000000000002e-01
  -3.5270000000000001e-01  -4.3999999999999997e-02   3.3456000000000001e+00   4.7739999999999999e-01  -2.1890000000000001e-01  -2.7629999999999999e-01   2.0419000000000000e+00   3.3350000000000002e-01   5.5719000000000003e+00   3.8529999999999998e-01   4.3300000000000000e-01   3.0959999999999999e-01
  -1.7630000000000001e-01   2.1980000000000000e-01   3.0024000000000002e+00   4.0100000000000002e-01  -2.6640000000000003e-01  -2.4120000000000000e-01   2.1307000000000000e+00   2.2200000000000001e-02   5.3106999999999998e+00   4.8159999999999997e-01   4.3300000000000000e-01   3.0959999999999999e-01
  -2.2040000000000001e-01   1.0990000000000000e-01   2.2303999999999999e+00   4.9650000000000000e-01  -3.1400000000000000e-01  -2.5000000000000000e-01   1.9753000000000001e+00   3.7800000000000000e-01   5.1365999999999996e+00   4.1420000000000001e-01   4.1370000000000001e-01   3.4060000000000001e-01
  -1.5429999999999999e-01   1.9789999999999999e-01   3.5171000000000001e+00   4.9650000000000000e-01  -1.9030000000000000e-01  -3.1140000000000001e-01   2.0196999999999998e+00   1.7790000000000000e-01   5.8330000000000002e+00   4.6239999999999998e-01   4.1370000000000001e-01   3.5389999999999999e-01
  -2.6450000000000001e-01   1.0990000000000000e-01   3.1739999999999999e+00   4.4869999999999999e-01  -2.0930000000000001e-01  -2.3240000000000000e-01   2.0640999999999998e+00   2.0010000000000000e-01   6.0941999999999998e+00   3.5639999999999999e-01   3.6559999999999998e-01   3.2729999999999998e-01
  -4.6289999999999998e-01  -2.1999999999999999e-02   2.0588000000000002e+00   4.5829999999999999e-01  -2.0930000000000001e-01  -2.3240000000000000e-01   2.1528999999999998e+00   2.8910000000000002e-01   6.1813000000000002e+00   3.9489999999999997e-01   3.7530000000000002e-01   3.2729999999999998e-01
  -3.9679999999999999e-01   1.3189999999999999e-01   2.5735000000000001e+00   4.4869999999999999e-01  -2.4740000000000001e-01  -2.8499999999999998e-01   2.1972999999999998e+00   2.2200000000000001e-02   6.3554000000000004e+00   3.5639999999999999e-01   3.8490000000000002e-01   2.8749999999999998e-01
  -4.4080000000000003e-01   1.5390000000000001e-01   2.9165999999999999e+00   4.5829999999999999e-01  -2.3790000000000000e-01  -2.1929999999999999e-01   2.1528999999999998e+00   4.8920000000000002e-01   6.0941999999999998e+00   3.9489999999999997e-01   3.9450000000000002e-01   2.7870000000000000e-01
  -3.3060000000000000e-01   1.0990000000000000e-01   3.5171000000000001e+00   4.2959999999999998e-01  -2.2839999999999999e-01  -2.0169999999999999e-01   2.0419000000000000e+00   4.0020000000000000e-01   5.4847999999999999e+00   4.2380000000000001e-01   4.2340000000000000e-01   2.8749999999999998e-01
  -2.4249999999999999e-01   1.0990000000000000e-01   2.2303999999999999e+00   4.9650000000000000e-01  -1.8079999999999999e-01  -2.8939999999999999e-01   2.0419000000000000e+00   1.7790000000000000e-01   5.0495000000000001e+00   3.9489999999999997e-01   3.9450000000000002e-01   3.2729999999999998e-01
  -3.5270000000000001e-01   1.5390000000000001e-01   3.0024000000000002e+00   4.5829999999999999e-01  -1.4269999999999999e-01  -2.8070000000000001e-01   1.8422000000000001e+00   3.3350000000000002e-01   5.4847999999999999e+00   3.9489999999999997e-01   4.2340000000000000e-01   3.0959999999999999e-01
  -2.6450000000000001e-01   8.7900000000000006e-02   2.7450999999999999e+00   4.3919999999999998e-01  -3.0449999999999999e-01  -2.7189999999999998e-01   2.1084999999999998e+00   2.0010000000000000e-01   6.0072000000000001e+00   4.4309999999999999e-01   3.5599999999999998e-01   3.3179999999999998e-01
