# Supplementary material for: Footwear and Foam Surface Alter Gait Initiation of Typical Subjects
Source: PLoS One. 2015 Aug 13;10(8):e0135821. doi: 10.1371/journal.pone.0135821 (PMC4536224; doi:10.1371/journal.pone.0135821)
Supplement: S1 Dataset — (ZIP) [file pone.0135821.s001.zip › 6_foam_av1_02.txt]

   1.5804200000000000e+01   4.1770000000000002e-01   3.1199560000000002e+02   3.3607000000000000e+00   3.0593399999999999e+01  -2.2277000000000000e+00  -1.4360099999999999e+01  -2.4015000000000000e+00   3.3666180000000003e+02  -5.7799999999999996e-01  -3.5784399999999998e+01   1.8269000000000000e+00
   1.5583800000000000e+01   2.1980000000000000e-01   3.1070890000000003e+02   3.2843000000000000e+00   3.0517299999999999e+01  -2.1751000000000000e+00  -1.4404500000000001e+01  -3.0017999999999998e+00   3.3674880000000002e+02  -6.7430000000000001e-01  -3.5851700000000001e+01   1.8357000000000001e+00
   1.5694000000000001e+01   4.3969999999999998e-01   3.1113780000000003e+02   3.3033999999999999e+00   3.0526800000000001e+01  -2.2321000000000000e+00  -1.4382300000000001e+01  -2.5348999999999999e+00   3.3631349999999998e+02  -6.4539999999999997e-01  -3.5793999999999997e+01   1.7605000000000000e+00
   1.5539700000000000e+01   3.0780000000000002e-01   3.0942210000000000e+02   3.2366000000000001e+00   3.0355499999999999e+01  -2.2233000000000001e+00  -1.4404500000000001e+01  -2.5571000000000002e+00   3.3657470000000001e+02  -7.3209999999999997e-01  -3.5880600000000001e+01   1.8357000000000001e+00
   1.5363400000000000e+01   6.3749999999999996e-01   3.0830689999999998e+02   3.3224999999999998e+00   3.0346000000000000e+01  -2.2452000000000001e+00  -1.4426700000000000e+01  -2.7572000000000001e+00   3.3657470000000001e+02  -7.8990000000000005e-01  -3.5890200000000000e+01   1.7870999999999999e+00
   1.5517700000000000e+01   3.7369999999999998e-01   3.0744909999999999e+02   3.2652000000000001e+00   3.0231800000000000e+01  -2.2277000000000000e+00  -1.4693099999999999e+01  -2.6459999999999999e+00   3.3796769999999998e+02  -6.9359999999999999e-01  -3.5947899999999997e+01   1.8091999999999999e+00
   1.5275200000000000e+01   3.9570000000000000e-01   3.0624810000000002e+02   3.3893000000000000e+00   3.0146200000000000e+01  -2.2584000000000000e+00  -1.4626500000000000e+01  -2.5125999999999999e+00   3.3840300000000002e+02  -8.3809999999999996e-01  -3.6073000000000000e+01   1.7870999999999999e+00
   1.4878399999999999e+01   6.3749999999999996e-01   3.0547609999999997e+02   3.3033999999999999e+00   3.0003399999999999e+01  -2.2145000000000001e+00  -1.4604300000000000e+01  -2.7572000000000001e+00   3.3901240000000001e+02  -8.3809999999999996e-01  -3.6178899999999999e+01   1.7517000000000000e+00
   1.5231100000000000e+01   7.0350000000000001e-01   3.0401769999999999e+02   3.3224999999999998e+00   2.9917800000000000e+01  -2.2934999999999999e+00  -1.4759600000000001e+01  -2.6905000000000001e+00   3.3988299999999998e+02  -9.0549999999999997e-01  -3.6178899999999999e+01   1.7870999999999999e+00
   1.5010700000000000e+01   7.4739999999999995e-01   3.0264519999999999e+02   3.3893000000000000e+00   2.9775099999999998e+01  -2.1970000000000001e+00  -1.4914999999999999e+01  -3.0684999999999998e+00   3.3997010000000000e+02  -1.0114000000000001e+00  -3.6380899999999997e+01   1.7959000000000001e+00
   1.4680099999999999e+01   4.8359999999999997e-01   3.0041480000000001e+02   3.3416000000000001e+00   2.9613299999999999e+01  -2.2408000000000001e+00  -1.4892799999999999e+01  -3.1352000000000002e+00   3.4118889999999999e+02  -1.0306999999999999e+00  -3.6380899999999997e+01   1.8269000000000000e+00
   1.4834400000000000e+01   6.5949999999999998e-01   2.9981430000000000e+02   3.3224999999999998e+00   2.9413399999999999e+01  -2.2321000000000000e+00  -1.5003800000000000e+01  -3.0463000000000000e+00   3.4266890000000001e+02  -1.0500000000000000e+00  -3.6467500000000001e+01   1.7782000000000000e+00
   1.4591900000000001e+01   7.6939999999999997e-01   2.9784129999999999e+02   3.3512000000000000e+00   2.9280200000000001e+01  -2.2277000000000000e+00  -1.4937200000000001e+01  -3.3353000000000002e+00   3.4327830000000000e+02  -1.1848000000000001e+00  -3.6534900000000000e+01   1.8269000000000000e+00
   1.4305300000000001e+01   9.0129999999999999e-01   2.9492469999999997e+02   3.4371000000000000e+00   2.9070900000000002e+01  -2.2189000000000001e+00  -1.5247900000000000e+01  -3.0240000000000000e+00   3.4397480000000002e+02  -1.1173999999999999e+00  -3.6679200000000002e+01   1.8225000000000000e+00
   1.4084899999999999e+01   5.7160000000000000e-01   2.9260849999999999e+02   3.4083999999999999e+00   2.8814000000000000e+01  -2.2101999999999999e+00  -1.5292299999999999e+01  -3.0908000000000002e+00   3.4484539999999998e+02  -1.2330000000000001e+00  -3.6640700000000002e+01   1.8136000000000001e+00
   1.4062900000000001e+01   4.3969999999999998e-01   2.9149329999999998e+02   3.2843000000000000e+00   2.8690200000000001e+01  -2.2496000000000000e+00  -1.5736200000000000e+01  -3.1130000000000000e+00   3.4536779999999999e+02  -1.3486000000000000e+00  -3.6775399999999998e+01   1.7959000000000001e+00
   1.3820399999999999e+01   3.5170000000000001e-01   2.8823349999999999e+02   3.2652000000000001e+00   2.8395299999999999e+01  -2.2452000000000001e+00  -1.5780600000000000e+01  -3.0463000000000000e+00   3.4623840000000001e+02  -1.3197000000000001e+00  -3.6929400000000001e+01   1.7561000000000000e+00
   1.3445700000000000e+01   3.0780000000000002e-01   2.8600310000000002e+02   3.3416000000000001e+00   2.8109800000000000e+01  -2.2014000000000000e+00  -1.6180099999999999e+01  -3.0684999999999998e+00   3.4797960000000000e+02  -1.4449000000000001e+00  -3.7064100000000003e+01   1.7782000000000000e+00
   1.3137100000000000e+01   2.4179999999999999e-01   2.8420170000000002e+02   3.1698000000000000e+00   2.8005099999999999e+01  -2.2189000000000001e+00  -1.6246700000000001e+01  -3.3576000000000001e+00   3.4989490000000001e+02  -1.5411999999999999e+00  -3.7218100000000000e+01   1.7427999999999999e+00
   1.3004899999999999e+01   2.6379999999999998e-01   2.8128500000000003e+02   3.1983999999999999e+00   2.7767199999999999e+01  -2.2145000000000001e+00  -1.6446500000000000e+01  -3.1130000000000000e+00   3.5154910000000001e+02  -1.6472000000000000e+00  -3.7468200000000003e+01   1.7252000000000001e+00
   1.2894600000000001e+01   3.0780000000000002e-01   2.7888310000000001e+02   3.0647000000000002e+00   2.7519800000000000e+01  -2.1926000000000001e+00  -1.6912500000000001e+01  -3.3797999999999999e+00   3.5398669999999998e+02  -1.7339000000000000e+00  -3.7631799999999998e+01   1.7162999999999999e+00
   1.2321600000000000e+01   4.8359999999999997e-01   2.7682429999999999e+02   2.9883999999999999e+00   2.7234300000000001e+01  -2.2101999999999999e+00  -1.7245500000000000e+01  -3.8690000000000002e+00   3.5555380000000002e+02  -1.9361999999999999e+00  -3.7958900000000000e+01   1.6720999999999999e+00
   1.2101100000000001e+01   6.1550000000000005e-01   2.7390760000000000e+02   2.9502000000000002e+00   2.6958400000000001e+01  -2.1795000000000000e+00  -1.7489599999999999e+01  -3.5131999999999999e+00   3.5868799999999999e+02  -2.1192000000000002e+00  -3.8045499999999997e+01   1.6455000000000000e+00
   1.1836600000000001e+01   4.8359999999999997e-01   2.7159150000000000e+02   2.8738000000000001e+00   2.6901299999999999e+01  -2.1838000000000002e+00  -1.7822500000000002e+01  -3.6688999999999998e+00   3.6008100000000002e+02  -2.2444000000000002e+00  -3.8391900000000000e+01   1.6234000000000000e+00
   1.1461900000000000e+01   6.3749999999999996e-01   2.6858900000000000e+02   2.7210000000000001e+00   2.6549199999999999e+01  -2.2145000000000001e+00  -1.8577200000000001e+01  -4.0468999999999999e+00   3.6338920000000002e+02  -2.4371000000000000e+00  -3.8613199999999999e+01   1.6101000000000001e+00
   1.1175400000000000e+01   1.0112000000000001e+00   2.6541500000000002e+02   2.6827999999999999e+00   2.6292300000000001e+01  -2.1619000000000002e+00  -1.9065500000000000e+01  -3.9357000000000002e+00   3.6591399999999999e+02  -2.7839000000000000e+00  -3.8767200000000003e+01   1.4906999999999999e+00
   1.0844700000000000e+01   8.1340000000000001e-01   2.6318470000000002e+02   2.6541999999999999e+00   2.6073399999999999e+01  -2.1751000000000000e+00  -1.9531500000000001e+01  -4.3582000000000001e+00   3.6835169999999999e+02  -2.9765000000000001e+00  -3.9065500000000000e+01   1.4244000000000001e+00
   1.0866800000000000e+01   5.2759999999999996e-01   2.5906700000000001e+02   2.4918999999999998e+00   2.5902100000000001e+01  -2.1838000000000002e+00  -2.0130800000000001e+01  -4.5361000000000002e+00   3.7017989999999998e+02  -3.1499000000000001e+00  -3.9392600000000002e+01   1.4021999999999999e+00
   1.0536099999999999e+01   2.4179999999999999e-01   2.5717980000000000e+02   2.2246000000000001e+00   2.5530999999999999e+01  -2.1619000000000002e+00  -2.0952000000000002e+01  -4.2469999999999999e+00   3.7279180000000002e+02  -3.4003999999999999e+00  -3.9613900000000001e+01   1.2917000000000001e+00
   9.9410000000000007e+00   1.3189999999999999e-01   2.5426310000000001e+02   2.0145000000000000e+00   2.5274100000000001e+01  -2.0785999999999998e+00  -2.1573499999999999e+01  -4.5804999999999998e+00   3.7496830000000000e+02  -3.6219000000000001e+00  -3.9864100000000001e+01   1.2606999999999999e+00
   9.4780999999999995e+00  -2.1999999999999999e-02   2.5117490000000001e+02   1.8140000000000001e+00   2.4979099999999999e+01  -2.0785999999999998e+00  -2.2505700000000001e+01  -4.7807000000000004e+00   3.7801540000000000e+02  -3.8241999999999998e+00  -4.0229700000000001e+01   1.1545000000000001e+00
   9.2576999999999998e+00  -3.9570000000000000e-01   2.4765780000000001e+02   1.5276000000000001e+00   2.4788799999999998e+01  -2.0347000000000000e+00  -2.2994000000000000e+01  -4.5804999999999998e+00   3.8097539999999998e+02  -4.0747000000000000e+00  -4.0451099999999997e+01   1.0882000000000001e+00
   9.2576999999999998e+00  -3.9570000000000000e-01   2.4551320000000001e+02   1.4226000000000001e+00   2.4522300000000001e+01  -2.0040000000000000e+00  -2.3681999999999999e+01  -5.1142000000000003e+00   3.8228129999999999e+02  -4.3250999999999999e+00  -4.0653100000000002e+01   1.0571999999999999e+00
   9.3238000000000003e+00  -4.3969999999999998e-01   2.4276810000000000e+02   1.2316000000000000e+00   2.4370100000000001e+01  -1.9953000000000001e+00  -2.4414400000000001e+01  -5.0697000000000001e+00   3.8567669999999998e+02  -4.6237000000000004e+00  -4.0903300000000002e+01   9.3340000000000001e-01
   9.1034000000000006e+00  -4.6170000000000000e-01   2.4096670000000000e+02   9.9290000000000000e-01   2.3998899999999999e+01  -1.9734000000000000e+00  -2.4969300000000000e+01  -5.6033999999999997e+00   3.8794020000000000e+02  -4.7971000000000004e+00  -4.1259300000000003e+01   8.3599999999999997e-01
   9.0593000000000004e+00  -6.8149999999999999e-01   2.3770689999999999e+02   9.5469999999999999e-01   2.3760999999999999e+01  -1.8549000000000000e+00  -2.5723900000000000e+01  -5.7590000000000003e+00   3.9107440000000003e+02  -5.1920999999999999e+00  -4.1499899999999997e+01   7.2989999999999999e-01
   9.1254000000000008e+00  -8.3540000000000003e-01   2.3461869999999999e+02   8.1150000000000000e-01   2.3580200000000001e+01  -1.9119999999999999e+00  -2.6589500000000001e+01  -6.0926000000000000e+00   3.9481799999999998e+02  -5.5003000000000002e+00  -4.1798099999999998e+01   6.8120000000000003e-01
   9.0373000000000001e+00  -7.9139999999999999e-01   2.3247409999999999e+02   7.1609999999999996e-01   2.3351900000000001e+01  -1.8769000000000000e+00  -2.7077800000000000e+01  -6.3372000000000002e+00   3.9751679999999999e+02  -5.8567000000000000e+00  -4.2221499999999999e+01   5.7509999999999994e-01
   8.8609000000000009e+00  -8.3540000000000003e-01   2.3024369999999999e+02   4.8690000000000000e-01   2.3104399999999998e+01  -1.7936000000000001e+00  -2.7943400000000000e+01  -7.0265000000000004e+00   4.0099930000000001e+02  -6.2035000000000000e+00  -4.2404299999999999e+01   4.9540000000000001e-01
   8.9490999999999996e+00  -1.1431000000000000e+00   2.2741280000000000e+02   3.2460000000000000e-01   2.2818999999999999e+01  -1.8286000000000000e+00  -2.8609300000000001e+01  -7.4267000000000003e+00   4.0361110000000002e+02  -6.6177000000000001e+00  -4.2741100000000003e+01   4.6889999999999998e-01
   8.9710999999999999e+00  -9.0129999999999999e-01   2.2561140000000000e+02   1.3370000000000001e-01   2.2609600000000000e+01  -1.7891999999999999e+00  -2.9252900000000000e+01  -7.8270000000000000e+00   4.0587459999999999e+02  -6.9260000000000002e+00  -4.3068300000000001e+01   3.1409999999999999e-01
   8.9710999999999999e+00  -1.2091000000000001e+00   2.2252310000000000e+02   9.4999999999999998e-03   2.2305099999999999e+01  -1.7408999999999999e+00  -2.9963200000000001e+01  -8.3384000000000000e+00   4.0857350000000002e+02  -7.3402000000000003e+00  -4.3251100000000001e+01   2.5209999999999999e-01
   8.8389000000000006e+00  -1.1871000000000000e+00   2.2012119999999999e+02  -6.6799999999999998e-02   2.2067200000000000e+01  -1.7145999999999999e+00  -3.0384899999999998e+01  -8.9832000000000001e+00   4.1083710000000002e+02  -7.5713999999999997e+00  -4.3491599999999998e+01   1.7249999999999999e-01
   8.6184999999999992e+00  -1.1431000000000000e+00   2.1883439999999999e+02  -1.6230000000000000e-01   2.2019600000000001e+01  -1.7497000000000000e+00  -3.1183900000000001e+01  -9.4056999999999995e+00   4.1344889999999998e+02  -7.9085000000000001e+00  -4.3741799999999998e+01   4.4200000000000003e-02
   8.6184999999999992e+00  -1.2311000000000001e+00   2.1634670000000000e+02  -4.1049999999999998e-01   2.1781700000000001e+01  -1.6752000000000000e+00  -3.1827500000000001e+01  -9.9392999999999994e+00   4.1597359999999998e+02  -8.2456999999999994e+00  -4.3934199999999997e+01  -8.8000000000000005e-03
   8.3759999999999994e+00  -1.6268000000000000e+00   2.1497420000000000e+02  -5.4420000000000002e-01   2.1572399999999998e+01  -1.6619999999999999e+00  -3.1960699999999999e+01  -1.0495200000000001e+01   4.1762779999999998e+02  -8.6310000000000002e+00  -4.4117100000000001e+01  -1.5479999999999999e-01
   8.7065999999999999e+00  -1.8686000000000000e+00   2.1343010000000001e+02  -7.6380000000000003e-01   2.1477200000000000e+01  -1.6269000000000000e+00  -3.2626600000000003e+01  -1.0962199999999999e+01   4.2128429999999997e+02  -8.9007000000000005e+00  -4.4367199999999997e+01  -2.3000000000000001e-01
   8.5523000000000007e+00  -1.8246000000000000e+00   2.1077080000000001e+02  -7.4470000000000003e-01   2.1382100000000001e+01  -1.6269000000000000e+00  -3.3070500000000003e+01  -1.1495799999999999e+01   4.2319959999999998e+02  -9.3148999999999997e+00  -4.4501899999999999e+01  -2.8310000000000002e-01
   8.6184999999999992e+00  -2.1324000000000001e+00   2.0879769999999999e+02  -1.0407000000000000e+00   2.1172699999999999e+01  -1.6181000000000001e+00  -3.3647500000000001e+01  -1.1873799999999999e+01   4.2520200000000000e+02  -9.6809999999999992e+00  -4.4780999999999999e+01  -3.3620000000000000e-01
   8.4200999999999997e+00  -2.1983999999999999e+00   2.0819720000000001e+02  -1.1361000000000001e+00   2.1058499999999999e+01  -1.6050000000000000e+00  -3.4202399999999997e+01  -1.2340800000000000e+01   4.2729140000000001e+02  -1.0085500000000000e+01  -4.4973399999999998e+01  -4.3790000000000001e-01
   8.3759999999999994e+00  -2.4841000000000002e+00   2.0673890000000000e+02  -1.4130000000000000e+00   2.0972899999999999e+01  -1.5699000000000001e+00  -3.4579700000000003e+01  -1.3296900000000001e+01   4.2981619999999998e+02  -1.0538300000000000e+01  -4.5242800000000003e+01  -4.8220000000000002e-01
   8.1997000000000000e+00  -2.9238000000000000e+00   2.0648159999999999e+02  -1.6231000000000000e+00   2.0906300000000002e+01  -1.5173000000000001e+00  -3.5245600000000003e+01  -1.3652699999999999e+01   4.3120909999999998e+02  -1.0885100000000000e+01  -4.5329400000000000e+01  -5.7950000000000002e-01
   8.0894999999999992e+00  -3.2755999999999998e+00   2.0519479999999999e+02  -1.7281000000000000e+00   2.0706499999999998e+01  -1.5304000000000000e+00  -3.5645099999999999e+01  -1.4230800000000000e+01   4.3268920000000003e+02  -1.1212600000000000e+01  -4.5483400000000003e+01  -6.6790000000000005e-01
   8.1114999999999995e+00  -3.4954000000000001e+00   2.0510900000000001e+02  -1.9954000000000001e+00   2.0734999999999999e+01  -1.4383999999999999e+00  -3.5756000000000000e+01  -1.5120200000000001e+01   4.3477859999999998e+02  -1.1549700000000000e+01  -4.5752800000000001e+01  -7.5200000000000000e-01
   7.9352000000000000e+00  -3.8031999999999999e+00   2.0399379999999999e+02  -2.2532000000000001e+00   2.0611300000000000e+01  -1.4471000000000001e+00  -3.6510700000000000e+01  -1.5453799999999999e+01   4.3660690000000000e+02  -1.1944699999999999e+01  -4.5839399999999998e+01  -8.3599999999999997e-01
   7.8689999999999998e+00  -4.1989000000000001e+00   2.0270710000000000e+02  -2.5205000000000002e+00   2.0754000000000001e+01  -1.3682000000000001e+00  -3.6999000000000002e+01  -1.5631700000000000e+01   4.3860930000000002e+02  -1.2281800000000000e+01  -4.5858600000000003e+01  -8.7580000000000002e-01
   7.6927000000000003e+00  -4.3967000000000001e+00   2.0279290000000000e+02  -2.6637000000000000e+00   2.0668399999999998e+01  -1.3813000000000000e+00  -3.7753599999999999e+01  -1.6254300000000001e+01   4.3974099999999999e+02  -1.2541900000000000e+01  -4.5983699999999999e+01  -9.1569999999999996e-01
   7.6044999999999998e+00  -4.8803999999999998e+00   2.0270710000000000e+02  -2.9215000000000000e+00   2.0658899999999999e+01  -1.3243000000000000e+00  -3.7931199999999997e+01  -1.6654499999999999e+01   4.4052460000000002e+02  -1.2907900000000000e+01  -4.6060699999999997e+01  -1.0395000000000001e+00
   7.6265999999999998e+00  -5.3639999999999999e+00   2.0279290000000000e+02  -3.2366000000000001e+00   2.0601800000000001e+01  -1.3024000000000000e+00  -3.8463799999999999e+01  -1.7121500000000001e+01   4.4165640000000002e+02  -1.3216200000000001e+01  -4.6041499999999999e+01  -1.1634000000000000e+00
   7.5605000000000002e+00  -5.6936999999999998e+00   2.0167769999999999e+02  -3.4466000000000001e+00   2.0792100000000001e+01  -1.2673000000000001e+00  -3.9284999999999997e+01  -1.7699600000000000e+01   4.4252699999999999e+02  -1.3572600000000000e+01  -4.6118400000000001e+01  -1.1721999999999999e+00
   7.3841000000000001e+00  -6.0235000000000003e+00   2.0313600000000000e+02  -3.7235000000000000e+00   2.0744499999999999e+01  -1.2761000000000000e+00  -3.9529200000000003e+01  -1.8033100000000001e+01   4.4304930000000002e+02  -1.3813400000000000e+01  -4.6185800000000000e+01  -1.2385999999999999e+00
   7.4062000000000001e+00  -6.2214000000000000e+00   2.0253550000000001e+02  -4.0004000000000000e+00   2.0716000000000001e+01  -1.1533000000000000e+00  -3.9862099999999998e+01  -1.8455600000000000e+01   4.4357170000000002e+02  -1.4015700000000001e+01  -4.6176200000000001e+01  -1.2827999999999999e+00
   7.3399999999999999e+00  -6.5951000000000004e+00   2.0296440000000001e+02  -4.2582000000000004e+00   2.0792100000000001e+01  -1.1620999999999999e+00  -4.0616700000000002e+01  -1.8744700000000002e+01   4.4452940000000001e+02  -1.4266200000000000e+01  -4.6243499999999997e+01  -1.3669000000000000e+00
   7.0313999999999997e+00  -6.9248000000000003e+00   2.0279290000000000e+02  -4.4778000000000002e+00   2.0849200000000000e+01  -1.1928000000000001e+00  -4.0905299999999997e+01  -1.9189399999999999e+01   4.4435520000000002e+02  -1.4497299999999999e+01  -4.6233899999999998e+01  -1.4332000000000000e+00
   7.2739000000000003e+00  -6.9687999999999999e+00   2.0347909999999999e+02  -4.7832999999999997e+00   2.0811100000000000e+01  -1.1137999999999999e+00  -4.1504500000000000e+01  -1.9611899999999999e+01   4.4452940000000001e+02  -1.4641800000000000e+01  -4.6089599999999997e+01  -1.4685999999999999e+00
   7.2298000000000000e+00  -7.2986000000000004e+00   2.0425120000000001e+02  -5.0124000000000004e+00   2.0982399999999998e+01  -1.0919000000000001e+00  -4.1682099999999998e+01  -1.9812000000000001e+01   4.4513880000000000e+02  -1.4776700000000000e+01  -4.6060699999999997e+01  -1.4863000000000000e+00
   7.2739000000000003e+00  -7.9581000000000000e+00   2.0442280000000000e+02  -5.2320000000000002e+00   2.1106100000000001e+01  -1.0831000000000000e+00  -4.2303600000000003e+01  -2.0078800000000001e+01   4.4452940000000001e+02  -1.4901899999999999e+01  -4.5993400000000001e+01  -1.5924000000000000e+00
   7.2077999999999998e+00  -7.8041999999999998e+00   2.0510900000000001e+02  -5.3369999999999997e+00   2.1087100000000000e+01  -1.0129999999999999e+00  -4.2547699999999999e+01  -2.0412299999999998e+01   4.4391989999999998e+02  -1.5036799999999999e+01  -4.5897100000000002e+01  -1.6676000000000000e+00
   7.2958999999999996e+00  -7.9800000000000004e+00   2.0631000000000000e+02  -5.6330000000000000e+00   2.1229800000000001e+01  -9.8229999999999995e-01  -4.3124800000000000e+01  -2.0879300000000001e+01   4.4452940000000001e+02  -1.5162000000000001e+01  -4.5839399999999998e+01  -1.7119000000000000e+00
   7.4501999999999997e+00  -8.2218999999999998e+00   2.0691050000000001e+02  -5.8430000000000000e+00   2.1258400000000002e+01  -9.6040000000000003e-01  -4.3346699999999998e+01  -2.1146100000000001e+01   4.4348460000000000e+02  -1.5210200000000000e+01  -4.5704700000000003e+01  -1.7782000000000000e+00
   7.5164000000000000e+00  -8.7055000000000007e+00   2.0776830000000001e+02  -6.0530999999999997e+00   2.1420100000000001e+01  -9.5160000000000000e-01  -4.3479900000000001e+01  -2.1412900000000000e+01   4.4243990000000002e+02  -1.5325799999999999e+01  -4.5627699999999997e+01  -1.7915000000000001e+00
   7.4062000000000001e+00  -8.5516000000000005e+00   2.0854040000000001e+02  -6.2630999999999997e+00   2.1572399999999998e+01  -9.0769999999999995e-01  -4.4012599999999999e+01  -2.1679800000000000e+01   4.4243990000000002e+02  -1.5316100000000000e+01  -4.5415999999999997e+01  -1.8269000000000000e+00
   7.6265999999999998e+00  -8.7714999999999996e+00   2.1128550000000001e+02  -6.4253999999999998e+00   2.1762699999999999e+01  -8.6829999999999996e-01  -4.4434300000000000e+01  -2.2057800000000000e+01   4.4200459999999998e+02  -1.5296900000000001e+01  -4.5406399999999998e+01  -1.8799999999999999e+00
   7.8250000000000002e+00  -8.8154000000000003e+00   2.1162860000000001e+02  -6.6449999999999996e+00   2.1772200000000002e+01  -9.3840000000000001e-01  -4.4722799999999999e+01  -2.2391300000000001e+01   4.4069869999999997e+02  -1.5393200000000000e+01  -4.5127400000000002e+01  -1.9375000000000000e+00
   7.8029000000000002e+00  -9.2990999999999993e+00   2.1411630000000000e+02  -6.8933000000000000e+00   2.2067200000000000e+01  -8.5950000000000004e-01  -4.5299900000000001e+01  -2.2680399999999999e+01   4.3965400000000000e+02  -1.5277600000000000e+01  -4.4954200000000000e+01  -1.9462999999999999e+00
   7.7808999999999999e+00  -9.1671999999999993e+00   2.1600360000000001e+02  -7.1032999999999999e+00   2.2228999999999999e+01  -8.4199999999999997e-01  -4.5543999999999997e+01  -2.3013900000000000e+01   4.3808690000000001e+02  -1.5383599999999999e+01  -4.4838700000000003e+01  -2.0171000000000001e+00
   7.9131000000000000e+00  -9.3870000000000005e+00   2.1729030000000000e+02  -7.1509999999999998e+00   2.2371700000000001e+01  -8.0249999999999999e-01  -4.5521799999999999e+01  -2.3903300000000002e+01   4.3721629999999999e+02  -1.5393200000000000e+01  -4.4636600000000001e+01  -2.1143999999999998e+00
   8.1334999999999997e+00  -9.6067999999999998e+00   2.2020699999999999e+02  -7.3419999999999996e+00   2.2733300000000000e+01  -7.4550000000000005e-01  -4.5854700000000001e+01  -2.4081199999999999e+01   4.3521390000000002e+02  -1.5296900000000001e+01  -4.4415300000000002e+01  -2.1055999999999999e+00
   8.0894999999999992e+00  -9.6288000000000000e+00   2.2209420000000000e+02  -7.6665999999999999e+00   2.2980699999999999e+01  -7.7180000000000004e-01  -4.6121099999999998e+01  -2.4592600000000001e+01   4.3312450000000001e+02  -1.5258300000000000e+01  -4.4174799999999998e+01  -2.1808000000000001e+00
   8.3099000000000007e+00  -9.7606999999999999e+00   2.2501089999999999e+02  -7.8003000000000000e+00   2.3266200000000001e+01  -7.1479999999999999e-01  -4.6209899999999998e+01  -2.5126300000000001e+01   4.3173149999999998e+02  -1.5094600000000000e+01  -4.4059300000000000e+01  -2.2206000000000001e+00
   8.6625999999999994e+00  -1.0244400000000001e+01   2.2878540000000001e+02  -8.1249000000000002e+00   2.3561199999999999e+01  -7.4109999999999998e-01  -4.6542800000000000e+01  -2.5459800000000001e+01   4.2885849999999999e+02  -1.4882700000000000e+01  -4.3732199999999999e+01  -2.2029000000000001e+00
   8.6404999999999994e+00  -1.0354300000000000e+01   2.3273140000000001e+02  -8.3922000000000008e+00   2.3894300000000001e+01  -6.1390000000000000e-01  -4.6520600000000002e+01  -2.5615500000000001e+01   4.2737849999999997e+02  -1.4641800000000000e+01  -4.3433900000000001e+01  -2.2471000000000001e+00
   8.7948000000000004e+00  -1.0640100000000000e+01   2.3633430000000001e+02  -8.7167999999999992e+00   2.4217800000000000e+01  -6.2270000000000003e-01  -4.6653799999999997e+01  -2.5571000000000002e+01   4.2555020000000002e+02  -1.4343200000000000e+01  -4.3183700000000002e+01  -2.1985000000000001e+00
   9.1475000000000009e+00  -1.0969799999999999e+01   2.4113820000000001e+02  -8.8123000000000005e+00   2.4864899999999999e+01  -5.6130000000000002e-01  -4.6564999999999998e+01  -2.5637699999999999e+01   4.2154550000000000e+02  -1.3977200000000000e+01  -4.2741100000000003e+01  -2.2339000000000002e+00
   9.2576999999999998e+00  -1.1343500000000001e+01   2.4611369999999999e+02  -9.1655999999999995e+00   2.5274100000000001e+01  -4.5610000000000001e-01  -4.6320799999999998e+01  -2.5593200000000000e+01   4.1858539999999999e+02  -1.3553300000000000e+01  -4.2567900000000002e+01  -2.1852000000000000e+00
   9.8308000000000000e+00  -1.1739200000000000e+01   2.5143230000000000e+02  -9.4520000000000000e+00   2.5883099999999999e+01  -4.4729999999999998e-01  -4.6121099999999998e+01  -2.5837800000000001e+01   4.1519009999999997e+02  -1.3235500000000000e+01  -4.2057899999999997e+01  -2.1587000000000001e+00
   1.0161400000000000e+01  -1.1849200000000000e+01   2.5786610000000002e+02  -9.6334000000000000e+00   2.6482600000000001e+01  -3.8150000000000001e-01  -4.6010100000000001e+01  -2.5971299999999999e+01   4.1266530000000000e+02  -1.2561199999999999e+01  -4.1730800000000002e+01  -2.1497999999999999e+00
   1.0646300000000000e+01  -1.2003000000000000e+01   2.6267000000000002e+02  -9.9292999999999996e+00   2.6996400000000001e+01  -3.0700000000000000e-01  -4.5655000000000001e+01  -2.5993500000000001e+01   4.0987939999999998e+02  -1.2069900000000001e+01  -4.1259300000000003e+01  -2.0878999999999999e+00
   1.1087199999999999e+01  -1.2838400000000000e+01   2.6944690000000003e+02  -1.0225300000000001e+01   2.7643500000000000e+01  -1.9730000000000000e-01  -4.5122300000000003e+01  -2.6038000000000000e+01   4.0439460000000003e+02  -1.1434100000000001e+01  -4.0845599999999997e+01  -2.0701999999999998e+00
   1.1770500000000000e+01  -1.2970300000000000e+01   2.7519439999999997e+02  -1.0588100000000001e+01   2.8262000000000000e+01  -1.3589999999999999e-01  -4.4456499999999998e+01  -2.5882300000000001e+01   4.0030279999999999e+02  -1.0856199999999999e+01  -4.0287500000000001e+01  -1.9773000000000001e+00
   1.2365600000000001e+01  -1.3146200000000000e+01   2.8265760000000000e+02  -1.0931800000000001e+01   2.8918600000000001e+01  -1.2280000000000001e-01  -4.3901600000000002e+01  -2.6015699999999999e+01   3.9542739999999998e+02  -1.0095200000000000e+01  -3.9835200000000000e+01  -1.9331000000000000e+00
   1.2850600000000000e+01  -1.3563900000000000e+01   2.9037810000000002e+02  -1.1285100000000000e+01   2.9765499999999999e+01  -4.4000000000000003e-03  -4.3257899999999999e+01  -2.5793399999999998e+01   3.9055200000000002e+02  -9.1799999999999997e+00  -3.9161700000000003e+01  -1.8533999999999999e+00
   1.3511799999999999e+01  -1.4091500000000000e+01   2.9844180000000000e+02  -1.1533300000000001e+01   3.0479199999999999e+01   1.0960000000000000e-01  -4.2769599999999997e+01  -2.5304200000000002e+01   3.8471899999999999e+02  -8.2553000000000001e+00  -3.8536299999999997e+01  -1.7340000000000000e+00
   1.4106999999999999e+01  -1.4267300000000001e+01   3.0736329999999998e+02  -1.1857900000000001e+01   3.1297599999999999e+01   2.0610000000000001e-01  -4.1904000000000003e+01  -2.4970600000000001e+01   3.7784120000000001e+02  -7.2439000000000000e+00  -3.7785800000000002e+01  -1.6234000000000000e+00
   1.5120900000000001e+01  -1.4773000000000000e+01   3.1542700000000002e+02  -1.2306699999999999e+01   3.2192100000000003e+01   2.7629999999999999e-01  -4.0816499999999998e+01  -2.4659300000000002e+01   3.7070229999999998e+02  -6.2130999999999998e+00  -3.6996699999999997e+01  -1.5173000000000001e+00
   1.6333200000000001e+01  -1.5080700000000000e+01   3.2554950000000002e+02  -1.2602600000000001e+01   3.3048499999999997e+01   4.4729999999999998e-01  -4.0372599999999998e+01  -2.4059000000000001e+01   3.6495630000000000e+02  -5.0476000000000001e+00  -3.6169199999999996e+01  -1.4021999999999999e+00
   1.6972400000000000e+01  -1.5476400000000000e+01   3.3455680000000001e+02  -1.2850899999999999e+01   3.4000100000000003e+01   5.9199999999999997e-01  -3.9706699999999998e+01  -2.3191800000000001e+01   3.5729500000000002e+02  -3.7761000000000000e+00  -3.5341799999999999e+01  -1.1899000000000000e+00
   1.8295000000000002e+01  -1.6114000000000001e+01   3.4450770000000000e+02  -1.3290100000000001e+01   3.5122999999999998e+01   6.9730000000000003e-01  -3.9063099999999999e+01  -2.1724200000000000e+01   3.5033019999999999e+02  -2.2829999999999999e+00  -3.4494999999999997e+01  -9.8199999999999998e-01
   1.9264800000000001e+01  -1.6311800000000002e+01   3.5428699999999998e+02  -1.3605100000000000e+01   3.6007899999999999e+01   8.2879999999999998e-01  -3.8330700000000000e+01  -1.9900900000000000e+01   3.4397480000000002e+02  -9.3440000000000001e-01  -3.3628999999999998e+01  -7.1660000000000001e-01
   2.0455100000000002e+01  -1.7059300000000000e+01   3.6526740000000001e+02  -1.3834300000000001e+01   3.7045099999999998e+01   1.0525000000000000e+00  -3.7576000000000001e+01  -1.8500100000000000e+01   3.3640060000000000e+02   6.9359999999999999e-01  -3.2801499999999997e+01  -3.9369999999999999e-01
   2.1689499999999999e+01  -1.7498899999999999e+01   3.7581880000000001e+02  -1.4130200000000000e+01   3.8063299999999998e+01   1.0744000000000000e+00  -3.6665999999999997e+01  -1.6609999999999999e+01   3.2769459999999998e+02   2.1962999999999999e+00  -3.1897099999999998e+01  -1.2830000000000000e-01
   2.2703399999999998e+01  -1.8004600000000000e+01   3.8628440000000001e+02  -1.4512100000000000e+01   3.9119599999999998e+01   1.2191000000000001e+00  -3.6022399999999998e+01  -1.4897900000000000e+01   3.2160039999999998e+02   3.7086000000000001e+00  -3.0915600000000001e+01   1.2830000000000000e-01
   2.3827500000000001e+01  -1.8312300000000000e+01   3.9649270000000001e+02  -1.4750800000000000e+01   4.0042600000000000e+01   1.3945000000000001e+00  -3.5023600000000002e+01  -1.3007899999999999e+01   3.1298140000000001e+02   5.3076999999999996e+00  -3.0059300000000000e+01   4.2020000000000002e-01
   2.5128000000000000e+01  -1.8774000000000001e+01   4.0807350000000002e+02  -1.5037200000000000e+01   4.1146500000000003e+01   1.5085000000000000e+00  -3.4091400000000000e+01  -1.1095599999999999e+01   3.0575540000000001e+02   6.7141000000000002e+00  -2.9202900000000000e+01   7.7410000000000001e-01
   2.6626899999999999e+01  -1.9103700000000000e+01   4.1888220000000001e+02  -1.5314100000000000e+01   4.2212200000000003e+01   1.6006000000000000e+00  -3.3336799999999997e+01  -9.4278999999999993e+00   2.9905180000000001e+02   8.1396999999999995e+00  -2.8385000000000002e+01   9.7319999999999995e-01
   2.8302099999999999e+01  -1.9433499999999999e+01   4.2823270000000002e+02  -1.5581400000000000e+01   4.3125799999999998e+01   1.7847999999999999e+00  -3.2382399999999997e+01  -8.3161000000000005e+00   2.9269639999999998e+02   9.5556999999999999e+00  -2.7576799999999999e+01   1.2341000000000000e+00
   2.9999300000000002e+01  -1.9675300000000000e+01   4.3895560000000000e+02  -1.5667400000000001e+01   4.4115400000000001e+01   1.8813000000000000e+00  -3.1294899999999998e+01  -7.0487000000000002e+00   2.8520920000000001e+02   1.0846500000000001e+01  -2.6864699999999999e+01   1.4021999999999999e+00
   3.0682600000000001e+01  -2.0356800000000000e+01   4.4787709999999998e+02  -1.5915600000000000e+01   4.5143099999999997e+01   2.0785999999999998e+00  -3.0784400000000002e+01  -6.0926000000000000e+00   2.7963729999999998e+02   1.2069900000000001e+01  -2.6162299999999998e+01   1.6056999999999999e+00
   3.1476199999999999e+01  -2.1104199999999999e+01   4.5739909999999998e+02  -1.6058800000000002e+01   4.5856800000000000e+01   2.2408000000000001e+00  -3.0296099999999999e+01  -5.2253999999999996e+00   2.7371730000000002e+02   1.3206600000000000e+01  -2.5575399999999998e+01   1.7517000000000000e+00
   3.2291699999999999e+01  -2.1543900000000001e+01   4.6477650000000000e+02  -1.6144700000000000e+01   4.6817900000000002e+01   2.3504999999999998e+00  -2.9785599999999999e+01  -4.5361000000000002e+00   2.6788420000000002e+02   1.4131300000000000e+01  -2.5094300000000000e+01   1.8799999999999999e+00
   3.2423999999999999e+01  -2.2159500000000001e+01   4.7429849999999999e+02  -1.6450299999999999e+01   4.7522100000000002e+01   2.5083000000000002e+00  -2.9119800000000001e+01  -3.5131999999999999e+00   2.6326999999999998e+02   1.5123500000000000e+01  -2.4613199999999999e+01   1.9905999999999999e+00
   3.3371800000000000e+01  -2.3500499999999999e+01   4.8107549999999998e+02  -1.6717600000000001e+01   4.8292900000000003e+01   2.7408000000000001e+00  -2.8010000000000002e+01  -3.0017999999999998e+00   2.5856880000000001e+02   1.6038599999999999e+01  -2.4257200000000001e+01   2.0171000000000001e+00
   3.3261600000000001e+01  -2.4467700000000001e+01   4.8708030000000002e+02  -1.6784400000000002e+01   4.8778199999999998e+01   2.9468999999999999e+00  -2.6767099999999999e+01  -2.5348999999999999e+00   2.5499930000000001e+02   1.6780300000000000e+01  -2.3920400000000001e+01   2.1852000000000000e+00
   3.3570200000000000e+01  -2.5413000000000000e+01   4.9205579999999998e+02  -1.7061299999999999e+01   4.9510899999999999e+01   3.1046999999999998e+00  -2.5879300000000001e+01  -1.9345000000000001e+00   2.4986279999999999e+02   1.7367899999999999e+01  -2.3545100000000001e+01   2.1099999999999999e+00
   3.3944899999999997e+01  -2.6336300000000001e+01   4.9840379999999999e+02  -1.7195000000000000e+01   5.0138900000000000e+01   3.2801000000000000e+00  -2.4991499999999998e+01  -2.3125000000000000e+00   2.4533560000000000e+02   1.7608699999999999e+01  -2.3208400000000001e+01   2.0436000000000001e+00
   3.3988999999999997e+01  -2.6820000000000000e+01   5.0552379999999999e+02  -1.7357299999999999e+01   5.0767000000000003e+01   3.4599000000000002e+00  -2.6633900000000001e+01  -3.9357000000000002e+00   2.4046029999999999e+02   1.7974799999999998e+01  -2.3025500000000001e+01   1.6986000000000001e+00
   3.4033000000000001e+01  -2.8204899999999999e+01   5.1195760000000001e+02  -1.7576899999999998e+01   5.1499699999999997e+01   3.6617000000000002e+00  -2.6523000000000000e+01  -4.2469999999999999e+00   2.3575899999999999e+02   1.7917000000000002e+01  -2.2544400000000000e+01   1.8048000000000000e+00
   3.4363700000000001e+01  -2.9062300000000000e+01   5.1779089999999997e+02  -1.7748699999999999e+01   5.2289499999999997e+01   3.8064000000000000e+00  -2.4991499999999998e+01  -3.8022999999999998e+00   2.3105779999999999e+02   1.8379400000000000e+01  -2.2294300000000000e+01   1.6101000000000001e+00
   3.4451900000000002e+01  -3.0227399999999999e+01   5.2533989999999994e+02  -1.8082899999999999e+01   5.2936599999999999e+01   4.0739000000000001e+00  -2.2461300000000001e+01  -3.8022999999999998e+00   2.2400590000000000e+02   1.8388999999999999e+01  -2.2207699999999999e+01   1.5924000000000000e+00
   3.4936799999999998e+01  -3.1128799999999998e+01   5.3246000000000004e+02  -1.8245200000000001e+01   5.3735900000000001e+01   4.3018999999999998e+00  -2.0508099999999999e+01  -4.7140000000000004e+00   2.1756340000000000e+02   1.8379400000000000e+01  -2.1957500000000000e+01   1.5659000000000001e+00
   3.5311500000000002e+01  -3.2469799999999999e+01   5.4172460000000001e+02  -1.8503000000000000e+01   5.4525700000000001e+01   4.5035999999999996e+00  -1.9353999999999999e+01  -5.2920999999999996e+00   2.1173040000000000e+02   1.8379400000000000e+01  -2.1736200000000000e+01   1.4819000000000000e+00
   3.6060899999999997e+01  -3.3239199999999997e+01   5.4953089999999997e+02  -1.8779800000000002e+01   5.5268000000000001e+01   4.7404000000000002e+00  -1.7489599999999999e+01  -5.9146999999999998e+00   2.0441730000000001e+02   1.8090399999999999e+01  -2.1235800000000001e+01   1.3138000000000001e+00
   3.6854399999999998e+01  -3.4404299999999999e+01   5.5836670000000004e+02  -1.8999400000000001e+01   5.6076799999999999e+01   4.8719999999999999e+00  -1.5003800000000000e+01  -7.1821000000000002e+00   1.9492779999999999e+02   1.7714700000000001e+01  -2.0716300000000000e+01   1.1589000000000000e+00
   3.8154899999999998e+01  -3.5283700000000003e+01   5.6625879999999995e+02  -1.9209499999999998e+01   5.6819099999999999e+01   5.1219000000000001e+00  -1.2895300000000001e+01  -7.1821000000000002e+00   1.8482880000000000e+02   1.7252300000000002e+01  -2.0273599999999998e+01   9.8199999999999998e-01
   3.8970500000000001e+01  -3.6250900000000001e+01   5.7475139999999999e+02  -1.9295400000000001e+01   5.7523200000000003e+01   5.2754000000000003e+00  -1.1341600000000000e+01  -8.0047999999999995e+00   1.7560040000000001e+02   1.6693600000000000e+01  -1.9311399999999999e+01   7.9179999999999995e-01
   4.0623600000000003e+01  -3.7218200000000003e+01   5.8435910000000001e+02  -1.9457699999999999e+01   5.8379700000000000e+01   5.3937999999999997e+00  -1.0542600000000000e+01  -9.6946999999999992e+00   1.6532730000000001e+02   1.5923000000000000e+01  -1.8339600000000001e+01   5.3969999999999996e-01
   4.2210700000000003e+01  -3.8009599999999999e+01   5.9345219999999995e+02  -1.9515000000000001e+01   5.9179000000000002e+01   5.5122000000000000e+00  -9.1887000000000008e+00  -1.0095000000000001e+01   1.5496709999999999e+02   1.5046400000000000e+01  -1.7319700000000001e+01   3.5389999999999999e-01
   4.3555300000000003e+01  -3.8954900000000002e+01   6.0065809999999999e+02  -1.9581800000000001e+01   5.9892699999999998e+01   5.6086999999999998e+00  -7.5462999999999996e+00  -1.0272900000000000e+01   1.4330109999999999e+02   1.4275800000000000e+01  -1.6328600000000002e+01   7.5200000000000003e-02
   4.4965899999999998e+01  -4.0098100000000002e+01   6.0966539999999998e+02  -1.9734600000000000e+01   6.0339900000000000e+01   5.7622000000000000e+00  -6.6806999999999999e+00  -1.0806500000000000e+01   1.3180910000000000e+02   1.3254700000000000e+01  -1.5039199999999999e+01  -5.7500000000000002e-02
   4.6354599999999998e+01  -4.1021400000000000e+01   6.1644230000000005e+02  -1.9629600000000000e+01   6.1053600000000003e+01   5.8148000000000000e+00  -6.1257999999999999e+00  -1.1073399999999999e+01   1.2057840000000000e+02   1.2175800000000001e+01  -1.3721000000000000e+01  -2.4770000000000000e-01
   4.7610999999999997e+01  -4.2384399999999999e+01   6.2330499999999995e+02  -1.9658200000000001e+01   6.1529400000000003e+01   5.9813999999999998e+00  -5.4378000000000002e+00  -1.1896100000000001e+01   1.0960880000000000e+02   1.1058400000000001e+01  -1.2364300000000000e+01  -4.0699999999999997e-01
   4.9131900000000002e+01  -4.3593499999999999e+01   6.2793730000000005e+02  -1.9705900000000000e+01   6.1976599999999998e+01   6.0340999999999996e+00  -4.4390000000000001e+00  -1.2429700000000000e+01   9.6549800000000005e+01   9.8351000000000006e+00  -1.1026899999999999e+01  -5.4410000000000003e-01
   4.9969499999999996e+01  -4.4626700000000000e+01   6.3454269999999997e+02  -1.9658200000000001e+01   6.2195500000000003e+01   6.1481000000000003e+00  -4.1283000000000003e+00  -1.1829400000000000e+01   8.5667199999999994e+01   8.7850999999999999e+00  -9.6123999999999992e+00  -6.7679999999999996e-01
   5.0432400000000001e+01  -4.5857799999999997e+01   6.3788819999999998e+02  -1.9476800000000001e+01   6.2642699999999998e+01   6.2270000000000003e+00  -3.7953000000000001e+00  -1.0450799999999999e+01   7.5655299999999997e+01   7.8026000000000000e+00  -8.3808000000000007e+00  -6.1929999999999996e-01
   5.1203899999999997e+01  -4.6978900000000003e+01   6.4286369999999999e+02  -1.9572299999999998e+01   6.2890200000000000e+01   6.2709000000000001e+00  -2.9075000000000002e+00  -9.4724000000000004e+00   6.6252799999999993e+01   6.8874000000000004e+00  -7.1492000000000004e+00  -6.6790000000000005e-01
   5.1159799999999997e+01  -4.7660400000000003e+01   6.4672400000000005e+02  -1.9333600000000001e+01   6.3242199999999997e+01   6.2138999999999998e+00  -2.3527000000000000e+00  -8.5607000000000006e+00   5.6414999999999999e+01   6.0205000000000002e+00  -6.0233999999999996e+00  -5.2200000000000002e-01
   5.0696899999999999e+01  -4.8671700000000001e+01   6.4964059999999995e+02  -1.9266800000000000e+01   6.3499200000000002e+01   6.2182000000000004e+00  -2.6190000000000002e+00  -6.9820000000000002e+00   4.8231299999999997e+01   5.1439000000000004e+00  -5.0227000000000004e+00  -3.4949999999999998e-01
   5.0123800000000003e+01  -4.9045400000000001e+01   6.5144209999999998e+02  -1.9066299999999998e+01   6.3737099999999998e+01   6.1656000000000004e+00  -3.4180000000000001e+00  -4.5804999999999998e+00   4.0744199999999999e+01   4.4310999999999998e+00  -4.0412999999999997e+00  -5.7500000000000002e-02
   5.0079700000000003e+01  -4.9529000000000003e+01   6.5307200000000000e+02  -1.8904000000000000e+01   6.3756100000000004e+01   6.0252999999999997e+00  -1.2428999999999999e+00  -3.7578000000000000e+00   3.4040500000000002e+01   3.6797000000000000e+00  -3.1175000000000002e+00  -1.3710000000000000e-01
   5.0057699999999997e+01  -5.1177799999999998e+01   6.5427290000000005e+02  -1.8617500000000000e+01   6.3765599999999999e+01   6.3278999999999996e+00  -3.1960999999999999e+00  -3.0908000000000002e+00   2.8729900000000001e+01   3.1402999999999999e+00  -2.3670000000000000e+00   2.4770000000000000e-01
   4.9704999999999998e+01  -5.2452800000000003e+01   6.5453030000000001e+02  -1.8474299999999999e+01   6.3641900000000000e+01   6.4682000000000004e+00  -3.9285000000000001e+00  -4.0020000000000000e-01   2.3680399999999999e+01   2.6105000000000000e+00  -1.6741999999999999e+00   4.9099999999999999e-01
   4.9264200000000002e+01  -5.2738599999999998e+01   6.5298620000000005e+02  -1.8302499999999998e+01   6.3461100000000002e+01   6.5339999999999998e+00  -3.3957999999999999e+00   1.2452000000000001e+00   1.9066199999999998e+01   2.3889000000000000e+00  -1.1642999999999999e+00   6.8120000000000003e-01
   4.7721200000000003e+01  -5.4277500000000003e+01   6.5144209999999998e+02  -1.8044699999999999e+01   6.3308900000000001e+01   6.6612000000000000e+00  -3.4624000000000001e+00   2.3347000000000002e+00   1.5235500000000000e+01   2.0036000000000000e+00  -9.5260000000000000e-01   8.4489999999999998e-01
   4.7236300000000000e+01  -5.4893000000000001e+01   6.4946900000000005e+02  -1.7786899999999999e+01   6.3051900000000003e+01   6.7050000000000001e+00  -4.5721999999999996e+00   3.8022999999999998e+00   1.2710800000000001e+01   1.7435000000000000e+00  -4.4259999999999999e-01   1.0838000000000001e+00
   4.6707299999999996e+01  -5.5222799999999999e+01   6.4603769999999997e+02  -1.7433599999999998e+01   6.2642699999999998e+01   6.7313000000000001e+00  -5.0382999999999996e+00   3.4020999999999999e+00   1.1404900000000000e+01   1.4738000000000000e+00  -1.4430000000000001e-01   1.0838000000000001e+00
   4.5781500000000001e+01  -5.5970199999999998e+01   6.4243480000000000e+02  -1.7099499999999999e+01   6.2233600000000003e+01   6.7531999999999996e+00  -4.8829000000000002e+00   2.7795000000000001e+00   9.1412999999999993e+00   1.1558999999999999e+00   7.6999999999999999e-02   1.0439000000000001e+00
   4.5164299999999997e+01  -5.6563800000000001e+01   6.3823140000000001e+02  -1.6660299999999999e+01   6.1691200000000002e+01   6.7971000000000004e+00  -4.3280000000000003e+00   3.3130999999999999e+00   7.3131000000000004e+00   1.0210999999999999e+00   2.1170000000000000e-01   9.5989999999999998e-01
   4.4723500000000001e+01  -5.6761600000000001e+01   6.3394219999999996e+02  -1.6240200000000002e+01   6.1339100000000002e+01   6.7488999999999999e+00  -2.7300000000000000e+00   2.5348999999999999e+00   7.2260000000000000e+00   8.5729999999999995e-01   3.3679999999999999e-01   6.8120000000000003e-01
   4.4106299999999997e+01  -5.7003399999999999e+01   6.3025350000000003e+02  -1.5906100000000000e+01   6.0825200000000002e+01   6.6654999999999998e+00  -2.2860999999999998e+00   1.2674000000000001e+00   4.9623999999999997e+00   7.8990000000000005e-01   2.6939999999999997e-01   6.5910000000000002e-01
   4.3092399999999998e+01  -5.7091400000000000e+01   6.2433439999999996e+02  -1.5486000000000001e+01   6.0349400000000003e+01   6.6261000000000001e+00  -2.3083000000000000e+00   4.8920000000000002e-01   5.0495000000000001e+00   6.7430000000000001e-01   4.0410000000000001e-01   5.0870000000000004e-01
   4.2122500000000002e+01  -5.7772900000000000e+01   6.2116039999999998e+02  -1.5142300000000001e+01   5.9911700000000003e+01   6.4901000000000000e+00  -2.2195000000000000e+00   2.6679999999999998e-01   6.0072000000000001e+00   5.4910000000000003e-01   4.6189999999999998e-01   4.5119999999999999e-01
   4.1262900000000002e+01  -5.7640999999999998e+01   6.1712860000000001e+02  -1.4626700000000000e+01   5.9512000000000000e+01   6.4945000000000004e+00  -1.4871000000000001e+00  -3.3350000000000002e-01   5.3977000000000004e+00   5.3939999999999999e-01   3.7530000000000002e-01   3.5389999999999999e-01
   4.0204799999999999e+01  -5.7597000000000001e+01   6.1275360000000001e+02  -1.4130200000000000e+01   5.9093299999999999e+01   6.3586000000000000e+00  -5.5489999999999995e-01  -5.7809999999999995e-01   4.0918000000000001e+00   5.5869999999999997e-01   3.6559999999999998e-01   3.4949999999999998e-01
   3.9786000000000001e+01  -5.7772900000000000e+01   6.0906489999999997e+02  -1.3633800000000001e+01   5.8731699999999996e+01   6.1919000000000004e+00   6.6600000000000006e-02  -2.0010000000000000e-01   4.7012999999999998e+00   5.6830000000000003e-01   3.1750000000000000e-01   3.1850000000000001e-01
   3.9168900000000001e+01  -5.7728900000000003e+01   6.0494730000000004e+02  -1.3032299999999999e+01   5.8132199999999997e+01   6.1436999999999999e+00   2.8849999999999998e-01  -2.2239999999999999e-01   5.3977000000000004e+00   5.9719999999999995e-01   2.9830000000000001e-01   2.7429999999999999e-01
   3.8926400000000001e+01  -5.7948700000000002e+01   6.0151589999999999e+02  -1.2621700000000001e+01   5.7903900000000000e+01   6.0648000000000000e+00   5.3269999999999995e-01  -7.5600000000000001e-01   4.6142000000000003e+00   4.8159999999999997e-01   4.7149999999999997e-01   2.8310000000000002e-01
   3.8794100000000000e+01  -5.7750900000000001e+01   5.9885659999999996e+02  -1.1981999999999999e+01   5.7437600000000003e+01   5.9901999999999997e+00   8.6560000000000004e-01  -9.1169999999999995e-01   5.3106999999999998e+00   5.2020000000000000e-01   3.4639999999999999e-01   3.0520000000000003e-01
   3.8617800000000003e+01  -5.7882800000000003e+01   5.9594000000000005e+02  -1.1514200000000001e+01   5.7171100000000003e+01   5.8367000000000004e+00   1.1762999999999999e+00  -2.8910000000000002e-01   5.9200999999999997e+00   4.6239999999999998e-01   3.3679999999999999e-01   3.4499999999999997e-01
   3.8551699999999997e+01  -5.7684899999999999e+01   5.9268020000000001e+02  -1.0874499999999999e+01   5.6638300000000001e+01   5.7929000000000004e+00   1.7534000000000001e+00  -5.7809999999999995e-01   5.8330000000000002e+00   3.5639999999999999e-01   3.7530000000000002e-01   3.1850000000000001e-01
   3.8066800000000001e+01  -5.7882800000000003e+01   5.9044979999999998e+02  -1.0435400000000000e+01   5.6419400000000003e+01   5.6788999999999996e+00   2.4192000000000000e+00  -8.2269999999999999e-01   6.7907000000000002e+00   4.0460000000000002e-01   2.0210000000000000e-01   3.3179999999999998e-01
   3.7824300000000001e+01  -5.7684899999999999e+01   5.8761890000000005e+02  -9.7766000000000002e+00   5.6133899999999997e+01   5.5780000000000003e+00   2.7522000000000002e+00  -6.6710000000000003e-01   6.5294999999999996e+00   4.7199999999999998e-01   3.3679999999999999e-01   3.9369999999999999e-01
   3.7251199999999997e+01  -5.7619000000000000e+01   5.8444489999999996e+02  -9.2992000000000008e+00   5.5877000000000002e+01   5.5077999999999996e+00   2.7966000000000002e+00  -6.6710000000000003e-01   6.1813000000000002e+00   3.4680000000000000e-01   2.5979999999999998e-01   3.9810000000000001e-01
   3.6634000000000000e+01  -5.7531100000000002e+01   5.8358709999999996e+02  -8.6976999999999993e+00   5.5610500000000002e+01   5.4420999999999999e+00   2.8631000000000002e+00  -6.6710000000000003e-01   6.1813000000000002e+00   5.0090000000000001e-01   1.7319999999999999e-01   3.9810000000000001e-01
   3.6237299999999998e+01  -5.7970700000000001e+01   5.8161410000000001e+02  -8.1631000000000000e+00   5.5496400000000001e+01   5.3631000000000002e+00   2.6634000000000002e+00  -4.6689999999999998e-01   5.7460000000000004e+00   4.8159999999999997e-01   2.9830000000000001e-01   3.3620000000000000e-01
   3.5730300000000000e+01  -5.8256500000000003e+01   5.8101360000000000e+02  -7.7333999999999996e+00   5.5325099999999999e+01   5.2842000000000002e+00   2.3748999999999998e+00  -6.8930000000000002e-01   6.3554000000000004e+00   4.2380000000000001e-01   2.1170000000000000e-01   3.0520000000000003e-01
   3.5179200000000002e+01  -5.8410400000000003e+01   5.8024149999999997e+02  -7.2083000000000004e+00   5.5258499999999998e+01   5.2271999999999998e+00   2.1084999999999998e+00  -7.3380000000000001e-01   5.3106999999999998e+00   4.6239999999999998e-01   2.2130000000000000e-01   3.1409999999999999e-01
   3.4892699999999998e+01  -5.8893999999999998e+01   5.7972680000000003e+02  -6.7119000000000000e+00   5.5134799999999998e+01   5.1788999999999996e+00   1.8200000000000001e+00  -5.3369999999999995e-01   4.1788999999999996e+00   5.0090000000000001e-01   1.7319999999999999e-01   3.1409999999999999e-01
   3.4495899999999999e+01  -5.9641500000000001e+01   5.8049890000000005e+02  -6.2058000000000000e+00   5.5191800000000001e+01   5.1439000000000004e+00   1.6868000000000001e+00  -6.8930000000000002e-01   4.7882999999999996e+00   4.2380000000000001e-01   1.8279999999999999e-01   2.2559999999999999e-01
   3.4407800000000002e+01  -5.9993200000000002e+01   5.8092780000000005e+02  -5.5471000000000004e+00   5.5229900000000001e+01   5.1395000000000000e+00   1.4649000000000001e+00  -5.5589999999999995e-01   4.9623999999999997e+00   3.8529999999999998e-01   2.3089999999999999e-01   2.6540000000000002e-01
   3.4275500000000001e+01  -6.0147100000000002e+01   5.8169979999999998e+02  -4.9264999999999999e+00   5.5125200000000000e+01   5.0561999999999996e+00   1.4649000000000001e+00  -7.1150000000000002e-01   4.4401000000000002e+00   5.2020000000000000e-01   2.0210000000000000e-01   2.1679999999999999e-01
   3.4319600000000001e+01  -6.0564799999999998e+01   5.8161410000000001e+02  -4.1531000000000002e+00   5.4982500000000002e+01   5.0298999999999996e+00   1.2206999999999999e+00  -6.6710000000000003e-01   5.7460000000000004e+00   3.5639999999999999e-01   1.2509999999999999e-01   2.7429999999999999e-01
   3.4429800000000000e+01  -6.0564799999999998e+01   5.8152829999999994e+02  -3.6566999999999998e+00   5.4906399999999998e+01   4.9684999999999997e+00   1.1540999999999999e+00  -5.3369999999999995e-01   4.9623999999999997e+00   5.0090000000000001e-01   2.2130000000000000e-01   2.0349999999999999e-01
   3.4760399999999997e+01  -6.1224299999999999e+01   5.8187139999999999e+02  -2.8546999999999998e+00   5.4934899999999999e+01   4.8939000000000004e+00   1.4871000000000001e+00  -6.4480000000000004e-01   3.5695000000000001e+00   4.6239999999999998e-01   2.5019999999999998e-01   2.3000000000000001e-01
   3.5201300000000003e+01  -6.1026400000000002e+01   5.8281500000000005e+02  -2.0527000000000002e+00   5.4782699999999998e+01   4.7755000000000001e+00   1.1984999999999999e+00  -8.6719999999999997e-01   5.7460000000000004e+00   3.6599999999999999e-01   2.7900000000000003e-01   1.9460000000000000e-01
   3.5686199999999999e+01  -6.1312199999999997e+01   5.8230029999999999e+02  -1.1456999999999999e+00   5.4649400000000000e+01   4.7492000000000001e+00   1.3317000000000001e+00  -5.3369999999999995e-01   4.8754000000000000e+00   4.8159999999999997e-01   2.4060000000000001e-01   2.0349999999999999e-01
   3.6193199999999997e+01  -6.1444099999999999e+01   5.8375869999999998e+02  -2.9599999999999999e-01   5.4592399999999998e+01   4.7096999999999998e+00   1.3317000000000001e+00  -4.8920000000000002e-01   4.7012999999999998e+00   3.9489999999999997e-01   2.2130000000000000e-01   2.2559999999999999e-01
   3.6832400000000000e+01  -6.1773899999999998e+01   5.8530280000000005e+02   6.1099999999999999e-01   5.4592399999999998e+01   4.6395999999999997e+00   1.5536000000000001e+00  -1.1119999999999999e-01   4.4401000000000002e+00   4.5269999999999999e-01   2.1170000000000000e-01   2.5659999999999999e-01
   3.7846299999999999e+01  -6.2213600000000000e+01   5.8513120000000004e+02   1.4799000000000000e+00   5.4478200000000001e+01   4.5781999999999998e+00   1.7090000000000001e+00  -1.7790000000000000e-01   5.4847999999999999e+00   4.8159999999999997e-01   3.1750000000000000e-01   2.6540000000000002e-01
   3.8683900000000001e+01  -6.3180799999999998e+01   5.8779049999999995e+02   2.4346000000000001e+00   5.4487699999999997e+01   4.5913000000000004e+00   1.4649000000000001e+00   2.2200000000000001e-02   4.9623999999999997e+00   3.9489999999999997e-01   2.2130000000000000e-01   2.0790000000000000e-01
   3.9411299999999997e+01  -6.3774400000000000e+01   5.9019240000000002e+02   3.2269999999999999e+00   5.4535299999999999e+01   4.5606000000000000e+00   1.7534000000000001e+00  -2.2239999999999999e-01   6.0072000000000001e+00   5.0090000000000001e-01   2.3089999999999999e-01   2.5209999999999999e-01
   4.0733899999999998e+01  -6.4785600000000002e+01   5.9285170000000005e+02   4.1722000000000001e+00   5.4601900000000001e+01   4.4641999999999999e+00   1.8200000000000001e+00   0.0000000000000000e+00   5.0495000000000001e+00   3.8529999999999998e-01   2.7900000000000003e-01   2.4770000000000000e-01
   4.1747799999999998e+01  -6.5686999999999998e+01   5.9654039999999998e+02   5.1843000000000004e+00   5.4677999999999997e+01   4.5255000000000001e+00   2.0196999999999998e+00  -1.1119999999999999e-01   4.0918000000000001e+00   3.9489999999999997e-01   2.5979999999999998e-01   2.3890000000000000e-01
   4.3136400000000002e+01  -6.6478399999999993e+01   6.0005759999999998e+02   6.1677000000000000e+00   5.4877800000000001e+01   4.5124000000000004e+00   2.0419000000000000e+00  -1.5559999999999999e-01   4.9623999999999997e+00   3.6599999999999999e-01   1.4430000000000001e-01   2.4329999999999999e-01
   4.4370800000000003e+01  -6.7643500000000003e+01   6.0348889999999994e+02   7.2847000000000000e+00   5.5096699999999998e+01   4.5124000000000004e+00   1.9532000000000000e+00  -8.8900000000000007e-02   5.0495000000000001e+00   5.0090000000000001e-01   2.4060000000000001e-01   2.2559999999999999e-01
   4.5891700000000000e+01  -6.8632800000000003e+01   6.0872170000000006e+02   8.5640999999999998e+00   5.5334600000000002e+01   4.5475000000000003e+00   2.0863000000000000e+00   2.2200000000000001e-02   5.4847999999999999e+00   4.2380000000000001e-01   2.3089999999999999e-01   1.8140000000000001e-01
   4.7192200000000000e+01  -6.9688000000000002e+01   6.1283939999999996e+02   9.9483999999999995e+00   5.5772300000000001e+01   4.4992000000000001e+00   2.1084999999999998e+00  -2.2200000000000001e-02   4.7012999999999998e+00   5.7799999999999996e-01   2.5979999999999998e-01   2.2120000000000001e-01
   4.8955599999999997e+01  -7.0149600000000007e+01   6.1832950000000005e+02   1.1667000000000000e+01   5.6124400000000001e+01   4.4861000000000004e+00   2.1307000000000000e+00   2.0010000000000000e-01   5.3106999999999998e+00   4.3350000000000000e-01   2.4060000000000001e-01   2.0790000000000000e-01
   5.0013599999999997e+01  -7.0017700000000005e+01   6.2330499999999995e+02   1.3481000000000000e+01   5.6714399999999998e+01   4.3281999999999998e+00   2.0196999999999998e+00  -1.3339999999999999e-01   4.7882999999999996e+00   3.8529999999999998e-01   2.6939999999999997e-01   1.7690000000000000e-01
   5.0851199999999999e+01  -6.9863799999999998e+01   6.2870939999999996e+02   1.5190000000000000e+01   5.7332900000000002e+01   4.1923000000000004e+00   1.9310000000000000e+00  -1.3339999999999999e-01   4.7882999999999996e+00   4.6239999999999998e-01   2.6939999999999997e-01   1.5920000000000001e-01
   5.1424300000000002e+01  -7.0039699999999996e+01   6.3291279999999995e+02   1.7185400000000001e+01   5.7894300000000001e+01   4.0869999999999997e+00   1.9088000000000001e+00   0.0000000000000000e+00   5.3106999999999998e+00   3.9489999999999997e-01   2.3089999999999999e-01   1.7690000000000000e-01
   5.1688800000000001e+01  -7.0325500000000005e+01   6.3926080000000002e+02   1.9075800000000001e+01   5.8550899999999999e+01   3.9247999999999998e+00   1.8422000000000001e+00   4.4499999999999998e-02   5.3106999999999998e+00   4.5269999999999999e-01   1.7319999999999999e-01   1.8579999999999999e-01
   5.2019399999999997e+01  -7.0919100000000000e+01   6.4372149999999999e+02   2.1061699999999998e+01   5.9245600000000003e+01   3.8721999999999999e+00   1.8866000000000001e+00   2.2200000000000001e-02   4.7882999999999996e+00   4.7199999999999998e-01   2.5979999999999998e-01   1.6810000000000000e-01
   5.2195799999999998e+01  -7.1512600000000006e+01   6.4981219999999996e+02   2.3085699999999999e+01   5.9949800000000003e+01   3.7362000000000002e+00   1.9310000000000000e+00   2.2239999999999999e-01   3.9177000000000000e+00   4.0460000000000002e-01   2.2130000000000000e-01   1.8579999999999999e-01
   5.2548400000000001e+01  -7.2172100000000000e+01   6.5616020000000003e+02   2.5205300000000001e+01   6.0710999999999999e+01   3.6265999999999998e+00   1.7978000000000001e+00   1.5559999999999999e-01   4.7882999999999996e+00   4.3350000000000000e-01   2.2130000000000000e-01   1.7249999999999999e-01
   5.2305999999999997e+01  -7.2172100000000000e+01   6.6345180000000005e+02   2.7391600000000000e+01   6.1453299999999999e+01   3.4512000000000000e+00   1.9753000000000001e+00   1.5559999999999999e-01   4.3529999999999998e+00   4.6239999999999998e-01   2.2130000000000000e-01   1.2830000000000000e-01
   5.2614600000000003e+01  -7.1776399999999995e+01   6.6919929999999999e+02   2.9864400000000000e+01   6.2262099999999997e+01   3.2275000000000000e+00   2.1528999999999998e+00   2.2239999999999999e-01   4.5270999999999999e+00   4.6239999999999998e-01   2.4060000000000001e-01   1.1060000000000000e-01
   5.2702700000000000e+01  -7.1270799999999994e+01   6.7477530000000002e+02   3.2318100000000001e+01   6.2918700000000001e+01   3.0257999999999998e+00   2.0196999999999998e+00   2.6679999999999998e-01   4.6142000000000003e+00   5.2020000000000000e-01   2.1170000000000000e-01   1.9460000000000000e-01
   5.2504399999999997e+01  -7.1270799999999994e+01   6.7897870000000000e+02   3.4647700000000000e+01   6.3594299999999997e+01   2.7538999999999998e+00   1.9753000000000001e+00   2.2239999999999999e-01   5.0495000000000001e+00   4.7199999999999998e-01   1.6360000000000000e-01   1.0170000000000000e-01
   5.2085599999999999e+01  -7.1204800000000006e+01   6.8386829999999998e+02   3.6929499999999997e+01   6.4165300000000002e+01   2.5522000000000000e+00   2.2416999999999998e+00   2.4460000000000001e-01   4.9623999999999997e+00   5.3939999999999999e-01   2.4060000000000001e-01   1.1500000000000000e-01
   5.2239800000000002e+01  -7.1666499999999999e+01   6.8867219999999998e+02   3.9058599999999998e+01   6.4717200000000005e+01   2.4119000000000002e+00   2.1528999999999998e+00   2.8910000000000002e-01   4.3529999999999998e+00   4.1420000000000001e-01   2.0210000000000000e-01   1.6370000000000001e-01
   5.1975299999999997e+01  -7.1644499999999994e+01   6.9210360000000003e+02   4.1244999999999997e+01   6.5174000000000007e+01   2.2014000000000000e+00   2.1528999999999998e+00   4.4469999999999998e-01   4.1788999999999996e+00   4.4309999999999999e-01   2.2130000000000000e-01   1.3270000000000001e-01
   5.1843100000000000e+01  -7.2523899999999998e+01   6.9707899999999995e+02   4.3173600000000000e+01   6.5783000000000001e+01   2.1267999999999998e+00   2.1528999999999998e+00   5.5589999999999995e-01   5.0495000000000001e+00   4.9130000000000001e-01   2.6939999999999997e-01   1.1500000000000000e-01
   5.1512500000000003e+01  -7.3293300000000002e+01   7.0102509999999995e+02   4.5159399999999998e+01   6.6525199999999998e+01   2.0040000000000000e+00   2.3748999999999998e+00   2.6679999999999998e-01   4.3529999999999998e+00   4.7199999999999998e-01   2.1170000000000000e-01   1.2390000000000000e-01
   5.1468400000000003e+01  -7.3688999999999993e+01   7.0625789999999995e+02   4.6992500000000000e+01   6.7191299999999998e+01   1.8636999999999999e+00   2.2639000000000000e+00   5.5589999999999995e-01   5.1365999999999996e+00   3.8529999999999998e-01   2.7900000000000003e-01   1.2830000000000000e-01
   5.0542600000000000e+01  -7.3557100000000005e+01   7.0926030000000003e+02   4.8911600000000000e+01   6.7705200000000005e+01   1.7541000000000000e+00   2.1307000000000000e+00   6.8930000000000002e-01   4.6142000000000003e+00   4.7199999999999998e-01   2.7900000000000003e-01   1.3710000000000000e-01
   5.0498500000000000e+01  -7.5030000000000001e+01   7.1483630000000005e+02   5.0353299999999997e+01   6.8628200000000007e+01   1.7408999999999999e+00   2.1972999999999998e+00   7.5600000000000001e-01   5.3106999999999998e+00   4.8159999999999997e-01   2.3089999999999999e-01   8.8499999999999995e-02
   4.8073900000000002e+01  -7.2106200000000001e+01   7.1826760000000002e+02   5.2176800000000000e+01   6.9142099999999999e+01   9.9980000000000002e-01   2.1972999999999998e+00   8.2269999999999999e-01   5.2236000000000002e+00   4.7199999999999998e-01   2.5979999999999998e-01   1.4160000000000000e-01
   4.6685200000000002e+01  -8.0635800000000003e+01   7.1766710000000000e+02   5.2864199999999997e+01   6.9684500000000000e+01   1.9162999999999999e+00   2.1528999999999998e+00   7.3380000000000001e-01   4.3529999999999998e+00   4.6239999999999998e-01   1.7319999999999999e-01   1.6370000000000001e-01
   4.7258299999999998e+01  -8.4900599999999997e+01   7.2255679999999995e+02   5.3838099999999997e+01   7.0274400000000000e+01   1.9470000000000001e+00   2.0196999999999998e+00   7.1150000000000002e-01   4.7882999999999996e+00   4.9130000000000001e-01   2.2130000000000000e-01   1.4160000000000000e-01
   5.0718899999999998e+01  -7.9338800000000006e+01   7.2770389999999998e+02   5.5375200000000000e+01   7.0674099999999996e+01   1.7453000000000001e+00   2.0640999999999998e+00   1.0227999999999999e+00   4.7012999999999998e+00   4.2380000000000001e-01   1.6360000000000000e-01   1.7690000000000000e-01
   4.9131900000000002e+01  -8.4109200000000001e+01   7.3019159999999999e+02   5.6110399999999998e+01   7.1168899999999994e+01   1.7059000000000000e+00   2.0419000000000000e+00   8.6719999999999997e-01   4.6142000000000003e+00   5.2980000000000005e-01   3.3679999999999999e-01   1.5920000000000001e-01
   4.8404499999999999e+01  -8.4702799999999996e+01   7.2959109999999998e+02   5.7026899999999998e+01   7.1597200000000001e+01   1.9427000000000001e+00   1.9532000000000000e+00   1.2452000000000001e+00   4.4401000000000002e+00   4.7199999999999998e-01   2.6939999999999997e-01   1.1500000000000000e-01
   4.9815199999999997e+01  -8.5977800000000002e+01   7.3164990000000000e+02   5.7704799999999999e+01   7.1768400000000000e+01   2.1619000000000002e+00   1.6424000000000001e+00   1.3119000000000001e+00   4.8754000000000000e+00   4.4309999999999999e-01   2.4060000000000001e-01   1.9460000000000000e-01
   5.1556500000000000e+01  -8.8967600000000004e+01   7.3285090000000002e+02   5.8382700000000000e+01   7.1834999999999994e+01   2.3109999999999999e+00   1.7534000000000001e+00   1.1785000000000001e+00   5.2236000000000002e+00   4.3350000000000000e-01   2.5019999999999998e-01   1.5920000000000001e-01
   5.1380200000000002e+01  -8.8967600000000004e+01   7.3053470000000004e+02   5.8774099999999997e+01   7.1882599999999996e+01   2.4645000000000001e+00   1.4871000000000001e+00   1.2007000000000001e+00   4.7882999999999996e+00   4.8159999999999997e-01   2.9830000000000001e-01   2.0790000000000000e-01
   5.1953299999999999e+01  -9.1693500000000000e+01   7.2693179999999995e+02   5.9051000000000002e+01   7.1911199999999994e+01   2.5259000000000000e+00   1.3539000000000001e+00   1.0672999999999999e+00   4.9623999999999997e+00   4.8159999999999997e-01   2.5019999999999998e-01   2.3000000000000001e-01
   5.3848900000000000e+01  -9.2375000000000000e+01   7.2538770000000000e+02   5.9356499999999997e+01   7.1435400000000001e+01   2.7583000000000002e+00   1.9753000000000001e+00   1.0894999999999999e+00   5.7460000000000004e+00   4.0460000000000002e-01   1.8279999999999999e-01   2.0790000000000000e-01
   5.4906900000000000e+01  -9.3232399999999998e+01   7.2127009999999996e+02   5.9557000000000002e+01   7.1245099999999994e+01   2.8942000000000001e+00   1.4649000000000001e+00   1.3786000000000000e+00   4.2659000000000002e+00   4.6239999999999998e-01   2.5019999999999998e-01   1.8140000000000001e-01
   5.4664499999999997e+01  -9.4969099999999997e+01   7.1406420000000003e+02   5.9537900000000000e+01   7.0778800000000004e+01   2.9906999999999999e+00   1.7978000000000001e+00   1.2897000000000001e+00   5.4847999999999999e+00   4.7199999999999998e-01   2.0210000000000000e-01   1.7690000000000000e-01
   5.6141300000000001e+01  -9.5760499999999993e+01   7.0737310000000002e+02   5.9490200000000002e+01   7.0065100000000001e+01   3.2143999999999999e+00   1.4427000000000001e+00   1.1785000000000001e+00   4.7882999999999996e+00   4.1420000000000001e-01   1.8279999999999999e-01   1.9910000000000000e-01
   5.7419800000000002e+01  -9.7123500000000007e+01   7.0033879999999999e+02   5.9146500000000003e+01   6.9227699999999999e+01   3.3546999999999998e+00   1.6646000000000001e+00   1.3119000000000001e+00   4.7012999999999998e+00   3.8529999999999998e-01   2.2130000000000000e-01   1.9020000000000001e-01
   5.7397700000000000e+01  -9.7475200000000001e+01   6.9107420000000002e+02   5.8783600000000000e+01   6.8390299999999996e+01   3.5038000000000000e+00   1.8422000000000001e+00   9.3389999999999995e-01   4.9623999999999997e+00   5.2980000000000005e-01   2.5979999999999998e-01   1.8579999999999999e-01
   5.6868699999999997e+01  -9.8024799999999999e+01   6.8060860000000002e+02   5.8315800000000003e+01   6.7324500000000000e+01   3.6046999999999998e+00   1.5093000000000001e+00   1.1117999999999999e+00   4.9623999999999997e+00   4.5269999999999999e-01   1.6360000000000000e-01   2.3000000000000001e-01
   5.6868699999999997e+01  -9.8222700000000003e+01   6.6971400000000006e+02   5.7590200000000003e+01   6.6211200000000005e+01   3.8283000000000000e+00   1.5093000000000001e+00   1.3786000000000000e+00   4.8754000000000000e+00   5.4910000000000003e-01   2.5979999999999998e-01   1.7690000000000000e-01
   5.5810699999999997e+01  -9.8420500000000004e+01   6.5453030000000001e+02   5.6750000000000000e+01   6.4945599999999999e+01   4.1308999999999996e+00   1.3983000000000001e+00   1.0450999999999999e+00   5.5719000000000003e+00   4.8159999999999997e-01   2.2130000000000000e-01   1.8140000000000001e-01
   5.4289800000000000e+01  -9.8156700000000001e+01   6.3788819999999998e+02   5.5833500000000001e+01   6.3423000000000002e+01   4.4070999999999998e+00   1.2206999999999999e+00   1.5120000000000000e+00   5.1365999999999996e+00   4.8159999999999997e-01   2.6939999999999997e-01   1.5479999999999999e-01
   5.2063499999999998e+01  -9.7914900000000003e+01   6.2184670000000006e+02   5.4630499999999998e+01   6.2109900000000003e+01   4.5561999999999996e+00   1.4205000000000001e+00   1.2230000000000001e+00   5.3977000000000004e+00   5.1049999999999995e-01   2.7900000000000003e-01   1.6810000000000000e-01
   5.0322200000000002e+01  -9.6507999999999996e+01   6.0408939999999996e+02   5.3570700000000002e+01   6.0396999999999998e+01   4.6833999999999998e+00   1.4871000000000001e+00   1.1117999999999999e+00   4.6142000000000003e+00   4.7199999999999998e-01   2.4060000000000001e-01   1.3270000000000001e-01
   4.8470599999999997e+01  -9.5452699999999993e+01   5.8701840000000004e+02   5.2253200000000000e+01   5.8684199999999997e+01   4.8150000000000004e+00   1.3761000000000001e+00   1.3341000000000001e+00   4.8754000000000000e+00   4.5269999999999999e-01   3.2710000000000000e-01   1.2390000000000000e-01
   4.5671300000000002e+01  -9.3804000000000002e+01   5.6754549999999995e+02   5.0906999999999996e+01   5.7047400000000003e+01   4.9465000000000003e+00   1.6202000000000001e+00   9.1169999999999995e-01   4.6142000000000003e+00   4.6239999999999998e-01   2.5979999999999998e-01   2.2120000000000001e-01
   4.3378900000000002e+01  -9.2199200000000005e+01   5.4815840000000003e+02   4.9293500000000002e+01   5.5144300000000001e+01   5.0999999999999996e+00   1.1540999999999999e+00   1.1785000000000001e+00   5.2236000000000002e+00   4.6239999999999998e-01   2.8870000000000001e-01   1.9910000000000000e-01
   4.1064500000000002e+01  -9.0264600000000002e+01   5.2825649999999996e+02   4.7756300000000003e+01   5.3183999999999997e+01   5.1788999999999996e+00   1.4205000000000001e+00   1.3341000000000001e+00   5.6589000000000000e+00   4.7199999999999998e-01   2.6939999999999997e-01   1.6370000000000001e-01
   3.8794100000000000e+01  -8.7494699999999995e+01   5.0869779999999997e+02   4.6247799999999998e+01   5.1261800000000001e+01   5.2053000000000003e+00   1.4427000000000001e+00   1.1339999999999999e+00   5.6589000000000000e+00   3.8529999999999998e-01   3.1750000000000000e-01   1.9460000000000000e-01
   3.6545900000000003e+01  -8.5054500000000004e+01   4.8759500000000003e+02   4.4682099999999998e+01   4.9282499999999999e+01   5.2228000000000003e+00   1.1318999999999999e+00   1.2230000000000001e+00   5.7460000000000004e+00   3.9489999999999997e-01   2.3089999999999999e-01   1.5479999999999999e-01
   3.4606099999999998e+01  -8.2438500000000005e+01   4.6614909999999998e+02   4.2839399999999998e+01   4.7217599999999997e+01   5.1965000000000003e+00   1.0875999999999999e+00   1.0005999999999999e+00   5.2236000000000002e+00   4.2380000000000001e-01   2.2130000000000000e-01   2.0790000000000000e-01
   3.2776600000000002e+01  -7.9250799999999998e+01   4.4521780000000001e+02   4.1197200000000002e+01   4.5114600000000003e+01   5.1262999999999996e+00   1.4649000000000001e+00   8.0049999999999999e-01   5.3977000000000004e+00   4.9130000000000001e-01   2.6939999999999997e-01   1.8140000000000001e-01
   3.1189599999999999e+01  -7.6502899999999997e+01   4.2394349999999997e+02   3.9516900000000000e+01   4.2840299999999999e+01   5.0648999999999997e+00   1.0209999999999999e+00   8.8939999999999997e-01   4.8754000000000000e+00   4.7199999999999998e-01   2.5019999999999998e-01   1.7249999999999999e-01
   2.9205800000000000e+01  -7.3688999999999993e+01   4.0206860000000000e+02   3.7769700000000000e+01   4.0794400000000003e+01   4.9596999999999998e+00   1.2873000000000001e+00   1.2230000000000001e+00   5.3977000000000004e+00   4.3350000000000000e-01   2.7900000000000003e-01   1.8140000000000001e-01
   2.7662900000000000e+01  -7.0303500000000000e+01   3.8122309999999999e+02   3.6070300000000003e+01   3.8767499999999998e+01   4.9378000000000002e+00   1.4205000000000001e+00   8.6719999999999997e-01   5.2236000000000002e+00   4.1420000000000001e-01   3.2710000000000000e-01   1.7690000000000000e-01
   2.6252199999999998e+01  -6.6610299999999995e+01   3.6037770000000000e+02   3.4399500000000003e+01   3.6740600000000001e+01   4.6790000000000003e+00   1.4871000000000001e+00   1.0450999999999999e+00   5.3977000000000004e+00   4.5269999999999999e-01   2.8870000000000001e-01   1.7249999999999999e-01
   2.5039899999999999e+01  -6.3686500000000002e+01   3.4064740000000000e+02   3.2795499999999997e+01   3.4637599999999999e+01   4.4861000000000004e+00   1.1762999999999999e+00   8.8939999999999997e-01   5.8330000000000002e+00   4.9130000000000001e-01   1.7319999999999999e-01   1.8579999999999999e-01
   2.3496900000000000e+01  -5.9773400000000002e+01   3.1997350000000000e+02   3.1153300000000002e+01   3.2582200000000000e+01   4.3238000000000003e+00   1.3095000000000001e+00   9.5609999999999995e-01   4.7882999999999996e+00   5.2020000000000000e-01   2.4060000000000001e-01   2.3000000000000001e-01
   2.2108300000000000e+01  -5.6783600000000000e+01   3.0015750000000003e+02   2.9597100000000001e+01   3.0469700000000000e+01   4.1528000000000000e+00   1.3095000000000001e+00   1.0227999999999999e+00   4.7882999999999996e+00   4.1420000000000001e-01   2.5979999999999998e-01   1.6810000000000000e-01
   2.0433100000000000e+01  -5.3618000000000002e+01   2.8068450000000001e+02   2.8145900000000001e+01   2.8737800000000000e+01   4.0343999999999998e+00   1.3095000000000001e+00   1.0894999999999999e+00   5.3106999999999998e+00   4.5269999999999999e-01   1.8279999999999999e-01   1.6810000000000000e-01
   1.9264800000000001e+01  -5.1089900000000000e+01   2.6258420000000001e+02   2.6427299999999999e+01   2.6806100000000001e+01   3.8809000000000000e+00   1.1762999999999999e+00   8.4499999999999997e-01   5.8330000000000002e+00   5.0090000000000001e-01   3.3679999999999999e-01   1.7249999999999999e-01
   1.7545500000000001e+01  -4.8144100000000002e+01   2.4431219999999999e+02   2.5023900000000001e+01   2.5131300000000000e+01   3.6880000000000002e+00   1.3317000000000001e+00   9.1169999999999995e-01   6.0072000000000001e+00   5.1049999999999995e-01   2.3089999999999999e-01   1.4160000000000000e-01
   1.5870300000000000e+01  -4.5176299999999998e+01   2.2792750000000001e+02   2.3696800000000000e+01   2.3466100000000001e+01   3.4775000000000000e+00   1.2428999999999999e+00   1.0894999999999999e+00   5.4847999999999999e+00   4.2380000000000001e-01   2.8870000000000001e-01   1.6810000000000000e-01
   1.4657999999999999e+01  -4.1680900000000001e+01   2.1343010000000001e+02   2.2446100000000001e+01   2.1829300000000000e+01   3.3328000000000002e+00   1.0653999999999999e+00   1.0672999999999999e+00   5.0495000000000001e+00   3.9489999999999997e-01   2.7900000000000003e-01   1.9460000000000000e-01
   1.3754300000000001e+01  -3.8603200000000001e+01   1.9884680000000000e+02   2.1147600000000001e+01   2.0411500000000000e+01   3.1091000000000002e+00   1.2650999999999999e+00   8.2269999999999999e-01   4.6142000000000003e+00   5.2020000000000000e-01   2.1170000000000000e-01   2.1679999999999999e-01
   1.2013000000000000e+01  -3.3568899999999999e+01   1.8537880000000001e+02   2.0192900000000002e+01   1.9174399999999999e+01   2.8372000000000002e+00   1.2206999999999999e+00   9.1169999999999995e-01   4.9623999999999997e+00   4.3350000000000000e-01   3.1750000000000000e-01   2.0349999999999999e-01
   1.0514099999999999e+01  -3.3173200000000001e+01   1.7354060000000001e+02   1.8856200000000001e+01   1.7899300000000000e+01   2.7145000000000001e+00   1.3983000000000001e+00   8.6719999999999997e-01   5.4847999999999999e+00   4.5269999999999999e-01   2.4060000000000001e-01   2.2120000000000001e-01
   9.0373000000000001e+00  -3.3063299999999998e+01   1.5938630000000001e+02   1.7261800000000001e+01   1.6357700000000001e+01   3.0257999999999998e+00   1.2206999999999999e+00   8.8939999999999997e-01   5.3106999999999998e+00   4.0460000000000002e-01   2.3089999999999999e-01   1.6810000000000000e-01
   9.2576999999999998e+00  -3.4008600000000001e+01   1.4634710000000001e+02   1.5887000000000000e+01   1.4920800000000000e+01   2.8723000000000001e+00   1.1540999999999999e+00   8.0049999999999999e-01   4.9623999999999997e+00   5.0090000000000001e-01   2.3089999999999999e-01   2.7429999999999999e-01
   8.4641999999999999e+00  -3.2711599999999997e+01   1.3570990000000000e+02   1.4789000000000000e+01   1.3664700000000000e+01   2.8065000000000002e+00   1.3317000000000001e+00   6.8930000000000002e-01   5.6589000000000000e+00   4.9130000000000001e-01   2.3089999999999999e-01   1.9910000000000000e-01
   7.8689999999999998e+00  -3.2535699999999999e+01   1.2464380000000000e+02   1.3481000000000000e+01   1.2760700000000000e+01   2.9337000000000000e+00   1.2428999999999999e+00   9.5609999999999995e-01   4.9623999999999997e+00   4.4309999999999999e-01   2.7900000000000003e-01   1.7690000000000000e-01
   6.7228000000000003e+00  -3.1282599999999999e+01   1.1623699999999999e+02   1.2478500000000000e+01   1.1628399999999999e+01   2.8504000000000000e+00   1.1762999999999999e+00   9.7840000000000005e-01   5.1365999999999996e+00   4.8159999999999997e-01   3.2710000000000000e-01   2.2559999999999999e-01
   6.2159000000000004e+00  -2.9260200000000001e+01   1.0491360000000000e+02   1.1667000000000000e+01   1.0686299999999999e+01   2.6793999999999998e+00   1.1540999999999999e+00   6.4480000000000004e-01   5.3977000000000004e+00   4.7199999999999998e-01   2.5979999999999998e-01   1.9020000000000001e-01
   5.4885000000000002e+00  -2.7281600000000001e+01   9.7107200000000006e+01   1.0731299999999999e+01   9.7822999999999993e+00   2.6004000000000000e+00   1.2650999999999999e+00   7.5600000000000001e-01   5.1365999999999996e+00   4.1420000000000001e-01   2.7900000000000003e-01   1.9020000000000001e-01
   4.7831000000000001e+00  -2.4335799999999999e+01   8.8443100000000001e+01   9.8529999999999998e+00   8.8307000000000002e+00   2.3416999999999999e+00   1.0431999999999999e+00   5.7809999999999995e-01   5.0495000000000001e+00   4.2380000000000001e-01   3.1750000000000000e-01   2.1679999999999999e-01
   4.0777999999999999e+00  -2.2313300000000002e+01   7.9006900000000002e+01   9.0604999999999993e+00   8.0122999999999998e+00   2.1707000000000001e+00   8.8780000000000003e-01   6.4480000000000004e-01   4.8754000000000000e+00   4.7199999999999998e-01   3.0790000000000001e-01   1.9020000000000001e-01
   3.3944999999999999e+00  -2.0048999999999999e+01   7.1372100000000003e+01   8.0961999999999996e+00   7.1177999999999999e+00   1.9295000000000000e+00   1.1540999999999999e+00   3.1130000000000002e-01   5.8330000000000002e+00   4.4309999999999999e-01   2.6939999999999997e-01   2.0349999999999999e-01
   3.6149000000000000e+00  -1.7542899999999999e+01   6.3136899999999997e+01   7.2847000000000000e+00   6.2233999999999998e+00   1.6619999999999999e+00   1.3095000000000001e+00   4.0020000000000000e-01   5.3106999999999998e+00   4.7199999999999998e-01   2.7900000000000003e-01   1.9910000000000000e-01
   3.1741000000000001e+00  -1.5212600000000000e+01   5.5158999999999999e+01   6.3491000000000000e+00   5.3003000000000000e+00   1.4822000000000000e+00   1.0431999999999999e+00   3.7800000000000000e-01   5.8330000000000002e+00   3.9489999999999997e-01   3.0790000000000001e-01   1.7690000000000000e-01
   2.7332000000000001e+00  -1.3124200000000000e+01   4.7609999999999999e+01   5.5279999999999996e+00   4.5486000000000004e+00   1.1007000000000000e+00   1.1096999999999999e+00   3.7800000000000000e-01   5.8330000000000002e+00   4.5269999999999999e-01   2.9830000000000001e-01   1.4599999999999999e-01
   2.4245999999999999e+00  -1.0508200000000000e+01   3.8860100000000003e+01   4.8023999999999996e+00   3.7873000000000001e+00   8.9019999999999999e-01   1.2428999999999999e+00   4.6689999999999998e-01   5.6589000000000000e+00   4.4309999999999999e-01   2.9830000000000001e-01   1.8140000000000001e-01
   2.1821999999999999e+00  -7.8480999999999996e+00   3.2426299999999998e+01   4.0768000000000004e+00   3.1021999999999998e+00   5.2180000000000004e-01   1.0653999999999999e+00   2.8910000000000002e-01   5.5719000000000003e+00   3.5639999999999999e-01   2.5019999999999998e-01   1.5479999999999999e-01
   2.3805999999999998e+00  -5.0342000000000002e+00   2.7279199999999999e+01   3.6471000000000000e+00   2.5026999999999999e+00   1.2720000000000001e-01   9.9880000000000002e-01   5.3369999999999995e-01   4.9623999999999997e+00   5.0090000000000001e-01   2.4060000000000001e-01   1.6370000000000001e-01
   2.6230000000000002e+00  -2.5941000000000001e+00   2.2818500000000000e+01   2.9979000000000000e+00   2.0078000000000000e+00  -2.5000000000000000e-01   1.1540999999999999e+00   3.7800000000000000e-01   5.4847999999999999e+00   3.9489999999999997e-01   3.6559999999999998e-01   1.3270000000000001e-01
   2.8214000000000001e+00  -2.1980000000000000e-01   1.9730300000000000e+01   2.6351000000000000e+00   1.5891000000000000e+00  -6.7530000000000001e-01   9.9880000000000002e-01   2.4460000000000001e-01   5.0495000000000001e+00   3.6599999999999999e-01   2.5979999999999998e-01   1.2830000000000000e-01
   2.9096000000000002e+00   1.8686000000000000e+00   1.6985199999999999e+01   2.3963999999999999e+00   1.2846000000000000e+00  -9.5599999999999996e-01   9.1000000000000003e-01   2.6679999999999998e-01   5.3977000000000004e+00   4.4309999999999999e-01   2.5979999999999998e-01   1.8140000000000001e-01
   2.1600999999999999e+00   3.7591999999999999e+00   1.3296500000000000e+01   2.0335999999999999e+00   9.7060000000000002e-01  -1.1489000000000000e+00   7.7680000000000005e-01   2.2239999999999999e-01   4.8754000000000000e+00   4.8159999999999997e-01   1.8279999999999999e-01   2.0790000000000000e-01
   6.3919999999999999e-01   4.3087999999999997e+00   1.0465600000000000e+01   1.7281000000000000e+00   6.7559999999999998e-01  -1.0437000000000001e+00   1.0209999999999999e+00   4.4499999999999998e-02   4.9623999999999997e+00   3.9489999999999997e-01   2.5019999999999998e-01   2.0790000000000000e-01
  -3.5270000000000001e-01   4.5286000000000000e+00   8.0637000000000008e+00   1.3653000000000000e+00   5.1390000000000002e-01  -1.0700000000000001e+00   1.1540999999999999e+00   1.7790000000000000e-01   5.5719000000000003e+00   4.7199999999999998e-01   1.6360000000000000e-01   2.5209999999999999e-01
  -7.0530000000000004e-01   4.0670000000000002e+00   5.6616999999999997e+00   1.1456999999999999e+00   9.5200000000000007e-02  -9.4720000000000004e-01   1.0875999999999999e+00   2.2200000000000001e-02   5.6589000000000000e+00   3.5639999999999999e-01   3.2710000000000000e-01   2.3000000000000001e-01
  -3.5270000000000001e-01   3.1876000000000002e+00   5.2328000000000001e+00   9.8340000000000005e-01  -1.9000000000000000e-02  -6.1829999999999996e-01   1.2206999999999999e+00  -6.6699999999999995e-02   6.0072000000000001e+00   4.3350000000000000e-01   3.2710000000000000e-01   2.0349999999999999e-01
  -2.1999999999999999e-02   1.6488000000000000e+00   4.6322999999999999e+00   8.6880000000000002e-01  -1.6180000000000000e-01  -4.2099999999999999e-01   1.2650999999999999e+00  -2.8910000000000002e-01   4.8754000000000000e+00   3.9489999999999997e-01   2.5979999999999998e-01   2.7870000000000000e-01
   1.1020000000000001e-01   1.2749999999999999e+00   4.2034000000000002e+00   8.0200000000000005e-01  -1.4269999999999999e-01  -3.9470000000000000e-01   1.2873000000000001e+00  -3.5580000000000001e-01   4.8754000000000000e+00   3.5639999999999999e-01   3.1750000000000000e-01   2.3440000000000000e-01
   8.8200000000000001e-02   1.3850000000000000e+00   4.2034000000000002e+00   6.7789999999999995e-01  -2.8500000000000001e-02  -4.5169999999999999e-01   1.3539000000000001e+00  -4.8920000000000002e-01   4.6142000000000003e+00   3.9489999999999997e-01   3.5599999999999998e-01   2.0349999999999999e-01
  -1.5429999999999999e-01   5.0560000000000005e-01   3.6029000000000000e+00   5.5379999999999996e-01  -1.1420000000000000e-01  -4.6479999999999999e-01   1.3761000000000001e+00  -3.5580000000000001e-01   5.6589000000000000e+00   4.2380000000000001e-01   2.6939999999999997e-01   2.6979999999999998e-01
   4.6289999999999998e-01   3.0780000000000002e-01   3.1739999999999999e+00   4.7739999999999999e-01  -1.1420000000000000e-01  -5.3939999999999999e-01   1.4871000000000001e+00  -6.0040000000000004e-01   5.3977000000000004e+00   3.7569999999999998e-01   3.8490000000000002e-01   2.6540000000000002e-01
   4.6289999999999998e-01   7.2550000000000003e-01   3.9460999999999999e+00   5.6330000000000002e-01  -5.7099999999999998e-02  -5.4820000000000002e-01   1.6424000000000001e+00  -5.1139999999999997e-01   5.2236000000000002e+00   3.4680000000000000e-01   3.8490000000000002e-01   2.5209999999999999e-01
   8.8200000000000001e-02   1.0992000000000000e+00   3.1739999999999999e+00   5.2510000000000001e-01  -1.5229999999999999e-01  -5.3939999999999999e-01   1.6646000000000001e+00  -8.6719999999999997e-01   5.7460000000000004e+00   3.5639999999999999e-01   3.8490000000000002e-01   2.8749999999999998e-01
  -1.1020000000000001e-01   7.0350000000000001e-01   3.2597999999999998e+00   4.9650000000000000e-01  -5.7099999999999998e-02  -5.5689999999999995e-01   1.6646000000000001e+00  -1.0005999999999999e+00   5.6589000000000000e+00   3.9489999999999997e-01   2.7900000000000003e-01   2.9640000000000000e-01
  -6.6100000000000006e-02   7.2550000000000003e-01   3.7745000000000002e+00   4.8690000000000000e-01  -1.4269999999999999e-01  -5.0429999999999997e-01   1.7756000000000001e+00  -7.3380000000000001e-01   5.6589000000000000e+00   4.3350000000000000e-01   4.7149999999999997e-01   3.0959999999999999e-01
   8.8200000000000001e-02   1.0992000000000000e+00   3.2597999999999998e+00   5.3469999999999995e-01  -1.4269999999999999e-01  -5.1310000000000000e-01   1.9975000000000001e+00  -9.5609999999999995e-01   5.7460000000000004e+00   4.3350000000000000e-01   4.0410000000000001e-01   3.0080000000000001e-01
  -1.3230000000000000e-01   5.4959999999999998e-01   3.4314000000000000e+00   4.8690000000000000e-01  -1.1420000000000000e-01  -5.1310000000000000e-01   1.7978000000000001e+00  -8.2269999999999999e-01   5.6589000000000000e+00   4.3350000000000000e-01   5.3879999999999995e-01   3.0080000000000001e-01
   0.0000000000000000e+00   6.8149999999999999e-01   3.3456000000000001e+00   5.8240000000000003e-01  -1.5229999999999999e-01  -4.8240000000000000e-01   1.4427000000000001e+00  -6.4480000000000004e-01   5.7460000000000004e+00   3.7569999999999998e-01   4.6189999999999998e-01   2.9189999999999999e-01
  -2.1999999999999999e-02   1.0771999999999999e+00   2.9165999999999999e+00   5.2510000000000001e-01  -9.5200000000000007e-02  -5.0870000000000004e-01   1.5536000000000001e+00  -5.1139999999999997e-01   5.6589000000000000e+00   4.4309999999999999e-01   5.1000000000000001e-01   2.6540000000000002e-01
   2.4249999999999999e-01   7.9139999999999999e-01   3.5171000000000001e+00   4.5829999999999999e-01  -2.2839999999999999e-01  -4.9109999999999998e-01   1.3317000000000001e+00  -4.6689999999999998e-01   5.0495000000000001e+00   4.1420000000000001e-01   4.4259999999999999e-01   2.7870000000000000e-01
   1.9839999999999999e-01   6.1550000000000005e-01   4.2034000000000002e+00   6.2060000000000004e-01  -7.6100000000000001e-02  -5.3059999999999996e-01   1.6202000000000001e+00  -5.3369999999999995e-01   5.9200999999999997e+00   5.2020000000000000e-01   4.4259999999999999e-01   3.0080000000000001e-01
  -1.9839999999999999e-01   8.1340000000000001e-01   2.6593000000000000e+00   5.8240000000000003e-01  -1.3320000000000001e-01  -5.5689999999999995e-01   1.6202000000000001e+00  -6.2260000000000004e-01   4.9623999999999997e+00   4.5269999999999999e-01   2.8870000000000001e-01   3.3620000000000000e-01
   6.6100000000000006e-02   8.1340000000000001e-01   3.4314000000000000e+00   4.7739999999999999e-01  -1.9030000000000000e-01  -5.5689999999999995e-01   1.7978000000000001e+00  -5.3369999999999995e-01   5.3977000000000004e+00   4.4309999999999999e-01   3.6559999999999998e-01   3.3620000000000000e-01
  -1.9839999999999999e-01   9.0129999999999999e-01   3.5171000000000001e+00   4.9650000000000000e-01  -2.1890000000000001e-01  -4.9550000000000000e-01   1.7756000000000001e+00  -2.0010000000000000e-01   5.6589000000000000e+00   4.2380000000000001e-01   3.1750000000000000e-01   3.4060000000000001e-01
   2.4249999999999999e-01   9.6730000000000005e-01   3.0024000000000002e+00   4.8690000000000000e-01  -1.4269999999999999e-01  -5.7879999999999998e-01   1.7756000000000001e+00  -6.4480000000000004e-01   5.3106999999999998e+00   4.5269999999999999e-01   3.8490000000000002e-01   3.0520000000000003e-01
  -4.4100000000000000e-02   9.0129999999999999e-01   2.9165999999999999e+00   4.9650000000000000e-01  -1.7130000000000001e-01  -5.2620000000000000e-01   1.8866000000000001e+00  -6.8930000000000002e-01   4.9623999999999997e+00   4.1420000000000001e-01   3.0790000000000001e-01   2.6100000000000001e-01
   1.3230000000000000e-01   6.5949999999999998e-01   3.0882000000000001e+00   4.4869999999999999e-01  -1.9980000000000001e-01  -5.5689999999999995e-01   1.7090000000000001e+00  -2.4460000000000001e-01   5.1365999999999996e+00   3.9489999999999997e-01   4.9070000000000003e-01   3.2729999999999998e-01
   1.9839999999999999e-01   9.8929999999999996e-01   3.3456000000000001e+00   5.8240000000000003e-01  -1.7130000000000001e-01  -5.5249999999999999e-01   1.5980000000000001e+00  -2.8910000000000002e-01   5.3977000000000004e+00   4.9130000000000001e-01   4.8110000000000003e-01   3.3179999999999998e-01
   2.2040000000000001e-01   7.2550000000000003e-01   3.8603000000000001e+00   4.7739999999999999e-01  -1.9000000000000000e-02  -5.3939999999999999e-01   1.6202000000000001e+00  -6.6710000000000003e-01   6.0941999999999998e+00   4.5269999999999999e-01   3.9450000000000002e-01   3.0959999999999999e-01
   4.4100000000000000e-02   7.2550000000000003e-01   3.1739999999999999e+00   5.5379999999999996e-01  -1.9030000000000000e-01  -5.3500000000000003e-01   1.8644000000000001e+00  -4.2249999999999999e-01   5.3106999999999998e+00   4.7199999999999998e-01   4.4259999999999999e-01   3.1409999999999999e-01
  -4.4100000000000000e-02   1.0551999999999999e+00   2.9165999999999999e+00   5.0600000000000001e-01  -7.6100000000000001e-02  -5.7450000000000001e-01   1.6868000000000001e+00  -5.1139999999999997e-01   4.8754000000000000e+00   3.6599999999999999e-01   3.8490000000000002e-01   3.2729999999999998e-01
   1.9839999999999999e-01   7.9139999999999999e-01   2.8309000000000002e+00   4.6779999999999999e-01  -9.5200000000000007e-02  -5.5689999999999995e-01   1.6868000000000001e+00  -4.6689999999999998e-01   5.1365999999999996e+00   4.0460000000000002e-01   4.0410000000000001e-01   3.4060000000000001e-01
   3.5270000000000001e-01   7.9139999999999999e-01   2.9165999999999999e+00   5.3469999999999995e-01  -1.8079999999999999e-01  -5.0870000000000004e-01   1.8422000000000001e+00  -6.8930000000000002e-01   6.0941999999999998e+00   5.2020000000000000e-01   4.2340000000000000e-01   3.1409999999999999e-01
   2.6450000000000001e-01   7.2550000000000003e-01   2.4018999999999999e+00   4.4869999999999999e-01  -1.5229999999999999e-01  -5.5689999999999995e-01   1.6868000000000001e+00  -1.5559999999999999e-01   5.7460000000000004e+00   4.7199999999999998e-01   4.1370000000000001e-01   3.0080000000000001e-01
   3.9679999999999999e-01   9.6730000000000005e-01   2.4876999999999998e+00   6.2060000000000004e-01  -2.3790000000000000e-01  -5.3939999999999999e-01   1.7534000000000001e+00  -5.1139999999999997e-01   5.5719000000000003e+00   4.3350000000000000e-01   4.7149999999999997e-01   3.4499999999999997e-01
   4.1880000000000001e-01   8.1340000000000001e-01   3.6029000000000000e+00   4.9650000000000000e-01  -2.0930000000000001e-01  -5.4379999999999995e-01   1.5758000000000001e+00  -5.7809999999999995e-01   5.3106999999999998e+00   3.3710000000000001e-01   4.6189999999999998e-01   3.1850000000000001e-01
   1.1020000000000001e-01   8.5740000000000005e-01   3.0882000000000001e+00   5.2510000000000001e-01  -1.8079999999999999e-01  -4.9990000000000001e-01   1.7312000000000001e+00  -4.2249999999999999e-01   5.4847999999999999e+00   4.3350000000000000e-01   4.2340000000000000e-01   3.2729999999999998e-01
   3.5270000000000001e-01   5.0560000000000005e-01   3.2597999999999998e+00   5.7279999999999998e-01  -1.9030000000000000e-01  -5.4820000000000002e-01   1.7756000000000001e+00  -5.3369999999999995e-01   6.6166000000000000e+00   3.6599999999999999e-01   4.3300000000000000e-01   3.7159999999999999e-01
  -2.1999999999999999e-02   6.8149999999999999e-01   2.9165999999999999e+00   5.5379999999999996e-01  -1.5229999999999999e-01  -5.2180000000000004e-01   1.7978000000000001e+00  -5.7809999999999995e-01   5.8330000000000002e+00   4.6239999999999998e-01   4.0410000000000001e-01   3.0520000000000003e-01
   2.1999999999999999e-02   5.9360000000000002e-01   2.9165999999999999e+00   4.3919999999999998e-01  -1.9030000000000000e-01  -5.4820000000000002e-01   1.8422000000000001e+00  -6.6710000000000003e-01   5.8330000000000002e+00   4.9130000000000001e-01   3.8490000000000002e-01   3.2729999999999998e-01
   1.1020000000000001e-01   8.1340000000000001e-01   3.0024000000000002e+00   5.0600000000000001e-01  -1.9030000000000000e-01  -5.7879999999999998e-01   1.5315000000000001e+00  -4.4469999999999998e-01   6.1813000000000002e+00   4.2380000000000001e-01   3.6559999999999998e-01   3.4499999999999997e-01
   3.0859999999999999e-01   6.1550000000000005e-01   2.7450999999999999e+00   5.1559999999999995e-01  -1.9030000000000000e-01  -4.9550000000000000e-01   1.7978000000000001e+00  -6.0040000000000004e-01   5.3977000000000004e+00   4.0460000000000002e-01   4.4259999999999999e-01   3.0080000000000001e-01
   2.8649999999999998e-01   5.2759999999999996e-01   3.0882000000000001e+00   4.6779999999999999e-01  -2.0930000000000001e-01  -5.5689999999999995e-01   1.5758000000000001e+00  -3.7800000000000000e-01   6.0941999999999998e+00   4.1420000000000001e-01   4.5219999999999999e-01   3.1409999999999999e-01
   6.6100000000000006e-02   5.9360000000000002e-01   3.1739999999999999e+00   5.0600000000000001e-01  -2.0930000000000001e-01  -5.6569999999999998e-01   1.7312000000000001e+00  -3.5580000000000001e-01   5.7460000000000004e+00   4.5269999999999999e-01   3.8490000000000002e-01   3.5830000000000001e-01
  -4.4100000000000000e-02   8.3540000000000003e-01   3.6029000000000000e+00   5.5379999999999996e-01  -1.6180000000000000e-01  -5.4820000000000002e-01   1.4205000000000001e+00  -6.2260000000000004e-01   5.0495000000000001e+00   3.8529999999999998e-01   4.4259999999999999e-01   2.6100000000000001e-01
   1.1020000000000001e-01   7.4739999999999995e-01   3.7745000000000002e+00   5.0600000000000001e-01  -2.2839999999999999e-01  -4.6039999999999998e-01   1.6868000000000001e+00  -6.6710000000000003e-01   5.5719000000000003e+00   4.7199999999999998e-01   4.1370000000000001e-01   3.4060000000000001e-01
   1.7630000000000001e-01   7.0350000000000001e-01   3.0882000000000001e+00   4.6779999999999999e-01  -1.6180000000000000e-01  -5.7010000000000005e-01   1.6646000000000001e+00  -5.7809999999999995e-01   5.3106999999999998e+00   4.5269999999999999e-01   4.6189999999999998e-01   3.4949999999999998e-01
   1.9839999999999999e-01   3.9570000000000000e-01   3.5171000000000001e+00   5.5379999999999996e-01  -1.5229999999999999e-01  -4.9550000000000000e-01   1.4205000000000001e+00  -5.7809999999999995e-01   6.6166000000000000e+00   4.7199999999999998e-01   3.4639999999999999e-01   3.3620000000000000e-01
   2.6450000000000001e-01   9.0129999999999999e-01   3.7745000000000002e+00   5.4420000000000002e-01  -2.2839999999999999e-01  -5.2180000000000004e-01   1.5758000000000001e+00  -6.8930000000000002e-01   5.6589000000000000e+00   3.9489999999999997e-01   4.4259999999999999e-01   3.4949999999999998e-01
   3.7469999999999998e-01   7.0350000000000001e-01   2.8309000000000002e+00   5.4420000000000002e-01  -1.9030000000000000e-01  -5.3939999999999999e-01   1.5980000000000001e+00  -4.6689999999999998e-01   6.0941999999999998e+00   4.4309999999999999e-01   4.3300000000000000e-01   3.0959999999999999e-01
   2.2040000000000001e-01   6.3749999999999996e-01   3.0882000000000001e+00   4.7739999999999999e-01  -1.3320000000000001e-01  -5.0429999999999997e-01   1.4871000000000001e+00  -3.5580000000000001e-01   5.9200999999999997e+00   3.9489999999999997e-01   4.8110000000000003e-01   3.2290000000000002e-01
   3.5270000000000001e-01   6.3749999999999996e-01   3.5171000000000001e+00   5.3469999999999995e-01  -1.6180000000000000e-01  -4.9550000000000000e-01   1.5536000000000001e+00  -4.4469999999999998e-01   5.4847999999999999e+00   4.1420000000000001e-01   4.9070000000000003e-01   3.3179999999999998e-01
   3.9679999999999999e-01   6.5949999999999998e-01   2.9165999999999999e+00   4.7739999999999999e-01  -1.9980000000000001e-01  -4.9550000000000000e-01   1.5980000000000001e+00  -5.3369999999999995e-01   5.6589000000000000e+00   5.1049999999999995e-01   4.2340000000000000e-01   3.6709999999999998e-01
   1.5429999999999999e-01   5.7160000000000000e-01   3.0024000000000002e+00   4.2009999999999997e-01  -1.8079999999999999e-01  -5.1749999999999996e-01   1.5758000000000001e+00  -6.0040000000000004e-01   4.8754000000000000e+00   3.8529999999999998e-01   4.2340000000000000e-01   3.5830000000000001e-01
   4.6289999999999998e-01   8.3540000000000003e-01   3.0882000000000001e+00   5.3469999999999995e-01  -2.5690000000000002e-01  -4.9550000000000000e-01   1.4649000000000001e+00  -6.0040000000000004e-01   5.3977000000000004e+00   3.8529999999999998e-01   4.3300000000000000e-01   3.4060000000000001e-01
   4.8490000000000000e-01   6.8149999999999999e-01   3.3456000000000001e+00   3.3420000000000000e-01  -2.0930000000000001e-01  -5.2180000000000004e-01   1.5758000000000001e+00  -3.7800000000000000e-01   5.8330000000000002e+00   4.9130000000000001e-01   4.2340000000000000e-01   3.4060000000000001e-01
   3.3060000000000000e-01   6.8149999999999999e-01   2.5735000000000001e+00   4.9650000000000000e-01  -2.8549999999999998e-01  -5.3500000000000003e-01   1.3539000000000001e+00  -3.5580000000000001e-01   5.3106999999999998e+00   4.4309999999999999e-01   3.9450000000000002e-01   3.0080000000000001e-01
   8.8200000000000001e-02   7.6939999999999997e-01   3.4314000000000000e+00   5.0600000000000001e-01  -2.1890000000000001e-01  -4.7360000000000002e-01   1.5980000000000001e+00  -4.4469999999999998e-01   4.5270999999999999e+00   3.6599999999999999e-01   4.4259999999999999e-01   3.4060000000000001e-01
   3.9679999999999999e-01   7.9139999999999999e-01   3.5171000000000001e+00   6.3009999999999999e-01  -2.0930000000000001e-01  -4.9550000000000000e-01   1.4427000000000001e+00  -4.0020000000000000e-01   5.2236000000000002e+00   4.4309999999999999e-01   3.9450000000000002e-01   3.5830000000000001e-01
   1.1020000000000001e-01   6.3749999999999996e-01   2.6593000000000000e+00   5.9189999999999998e-01  -1.7130000000000001e-01  -5.0870000000000004e-01   1.4871000000000001e+00  -5.3369999999999995e-01   4.6142000000000003e+00   3.4680000000000000e-01   3.4639999999999999e-01   3.0520000000000003e-01
   1.1020000000000001e-01   7.4739999999999995e-01   4.0317999999999996e+00   6.1099999999999999e-01  -5.7099999999999998e-02  -5.1749999999999996e-01   1.4649000000000001e+00  -3.7800000000000000e-01   5.7460000000000004e+00   4.4309999999999999e-01   4.1370000000000001e-01   3.4949999999999998e-01
   2.6450000000000001e-01   6.1550000000000005e-01   3.1739999999999999e+00   4.6779999999999999e-01  -2.4740000000000001e-01  -4.9990000000000001e-01   1.7090000000000001e+00  -6.2260000000000004e-01   5.3106999999999998e+00   4.2380000000000001e-01   3.8490000000000002e-01   3.9369999999999999e-01
   1.5429999999999999e-01   8.5740000000000005e-01   3.6886999999999999e+00   5.2510000000000001e-01  -1.7130000000000001e-01  -4.3409999999999999e-01   1.6202000000000001e+00  -6.0040000000000004e-01   5.3106999999999998e+00   5.1049999999999995e-01   3.4639999999999999e-01   4.0699999999999997e-01
   2.2040000000000001e-01   5.7160000000000000e-01   3.0882000000000001e+00   4.8690000000000000e-01  -2.9499999999999998e-01  -5.0870000000000004e-01   1.4205000000000001e+00  -5.1139999999999997e-01   5.7460000000000004e+00   5.0090000000000001e-01   3.7530000000000002e-01   3.0520000000000003e-01
   3.7469999999999998e-01   5.9360000000000002e-01   2.5735000000000001e+00   5.0600000000000001e-01  -1.6180000000000000e-01  -5.1749999999999996e-01   1.6202000000000001e+00  -5.1139999999999997e-01   6.0941999999999998e+00   4.0460000000000002e-01   3.4639999999999999e-01   3.5389999999999999e-01
   4.8490000000000000e-01   4.6170000000000000e-01   3.4314000000000000e+00   4.8690000000000000e-01  -2.7600000000000002e-01  -5.1310000000000000e-01   1.3761000000000001e+00  -3.3350000000000002e-01   5.3106999999999998e+00   4.8159999999999997e-01   4.6189999999999998e-01   3.4949999999999998e-01
   3.0859999999999999e-01   5.2759999999999996e-01   3.1739999999999999e+00   4.5829999999999999e-01  -3.1400000000000000e-01  -4.6920000000000001e-01   1.6202000000000001e+00  -3.5580000000000001e-01   5.6589000000000000e+00   5.2980000000000005e-01   5.1000000000000001e-01   3.3620000000000000e-01
   3.3060000000000000e-01   5.7160000000000000e-01   3.1739999999999999e+00   4.9650000000000000e-01  -1.9980000000000001e-01  -4.8240000000000000e-01   1.5536000000000001e+00  -5.7809999999999995e-01   5.5719000000000003e+00   3.8529999999999998e-01   3.5599999999999998e-01   3.8040000000000002e-01
   4.4080000000000003e-01   7.2550000000000003e-01   3.5171000000000001e+00   5.5379999999999996e-01  -1.8079999999999999e-01  -4.8680000000000001e-01   1.6424000000000001e+00  -2.0010000000000000e-01   5.8330000000000002e+00   3.7569999999999998e-01   4.3300000000000000e-01   2.8310000000000002e-01
   2.2040000000000001e-01   7.0350000000000001e-01   3.5171000000000001e+00   4.5829999999999999e-01  -2.6640000000000003e-01  -4.9550000000000000e-01   1.7534000000000001e+00  -5.1139999999999997e-01   4.8754000000000000e+00   4.4309999999999999e-01   5.1000000000000001e-01   3.1409999999999999e-01
   2.8649999999999998e-01   5.7160000000000000e-01   4.2892000000000001e+00   4.9650000000000000e-01  -1.8079999999999999e-01  -4.8680000000000001e-01   1.3539000000000001e+00  -2.2239999999999999e-01   5.7460000000000004e+00   4.3350000000000000e-01   4.0410000000000001e-01   3.7159999999999999e-01
   2.2040000000000001e-01   7.4739999999999995e-01   2.6593000000000000e+00   5.1559999999999995e-01  -2.3790000000000000e-01  -4.5169999999999999e-01   1.4427000000000001e+00  -5.7809999999999995e-01   5.5719000000000003e+00   4.6239999999999998e-01   3.6559999999999998e-01   3.4499999999999997e-01
   8.8200000000000001e-02   6.1550000000000005e-01   3.5171000000000001e+00   5.2510000000000001e-01  -2.3790000000000000e-01  -4.6039999999999998e-01   1.3317000000000001e+00  -1.7790000000000000e-01   4.6142000000000003e+00   5.2980000000000005e-01   4.7149999999999997e-01   3.1409999999999999e-01
   3.0859999999999999e-01   4.6170000000000000e-01   3.9460999999999999e+00   4.7739999999999999e-01  -2.4740000000000001e-01  -4.6920000000000001e-01   1.4649000000000001e+00  -4.4469999999999998e-01   6.0941999999999998e+00   3.8529999999999998e-01   3.5599999999999998e-01   3.8479999999999998e-01
   4.1880000000000001e-01   6.3749999999999996e-01   3.0024000000000002e+00   5.4420000000000002e-01  -1.9980000000000001e-01  -4.8240000000000000e-01   1.5093000000000001e+00  -3.1130000000000002e-01   5.7460000000000004e+00   3.9489999999999997e-01   3.9450000000000002e-01   3.1850000000000001e-01
   2.6450000000000001e-01   5.2759999999999996e-01   2.7450999999999999e+00   6.0150000000000003e-01  -1.5229999999999999e-01  -4.9109999999999998e-01   1.4649000000000001e+00  -3.7800000000000000e-01   4.7882999999999996e+00   4.2380000000000001e-01   3.7530000000000002e-01   3.3179999999999998e-01
   1.7630000000000001e-01   7.2550000000000003e-01   3.0024000000000002e+00   5.4420000000000002e-01  -2.0930000000000001e-01  -4.1660000000000003e-01   1.4205000000000001e+00  -4.0020000000000000e-01   6.6166000000000000e+00   3.5639999999999999e-01   5.0029999999999997e-01   3.2290000000000002e-01
   2.2040000000000001e-01   4.8359999999999997e-01   3.4314000000000000e+00   5.9189999999999998e-01  -2.1890000000000001e-01  -4.9550000000000000e-01   1.7978000000000001e+00  -4.2249999999999999e-01   5.2236000000000002e+00   3.5639999999999999e-01   4.4259999999999999e-01   2.9640000000000000e-01
   3.3060000000000000e-01   6.1550000000000005e-01   2.9165999999999999e+00   5.1559999999999995e-01  -1.7130000000000001e-01  -4.6920000000000001e-01   1.3317000000000001e+00  -3.7800000000000000e-01   4.7882999999999996e+00   4.1420000000000001e-01   4.2340000000000000e-01   3.8929999999999998e-01
   2.8649999999999998e-01   5.4959999999999998e-01   2.3161999999999998e+00   5.0600000000000001e-01  -2.3790000000000000e-01  -4.1660000000000003e-01   1.5536000000000001e+00  -3.5580000000000001e-01   5.3977000000000004e+00   4.4309999999999999e-01   4.9070000000000003e-01   3.2729999999999998e-01
   3.9679999999999999e-01   6.8149999999999999e-01   3.6029000000000000e+00   4.2959999999999998e-01  -9.5200000000000007e-02  -5.1310000000000000e-01   1.3539000000000001e+00  -3.5580000000000001e-01   4.7882999999999996e+00   3.9489999999999997e-01   4.4259999999999999e-01   3.0959999999999999e-01
   3.5270000000000001e-01   5.7160000000000000e-01   3.0882000000000001e+00   5.1559999999999995e-01  -2.4740000000000001e-01  -4.7360000000000002e-01   1.3983000000000001e+00  -4.6689999999999998e-01   5.5719000000000003e+00   5.0090000000000001e-01   4.3300000000000000e-01   3.3620000000000000e-01
   3.5270000000000001e-01   5.4959999999999998e-01   3.2597999999999998e+00   5.3469999999999995e-01  -2.1890000000000001e-01  -4.3409999999999999e-01   1.3539000000000001e+00  -3.1130000000000002e-01   5.0495000000000001e+00   4.7199999999999998e-01   4.5219999999999999e-01   3.7159999999999999e-01
   1.5429999999999999e-01   4.3969999999999998e-01   3.7745000000000002e+00   3.9140000000000003e-01  -1.7130000000000001e-01  -4.6920000000000001e-01   1.4871000000000001e+00  -3.1130000000000002e-01   4.4401000000000002e+00   5.0090000000000001e-01   3.9450000000000002e-01   3.6709999999999998e-01
   6.6100000000000006e-02   5.2759999999999996e-01   2.4876999999999998e+00   5.2510000000000001e-01  -2.8549999999999998e-01  -4.4290000000000002e-01   1.4649000000000001e+00  -3.7800000000000000e-01   6.0941999999999998e+00   3.7569999999999998e-01   4.7149999999999997e-01   3.1409999999999999e-01
   4.6289999999999998e-01   4.6170000000000000e-01   3.2597999999999998e+00   4.6779999999999999e-01  -3.1400000000000000e-01  -4.4729999999999998e-01   1.4205000000000001e+00  -4.8920000000000002e-01   5.2236000000000002e+00   4.1420000000000001e-01   3.7530000000000002e-01   3.3179999999999998e-01
   4.4100000000000000e-02   5.7160000000000000e-01   3.3456000000000001e+00   4.9650000000000000e-01  -1.9030000000000000e-01  -4.4290000000000002e-01   1.4649000000000001e+00  -3.7800000000000000e-01   5.4847999999999999e+00   5.1049999999999995e-01   5.6769999999999998e-01   3.2729999999999998e-01
   2.2040000000000001e-01   7.2550000000000003e-01   2.9165999999999999e+00   5.4420000000000002e-01  -1.9030000000000000e-01  -4.6039999999999998e-01   1.5093000000000001e+00  -4.0020000000000000e-01   4.7882999999999996e+00   4.6239999999999998e-01   2.9830000000000001e-01   3.4060000000000001e-01
   2.6450000000000001e-01   7.0350000000000001e-01   3.0882000000000001e+00   5.3469999999999995e-01  -1.9030000000000000e-01  -4.9109999999999998e-01   1.2873000000000001e+00  -1.5559999999999999e-01   6.0941999999999998e+00   3.8529999999999998e-01   4.6189999999999998e-01   3.3620000000000000e-01
   3.9679999999999999e-01   6.3749999999999996e-01   3.0024000000000002e+00   4.4869999999999999e-01  -2.0930000000000001e-01  -4.2099999999999999e-01   1.3095000000000001e+00  -1.7790000000000000e-01   5.7460000000000004e+00   3.9489999999999997e-01   3.9450000000000002e-01   3.3620000000000000e-01
   4.4080000000000003e-01   7.9139999999999999e-01   3.0882000000000001e+00   5.3469999999999995e-01  -1.3320000000000001e-01  -4.3409999999999999e-01   1.4427000000000001e+00  -3.5580000000000001e-01   5.4847999999999999e+00   4.9130000000000001e-01   4.1370000000000001e-01   3.0959999999999999e-01
   3.7469999999999998e-01   8.5740000000000005e-01   3.1739999999999999e+00   5.4420000000000002e-01  -2.6640000000000003e-01  -4.6479999999999999e-01   1.4649000000000001e+00  -3.5580000000000001e-01   5.6589000000000000e+00   4.8159999999999997e-01   4.2340000000000000e-01   3.5830000000000001e-01
   1.1020000000000001e-01   5.0560000000000005e-01   3.9460999999999999e+00   5.2510000000000001e-01  -1.9030000000000000e-01  -4.4729999999999998e-01   1.4205000000000001e+00  -4.8920000000000002e-01   6.0072000000000001e+00   5.1049999999999995e-01   4.3300000000000000e-01   3.5830000000000001e-01
   3.3060000000000000e-01   5.9360000000000002e-01   3.6886999999999999e+00   4.7739999999999999e-01  -2.9499999999999998e-01  -4.3409999999999999e-01   1.3761000000000001e+00  -1.3339999999999999e-01   5.4847999999999999e+00   3.8529999999999998e-01   4.2340000000000000e-01   3.7159999999999999e-01
   1.9839999999999999e-01   6.8149999999999999e-01   3.5171000000000001e+00   5.4420000000000002e-01  -2.3790000000000000e-01  -4.4290000000000002e-01   1.4427000000000001e+00  -6.2260000000000004e-01   6.0941999999999998e+00   5.3939999999999999e-01   4.0410000000000001e-01   3.6270000000000002e-01
   3.3060000000000000e-01   5.7160000000000000e-01   4.0317999999999996e+00   3.9140000000000003e-01  -3.0449999999999999e-01  -4.5169999999999999e-01   1.4205000000000001e+00  -3.1130000000000002e-01   5.2236000000000002e+00   4.9130000000000001e-01   4.3300000000000000e-01   3.1409999999999999e-01
   4.4100000000000000e-02   8.5740000000000005e-01   3.6886999999999999e+00   5.3469999999999995e-01  -1.7130000000000001e-01  -4.8240000000000000e-01   1.3761000000000001e+00  -1.7790000000000000e-01   5.2236000000000002e+00   4.3350000000000000e-01   4.5219999999999999e-01   3.7600000000000000e-01
   3.5270000000000001e-01   7.4739999999999995e-01   3.4314000000000000e+00   5.1559999999999995e-01  -2.3790000000000000e-01  -4.0780000000000000e-01   1.3983000000000001e+00  -3.5580000000000001e-01   5.4847999999999999e+00   4.1420000000000001e-01   4.5219999999999999e-01   3.4949999999999998e-01
   3.5270000000000001e-01   1.3189999999999999e-01   3.6029000000000000e+00   4.9650000000000000e-01  -2.6640000000000003e-01  -4.5169999999999999e-01   1.3761000000000001e+00  -2.0010000000000000e-01   5.3106999999999998e+00   4.7199999999999998e-01   4.8110000000000003e-01   3.1409999999999999e-01
   4.4080000000000003e-01   6.6000000000000003e-02   3.0024000000000002e+00   4.2959999999999998e-01  -1.8079999999999999e-01  -4.2980000000000002e-01   1.2650999999999999e+00  -2.6679999999999998e-01   6.0941999999999998e+00   3.7569999999999998e-01   3.3679999999999999e-01   2.9640000000000000e-01
   2.1999999999999999e-02   3.7369999999999998e-01   2.9165999999999999e+00   4.5829999999999999e-01  -2.6640000000000003e-01  -4.3409999999999999e-01   1.3317000000000001e+00  -1.5559999999999999e-01   5.7460000000000004e+00   4.9130000000000001e-01   4.7149999999999997e-01   3.4949999999999998e-01
   1.3230000000000000e-01   7.0350000000000001e-01   3.9460999999999999e+00   5.2510000000000001e-01  -8.5599999999999996e-02  -4.3850000000000000e-01   1.3095000000000001e+00  -4.6689999999999998e-01   5.3977000000000004e+00   3.8529999999999998e-01   3.8490000000000002e-01   3.6709999999999998e-01
   5.2900000000000003e-01   6.8149999999999999e-01   4.0317999999999996e+00   5.1559999999999995e-01  -2.5690000000000002e-01  -4.2980000000000002e-01   1.3983000000000001e+00  -1.1119999999999999e-01   5.7460000000000004e+00   4.9130000000000001e-01   3.9450000000000002e-01   3.2729999999999998e-01
   4.6289999999999998e-01   4.1770000000000002e-01   4.1176000000000004e+00   5.4420000000000002e-01  -3.2350000000000001e-01  -4.1660000000000003e-01   1.5315000000000001e+00  -4.4469999999999998e-01   5.1365999999999996e+00   4.5269999999999999e-01   2.8870000000000001e-01   3.6709999999999998e-01
   1.1020000000000001e-01   8.3540000000000003e-01   2.1446000000000001e+00   4.9650000000000000e-01  -2.3790000000000000e-01  -5.2180000000000004e-01   1.3539000000000001e+00  -5.3369999999999995e-01   5.4847999999999999e+00   4.1420000000000001e-01   3.9450000000000002e-01   3.6270000000000002e-01
  -2.1999999999999999e-02   5.7160000000000000e-01   3.0024000000000002e+00   5.4420000000000002e-01  -2.2839999999999999e-01  -4.0339999999999998e-01   1.3983000000000001e+00  -1.5559999999999999e-01   5.6589000000000000e+00   4.6239999999999998e-01   3.9450000000000002e-01   3.3179999999999998e-01
   3.3060000000000000e-01   4.3969999999999998e-01   3.5171000000000001e+00   4.4869999999999999e-01  -2.5690000000000002e-01  -3.9470000000000000e-01   1.3761000000000001e+00  -3.5580000000000001e-01   5.2236000000000002e+00   4.4309999999999999e-01   3.9450000000000002e-01   3.0080000000000001e-01
   5.9509999999999996e-01   3.5170000000000001e-01   3.4314000000000000e+00   3.9140000000000003e-01  -2.8549999999999998e-01  -4.5610000000000001e-01   1.2873000000000001e+00  -3.3350000000000002e-01   5.2236000000000002e+00   3.9489999999999997e-01   4.1370000000000001e-01   3.2729999999999998e-01
   2.8649999999999998e-01   7.6939999999999997e-01   3.0024000000000002e+00   4.4869999999999999e-01  -1.2370000000000000e-01  -4.2099999999999999e-01   1.4649000000000001e+00  -4.4469999999999998e-01   5.3106999999999998e+00   4.8159999999999997e-01   4.5219999999999999e-01   3.2729999999999998e-01
   0.0000000000000000e+00   4.8359999999999997e-01   3.0024000000000002e+00   4.6779999999999999e-01  -1.6180000000000000e-01  -4.1220000000000001e-01   1.3761000000000001e+00  -4.0020000000000000e-01   4.8754000000000000e+00   5.1049999999999995e-01   4.2340000000000000e-01   3.3620000000000000e-01
   3.9679999999999999e-01   3.5170000000000001e-01   3.2597999999999998e+00   5.2510000000000001e-01  -1.9980000000000001e-01  -3.6399999999999999e-01   1.3983000000000001e+00  -4.4469999999999998e-01   6.0941999999999998e+00   5.0090000000000001e-01   4.6189999999999998e-01   2.8749999999999998e-01
   2.8649999999999998e-01   3.5170000000000001e-01   3.7745000000000002e+00   4.5829999999999999e-01  -1.3320000000000001e-01  -3.9910000000000001e-01   1.3983000000000001e+00  -2.4460000000000001e-01   5.7460000000000004e+00   5.1049999999999995e-01   3.8490000000000002e-01   3.1850000000000001e-01
   2.4249999999999999e-01   4.3969999999999998e-01   2.7450999999999999e+00   4.2959999999999998e-01  -2.0930000000000001e-01  -4.3409999999999999e-01   1.5980000000000001e+00  -3.7800000000000000e-01   5.9200999999999997e+00   4.7199999999999998e-01   4.5219999999999999e-01   3.2290000000000002e-01
   6.6100000000000006e-02   3.5170000000000001e-01   2.4018999999999999e+00   4.5829999999999999e-01  -2.0930000000000001e-01  -4.3850000000000000e-01   1.2650999999999999e+00  -3.1130000000000002e-01   5.0495000000000001e+00   5.0090000000000001e-01   3.4639999999999999e-01   3.5830000000000001e-01
   2.4249999999999999e-01   4.8359999999999997e-01   3.6029000000000000e+00   4.3919999999999998e-01  -3.2350000000000001e-01  -3.7709999999999999e-01   1.2873000000000001e+00  -5.5589999999999995e-01   6.0072000000000001e+00   4.0460000000000002e-01   3.7530000000000002e-01   3.5389999999999999e-01
   4.4080000000000003e-01   4.8359999999999997e-01   3.1739999999999999e+00   4.0100000000000002e-01  -2.0930000000000001e-01  -4.6479999999999999e-01   1.4427000000000001e+00  -2.6679999999999998e-01   6.3554000000000004e+00   3.9489999999999997e-01   4.5219999999999999e-01   2.9640000000000000e-01
   1.3230000000000000e-01   4.3969999999999998e-01   2.9165999999999999e+00   4.7739999999999999e-01  -2.1890000000000001e-01  -4.2099999999999999e-01   1.2873000000000001e+00  -4.4499999999999998e-02   6.0072000000000001e+00   4.9130000000000001e-01   4.5219999999999999e-01   3.2290000000000002e-01
   2.8649999999999998e-01   4.8359999999999997e-01   2.9165999999999999e+00   4.9650000000000000e-01  -3.3310000000000001e-01  -4.0339999999999998e-01   1.3317000000000001e+00  -4.8920000000000002e-01   5.2236000000000002e+00   4.3350000000000000e-01   4.0410000000000001e-01   3.2729999999999998e-01
   1.7630000000000001e-01   3.9570000000000000e-01   2.6593000000000000e+00   4.9650000000000000e-01  -2.5690000000000002e-01  -3.9910000000000001e-01   1.2650999999999999e+00  -2.0010000000000000e-01   6.7035999999999998e+00   4.5269999999999999e-01   3.8490000000000002e-01   3.1409999999999999e-01
   4.6289999999999998e-01   7.2550000000000003e-01   3.0882000000000001e+00   4.9650000000000000e-01  -2.9499999999999998e-01  -3.6399999999999999e-01   1.3095000000000001e+00  -1.7790000000000000e-01   5.2236000000000002e+00   3.6599999999999999e-01   4.6189999999999998e-01   2.8310000000000002e-01
   2.2040000000000001e-01   3.9570000000000000e-01   3.2597999999999998e+00   5.1559999999999995e-01  -2.4740000000000001e-01  -3.9029999999999998e-01   1.2873000000000001e+00  -1.7790000000000000e-01   5.7460000000000004e+00   4.1420000000000001e-01   3.5599999999999998e-01   3.4060000000000001e-01
   3.0859999999999999e-01   5.4959999999999998e-01   2.5735000000000001e+00   4.8690000000000000e-01  -1.9030000000000000e-01  -4.0780000000000000e-01   1.2873000000000001e+00  -2.2239999999999999e-01   6.0072000000000001e+00   4.3350000000000000e-01   4.0410000000000001e-01   3.3620000000000000e-01
   3.0859999999999999e-01   4.6170000000000000e-01   2.4018999999999999e+00   4.8690000000000000e-01  -2.7600000000000002e-01  -3.6399999999999999e-01   1.5315000000000001e+00  -4.2249999999999999e-01   5.5719000000000003e+00   4.9130000000000001e-01   5.0029999999999997e-01   3.1850000000000001e-01
   5.5110000000000003e-01   5.2759999999999996e-01   3.5171000000000001e+00   4.3919999999999998e-01  -3.0449999999999999e-01  -4.0339999999999998e-01   1.3983000000000001e+00  -3.3350000000000002e-01   5.7460000000000004e+00   4.6239999999999998e-01   4.2340000000000000e-01   3.2729999999999998e-01
   3.5270000000000001e-01   4.1770000000000002e-01   2.3161999999999998e+00   5.1559999999999995e-01  -2.2839999999999999e-01  -4.4290000000000002e-01   1.1762999999999999e+00  -1.7790000000000000e-01   5.4847999999999999e+00   4.3350000000000000e-01   4.7149999999999997e-01   3.5389999999999999e-01
   3.5270000000000001e-01   6.3749999999999996e-01   3.0024000000000002e+00   4.4869999999999999e-01  -2.4740000000000001e-01  -3.6840000000000001e-01   1.3761000000000001e+00  -2.0010000000000000e-01   5.9200999999999997e+00   4.7199999999999998e-01   3.8490000000000002e-01   3.5830000000000001e-01
   5.9509999999999996e-01   5.0560000000000005e-01   2.5735000000000001e+00   4.7739999999999999e-01  -2.9499999999999998e-01  -4.2980000000000002e-01   1.3761000000000001e+00  -3.5580000000000001e-01   4.8754000000000000e+00   4.3350000000000000e-01   5.2920000000000000e-01   3.6270000000000002e-01
   2.8649999999999998e-01   5.4959999999999998e-01   4.0317999999999996e+00   5.6330000000000002e-01  -1.9030000000000000e-01  -4.1660000000000003e-01   1.2206999999999999e+00  -3.1130000000000002e-01   5.3977000000000004e+00   4.2380000000000001e-01   4.3300000000000000e-01   3.6270000000000002e-01
   5.9509999999999996e-01   5.2759999999999996e-01   3.0882000000000001e+00   5.1559999999999995e-01  -1.1420000000000000e-01  -4.5610000000000001e-01   1.3317000000000001e+00  -3.1130000000000002e-01   6.1813000000000002e+00   4.8159999999999997e-01   3.7530000000000002e-01   3.1409999999999999e-01
   4.1880000000000001e-01   4.6170000000000000e-01   3.2597999999999998e+00   4.2959999999999998e-01  -3.1400000000000000e-01  -3.9910000000000001e-01   1.2206999999999999e+00  -2.8910000000000002e-01   6.2683000000000000e+00   4.5269999999999999e-01   4.8110000000000003e-01   3.4060000000000001e-01
   5.0700000000000001e-01   3.5170000000000001e-01   3.7745000000000002e+00   4.6779999999999999e-01  -2.4740000000000001e-01  -3.9910000000000001e-01   1.3983000000000001e+00  -2.0010000000000000e-01   6.0072000000000001e+00   4.1420000000000001e-01   4.5219999999999999e-01   3.1409999999999999e-01
   4.4080000000000003e-01   5.7160000000000000e-01   2.8309000000000002e+00   5.6330000000000002e-01  -2.2839999999999999e-01  -4.3850000000000000e-01   1.3761000000000001e+00  -4.4499999999999998e-02   5.6589000000000000e+00   3.6599999999999999e-01   4.5219999999999999e-01   3.5389999999999999e-01
   3.5270000000000001e-01   4.3969999999999998e-01   3.0024000000000002e+00   4.2959999999999998e-01  -2.3790000000000000e-01  -4.1660000000000003e-01   1.3317000000000001e+00  -1.7790000000000000e-01   5.8330000000000002e+00   3.9489999999999997e-01   4.3300000000000000e-01   3.1850000000000001e-01
   3.7469999999999998e-01   6.1550000000000005e-01   3.3456000000000001e+00   4.6779999999999999e-01  -2.8549999999999998e-01  -3.9029999999999998e-01   1.2650999999999999e+00  -1.5559999999999999e-01   5.8330000000000002e+00   3.8529999999999998e-01   4.5219999999999999e-01   3.4499999999999997e-01
   3.3060000000000000e-01   4.8359999999999997e-01   3.5171000000000001e+00   4.4869999999999999e-01  -2.7600000000000002e-01  -4.5169999999999999e-01   1.3761000000000001e+00  -3.3350000000000002e-01   5.6589000000000000e+00   4.5269999999999999e-01   4.0410000000000001e-01   3.1850000000000001e-01
   3.5270000000000001e-01   4.8359999999999997e-01   2.4876999999999998e+00   4.4869999999999999e-01  -2.4740000000000001e-01  -3.3329999999999999e-01   1.3317000000000001e+00  -1.3339999999999999e-01   6.1813000000000002e+00   4.2380000000000001e-01   3.8490000000000002e-01   3.7600000000000000e-01
   3.3060000000000000e-01   5.4959999999999998e-01   3.0024000000000002e+00   4.0100000000000002e-01  -3.2350000000000001e-01  -3.9910000000000001e-01   1.3095000000000001e+00   0.0000000000000000e+00   5.3977000000000004e+00   5.1049999999999995e-01   4.4259999999999999e-01   3.2290000000000002e-01
   3.3060000000000000e-01   4.8359999999999997e-01   2.8309000000000002e+00   6.1099999999999999e-01  -1.6180000000000000e-01  -3.9029999999999998e-01   1.3761000000000001e+00  -2.8910000000000002e-01   5.4847999999999999e+00   5.0090000000000001e-01   4.2340000000000000e-01   3.6270000000000002e-01
   3.0859999999999999e-01   4.8359999999999997e-01   3.2597999999999998e+00   5.5379999999999996e-01  -2.5690000000000002e-01  -4.2540000000000000e-01   1.4205000000000001e+00  -2.2239999999999999e-01   5.0495000000000001e+00   4.2380000000000001e-01   4.9070000000000003e-01   3.3179999999999998e-01
   4.6289999999999998e-01   6.3749999999999996e-01   2.5735000000000001e+00   4.6779999999999999e-01  -2.7600000000000002e-01  -4.3850000000000000e-01   1.3317000000000001e+00  -4.4499999999999998e-02   5.4847999999999999e+00   4.6239999999999998e-01   4.5219999999999999e-01   3.1850000000000001e-01
   5.2900000000000003e-01   4.3969999999999998e-01   4.2034000000000002e+00   4.3919999999999998e-01  -9.5200000000000007e-02  -3.9470000000000000e-01   1.2873000000000001e+00  -2.0010000000000000e-01   5.2236000000000002e+00   3.5639999999999999e-01   4.5219999999999999e-01   3.4949999999999998e-01
   3.7469999999999998e-01   5.0560000000000005e-01   3.0024000000000002e+00   4.1049999999999998e-01  -2.1890000000000001e-01  -4.2980000000000002e-01   1.2873000000000001e+00  -2.6679999999999998e-01   4.8754000000000000e+00   4.5269999999999999e-01   4.8110000000000003e-01   3.7600000000000000e-01
   4.4080000000000003e-01   4.3969999999999998e-01   3.4314000000000000e+00   3.7240000000000001e-01  -1.9030000000000000e-01  -3.9470000000000000e-01   1.5093000000000001e+00  -2.0010000000000000e-01   5.2236000000000002e+00   4.1420000000000001e-01   4.7149999999999997e-01   3.4499999999999997e-01
   5.0700000000000001e-01   4.6170000000000000e-01   2.4876999999999998e+00   5.5379999999999996e-01  -1.9980000000000001e-01  -3.8590000000000002e-01   1.4649000000000001e+00  -2.4460000000000001e-01   5.7460000000000004e+00   4.5269999999999999e-01   4.6189999999999998e-01   3.8040000000000002e-01
   3.7469999999999998e-01   3.2979999999999998e-01   2.4876999999999998e+00   4.8690000000000000e-01  -1.8079999999999999e-01  -3.9029999999999998e-01   1.3539000000000001e+00  -3.7800000000000000e-01   6.2683000000000000e+00   4.0460000000000002e-01   4.3300000000000000e-01   3.7159999999999999e-01
   3.7469999999999998e-01   4.6170000000000000e-01   3.3456000000000001e+00   5.7279999999999998e-01  -2.7600000000000002e-01  -3.3329999999999999e-01   1.2873000000000001e+00  -3.5580000000000001e-01   6.1813000000000002e+00   4.5269999999999999e-01   4.1370000000000001e-01   3.3620000000000000e-01
   3.9679999999999999e-01   2.8580000000000000e-01   3.2597999999999998e+00   4.6779999999999999e-01  -1.6180000000000000e-01  -4.0780000000000000e-01   1.4871000000000001e+00  -2.0010000000000000e-01   5.3977000000000004e+00   4.9130000000000001e-01   4.1370000000000001e-01   3.0959999999999999e-01
   3.0859999999999999e-01   3.7369999999999998e-01   3.2597999999999998e+00   5.3469999999999995e-01  -2.0930000000000001e-01  -4.1220000000000001e-01   1.3317000000000001e+00  -2.8910000000000002e-01   6.0072000000000001e+00   4.1420000000000001e-01   4.3300000000000000e-01   3.2729999999999998e-01
   2.8649999999999998e-01   5.4959999999999998e-01   3.2597999999999998e+00   4.5829999999999999e-01  -2.3790000000000000e-01  -3.9470000000000000e-01   1.3317000000000001e+00  -4.6689999999999998e-01   5.3106999999999998e+00   4.9130000000000001e-01   4.6189999999999998e-01   3.3179999999999998e-01
   3.0859999999999999e-01   6.3749999999999996e-01   3.0024000000000002e+00   4.7739999999999999e-01  -2.7600000000000002e-01  -3.9029999999999998e-01   1.2873000000000001e+00  -2.2239999999999999e-01   5.1365999999999996e+00   3.9489999999999997e-01   3.6559999999999998e-01   3.7600000000000000e-01
   4.8490000000000000e-01   3.5170000000000001e-01   2.9165999999999999e+00   5.2510000000000001e-01  -1.8079999999999999e-01  -3.7269999999999998e-01   1.3761000000000001e+00  -2.8910000000000002e-01   5.0495000000000001e+00   4.6239999999999998e-01   3.8490000000000002e-01   3.3179999999999998e-01
   2.6450000000000001e-01   5.7160000000000000e-01   2.5735000000000001e+00   5.9189999999999998e-01  -3.0449999999999999e-01  -3.1569999999999998e-01   1.3539000000000001e+00  -1.3339999999999999e-01   5.3977000000000004e+00   4.2380000000000001e-01   3.9450000000000002e-01   3.3179999999999998e-01
   2.8649999999999998e-01   3.7369999999999998e-01   3.2597999999999998e+00   5.1559999999999995e-01  -2.5690000000000002e-01  -3.8150000000000001e-01   1.4205000000000001e+00  -1.3339999999999999e-01   5.6589000000000000e+00   4.7199999999999998e-01   3.6559999999999998e-01   3.7600000000000000e-01
   2.2040000000000001e-01   4.6170000000000000e-01   2.7450999999999999e+00   4.0100000000000002e-01  -2.3790000000000000e-01  -3.5959999999999998e-01   1.1540999999999999e+00  -6.6699999999999995e-02   5.0495000000000001e+00   4.8159999999999997e-01   3.7530000000000002e-01   4.0250000000000002e-01
   5.5110000000000003e-01   3.7369999999999998e-01   3.6886999999999999e+00   4.8690000000000000e-01  -2.6640000000000003e-01  -3.9029999999999998e-01   1.4427000000000001e+00  -4.4469999999999998e-01   6.4424999999999999e+00   4.7199999999999998e-01   4.6189999999999998e-01   3.1409999999999999e-01
   5.0700000000000001e-01   4.3969999999999998e-01   3.0882000000000001e+00   4.2009999999999997e-01  -2.8549999999999998e-01  -3.6840000000000001e-01   1.3317000000000001e+00  -2.4460000000000001e-01   5.4847999999999999e+00   4.5269999999999999e-01   3.7530000000000002e-01   3.4499999999999997e-01
   3.3060000000000000e-01   4.3969999999999998e-01   3.1739999999999999e+00   4.2009999999999997e-01  -3.1400000000000000e-01  -3.9029999999999998e-01   1.2650999999999999e+00  -4.4499999999999998e-02   6.0072000000000001e+00   4.9130000000000001e-01   3.5599999999999998e-01   3.5389999999999999e-01
   3.7469999999999998e-01   3.2979999999999998e-01   2.7450999999999999e+00   5.5379999999999996e-01  -2.8549999999999998e-01  -3.8150000000000001e-01   1.3983000000000001e+00  -2.8910000000000002e-01   5.2236000000000002e+00   4.9130000000000001e-01   3.8490000000000002e-01   3.3620000000000000e-01
   5.9509999999999996e-01   2.8580000000000000e-01   3.0882000000000001e+00   5.4420000000000002e-01  -1.7130000000000001e-01  -3.9470000000000000e-01   1.1318999999999999e+00  -1.3339999999999999e-01   5.0495000000000001e+00   5.2980000000000005e-01   4.5219999999999999e-01   3.7600000000000000e-01
   2.6450000000000001e-01   3.9570000000000000e-01   2.8309000000000002e+00   5.2510000000000001e-01  -2.6640000000000003e-01  -3.2450000000000001e-01   1.3317000000000001e+00  -2.4460000000000001e-01   5.3977000000000004e+00   4.9130000000000001e-01   3.9450000000000002e-01   3.5830000000000001e-01
   4.1880000000000001e-01   4.8359999999999997e-01   2.9165999999999999e+00   4.5829999999999999e-01  -4.7600000000000003e-02  -3.8150000000000001e-01   1.2428999999999999e+00  -2.2239999999999999e-01   4.8754000000000000e+00   4.8159999999999997e-01   4.2340000000000000e-01   3.5389999999999999e-01
   4.6289999999999998e-01   3.7369999999999998e-01   3.6886999999999999e+00   4.7739999999999999e-01  -2.3790000000000000e-01  -3.8590000000000002e-01   1.3095000000000001e+00  -1.5559999999999999e-01   5.2236000000000002e+00   4.5269999999999999e-01   4.8110000000000003e-01   3.8479999999999998e-01
   3.3060000000000000e-01   1.0990000000000000e-01   3.3456000000000001e+00   5.4420000000000002e-01  -2.3790000000000000e-01  -3.9910000000000001e-01   1.3539000000000001e+00  -1.7790000000000000e-01   5.6589000000000000e+00   4.5269999999999999e-01   3.9450000000000002e-01   3.3179999999999998e-01
   2.8649999999999998e-01   4.3969999999999998e-01   3.0024000000000002e+00   4.5829999999999999e-01  -2.4740000000000001e-01  -3.8150000000000001e-01   1.3095000000000001e+00  -1.7790000000000000e-01   5.3977000000000004e+00   4.7199999999999998e-01   3.8490000000000002e-01   3.5389999999999999e-01
   4.4080000000000003e-01   3.2979999999999998e-01   3.3456000000000001e+00   5.0600000000000001e-01  -2.2839999999999999e-01  -3.5080000000000000e-01   1.2428999999999999e+00  -3.1130000000000002e-01   5.6589000000000000e+00   3.7569999999999998e-01   4.0410000000000001e-01   3.3179999999999998e-01
   3.0859999999999999e-01   4.6170000000000000e-01   2.7450999999999999e+00   5.0600000000000001e-01  -2.7600000000000002e-01  -3.5080000000000000e-01   1.5093000000000001e+00  -3.1130000000000002e-01   5.3977000000000004e+00   4.0460000000000002e-01   4.7149999999999997e-01   3.1409999999999999e-01
   3.7469999999999998e-01   3.7369999999999998e-01   3.5171000000000001e+00   4.2009999999999997e-01  -1.9030000000000000e-01  -3.4639999999999999e-01   1.4205000000000001e+00  -1.1119999999999999e-01   5.2236000000000002e+00   5.2980000000000005e-01   4.2340000000000000e-01   3.1409999999999999e-01
   4.6289999999999998e-01   2.6379999999999998e-01   3.0882000000000001e+00   4.7739999999999999e-01  -2.9499999999999998e-01  -3.7709999999999999e-01   1.2428999999999999e+00  -1.1119999999999999e-01   4.9623999999999997e+00   4.1420000000000001e-01   4.4259999999999999e-01   2.9189999999999999e-01
   5.5110000000000003e-01   6.8149999999999999e-01   3.3456000000000001e+00   5.1559999999999995e-01  -1.7130000000000001e-01  -3.9470000000000000e-01   1.6424000000000001e+00  -3.5580000000000001e-01   5.9200999999999997e+00   4.6239999999999998e-01   4.1370000000000001e-01   3.5389999999999999e-01
   2.8649999999999998e-01   4.3969999999999998e-01   3.0882000000000001e+00   4.7739999999999999e-01  -2.0930000000000001e-01  -4.5610000000000001e-01   1.3539000000000001e+00  -2.2200000000000001e-02   5.6589000000000000e+00   4.8159999999999997e-01   3.2710000000000000e-01   3.5389999999999999e-01
   4.1880000000000001e-01   4.6170000000000000e-01   3.6029000000000000e+00   5.6330000000000002e-01  -1.8079999999999999e-01  -3.3329999999999999e-01   1.4205000000000001e+00  -1.1119999999999999e-01   5.5719000000000003e+00   4.6239999999999998e-01   4.4259999999999999e-01   3.0080000000000001e-01
   3.7469999999999998e-01   3.5170000000000001e-01   3.2597999999999998e+00   4.3919999999999998e-01  -2.6640000000000003e-01  -3.7269999999999998e-01   1.2650999999999999e+00  -1.1119999999999999e-01   5.4847999999999999e+00   5.4910000000000003e-01   3.0790000000000001e-01   3.9369999999999999e-01
   2.8649999999999998e-01   4.3969999999999998e-01   3.1739999999999999e+00   4.8690000000000000e-01  -1.9030000000000000e-01  -3.9029999999999998e-01   1.4871000000000001e+00  -1.7790000000000000e-01   5.1365999999999996e+00   4.1420000000000001e-01   3.8490000000000002e-01   3.4499999999999997e-01
   2.4249999999999999e-01   4.6170000000000000e-01   3.3456000000000001e+00   4.5829999999999999e-01  -2.7600000000000002e-01  -3.7709999999999999e-01   1.2428999999999999e+00   2.2200000000000001e-02   5.1365999999999996e+00   4.4309999999999999e-01   4.1370000000000001e-01   3.5830000000000001e-01
   4.1880000000000001e-01   4.6170000000000000e-01   3.2597999999999998e+00   5.2510000000000001e-01  -3.5210000000000002e-01  -3.5520000000000002e-01   1.3761000000000001e+00  -1.3339999999999999e-01   6.0072000000000001e+00   5.0090000000000001e-01   3.5599999999999998e-01   3.7600000000000000e-01
   3.3060000000000000e-01   1.3189999999999999e-01   3.0882000000000001e+00   3.3420000000000000e-01  -2.7600000000000002e-01  -3.7269999999999998e-01   1.3983000000000001e+00  -2.4460000000000001e-01   5.6589000000000000e+00   5.4910000000000003e-01   3.7530000000000002e-01   3.5389999999999999e-01
   4.1880000000000001e-01   3.0780000000000002e-01   3.0882000000000001e+00   4.1049999999999998e-01  -2.4740000000000001e-01  -3.6840000000000001e-01   1.1762999999999999e+00  -1.1119999999999999e-01   5.4847999999999999e+00   3.5639999999999999e-01   3.9450000000000002e-01   3.7159999999999999e-01
   5.0700000000000001e-01   2.1980000000000000e-01   3.6029000000000000e+00   5.0600000000000001e-01  -2.1890000000000001e-01  -3.4639999999999999e-01   1.3539000000000001e+00  -4.4499999999999998e-02   5.3106999999999998e+00   3.3710000000000001e-01   4.0410000000000001e-01   3.5830000000000001e-01
   4.8490000000000000e-01   3.7369999999999998e-01   3.1739999999999999e+00   4.3919999999999998e-01  -1.2370000000000000e-01  -3.9029999999999998e-01   1.2428999999999999e+00  -1.1119999999999999e-01   5.7460000000000004e+00   5.0090000000000001e-01   4.0410000000000001e-01   3.0959999999999999e-01
   3.9679999999999999e-01   5.4959999999999998e-01   2.9165999999999999e+00   5.1559999999999995e-01  -3.3310000000000001e-01  -3.8590000000000002e-01   1.2428999999999999e+00  -1.7790000000000000e-01   5.3106999999999998e+00   4.6239999999999998e-01   4.3300000000000000e-01   3.4949999999999998e-01
   4.8490000000000000e-01   2.8580000000000000e-01   3.0024000000000002e+00   4.6779999999999999e-01  -1.6180000000000000e-01  -4.0339999999999998e-01   1.3539000000000001e+00  -2.0010000000000000e-01   5.5719000000000003e+00   4.1420000000000001e-01   4.7149999999999997e-01   3.7159999999999999e-01
   3.7469999999999998e-01   4.3969999999999998e-01   2.6593000000000000e+00   5.1559999999999995e-01  -2.1890000000000001e-01  -3.5520000000000002e-01   1.5536000000000001e+00  -2.4460000000000001e-01   6.0072000000000001e+00   5.2020000000000000e-01   4.5219999999999999e-01   3.6270000000000002e-01
   2.8649999999999998e-01   3.9570000000000000e-01   3.1739999999999999e+00   4.2959999999999998e-01  -2.3790000000000000e-01  -3.9029999999999998e-01   1.1984999999999999e+00  -3.3350000000000002e-01   6.2683000000000000e+00   4.3350000000000000e-01   3.9450000000000002e-01   3.2729999999999998e-01
   5.0700000000000001e-01   1.9789999999999999e-01   3.0024000000000002e+00   4.2959999999999998e-01  -2.2839999999999999e-01  -3.8590000000000002e-01   1.3539000000000001e+00  -2.2239999999999999e-01   6.0941999999999998e+00   3.9489999999999997e-01   3.1750000000000000e-01   4.2470000000000002e-01
   3.5270000000000001e-01   4.6170000000000000e-01   3.3456000000000001e+00   5.7279999999999998e-01  -1.9030000000000000e-01  -2.8499999999999998e-01   1.2873000000000001e+00  -1.3339999999999999e-01   5.9200999999999997e+00   4.3350000000000000e-01   4.1370000000000001e-01   3.8479999999999998e-01
   3.9679999999999999e-01   4.3969999999999998e-01   2.5735000000000001e+00   4.4869999999999999e-01  -3.1400000000000000e-01  -3.7709999999999999e-01   1.5093000000000001e+00  -2.2200000000000001e-02   5.4847999999999999e+00   4.5269999999999999e-01   3.9450000000000002e-01   3.3179999999999998e-01
   4.6289999999999998e-01   7.0350000000000001e-01   3.1739999999999999e+00   4.8690000000000000e-01  -1.8079999999999999e-01  -3.8150000000000001e-01   1.4649000000000001e+00  -1.1119999999999999e-01   5.7460000000000004e+00   4.4309999999999999e-01   3.2710000000000000e-01   3.0959999999999999e-01
   3.0859999999999999e-01   4.1770000000000002e-01   2.6593000000000000e+00   5.0600000000000001e-01  -2.2839999999999999e-01  -3.9470000000000000e-01   1.1540999999999999e+00  -2.4460000000000001e-01   6.0941999999999998e+00   4.7199999999999998e-01   4.2340000000000000e-01   3.6709999999999998e-01
   2.6450000000000001e-01   3.7369999999999998e-01   2.6593000000000000e+00   6.2060000000000004e-01  -2.2839999999999999e-01  -3.5080000000000000e-01   1.4205000000000001e+00  -2.0010000000000000e-01   5.6589000000000000e+00   3.8529999999999998e-01   4.5219999999999999e-01   3.4060000000000001e-01
   3.5270000000000001e-01   3.0780000000000002e-01   2.6593000000000000e+00   5.0600000000000001e-01  -2.8549999999999998e-01  -3.6399999999999999e-01   1.3095000000000001e+00  -4.4499999999999998e-02   6.0072000000000001e+00   4.0460000000000002e-01   5.3879999999999995e-01   3.4949999999999998e-01
   4.1880000000000001e-01   3.2979999999999998e-01   3.5171000000000001e+00   5.3469999999999995e-01  -1.5229999999999999e-01  -4.0780000000000000e-01   1.2650999999999999e+00  -1.5559999999999999e-01   5.6589000000000000e+00   4.4309999999999999e-01   4.3300000000000000e-01   3.7600000000000000e-01
   4.6289999999999998e-01   3.0780000000000002e-01   3.0024000000000002e+00   3.8190000000000002e-01  -2.1890000000000001e-01  -3.6840000000000001e-01   1.5758000000000001e+00  -1.3339999999999999e-01   5.8330000000000002e+00   4.8159999999999997e-01   3.8490000000000002e-01   3.6270000000000002e-01
   3.9679999999999999e-01   4.8359999999999997e-01   2.4018999999999999e+00   4.3919999999999998e-01  -2.1890000000000001e-01  -2.9820000000000002e-01   1.2428999999999999e+00  -6.6699999999999995e-02   5.2236000000000002e+00   4.7199999999999998e-01   4.1370000000000001e-01   3.4060000000000001e-01
   7.0530000000000004e-01   2.6379999999999998e-01   3.4314000000000000e+00   4.0100000000000002e-01  -2.9499999999999998e-01  -3.4200000000000003e-01   1.3317000000000001e+00  -2.6679999999999998e-01   5.3106999999999998e+00   4.7199999999999998e-01   2.8870000000000001e-01   3.9369999999999999e-01
   3.7469999999999998e-01   3.9570000000000000e-01   3.2597999999999998e+00   4.2959999999999998e-01  -2.6640000000000003e-01  -3.5959999999999998e-01   1.4205000000000001e+00  -1.3339999999999999e-01   5.9200999999999997e+00   3.9489999999999997e-01   3.4639999999999999e-01   3.5830000000000001e-01
   4.8490000000000000e-01   3.9570000000000000e-01   3.2597999999999998e+00   4.1049999999999998e-01  -2.9499999999999998e-01  -3.0700000000000000e-01   1.3539000000000001e+00  -1.3339999999999999e-01   5.2236000000000002e+00   4.7199999999999998e-01   3.9450000000000002e-01   3.7159999999999999e-01
   2.8649999999999998e-01   4.8359999999999997e-01   2.7450999999999999e+00   5.5379999999999996e-01  -2.4740000000000001e-01  -3.4639999999999999e-01   1.2650999999999999e+00  -2.4460000000000001e-01   5.1365999999999996e+00   4.7199999999999998e-01   4.3300000000000000e-01   3.7600000000000000e-01
   4.8490000000000000e-01   3.5170000000000001e-01   2.9165999999999999e+00   5.0600000000000001e-01  -2.3790000000000000e-01  -3.1569999999999998e-01   1.4871000000000001e+00  -2.2200000000000001e-02   5.7460000000000004e+00   4.3350000000000000e-01   4.2340000000000000e-01   3.8929999999999998e-01
   5.2900000000000003e-01   3.5170000000000001e-01   2.7450999999999999e+00   4.8690000000000000e-01  -1.9980000000000001e-01  -3.8590000000000002e-01   1.3317000000000001e+00  -1.1119999999999999e-01   5.2236000000000002e+00   5.3939999999999999e-01   4.3300000000000000e-01   3.3620000000000000e-01
   5.7310000000000005e-01   2.8580000000000000e-01   2.9165999999999999e+00   5.0600000000000001e-01  -2.9499999999999998e-01  -3.8150000000000001e-01   1.3983000000000001e+00  -2.0010000000000000e-01   5.0495000000000001e+00   4.3350000000000000e-01   4.2340000000000000e-01   3.4949999999999998e-01
   1.7630000000000001e-01   3.9570000000000000e-01   2.9165999999999999e+00   6.1099999999999999e-01  -2.4740000000000001e-01  -3.8590000000000002e-01   1.1762999999999999e+00  -2.2239999999999999e-01   5.4847999999999999e+00   4.3350000000000000e-01   3.8490000000000002e-01   3.0520000000000003e-01
   3.9679999999999999e-01   4.8359999999999997e-01   3.4314000000000000e+00   4.9650000000000000e-01  -2.2839999999999999e-01  -3.5080000000000000e-01   1.4649000000000001e+00  -1.7790000000000000e-01   6.3554000000000004e+00   4.9130000000000001e-01   5.0029999999999997e-01   3.3179999999999998e-01
   4.4080000000000003e-01   2.4179999999999999e-01   3.0882000000000001e+00   5.1559999999999995e-01  -2.3790000000000000e-01  -3.7709999999999999e-01   1.2873000000000001e+00  -4.4499999999999998e-02   5.3977000000000004e+00   4.7199999999999998e-01   4.5219999999999999e-01   3.3620000000000000e-01
   4.6289999999999998e-01   2.8580000000000000e-01   3.4314000000000000e+00   5.4420000000000002e-01  -1.6180000000000000e-01  -3.6399999999999999e-01   1.2650999999999999e+00  -1.7790000000000000e-01   5.3106999999999998e+00   4.3350000000000000e-01   3.5599999999999998e-01   3.4060000000000001e-01
   3.5270000000000001e-01   4.3969999999999998e-01   3.0882000000000001e+00   4.7739999999999999e-01  -2.7600000000000002e-01  -4.3850000000000000e-01   1.2650999999999999e+00  -3.7800000000000000e-01   5.2236000000000002e+00   4.5269999999999999e-01   4.5219999999999999e-01   3.2290000000000002e-01
   3.7469999999999998e-01   2.1980000000000000e-01   3.3456000000000001e+00   4.1049999999999998e-01  -2.1890000000000001e-01  -3.5959999999999998e-01   1.3539000000000001e+00  -6.6699999999999995e-02   5.8330000000000002e+00   3.8529999999999998e-01   4.7149999999999997e-01   3.1850000000000001e-01
   5.5110000000000003e-01   1.0990000000000000e-01   3.0882000000000001e+00   4.9650000000000000e-01  -1.9980000000000001e-01  -3.4200000000000003e-01   1.3095000000000001e+00  -6.6699999999999995e-02   5.6589000000000000e+00   4.5269999999999999e-01   4.3300000000000000e-01   3.4949999999999998e-01
   5.5110000000000003e-01   3.7369999999999998e-01   2.9165999999999999e+00   4.8690000000000000e-01  -2.1890000000000001e-01  -3.9470000000000000e-01   1.3761000000000001e+00   0.0000000000000000e+00   5.7460000000000004e+00   4.6239999999999998e-01   4.3300000000000000e-01   3.4949999999999998e-01
   4.1880000000000001e-01   4.3969999999999998e-01   2.5735000000000001e+00   4.7739999999999999e-01  -3.1400000000000000e-01  -3.2010000000000000e-01   1.1096999999999999e+00  -6.6699999999999995e-02   6.0072000000000001e+00   4.3350000000000000e-01   4.3300000000000000e-01   3.4949999999999998e-01
   3.3060000000000000e-01   4.6170000000000000e-01   3.6886999999999999e+00   3.6280000000000001e-01  -1.9980000000000001e-01  -3.3770000000000000e-01   1.3539000000000001e+00  -2.4460000000000001e-01   5.8330000000000002e+00   4.7199999999999998e-01   4.3300000000000000e-01   3.5389999999999999e-01
   5.2900000000000003e-01   4.1770000000000002e-01   3.3456000000000001e+00   5.0600000000000001e-01  -2.6640000000000003e-01  -2.8939999999999999e-01   1.1984999999999999e+00  -6.6699999999999995e-02   4.7882999999999996e+00   3.7569999999999998e-01   4.0410000000000001e-01   3.2729999999999998e-01
   3.0859999999999999e-01   2.4179999999999999e-01   3.1739999999999999e+00   5.5379999999999996e-01  -2.0930000000000001e-01  -3.5080000000000000e-01   1.3983000000000001e+00   0.0000000000000000e+00   6.0941999999999998e+00   4.7199999999999998e-01   4.5219999999999999e-01   3.7600000000000000e-01
   2.8649999999999998e-01   4.8359999999999997e-01   3.1739999999999999e+00   3.7240000000000001e-01  -1.8079999999999999e-01  -3.6840000000000001e-01   1.3761000000000001e+00  -1.3339999999999999e-01   5.2236000000000002e+00   4.5269999999999999e-01   4.5219999999999999e-01   3.2729999999999998e-01
   1.7630000000000001e-01   4.1770000000000002e-01   3.0882000000000001e+00   4.7739999999999999e-01  -2.8549999999999998e-01  -3.2890000000000003e-01   1.2650999999999999e+00  -2.2239999999999999e-01   5.3977000000000004e+00   3.8529999999999998e-01   3.9450000000000002e-01   3.7159999999999999e-01
   4.8490000000000000e-01   4.3999999999999997e-02   3.1739999999999999e+00   4.0100000000000002e-01  -1.4269999999999999e-01  -3.5080000000000000e-01   1.4205000000000001e+00  -2.2239999999999999e-01   5.0495000000000001e+00   3.5639999999999999e-01   3.9450000000000002e-01   4.0250000000000002e-01
   4.6289999999999998e-01   3.9570000000000000e-01   2.6593000000000000e+00   4.3919999999999998e-01  -3.3310000000000001e-01  -3.2450000000000001e-01   1.4649000000000001e+00  -4.4499999999999998e-02   5.8330000000000002e+00   3.9489999999999997e-01   3.9450000000000002e-01   3.5830000000000001e-01
   4.4100000000000000e-02   3.0780000000000002e-01   2.5735000000000001e+00   4.8690000000000000e-01  -2.0930000000000001e-01  -3.4200000000000003e-01   1.3761000000000001e+00  -2.4460000000000001e-01   5.4847999999999999e+00   4.4309999999999999e-01   4.5219999999999999e-01   3.6270000000000002e-01
  -4.4100000000000000e-02   2.1980000000000000e-01   3.4314000000000000e+00   5.0600000000000001e-01  -2.6640000000000003e-01  -3.8150000000000001e-01   1.3761000000000001e+00   1.7790000000000000e-01   5.2236000000000002e+00   4.3350000000000000e-01   3.8490000000000002e-01   3.7159999999999999e-01
   9.2579999999999996e-01   2.4179999999999999e-01   2.6593000000000000e+00   5.8240000000000003e-01  -2.3790000000000000e-01  -3.7709999999999999e-01   1.3317000000000001e+00   1.7790000000000000e-01   5.2236000000000002e+00   4.4309999999999999e-01   5.0029999999999997e-01   3.2729999999999998e-01
   6.6100000000000006e-02   5.7160000000000000e-01   3.0882000000000001e+00   4.6779999999999999e-01  -1.5229999999999999e-01  -3.3770000000000000e-01   1.2428999999999999e+00  -1.3339999999999999e-01   5.7460000000000004e+00   5.2980000000000005e-01   4.7149999999999997e-01   3.6270000000000002e-01
  -1.7630000000000001e-01   1.7590000000000000e-01   3.0882000000000001e+00   4.0100000000000002e-01  -1.8079999999999999e-01  -4.5169999999999999e-01   1.2206999999999999e+00  -1.5559999999999999e-01   5.8330000000000002e+00   3.8529999999999998e-01   4.6189999999999998e-01   3.5389999999999999e-01
   7.0530000000000004e-01   1.5390000000000001e-01   3.1739999999999999e+00   4.2959999999999998e-01  -2.4740000000000001e-01  -3.5080000000000000e-01   1.5758000000000001e+00  -1.3339999999999999e-01   6.2683000000000000e+00   4.8159999999999997e-01   4.6189999999999998e-01   3.1409999999999999e-01
   3.3060000000000000e-01   3.2979999999999998e-01   3.6029000000000000e+00   4.0100000000000002e-01  -2.8549999999999998e-01  -3.2450000000000001e-01   1.2873000000000001e+00  -1.1119999999999999e-01   6.0072000000000001e+00   5.2980000000000005e-01   4.8110000000000003e-01   3.8479999999999998e-01
   4.6289999999999998e-01   3.5170000000000001e-01   3.1739999999999999e+00   4.7739999999999999e-01  -2.4740000000000001e-01  -3.4200000000000003e-01   1.2206999999999999e+00  -2.4460000000000001e-01   3.3083000000000000e+00   3.0819999999999997e-01   3.2710000000000000e-01   3.7159999999999999e-01
   0.0000000000000000e+00   4.8359999999999997e-01   3.6029000000000000e+00   5.5379999999999996e-01  -2.0930000000000001e-01  -3.4200000000000003e-01   1.2206999999999999e+00  -3.7800000000000000e-01   7.1388999999999996e+00   4.9130000000000001e-01   3.6559999999999998e-01   3.1409999999999999e-01
   4.8490000000000000e-01   1.9789999999999999e-01   3.2597999999999998e+00   3.7240000000000001e-01  -2.7600000000000002e-01  -3.2010000000000000e-01   1.0209999999999999e+00   3.3350000000000002e-01   6.3554000000000004e+00   5.0090000000000001e-01   3.7530000000000002e-01   3.8040000000000002e-01
   8.5960000000000003e-01   1.9789999999999999e-01   4.1176000000000004e+00   3.5330000000000000e-01  -2.1890000000000001e-01  -3.5080000000000000e-01   1.6202000000000001e+00  -4.2249999999999999e-01   2.6118000000000001e+00   3.7569999999999998e-01   3.7530000000000002e-01   3.3179999999999998e-01
   3.5270000000000001e-01   3.2979999999999998e-01   3.6886999999999999e+00   5.2510000000000001e-01  -1.9980000000000001e-01  -3.7269999999999998e-01   1.7534000000000001e+00  -9.5609999999999995e-01   5.3106999999999998e+00   4.8159999999999997e-01   3.5599999999999998e-01   3.1850000000000001e-01
   0.0000000000000000e+00   4.6170000000000000e-01   3.0024000000000002e+00   4.5829999999999999e-01  -1.7130000000000001e-01  -3.2890000000000003e-01   9.1000000000000003e-01   1.4898000000000000e+00   7.8353999999999999e+00   4.9130000000000001e-01   4.9070000000000003e-01   4.2470000000000002e-01
   2.2040000000000001e-01   4.6170000000000000e-01   3.0024000000000002e+00   4.2959999999999998e-01  -2.7600000000000002e-01  -3.2890000000000003e-01   1.5093000000000001e+00  -6.0040000000000004e-01   4.4401000000000002e+00   3.3710000000000001e-01   3.7530000000000002e-01   3.8479999999999998e-01
   6.1719999999999997e-01   2.1980000000000000e-01   3.4314000000000000e+00   6.0150000000000003e-01  -1.7130000000000001e-01  -3.6399999999999999e-01   1.9753000000000001e+00  -1.1785000000000001e+00   4.7012999999999998e+00   3.7569999999999998e-01   2.9830000000000001e-01   3.1850000000000001e-01
   3.9679999999999999e-01   3.7369999999999998e-01   3.4314000000000000e+00   4.9650000000000000e-01  -2.1890000000000001e-01  -3.4639999999999999e-01   7.7680000000000005e-01   1.6454000000000000e+00   7.5742000000000003e+00   4.9130000000000001e-01   5.1000000000000001e-01   4.2470000000000002e-01
   2.2040000000000001e-01   3.0780000000000002e-01   2.7450999999999999e+00   4.6779999999999999e-01  -2.5690000000000002e-01  -3.6399999999999999e-01   1.5980000000000001e+00  -6.6710000000000003e-01   5.4847999999999999e+00   5.0090000000000001e-01   3.9450000000000002e-01   3.6270000000000002e-01
   1.7630000000000001e-01   2.6379999999999998e-01   3.0882000000000001e+00   4.2959999999999998e-01  -2.9499999999999998e-01  -3.2450000000000001e-01   1.4871000000000001e+00  -7.1150000000000002e-01   3.0470999999999999e+00   4.7199999999999998e-01   3.5599999999999998e-01   3.6270000000000002e-01
   5.2900000000000003e-01   5.7160000000000000e-01   3.2597999999999998e+00   5.4420000000000002e-01  -2.3790000000000000e-01  -3.7709999999999999e-01   1.3539000000000001e+00   6.4480000000000004e-01   6.4424999999999999e+00   5.1049999999999995e-01   5.1000000000000001e-01   2.7870000000000000e-01
   4.8490000000000000e-01   1.7590000000000000e-01   3.0024000000000002e+00   4.1049999999999998e-01  -2.8549999999999998e-01  -3.2890000000000003e-01   9.9880000000000002e-01  -2.0010000000000000e-01   6.5294999999999996e+00   5.8760000000000001e-01   3.6559999999999998e-01   3.9810000000000001e-01
   2.2040000000000001e-01   2.6379999999999998e-01   3.3456000000000001e+00   5.4420000000000002e-01  -2.2839999999999999e-01  -3.3770000000000000e-01   1.5980000000000001e+00  -4.2249999999999999e-01   3.6564999999999999e+00   3.4680000000000000e-01   3.7530000000000002e-01   3.5830000000000001e-01
   2.8649999999999998e-01   1.9789999999999999e-01   3.1739999999999999e+00   4.6779999999999999e-01  -1.4269999999999999e-01  -3.4200000000000003e-01   1.3983000000000001e+00   1.3339999999999999e-01   5.7460000000000004e+00   4.9130000000000001e-01   4.9070000000000003e-01   3.5389999999999999e-01
   5.2900000000000003e-01   3.0780000000000002e-01   2.9165999999999999e+00   6.4920000000000000e-01  -2.2839999999999999e-01  -3.1140000000000001e-01   1.0431999999999999e+00   4.2249999999999999e-01   6.6166000000000000e+00   5.1049999999999995e-01   4.2340000000000000e-01   3.0520000000000003e-01
   5.2900000000000003e-01   3.5170000000000001e-01   2.4018999999999999e+00   4.1049999999999998e-01  -3.1400000000000000e-01  -3.2450000000000001e-01   1.4205000000000001e+00  -5.7809999999999995e-01   5.1365999999999996e+00   3.5639999999999999e-01   3.9450000000000002e-01   3.5830000000000001e-01
   2.6450000000000001e-01   2.8580000000000000e-01   3.0024000000000002e+00   4.8690000000000000e-01  -1.8079999999999999e-01  -3.0700000000000000e-01   1.5093000000000001e+00  -3.7800000000000000e-01   4.7012999999999998e+00   4.2380000000000001e-01   3.5599999999999998e-01   3.4499999999999997e-01
   4.6289999999999998e-01   3.5170000000000001e-01   2.3161999999999998e+00   5.9189999999999998e-01  -2.3790000000000000e-01  -3.4200000000000003e-01   9.7660000000000002e-01   4.0020000000000000e-01   6.6166000000000000e+00   4.6239999999999998e-01   4.2340000000000000e-01   3.2290000000000002e-01
   5.7310000000000005e-01   3.7369999999999998e-01   2.5735000000000001e+00   4.5829999999999999e-01  -2.5690000000000002e-01  -3.3770000000000000e-01   1.5315000000000001e+00  -7.3380000000000001e-01   5.2236000000000002e+00   3.8529999999999998e-01   4.3300000000000000e-01   2.6100000000000001e-01
   5.0700000000000001e-01   4.8359999999999997e-01   3.4314000000000000e+00   4.2959999999999998e-01  -1.9980000000000001e-01  -3.9910000000000001e-01   1.5536000000000001e+00  -1.1119999999999999e-01   5.0495000000000001e+00   4.3350000000000000e-01   3.8490000000000002e-01   3.8040000000000002e-01
   1.7630000000000001e-01   3.5170000000000001e-01   2.6593000000000000e+00   5.3469999999999995e-01  -2.4740000000000001e-01  -3.4200000000000003e-01   1.2650999999999999e+00   2.2239999999999999e-01   6.8777999999999997e+00   4.1420000000000001e-01   4.4259999999999999e-01   3.6270000000000002e-01
   3.9679999999999999e-01   1.5390000000000001e-01   2.7450999999999999e+00   3.9140000000000003e-01  -2.4740000000000001e-01  -3.5520000000000002e-01   1.4205000000000001e+00  -3.5580000000000001e-01   5.6589000000000000e+00   4.4309999999999999e-01   4.4259999999999999e-01   3.5389999999999999e-01
   3.3060000000000000e-01   4.3969999999999998e-01   2.5735000000000001e+00   4.6779999999999999e-01  -2.8549999999999998e-01  -3.7709999999999999e-01   1.2873000000000001e+00  -1.5559999999999999e-01   4.9623999999999997e+00   4.1420000000000001e-01   4.0410000000000001e-01   3.2729999999999998e-01
   7.4939999999999996e-01   3.2979999999999998e-01   2.5735000000000001e+00   4.4869999999999999e-01  -2.6640000000000003e-01  -3.1569999999999998e-01   1.4649000000000001e+00  -2.0010000000000000e-01   6.0072000000000001e+00   4.5269999999999999e-01   4.0410000000000001e-01   3.1409999999999999e-01
   4.4080000000000003e-01   4.3969999999999998e-01   3.2597999999999998e+00   4.6779999999999999e-01  -2.0930000000000001e-01  -3.5080000000000000e-01   1.1318999999999999e+00   0.0000000000000000e+00   5.8330000000000002e+00   4.1420000000000001e-01   4.6189999999999998e-01   3.7600000000000000e-01
   2.6450000000000001e-01   5.0560000000000005e-01   3.1739999999999999e+00   5.3469999999999995e-01  -2.9499999999999998e-01  -3.1140000000000001e-01   1.3317000000000001e+00  -4.0020000000000000e-01   5.7460000000000004e+00   4.4309999999999999e-01   4.1370000000000001e-01   3.1409999999999999e-01
   3.3060000000000000e-01   1.7590000000000000e-01   3.5171000000000001e+00   5.4420000000000002e-01  -1.5229999999999999e-01  -2.6310000000000000e-01   1.3095000000000001e+00  -8.8900000000000007e-02   5.8330000000000002e+00   4.6239999999999998e-01   4.1370000000000001e-01   3.7600000000000000e-01
   3.9679999999999999e-01   4.3969999999999998e-01   2.4876999999999998e+00   5.2510000000000001e-01  -9.5200000000000007e-02  -3.6840000000000001e-01   1.2428999999999999e+00   1.7790000000000000e-01   5.9200999999999997e+00   4.8159999999999997e-01   4.3300000000000000e-01   3.5389999999999999e-01
   1.9839999999999999e-01   5.2759999999999996e-01   3.1739999999999999e+00   4.4869999999999999e-01  -2.6640000000000003e-01  -3.4639999999999999e-01   1.3317000000000001e+00  -1.7790000000000000e-01   5.3106999999999998e+00   4.1420000000000001e-01   3.7530000000000002e-01   3.4499999999999997e-01
   4.1880000000000001e-01   2.6379999999999998e-01   2.8309000000000002e+00   4.1049999999999998e-01  -2.2839999999999999e-01  -3.7269999999999998e-01   1.1762999999999999e+00  -2.8910000000000002e-01   5.6589000000000000e+00   4.5269999999999999e-01   3.4639999999999999e-01   3.6709999999999998e-01
   3.7469999999999998e-01   3.2979999999999998e-01   3.2597999999999998e+00   4.3919999999999998e-01  -2.7600000000000002e-01  -3.6399999999999999e-01   1.1984999999999999e+00   1.5559999999999999e-01   6.0072000000000001e+00   4.7199999999999998e-01   4.5219999999999999e-01   3.4060000000000001e-01
   4.1880000000000001e-01   1.7590000000000000e-01   3.0024000000000002e+00   3.4370000000000001e-01  -2.2839999999999999e-01  -3.8150000000000001e-01   1.4205000000000001e+00  -3.3350000000000002e-01   5.1365999999999996e+00   4.2380000000000001e-01   3.6559999999999998e-01   3.0959999999999999e-01
   2.6450000000000001e-01   3.5170000000000001e-01   2.9165999999999999e+00   3.7240000000000001e-01  -2.1890000000000001e-01  -3.2890000000000003e-01   1.2428999999999999e+00   4.4499999999999998e-02   5.3977000000000004e+00   4.2380000000000001e-01   3.7530000000000002e-01   3.9369999999999999e-01
   5.7310000000000005e-01   1.9789999999999999e-01   3.0024000000000002e+00   4.8690000000000000e-01  -1.9030000000000000e-01  -3.5520000000000002e-01   1.1762999999999999e+00  -1.3339999999999999e-01   5.8330000000000002e+00   3.9489999999999997e-01   4.7149999999999997e-01   3.0080000000000001e-01
   5.0700000000000001e-01   2.6379999999999998e-01   3.6886999999999999e+00   5.0600000000000001e-01  -2.8549999999999998e-01  -3.6840000000000001e-01   1.4205000000000001e+00  -1.1119999999999999e-01   6.0072000000000001e+00   4.2380000000000001e-01   4.9070000000000003e-01   3.3179999999999998e-01
   6.1719999999999997e-01   3.2979999999999998e-01   3.5171000000000001e+00   3.4370000000000001e-01  -2.0930000000000001e-01  -3.9910000000000001e-01   1.2650999999999999e+00  -1.5559999999999999e-01   5.5719000000000003e+00   5.0090000000000001e-01   3.8490000000000002e-01   3.4499999999999997e-01
   3.5270000000000001e-01   3.7369999999999998e-01   3.5171000000000001e+00   4.4869999999999999e-01  -1.6180000000000000e-01  -3.2450000000000001e-01   1.1318999999999999e+00  -2.2200000000000001e-02   5.1365999999999996e+00   3.8529999999999998e-01   4.7149999999999997e-01   3.1409999999999999e-01
   3.0859999999999999e-01   2.6379999999999998e-01   3.2597999999999998e+00   5.0600000000000001e-01  -2.5690000000000002e-01  -3.1140000000000001e-01   1.3095000000000001e+00  -1.3339999999999999e-01   5.6589000000000000e+00   4.0460000000000002e-01   3.9450000000000002e-01   3.3179999999999998e-01
   4.6289999999999998e-01   3.7369999999999998e-01   2.9165999999999999e+00   6.1099999999999999e-01  -2.1890000000000001e-01  -3.4200000000000003e-01   1.5315000000000001e+00  -2.0010000000000000e-01   5.9200999999999997e+00   4.2380000000000001e-01   4.3300000000000000e-01   3.6709999999999998e-01
   5.2900000000000003e-01   3.2979999999999998e-01   4.2034000000000002e+00   4.6779999999999999e-01  -2.4740000000000001e-01  -3.7269999999999998e-01   1.5536000000000001e+00  -1.1119999999999999e-01   6.3554000000000004e+00   3.9489999999999997e-01   4.2340000000000000e-01   3.5389999999999999e-01
   3.3060000000000000e-01   4.8359999999999997e-01   3.0882000000000001e+00   5.1559999999999995e-01  -2.4740000000000001e-01  -3.7269999999999998e-01   1.1762999999999999e+00  -1.7790000000000000e-01   6.2683000000000000e+00   4.2380000000000001e-01   4.5219999999999999e-01   3.6709999999999998e-01
   3.3060000000000000e-01   3.0780000000000002e-01   2.7450999999999999e+00   4.4869999999999999e-01  -2.6640000000000003e-01  -3.2890000000000003e-01   1.2873000000000001e+00  -2.8910000000000002e-01   5.2236000000000002e+00   5.0090000000000001e-01   4.8110000000000003e-01   3.3179999999999998e-01
   3.9679999999999999e-01   2.8580000000000000e-01   2.8309000000000002e+00   5.2510000000000001e-01  -2.3790000000000000e-01  -3.4639999999999999e-01   1.2428999999999999e+00  -1.7790000000000000e-01   4.9623999999999997e+00   5.3939999999999999e-01   4.7149999999999997e-01   3.4499999999999997e-01
   4.8490000000000000e-01   2.4179999999999999e-01   3.0882000000000001e+00   5.8240000000000003e-01  -3.2350000000000001e-01  -3.3329999999999999e-01   1.1096999999999999e+00   0.0000000000000000e+00   5.4847999999999999e+00   4.6239999999999998e-01   4.2340000000000000e-01   3.2729999999999998e-01
   2.6450000000000001e-01   2.6379999999999998e-01   2.8309000000000002e+00   4.0100000000000002e-01  -2.1890000000000001e-01  -3.4639999999999999e-01   1.1762999999999999e+00  -3.3350000000000002e-01   5.5719000000000003e+00   3.6599999999999999e-01   4.9070000000000003e-01   2.8310000000000002e-01
   3.5270000000000001e-01   3.7369999999999998e-01   3.2597999999999998e+00   4.4869999999999999e-01  -8.5599999999999996e-02  -3.5080000000000000e-01   1.4205000000000001e+00  -8.8900000000000007e-02   4.5270999999999999e+00   3.9489999999999997e-01   4.5219999999999999e-01   3.0080000000000001e-01
   3.3060000000000000e-01   3.9570000000000000e-01   4.0317999999999996e+00   5.1559999999999995e-01  -2.2839999999999999e-01  -3.8590000000000002e-01   1.3539000000000001e+00  -2.2239999999999999e-01   5.2236000000000002e+00   4.2380000000000001e-01   4.0410000000000001e-01   3.4949999999999998e-01
   5.0700000000000001e-01   1.3189999999999999e-01   3.7745000000000002e+00   5.1559999999999995e-01  -2.3790000000000000e-01  -3.0700000000000000e-01   1.2873000000000001e+00   1.7790000000000000e-01   4.7882999999999996e+00   4.4309999999999999e-01   4.5219999999999999e-01   3.4060000000000001e-01
   3.0859999999999999e-01   3.0780000000000002e-01   2.7450999999999999e+00   5.5379999999999996e-01  -3.0449999999999999e-01  -3.3329999999999999e-01   1.5093000000000001e+00  -1.3339999999999999e-01   5.3977000000000004e+00   4.7199999999999998e-01   4.4259999999999999e-01   3.1850000000000001e-01
  -6.6100000000000006e-02   5.2759999999999996e-01   3.2597999999999998e+00   4.6779999999999999e-01  -3.1400000000000000e-01  -3.4639999999999999e-01   1.3983000000000001e+00   6.6699999999999995e-02   6.0072000000000001e+00   3.9489999999999997e-01   2.9830000000000001e-01   3.8040000000000002e-01
   3.3060000000000000e-01   1.7590000000000000e-01   3.0882000000000001e+00   4.8690000000000000e-01  -2.5690000000000002e-01  -3.2890000000000003e-01   1.2206999999999999e+00  -2.6679999999999998e-01   5.3106999999999998e+00   5.2020000000000000e-01   3.8490000000000002e-01   3.3620000000000000e-01
   2.4249999999999999e-01   2.4179999999999999e-01   3.1739999999999999e+00   4.3919999999999998e-01  -2.7600000000000002e-01  -3.1569999999999998e-01   1.4427000000000001e+00  -1.7790000000000000e-01   5.0495000000000001e+00   3.4680000000000000e-01   4.3300000000000000e-01   3.3620000000000000e-01
   3.0859999999999999e-01   4.1770000000000002e-01   3.1739999999999999e+00   4.4869999999999999e-01  -2.5690000000000002e-01  -3.5959999999999998e-01   1.3761000000000001e+00  -8.8900000000000007e-02   5.3977000000000004e+00   5.4910000000000003e-01   4.8110000000000003e-01   3.5830000000000001e-01
   2.4249999999999999e-01   4.6170000000000000e-01   2.4876999999999998e+00   5.2510000000000001e-01  -2.5690000000000002e-01  -3.4639999999999999e-01   1.4649000000000001e+00  -8.8900000000000007e-02   5.7460000000000004e+00   3.9489999999999997e-01   5.1000000000000001e-01   3.3620000000000000e-01
   4.4080000000000003e-01   2.8580000000000000e-01   3.3456000000000001e+00   4.1049999999999998e-01  -2.7600000000000002e-01  -3.5520000000000002e-01   1.2873000000000001e+00  -1.1119999999999999e-01   5.6589000000000000e+00   5.2980000000000005e-01   4.1370000000000001e-01   3.1409999999999999e-01
   6.3919999999999999e-01   3.2979999999999998e-01   3.0882000000000001e+00   4.9650000000000000e-01  -3.1400000000000000e-01  -3.3770000000000000e-01   1.4871000000000001e+00  -2.2200000000000001e-02   4.8754000000000000e+00   4.7199999999999998e-01   4.5219999999999999e-01   3.3179999999999998e-01
   3.0859999999999999e-01   2.1980000000000000e-01   2.7450999999999999e+00   4.6779999999999999e-01  -2.5690000000000002e-01  -3.3329999999999999e-01   1.2873000000000001e+00   1.3339999999999999e-01   5.3977000000000004e+00   4.0460000000000002e-01   4.1370000000000001e-01   3.1850000000000001e-01
   4.8490000000000000e-01   2.6379999999999998e-01   2.9165999999999999e+00   5.3469999999999995e-01  -2.3790000000000000e-01  -3.6399999999999999e-01   1.2428999999999999e+00  -1.1119999999999999e-01   5.5719000000000003e+00   4.9130000000000001e-01   4.1370000000000001e-01   3.4060000000000001e-01
   2.6450000000000001e-01   1.3189999999999999e-01   3.1739999999999999e+00   4.8690000000000000e-01  -1.7130000000000001e-01  -3.7709999999999999e-01   1.3317000000000001e+00  -2.8910000000000002e-01   5.8330000000000002e+00   4.8159999999999997e-01   4.3300000000000000e-01   3.1850000000000001e-01
   2.6450000000000001e-01   5.0560000000000005e-01   2.4876999999999998e+00   3.9140000000000003e-01  -3.5210000000000002e-01  -3.4639999999999999e-01   1.1984999999999999e+00   1.3339999999999999e-01   5.2236000000000002e+00   3.9489999999999997e-01   4.0410000000000001e-01   3.8040000000000002e-01
   4.8490000000000000e-01   2.8580000000000000e-01   3.1739999999999999e+00   4.2009999999999997e-01  -2.5690000000000002e-01  -3.5520000000000002e-01   1.0653999999999999e+00  -8.8900000000000007e-02   6.0941999999999998e+00   4.4309999999999999e-01   4.4259999999999999e-01   3.0959999999999999e-01
   2.4249999999999999e-01   3.0780000000000002e-01   2.7450999999999999e+00   4.2009999999999997e-01  -3.0449999999999999e-01  -3.2890000000000003e-01   1.4427000000000001e+00  -1.3339999999999999e-01   5.3977000000000004e+00   4.3350000000000000e-01   4.3300000000000000e-01   3.5389999999999999e-01
   3.9679999999999999e-01   3.2979999999999998e-01   2.0588000000000002e+00   4.3919999999999998e-01  -2.8549999999999998e-01  -3.5520000000000002e-01   1.3539000000000001e+00  -4.0020000000000000e-01   5.5719000000000003e+00   4.6239999999999998e-01   4.8110000000000003e-01   3.8040000000000002e-01
   4.4080000000000003e-01   2.6379999999999998e-01   2.9165999999999999e+00   5.8240000000000003e-01  -2.9499999999999998e-01  -3.2450000000000001e-01   1.3317000000000001e+00  -1.5559999999999999e-01   5.3106999999999998e+00   4.6239999999999998e-01   4.6189999999999998e-01   2.9640000000000000e-01
   2.4249999999999999e-01   3.2979999999999998e-01   2.9165999999999999e+00   4.4869999999999999e-01  -2.2839999999999999e-01  -3.5080000000000000e-01   1.3317000000000001e+00  -8.8900000000000007e-02   4.8754000000000000e+00   3.9489999999999997e-01   4.3300000000000000e-01   3.3179999999999998e-01
   8.8200000000000001e-02   3.7369999999999998e-01   3.0024000000000002e+00   5.0600000000000001e-01  -2.4740000000000001e-01  -3.6399999999999999e-01   1.3095000000000001e+00  -6.6699999999999995e-02   5.7460000000000004e+00   5.1049999999999995e-01   5.1000000000000001e-01   3.4949999999999998e-01
   2.6450000000000001e-01   5.7160000000000000e-01   2.7450999999999999e+00   5.7279999999999998e-01  -2.5690000000000002e-01  -2.8499999999999998e-01   1.4205000000000001e+00   2.2200000000000001e-02   5.2236000000000002e+00   4.9130000000000001e-01   4.6189999999999998e-01   3.8040000000000002e-01
   3.9679999999999999e-01   4.6170000000000000e-01   3.3456000000000001e+00   5.0600000000000001e-01  -2.7600000000000002e-01  -2.9820000000000002e-01   1.4427000000000001e+00  -6.6699999999999995e-02   5.0495000000000001e+00   4.5269999999999999e-01   3.7530000000000002e-01   3.2729999999999998e-01
   4.4080000000000003e-01   3.2979999999999998e-01   3.0024000000000002e+00   4.9650000000000000e-01  -2.2839999999999999e-01  -3.2890000000000003e-01   1.5093000000000001e+00  -6.6699999999999995e-02   5.1365999999999996e+00   4.8159999999999997e-01   3.5599999999999998e-01   3.7159999999999999e-01
   2.2040000000000001e-01   2.6379999999999998e-01   3.1739999999999999e+00   5.0600000000000001e-01  -2.1890000000000001e-01  -2.9380000000000001e-01   1.2873000000000001e+00  -1.7790000000000000e-01   5.4847999999999999e+00   4.4309999999999999e-01   4.5219999999999999e-01   3.6270000000000002e-01
   4.4080000000000003e-01   2.8580000000000000e-01   3.2597999999999998e+00   4.2959999999999998e-01  -2.4740000000000001e-01  -3.7269999999999998e-01   1.4649000000000001e+00  -2.0010000000000000e-01   5.4847999999999999e+00   4.5269999999999999e-01   4.0410000000000001e-01   3.3620000000000000e-01
   3.0859999999999999e-01   4.1770000000000002e-01   2.6593000000000000e+00   4.4869999999999999e-01  -3.7109999999999999e-01  -3.2010000000000000e-01   1.2650999999999999e+00  -6.6699999999999995e-02   6.6166000000000000e+00   4.4309999999999999e-01   3.8490000000000002e-01   3.1850000000000001e-01
   4.8490000000000000e-01   1.9789999999999999e-01   2.9165999999999999e+00   5.0600000000000001e-01  -2.8549999999999998e-01  -3.3770000000000000e-01   1.2873000000000001e+00  -2.2239999999999999e-01   5.5719000000000003e+00   4.7199999999999998e-01   3.8490000000000002e-01   3.5389999999999999e-01
   5.7310000000000005e-01   1.5390000000000001e-01   3.3456000000000001e+00   5.4420000000000002e-01  -2.1890000000000001e-01  -3.2890000000000003e-01   1.3539000000000001e+00   2.2239999999999999e-01   5.5719000000000003e+00   3.9489999999999997e-01   4.8110000000000003e-01   3.3620000000000000e-01
   3.0859999999999999e-01   1.9789999999999999e-01   4.2034000000000002e+00   4.2009999999999997e-01  -3.1400000000000000e-01  -3.0259999999999998e-01   1.1318999999999999e+00  -1.7790000000000000e-01   5.1365999999999996e+00   4.5269999999999999e-01   3.8490000000000002e-01   3.0520000000000003e-01
   1.5429999999999999e-01   3.5170000000000001e-01   3.1739999999999999e+00   4.5829999999999999e-01  -2.9499999999999998e-01  -2.9380000000000001e-01   1.2428999999999999e+00  -2.2200000000000001e-02   5.5719000000000003e+00   5.2980000000000005e-01   4.0410000000000001e-01   3.2729999999999998e-01
   3.3060000000000000e-01   3.7369999999999998e-01   3.0882000000000001e+00   4.2959999999999998e-01  -1.3320000000000001e-01  -3.4639999999999999e-01   1.4427000000000001e+00  -2.6679999999999998e-01   4.7882999999999996e+00   4.9130000000000001e-01   4.4259999999999999e-01   3.4499999999999997e-01
   3.9679999999999999e-01   2.4179999999999999e-01   3.5171000000000001e+00   4.7739999999999999e-01  -1.4269999999999999e-01  -3.2890000000000003e-01   1.3761000000000001e+00   4.4499999999999998e-02   5.1365999999999996e+00   5.4910000000000003e-01   4.0410000000000001e-01   3.1850000000000001e-01
   3.5270000000000001e-01   3.2979999999999998e-01   2.7450999999999999e+00   4.2009999999999997e-01  -2.4740000000000001e-01  -3.6399999999999999e-01   1.2650999999999999e+00   8.8900000000000007e-02   5.2236000000000002e+00   5.0090000000000001e-01   4.0410000000000001e-01   3.8040000000000002e-01
   4.1880000000000001e-01   4.3969999999999998e-01   3.1739999999999999e+00   4.3919999999999998e-01  -3.2350000000000001e-01  -3.2890000000000003e-01   1.3761000000000001e+00  -6.6699999999999995e-02   5.6589000000000000e+00   4.1420000000000001e-01   4.3300000000000000e-01   3.6270000000000002e-01
   4.6289999999999998e-01   4.3999999999999997e-02   3.0024000000000002e+00   4.9650000000000000e-01  -2.8549999999999998e-01  -3.3329999999999999e-01   1.3539000000000001e+00  -6.6699999999999995e-02   6.0072000000000001e+00   4.4309999999999999e-01   3.8490000000000002e-01   3.1850000000000001e-01
   1.3230000000000000e-01   2.1980000000000000e-01   3.2597999999999998e+00   3.9140000000000003e-01  -2.9499999999999998e-01  -3.4639999999999999e-01   1.3761000000000001e+00   1.1119999999999999e-01   4.8754000000000000e+00   4.0460000000000002e-01   4.2340000000000000e-01   3.6270000000000002e-01
   1.7630000000000001e-01   2.6379999999999998e-01   1.8015000000000001e+00   4.4869999999999999e-01  -2.9499999999999998e-01  -3.2010000000000000e-01   1.0431999999999999e+00  -1.7790000000000000e-01   5.0495000000000001e+00   5.2020000000000000e-01   3.5599999999999998e-01   3.2290000000000002e-01
   2.2040000000000001e-01   1.7590000000000000e-01   2.9165999999999999e+00   4.8690000000000000e-01  -1.3320000000000001e-01  -3.3329999999999999e-01   1.2428999999999999e+00   2.2200000000000001e-02   4.8754000000000000e+00   5.0090000000000001e-01   3.9450000000000002e-01   3.9369999999999999e-01
   5.2900000000000003e-01   2.1980000000000000e-01   3.0024000000000002e+00   3.7240000000000001e-01  -1.9030000000000000e-01  -3.5959999999999998e-01   1.2206999999999999e+00  -2.2200000000000001e-02   5.3106999999999998e+00   4.5269999999999999e-01   4.6189999999999998e-01   3.5830000000000001e-01
   2.8649999999999998e-01   3.9570000000000000e-01   2.5735000000000001e+00   4.4869999999999999e-01  -2.0930000000000001e-01  -3.0700000000000000e-01   1.2873000000000001e+00  -1.7790000000000000e-01   5.0495000000000001e+00   5.6830000000000003e-01   4.9070000000000003e-01   3.5830000000000001e-01
   4.1880000000000001e-01   2.1980000000000000e-01   2.4018999999999999e+00   5.4420000000000002e-01  -1.2370000000000000e-01  -3.2010000000000000e-01   1.3095000000000001e+00  -2.2239999999999999e-01   5.9200999999999997e+00   4.4309999999999999e-01   4.2340000000000000e-01   3.0080000000000001e-01
   5.0700000000000001e-01   2.8580000000000000e-01   3.6029000000000000e+00   4.3919999999999998e-01  -2.4740000000000001e-01  -3.1140000000000001e-01   1.2873000000000001e+00  -1.3339999999999999e-01   6.0941999999999998e+00   4.2380000000000001e-01   5.1000000000000001e-01   3.2290000000000002e-01
   3.7469999999999998e-01   1.7590000000000000e-01   3.3456000000000001e+00   4.4869999999999999e-01  -2.4740000000000001e-01  -3.8150000000000001e-01   1.2206999999999999e+00   8.8900000000000007e-02   5.0495000000000001e+00   5.0090000000000001e-01   3.1750000000000000e-01   3.6270000000000002e-01
   3.9679999999999999e-01   6.1550000000000005e-01   2.7450999999999999e+00   5.7279999999999998e-01  -2.2839999999999999e-01  -2.9820000000000002e-01   1.1096999999999999e+00  -2.0010000000000000e-01   5.3106999999999998e+00   4.7199999999999998e-01   4.0410000000000001e-01   3.6270000000000002e-01
   4.6289999999999998e-01   3.7369999999999998e-01   2.4018999999999999e+00   5.1559999999999995e-01  -2.3790000000000000e-01  -3.1140000000000001e-01   1.3095000000000001e+00  -1.5559999999999999e-01   5.3977000000000004e+00   5.4910000000000003e-01   3.7530000000000002e-01   3.2290000000000002e-01
   3.9679999999999999e-01   1.7590000000000000e-01   3.2597999999999998e+00   4.5829999999999999e-01  -2.2839999999999999e-01  -3.5520000000000002e-01   1.2428999999999999e+00  -4.4499999999999998e-02   5.6589000000000000e+00   4.7199999999999998e-01   4.7149999999999997e-01   3.7600000000000000e-01
   4.8490000000000000e-01   2.8580000000000000e-01   3.4314000000000000e+00   5.0600000000000001e-01  -2.9499999999999998e-01  -3.4639999999999999e-01   1.3539000000000001e+00   1.1119999999999999e-01   5.5719000000000003e+00   4.5269999999999999e-01   4.3300000000000000e-01   3.5830000000000001e-01
   1.3230000000000000e-01   2.1980000000000000e-01   2.5735000000000001e+00   5.3469999999999995e-01  -1.5229999999999999e-01  -3.4200000000000003e-01   1.1984999999999999e+00  -4.4499999999999998e-02   6.0941999999999998e+00   4.7199999999999998e-01   5.1959999999999995e-01   3.6709999999999998e-01
   3.9679999999999999e-01   2.1980000000000000e-01   3.0024000000000002e+00   3.6280000000000001e-01  -2.2839999999999999e-01  -3.2450000000000001e-01   1.3095000000000001e+00  -1.1119999999999999e-01   5.3106999999999998e+00   5.1049999999999995e-01   5.3879999999999995e-01   2.9640000000000000e-01
   2.4249999999999999e-01   4.1770000000000002e-01   3.5171000000000001e+00   4.0100000000000002e-01  -2.7600000000000002e-01  -2.8939999999999999e-01   1.3761000000000001e+00  -2.2200000000000001e-02   5.8330000000000002e+00   4.0460000000000002e-01   4.2340000000000000e-01   3.2729999999999998e-01
   2.8649999999999998e-01   4.8359999999999997e-01   2.9165999999999999e+00   4.6779999999999999e-01  -2.2839999999999999e-01  -3.4639999999999999e-01   1.3983000000000001e+00   1.1119999999999999e-01   5.6589000000000000e+00   5.1049999999999995e-01   4.2340000000000000e-01   3.4499999999999997e-01
   3.3060000000000000e-01   4.1770000000000002e-01   2.4876999999999998e+00   5.2510000000000001e-01  -1.9980000000000001e-01  -3.4639999999999999e-01   1.3095000000000001e+00  -2.2200000000000001e-02   5.5719000000000003e+00   4.3350000000000000e-01   4.0410000000000001e-01   3.4499999999999997e-01
   2.6450000000000001e-01   1.9789999999999999e-01   2.6593000000000000e+00   4.9650000000000000e-01  -1.9980000000000001e-01  -3.4200000000000003e-01   1.2873000000000001e+00   6.6699999999999995e-02   5.4847999999999999e+00   4.0460000000000002e-01   4.2340000000000000e-01   3.5389999999999999e-01
   4.4080000000000003e-01   1.7590000000000000e-01   3.0882000000000001e+00   4.7739999999999999e-01  -2.5690000000000002e-01  -3.2890000000000003e-01   1.3539000000000001e+00  -2.2239999999999999e-01   5.1365999999999996e+00   4.7199999999999998e-01   3.2710000000000000e-01   3.6270000000000002e-01
   5.7310000000000005e-01   2.8580000000000000e-01   3.1739999999999999e+00   4.2009999999999997e-01  -3.2350000000000001e-01  -3.9029999999999998e-01   1.2428999999999999e+00  -8.8900000000000007e-02   5.9200999999999997e+00   4.7199999999999998e-01   3.9450000000000002e-01   3.7159999999999999e-01
   1.5429999999999999e-01   5.0560000000000005e-01   3.6029000000000000e+00   4.3919999999999998e-01  -3.3310000000000001e-01  -3.1569999999999998e-01   1.2650999999999999e+00   1.1119999999999999e-01   5.9200999999999997e+00   5.1049999999999995e-01   5.1959999999999995e-01   3.5830000000000001e-01
   5.0700000000000001e-01   3.2979999999999998e-01   2.4018999999999999e+00   4.3919999999999998e-01  -2.9499999999999998e-01  -3.9910000000000001e-01   1.1762999999999999e+00  -4.4499999999999998e-02   5.4847999999999999e+00   4.9130000000000001e-01   4.3300000000000000e-01   3.6270000000000002e-01
   2.4249999999999999e-01   2.6379999999999998e-01   3.0024000000000002e+00   5.2510000000000001e-01  -3.1400000000000000e-01  -3.2450000000000001e-01   1.2650999999999999e+00  -2.2200000000000001e-02   5.6589000000000000e+00   5.1049999999999995e-01   4.3300000000000000e-01   3.4499999999999997e-01
   2.6450000000000001e-01   3.5170000000000001e-01   3.0882000000000001e+00   4.5829999999999999e-01  -2.4740000000000001e-01  -3.2890000000000003e-01   1.5093000000000001e+00  -2.0010000000000000e-01   5.0495000000000001e+00   4.4309999999999999e-01   4.9070000000000003e-01   3.6270000000000002e-01
   1.9839999999999999e-01   3.5170000000000001e-01   2.8309000000000002e+00   4.0100000000000002e-01  -2.8549999999999998e-01  -3.6399999999999999e-01   1.2206999999999999e+00   1.5559999999999999e-01   5.3977000000000004e+00   5.3939999999999999e-01   4.5219999999999999e-01   3.5389999999999999e-01
   3.7469999999999998e-01   2.8580000000000000e-01   2.5735000000000001e+00   5.0600000000000001e-01  -1.9030000000000000e-01  -2.9380000000000001e-01   1.2428999999999999e+00   0.0000000000000000e+00   5.4847999999999999e+00   5.0090000000000001e-01   3.7530000000000002e-01   3.3179999999999998e-01
   3.5270000000000001e-01   1.7590000000000000e-01   3.4314000000000000e+00   5.3469999999999995e-01  -2.8549999999999998e-01  -3.5080000000000000e-01   1.2428999999999999e+00  -1.7790000000000000e-01   5.3106999999999998e+00   4.0460000000000002e-01   4.6189999999999998e-01   3.3179999999999998e-01
   3.3060000000000000e-01   4.1770000000000002e-01   2.4876999999999998e+00   3.9140000000000003e-01  -1.6180000000000000e-01  -3.3329999999999999e-01   1.2428999999999999e+00  -2.0010000000000000e-01   4.8754000000000000e+00   4.6239999999999998e-01   4.1370000000000001e-01   3.3620000000000000e-01
   4.4080000000000003e-01   2.4179999999999999e-01   3.0024000000000002e+00   4.8690000000000000e-01  -2.0930000000000001e-01  -3.2010000000000000e-01   1.1318999999999999e+00   0.0000000000000000e+00   5.3106999999999998e+00   4.5269999999999999e-01   4.2340000000000000e-01   3.4949999999999998e-01
   3.9679999999999999e-01   2.6379999999999998e-01   2.5735000000000001e+00   4.7739999999999999e-01  -2.8549999999999998e-01  -3.1140000000000001e-01   1.3983000000000001e+00  -1.3339999999999999e-01   5.3106999999999998e+00   3.5639999999999999e-01   3.6559999999999998e-01   3.4949999999999998e-01
   2.4249999999999999e-01   3.0780000000000002e-01   2.5735000000000001e+00   4.2009999999999997e-01  -3.1400000000000000e-01  -3.5520000000000002e-01   1.2206999999999999e+00   6.6699999999999995e-02   5.3106999999999998e+00   4.6239999999999998e-01   5.1000000000000001e-01   3.5830000000000001e-01
   4.1880000000000001e-01   1.3189999999999999e-01   2.9165999999999999e+00   5.3469999999999995e-01  -3.1400000000000000e-01  -2.8499999999999998e-01   1.3539000000000001e+00  -1.5559999999999999e-01   5.3977000000000004e+00   4.3350000000000000e-01   3.8490000000000002e-01   3.6709999999999998e-01
   4.1880000000000001e-01   2.4179999999999999e-01   3.0882000000000001e+00   5.2510000000000001e-01  -1.8079999999999999e-01  -3.5520000000000002e-01   1.1540999999999999e+00  -1.5559999999999999e-01   5.9200999999999997e+00   4.6239999999999998e-01   3.4639999999999999e-01   3.1850000000000001e-01
   3.7469999999999998e-01   1.7590000000000000e-01   3.0882000000000001e+00   4.7739999999999999e-01  -2.2839999999999999e-01  -2.9820000000000002e-01   1.2428999999999999e+00   2.2200000000000001e-02   4.3529999999999998e+00   5.8760000000000001e-01   4.9070000000000003e-01   3.8040000000000002e-01
   5.0700000000000001e-01   1.5390000000000001e-01   2.6593000000000000e+00   4.3919999999999998e-01  -2.0930000000000001e-01  -3.6399999999999999e-01   1.5315000000000001e+00  -8.8900000000000007e-02   5.6589000000000000e+00   4.5269999999999999e-01   4.8110000000000003e-01   3.0520000000000003e-01
   2.6450000000000001e-01   2.8580000000000000e-01   2.6593000000000000e+00   5.8240000000000003e-01  -2.9499999999999998e-01  -3.2450000000000001e-01   1.3317000000000001e+00   1.1119999999999999e-01   4.9623999999999997e+00   4.9130000000000001e-01   4.4259999999999999e-01   3.4949999999999998e-01
   8.8200000000000001e-02   3.7369999999999998e-01   3.0882000000000001e+00   4.5829999999999999e-01  -2.8549999999999998e-01  -2.5869999999999999e-01   1.3095000000000001e+00   2.2200000000000001e-02   5.8330000000000002e+00   3.8529999999999998e-01   4.6189999999999998e-01   3.2729999999999998e-01
   2.6450000000000001e-01   1.0990000000000000e-01   3.0882000000000001e+00   4.5829999999999999e-01  -2.6640000000000003e-01  -3.0700000000000000e-01   1.3761000000000001e+00  -1.7790000000000000e-01   5.0495000000000001e+00   4.7199999999999998e-01   3.6559999999999998e-01   3.4060000000000001e-01
   3.9679999999999999e-01   1.3189999999999999e-01   3.0882000000000001e+00   4.7739999999999999e-01  -2.2839999999999999e-01  -3.6840000000000001e-01   1.3095000000000001e+00  -8.8900000000000007e-02   5.7460000000000004e+00   4.8159999999999997e-01   3.9450000000000002e-01   3.4499999999999997e-01
   3.7469999999999998e-01   1.9789999999999999e-01   3.2597999999999998e+00   4.0100000000000002e-01  -3.1400000000000000e-01  -3.2010000000000000e-01   1.3539000000000001e+00   1.3339999999999999e-01   5.8330000000000002e+00   4.7199999999999998e-01   4.0410000000000001e-01   3.9810000000000001e-01
   4.1880000000000001e-01   3.5170000000000001e-01   2.5735000000000001e+00   4.8690000000000000e-01  -3.6159999999999998e-01  -3.2010000000000000e-01   1.2428999999999999e+00   0.0000000000000000e+00   5.8330000000000002e+00   4.6239999999999998e-01   4.6189999999999998e-01   3.3620000000000000e-01
   4.1880000000000001e-01   6.6000000000000003e-02   2.7450999999999999e+00   4.3919999999999998e-01  -3.1400000000000000e-01  -3.0259999999999998e-01   1.2428999999999999e+00   2.2200000000000001e-02   5.2236000000000002e+00   3.9489999999999997e-01   4.3300000000000000e-01   3.5830000000000001e-01
   3.0859999999999999e-01   2.8580000000000000e-01   2.8309000000000002e+00   4.8690000000000000e-01  -3.1400000000000000e-01  -2.7189999999999998e-01   1.2428999999999999e+00   1.1119999999999999e-01   5.5719000000000003e+00   4.6239999999999998e-01   3.9450000000000002e-01   3.1850000000000001e-01
   3.5270000000000001e-01   3.7369999999999998e-01   2.8309000000000002e+00   4.7739999999999999e-01  -3.1400000000000000e-01  -3.1569999999999998e-01   1.3095000000000001e+00  -2.2200000000000001e-02   5.4847999999999999e+00   4.3350000000000000e-01   3.8490000000000002e-01   3.5830000000000001e-01
   5.2900000000000003e-01   3.7369999999999998e-01   3.7745000000000002e+00   4.6779999999999999e-01  -1.5229999999999999e-01  -3.2450000000000001e-01   1.3095000000000001e+00  -6.6699999999999995e-02   5.8330000000000002e+00   4.9130000000000001e-01   3.9450000000000002e-01   3.6270000000000002e-01
   3.9679999999999999e-01   3.0780000000000002e-01   3.2597999999999998e+00   5.1559999999999995e-01  -3.1400000000000000e-01  -2.9380000000000001e-01   1.2650999999999999e+00  -6.6699999999999995e-02   5.3977000000000004e+00   5.0090000000000001e-01   3.9450000000000002e-01   3.4499999999999997e-01
   3.0859999999999999e-01   2.4179999999999999e-01   3.1739999999999999e+00   5.3469999999999995e-01  -1.8079999999999999e-01  -3.2450000000000001e-01   1.1984999999999999e+00   0.0000000000000000e+00   4.9623999999999997e+00   4.2380000000000001e-01   4.6189999999999998e-01   3.4060000000000001e-01
   5.5110000000000003e-01   4.1770000000000002e-01   3.3456000000000001e+00   5.2510000000000001e-01  -1.8079999999999999e-01  -2.8499999999999998e-01   1.2428999999999999e+00  -2.8910000000000002e-01   4.7882999999999996e+00   3.6599999999999999e-01   3.4639999999999999e-01   3.4060000000000001e-01
   2.6450000000000001e-01   3.7369999999999998e-01   2.5735000000000001e+00   5.4420000000000002e-01  -2.8549999999999998e-01  -3.0700000000000000e-01   1.2428999999999999e+00  -1.5559999999999999e-01   5.0495000000000001e+00   5.0090000000000001e-01   3.3679999999999999e-01   3.0520000000000003e-01
   3.3060000000000000e-01   1.7590000000000000e-01   3.0024000000000002e+00   4.3919999999999998e-01  -3.0449999999999999e-01  -2.8939999999999999e-01   1.1540999999999999e+00   4.4499999999999998e-02   5.8330000000000002e+00   4.3350000000000000e-01   4.1370000000000001e-01   3.4499999999999997e-01
   3.7469999999999998e-01   4.8359999999999997e-01   3.6029000000000000e+00   5.4420000000000002e-01  -3.1400000000000000e-01  -2.8070000000000001e-01   1.4427000000000001e+00  -8.8900000000000007e-02   5.8330000000000002e+00   5.2020000000000000e-01   3.5599999999999998e-01   3.4949999999999998e-01
   3.5270000000000001e-01   3.2979999999999998e-01   2.7450999999999999e+00   4.6779999999999999e-01  -3.4260000000000002e-01  -2.9820000000000002e-01   1.3317000000000001e+00  -1.3339999999999999e-01   5.1365999999999996e+00   4.6239999999999998e-01   4.2340000000000000e-01   3.7159999999999999e-01
   2.4249999999999999e-01   4.1770000000000002e-01   3.3456000000000001e+00   5.3469999999999995e-01  -2.4740000000000001e-01  -2.9380000000000001e-01   1.1540999999999999e+00   2.2200000000000001e-02   5.3977000000000004e+00   4.5269999999999999e-01   3.9450000000000002e-01   3.7600000000000000e-01
   3.0859999999999999e-01   2.4179999999999999e-01   3.0882000000000001e+00   4.4869999999999999e-01  -2.6640000000000003e-01  -3.9029999999999998e-01   1.3317000000000001e+00   0.0000000000000000e+00   5.3977000000000004e+00   5.0090000000000001e-01   4.8110000000000003e-01   3.2290000000000002e-01
   3.0859999999999999e-01   6.6000000000000003e-02   3.1739999999999999e+00   5.2510000000000001e-01  -2.3790000000000000e-01  -3.2890000000000003e-01   1.4427000000000001e+00   8.8900000000000007e-02   6.0072000000000001e+00   3.9489999999999997e-01   3.9450000000000002e-01   3.3179999999999998e-01
   3.3060000000000000e-01   2.1980000000000000e-01   2.8309000000000002e+00   4.9650000000000000e-01  -1.6180000000000000e-01  -3.4200000000000003e-01   1.3539000000000001e+00  -4.4499999999999998e-02   5.7460000000000004e+00   4.1420000000000001e-01   3.5599999999999998e-01   3.4949999999999998e-01
   3.9679999999999999e-01   3.5170000000000001e-01   3.3456000000000001e+00   5.0600000000000001e-01  -2.1890000000000001e-01  -3.2010000000000000e-01   1.2873000000000001e+00  -4.4499999999999998e-02   5.6589000000000000e+00   4.7199999999999998e-01   5.0029999999999997e-01   3.5389999999999999e-01
   3.7469999999999998e-01   2.6379999999999998e-01   2.3161999999999998e+00   5.8240000000000003e-01  -2.2839999999999999e-01  -3.4639999999999999e-01   1.1762999999999999e+00   0.0000000000000000e+00   5.3106999999999998e+00   4.8159999999999997e-01   4.0410000000000001e-01   3.6270000000000002e-01
   3.7469999999999998e-01   2.6379999999999998e-01   2.1446000000000001e+00   4.0100000000000002e-01  -2.3790000000000000e-01  -3.5959999999999998e-01   1.2428999999999999e+00   6.6699999999999995e-02   5.2236000000000002e+00   5.1049999999999995e-01   2.8870000000000001e-01   3.4949999999999998e-01
   4.4080000000000003e-01   3.7369999999999998e-01   2.4876999999999998e+00   4.6779999999999999e-01  -1.9980000000000001e-01  -3.1140000000000001e-01   1.2873000000000001e+00  -2.0010000000000000e-01   6.1813000000000002e+00   3.4680000000000000e-01   3.9450000000000002e-01   3.5830000000000001e-01
   1.3230000000000000e-01   3.0780000000000002e-01   2.7450999999999999e+00   4.2959999999999998e-01  -1.8079999999999999e-01  -3.7269999999999998e-01   1.3539000000000001e+00  -4.4499999999999998e-02   5.9200999999999997e+00   5.0090000000000001e-01   4.1370000000000001e-01   3.8479999999999998e-01
   1.5429999999999999e-01   4.3969999999999998e-01   3.0882000000000001e+00   5.0600000000000001e-01  -1.8079999999999999e-01  -3.1569999999999998e-01   1.3539000000000001e+00  -8.8900000000000007e-02   5.8330000000000002e+00   4.5269999999999999e-01   4.4259999999999999e-01   3.6270000000000002e-01
   4.6289999999999998e-01   1.3189999999999999e-01   3.5171000000000001e+00   4.9650000000000000e-01  -2.3790000000000000e-01  -3.2450000000000001e-01   1.4205000000000001e+00   1.7790000000000000e-01   5.8330000000000002e+00   4.2380000000000001e-01   4.7149999999999997e-01   3.6709999999999998e-01
   2.6450000000000001e-01   2.1980000000000000e-01   2.1446000000000001e+00   4.9650000000000000e-01  -2.8549999999999998e-01  -3.0700000000000000e-01   1.2206999999999999e+00  -1.3339999999999999e-01   5.4847999999999999e+00   4.0460000000000002e-01   4.4259999999999999e-01   3.4499999999999997e-01
   2.8649999999999998e-01   4.1770000000000002e-01   2.7450999999999999e+00   4.8690000000000000e-01  -2.6640000000000003e-01  -3.2450000000000001e-01   1.3983000000000001e+00   0.0000000000000000e+00   5.5719000000000003e+00   5.0090000000000001e-01   4.0410000000000001e-01   3.6270000000000002e-01
   6.3919999999999999e-01   2.6379999999999998e-01   2.8309000000000002e+00   5.0600000000000001e-01  -1.6180000000000000e-01  -3.2450000000000001e-01   1.3317000000000001e+00  -8.8900000000000007e-02   5.7460000000000004e+00   4.0460000000000002e-01   4.7149999999999997e-01   3.4499999999999997e-01
   4.8490000000000000e-01   2.1980000000000000e-01   3.0882000000000001e+00   3.9140000000000003e-01  -1.8079999999999999e-01  -3.5959999999999998e-01   1.2428999999999999e+00  -1.1119999999999999e-01   5.7460000000000004e+00   4.3350000000000000e-01   3.7530000000000002e-01   3.3620000000000000e-01
   3.9679999999999999e-01   1.7590000000000000e-01   3.2597999999999998e+00   4.2959999999999998e-01  -1.7130000000000001e-01  -3.1569999999999998e-01   1.3317000000000001e+00   4.4499999999999998e-02   5.4847999999999999e+00   5.8760000000000001e-01   4.5219999999999999e-01   3.5830000000000001e-01
   3.7469999999999998e-01   2.8580000000000000e-01   3.5171000000000001e+00   5.2510000000000001e-01  -1.6180000000000000e-01  -3.6399999999999999e-01   1.3317000000000001e+00  -2.2239999999999999e-01   5.3977000000000004e+00   4.3350000000000000e-01   3.8490000000000002e-01   3.4949999999999998e-01
   3.9679999999999999e-01   2.6379999999999998e-01   2.9165999999999999e+00   5.7279999999999998e-01  -2.4740000000000001e-01  -3.4200000000000003e-01   1.1762999999999999e+00   1.3339999999999999e-01   5.1365999999999996e+00   4.7199999999999998e-01   4.6189999999999998e-01   3.7159999999999999e-01
   4.8490000000000000e-01   6.6000000000000003e-02   3.5171000000000001e+00   4.0100000000000002e-01  -2.4740000000000001e-01  -3.2890000000000003e-01   1.4427000000000001e+00   1.3339999999999999e-01   5.3977000000000004e+00   5.0090000000000001e-01   5.0029999999999997e-01   3.5830000000000001e-01
   3.9679999999999999e-01   1.9789999999999999e-01   3.0024000000000002e+00   5.0600000000000001e-01  -3.0449999999999999e-01  -3.2890000000000003e-01   1.1096999999999999e+00  -2.0010000000000000e-01   4.9623999999999997e+00   4.9130000000000001e-01   4.0410000000000001e-01   3.5830000000000001e-01
   4.8490000000000000e-01   3.0780000000000002e-01   2.4018999999999999e+00   3.8190000000000002e-01  -1.9030000000000000e-01  -3.2450000000000001e-01   1.2428999999999999e+00   8.8900000000000007e-02   5.6589000000000000e+00   4.0460000000000002e-01   4.3300000000000000e-01   3.3179999999999998e-01
   4.4080000000000003e-01   1.7590000000000000e-01   2.7450999999999999e+00   4.7739999999999999e-01  -1.8079999999999999e-01  -3.5080000000000000e-01   1.2428999999999999e+00   4.4499999999999998e-02   5.3977000000000004e+00   4.3350000000000000e-01   4.2340000000000000e-01   3.6270000000000002e-01
   4.4080000000000003e-01   2.8580000000000000e-01   3.5171000000000001e+00   4.1049999999999998e-01  -2.7600000000000002e-01  -3.0700000000000000e-01   1.3983000000000001e+00   2.2200000000000001e-02   4.9623999999999997e+00   5.1049999999999995e-01   4.4259999999999999e-01   3.3620000000000000e-01
   5.2900000000000003e-01   4.8359999999999997e-01   3.0024000000000002e+00   4.7739999999999999e-01  -2.4740000000000001e-01  -3.1140000000000001e-01   1.2206999999999999e+00   4.4499999999999998e-02   5.6589000000000000e+00   5.2980000000000005e-01   4.5219999999999999e-01   3.4499999999999997e-01
   4.4080000000000003e-01   3.2979999999999998e-01   2.7450999999999999e+00   5.5379999999999996e-01  -3.4260000000000002e-01  -2.6750000000000002e-01   1.4205000000000001e+00   8.8900000000000007e-02   5.9200999999999997e+00   4.9130000000000001e-01   4.7149999999999997e-01   3.3620000000000000e-01
   4.8490000000000000e-01   2.4179999999999999e-01   2.9165999999999999e+00   4.3919999999999998e-01  -2.3790000000000000e-01  -3.3329999999999999e-01   1.2873000000000001e+00   4.4499999999999998e-02   5.3977000000000004e+00   6.1650000000000005e-01   4.4259999999999999e-01   3.1409999999999999e-01
   5.5110000000000003e-01   4.1770000000000002e-01   2.9165999999999999e+00   4.5829999999999999e-01  -1.9980000000000001e-01  -3.4200000000000003e-01   1.1096999999999999e+00   2.2200000000000001e-02   5.5719000000000003e+00   4.3350000000000000e-01   4.5219999999999999e-01   3.1409999999999999e-01
   3.3060000000000000e-01   2.1980000000000000e-01   3.1739999999999999e+00   4.2009999999999997e-01  -1.9030000000000000e-01  -3.4639999999999999e-01   1.2873000000000001e+00   4.4499999999999998e-02   5.8330000000000002e+00   3.9489999999999997e-01   4.5219999999999999e-01   3.6709999999999998e-01
   4.4080000000000003e-01   2.1999999999999999e-02   3.3456000000000001e+00   3.6280000000000001e-01  -3.3310000000000001e-01  -3.4639999999999999e-01   1.3539000000000001e+00   0.0000000000000000e+00   5.2236000000000002e+00   4.6239999999999998e-01   4.1370000000000001e-01   3.2729999999999998e-01
   3.5270000000000001e-01  -8.7900000000000006e-02   2.8309000000000002e+00   5.0600000000000001e-01  -2.7600000000000002e-01  -3.1569999999999998e-01   1.2873000000000001e+00   0.0000000000000000e+00   5.7460000000000004e+00   3.6599999999999999e-01   3.0790000000000001e-01   3.6270000000000002e-01
   5.0700000000000001e-01   3.2979999999999998e-01   2.7450999999999999e+00   5.4420000000000002e-01  -2.6640000000000003e-01  -3.5520000000000002e-01   1.1540999999999999e+00  -1.3339999999999999e-01   5.5719000000000003e+00   4.4309999999999999e-01   4.7149999999999997e-01   3.3179999999999998e-01
   1.9839999999999999e-01   2.8580000000000000e-01   2.1446000000000001e+00   4.6779999999999999e-01  -2.5690000000000002e-01  -2.9380000000000001e-01   1.2206999999999999e+00   2.2200000000000001e-02   5.1365999999999996e+00   3.7569999999999998e-01   4.1370000000000001e-01   3.5830000000000001e-01
   4.6289999999999998e-01   6.6000000000000003e-02   3.3456000000000001e+00   4.8690000000000000e-01  -1.4269999999999999e-01  -3.5959999999999998e-01   1.2206999999999999e+00  -1.5559999999999999e-01   5.2236000000000002e+00   4.5269999999999999e-01   4.4259999999999999e-01   3.4060000000000001e-01
   3.3060000000000000e-01   3.0780000000000002e-01   2.7450999999999999e+00   5.4420000000000002e-01  -1.9030000000000000e-01  -2.8499999999999998e-01   1.0431999999999999e+00   2.2200000000000001e-02   5.3106999999999998e+00   4.7199999999999998e-01   3.1750000000000000e-01   3.5830000000000001e-01
   3.3060000000000000e-01   4.6170000000000000e-01   2.5735000000000001e+00   5.2510000000000001e-01  -1.9980000000000001e-01  -3.9470000000000000e-01   1.3317000000000001e+00   2.0010000000000000e-01   5.4847999999999999e+00   4.1420000000000001e-01   4.5219999999999999e-01   2.9640000000000000e-01
   3.5270000000000001e-01   2.4179999999999999e-01   2.9165999999999999e+00   4.0100000000000002e-01  -1.7130000000000001e-01  -2.5869999999999999e-01   1.5315000000000001e+00   6.6699999999999995e-02   5.7460000000000004e+00   4.8159999999999997e-01   3.9450000000000002e-01   3.3620000000000000e-01
   4.1880000000000001e-01   2.6379999999999998e-01   2.4876999999999998e+00   4.9650000000000000e-01  -2.1890000000000001e-01  -3.2450000000000001e-01   1.2650999999999999e+00  -4.4499999999999998e-02   5.0495000000000001e+00   4.5269999999999999e-01   3.2710000000000000e-01   3.2729999999999998e-01
   3.3060000000000000e-01   8.7900000000000006e-02   3.2597999999999998e+00   4.9650000000000000e-01  -2.3790000000000000e-01  -3.0259999999999998e-01   1.4427000000000001e+00  -1.5559999999999999e-01   6.3554000000000004e+00   3.6599999999999999e-01   4.3300000000000000e-01   3.6270000000000002e-01
   3.5270000000000001e-01   3.0780000000000002e-01   3.2597999999999998e+00   4.9650000000000000e-01  -2.3790000000000000e-01  -2.7189999999999998e-01   1.2650999999999999e+00  -4.4499999999999998e-02   5.8330000000000002e+00   4.8159999999999997e-01   4.5219999999999999e-01   3.7600000000000000e-01
   2.6450000000000001e-01   1.9789999999999999e-01   2.4018999999999999e+00   4.8690000000000000e-01  -2.2839999999999999e-01  -2.8939999999999999e-01   1.3539000000000001e+00  -8.8900000000000007e-02   5.9200999999999997e+00   4.1420000000000001e-01   4.5219999999999999e-01   3.0520000000000003e-01
   3.3060000000000000e-01   2.4179999999999999e-01   2.6593000000000000e+00   5.1559999999999995e-01  -2.6640000000000003e-01  -3.1140000000000001e-01   1.4649000000000001e+00  -6.6699999999999995e-02   5.9200999999999997e+00   4.6239999999999998e-01   4.5219999999999999e-01   3.5389999999999999e-01
   2.2040000000000001e-01   2.4179999999999999e-01   3.6029000000000000e+00   4.3919999999999998e-01  -1.2370000000000000e-01  -3.4200000000000003e-01   1.4649000000000001e+00   6.6699999999999995e-02   5.8330000000000002e+00   4.5269999999999999e-01   4.6189999999999998e-01   3.3179999999999998e-01
   2.6450000000000001e-01   1.7590000000000000e-01   3.1739999999999999e+00   4.5829999999999999e-01  -2.4740000000000001e-01  -2.8070000000000001e-01   1.5980000000000001e+00  -1.3339999999999999e-01   4.8754000000000000e+00   4.2380000000000001e-01   4.8110000000000003e-01   3.4949999999999998e-01
   5.0700000000000001e-01   1.9789999999999999e-01   2.4876999999999998e+00   5.4420000000000002e-01  -2.6640000000000003e-01  -3.8590000000000002e-01   1.4649000000000001e+00   2.2200000000000001e-02   5.6589000000000000e+00   4.7199999999999998e-01   4.2340000000000000e-01   3.5830000000000001e-01
   3.7469999999999998e-01   4.3969999999999998e-01   3.2597999999999998e+00   5.3469999999999995e-01  -1.9030000000000000e-01  -3.6840000000000001e-01   1.0875999999999999e+00   1.3339999999999999e-01   5.0495000000000001e+00   6.0690000000000000e-01   4.3300000000000000e-01   3.7600000000000000e-01
   1.7630000000000001e-01   2.1980000000000000e-01   3.0024000000000002e+00   4.6779999999999999e-01  -2.3790000000000000e-01  -3.4200000000000003e-01   1.3095000000000001e+00   0.0000000000000000e+00   4.9623999999999997e+00   4.2380000000000001e-01   4.6189999999999998e-01   3.4060000000000001e-01
   1.3230000000000000e-01   2.8580000000000000e-01   2.5735000000000001e+00   4.7739999999999999e-01  -2.3790000000000000e-01  -2.6750000000000002e-01   1.5758000000000001e+00  -4.4499999999999998e-02   5.5719000000000003e+00   4.4309999999999999e-01   4.3300000000000000e-01   3.7600000000000000e-01
   1.7630000000000001e-01   2.6379999999999998e-01   3.5171000000000001e+00   5.8240000000000003e-01  -2.1890000000000001e-01  -3.0700000000000000e-01   1.2650999999999999e+00   1.1119999999999999e-01   5.1365999999999996e+00   4.5269999999999999e-01   3.7530000000000002e-01   3.4060000000000001e-01
   1.3230000000000000e-01   2.6379999999999998e-01   3.0882000000000001e+00   3.8190000000000002e-01  -3.3310000000000001e-01  -3.2010000000000000e-01   1.2428999999999999e+00  -3.1130000000000002e-01   5.6589000000000000e+00   5.3939999999999999e-01   4.2340000000000000e-01   3.3620000000000000e-01
   1.9839999999999999e-01   6.6000000000000003e-02   2.9165999999999999e+00   4.4869999999999999e-01  -2.4740000000000001e-01  -2.9380000000000001e-01   1.2650999999999999e+00   0.0000000000000000e+00   6.3554000000000004e+00   4.4309999999999999e-01   4.3300000000000000e-01   3.8479999999999998e-01
   4.4080000000000003e-01   1.9789999999999999e-01   2.3161999999999998e+00   3.9140000000000003e-01  -3.3310000000000001e-01  -3.0700000000000000e-01   1.2428999999999999e+00  -2.2200000000000001e-02   6.0072000000000001e+00   4.3350000000000000e-01   4.0410000000000001e-01   3.5389999999999999e-01
   2.6450000000000001e-01   1.9789999999999999e-01   2.5735000000000001e+00   4.6779999999999999e-01  -2.2839999999999999e-01  -3.2890000000000003e-01   1.2873000000000001e+00  -2.0010000000000000e-01   5.7460000000000004e+00   3.9489999999999997e-01   4.4259999999999999e-01   3.4499999999999997e-01
   5.5110000000000003e-01   1.9789999999999999e-01   2.3161999999999998e+00   4.5829999999999999e-01  -3.0449999999999999e-01  -3.3770000000000000e-01   1.4205000000000001e+00  -1.7790000000000000e-01   6.0941999999999998e+00   4.2380000000000001e-01   4.2340000000000000e-01   3.6709999999999998e-01
   3.5270000000000001e-01   2.6379999999999998e-01   3.5171000000000001e+00   5.3469999999999995e-01  -2.0930000000000001e-01  -3.2450000000000001e-01   1.1762999999999999e+00   2.2200000000000001e-02   4.9623999999999997e+00   4.6239999999999998e-01   4.9070000000000003e-01   3.4949999999999998e-01
   3.0859999999999999e-01   3.7369999999999998e-01   3.3456000000000001e+00   4.3919999999999998e-01  -2.1890000000000001e-01  -3.5959999999999998e-01   1.3761000000000001e+00  -1.1119999999999999e-01   6.0072000000000001e+00   4.6239999999999998e-01   5.0029999999999997e-01   3.5389999999999999e-01
   5.9509999999999996e-01   1.3189999999999999e-01   2.4876999999999998e+00   4.6779999999999999e-01  -2.2839999999999999e-01  -3.2890000000000003e-01   1.1984999999999999e+00  -2.2200000000000001e-02   5.8330000000000002e+00   4.7199999999999998e-01   4.7149999999999997e-01   3.4499999999999997e-01
   3.0859999999999999e-01   1.9789999999999999e-01   3.7745000000000002e+00   4.7739999999999999e-01  -2.2839999999999999e-01  -2.9820000000000002e-01   1.2873000000000001e+00  -2.2239999999999999e-01   5.6589000000000000e+00   4.5269999999999999e-01   3.0790000000000001e-01   3.8479999999999998e-01
   3.9679999999999999e-01   1.5390000000000001e-01   3.2597999999999998e+00   5.5379999999999996e-01  -2.6640000000000003e-01  -3.1140000000000001e-01   1.3317000000000001e+00  -6.6699999999999995e-02   4.9623999999999997e+00   4.7199999999999998e-01   2.6939999999999997e-01   3.3620000000000000e-01
   2.8649999999999998e-01   6.6000000000000003e-02   3.0882000000000001e+00   3.9140000000000003e-01  -2.9499999999999998e-01  -2.8070000000000001e-01   1.4871000000000001e+00  -4.4499999999999998e-02   5.3106999999999998e+00   5.5869999999999997e-01   4.2340000000000000e-01   3.3620000000000000e-01
   2.8649999999999998e-01   3.0780000000000002e-01   2.1446000000000001e+00   3.9140000000000003e-01  -2.2839999999999999e-01  -3.8590000000000002e-01   1.1318999999999999e+00   6.6699999999999995e-02   4.7012999999999998e+00   5.1049999999999995e-01   5.0029999999999997e-01   3.1409999999999999e-01
   3.0859999999999999e-01   3.2979999999999998e-01   3.0024000000000002e+00   5.4420000000000002e-01  -2.3790000000000000e-01  -3.0259999999999998e-01   1.3761000000000001e+00   0.0000000000000000e+00   5.8330000000000002e+00   5.2020000000000000e-01   4.0410000000000001e-01   3.6709999999999998e-01
   5.0700000000000001e-01   1.9789999999999999e-01   2.9165999999999999e+00   4.5829999999999999e-01  -2.8549999999999998e-01  -2.8499999999999998e-01   1.4205000000000001e+00  -1.7790000000000000e-01   5.7460000000000004e+00   4.3350000000000000e-01   5.1959999999999995e-01   3.3179999999999998e-01
   2.8649999999999998e-01   0.0000000000000000e+00   2.8309000000000002e+00   4.8690000000000000e-01  -2.0930000000000001e-01  -3.3329999999999999e-01   1.3095000000000001e+00  -1.5559999999999999e-01   5.8330000000000002e+00   4.4309999999999999e-01   5.0029999999999997e-01   3.4949999999999998e-01
   1.1020000000000001e-01   1.9789999999999999e-01   3.0882000000000001e+00   5.1559999999999995e-01  -1.9980000000000001e-01  -3.6840000000000001e-01   1.3761000000000001e+00  -1.7790000000000000e-01   6.3554000000000004e+00   4.9130000000000001e-01   4.4259999999999999e-01   3.4060000000000001e-01
   3.7469999999999998e-01   3.7369999999999998e-01   3.2597999999999998e+00   5.4420000000000002e-01  -1.9980000000000001e-01  -3.1140000000000001e-01   1.1762999999999999e+00   1.7790000000000000e-01   5.8330000000000002e+00   4.5269999999999999e-01   5.1000000000000001e-01   3.0959999999999999e-01
   4.1880000000000001e-01   3.7369999999999998e-01   2.8309000000000002e+00   4.4869999999999999e-01  -2.4740000000000001e-01  -3.1140000000000001e-01   1.2206999999999999e+00   2.2200000000000001e-02   5.4847999999999999e+00   4.5269999999999999e-01   3.8490000000000002e-01   3.4060000000000001e-01
   3.5270000000000001e-01   2.6379999999999998e-01   3.2597999999999998e+00   4.1049999999999998e-01  -2.6640000000000003e-01  -2.9380000000000001e-01   1.3539000000000001e+00  -1.1119999999999999e-01   5.4847999999999999e+00   4.2380000000000001e-01   3.8490000000000002e-01   3.4499999999999997e-01
   2.8649999999999998e-01   1.9789999999999999e-01   3.5171000000000001e+00   4.6779999999999999e-01  -1.6180000000000000e-01  -3.3329999999999999e-01   1.3095000000000001e+00   0.0000000000000000e+00   5.4847999999999999e+00   4.4309999999999999e-01   3.8490000000000002e-01   3.7600000000000000e-01
   4.8490000000000000e-01   1.7590000000000000e-01   3.0882000000000001e+00   4.3919999999999998e-01  -3.0449999999999999e-01  -2.7189999999999998e-01   1.2650999999999999e+00  -2.2200000000000001e-02   6.0072000000000001e+00   5.4910000000000003e-01   4.6189999999999998e-01   3.8479999999999998e-01
   1.7630000000000001e-01   3.2979999999999998e-01   2.4018999999999999e+00   3.8190000000000002e-01  -2.7600000000000002e-01  -2.5000000000000000e-01   1.2428999999999999e+00   2.4460000000000001e-01   5.2236000000000002e+00   3.9489999999999997e-01   4.0410000000000001e-01   3.2729999999999998e-01
   2.4249999999999999e-01   3.0780000000000002e-01   2.8309000000000002e+00   4.6779999999999999e-01  -2.4740000000000001e-01  -3.3329999999999999e-01   1.2873000000000001e+00  -1.1119999999999999e-01   6.0072000000000001e+00   5.2020000000000000e-01   3.3679999999999999e-01   3.6270000000000002e-01
   3.0859999999999999e-01   1.7590000000000000e-01   2.8309000000000002e+00   4.1049999999999998e-01  -2.2839999999999999e-01  -3.7709999999999999e-01   1.4649000000000001e+00  -6.6699999999999995e-02   5.4847999999999999e+00   4.1420000000000001e-01   3.8490000000000002e-01   3.7159999999999999e-01
   3.5270000000000001e-01   1.3189999999999999e-01   2.4876999999999998e+00   4.3919999999999998e-01  -2.7600000000000002e-01  -3.5959999999999998e-01   1.3983000000000001e+00   1.1119999999999999e-01   5.5719000000000003e+00   5.7799999999999996e-01   5.2920000000000000e-01   4.1580000000000000e-01
   2.8649999999999998e-01   2.4179999999999999e-01   2.1446000000000001e+00   5.3469999999999995e-01  -2.8549999999999998e-01  -3.4639999999999999e-01   1.1762999999999999e+00  -1.1119999999999999e-01   6.2683000000000000e+00   4.9130000000000001e-01   4.9070000000000003e-01   3.1409999999999999e-01
   2.4249999999999999e-01   3.5170000000000001e-01   2.7450999999999999e+00   5.2510000000000001e-01  -1.8079999999999999e-01  -3.6399999999999999e-01   1.1540999999999999e+00   4.4499999999999998e-02   5.2236000000000002e+00   5.7799999999999996e-01   3.7530000000000002e-01   3.7159999999999999e-01
   3.3060000000000000e-01   1.3189999999999999e-01   3.0882000000000001e+00   4.7739999999999999e-01  -3.5210000000000002e-01  -3.5080000000000000e-01   1.4427000000000001e+00  -6.6699999999999995e-02   5.4847999999999999e+00   5.0090000000000001e-01   3.8490000000000002e-01   3.1409999999999999e-01
   3.9679999999999999e-01   3.7369999999999998e-01   3.0882000000000001e+00   5.2510000000000001e-01  -2.3790000000000000e-01  -2.8070000000000001e-01   1.4427000000000001e+00   0.0000000000000000e+00   5.6589000000000000e+00   3.9489999999999997e-01   3.2710000000000000e-01   4.0250000000000002e-01
   2.4249999999999999e-01   1.7590000000000000e-01   3.0024000000000002e+00   5.1559999999999995e-01  -2.8549999999999998e-01  -3.2890000000000003e-01   1.4205000000000001e+00   8.8900000000000007e-02   5.4847999999999999e+00   3.4680000000000000e-01   3.9450000000000002e-01   3.7159999999999999e-01
   4.1880000000000001e-01   2.1980000000000000e-01   2.4018999999999999e+00   4.3919999999999998e-01  -2.1890000000000001e-01  -2.6310000000000000e-01   1.1318999999999999e+00  -6.6699999999999995e-02   5.3106999999999998e+00   5.2020000000000000e-01   4.9070000000000003e-01   3.7159999999999999e-01
   2.6450000000000001e-01   2.6379999999999998e-01   2.9165999999999999e+00   4.2009999999999997e-01  -2.7600000000000002e-01  -2.8939999999999999e-01   1.3983000000000001e+00  -4.4499999999999998e-02   5.6589000000000000e+00   4.6239999999999998e-01   4.3300000000000000e-01   3.1850000000000001e-01
   3.7469999999999998e-01   5.2759999999999996e-01   3.1739999999999999e+00   4.2009999999999997e-01  -3.7109999999999999e-01  -3.3770000000000000e-01   1.3095000000000001e+00  -4.4499999999999998e-02   5.3977000000000004e+00   4.9130000000000001e-01   4.1370000000000001e-01   3.2729999999999998e-01
   4.4080000000000003e-01   1.5390000000000001e-01   3.4314000000000000e+00   4.2009999999999997e-01  -2.5690000000000002e-01  -3.9029999999999998e-01   1.3983000000000001e+00  -1.7790000000000000e-01   5.7460000000000004e+00   3.6599999999999999e-01   4.3300000000000000e-01   3.2290000000000002e-01
   3.7469999999999998e-01   2.1980000000000000e-01   2.5735000000000001e+00   4.3919999999999998e-01  -3.0449999999999999e-01  -3.1140000000000001e-01   1.2206999999999999e+00   1.7790000000000000e-01   5.6589000000000000e+00   4.7199999999999998e-01   4.7149999999999997e-01   3.0520000000000003e-01
   2.8649999999999998e-01   1.5390000000000001e-01   2.7450999999999999e+00   4.9650000000000000e-01  -1.3320000000000001e-01  -2.8939999999999999e-01   1.3317000000000001e+00   1.1119999999999999e-01   5.7460000000000004e+00   5.2980000000000005e-01   4.6189999999999998e-01   3.4499999999999997e-01
   4.1880000000000001e-01   2.4179999999999999e-01   2.9165999999999999e+00   6.1099999999999999e-01  -1.9980000000000001e-01  -3.1140000000000001e-01   1.2206999999999999e+00   2.2200000000000001e-02   5.8330000000000002e+00   4.2380000000000001e-01   4.1370000000000001e-01   3.4949999999999998e-01
   3.7469999999999998e-01   3.9570000000000000e-01   3.0024000000000002e+00   4.7739999999999999e-01  -2.3790000000000000e-01  -3.2890000000000003e-01   1.3095000000000001e+00  -4.4499999999999998e-02   5.8330000000000002e+00   4.7199999999999998e-01   3.3679999999999999e-01   3.0959999999999999e-01
   3.7469999999999998e-01   3.0780000000000002e-01   3.4314000000000000e+00   5.1559999999999995e-01  -2.3790000000000000e-01  -2.8499999999999998e-01   1.1318999999999999e+00   0.0000000000000000e+00   5.1365999999999996e+00   4.1420000000000001e-01   3.5599999999999998e-01   3.7159999999999999e-01
   6.3919999999999999e-01   4.3999999999999997e-02   2.9165999999999999e+00   4.9650000000000000e-01  -2.4740000000000001e-01  -3.2890000000000003e-01   1.2428999999999999e+00   1.5559999999999999e-01   5.0495000000000001e+00   5.0090000000000001e-01   3.4639999999999999e-01   3.7600000000000000e-01
   2.4249999999999999e-01   3.5170000000000001e-01   2.6593000000000000e+00   3.0549999999999999e-01  -2.6640000000000003e-01  -3.0259999999999998e-01   1.4649000000000001e+00  -4.4499999999999998e-02   5.9200999999999997e+00   4.9130000000000001e-01   4.7149999999999997e-01   3.6270000000000002e-01
   2.6450000000000001e-01   2.4179999999999999e-01   3.0024000000000002e+00   4.2959999999999998e-01  -3.9010000000000000e-01  -2.6310000000000000e-01   1.2428999999999999e+00   1.5559999999999999e-01   5.4847999999999999e+00   4.5269999999999999e-01   3.4639999999999999e-01   3.2290000000000002e-01
   3.0859999999999999e-01   1.9789999999999999e-01   3.7745000000000002e+00   4.5829999999999999e-01  -2.4740000000000001e-01  -3.1140000000000001e-01   1.0653999999999999e+00   2.0010000000000000e-01   5.9200999999999997e+00   5.2020000000000000e-01   4.2340000000000000e-01   3.6270000000000002e-01
   3.7469999999999998e-01   4.3969999999999998e-01   2.8309000000000002e+00   4.1049999999999998e-01  -3.2350000000000001e-01  -3.0259999999999998e-01   1.2873000000000001e+00  -1.3339999999999999e-01   4.6142000000000003e+00   5.1049999999999995e-01   4.1370000000000001e-01   3.5389999999999999e-01
   3.3060000000000000e-01   3.0780000000000002e-01   3.1739999999999999e+00   4.2009999999999997e-01  -1.7130000000000001e-01  -3.2890000000000003e-01   1.4205000000000001e+00  -2.2200000000000001e-02   5.8330000000000002e+00   5.6830000000000003e-01   4.4259999999999999e-01   3.5389999999999999e-01
   1.7630000000000001e-01   3.2979999999999998e-01   3.2597999999999998e+00   4.5829999999999999e-01  -2.6640000000000003e-01  -3.3770000000000000e-01   1.2650999999999999e+00   1.7790000000000000e-01   5.6589000000000000e+00   4.2380000000000001e-01   4.1370000000000001e-01   3.3179999999999998e-01
   4.6289999999999998e-01   1.3189999999999999e-01   2.9165999999999999e+00   4.6779999999999999e-01  -1.9980000000000001e-01  -3.1569999999999998e-01   1.1984999999999999e+00  -2.2200000000000001e-02   5.3106999999999998e+00   3.7569999999999998e-01   4.1370000000000001e-01   3.0520000000000003e-01
   3.0859999999999999e-01   8.7900000000000006e-02   2.7450999999999999e+00   4.9650000000000000e-01  -1.7130000000000001e-01  -3.2010000000000000e-01   1.3095000000000001e+00  -2.2200000000000001e-02   5.7460000000000004e+00   4.0460000000000002e-01   4.1370000000000001e-01   3.6709999999999998e-01
   1.9839999999999999e-01   3.0780000000000002e-01   2.7450999999999999e+00   4.6779999999999999e-01  -1.5229999999999999e-01  -3.5080000000000000e-01   1.2206999999999999e+00   2.0010000000000000e-01   5.6589000000000000e+00   5.0090000000000001e-01   4.9070000000000003e-01   3.4499999999999997e-01
   4.6289999999999998e-01   2.6379999999999998e-01   3.1739999999999999e+00   4.7739999999999999e-01  -2.3790000000000000e-01  -3.3329999999999999e-01   1.1096999999999999e+00  -6.6699999999999995e-02   4.8754000000000000e+00   4.0460000000000002e-01   3.8490000000000002e-01   3.6709999999999998e-01
   2.8649999999999998e-01   1.7590000000000000e-01   3.0882000000000001e+00   4.2959999999999998e-01  -3.7109999999999999e-01  -3.3770000000000000e-01   1.2650999999999999e+00   1.3339999999999999e-01   5.3106999999999998e+00   3.5639999999999999e-01   4.3300000000000000e-01   3.6709999999999998e-01
   4.6289999999999998e-01   1.5390000000000001e-01   3.0024000000000002e+00   3.5330000000000000e-01  -2.5690000000000002e-01  -3.6399999999999999e-01   1.1540999999999999e+00   8.8900000000000007e-02   4.6142000000000003e+00   5.7799999999999996e-01   4.1370000000000001e-01   3.8479999999999998e-01
   4.6289999999999998e-01   2.6379999999999998e-01   2.1446000000000001e+00   5.8240000000000003e-01  -2.4740000000000001e-01  -3.2890000000000003e-01   1.3983000000000001e+00   1.1119999999999999e-01   5.6589000000000000e+00   4.7199999999999998e-01   4.3300000000000000e-01   3.5830000000000001e-01
   1.9839999999999999e-01   3.2979999999999998e-01   3.0024000000000002e+00   4.1049999999999998e-01  -2.3790000000000000e-01  -2.7629999999999999e-01   1.3095000000000001e+00   2.0010000000000000e-01   5.3106999999999998e+00   5.2980000000000005e-01   3.4639999999999999e-01   3.0959999999999999e-01
   3.5270000000000001e-01   4.3999999999999997e-02   2.6593000000000000e+00   4.7739999999999999e-01  -2.2839999999999999e-01  -3.3770000000000000e-01   1.3317000000000001e+00   0.0000000000000000e+00   6.1813000000000002e+00   4.7199999999999998e-01   5.0029999999999997e-01   3.0959999999999999e-01
   3.5270000000000001e-01   2.8580000000000000e-01   3.0024000000000002e+00   5.2510000000000001e-01  -2.3790000000000000e-01  -2.8499999999999998e-01   1.3095000000000001e+00  -4.4499999999999998e-02   5.0495000000000001e+00   4.6239999999999998e-01   4.0410000000000001e-01   3.3620000000000000e-01
   2.2040000000000001e-01   2.8580000000000000e-01   2.1446000000000001e+00   4.9650000000000000e-01  -2.0930000000000001e-01  -3.4200000000000003e-01   1.4205000000000001e+00   1.3339999999999999e-01   5.4847999999999999e+00   4.5269999999999999e-01   4.3300000000000000e-01   3.9369999999999999e-01
   3.7469999999999998e-01   3.7369999999999998e-01   2.5735000000000001e+00   4.6779999999999999e-01  -2.7600000000000002e-01  -2.8939999999999999e-01   1.3317000000000001e+00   0.0000000000000000e+00   5.2236000000000002e+00   4.2380000000000001e-01   3.8490000000000002e-01   3.0959999999999999e-01
   3.9679999999999999e-01   2.6379999999999998e-01   3.0024000000000002e+00   4.7739999999999999e-01  -3.0449999999999999e-01  -3.5080000000000000e-01   1.0875999999999999e+00  -2.8910000000000002e-01   5.9200999999999997e+00   4.6239999999999998e-01   3.3679999999999999e-01   3.4060000000000001e-01
   3.5270000000000001e-01   2.1980000000000000e-01   3.1739999999999999e+00   3.1509999999999999e-01  -1.5229999999999999e-01  -2.6750000000000002e-01   1.2428999999999999e+00  -2.0010000000000000e-01   4.5270999999999999e+00   4.7199999999999998e-01   3.6559999999999998e-01   3.6709999999999998e-01
   2.8649999999999998e-01   3.2979999999999998e-01   2.9165999999999999e+00   3.7240000000000001e-01  -2.7600000000000002e-01  -3.1140000000000001e-01   1.2206999999999999e+00   1.3339999999999999e-01   5.3106999999999998e+00   4.5269999999999999e-01   4.7149999999999997e-01   3.5389999999999999e-01
   2.6450000000000001e-01  -2.1999999999999999e-02   2.7450999999999999e+00   3.9140000000000003e-01  -1.8079999999999999e-01  -3.2450000000000001e-01   1.3317000000000001e+00  -1.1119999999999999e-01   5.1365999999999996e+00   4.1420000000000001e-01   3.7530000000000002e-01   3.3179999999999998e-01
   2.6450000000000001e-01   1.7590000000000000e-01   3.0882000000000001e+00   4.2009999999999997e-01  -2.4740000000000001e-01  -3.2450000000000001e-01   1.2873000000000001e+00  -8.8900000000000007e-02   5.4847999999999999e+00   4.8159999999999997e-01   4.6189999999999998e-01   3.7159999999999999e-01
   3.7469999999999998e-01   8.7900000000000006e-02   2.8309000000000002e+00   5.0600000000000001e-01  -1.9030000000000000e-01  -3.3329999999999999e-01   1.5093000000000001e+00  -8.8900000000000007e-02   5.1365999999999996e+00   4.4309999999999999e-01   4.8110000000000003e-01   3.7600000000000000e-01
   3.7469999999999998e-01   2.1980000000000000e-01   3.0024000000000002e+00   5.3469999999999995e-01  -1.9980000000000001e-01  -3.0259999999999998e-01   1.3539000000000001e+00  -1.7790000000000000e-01   5.2236000000000002e+00   4.0460000000000002e-01   4.7149999999999997e-01   3.7159999999999999e-01
   6.6130000000000000e-01   1.3189999999999999e-01   3.2597999999999998e+00   5.4420000000000002e-01  -1.9030000000000000e-01  -3.4639999999999999e-01   1.1762999999999999e+00   8.8900000000000007e-02   6.4424999999999999e+00   5.0090000000000001e-01   4.3300000000000000e-01   3.4949999999999998e-01
   3.9679999999999999e-01   2.1980000000000000e-01   3.0882000000000001e+00   4.2959999999999998e-01  -1.8079999999999999e-01  -2.8499999999999998e-01   1.2650999999999999e+00  -4.4499999999999998e-02   4.7012999999999998e+00   4.5269999999999999e-01   3.9450000000000002e-01   3.4499999999999997e-01
   4.1880000000000001e-01   1.3189999999999999e-01   2.9165999999999999e+00   4.9650000000000000e-01  -2.0930000000000001e-01  -3.1569999999999998e-01   1.3095000000000001e+00  -8.8900000000000007e-02   5.9200999999999997e+00   4.9130000000000001e-01   3.8490000000000002e-01   3.6709999999999998e-01
   2.8649999999999998e-01   2.1980000000000000e-01   3.1739999999999999e+00   4.3919999999999998e-01  -1.7130000000000001e-01  -3.1140000000000001e-01   1.2650999999999999e+00   2.6679999999999998e-01   4.9623999999999997e+00   4.6239999999999998e-01   3.4639999999999999e-01   3.7159999999999999e-01
   3.7469999999999998e-01   3.7369999999999998e-01   3.2597999999999998e+00   4.2009999999999997e-01  -2.8549999999999998e-01  -3.0700000000000000e-01   1.2650999999999999e+00  -1.3339999999999999e-01   5.4847999999999999e+00   5.3939999999999999e-01   2.7900000000000003e-01   3.4949999999999998e-01
   1.7630000000000001e-01   2.4179999999999999e-01   3.0024000000000002e+00   4.7739999999999999e-01  -2.8549999999999998e-01  -3.1569999999999998e-01   1.2650999999999999e+00   8.8900000000000007e-02   5.4847999999999999e+00   4.5269999999999999e-01   3.2710000000000000e-01   3.1409999999999999e-01
   4.4080000000000003e-01   1.9789999999999999e-01   2.7450999999999999e+00   4.8690000000000000e-01  -2.5690000000000002e-01  -3.0259999999999998e-01   1.1762999999999999e+00   6.6699999999999995e-02   5.1365999999999996e+00   3.9489999999999997e-01   3.9450000000000002e-01   3.2290000000000002e-01
   3.3060000000000000e-01   3.7369999999999998e-01   2.6593000000000000e+00   4.7739999999999999e-01  -1.9030000000000000e-01  -3.3329999999999999e-01   1.3539000000000001e+00  -1.1119999999999999e-01   6.2683000000000000e+00   4.2380000000000001e-01   3.9450000000000002e-01   3.5830000000000001e-01
   3.7469999999999998e-01   2.1980000000000000e-01   2.7450999999999999e+00   4.2009999999999997e-01  -1.9980000000000001e-01  -3.3770000000000000e-01   1.3317000000000001e+00   6.6699999999999995e-02   4.9623999999999997e+00   4.5269999999999999e-01   4.9070000000000003e-01   3.3620000000000000e-01
   2.6450000000000001e-01   2.4179999999999999e-01   2.8309000000000002e+00   4.2959999999999998e-01  -2.5690000000000002e-01  -3.1569999999999998e-01   1.3539000000000001e+00  -3.5580000000000001e-01   5.1365999999999996e+00   4.9130000000000001e-01   4.5219999999999999e-01   3.4949999999999998e-01
   3.5270000000000001e-01   8.7900000000000006e-02   2.5735000000000001e+00   4.1049999999999998e-01  -2.1890000000000001e-01  -3.2890000000000003e-01   1.3761000000000001e+00  -4.4499999999999998e-02   6.0941999999999998e+00   4.0460000000000002e-01   4.9070000000000003e-01   3.3620000000000000e-01
   3.5270000000000001e-01   2.8580000000000000e-01   3.0024000000000002e+00   5.5379999999999996e-01  -2.0930000000000001e-01  -2.4560000000000001e-01   1.1762999999999999e+00   1.1119999999999999e-01   5.5719000000000003e+00   4.4309999999999999e-01   4.0410000000000001e-01   3.6709999999999998e-01
   3.0859999999999999e-01   3.0780000000000002e-01   3.6029000000000000e+00   4.3919999999999998e-01  -1.7130000000000001e-01  -3.1569999999999998e-01   1.1540999999999999e+00   6.6699999999999995e-02   4.9623999999999997e+00   5.0090000000000001e-01   4.6189999999999998e-01   3.5830000000000001e-01
   3.5270000000000001e-01   0.0000000000000000e+00   3.2597999999999998e+00   3.8190000000000002e-01  -2.5690000000000002e-01  -3.3770000000000000e-01   1.1318999999999999e+00  -1.7790000000000000e-01   6.8777999999999997e+00   4.6239999999999998e-01   3.8490000000000002e-01   3.4499999999999997e-01
   3.7469999999999998e-01   3.9570000000000000e-01   3.0024000000000002e+00   5.4420000000000002e-01  -2.3790000000000000e-01  -3.5520000000000002e-01   1.2206999999999999e+00  -4.4499999999999998e-02   5.5719000000000003e+00   5.2020000000000000e-01   4.4259999999999999e-01   3.1850000000000001e-01
   4.1880000000000001e-01   1.0990000000000000e-01   3.2597999999999998e+00   4.8690000000000000e-01  -2.2839999999999999e-01  -3.2450000000000001e-01   1.4205000000000001e+00  -1.5559999999999999e-01   4.5270999999999999e+00   4.1420000000000001e-01   4.6189999999999998e-01   3.2290000000000002e-01
   2.6450000000000001e-01   2.1980000000000000e-01   3.2597999999999998e+00   4.2959999999999998e-01  -2.6640000000000003e-01  -3.2890000000000003e-01   1.3539000000000001e+00  -8.8900000000000007e-02   5.4847999999999999e+00   3.8529999999999998e-01   3.6559999999999998e-01   3.3620000000000000e-01
   3.9679999999999999e-01   1.5390000000000001e-01   3.0882000000000001e+00   4.0100000000000002e-01  -2.6640000000000003e-01  -3.4639999999999999e-01   1.3095000000000001e+00  -6.6699999999999995e-02   6.0072000000000001e+00   4.0460000000000002e-01   4.4259999999999999e-01   3.6270000000000002e-01
   3.0859999999999999e-01   4.1770000000000002e-01   3.0024000000000002e+00   4.1049999999999998e-01  -3.0449999999999999e-01  -3.3770000000000000e-01   1.3761000000000001e+00   4.4499999999999998e-02   5.0495000000000001e+00   5.2980000000000005e-01   4.4259999999999999e-01   3.4499999999999997e-01
   4.1880000000000001e-01   1.9789999999999999e-01   2.6593000000000000e+00   4.0100000000000002e-01  -2.4740000000000001e-01  -3.2450000000000001e-01   1.1762999999999999e+00   0.0000000000000000e+00   5.3977000000000004e+00   3.9489999999999997e-01   4.3300000000000000e-01   3.1409999999999999e-01
   1.9839999999999999e-01   1.3189999999999999e-01   2.8309000000000002e+00   5.2510000000000001e-01  -1.7130000000000001e-01  -3.1140000000000001e-01   1.3095000000000001e+00  -1.5559999999999999e-01   5.6589000000000000e+00   5.2980000000000005e-01   3.8490000000000002e-01   3.6270000000000002e-01
   2.4249999999999999e-01   2.6379999999999998e-01   2.2303999999999999e+00   4.9650000000000000e-01  -1.9980000000000001e-01  -3.2010000000000000e-01   1.1984999999999999e+00   1.1119999999999999e-01   5.8330000000000002e+00   4.6239999999999998e-01   4.6189999999999998e-01   3.3620000000000000e-01
   3.5270000000000001e-01   2.1980000000000000e-01   2.4876999999999998e+00   4.9650000000000000e-01  -1.8079999999999999e-01  -2.9380000000000001e-01   1.3317000000000001e+00  -1.5559999999999999e-01   4.9623999999999997e+00   4.7199999999999998e-01   4.4259999999999999e-01   3.5389999999999999e-01
   2.8649999999999998e-01   8.7900000000000006e-02   2.6593000000000000e+00   5.8240000000000003e-01  -2.1890000000000001e-01  -3.1140000000000001e-01   1.1984999999999999e+00  -2.2239999999999999e-01   5.5719000000000003e+00   4.3350000000000000e-01   3.8490000000000002e-01   3.7159999999999999e-01
   2.6450000000000001e-01   1.5390000000000001e-01   2.8309000000000002e+00   5.0600000000000001e-01  -2.0930000000000001e-01  -2.9820000000000002e-01   1.3317000000000001e+00  -6.6699999999999995e-02   5.3106999999999998e+00   4.7199999999999998e-01   4.8110000000000003e-01   3.4499999999999997e-01
   1.9839999999999999e-01   4.6170000000000000e-01   3.2597999999999998e+00   2.9599999999999999e-01  -2.2839999999999999e-01  -3.2010000000000000e-01   1.3317000000000001e+00   8.8900000000000007e-02   5.9200999999999997e+00   5.3939999999999999e-01   4.2340000000000000e-01   3.6709999999999998e-01
   2.2040000000000001e-01  -4.3999999999999997e-02   2.6593000000000000e+00   4.8690000000000000e-01  -3.8059999999999999e-01  -3.4200000000000003e-01   1.3095000000000001e+00   4.4499999999999998e-02   5.8330000000000002e+00   4.5269999999999999e-01   3.0790000000000001e-01   3.3179999999999998e-01
   3.5270000000000001e-01   2.6379999999999998e-01   3.2597999999999998e+00   4.6779999999999999e-01  -2.9499999999999998e-01  -3.0700000000000000e-01   1.1318999999999999e+00   1.5559999999999999e-01   5.4847999999999999e+00   4.1420000000000001e-01   3.5599999999999998e-01   3.5830000000000001e-01
   1.5429999999999999e-01   1.7590000000000000e-01   2.7450999999999999e+00   4.3919999999999998e-01  -2.5690000000000002e-01  -3.3770000000000000e-01   1.3317000000000001e+00   6.6699999999999995e-02   5.3106999999999998e+00   6.2609999999999999e-01   4.0410000000000001e-01   3.3620000000000000e-01
   3.3060000000000000e-01   2.6379999999999998e-01   3.7745000000000002e+00   4.0100000000000002e-01  -2.7600000000000002e-01  -2.9820000000000002e-01   1.3983000000000001e+00  -1.7790000000000000e-01   5.3977000000000004e+00   5.2980000000000005e-01   4.1370000000000001e-01   3.5830000000000001e-01
   2.4249999999999999e-01   3.7369999999999998e-01   2.4876999999999998e+00   5.5379999999999996e-01  -2.2839999999999999e-01  -3.0700000000000000e-01   1.3539000000000001e+00  -2.2200000000000001e-02   5.2236000000000002e+00   4.6239999999999998e-01   4.3300000000000000e-01   3.8479999999999998e-01
   2.8649999999999998e-01   2.6379999999999998e-01   2.1446000000000001e+00   5.2510000000000001e-01  -2.0930000000000001e-01  -2.9820000000000002e-01   1.2206999999999999e+00   1.1119999999999999e-01   6.0072000000000001e+00   5.2020000000000000e-01   4.5219999999999999e-01   3.8929999999999998e-01
   3.0859999999999999e-01   1.7590000000000000e-01   2.7450999999999999e+00   5.2510000000000001e-01  -3.0449999999999999e-01  -2.9380000000000001e-01   1.2428999999999999e+00   1.1119999999999999e-01   5.6589000000000000e+00   4.6239999999999998e-01   4.6189999999999998e-01   3.4949999999999998e-01
   8.8200000000000001e-02   3.2979999999999998e-01   3.2597999999999998e+00   4.8690000000000000e-01  -3.1400000000000000e-01  -2.8070000000000001e-01   1.2428999999999999e+00  -2.6679999999999998e-01   6.0072000000000001e+00   4.6239999999999998e-01   4.2340000000000000e-01   3.9810000000000001e-01
   5.2900000000000003e-01   2.6379999999999998e-01   3.6029000000000000e+00   4.4869999999999999e-01  -1.9030000000000000e-01  -3.2010000000000000e-01   1.1096999999999999e+00  -2.2200000000000001e-02   5.4847999999999999e+00   4.9130000000000001e-01   3.2710000000000000e-01   3.8040000000000002e-01
   3.3060000000000000e-01   8.7900000000000006e-02   3.0024000000000002e+00   5.0600000000000001e-01  -2.5690000000000002e-01  -2.5869999999999999e-01   1.2206999999999999e+00  -8.8900000000000007e-02   5.4847999999999999e+00   5.0090000000000001e-01   3.9450000000000002e-01   3.1850000000000001e-01
   3.9679999999999999e-01   2.1980000000000000e-01   3.0882000000000001e+00   4.3919999999999998e-01  -2.7600000000000002e-01  -2.3680000000000001e-01   1.2206999999999999e+00   8.8900000000000007e-02   5.3106999999999998e+00   5.5869999999999997e-01   4.3300000000000000e-01   3.8479999999999998e-01
   3.5270000000000001e-01   2.4179999999999999e-01   2.5735000000000001e+00   5.2510000000000001e-01  -2.3790000000000000e-01  -3.1140000000000001e-01   1.2428999999999999e+00  -4.4499999999999998e-02   5.7460000000000004e+00   4.1420000000000001e-01   3.4639999999999999e-01   3.4499999999999997e-01
   2.2040000000000001e-01   2.4179999999999999e-01   2.8309000000000002e+00   4.3919999999999998e-01  -2.2839999999999999e-01  -3.6399999999999999e-01   1.3983000000000001e+00   2.2200000000000001e-02   5.7460000000000004e+00   4.7199999999999998e-01   4.0410000000000001e-01   3.4060000000000001e-01
   3.5270000000000001e-01   3.0780000000000002e-01   2.2303999999999999e+00   4.4869999999999999e-01  -2.5690000000000002e-01  -3.7269999999999998e-01   1.2206999999999999e+00   8.8900000000000007e-02   5.1365999999999996e+00   5.2980000000000005e-01   4.7149999999999997e-01   3.4499999999999997e-01
   2.4249999999999999e-01   1.7590000000000000e-01   2.9165999999999999e+00   4.6779999999999999e-01  -1.9030000000000000e-01  -3.0259999999999998e-01   1.4205000000000001e+00   4.4499999999999998e-02   5.4847999999999999e+00   4.7199999999999998e-01   3.3679999999999999e-01   3.0959999999999999e-01
   3.9679999999999999e-01   4.1770000000000002e-01   2.4018999999999999e+00   6.3009999999999999e-01  -1.7130000000000001e-01  -2.9820000000000002e-01   1.2206999999999999e+00   2.0010000000000000e-01   5.6589000000000000e+00   4.8159999999999997e-01   4.0410000000000001e-01   3.4949999999999998e-01
   3.0859999999999999e-01   1.9789999999999999e-01   2.7450999999999999e+00   4.7739999999999999e-01  -2.6640000000000003e-01  -2.6750000000000002e-01   1.3095000000000001e+00   1.3339999999999999e-01   5.8330000000000002e+00   3.9489999999999997e-01   4.7149999999999997e-01   3.4060000000000001e-01
   2.4249999999999999e-01   1.0990000000000000e-01   3.1739999999999999e+00   4.5829999999999999e-01  -1.7130000000000001e-01  -3.3770000000000000e-01   1.2650999999999999e+00   1.3339999999999999e-01   5.1365999999999996e+00   4.0460000000000002e-01   3.1750000000000000e-01   3.0959999999999999e-01
   4.4080000000000003e-01   1.3189999999999999e-01   3.2597999999999998e+00   5.0600000000000001e-01  -3.1400000000000000e-01  -3.1569999999999998e-01   1.3539000000000001e+00   4.4499999999999998e-02   5.4847999999999999e+00   5.5869999999999997e-01   4.3300000000000000e-01   3.9369999999999999e-01
   2.4249999999999999e-01   8.7900000000000006e-02   3.0882000000000001e+00   4.2009999999999997e-01  -3.0449999999999999e-01  -2.8499999999999998e-01   1.4205000000000001e+00  -6.6699999999999995e-02   6.2683000000000000e+00   4.1420000000000001e-01   3.4639999999999999e-01   3.4060000000000001e-01
   2.8649999999999998e-01   3.0780000000000002e-01   2.8309000000000002e+00   3.4370000000000001e-01  -2.4740000000000001e-01  -3.2010000000000000e-01   1.4427000000000001e+00   1.7790000000000000e-01   5.3977000000000004e+00   4.0460000000000002e-01   4.6189999999999998e-01   3.6709999999999998e-01
   2.2040000000000001e-01   1.9789999999999999e-01   2.6593000000000000e+00   5.1559999999999995e-01  -2.9499999999999998e-01  -3.5520000000000002e-01   1.2650999999999999e+00   0.0000000000000000e+00   5.3977000000000004e+00   4.1420000000000001e-01   4.6189999999999998e-01   3.4499999999999997e-01
   3.5270000000000001e-01   2.4179999999999999e-01   2.5735000000000001e+00   4.7739999999999999e-01  -2.2839999999999999e-01  -2.8939999999999999e-01   1.3761000000000001e+00   1.1119999999999999e-01   5.9200999999999997e+00   4.1420000000000001e-01   3.6559999999999998e-01   3.5389999999999999e-01
   2.8649999999999998e-01   2.6379999999999998e-01   3.5171000000000001e+00   4.5829999999999999e-01  -2.3790000000000000e-01  -3.2890000000000003e-01   1.3539000000000001e+00   2.0010000000000000e-01   5.6589000000000000e+00   4.4309999999999999e-01   4.9070000000000003e-01   3.2290000000000002e-01
   3.0859999999999999e-01   1.9789999999999999e-01   2.9165999999999999e+00   5.6330000000000002e-01  -2.1890000000000001e-01  -3.4639999999999999e-01   1.1540999999999999e+00  -2.0010000000000000e-01   5.1365999999999996e+00   4.6239999999999998e-01   4.3300000000000000e-01   3.7159999999999999e-01
   3.5270000000000001e-01   4.3969999999999998e-01   2.9165999999999999e+00   4.4869999999999999e-01  -2.7600000000000002e-01  -2.8070000000000001e-01   1.4427000000000001e+00   1.5559999999999999e-01   4.7882999999999996e+00   4.3350000000000000e-01   5.1000000000000001e-01   3.1850000000000001e-01
   1.7630000000000001e-01   3.0780000000000002e-01   2.8309000000000002e+00   5.1559999999999995e-01  -2.9499999999999998e-01  -2.7189999999999998e-01   1.2873000000000001e+00  -6.6699999999999995e-02   5.1365999999999996e+00   4.3350000000000000e-01   4.0410000000000001e-01   3.8040000000000002e-01
   1.7630000000000001e-01   4.8359999999999997e-01   3.3456000000000001e+00   4.9650000000000000e-01  -1.9980000000000001e-01  -3.0700000000000000e-01   1.1984999999999999e+00  -2.0010000000000000e-01   4.5270999999999999e+00   3.9489999999999997e-01   4.3300000000000000e-01   3.5830000000000001e-01
   4.1880000000000001e-01   3.9570000000000000e-01   3.1739999999999999e+00   5.3469999999999995e-01  -2.8549999999999998e-01  -3.1140000000000001e-01   1.0875999999999999e+00  -6.6699999999999995e-02   5.6589000000000000e+00   4.3350000000000000e-01   4.0410000000000001e-01   3.4060000000000001e-01
   1.5429999999999999e-01   1.9789999999999999e-01   3.0882000000000001e+00   3.7240000000000001e-01  -2.8549999999999998e-01  -3.2010000000000000e-01   1.2873000000000001e+00  -4.4499999999999998e-02   5.3977000000000004e+00   4.1420000000000001e-01   5.1000000000000001e-01   3.5389999999999999e-01
   3.5270000000000001e-01   2.6379999999999998e-01   2.4876999999999998e+00   4.1049999999999998e-01  -2.9499999999999998e-01  -3.3329999999999999e-01   1.2206999999999999e+00  -4.4499999999999998e-02   5.3106999999999998e+00   4.6239999999999998e-01   4.8110000000000003e-01   3.3179999999999998e-01
   5.2900000000000003e-01   2.8580000000000000e-01   2.9165999999999999e+00   4.2959999999999998e-01  -3.2350000000000001e-01  -3.0259999999999998e-01   1.2650999999999999e+00  -2.6679999999999998e-01   5.3106999999999998e+00   4.0460000000000002e-01   4.6189999999999998e-01   3.1850000000000001e-01
   2.4249999999999999e-01   3.7369999999999998e-01   2.8309000000000002e+00   4.8690000000000000e-01  -3.1400000000000000e-01  -2.9380000000000001e-01   1.4427000000000001e+00   2.2200000000000001e-02   5.1365999999999996e+00   5.1049999999999995e-01   4.5219999999999999e-01   3.2290000000000002e-01
   3.5270000000000001e-01   5.0560000000000005e-01   2.9165999999999999e+00   4.8690000000000000e-01  -2.6640000000000003e-01  -3.6399999999999999e-01   1.4205000000000001e+00  -4.4499999999999998e-02   4.9623999999999997e+00   3.9489999999999997e-01   3.7530000000000002e-01   3.4060000000000001e-01
   1.7630000000000001e-01   1.3189999999999999e-01   2.7450999999999999e+00   5.4420000000000002e-01  -1.6180000000000000e-01  -3.1140000000000001e-01   1.1984999999999999e+00  -6.6699999999999995e-02   5.9200999999999997e+00   4.4309999999999999e-01   4.1370000000000001e-01   3.5830000000000001e-01
   5.5110000000000003e-01   1.9789999999999999e-01   2.4876999999999998e+00   4.2959999999999998e-01  -1.9980000000000001e-01  -3.7269999999999998e-01   1.3317000000000001e+00  -2.2200000000000001e-02   5.4847999999999999e+00   4.2380000000000001e-01   3.1750000000000000e-01   3.2729999999999998e-01
   3.0859999999999999e-01   1.0990000000000000e-01   3.1739999999999999e+00   4.8690000000000000e-01  -1.9980000000000001e-01  -3.4200000000000003e-01   1.1984999999999999e+00   2.2239999999999999e-01   4.3529999999999998e+00   4.2380000000000001e-01   5.1000000000000001e-01   3.5830000000000001e-01
   2.8649999999999998e-01   1.7590000000000000e-01   3.3456000000000001e+00   5.0600000000000001e-01  -2.8549999999999998e-01  -3.1569999999999998e-01   1.2206999999999999e+00   8.8900000000000007e-02   5.0495000000000001e+00   4.7199999999999998e-01   4.7149999999999997e-01   3.6270000000000002e-01
   1.7630000000000001e-01   3.5170000000000001e-01   3.3456000000000001e+00   4.7739999999999999e-01  -2.5690000000000002e-01  -3.2010000000000000e-01   1.2206999999999999e+00  -2.0010000000000000e-01   5.3106999999999998e+00   3.5639999999999999e-01   3.8490000000000002e-01   3.4060000000000001e-01
   1.7630000000000001e-01   2.4179999999999999e-01   2.6593000000000000e+00   4.9650000000000000e-01  -2.8549999999999998e-01  -2.7189999999999998e-01   1.3761000000000001e+00  -2.8910000000000002e-01   6.5294999999999996e+00   4.4309999999999999e-01   4.1370000000000001e-01   3.4499999999999997e-01
   1.9839999999999999e-01   0.0000000000000000e+00   3.0024000000000002e+00   3.4370000000000001e-01  -3.3310000000000001e-01  -3.2890000000000003e-01   1.2428999999999999e+00   2.4460000000000001e-01   4.9623999999999997e+00   4.5269999999999999e-01   3.7530000000000002e-01   3.2729999999999998e-01
   3.7469999999999998e-01   3.2979999999999998e-01   3.0024000000000002e+00   4.9650000000000000e-01  -2.6640000000000003e-01  -3.2010000000000000e-01   1.2428999999999999e+00  -2.2200000000000001e-02   5.5719000000000003e+00   4.6239999999999998e-01   4.1370000000000001e-01   3.1850000000000001e-01
   2.2040000000000001e-01   3.5170000000000001e-01   3.4314000000000000e+00   4.3919999999999998e-01  -2.9499999999999998e-01  -3.1140000000000001e-01   1.2650999999999999e+00   8.8900000000000007e-02   5.6589000000000000e+00   4.4309999999999999e-01   4.3300000000000000e-01   3.1850000000000001e-01
   5.0700000000000001e-01   1.5390000000000001e-01   3.6029000000000000e+00   3.9140000000000003e-01  -2.8549999999999998e-01  -2.9820000000000002e-01   1.4871000000000001e+00  -6.6699999999999995e-02   5.5719000000000003e+00   4.8159999999999997e-01   4.4259999999999999e-01   3.3620000000000000e-01
   2.2040000000000001e-01   1.9789999999999999e-01   3.1739999999999999e+00   5.0600000000000001e-01  -2.3790000000000000e-01  -2.4560000000000001e-01   1.0431999999999999e+00   2.2200000000000001e-02   5.3106999999999998e+00   3.3710000000000001e-01   3.5599999999999998e-01   3.3620000000000000e-01
   3.7469999999999998e-01   3.2979999999999998e-01   3.3456000000000001e+00   5.4420000000000002e-01  -2.6640000000000003e-01  -3.7709999999999999e-01   1.2428999999999999e+00  -1.5559999999999999e-01   5.2236000000000002e+00   5.2980000000000005e-01   4.3300000000000000e-01   3.6270000000000002e-01
   3.5270000000000001e-01   1.7590000000000000e-01   2.3161999999999998e+00   4.9650000000000000e-01  -2.9499999999999998e-01  -3.4200000000000003e-01   1.2873000000000001e+00  -2.0010000000000000e-01   4.7882999999999996e+00   5.2020000000000000e-01   4.6189999999999998e-01   3.1850000000000001e-01
   3.5270000000000001e-01   1.9789999999999999e-01   2.5735000000000001e+00   4.1049999999999998e-01  -2.2839999999999999e-01  -3.3770000000000000e-01   1.1762999999999999e+00  -1.5559999999999999e-01   5.3106999999999998e+00   4.7199999999999998e-01   3.9450000000000002e-01   2.8310000000000002e-01
   4.6289999999999998e-01   1.3189999999999999e-01   2.9165999999999999e+00   4.4869999999999999e-01  -2.6640000000000003e-01  -2.7629999999999999e-01   1.3539000000000001e+00   8.8900000000000007e-02   5.3977000000000004e+00   4.3350000000000000e-01   4.0410000000000001e-01   3.7600000000000000e-01
   1.7630000000000001e-01   2.8580000000000000e-01   3.2597999999999998e+00   4.2009999999999997e-01  -2.7600000000000002e-01  -3.2890000000000003e-01   1.1984999999999999e+00   0.0000000000000000e+00   5.9200999999999997e+00   4.2380000000000001e-01   4.6189999999999998e-01   3.2729999999999998e-01
   2.8649999999999998e-01   3.5170000000000001e-01   3.6029000000000000e+00   3.8190000000000002e-01  -2.4740000000000001e-01  -3.0259999999999998e-01   1.3761000000000001e+00  -2.2200000000000001e-02   5.4847999999999999e+00   4.8159999999999997e-01   3.7530000000000002e-01   3.1850000000000001e-01
   2.4249999999999999e-01   3.9570000000000000e-01   2.4018999999999999e+00   4.2009999999999997e-01  -2.1890000000000001e-01  -3.3329999999999999e-01   1.2873000000000001e+00  -2.0010000000000000e-01   6.0072000000000001e+00   4.3350000000000000e-01   4.8110000000000003e-01   3.5389999999999999e-01
   3.5270000000000001e-01   3.2979999999999998e-01   2.6593000000000000e+00   5.4420000000000002e-01  -2.6640000000000003e-01  -3.0259999999999998e-01   1.1540999999999999e+00  -2.0010000000000000e-01   5.6589000000000000e+00   4.6239999999999998e-01   4.5219999999999999e-01   2.8310000000000002e-01
   2.6450000000000001e-01   1.0990000000000000e-01   2.9165999999999999e+00   4.5829999999999999e-01  -2.4740000000000001e-01  -3.0259999999999998e-01   1.2206999999999999e+00   2.2200000000000001e-02   5.3106999999999998e+00   4.4309999999999999e-01   4.3300000000000000e-01   3.6709999999999998e-01
   2.2040000000000001e-01   3.9570000000000000e-01   3.1739999999999999e+00   5.6330000000000002e-01  -2.5690000000000002e-01  -3.1569999999999998e-01   1.3539000000000001e+00   4.4499999999999998e-02   5.3106999999999998e+00   4.8159999999999997e-01   3.4639999999999999e-01   3.4499999999999997e-01
   3.9679999999999999e-01   1.7590000000000000e-01   3.9460999999999999e+00   4.2009999999999997e-01  -1.6180000000000000e-01  -3.1140000000000001e-01   1.2873000000000001e+00  -4.4499999999999998e-02   5.4847999999999999e+00   4.2380000000000001e-01   4.3300000000000000e-01   3.2290000000000002e-01
   3.3060000000000000e-01   3.7369999999999998e-01   2.6593000000000000e+00   6.0150000000000003e-01  -2.8549999999999998e-01  -2.9820000000000002e-01   1.0653999999999999e+00   2.0010000000000000e-01   4.3529999999999998e+00   5.7799999999999996e-01   4.6189999999999998e-01   3.7159999999999999e-01
   1.9839999999999999e-01   1.3189999999999999e-01   3.3456000000000001e+00   4.5829999999999999e-01  -1.9980000000000001e-01  -3.2010000000000000e-01   1.4205000000000001e+00   6.6699999999999995e-02   5.3977000000000004e+00   4.2380000000000001e-01   4.0410000000000001e-01   3.2729999999999998e-01
   2.4249999999999999e-01   3.5170000000000001e-01   2.8309000000000002e+00   4.8690000000000000e-01  -2.4740000000000001e-01  -3.1140000000000001e-01   1.2873000000000001e+00  -2.2200000000000001e-02   4.8754000000000000e+00   4.0460000000000002e-01   3.9450000000000002e-01   3.6709999999999998e-01
   1.7630000000000001e-01   2.1980000000000000e-01   3.2597999999999998e+00   3.5330000000000000e-01  -3.4260000000000002e-01  -2.7629999999999999e-01   1.3095000000000001e+00   4.4499999999999998e-02   5.6589000000000000e+00   5.5869999999999997e-01   3.7530000000000002e-01   3.7159999999999999e-01
   4.8490000000000000e-01   1.9789999999999999e-01   2.9165999999999999e+00   4.1049999999999998e-01  -2.7600000000000002e-01  -2.9820000000000002e-01   1.1762999999999999e+00   4.4499999999999998e-02   5.3977000000000004e+00   4.7199999999999998e-01   4.4259999999999999e-01   3.4499999999999997e-01
   2.6450000000000001e-01   8.7900000000000006e-02   2.4018999999999999e+00   4.7739999999999999e-01  -2.5690000000000002e-01  -3.0700000000000000e-01   1.1318999999999999e+00   2.4460000000000001e-01   5.4847999999999999e+00   4.5269999999999999e-01   3.7530000000000002e-01   3.7600000000000000e-01
   1.3230000000000000e-01   1.7590000000000000e-01   3.0024000000000002e+00   4.2009999999999997e-01  -2.6640000000000003e-01  -3.6399999999999999e-01   1.3095000000000001e+00   2.6679999999999998e-01   5.3977000000000004e+00   4.8159999999999997e-01   4.3300000000000000e-01   3.5389999999999999e-01
   6.6100000000000006e-02   1.3189999999999999e-01   3.0882000000000001e+00   4.2959999999999998e-01  -2.9499999999999998e-01  -3.0259999999999998e-01   1.3095000000000001e+00  -2.2200000000000001e-02   5.7460000000000004e+00   5.2020000000000000e-01   5.3879999999999995e-01   3.1850000000000001e-01
   4.6289999999999998e-01   2.8580000000000000e-01   3.5171000000000001e+00   4.6779999999999999e-01  -2.2839999999999999e-01  -3.0700000000000000e-01   1.4205000000000001e+00  -1.7790000000000000e-01   4.9623999999999997e+00   4.7199999999999998e-01   4.5219999999999999e-01   3.5389999999999999e-01
   4.1880000000000001e-01   3.5170000000000001e-01   2.4876999999999998e+00   5.5379999999999996e-01  -2.3790000000000000e-01  -3.0259999999999998e-01   1.3539000000000001e+00  -4.4499999999999998e-02   5.5719000000000003e+00   5.2980000000000005e-01   4.2340000000000000e-01   3.6270000000000002e-01
   1.7630000000000001e-01   2.6379999999999998e-01   2.8309000000000002e+00   4.9650000000000000e-01  -2.5690000000000002e-01  -2.6750000000000002e-01   1.2873000000000001e+00   4.4499999999999998e-02   5.3106999999999998e+00   4.4309999999999999e-01   3.4639999999999999e-01   3.5830000000000001e-01
   4.8490000000000000e-01   8.7900000000000006e-02   3.2597999999999998e+00   4.7739999999999999e-01  -2.7600000000000002e-01  -3.2010000000000000e-01   1.1096999999999999e+00  -4.4499999999999998e-02   5.3106999999999998e+00   5.1049999999999995e-01   4.1370000000000001e-01   3.5830000000000001e-01
   1.7630000000000001e-01   2.4179999999999999e-01   4.2892000000000001e+00   4.9650000000000000e-01  -3.1400000000000000e-01  -3.0700000000000000e-01   1.1096999999999999e+00  -1.5559999999999999e-01   5.8330000000000002e+00   4.5269999999999999e-01   4.0410000000000001e-01   3.4060000000000001e-01
   8.8200000000000001e-02   1.5390000000000001e-01   2.9165999999999999e+00   3.7240000000000001e-01  -2.1890000000000001e-01  -3.4200000000000003e-01   1.2428999999999999e+00   6.6699999999999995e-02   5.7460000000000004e+00   4.4309999999999999e-01   4.9070000000000003e-01   3.6709999999999998e-01
   3.7469999999999998e-01   1.5390000000000001e-01   2.2303999999999999e+00   4.7739999999999999e-01  -2.9499999999999998e-01  -3.4639999999999999e-01   1.3761000000000001e+00  -1.1119999999999999e-01   5.3106999999999998e+00   4.4309999999999999e-01   4.4259999999999999e-01   3.3620000000000000e-01
   3.3060000000000000e-01   3.2979999999999998e-01   2.7450999999999999e+00   4.1049999999999998e-01  -2.3790000000000000e-01  -2.6750000000000002e-01   1.3761000000000001e+00  -6.6699999999999995e-02   4.7012999999999998e+00   5.1049999999999995e-01   4.1370000000000001e-01   3.3620000000000000e-01
   3.9679999999999999e-01   3.5170000000000001e-01   3.4314000000000000e+00   4.0100000000000002e-01  -2.2839999999999999e-01  -3.5959999999999998e-01   1.1540999999999999e+00   1.7790000000000000e-01   5.0495000000000001e+00   5.2980000000000005e-01   4.6189999999999998e-01   3.1850000000000001e-01
   3.7469999999999998e-01   1.9789999999999999e-01   3.1739999999999999e+00   5.5379999999999996e-01  -2.5690000000000002e-01  -3.2450000000000001e-01   1.1540999999999999e+00   2.2239999999999999e-01   5.3977000000000004e+00   4.7199999999999998e-01   4.3300000000000000e-01   3.4499999999999997e-01
   3.3060000000000000e-01   2.6379999999999998e-01   3.1739999999999999e+00   5.1559999999999995e-01  -2.4740000000000001e-01  -3.3770000000000000e-01   1.2428999999999999e+00   2.4460000000000001e-01   5.3977000000000004e+00   4.3350000000000000e-01   3.6559999999999998e-01   3.5830000000000001e-01
   1.9839999999999999e-01   1.9789999999999999e-01   2.7450999999999999e+00   5.3469999999999995e-01  -2.7600000000000002e-01  -3.0259999999999998e-01   1.3317000000000001e+00   1.1119999999999999e-01   4.0918000000000001e+00   4.2380000000000001e-01   4.4259999999999999e-01   3.4949999999999998e-01
   4.8490000000000000e-01   2.8580000000000000e-01   2.6593000000000000e+00   5.1559999999999995e-01  -2.4740000000000001e-01  -2.5869999999999999e-01   1.1984999999999999e+00   2.2200000000000001e-02   5.5719000000000003e+00   3.6599999999999999e-01   3.9450000000000002e-01   3.5830000000000001e-01
   3.5270000000000001e-01   2.8580000000000000e-01   2.8309000000000002e+00   4.7739999999999999e-01  -2.0930000000000001e-01  -2.9380000000000001e-01   1.4427000000000001e+00   4.4499999999999998e-02   5.3977000000000004e+00   5.0090000000000001e-01   3.5599999999999998e-01   3.4949999999999998e-01
   3.0859999999999999e-01   1.7590000000000000e-01   3.6029000000000000e+00   4.2009999999999997e-01  -2.2839999999999999e-01  -3.4639999999999999e-01   1.1984999999999999e+00   1.5559999999999999e-01   5.2236000000000002e+00   4.5269999999999999e-01   4.2340000000000000e-01   3.5389999999999999e-01
   5.0700000000000001e-01   3.0780000000000002e-01   2.8309000000000002e+00   4.2959999999999998e-01  -3.7109999999999999e-01  -2.9380000000000001e-01   1.1540999999999999e+00   1.7790000000000000e-01   5.1365999999999996e+00   4.5269999999999999e-01   4.4259999999999999e-01   3.7600000000000000e-01
   5.2900000000000003e-01   1.7590000000000000e-01   3.3456000000000001e+00   4.2009999999999997e-01  -2.0930000000000001e-01  -2.9820000000000002e-01   1.3095000000000001e+00  -1.3339999999999999e-01   5.3106999999999998e+00   4.2380000000000001e-01   5.1959999999999995e-01   3.3179999999999998e-01
   4.1880000000000001e-01   4.3969999999999998e-01   2.8309000000000002e+00   5.5379999999999996e-01  -2.6640000000000003e-01  -3.3329999999999999e-01   1.3539000000000001e+00   6.6699999999999995e-02   6.2683000000000000e+00   4.8159999999999997e-01   4.2340000000000000e-01   3.6709999999999998e-01
   3.0859999999999999e-01   1.7590000000000000e-01   2.6593000000000000e+00   3.3420000000000000e-01  -2.4740000000000001e-01  -3.0700000000000000e-01   1.3761000000000001e+00  -1.1119999999999999e-01   5.5719000000000003e+00   5.0090000000000001e-01   4.4259999999999999e-01   4.0250000000000002e-01
   3.7469999999999998e-01   3.0780000000000002e-01   3.3456000000000001e+00   5.0600000000000001e-01  -2.2839999999999999e-01  -3.1569999999999998e-01   1.2206999999999999e+00   6.6699999999999995e-02   6.5294999999999996e+00   4.1420000000000001e-01   4.5219999999999999e-01   3.1409999999999999e-01
   2.6450000000000001e-01   2.1980000000000000e-01   3.0882000000000001e+00   5.3469999999999995e-01  -1.5229999999999999e-01  -3.5080000000000000e-01   1.1540999999999999e+00   4.4499999999999998e-02   5.9200999999999997e+00   4.1420000000000001e-01   5.1959999999999995e-01   3.2729999999999998e-01
   1.7630000000000001e-01   3.5170000000000001e-01   2.2303999999999999e+00   4.5829999999999999e-01  -3.3310000000000001e-01  -3.1140000000000001e-01   1.2650999999999999e+00   0.0000000000000000e+00   5.4847999999999999e+00   4.8159999999999997e-01   3.7530000000000002e-01   3.7159999999999999e-01
   3.3060000000000000e-01  -4.3999999999999997e-02   1.8872000000000000e+00   5.1559999999999995e-01  -2.7600000000000002e-01  -3.2890000000000003e-01   1.3095000000000001e+00   1.7790000000000000e-01   5.2236000000000002e+00   4.6239999999999998e-01   4.4259999999999999e-01   3.6709999999999998e-01
   2.8649999999999998e-01   1.0990000000000000e-01   2.9165999999999999e+00   5.0600000000000001e-01  -2.2839999999999999e-01  -3.6840000000000001e-01   1.2873000000000001e+00   1.1119999999999999e-01   6.1813000000000002e+00   4.8159999999999997e-01   4.1370000000000001e-01   3.4949999999999998e-01
   3.0859999999999999e-01   6.6000000000000003e-02   4.1176000000000004e+00   4.4869999999999999e-01  -1.9980000000000001e-01  -3.0259999999999998e-01   1.2428999999999999e+00  -1.1119999999999999e-01   4.9623999999999997e+00   4.8159999999999997e-01   3.6559999999999998e-01   3.7600000000000000e-01
   1.7630000000000001e-01   1.0990000000000000e-01   2.8309000000000002e+00   5.3469999999999995e-01  -2.3790000000000000e-01  -3.1140000000000001e-01   1.2873000000000001e+00   0.0000000000000000e+00   5.8330000000000002e+00   4.5269999999999999e-01   4.1370000000000001e-01   2.8749999999999998e-01
   3.9679999999999999e-01   2.6379999999999998e-01   3.1739999999999999e+00   3.0549999999999999e-01  -2.4740000000000001e-01  -2.9820000000000002e-01   1.1318999999999999e+00   8.8900000000000007e-02   6.7907000000000002e+00   4.7199999999999998e-01   4.8110000000000003e-01   3.3620000000000000e-01
   3.0859999999999999e-01   1.0990000000000000e-01   3.1739999999999999e+00   4.5829999999999999e-01  -2.2839999999999999e-01  -3.5520000000000002e-01   1.0431999999999999e+00   2.2200000000000001e-02   4.8754000000000000e+00   4.5269999999999999e-01   3.5599999999999998e-01   4.0250000000000002e-01
   2.6450000000000001e-01   4.8359999999999997e-01   2.7450999999999999e+00   3.8190000000000002e-01  -2.7600000000000002e-01  -2.9380000000000001e-01   1.1984999999999999e+00  -1.7790000000000000e-01   4.9623999999999997e+00   4.3350000000000000e-01   4.5219999999999999e-01   3.5389999999999999e-01
   1.5429999999999999e-01   1.0990000000000000e-01   2.0588000000000002e+00   4.7739999999999999e-01  -2.9499999999999998e-01  -3.3329999999999999e-01   1.1984999999999999e+00  -1.5559999999999999e-01   5.9200999999999997e+00   4.4309999999999999e-01   4.4259999999999999e-01   3.9369999999999999e-01
   2.8649999999999998e-01   3.0780000000000002e-01   2.8309000000000002e+00   5.1559999999999995e-01  -2.8549999999999998e-01  -3.1140000000000001e-01   1.3983000000000001e+00  -6.6699999999999995e-02   6.0072000000000001e+00   4.2380000000000001e-01   5.2920000000000000e-01   3.4949999999999998e-01
   2.8649999999999998e-01   2.1980000000000000e-01   2.3161999999999998e+00   4.7739999999999999e-01  -2.4740000000000001e-01  -2.8499999999999998e-01   1.3317000000000001e+00  -2.2200000000000001e-02   5.4847999999999999e+00   4.4309999999999999e-01   3.9450000000000002e-01   3.3620000000000000e-01
   3.9679999999999999e-01   3.5170000000000001e-01   2.0588000000000002e+00   3.0549999999999999e-01  -2.1890000000000001e-01  -2.8499999999999998e-01   1.3317000000000001e+00  -2.2239999999999999e-01   5.0495000000000001e+00   4.4309999999999999e-01   4.1370000000000001e-01   3.4499999999999997e-01
   4.4080000000000003e-01   1.5390000000000001e-01   2.1446000000000001e+00   4.9650000000000000e-01  -2.1890000000000001e-01  -2.9820000000000002e-01   1.1762999999999999e+00   2.2200000000000001e-02   5.5719000000000003e+00   5.0090000000000001e-01   3.3679999999999999e-01   3.8040000000000002e-01
   2.6450000000000001e-01   8.7900000000000006e-02   3.3456000000000001e+00   4.9650000000000000e-01  -2.0930000000000001e-01  -2.7629999999999999e-01   1.3317000000000001e+00  -4.4499999999999998e-02   5.4847999999999999e+00   4.4309999999999999e-01   4.1370000000000001e-01   3.4499999999999997e-01
   4.1880000000000001e-01   2.6379999999999998e-01   2.4018999999999999e+00   4.8690000000000000e-01  -3.0449999999999999e-01  -2.9380000000000001e-01   1.3317000000000001e+00  -3.1130000000000002e-01   5.0495000000000001e+00   5.3939999999999999e-01   4.2340000000000000e-01   3.8479999999999998e-01
   1.1020000000000001e-01   2.8580000000000000e-01   2.4876999999999998e+00   3.8190000000000002e-01  -3.5210000000000002e-01  -2.8939999999999999e-01   1.0653999999999999e+00   1.7790000000000000e-01   5.0495000000000001e+00   4.7199999999999998e-01   3.9450000000000002e-01   3.9369999999999999e-01
   3.9679999999999999e-01   1.3189999999999999e-01   3.0024000000000002e+00   3.5330000000000000e-01  -2.6640000000000003e-01  -3.2450000000000001e-01   1.2650999999999999e+00  -6.6699999999999995e-02   5.4847999999999999e+00   4.8159999999999997e-01   3.9450000000000002e-01   3.3179999999999998e-01
   3.7469999999999998e-01   1.7590000000000000e-01   3.2597999999999998e+00   4.9650000000000000e-01  -2.8549999999999998e-01  -3.6840000000000001e-01   1.0875999999999999e+00   2.2200000000000001e-02   5.1365999999999996e+00   4.4309999999999999e-01   4.0410000000000001e-01   3.0080000000000001e-01
   2.6450000000000001e-01   3.7369999999999998e-01   2.9165999999999999e+00   4.6779999999999999e-01  -2.6640000000000003e-01  -2.8499999999999998e-01   1.2873000000000001e+00   0.0000000000000000e+00   5.3106999999999998e+00   4.0460000000000002e-01   4.8110000000000003e-01   3.6709999999999998e-01
   1.7630000000000001e-01   1.9789999999999999e-01   2.8309000000000002e+00   5.7279999999999998e-01  -2.6640000000000003e-01  -3.5080000000000000e-01   1.4871000000000001e+00   4.4499999999999998e-02   5.1365999999999996e+00   4.2380000000000001e-01   3.7530000000000002e-01   3.6270000000000002e-01
   3.9679999999999999e-01   2.8580000000000000e-01   2.7450999999999999e+00   4.6779999999999999e-01  -1.8079999999999999e-01  -3.0700000000000000e-01   1.3539000000000001e+00   2.4460000000000001e-01   6.0072000000000001e+00   4.8159999999999997e-01   4.7149999999999997e-01   3.5830000000000001e-01
   1.9839999999999999e-01   6.6000000000000003e-02   2.5735000000000001e+00   4.2959999999999998e-01  -1.9030000000000000e-01  -3.5959999999999998e-01   1.1984999999999999e+00   2.0010000000000000e-01   5.0495000000000001e+00   4.5269999999999999e-01   3.4639999999999999e-01   3.3179999999999998e-01
   3.7469999999999998e-01   2.4179999999999999e-01   3.0882000000000001e+00   5.0600000000000001e-01  -2.3790000000000000e-01  -2.9820000000000002e-01   1.3539000000000001e+00   0.0000000000000000e+00   5.7460000000000004e+00   4.3350000000000000e-01   4.6189999999999998e-01   3.5830000000000001e-01
   3.9679999999999999e-01   1.5390000000000001e-01   3.2597999999999998e+00   4.2959999999999998e-01  -2.1890000000000001e-01  -3.2450000000000001e-01   1.1096999999999999e+00  -6.6699999999999995e-02   5.4847999999999999e+00   4.1420000000000001e-01   4.4259999999999999e-01   3.2729999999999998e-01
   2.8649999999999998e-01   4.3999999999999997e-02   2.7450999999999999e+00   3.7240000000000001e-01  -3.2350000000000001e-01  -3.2890000000000003e-01   1.4649000000000001e+00   0.0000000000000000e+00   5.4847999999999999e+00   4.3350000000000000e-01   4.3300000000000000e-01   3.8929999999999998e-01
   6.8330000000000002e-01   3.5170000000000001e-01   3.0882000000000001e+00   4.1049999999999998e-01  -1.9980000000000001e-01  -3.2450000000000001e-01   1.2206999999999999e+00  -2.6679999999999998e-01   5.8330000000000002e+00   4.7199999999999998e-01   3.3679999999999999e-01   3.4949999999999998e-01
   2.8649999999999998e-01   4.1770000000000002e-01   3.0024000000000002e+00   4.8690000000000000e-01  -3.1400000000000000e-01  -3.6840000000000001e-01   1.4649000000000001e+00  -4.4499999999999998e-02   5.4847999999999999e+00   4.2380000000000001e-01   4.1370000000000001e-01   3.5830000000000001e-01
   1.7630000000000001e-01  -6.6000000000000003e-02   4.2034000000000002e+00   4.9650000000000000e-01  -3.5210000000000002e-01  -2.8939999999999999e-01   1.2428999999999999e+00  -4.4499999999999998e-02   5.6589000000000000e+00   4.8159999999999997e-01   3.6559999999999998e-01   3.3179999999999998e-01
   3.9679999999999999e-01   3.5170000000000001e-01   3.0882000000000001e+00   5.0600000000000001e-01  -3.1400000000000000e-01  -3.1569999999999998e-01   1.4649000000000001e+00   1.1119999999999999e-01   5.7460000000000004e+00   4.3350000000000000e-01   5.1000000000000001e-01   3.6270000000000002e-01
   1.5429999999999999e-01   2.6379999999999998e-01   2.7450999999999999e+00   5.5379999999999996e-01  -1.6180000000000000e-01  -3.1140000000000001e-01   1.2873000000000001e+00   1.1119999999999999e-01   5.7460000000000004e+00   4.8159999999999997e-01   4.8110000000000003e-01   3.4499999999999997e-01
   2.2040000000000001e-01   5.4959999999999998e-01   3.0024000000000002e+00   4.9650000000000000e-01  -2.2839999999999999e-01  -2.8939999999999999e-01   1.3983000000000001e+00  -8.8900000000000007e-02   5.0495000000000001e+00   4.4309999999999999e-01   4.9070000000000003e-01   3.4499999999999997e-01
   2.2040000000000001e-01   3.7369999999999998e-01   2.8309000000000002e+00   4.2959999999999998e-01  -1.9980000000000001e-01  -2.9820000000000002e-01   1.3095000000000001e+00  -1.3339999999999999e-01   5.1365999999999996e+00   4.3350000000000000e-01   3.9450000000000002e-01   3.1409999999999999e-01
   3.0859999999999999e-01   3.5170000000000001e-01   2.6593000000000000e+00   5.8240000000000003e-01  -2.4740000000000001e-01  -2.6310000000000000e-01   1.3317000000000001e+00  -1.1119999999999999e-01   5.8330000000000002e+00   4.8159999999999997e-01   4.0410000000000001e-01   3.5830000000000001e-01
   2.2040000000000001e-01   3.5170000000000001e-01   2.9165999999999999e+00   4.4869999999999999e-01  -2.4740000000000001e-01  -3.1140000000000001e-01   1.1984999999999999e+00   1.3339999999999999e-01   5.5719000000000003e+00   4.2380000000000001e-01   3.6559999999999998e-01   3.4060000000000001e-01
   1.7630000000000001e-01   3.0780000000000002e-01   3.1739999999999999e+00   4.9650000000000000e-01  -2.8549999999999998e-01  -3.1569999999999998e-01   1.4427000000000001e+00  -2.2239999999999999e-01   5.4847999999999999e+00   4.2380000000000001e-01   4.4259999999999999e-01   3.6709999999999998e-01
   3.7469999999999998e-01   2.1980000000000000e-01   2.7450999999999999e+00   5.2510000000000001e-01  -2.9499999999999998e-01  -3.0259999999999998e-01   1.2428999999999999e+00   2.2200000000000001e-02   5.6589000000000000e+00   4.2380000000000001e-01   4.0410000000000001e-01   3.7600000000000000e-01
   3.5270000000000001e-01   1.7590000000000000e-01   3.6029000000000000e+00   4.5829999999999999e-01  -2.8549999999999998e-01  -3.3770000000000000e-01   1.3317000000000001e+00  -1.3339999999999999e-01   5.3977000000000004e+00   4.1420000000000001e-01   4.3300000000000000e-01   3.5389999999999999e-01
   4.6289999999999998e-01   6.6000000000000003e-02   2.5735000000000001e+00   4.2009999999999997e-01  -3.2350000000000001e-01  -3.4200000000000003e-01   1.3095000000000001e+00  -4.4499999999999998e-02   5.6589000000000000e+00   5.3939999999999999e-01   4.0410000000000001e-01   3.4499999999999997e-01
   3.0859999999999999e-01   2.8580000000000000e-01   3.1739999999999999e+00   4.0100000000000002e-01  -2.8549999999999998e-01  -3.4200000000000003e-01   1.2428999999999999e+00   0.0000000000000000e+00   5.8330000000000002e+00   4.9130000000000001e-01   3.7530000000000002e-01   3.6709999999999998e-01
   1.7630000000000001e-01   2.1980000000000000e-01   3.0882000000000001e+00   4.4869999999999999e-01  -2.5690000000000002e-01  -3.2450000000000001e-01   1.3761000000000001e+00   6.6699999999999995e-02   5.4847999999999999e+00   3.9489999999999997e-01   3.9450000000000002e-01   3.5389999999999999e-01
   2.8649999999999998e-01   2.6379999999999998e-01   2.3161999999999998e+00   5.2510000000000001e-01  -2.9499999999999998e-01  -2.8070000000000001e-01   1.2428999999999999e+00  -1.3339999999999999e-01   5.6589000000000000e+00   4.5269999999999999e-01   4.2340000000000000e-01   3.3620000000000000e-01
   4.1880000000000001e-01  -2.1999999999999999e-02   2.5735000000000001e+00   4.1049999999999998e-01  -2.4740000000000001e-01  -2.7629999999999999e-01   1.3539000000000001e+00   2.2200000000000001e-02   6.1813000000000002e+00   4.5269999999999999e-01   5.1000000000000001e-01   3.4499999999999997e-01
   3.3060000000000000e-01   2.4179999999999999e-01   2.9165999999999999e+00   4.8690000000000000e-01  -2.5690000000000002e-01  -3.3770000000000000e-01   1.2206999999999999e+00   1.5559999999999999e-01   5.5719000000000003e+00   4.3350000000000000e-01   4.6189999999999998e-01   3.4949999999999998e-01
   2.4249999999999999e-01   2.4179999999999999e-01   2.9165999999999999e+00   4.6779999999999999e-01  -1.9030000000000000e-01  -3.5520000000000002e-01   1.3317000000000001e+00  -6.6699999999999995e-02   5.6589000000000000e+00   4.5269999999999999e-01   3.0790000000000001e-01   3.3179999999999998e-01
   4.8490000000000000e-01   3.2979999999999998e-01   3.0024000000000002e+00   3.8190000000000002e-01  -3.2350000000000001e-01  -3.2450000000000001e-01   1.4427000000000001e+00   8.8900000000000007e-02   5.1365999999999996e+00   4.7199999999999998e-01   3.7530000000000002e-01   3.9810000000000001e-01
   4.4100000000000000e-02   2.4179999999999999e-01   3.0024000000000002e+00   4.6779999999999999e-01  -2.8549999999999998e-01  -3.0259999999999998e-01   1.3317000000000001e+00   1.5559999999999999e-01   6.0941999999999998e+00   4.8159999999999997e-01   4.4259999999999999e-01   3.8479999999999998e-01
   1.3230000000000000e-01   2.8580000000000000e-01   2.3161999999999998e+00   4.8690000000000000e-01  -3.0449999999999999e-01  -2.3680000000000001e-01   1.2650999999999999e+00  -1.3339999999999999e-01   5.3977000000000004e+00   4.4309999999999999e-01   4.1370000000000001e-01   3.7159999999999999e-01
   1.5429999999999999e-01   3.9570000000000000e-01   2.7450999999999999e+00   3.9140000000000003e-01  -2.7600000000000002e-01  -2.4560000000000001e-01   1.4871000000000001e+00   0.0000000000000000e+00   4.8754000000000000e+00   4.7199999999999998e-01   3.8490000000000002e-01   3.4060000000000001e-01
   3.7469999999999998e-01  -2.1999999999999999e-02   3.0024000000000002e+00   5.1559999999999995e-01  -1.9980000000000001e-01  -3.0700000000000000e-01   1.3983000000000001e+00   2.2200000000000001e-02   5.3106999999999998e+00   5.3939999999999999e-01   4.5219999999999999e-01   3.1850000000000001e-01
   5.5110000000000003e-01   8.7900000000000006e-02   3.4314000000000000e+00   4.6779999999999999e-01  -1.8079999999999999e-01  -3.1569999999999998e-01   1.1984999999999999e+00   8.8900000000000007e-02   4.7882999999999996e+00   3.7569999999999998e-01   3.6559999999999998e-01   3.4499999999999997e-01
   4.8490000000000000e-01  -1.0990000000000000e-01   3.0882000000000001e+00   5.6330000000000002e-01  -1.7130000000000001e-01  -3.0259999999999998e-01   1.4427000000000001e+00  -4.4499999999999998e-02   5.7460000000000004e+00   4.3350000000000000e-01   4.3300000000000000e-01   3.0520000000000003e-01
   3.5270000000000001e-01   3.0780000000000002e-01   2.7450999999999999e+00   5.2510000000000001e-01  -2.3790000000000000e-01  -2.8499999999999998e-01   1.2428999999999999e+00   8.8900000000000007e-02   5.7460000000000004e+00   4.9130000000000001e-01   4.1370000000000001e-01   3.1850000000000001e-01
   3.7469999999999998e-01   8.7900000000000006e-02   3.6029000000000000e+00   4.2009999999999997e-01  -1.0470000000000000e-01  -3.5520000000000002e-01   1.1984999999999999e+00  -2.2239999999999999e-01   5.2236000000000002e+00   5.4910000000000003e-01   4.7149999999999997e-01   3.6709999999999998e-01
   2.2040000000000001e-01   2.6379999999999998e-01   2.5735000000000001e+00   4.9650000000000000e-01  -2.2839999999999999e-01  -3.1140000000000001e-01   1.2428999999999999e+00  -2.0010000000000000e-01   5.4847999999999999e+00   4.0460000000000002e-01   4.2340000000000000e-01   3.4060000000000001e-01
   3.3060000000000000e-01   2.4179999999999999e-01   2.4876999999999998e+00   4.2959999999999998e-01  -3.0449999999999999e-01  -3.2890000000000003e-01   1.1762999999999999e+00   4.4499999999999998e-02   5.3977000000000004e+00   4.4309999999999999e-01   3.7530000000000002e-01   3.2290000000000002e-01
   3.0859999999999999e-01   2.1999999999999999e-02   3.2597999999999998e+00   4.7739999999999999e-01  -2.1890000000000001e-01  -2.8939999999999999e-01   1.3095000000000001e+00   0.0000000000000000e+00   5.5719000000000003e+00   4.6239999999999998e-01   3.8490000000000002e-01   4.0250000000000002e-01
   3.5270000000000001e-01   1.9789999999999999e-01   3.0024000000000002e+00   6.0150000000000003e-01  -3.0449999999999999e-01  -3.1569999999999998e-01   1.3983000000000001e+00  -2.2200000000000001e-02   6.0072000000000001e+00   4.8159999999999997e-01   3.9450000000000002e-01   3.5830000000000001e-01
   2.4249999999999999e-01   3.7369999999999998e-01   2.4018999999999999e+00   3.5330000000000000e-01  -3.6159999999999998e-01  -3.1569999999999998e-01   1.2206999999999999e+00  -1.1119999999999999e-01   5.3977000000000004e+00   4.4309999999999999e-01   4.5219999999999999e-01   3.5830000000000001e-01
   1.7630000000000001e-01   3.0780000000000002e-01   2.7450999999999999e+00   5.4420000000000002e-01  -3.0449999999999999e-01  -2.9820000000000002e-01   1.1318999999999999e+00  -2.2200000000000001e-02   5.9200999999999997e+00   4.8159999999999997e-01   4.2340000000000000e-01   3.4949999999999998e-01
   2.6450000000000001e-01   1.0990000000000000e-01   2.8309000000000002e+00   4.2009999999999997e-01  -2.8549999999999998e-01  -3.1569999999999998e-01   1.1096999999999999e+00  -2.4460000000000001e-01   5.3977000000000004e+00   3.0819999999999997e-01   3.8490000000000002e-01   3.7600000000000000e-01
   1.7630000000000001e-01   4.3969999999999998e-01   3.7745000000000002e+00   4.9650000000000000e-01  -2.8549999999999998e-01  -3.5520000000000002e-01   1.3095000000000001e+00   1.1119999999999999e-01   6.0072000000000001e+00   5.3939999999999999e-01   4.8110000000000003e-01   3.5389999999999999e-01
   1.3230000000000000e-01   3.2979999999999998e-01   3.1739999999999999e+00   4.6779999999999999e-01  -3.4260000000000002e-01  -2.7189999999999998e-01   1.5315000000000001e+00   1.7790000000000000e-01   5.3977000000000004e+00   4.6239999999999998e-01   3.2710000000000000e-01   3.5830000000000001e-01
   4.8490000000000000e-01   4.1770000000000002e-01   2.0588000000000002e+00   5.0600000000000001e-01  -3.1400000000000000e-01  -2.9820000000000002e-01   1.1984999999999999e+00  -4.4499999999999998e-02   6.2683000000000000e+00   4.6239999999999998e-01   3.7530000000000002e-01   3.7159999999999999e-01
   2.8649999999999998e-01   1.9789999999999999e-01   3.0882000000000001e+00   4.2009999999999997e-01  -2.3790000000000000e-01  -2.8939999999999999e-01   1.1540999999999999e+00   0.0000000000000000e+00   6.2683000000000000e+00   5.1049999999999995e-01   3.1750000000000000e-01   3.5389999999999999e-01
   5.0700000000000001e-01   1.9789999999999999e-01   3.3456000000000001e+00   4.3919999999999998e-01  -2.8549999999999998e-01  -3.0700000000000000e-01   1.3095000000000001e+00   1.3339999999999999e-01   5.1365999999999996e+00   5.1049999999999995e-01   4.6189999999999998e-01   3.7159999999999999e-01
   2.4249999999999999e-01   3.0780000000000002e-01   3.0882000000000001e+00   4.5829999999999999e-01  -2.0930000000000001e-01  -2.8939999999999999e-01   1.1318999999999999e+00   1.5559999999999999e-01   4.6142000000000003e+00   4.1420000000000001e-01   4.0410000000000001e-01   3.8929999999999998e-01
   2.6450000000000001e-01   2.6379999999999998e-01   1.9730000000000001e+00   5.2510000000000001e-01  -2.2839999999999999e-01  -3.1140000000000001e-01   1.3095000000000001e+00  -4.4499999999999998e-02   6.5294999999999996e+00   4.3350000000000000e-01   3.4639999999999999e-01   4.0699999999999997e-01
   1.5429999999999999e-01   3.7369999999999998e-01   2.5735000000000001e+00   4.3919999999999998e-01  -3.9010000000000000e-01  -2.7629999999999999e-01   1.3761000000000001e+00  -1.3339999999999999e-01   5.3106999999999998e+00   4.9130000000000001e-01   4.6189999999999998e-01   3.5830000000000001e-01
   3.0859999999999999e-01   1.0990000000000000e-01   2.9165999999999999e+00   4.3919999999999998e-01  -2.7600000000000002e-01  -3.1569999999999998e-01   1.1096999999999999e+00  -1.1119999999999999e-01   5.3977000000000004e+00   4.4309999999999999e-01   4.4259999999999999e-01   3.1409999999999999e-01
   5.7310000000000005e-01   2.4179999999999999e-01   3.0024000000000002e+00   5.0600000000000001e-01  -1.9980000000000001e-01  -3.2890000000000003e-01   1.2206999999999999e+00  -2.2200000000000001e-02   5.2236000000000002e+00   5.1049999999999995e-01   3.9450000000000002e-01   3.7600000000000000e-01
   3.9679999999999999e-01   3.5170000000000001e-01   2.7450999999999999e+00   5.4420000000000002e-01  -2.4740000000000001e-01  -3.5520000000000002e-01   1.1984999999999999e+00   1.5559999999999999e-01   5.4847999999999999e+00   5.2980000000000005e-01   4.0410000000000001e-01   3.6709999999999998e-01
   3.7469999999999998e-01   2.4179999999999999e-01   3.0882000000000001e+00   5.7279999999999998e-01  -3.6159999999999998e-01  -2.9820000000000002e-01   1.3539000000000001e+00   1.3339999999999999e-01   5.7460000000000004e+00   3.2750000000000001e-01   4.7149999999999997e-01   3.4499999999999997e-01
   4.1880000000000001e-01   1.3189999999999999e-01   2.0588000000000002e+00   4.2959999999999998e-01  -1.6180000000000000e-01  -3.8150000000000001e-01   1.0431999999999999e+00  -1.5559999999999999e-01   5.2236000000000002e+00   3.2750000000000001e-01   3.6559999999999998e-01   3.4949999999999998e-01
   3.5270000000000001e-01   2.6379999999999998e-01   4.0317999999999996e+00   4.1049999999999998e-01  -2.3790000000000000e-01  -3.2890000000000003e-01   1.2650999999999999e+00   6.6699999999999995e-02   5.3977000000000004e+00   4.3350000000000000e-01   3.5599999999999998e-01   3.7159999999999999e-01
   1.3230000000000000e-01   1.7590000000000000e-01   3.1739999999999999e+00   4.3919999999999998e-01  -2.8549999999999998e-01  -3.0700000000000000e-01   1.3539000000000001e+00   2.2200000000000001e-02   6.3554000000000004e+00   4.1420000000000001e-01   4.0410000000000001e-01   3.9810000000000001e-01
   6.6100000000000006e-02   2.1999999999999999e-02   2.5735000000000001e+00   4.8690000000000000e-01  -3.3310000000000001e-01  -3.1569999999999998e-01   1.1318999999999999e+00   8.8900000000000007e-02   5.4847999999999999e+00   5.1049999999999995e-01   4.4259999999999999e-01   4.0250000000000002e-01
   3.5270000000000001e-01   1.9789999999999999e-01   1.8015000000000001e+00   5.3469999999999995e-01  -3.3310000000000001e-01  -2.5430000000000003e-01   1.2873000000000001e+00  -1.7790000000000000e-01   5.0495000000000001e+00   4.0460000000000002e-01   3.6559999999999998e-01   3.8040000000000002e-01
   3.7469999999999998e-01   2.1980000000000000e-01   2.7450999999999999e+00   4.6779999999999999e-01  -2.7600000000000002e-01  -2.6750000000000002e-01   1.3539000000000001e+00  -1.1119999999999999e-01   6.2683000000000000e+00   4.0460000000000002e-01   4.1370000000000001e-01   3.5830000000000001e-01
   5.2900000000000003e-01   1.5390000000000001e-01   2.6593000000000000e+00   4.5829999999999999e-01  -2.4740000000000001e-01  -2.9820000000000002e-01   1.3761000000000001e+00   0.0000000000000000e+00   5.0495000000000001e+00   4.2380000000000001e-01   4.5219999999999999e-01   3.4949999999999998e-01
   2.8649999999999998e-01   2.6379999999999998e-01   2.7450999999999999e+00   5.0600000000000001e-01  -2.2839999999999999e-01  -3.4639999999999999e-01   1.0875999999999999e+00  -2.0010000000000000e-01   5.3106999999999998e+00   4.2380000000000001e-01   3.6559999999999998e-01   3.4060000000000001e-01
   2.4249999999999999e-01   1.0990000000000000e-01   2.3161999999999998e+00   4.6779999999999999e-01  -2.5690000000000002e-01  -2.8939999999999999e-01   1.2873000000000001e+00  -1.1119999999999999e-01   5.5719000000000003e+00   4.8159999999999997e-01   3.7530000000000002e-01   3.5830000000000001e-01
   3.5270000000000001e-01   3.7369999999999998e-01   3.0882000000000001e+00   4.6779999999999999e-01  -3.2350000000000001e-01  -2.6750000000000002e-01   1.4427000000000001e+00  -2.0010000000000000e-01   5.1365999999999996e+00   4.5269999999999999e-01   3.4639999999999999e-01   3.1409999999999999e-01
   1.7630000000000001e-01   2.1980000000000000e-01   2.5735000000000001e+00   5.0600000000000001e-01  -3.2350000000000001e-01  -3.2890000000000003e-01   1.3983000000000001e+00   1.1119999999999999e-01   5.2236000000000002e+00   4.4309999999999999e-01   4.7149999999999997e-01   3.6270000000000002e-01
   3.9679999999999999e-01   2.8580000000000000e-01   3.0882000000000001e+00   4.9650000000000000e-01  -2.7600000000000002e-01  -2.7629999999999999e-01   1.2428999999999999e+00   1.5559999999999999e-01   5.9200999999999997e+00   3.9489999999999997e-01   4.5219999999999999e-01   3.4060000000000001e-01
   4.6289999999999998e-01   1.7590000000000000e-01   2.9165999999999999e+00   4.7739999999999999e-01  -2.6640000000000003e-01  -3.2010000000000000e-01   1.3983000000000001e+00  -2.0010000000000000e-01   5.9200999999999997e+00   3.8529999999999998e-01   4.1370000000000001e-01   3.6709999999999998e-01
   3.0859999999999999e-01   4.3999999999999997e-02   3.0882000000000001e+00   3.8190000000000002e-01  -1.7130000000000001e-01  -2.8070000000000001e-01   1.3983000000000001e+00   6.6699999999999995e-02   5.7460000000000004e+00   4.0460000000000002e-01   4.7149999999999997e-01   3.9810000000000001e-01
   3.7469999999999998e-01   1.9789999999999999e-01   3.4314000000000000e+00   4.2009999999999997e-01  -1.9980000000000001e-01  -3.3329999999999999e-01   1.2428999999999999e+00   2.2200000000000001e-02   5.7460000000000004e+00   4.9130000000000001e-01   4.8110000000000003e-01   3.0080000000000001e-01
   4.8490000000000000e-01   3.9570000000000000e-01   3.6029000000000000e+00   4.2959999999999998e-01  -2.2839999999999999e-01  -2.7629999999999999e-01   1.3983000000000001e+00   1.1119999999999999e-01   6.0072000000000001e+00   4.3350000000000000e-01   4.4259999999999999e-01   3.3179999999999998e-01
   2.4249999999999999e-01   3.0780000000000002e-01   3.2597999999999998e+00   4.2009999999999997e-01  -2.9499999999999998e-01  -2.9380000000000001e-01   1.1540999999999999e+00   1.5559999999999999e-01   5.5719000000000003e+00   4.7199999999999998e-01   4.6189999999999998e-01   3.0080000000000001e-01
   3.9679999999999999e-01   3.0780000000000002e-01   2.5735000000000001e+00   4.2009999999999997e-01  -2.8549999999999998e-01  -3.3770000000000000e-01   1.1318999999999999e+00  -2.2200000000000001e-02   6.0941999999999998e+00   4.1420000000000001e-01   3.5599999999999998e-01   3.4499999999999997e-01
   1.9839999999999999e-01   3.9570000000000000e-01   3.1739999999999999e+00   4.7739999999999999e-01  -1.8079999999999999e-01  -3.2010000000000000e-01   1.3317000000000001e+00  -2.2200000000000001e-02   5.4847999999999999e+00   5.1049999999999995e-01   4.0410000000000001e-01   3.6709999999999998e-01
   1.7630000000000001e-01   3.5170000000000001e-01   2.9165999999999999e+00   2.6729999999999998e-01  -2.4740000000000001e-01  -2.7189999999999998e-01   1.2873000000000001e+00   2.2200000000000001e-02   5.2236000000000002e+00   4.5269999999999999e-01   4.5219999999999999e-01   3.2290000000000002e-01
   4.6289999999999998e-01   4.3999999999999997e-02   3.4314000000000000e+00   4.8690000000000000e-01  -2.9499999999999998e-01  -3.6399999999999999e-01   1.2873000000000001e+00   4.4499999999999998e-02   5.4847999999999999e+00   4.5269999999999999e-01   4.5219999999999999e-01   3.7600000000000000e-01
   3.0859999999999999e-01   2.4179999999999999e-01   2.9165999999999999e+00   4.2959999999999998e-01  -2.5690000000000002e-01  -3.1140000000000001e-01   1.2650999999999999e+00   6.6699999999999995e-02   5.9200999999999997e+00   4.5269999999999999e-01   3.4639999999999999e-01   3.6270000000000002e-01
   2.8649999999999998e-01   2.1980000000000000e-01   2.3161999999999998e+00   4.4869999999999999e-01  -1.9980000000000001e-01  -2.8499999999999998e-01   1.3095000000000001e+00   0.0000000000000000e+00   5.6589000000000000e+00   4.9130000000000001e-01   4.2340000000000000e-01   3.2729999999999998e-01
   3.0859999999999999e-01   3.5170000000000001e-01   2.7450999999999999e+00   4.9650000000000000e-01  -2.2839999999999999e-01  -3.1140000000000001e-01   1.1096999999999999e+00   6.6699999999999995e-02   5.3977000000000004e+00   4.8159999999999997e-01   3.6559999999999998e-01   3.7159999999999999e-01
   2.6450000000000001e-01   3.5170000000000001e-01   3.0024000000000002e+00   4.4869999999999999e-01  -2.9499999999999998e-01  -3.3770000000000000e-01   1.3539000000000001e+00  -2.2200000000000001e-02   6.0941999999999998e+00   4.8159999999999997e-01   3.8490000000000002e-01   3.6270000000000002e-01
   2.6450000000000001e-01   2.6379999999999998e-01   2.8309000000000002e+00   4.9650000000000000e-01  -2.4740000000000001e-01  -2.9380000000000001e-01   1.1762999999999999e+00  -1.7790000000000000e-01   5.6589000000000000e+00   5.2020000000000000e-01   3.3679999999999999e-01   3.1850000000000001e-01
   2.8649999999999998e-01   1.9789999999999999e-01   2.7450999999999999e+00   4.2959999999999998e-01  -1.5229999999999999e-01  -3.3329999999999999e-01   1.4649000000000001e+00  -1.5559999999999999e-01   5.2236000000000002e+00   5.0090000000000001e-01   4.0410000000000001e-01   3.3620000000000000e-01
   2.4249999999999999e-01   1.5390000000000001e-01   2.9165999999999999e+00   4.7739999999999999e-01  -2.6640000000000003e-01  -3.1569999999999998e-01   1.2428999999999999e+00   1.1119999999999999e-01   5.9200999999999997e+00   5.1049999999999995e-01   4.1370000000000001e-01   3.6270000000000002e-01
   3.0859999999999999e-01   2.8580000000000000e-01   1.9730000000000001e+00   5.4420000000000002e-01  -1.3320000000000001e-01  -3.4200000000000003e-01   1.1762999999999999e+00   0.0000000000000000e+00   5.6589000000000000e+00   4.7199999999999998e-01   4.2340000000000000e-01   3.5389999999999999e-01
   1.3230000000000000e-01   1.7590000000000000e-01   3.0882000000000001e+00   4.3919999999999998e-01  -2.0930000000000001e-01  -3.0259999999999998e-01   1.3095000000000001e+00  -6.6699999999999995e-02   5.6589000000000000e+00   4.7199999999999998e-01   4.7149999999999997e-01   3.5389999999999999e-01
   3.5270000000000001e-01   1.7590000000000000e-01   3.6886999999999999e+00   4.2959999999999998e-01  -2.1890000000000001e-01  -3.4200000000000003e-01   1.2873000000000001e+00   2.2239999999999999e-01   5.8330000000000002e+00   5.2020000000000000e-01   4.4259999999999999e-01   3.1850000000000001e-01
   2.2040000000000001e-01   8.7900000000000006e-02   2.2303999999999999e+00   5.3469999999999995e-01  -2.8549999999999998e-01  -2.9820000000000002e-01   1.2206999999999999e+00   1.3339999999999999e-01   5.1365999999999996e+00   4.1420000000000001e-01   3.3679999999999999e-01   3.6709999999999998e-01
   2.1999999999999999e-02   2.6379999999999998e-01   2.2303999999999999e+00   4.2959999999999998e-01  -2.2839999999999999e-01  -3.0700000000000000e-01   1.2428999999999999e+00  -1.1119999999999999e-01   5.6589000000000000e+00   5.2020000000000000e-01   3.9450000000000002e-01   3.3179999999999998e-01
