# Supplementary material for: Footwear and Foam Surface Alter Gait Initiation of Typical Subjects
Source: PLoS One. 2015 Aug 13;10(8):e0135821. doi: 10.1371/journal.pone.0135821 (PMC4536224; doi:10.1371/journal.pone.0135821)
Supplement: S1 Dataset — (ZIP) [file pone.0135821.s001.zip › 6_foam_av1_03.txt]

   4.4524999999999997e+00  -3.0337000000000001e+00   2.9749820000000000e+02  -1.8063800000000001e+01   2.2714300000000001e+01  -8.2440000000000002e-01  -5.8151000000000002e+00  -1.2897000000000001e+00   3.4649959999999999e+02  -2.0103600000000000e+01  -3.5187800000000003e+01   1.3934000000000000e+00
   4.5848000000000004e+00  -3.4075000000000002e+00   2.9646879999999999e+02  -1.8025600000000001e+01   2.2600100000000001e+01  -7.8059999999999996e-01  -5.5709000000000000e+00  -1.3119000000000001e+00   3.4806670000000003e+02  -1.9988000000000000e+01  -3.5283999999999999e+01   1.3624000000000001e+00
   4.3202999999999996e+00  -3.5173999999999999e+00   2.9406680000000000e+02  -1.8006499999999999e+01   2.2438300000000002e+01  -8.0689999999999995e-01  -5.3933999999999997e+00  -1.1563000000000001e+00   3.4780549999999999e+02  -2.0045800000000000e+01  -3.5341799999999999e+01   1.3845000000000001e+00
   4.0117000000000003e+00  -3.9790000000000001e+00   2.9149329999999998e+02  -1.7939699999999998e+01   2.2371700000000001e+01  -7.9369999999999996e-01  -5.7263000000000002e+00  -1.4453000000000000e+00   3.4850200000000001e+02  -2.0103600000000000e+01  -3.5312899999999999e+01   1.3669000000000000e+00
   3.3504000000000000e+00  -4.6384999999999996e+00   2.8831930000000000e+02  -1.7796399999999998e+01   2.2333700000000000e+01  -8.0249999999999999e-01  -6.0814000000000004e+00  -1.5120000000000000e+00   3.4980790000000002e+02  -2.0296299999999999e+01  -3.5457200000000000e+01   1.3447000000000000e+00
   3.0198000000000000e+00  -4.8144000000000000e+00   2.8505950000000001e+02  -1.7815500000000000e+01   2.1886399999999998e+01  -7.8500000000000003e-01  -6.0369999999999999e+00  -1.4231000000000000e+00   3.5120080000000002e+02  -2.0469700000000000e+01  -3.5649700000000003e+01   1.3669000000000000e+00
   2.6890999999999998e+00  -5.3639999999999999e+00   2.8094189999999998e+02  -1.7720099999999999e+01   2.1677099999999999e+01  -7.7620000000000000e-01  -6.1924000000000001e+00  -1.5343000000000000e+00   3.5224549999999999e+02  -2.0729800000000001e+01  -3.5842100000000002e+01   1.3314999999999999e+00
   2.0720000000000001e+00  -5.7596999999999996e+00   2.7588069999999999e+02  -1.7490900000000000e+01   2.1448699999999999e+01  -8.2440000000000002e-01  -6.8137999999999996e+00  -1.8010999999999999e+00   3.5511849999999998e+02  -2.0989799999999999e+01  -3.6005699999999997e+01   1.3359000000000001e+00
   1.3005000000000000e+00  -6.3093000000000004e+00   2.7176299999999998e+02  -1.7567299999999999e+01   2.1153700000000001e+01  -8.4630000000000005e-01  -7.5019000000000000e+00  -2.4904000000000002e+00   3.5755619999999999e+02  -2.1413699999999999e+01  -3.6121099999999998e+01   1.2871999999999999e+00
   4.4080000000000003e-01  -6.7270000000000003e+00   2.6738810000000001e+02  -1.7490900000000000e+01   2.0734999999999999e+01  -8.1569999999999998e-01  -7.3243000000000000e+00  -2.6238000000000001e+00   3.5894920000000002e+02  -2.1721900000000002e+01  -3.6419400000000003e+01   1.2164999999999999e+00
   0.0000000000000000e+00  -7.4523999999999999e+00   2.6224099999999999e+02  -1.7510000000000002e+01   2.0373400000000000e+01  -7.7180000000000004e-01  -7.4797000000000002e+00  -2.9573000000000000e+00   3.6217039999999997e+02  -2.2299900000000001e+01  -3.6640700000000002e+01   1.1988000000000001e+00
  -5.9509999999999996e-01  -8.4636999999999993e+00   2.5735140000000001e+02  -1.7433599999999998e+01   2.0049900000000001e+01  -7.1919999999999995e-01  -8.2120999999999995e+00  -3.6021999999999998e+00   3.6573989999999998e+02  -2.2704499999999999e+01  -3.7015999999999998e+01   1.1413000000000000e+00
  -1.3225000000000000e+00  -9.2111000000000001e+00   2.5134649999999999e+02  -1.7481400000000001e+01   1.9764399999999998e+01  -7.0160000000000000e-01  -8.9001999999999999e+00  -4.2915000000000001e+00   3.6939640000000003e+02  -2.3330600000000000e+01  -3.7275799999999997e+01   1.0218000000000000e+00
  -2.1160000000000001e+00  -1.0156400000000000e+01   2.4688570000000001e+02  -1.7634100000000000e+01   1.9459900000000001e+01  -6.7530000000000001e-01  -9.3885000000000005e+00  -4.1581000000000001e+00   3.7366239999999999e+02  -2.3937500000000000e+01  -3.7766500000000001e+01   9.1120000000000001e-01
  -2.3805999999999998e+00  -1.1145700000000000e+01   2.4225340000000000e+02  -1.7748699999999999e+01   1.9260100000000001e+01  -5.8760000000000001e-01  -1.0276300000000001e+01  -4.5137999999999998e+00   3.7688360000000000e+02  -2.4631000000000000e+01  -3.8161000000000001e+01   8.3160000000000001e-01
  -3.1741000000000001e+00  -1.1871100000000000e+01   2.3856469999999999e+02  -1.7882400000000001e+01   1.9050699999999999e+01  -5.3939999999999999e-01  -1.1075300000000000e+01  -5.1364000000000001e+00   3.8219430000000000e+02  -2.5122299999999999e+01  -3.8584400000000002e+01   7.3429999999999995e-01
  -3.5266999999999999e+00  -1.2992300000000000e+01   2.3521910000000000e+02  -1.8207000000000001e+01   1.8812799999999999e+01  -4.1220000000000001e-01  -1.2495799999999999e+01  -5.0919999999999996e+00   3.8672140000000002e+02  -2.5777300000000000e+01  -3.9075099999999999e+01   6.0599999999999998e-01
  -3.8574000000000002e+00  -1.3849700000000000e+01   2.3204509999999999e+02  -1.8264299999999999e+01   1.8774699999999999e+01  -3.1140000000000001e-01  -1.3383500000000000e+01  -5.4032999999999998e+00   3.9246740000000000e+02  -2.6528700000000001e+01  -3.9604300000000002e+01   3.9810000000000001e-01
  -3.7031000000000001e+00  -1.4245400000000000e+01   2.2758439999999999e+02  -1.8359700000000000e+01   1.8479800000000001e+01  -2.3240000000000000e-01  -1.4559900000000001e+01  -5.7367999999999997e+00   3.9882270000000000e+02  -2.7385999999999999e+01  -4.0152799999999999e+01   2.5209999999999999e-01
  -4.2100000000000000e+00  -1.4773000000000000e+01   2.2389570000000001e+02  -1.8388400000000001e+01   1.8061100000000000e+01  -1.2720000000000001e-01  -1.6091300000000000e+01  -6.0480999999999998e+00   4.0422050000000002e+02  -2.8079599999999999e+01  -4.0643500000000003e+01   7.0800000000000002e-02
  -4.3643000000000001e+00  -1.5322600000000000e+01   2.1934909999999999e+02  -1.8302499999999998e+01   1.7813600000000001e+01  -6.5799999999999997e-02  -1.7822500000000002e+01  -6.2037000000000004e+00   4.0953120000000001e+02  -2.8908000000000001e+01  -4.1124600000000001e+01  -1.3270000000000001e-01
  -4.5627000000000004e+00  -1.5168699999999999e+01   2.1343010000000001e+02  -1.7882400000000001e+01   1.7575700000000001e+01  -3.0700000000000002e-02  -1.9531500000000001e+01  -6.5373000000000001e+00   4.1423239999999998e+02  -2.9572700000000001e+01  -4.1432499999999997e+01  -3.6270000000000002e-01
  -4.9374000000000002e+00  -1.4553100000000001e+01   2.0776830000000001e+02  -1.7614999999999998e+01   1.7138000000000002e+01  -7.0199999999999999e-02  -2.0929800000000000e+01  -6.9375000000000000e+00   4.1841129999999998e+02  -3.0285499999999999e+01  -4.1778900000000000e+01  -6.0160000000000002e-01
  -5.2240000000000002e+00  -1.3695800000000000e+01   2.0142030000000000e+02  -1.6956299999999999e+01   1.6576599999999999e+01  -8.3299999999999999e-02  -2.2616599999999998e+01  -7.5823999999999998e+00   4.2171960000000001e+02  -3.0959800000000001e+01  -4.1884700000000002e+01  -8.8029999999999997e-01
  -5.5987000000000000e+00  -1.2794400000000000e+01   1.9601589999999999e+02  -1.6498000000000001e+01   1.6186399999999999e+01  -1.9730000000000000e-01  -2.4347799999999999e+01  -8.2271999999999998e+00   4.2459260000000000e+02  -3.1605200000000000e+01  -4.2134900000000002e+01  -1.1634000000000000e+00
  -5.5766999999999998e+00  -1.1189600000000000e+01   1.8983949999999999e+02  -1.6020600000000002e+01   1.5748699999999999e+01  -3.3770000000000000e-01  -2.5635200000000001e+01  -8.9832000000000001e+00   4.2720440000000002e+02  -3.2317999999999998e+01  -4.2337000000000003e+01  -1.4198999999999999e+00
  -5.6868999999999996e+00  -1.0464200000000000e+01   1.8486410000000001e+02  -1.5524200000000000e+01   1.5377599999999999e+01  -4.4729999999999998e-01  -2.6922499999999999e+01  -9.8282000000000007e+00   4.3016440000000000e+02  -3.2963400000000000e+01  -4.2606400000000001e+01  -1.7162999999999999e+00
  -5.4885000000000002e+00  -8.9253000000000000e+00   1.7997440000000000e+02  -1.5008599999999999e+01   1.5044499999999999e+01  -5.7010000000000005e-01  -2.8165400000000002e+01  -1.0117200000000000e+01   4.3303739999999999e+02  -3.3724400000000003e+01  -4.2818100000000001e+01  -1.8799999999999999e+00
  -5.4223999999999997e+00  -6.7929000000000004e+00   1.7585679999999999e+02  -1.4397600000000001e+01   1.4559200000000001e+01  -6.7530000000000001e-01  -2.9119800000000001e+01  -1.1162300000000000e+01   4.3599750000000000e+02  -3.4446899999999999e+01  -4.2962400000000002e+01  -2.1410000000000000e+00
  -4.7610999999999999e+00  -4.6825000000000001e+00   1.7122440000000000e+02  -1.3805600000000000e+01   1.4159599999999999e+01  -8.7700000000000000e-01  -3.0096299999999999e+01  -1.2496400000000000e+01   4.3939280000000002e+02  -3.5304200000000002e+01  -4.3299199999999999e+01  -2.3222999999999998e+00
  -4.5186000000000002e+00  -1.9784999999999999e+00   1.6599160000000001e+02  -1.3433299999999999e+01   1.3807499999999999e+01  -1.0481000000000000e+00  -3.0739999999999998e+01  -1.3208000000000000e+01   4.4148219999999998e+02  -3.6084400000000002e+01  -4.3453099999999999e+01  -2.5478999999999998e+00
  -4.0117000000000003e+00   2.1980000000000000e-01   1.6247450000000001e+02  -1.2889099999999999e+01   1.3388800000000000e+01  -1.2016000000000000e+00  -3.1694400000000002e+01  -1.4075200000000001e+01   4.4470350000000002e+02  -3.6787599999999998e+01  -4.3693700000000000e+01  -2.6452000000000000e+00
  -3.2622000000000000e+00   2.5061000000000000e+00   1.5981520000000000e+02  -1.2440300000000001e+01   1.3141400000000001e+01  -1.3287000000000000e+00  -3.2382399999999997e+01  -1.4542100000000000e+01   4.4722820000000002e+02  -3.7606400000000001e+01  -4.3924599999999998e+01  -2.8885000000000001e+00
  -2.9977000000000000e+00   4.3087999999999997e+00   1.5561179999999999e+02  -1.2106199999999999e+01   1.2827299999999999e+01  -1.4690000000000001e+00  -3.3225800000000000e+01  -1.5431500000000000e+01   4.5097179999999997e+02  -3.8222900000000003e+01  -4.4280600000000000e+01  -3.0301000000000000e+00
  -2.9316000000000000e+00   5.6277999999999997e+00   1.5398190000000000e+02  -1.1752900000000000e+01   1.2732200000000001e+01  -1.6181000000000001e+00  -3.3736300000000000e+01  -1.6276499999999999e+01   4.5271300000000002e+02  -3.9003200000000000e+01  -4.4386499999999998e+01  -3.2423999999999999e+00
  -2.7553000000000001e+00   6.7050000000000001e+00   1.5183730000000000e+02  -1.1714700000000001e+01   1.2675100000000000e+01  -1.7408999999999999e+00  -3.4690700000000000e+01  -1.6832400000000000e+01   4.5506360000000001e+02  -3.9764200000000002e+01  -4.4646299999999997e+01  -3.3485999999999998e+00
  -2.6010000000000000e+00   7.2106000000000003e+00   1.5063630000000001e+02  -1.1676500000000001e+01   1.2399100000000001e+01  -1.7234000000000000e+00  -3.5289999999999999e+01  -1.7721800000000002e+01   4.5732720000000000e+02  -4.0332500000000003e+01  -4.4848300000000002e+01  -3.4901000000000000e+00
  -2.9096000000000002e+00   7.2986000000000004e+00   1.4892070000000001e+02  -1.1609700000000000e+01   1.2427700000000000e+01  -1.7891999999999999e+00  -3.6111199999999997e+01  -1.8144300000000001e+01   4.6141899999999998e+02  -4.0968299999999999e+01  -4.5194699999999997e+01  -3.6581999999999999e+00
  -3.2843000000000000e+00   6.9467999999999996e+00   1.4832020000000000e+02  -1.1762499999999999e+01   1.2351599999999999e+01  -1.8855999999999999e+00  -3.6887999999999998e+01  -1.8744700000000002e+01   4.6350850000000003e+02  -4.1738900000000001e+01  -4.5281300000000002e+01  -3.7865000000000002e+00
  -3.5266999999999999e+00   6.1773999999999996e+00   1.4823439999999999e+02  -1.2029800000000000e+01   1.2304000000000000e+01  -1.8154999999999999e+00  -3.7842399999999998e+01  -1.8944800000000001e+01   4.6612029999999999e+02  -4.2259099999999997e+01  -4.5531500000000001e+01  -3.9900000000000002e+00
  -4.0777999999999999e+00   5.1881000000000004e+00   1.4806280000000001e+02  -1.2268500000000000e+01   1.2380100000000001e+01  -1.8286000000000000e+00  -3.8841099999999997e+01  -1.9389500000000002e+01   4.6960270000000003e+02  -4.2779200000000003e+01  -4.5858600000000003e+01  -3.9988000000000001e+00
  -4.6067999999999998e+00   3.9790000000000001e+00   1.4866329999999999e+02  -1.2602600000000001e+01   1.2494300000000001e+01  -1.7585000000000000e+00  -3.9506999999999998e+01  -1.9678599999999999e+01   4.7221449999999999e+02  -4.3328299999999999e+01  -4.5983699999999999e+01  -4.1581000000000001e+00
  -5.2680999999999996e+00   2.5061000000000000e+00   1.4909219999999999e+02  -1.3060900000000000e+01   1.2684600000000000e+01  -1.7101999999999999e+00  -4.0572400000000002e+01  -2.0256699999999999e+01   4.7517450000000002e+02  -4.3713600000000000e+01  -4.6224299999999999e+01  -4.2952000000000004e+00
  -5.9954999999999998e+00   1.3850000000000000e+00   1.5072210000000001e+02  -1.3414199999999999e+01   1.2874900000000000e+01  -1.6708000000000001e+00  -4.1349200000000003e+01  -2.0256699999999999e+01   4.7656750000000000e+02  -4.4233800000000002e+01  -4.6291600000000003e+01  -4.4013999999999998e+00
  -6.6346999999999996e+00  -2.8580000000000000e-01   1.5235200000000000e+02  -1.3834300000000001e+01   1.2989100000000001e+01  -1.5568000000000000e+00  -4.2214799999999997e+01  -2.0745899999999999e+01   4.7944049999999999e+02  -4.4561300000000003e+01  -4.6541800000000002e+01  -4.5693999999999999e+00
  -6.9874000000000001e+00  -1.6268000000000000e+00   1.5269510000000000e+02  -1.4206600000000000e+01   1.3217499999999999e+01  -1.4865999999999999e+00  -4.3146999999999998e+01  -2.1146100000000001e+01   4.8013700000000000e+02  -4.4985100000000003e+01  -4.6618800000000000e+01  -4.6889000000000003e+00
  -7.3620999999999999e+00  -3.0118000000000000e+00   1.5604069999999999e+02  -1.4693500000000000e+01   1.3512499999999999e+01  -1.3770000000000000e+00  -4.3679600000000001e+01  -2.2013300000000001e+01   4.8257470000000001e+02  -4.5264499999999998e+01  -4.6792000000000002e+01  -4.8259999999999996e+00
  -7.9131000000000000e+00  -4.6604999999999999e+00   1.5698429999999999e+02  -1.5161400000000000e+01   1.3664700000000000e+01  -1.2848999999999999e+00  -4.4545200000000001e+01  -2.2613700000000001e+01   4.8344529999999997e+02  -4.5717199999999998e+01  -4.6907400000000003e+01  -4.9630999999999998e+00
  -8.0013000000000005e+00  -5.9356000000000000e+00   1.6032990000000001e+02  -1.5724600000000001e+01   1.4007300000000001e+01  -1.1928000000000001e+00  -4.5100099999999998e+01  -2.3213999999999999e+01   4.8570880000000000e+02  -4.6006200000000000e+01  -4.7022900000000000e+01  -5.0162000000000004e+00
  -7.9572000000000003e+00  -7.0787000000000004e+00   1.6427590000000001e+02  -1.6125599999999999e+01   1.4188100000000000e+01  -1.0218000000000000e+00  -4.5655000000000001e+01  -2.3947800000000001e+01   4.8684059999999999e+02  -4.6189200000000000e+01  -4.7003700000000002e+01  -5.2153000000000000e+00
  -7.8250000000000002e+00  -8.3537999999999997e+00   1.6719260000000000e+02  -1.6707999999999998e+01   1.4511699999999999e+01  -8.9459999999999995e-01  -4.6187700000000000e+01  -2.4303599999999999e+01   4.8727589999999998e+02  -4.6372300000000003e+01  -4.7051800000000000e+01  -5.2904999999999998e+00
  -7.6927000000000003e+00  -9.0352999999999994e+00   1.7122440000000000e+02  -1.7089900000000000e+01   1.4740000000000000e+01  -7.1479999999999999e-01  -4.6587200000000003e+01  -2.4881699999999999e+01   4.8762410000000000e+02  -4.6584200000000003e+01  -4.7080599999999997e+01  -5.4409000000000001e+00
  -7.5384000000000002e+00  -9.8925999999999998e+00   1.7414109999999999e+02  -1.7729600000000001e+01   1.5073100000000000e+01  -6.3149999999999995e-01  -4.7075499999999998e+01  -2.5393100000000000e+01   4.8744999999999999e+02  -4.6526400000000002e+01  -4.7080599999999997e+01  -5.5602999999999998e+00
  -7.2519000000000000e+00  -1.0640100000000000e+01   1.7808709999999999e+02  -1.8121099999999998e+01   1.5406100000000000e+01  -5.3500000000000003e-01  -4.7408400000000000e+01  -2.5882300000000001e+01   4.8718880000000001e+02  -4.6661200000000001e+01  -4.6926699999999997e+01  -5.6134000000000004e+00
  -6.6125999999999996e+00  -1.1123699999999999e+01   1.8143270000000001e+02  -1.8522099999999998e+01   1.5796300000000000e+01  -3.8590000000000002e-01  -4.7630299999999998e+01  -2.6749500000000001e+01   4.8631819999999999e+02  -4.6564900000000002e+01  -4.6917099999999998e+01  -5.7240000000000002e+00
  -6.1497999999999999e+00  -1.1739200000000000e+01   1.8572190000000001e+02  -1.8999400000000001e+01   1.6119800000000001e+01  -2.7629999999999999e-01  -4.7785699999999999e+01  -2.7305399999999999e+01   4.8562180000000001e+02  -4.6564900000000002e+01  -4.6666899999999998e+01  -5.8346000000000000e+00
  -5.7750000000000004e+00  -1.1871100000000000e+01   1.9009690000000001e+02  -1.9476800000000001e+01   1.6348199999999999e+01  -1.7100000000000001e-01  -4.7807899999999997e+01  -2.7572199999999999e+01   4.8361939999999998e+02  -4.6237400000000001e+01  -4.6493699999999997e+01  -5.9053000000000004e+00
  -5.2680999999999996e+00  -1.1761200000000001e+01   1.9464340000000001e+02  -1.9849100000000000e+01   1.6633700000000001e+01  -5.2600000000000001e-02  -4.7896700000000003e+01  -2.8061399999999999e+01   4.8205230000000000e+02  -4.5977300000000000e+01  -4.6330100000000002e+01  -5.8921000000000001e+00
  -4.7831000000000001e+00  -1.2069000000000001e+01   1.9876100000000000e+02  -2.0345600000000001e+01   1.6985800000000001e+01   3.9500000000000000e-02  -4.7852300000000000e+01  -2.8417200000000001e+01   4.7926639999999998e+02  -4.5611300000000000e+01  -4.6166499999999999e+01  -5.9539999999999997e+00
  -4.2541000000000002e+00  -1.1893100000000000e+01   2.0296440000000001e+02  -2.0880299999999998e+01   1.7356900000000000e+01   1.4470000000000000e-01  -4.7874499999999998e+01  -2.8861899999999999e+01   4.7674160000000001e+02  -4.5283700000000003e+01  -4.5771999999999998e+01  -6.0425000000000004e+00
  -3.8794000000000000e+00  -1.2200900000000001e+01   2.0725360000000001e+02  -2.1233499999999999e+01   1.7699500000000000e+01   2.3680000000000001e-01  -4.7719099999999997e+01  -2.9462199999999999e+01   4.7352040000000000e+02  -4.4782800000000002e+01  -4.5454500000000003e+01  -6.0955000000000004e+00
  -3.5047000000000001e+00  -1.2178900000000001e+01   2.1248640000000000e+02  -2.1653600000000001e+01   1.8175200000000000e+01   2.0610000000000001e-01  -4.7585999999999999e+01  -2.9640100000000000e+01   4.7082150000000001e+02  -4.4243400000000001e+01  -4.5146599999999999e+01  -6.0823000000000000e+00
  -3.4605999999999999e+00  -1.1497400000000001e+01   2.1660409999999999e+02  -2.2121400000000001e+01   1.8346499999999999e+01   3.3329999999999999e-01  -4.7852300000000000e+01  -2.9884699999999999e+01   4.6794850000000002e+02  -4.3675100000000000e+01  -4.4790599999999998e+01  -6.1087999999999996e+00
  -2.8875000000000002e+00  -1.1431500000000000e+01   2.2183690000000001e+02  -2.2532000000000000e+01   1.8746200000000002e+01   3.5520000000000002e-01  -4.7452800000000003e+01  -3.0151599999999998e+01   4.6446609999999998e+02  -4.2904400000000003e+01  -4.4309500000000000e+01  -6.1619000000000002e+00
  -2.3805999999999998e+00  -1.1409500000000000e+01   2.2758439999999999e+02  -2.2875699999999998e+01   1.9222000000000001e+01   4.0780000000000000e-01  -4.6920099999999998e+01  -3.0285000000000000e+01   4.5985190000000000e+02  -4.2220500000000001e+01  -4.3963099999999997e+01  -6.1529999999999996e+00
  -2.1160000000000001e+00  -1.1101699999999999e+01   2.3247409999999999e+02  -2.3324400000000001e+01   1.9659700000000001e+01   5.0429999999999997e-01  -4.6742500000000000e+01  -3.0218299999999999e+01   4.5576010000000002e+02  -4.1286099999999998e+01  -4.3405000000000001e+01  -6.0468999999999999e+00
  -1.8075000000000001e+00  -1.1233599999999999e+01   2.3830740000000000e+02  -2.3925899999999999e+01   2.0116499999999998e+01   4.8680000000000001e-01  -4.6232100000000003e+01  -2.9595700000000001e+01   4.5114589999999998e+02  -4.0380699999999997e+01  -4.2904699999999998e+01  -5.9717000000000002e+00
  -1.4327000000000001e+00  -1.1101699999999999e+01   2.4474109999999999e+02  -2.4422400000000000e+01   2.0554200000000002e+01   5.0870000000000004e-01  -4.5677199999999999e+01  -2.9640100000000000e+01   4.4600940000000003e+02  -3.9272900000000000e+01  -4.2346600000000002e+01  -5.8169000000000004e+00
  -7.9349999999999998e-01  -1.1167700000000000e+01   2.5143230000000000e+02  -2.5042999999999999e+01   2.1001500000000000e+01   5.9640000000000004e-01  -4.4944800000000001e+01  -2.9506699999999999e+01   4.4069869999999997e+02  -3.8078400000000002e+01  -4.1826999999999998e+01  -5.7725999999999997e+00
  -8.8200000000000001e-02  -1.1057700000000001e+01   2.5803760000000000e+02  -2.5768599999999999e+01   2.1581900000000001e+01   7.4109999999999998e-01  -4.4057000000000002e+01  -2.9351099999999999e+01   4.3443040000000002e+02  -3.6710599999999999e+01  -4.1172699999999999e+01  -5.5913000000000004e+00
   6.8330000000000002e-01  -1.1321500000000000e+01   2.6575819999999999e+02  -2.6360499999999998e+01   2.2152899999999999e+01   8.1130000000000002e-01  -4.3169199999999996e+01  -2.9306600000000000e+01   4.2807499999999999e+02  -3.5381200000000000e+01  -4.0460700000000003e+01  -5.5115999999999996e+00
   1.4327000000000001e+00  -1.1915100000000001e+01   2.7356450000000001e+02  -2.7181600000000000e+01   2.2657200000000000e+01   1.0129999999999999e+00  -4.2281399999999998e+01  -2.9551200000000001e+01   4.2093599999999998e+02  -3.3897799999999997e+01  -3.9864100000000001e+01  -5.2683999999999997e+00
   2.3144000000000000e+00  -1.1959099999999999e+01   2.8274340000000001e+02  -2.7974000000000000e+01   2.3266200000000001e+01   1.0963000000000001e+00  -4.1349200000000003e+01  -2.8950800000000001e+01   4.1379710000000000e+02  -3.2163899999999998e+01  -3.9055900000000001e+01  -5.1223999999999998e+00
   3.3944999999999999e+00  -1.2640599999999999e+01   2.9192219999999998e+02  -2.8871500000000001e+01   2.4056000000000001e+01   1.2761000000000000e+00  -4.0350400000000000e+01  -2.7972500000000000e+01   4.0596170000000001e+02  -3.0352900000000002e+01  -3.8026299999999999e+01  -4.9100999999999999e+00
   4.4745999999999997e+00  -1.3410000000000000e+01   3.0161579999999998e+02  -2.9835799999999999e+01   2.4988600000000002e+01   1.4471000000000001e+00  -3.9262799999999999e+01  -2.7082999999999998e+01   3.9803919999999999e+02  -2.8484200000000001e+01  -3.7083300000000001e+01  -4.6314000000000002e+00
   6.0616000000000003e+00  -1.4113500000000000e+01   3.1336820000000000e+02  -3.1000599999999999e+01   2.5711800000000000e+01   1.6137999999999999e+00  -3.8330700000000000e+01  -2.6126899999999999e+01   3.8915910000000002e+02  -2.6442000000000000e+01  -3.6236600000000003e+01  -4.3173000000000004e+00
   7.6265999999999998e+00  -1.4750999999999999e+01   3.2503480000000002e+02  -3.2108100000000000e+01   2.6406400000000001e+01   1.8506000000000000e+00  -3.7309699999999999e+01  -2.4614899999999999e+01   3.8036599999999999e+02  -2.4207200000000000e+01  -3.5207000000000001e+01  -3.9634000000000000e+00
   9.1034000000000006e+00  -1.5410500000000001e+01   3.3695870000000002e+02  -3.3320599999999999e+01   2.7443700000000000e+01   2.0874000000000001e+00  -3.6377499999999998e+01  -2.3236300000000000e+01   3.7166000000000003e+02  -2.1962800000000001e+01  -3.4235199999999999e+01  -3.5830000000000002e+00
   1.1021100000000001e+01  -1.6311800000000002e+01   3.5051249999999999e+02  -3.4647700000000000e+01   2.8338200000000001e+01   2.2759000000000000e+00  -3.5090200000000003e+01  -2.1057200000000002e+01   3.6269279999999998e+02  -1.9660499999999999e+01  -3.3321100000000001e+01  -3.1804999999999999e+00
   1.3093000000000000e+01  -1.7323100000000000e+01   3.6415219999999999e+02  -3.6127600000000001e+01   2.9346800000000002e+01   2.5697000000000001e+00  -3.3825099999999999e+01  -1.9033700000000000e+01   3.5337729999999999e+02  -1.7213799999999999e+01  -3.2243499999999997e+01  -2.6806000000000001e+00
   1.4856400000000001e+01  -1.8422200000000000e+01   3.7676240000000001e+02  -3.7464199999999998e+01   3.0269900000000000e+01   2.7757999999999998e+00  -3.2138300000000001e+01  -1.7410499999999999e+01   3.4423599999999999e+02  -1.4969400000000000e+01  -3.1281300000000002e+01  -2.2604000000000002e+00
   1.7016500000000001e+01  -1.9257600000000000e+01   3.9143140000000000e+02  -3.8838999999999999e+01   3.1278600000000001e+01   2.9994999999999998e+00  -3.1050699999999999e+01  -1.5498300000000000e+01   3.3526880000000000e+02  -1.2705700000000000e+01  -3.0280600000000000e+01  -1.8446000000000000e+00
   1.9198699999999999e+01  -2.0224900000000002e+01   4.0618619999999999e+02  -4.0423900000000003e+01   3.2220599999999997e+01   3.2713999999999999e+00  -2.9452700000000000e+01  -1.3986200000000000e+01   3.2569220000000001e+02  -1.0393800000000001e+01  -2.9327999999999999e+01  -1.4155000000000000e+00
   2.1513100000000001e+01  -2.1390000000000001e+01   4.2051209999999998e+02  -4.1951500000000003e+01   3.3238799999999998e+01   3.4687000000000001e+00  -2.8054400000000001e+01  -1.2074000000000000e+01   3.1750850000000003e+02  -8.1685999999999996e+00  -2.8250299999999999e+01  -1.0484000000000000e+00
   2.4025900000000000e+01  -2.2533200000000001e+01   4.3440910000000002e+02  -4.3192700000000002e+01   3.4123800000000003e+01   3.7713000000000001e+00  -2.6167800000000000e+01  -1.0339600000000001e+01   3.0758370000000002e+02  -6.0494000000000003e+00  -2.7538300000000000e+01  -6.7679999999999996e-01
   2.5480699999999999e+01  -2.3962100000000000e+01   4.4710509999999999e+02  -4.4567500000000003e+01   3.5027799999999999e+01   3.9554999999999998e+00  -2.4924900000000001e+01  -9.2056000000000004e+00   2.9974820000000000e+02  -4.2866000000000000e+00  -2.6681899999999999e+01  -3.2729999999999998e-01
   2.6428500000000000e+01  -2.5742799999999999e+01   4.5997269999999997e+02  -4.5923200000000001e+01   3.5998399999999997e+01   4.3151000000000002e+00  -2.3615400000000001e+01  -8.2050000000000001e+00   2.9173869999999999e+02  -2.5527000000000002e+00  -2.5844799999999999e+01  -2.2100000000000002e-02
   2.7354299999999999e+01  -2.7369599999999998e+01   4.7223970000000003e+02  -4.7183500000000002e+01   3.7121299999999998e+01   4.3807999999999998e+00  -2.2217099999999999e+01  -7.5378999999999996e+00   2.8512209999999999e+02  -1.0981000000000001e+00  -2.5228999999999999e+01   2.1229999999999999e-01
   2.8478400000000001e+01  -2.8820499999999999e+01   4.8476420000000002e+02  -4.8462899999999998e+01   3.7777900000000002e+01   4.6570999999999998e+00  -2.0641300000000001e+01  -7.4267000000000003e+00   2.7737380000000002e+02   2.3119999999999999e-01  -2.4651700000000002e+01   3.7600000000000000e-01
   2.9823000000000000e+01  -3.0161500000000000e+01   4.9651650000000001e+02  -4.9818600000000004e+01   3.8672400000000003e+01   4.8807999999999998e+00  -1.8954499999999999e+01  -7.5378999999999996e+00   2.7040899999999999e+02   1.3871000000000000e+00  -2.4160900000000002e+01   4.4679999999999997e-01
   3.0285900000000002e+01  -3.2095999999999997e+01   5.0783999999999997e+02  -5.1260300000000001e+01   3.9519300000000001e+01   5.0430000000000001e+00  -1.7422999999999998e+01  -8.1159999999999997e+00   2.6387939999999998e+02   2.3504000000000000e+00  -2.3554800000000000e+01   4.8659999999999998e-01
   3.1013300000000001e+01  -3.3722799999999999e+01   5.1916350000000000e+02  -5.2377299999999998e+01   4.0423299999999998e+01   5.2885999999999997e+00  -1.5758400000000000e+01  -8.6052000000000000e+00   2.5613110000000000e+02   3.2944000000000000e+00  -2.3092900000000000e+01   4.6000000000000002e-01
   3.1762699999999999e+01  -3.5657400000000003e+01   5.3246000000000004e+02  -5.3876300000000001e+01   4.1393900000000002e+01   5.5034999999999998e+00  -1.4360099999999999e+01  -9.4724000000000004e+00   2.4803450000000001e+02   3.8723999999999998e+00  -2.2554099999999998e+01   4.9540000000000001e-01
   3.3129300000000001e+01  -3.7460000000000001e+01   5.4404079999999999e+02  -5.5289299999999997e+01   4.2278900000000000e+01   5.7008000000000001e+00  -1.4116000000000000e+01  -1.0006000000000000e+01   2.4133090000000001e+02   4.2384000000000004e+00  -2.2005600000000001e+01   2.5659999999999999e-01
   3.4077100000000002e+01  -3.9548499999999997e+01   5.5656520000000000e+02  -5.6539999999999999e+01   4.3259000000000000e+01   6.0297000000000001e+00  -1.4559900000000001e+01  -1.1228999999999999e+01   2.3262479999999999e+02   4.5852000000000004e+00  -2.1428300000000000e+01  -1.0620000000000000e-01
   3.5311500000000002e+01  -4.1460999999999999e+01   5.6891809999999998e+02  -5.8029400000000003e+01   4.4086900000000000e+01   6.3761000000000001e+00  -1.2340400000000001e+01  -1.3652699999999999e+01   2.2461529999999999e+02   4.7489999999999997e+00  -2.0783600000000000e+01  -2.9640000000000000e-01
   3.6567900000000002e+01  -4.3769300000000001e+01   5.8058470000000000e+02  -5.9547400000000003e+01   4.4990900000000003e+01   6.6962000000000002e+00  -8.5228999999999999e+00  -1.4253100000000000e+01   2.1321039999999999e+02   4.9512999999999998e+00  -2.0129300000000001e+01  -3.8479999999999998e-01
   3.8661900000000003e+01  -4.5330199999999998e+01   5.9388109999999995e+02  -6.0884099999999997e+01   4.5733100000000000e+01   7.0471000000000004e+00  -6.2367999999999997e+00  -1.5320399999999999e+01   2.0032550000000001e+02   5.1439000000000004e+00  -1.9388400000000001e+01  -3.8479999999999998e-01
   4.0337100000000000e+01  -4.7220700000000001e+01   6.0494730000000004e+02  -6.1981999999999999e+01   4.6427799999999998e+01   7.3846999999999996e+00  -3.3069999999999999e+00  -1.6231999999999999e+01   1.8761470000000000e+02   5.2016999999999998e+00  -1.8368500000000001e+01  -6.0599999999999998e-01
   4.2651499999999999e+01  -4.8385899999999999e+01   6.1524130000000002e+02  -6.3032299999999999e+01   4.6932099999999998e+01   7.7004999999999999e+00  -1.5758000000000001e+00  -1.7566199999999998e+01   1.7359800000000001e+02   5.0091000000000001e+00  -1.7406300000000002e+01  -7.2989999999999999e-01
   4.5054099999999998e+01  -5.0232500000000002e+01   6.2433439999999996e+02  -6.3948799999999999e+01   4.7293700000000001e+01   8.0731999999999999e+00   1.7090000000000001e+00  -1.8588999999999999e+01   1.5975550000000001e+02   5.0667999999999997e+00  -1.6328600000000002e+01  -8.0059999999999998e-01
   4.7610999999999997e+01  -5.1749400000000001e+01   6.3282700000000000e+02  -6.4588499999999996e+01   4.7569699999999997e+01   8.4503000000000004e+00   4.3945999999999996e+00  -1.8188800000000001e+01   1.4460700000000000e+02   4.8935000000000004e+00  -1.5231700000000000e+01  -9.2449999999999999e-01
   5.0498500000000000e+01  -5.3134300000000003e+01   6.3934659999999997e+02  -6.5189999999999998e+01   4.7721899999999998e+01   8.8099000000000007e+00   6.3699000000000003e+00  -1.7921900000000001e+01   1.3050319999999999e+02   4.7971000000000004e+00  -1.3884600000000001e+01  -1.0484000000000000e+00
   5.3452199999999998e+01  -5.4936999999999998e+01   6.4500829999999996e+02  -6.5629199999999997e+01   4.7759999999999998e+01   9.0950000000000006e+00   7.6573000000000002e+00  -1.7855200000000000e+01   1.1596420000000001e+02   4.4310999999999998e+00  -1.2643400000000000e+01  -1.1235999999999999e+00
   5.6075200000000002e+01  -5.6497799999999998e+01   6.5144209999999998e+02  -6.6087400000000002e+01   4.7798000000000002e+01   9.4062999999999999e+00   8.5671999999999997e+00  -1.7032499999999999e+01   1.0177340000000000e+02   4.1999000000000004e+00  -1.1296300000000000e+01  -1.1677999999999999e+00
   5.7904699999999998e+01  -5.7377200000000002e+01   6.5538810000000001e+02  -6.6268799999999999e+01   4.7912199999999999e+01   9.6475000000000009e+00   1.0032100000000000e+01  -1.5765100000000000e+01   8.8801400000000001e+01   3.8435000000000001e+00  -9.9202999999999992e+00  -1.2076000000000000e+00
   5.9293300000000002e+01  -5.8740099999999998e+01   6.5881949999999995e+02  -6.6287899999999993e+01   4.7750500000000002e+01   9.7965999999999998e+00   1.0143100000000000e+01  -1.2874400000000000e+01   7.6525899999999993e+01   3.5834000000000001e+00  -8.5731999999999999e+00  -1.0484000000000000e+00
   6.0417499999999997e+01  -5.9575499999999998e+01   6.5933420000000001e+02  -6.6125600000000006e+01   4.7455500000000001e+01   9.8667999999999996e+00   9.7658000000000005e+00  -1.0406300000000000e+01   6.6600999999999999e+01   3.2751000000000001e+00  -7.2549999999999999e+00  -9.6430000000000005e-01
   6.1453499999999998e+01  -6.0564799999999998e+01   6.6225080000000003e+02  -6.5801000000000002e+01   4.7312700000000000e+01   9.8711000000000002e+00   9.8545999999999996e+00  -1.0784300000000000e+01   5.4499699999999997e+01   2.7452999999999999e+00  -5.8982999999999999e+00  -1.0616000000000001e+00
   6.1651800000000001e+01  -6.1466099999999997e+01   6.6156460000000004e+02  -6.5495500000000007e+01   4.7008200000000002e+01   9.8842999999999996e+00   9.2109000000000005e+00  -1.0828799999999999e+01   4.3181899999999999e+01   2.1865999999999999e+00  -4.7533000000000003e+00  -9.5550000000000002e-01
   6.1453499999999998e+01  -6.1971699999999998e+01   6.6027779999999996e+02  -6.4998999999999995e+01   4.6608600000000003e+01   9.8361000000000001e+00   7.9680000000000000e+00  -8.3384000000000000e+00   3.5868800000000000e+01   2.0228999999999999e+00  -3.6274999999999999e+00  -6.7240000000000000e-01
   6.1475499999999997e+01  -6.1927799999999998e+01   6.5959150000000000e+02  -6.4225700000000003e+01   4.6218400000000003e+01   9.6475000000000009e+00   8.7004000000000001e+00  -6.1593000000000000e+00   2.8729900000000001e+01   1.6472000000000000e+00  -2.7711000000000001e+00  -7.0330000000000004e-01
   6.1872300000000003e+01  -6.3092900000000000e+01   6.5753269999999998e+02  -6.3481000000000002e+01   4.5799700000000001e+01   9.7659000000000002e+00   7.8570000000000002e+00  -6.0926000000000000e+00   2.2635700000000000e+01   1.3968000000000000e+00  -2.0783999999999998e+00  -4.2020000000000002e-01
   6.0924399999999999e+01  -6.3422699999999999e+01   6.5341510000000005e+02  -6.2755400000000002e+01   4.5343000000000004e+01   9.6167999999999996e+00   6.0148000000000001e+00  -4.0023999999999997e+00   1.8717900000000000e+01   1.1752000000000000e+00  -1.3855999999999999e+00  -7.9600000000000004e-02
   5.9557800000000000e+01  -6.3246800000000000e+01   6.4964059999999995e+02  -6.1810200000000002e+01   4.4838600000000000e+01   9.4984000000000002e+00   5.7041000000000004e+00  -2.0678999999999998e+00   1.6628499999999999e+01   1.1173999999999999e+00  -9.6220000000000006e-01   6.6400000000000001e-02
   5.8301400000000001e+01  -6.3510599999999997e+01   6.4646659999999997e+02  -6.0693100000000001e+01   4.4391399999999997e+01   9.3623999999999992e+00   5.0160999999999998e+00  -1.0672999999999999e+00   1.2536700000000000e+01   1.0018000000000000e+00  -6.5429999999999999e-01   2.3000000000000001e-01
   5.7419800000000002e+01  -6.3422699999999999e+01   6.4217740000000003e+02  -5.9604700000000001e+01   4.3744300000000003e+01   9.1607000000000003e+00   4.0395000000000003e+00  -1.3339999999999999e-01   9.4024999999999999e+00   8.8619999999999999e-01  -4.9070000000000003e-01   3.0959999999999999e-01
   5.6560099999999998e+01  -6.3268799999999999e+01   6.3737350000000004e+02  -5.8564100000000003e+01   4.3297100000000000e+01   9.0029000000000003e+00   3.0629000000000000e+00   6.6710000000000003e-01   8.2706999999999997e+00   7.8029999999999999e-01  -1.9239999999999999e-01   4.4679999999999997e-01
   5.5634300000000003e+01  -6.3664499999999997e+01   6.3188340000000005e+02  -5.7294199999999996e+01   4.2564300000000003e+01   8.9502000000000006e+00   2.6634000000000002e+00   3.7800000000000000e-01   7.4871999999999996e+00   6.3580000000000003e-01  -5.7700000000000001e-02   5.1749999999999996e-01
   5.5237600000000000e+01  -6.3158799999999999e+01   6.2596429999999998e+02  -5.5938499999999998e+01   4.1955300000000001e+01   8.8142999999999994e+00   2.3527000000000000e+00   6.0040000000000004e-01   4.7012999999999998e+00   6.6469999999999996e-01   1.7319999999999999e-01   4.9099999999999999e-01
   5.4488100000000003e+01  -6.2960999999999999e+01   6.2124620000000004e+02  -5.4706899999999997e+01   4.1260700000000000e+01   8.6563999999999997e+00   3.2627000000000002e+00   8.8900000000000007e-02   4.7012999999999998e+00   5.0090000000000001e-01   2.4060000000000001e-01   3.5830000000000001e-01
   5.3981200000000001e+01  -6.3092900000000000e+01   6.1627070000000003e+02  -5.3532600000000002e+01   4.0632599999999996e+01   8.5511999999999997e+00   2.5080000000000000e+00  -6.2260000000000004e-01   4.4401000000000002e+00   5.4910000000000003e-01   3.3679999999999999e-01   4.1580000000000000e-01
   5.3408099999999997e+01  -6.2697200000000002e+01   6.1095209999999997e+02  -5.2291400000000003e+01   4.0061700000000002e+01   8.3582000000000001e+00   3.2183000000000002e+00  -1.0450999999999999e+00   4.0918000000000001e+00   5.1049999999999995e-01   3.8490000000000002e-01   2.6540000000000002e-01
   5.2835000000000001e+01  -6.2763100000000001e+01   6.0666290000000004e+02  -5.1126600000000003e+01   3.9576400000000000e+01   8.2179000000000002e+00   3.2627000000000002e+00  -1.0672999999999999e+00   4.0918000000000001e+00   4.0460000000000002e-01   3.5599999999999998e-01   2.6100000000000001e-01
   5.1997399999999999e+01  -6.2587299999999999e+01   6.0271690000000001e+02  -5.0000000000000000e+01   3.9072000000000003e+01   8.0381000000000000e+00   3.8618999999999999e+00  -1.4453000000000000e+00   4.0918000000000001e+00   4.3350000000000000e-01   2.7900000000000003e-01   1.6810000000000000e-01
   5.1071599999999997e+01  -6.2081699999999998e+01   5.9877080000000001e+02  -4.8892499999999998e+01   3.8672400000000003e+01   7.8582999999999998e+00   3.9506999999999999e+00  -1.4676000000000000e+00   5.3106999999999998e+00   5.2980000000000005e-01   4.7149999999999997e-01   1.8140000000000001e-01
   5.0432400000000001e+01  -6.2125599999999999e+01   5.9585419999999999e+02  -4.7956800000000001e+01   3.8272700000000000e+01   7.7310999999999996e+00   3.8841000000000001e+00  -1.1563000000000001e+00   4.3529999999999998e+00   4.8159999999999997e-01   5.8689999999999998e-01   1.9020000000000001e-01
   4.9726999999999997e+01  -6.2213600000000000e+01   5.9250860000000000e+02  -4.6830199999999998e+01   3.8015799999999999e+01   7.5338000000000003e+00   3.6844000000000001e+00  -1.0227999999999999e+00   5.5719000000000003e+00   5.1049999999999995e-01   5.5810000000000004e-01   2.1229999999999999e-01
   4.8955599999999997e+01  -6.1576000000000001e+01   5.8942039999999997e+02  -4.5703600000000002e+01   3.7701700000000002e+01   7.2794999999999996e+00   3.3957999999999999e+00  -1.0672999999999999e+00   5.0495000000000001e+00   4.5269999999999999e-01   3.7530000000000002e-01   2.4770000000000000e-01
   4.8404499999999999e+01  -6.1356200000000001e+01   5.8598900000000003e+02  -4.4758400000000002e+01   3.7397199999999998e+01   7.1348000000000003e+00   3.4624000000000001e+00  -8.8939999999999997e-01   4.2659000000000002e+00   5.1049999999999995e-01   4.3300000000000000e-01   2.6100000000000001e-01
   4.7522799999999997e+01  -6.1114400000000003e+01   5.8427340000000004e+02  -4.3717799999999997e+01   3.7045099999999998e+01   6.9374000000000002e+00   3.0185000000000000e+00  -9.7840000000000005e-01   5.7460000000000004e+00   3.8529999999999998e-01   4.4259999999999999e-01   3.0520000000000003e-01
   4.7015900000000002e+01  -6.0652700000000003e+01   5.8169979999999998e+02  -4.2562500000000000e+01   3.6873899999999999e+01   6.7401000000000000e+00   3.2404999999999999e+00  -9.7840000000000005e-01   5.3977000000000004e+00   3.8529999999999998e-01   3.1750000000000000e-01   2.6540000000000002e-01
   4.6486899999999999e+01  -6.0059199999999997e+01   5.7981259999999997e+02  -4.1435899999999997e+01   3.6626500000000000e+01   6.5339999999999998e+00   2.7966000000000002e+00  -9.5609999999999995e-01   4.4401000000000002e+00   3.6599999999999999e-01   4.4259999999999999e-01   2.9640000000000000e-01
   4.5715400000000002e+01  -5.9377699999999997e+01   5.7775379999999996e+02  -4.0280700000000003e+01   3.6559800000000003e+01   6.3190999999999997e+00   2.7744000000000000e+00  -7.5600000000000001e-01   5.5719000000000003e+00   4.1420000000000001e-01   3.3679999999999999e-01   2.2120000000000001e-01
   4.5230499999999999e+01  -5.8784100000000002e+01   5.7638130000000001e+02  -3.9106400000000001e+01   3.6512300000000003e+01   6.1130000000000004e+00   2.7300000000000000e+00  -7.1150000000000002e-01   4.5270999999999999e+00   4.0460000000000002e-01   3.5599999999999998e-01   2.2559999999999999e-01
   4.5186399999999999e+01  -5.8014699999999998e+01   5.7466560000000004e+02  -3.7769700000000000e+01   3.6369500000000002e+01   5.9420000000000002e+00   2.7522000000000002e+00  -3.7800000000000000e-01   4.4401000000000002e+00   5.4910000000000003e-01   3.5599999999999998e-01   1.9460000000000000e-01
   4.4921900000000001e+01  -5.7289200000000001e+01   5.7475139999999999e+02  -3.6480800000000002e+01   3.6321899999999999e+01   5.7138999999999998e+00   2.6412000000000000e+00  -4.4469999999999998e-01   4.7012999999999998e+00   4.5269999999999999e-01   3.5599999999999998e-01   2.0349999999999999e-01
   4.4745500000000000e+01  -5.6168100000000003e+01   5.7252099999999996e+02  -3.5201400000000000e+01   3.6426600000000001e+01   5.5297999999999998e+00   2.5968000000000000e+00  -2.8910000000000002e-01   4.4401000000000002e+00   4.3350000000000000e-01   2.8870000000000001e-01   2.1679999999999999e-01
   4.4481000000000002e+01  -5.5310699999999997e+01   5.7234939999999995e+02  -3.3931600000000003e+01   3.6550300000000000e+01   5.2885999999999997e+00   2.4636000000000000e+00  -5.1139999999999997e-01   4.2659000000000002e+00   4.7199999999999998e-01   3.3679999999999999e-01   2.0790000000000000e-01
   4.3709499999999998e+01  -5.4914999999999999e+01   5.7269259999999997e+02  -3.2738199999999999e+01   3.6645499999999998e+01   5.1439000000000004e+00   2.7966000000000002e+00  -6.0040000000000004e-01   3.8306000000000000e+00   5.1049999999999995e-01   2.6939999999999997e-01   1.6370000000000001e-01
   4.3114400000000003e+01  -5.4343400000000003e+01   5.7294989999999996e+02  -3.1401599999999998e+01   3.6683500000000002e+01   4.9947999999999997e+00   2.7744000000000000e+00  -3.1130000000000002e-01   4.5270999999999999e+00   4.4309999999999999e-01   2.7900000000000003e-01   2.2559999999999999e-01
   4.2849899999999998e+01  -5.4365400000000001e+01   5.7389350000000002e+02  -3.0122199999999999e+01   3.7026100000000000e+01   4.8456999999999999e+00   2.9963000000000002e+00  -3.5580000000000001e-01   4.7882999999999996e+00   5.0090000000000001e-01   2.8870000000000001e-01   2.4770000000000000e-01
   4.2497199999999999e+01  -5.4409399999999998e+01   5.7518029999999999e+02  -2.8852399999999999e+01   3.7178400000000003e+01   4.6658999999999997e+00   2.9963000000000002e+00  -1.7790000000000000e-01   4.4401000000000002e+00   4.7199999999999998e-01   3.8490000000000002e-01   2.0349999999999999e-01
   4.2365000000000002e+01  -5.4365400000000001e+01   5.7603809999999999e+02  -2.7668500000000002e+01   3.7425800000000002e+01   4.6703000000000001e+00   2.6412000000000000e+00  -2.2239999999999999e-01   3.7435999999999998e+00   4.4309999999999999e-01   2.8870000000000001e-01   2.1229999999999999e-01
   4.2453099999999999e+01  -5.4321399999999997e+01   5.7638130000000001e+02  -2.6169599999999999e+01   3.7520899999999997e+01   4.5826000000000002e+00   2.9075000000000002e+00  -3.1130000000000002e-01   4.2659000000000002e+00   4.4309999999999999e-01   3.8490000000000002e-01   2.3890000000000000e-01
   4.2497199999999999e+01  -5.4343400000000003e+01   5.7775379999999996e+02  -2.4842500000000001e+01   3.7901600000000002e+01   4.5035999999999996e+00   2.9075000000000002e+00  -4.4499999999999998e-02   4.8754000000000000e+00   6.5500000000000003e-01   3.2710000000000000e-01   2.0349999999999999e-01
   4.2893999999999998e+01  -5.4167600000000000e+01   5.7844010000000003e+02  -2.3505800000000001e+01   3.7949199999999998e+01   4.5167999999999999e+00   2.9741000000000000e+00  -1.5559999999999999e-01   5.0495000000000001e+00   4.8159999999999997e-01   3.8490000000000002e-01   2.4329999999999999e-01
   4.3114400000000003e+01  -5.3530000000000001e+01   5.8032730000000004e+02  -2.2159600000000001e+01   3.8196599999999997e+01   4.4158999999999997e+00   2.8853000000000000e+00  -1.1119999999999999e-01   3.9177000000000000e+00   4.7199999999999998e-01   2.6939999999999997e-01   2.6100000000000001e-01
   4.3555300000000003e+01  -5.3442100000000003e+01   5.8427340000000004e+02  -2.0794300000000000e+01   3.8577199999999998e+01   4.3501000000000003e+00   2.8410000000000002e+00  -3.1130000000000002e-01   5.0495000000000001e+00   5.1049999999999995e-01   3.6559999999999998e-01   2.7870000000000000e-01
   4.4150399999999998e+01  -5.3683900000000001e+01   5.8633219999999994e+02  -1.9524500000000000e+01   3.8900700000000001e+01   4.3369999999999997e+00   2.8853000000000000e+00   2.2200000000000001e-02   4.9623999999999997e+00   5.3939999999999999e-01   3.0790000000000001e-01   2.3000000000000001e-01
   4.4789600000000000e+01  -5.3859800000000000e+01   5.9130759999999998e+02  -1.8388400000000001e+01   3.9338500000000003e+01   4.3063000000000002e+00   2.9741000000000000e+00   1.7790000000000000e-01   4.6142000000000003e+00   4.6239999999999998e-01   3.7530000000000002e-01   2.1679999999999999e-01
   4.5009999999999998e+01  -5.3903799999999997e+01   5.9508209999999997e+02  -1.6813099999999999e+01   3.9623899999999999e+01   4.3807999999999998e+00   2.7966000000000002e+00   1.1119999999999999e-01   4.2659000000000002e+00   5.2980000000000005e-01   2.6939999999999997e-01   2.1679999999999999e-01
   4.5472900000000003e+01  -5.4563299999999998e+01   6.0031489999999997e+02  -1.5762800000000000e+01   4.0242500000000000e+01   4.3501000000000003e+00   2.8853000000000000e+00   6.6699999999999995e-02   4.5270999999999999e+00   4.7199999999999998e-01   3.2710000000000000e-01   2.4329999999999999e-01
   4.6178300000000000e+01  -5.5090899999999998e+01   6.0614819999999997e+02  -1.4559900000000001e+01   4.0680199999999999e+01   4.3677000000000001e+00   2.8410000000000002e+00   8.8900000000000007e-02   4.6142000000000003e+00   4.8159999999999997e-01   3.7530000000000002e-01   1.9020000000000001e-01
   4.6839500000000001e+01  -5.5486600000000003e+01   6.1361140000000000e+02  -1.3309100000000001e+01   4.1194099999999999e+01   4.4070999999999998e+00   2.6190000000000002e+00   3.3350000000000002e-01   4.0918000000000001e+00   5.4910000000000003e-01   2.5019999999999998e-01   1.9460000000000000e-01
   4.7765300000000003e+01  -5.6102100000000000e+01   6.1935889999999995e+02  -1.1943899999999999e+01   4.1831600000000002e+01   4.3895999999999997e+00   2.7966000000000002e+00   2.0010000000000000e-01   4.8754000000000000e+00   5.1049999999999995e-01   3.9450000000000002e-01   1.9020000000000001e-01
   4.8184100000000001e+01  -5.6805599999999998e+01   6.2553539999999998e+02  -1.0836399999999999e+01   4.2278900000000000e+01   4.4246999999999996e+00   2.7300000000000000e+00   3.3350000000000002e-01   5.2236000000000002e+00   5.0090000000000001e-01   2.9830000000000001e-01   2.4770000000000000e-01
   4.8646999999999998e+01  -5.7882800000000003e+01   6.3179759999999999e+02  -9.5092999999999996e+00   4.2802199999999999e+01   4.4115000000000002e+00   2.4857999999999998e+00   3.5580000000000001e-01   5.7460000000000004e+00   5.4910000000000003e-01   3.8490000000000002e-01   1.4160000000000000e-01
   4.9352300000000000e+01  -5.9025900000000000e+01   6.3805980000000000e+02  -8.4495000000000005e+00   4.3287500000000001e+01   4.5298999999999996e+00   2.5080000000000000e+00   3.1130000000000002e-01   4.1788999999999996e+00   5.1049999999999995e-01   3.1750000000000000e-01   1.8140000000000001e-01
   5.0057699999999997e+01  -6.0301000000000002e+01   6.4423620000000005e+02  -7.2561000000000000e+00   4.3782400000000003e+01   4.4509999999999996e+00   2.4192000000000000e+00   6.0040000000000004e-01   4.4401000000000002e+00   5.8760000000000001e-01   4.2340000000000000e-01   1.8140000000000001e-01
   5.0167900000000003e+01  -6.1905799999999999e+01   6.5101310000000001e+02  -6.1486000000000001e+00   4.4334299999999999e+01   4.4992000000000001e+00   2.3083000000000000e+00   4.2249999999999999e-01   4.7882999999999996e+00   4.4309999999999999e-01   2.4060000000000001e-01   1.7690000000000000e-01
   5.0895299999999999e+01  -6.3620500000000000e+01   6.5718960000000004e+02  -5.0792000000000002e+00   4.5028900000000000e+01   4.4772999999999996e+00   2.2416999999999998e+00   5.5589999999999995e-01   4.7882999999999996e+00   5.8760000000000001e-01   3.4639999999999999e-01   1.5479999999999999e-01
   5.1710799999999999e+01  -6.4851600000000005e+01   6.6482429999999999e+02  -4.0768000000000004e+00   4.5561799999999998e+01   4.5080000000000000e+00   2.1972999999999998e+00   2.8910000000000002e-01   4.7012999999999998e+00   5.4910000000000003e-01   3.3679999999999999e-01   1.5920000000000001e-01
   5.2063499999999998e+01  -6.6016700000000000e+01   6.7185860000000002e+02  -3.1602000000000001e+00   4.6113700000000001e+01   4.6044999999999998e+00   2.2195000000000000e+00   4.6689999999999998e-01   4.8754000000000000e+00   5.6830000000000003e-01   4.3300000000000000e-01   1.4599999999999999e-01
   5.2923200000000001e+01  -6.7511600000000001e+01   6.8009379999999999e+02  -2.0718000000000001e+00   4.6846499999999999e+01   4.5869000000000000e+00   1.8200000000000001e+00   9.3389999999999995e-01   4.1788999999999996e+00   4.7199999999999998e-01   3.7530000000000002e-01   1.9460000000000000e-01
   5.3606499999999997e+01  -6.8896600000000007e+01   6.8790020000000004e+02  -1.0120000000000000e+00   4.7493499999999997e+01   4.5781999999999998e+00   2.0419000000000000e+00   6.8930000000000002e-01   3.6564999999999999e+00   5.1049999999999995e-01   4.4259999999999999e-01   1.6810000000000000e-01
   5.4201599999999999e+01  -7.0281499999999994e+01   6.9424820000000000e+02  -1.5279999999999999e-01   4.8026400000000002e+01   4.6001000000000003e+00   2.1751000000000000e+00   8.6719999999999997e-01   4.7882999999999996e+00   4.8159999999999997e-01   3.5599999999999998e-01   1.7690000000000000e-01
   5.4906900000000000e+01  -7.1666499999999999e+01   7.0188289999999995e+02   6.7789999999999995e-01   4.8797199999999997e+01   4.6044999999999998e+00   2.1751000000000000e+00   6.2260000000000004e-01   4.8754000000000000e+00   5.2020000000000000e-01   2.9830000000000001e-01   1.9020000000000001e-01
   5.5413899999999998e+01  -7.3623000000000005e+01   7.0943190000000004e+02   1.5658000000000001e+00   4.9377699999999997e+01   4.6307999999999998e+00   2.0640999999999998e+00   8.6719999999999997e-01   5.7460000000000004e+00   5.0090000000000001e-01   3.8490000000000002e-01   2.0790000000000000e-01
   5.5898800000000001e+01  -7.5579599999999999e+01   7.1680930000000001e+02   2.2246000000000001e+00   5.0005699999999997e+01   4.6658999999999997e+00   2.1751000000000000e+00   6.6710000000000003e-01   5.0495000000000001e+00   5.6830000000000003e-01   3.0790000000000001e-01   1.5040000000000001e-01
   5.6648299999999999e+01  -7.7360200000000006e+01   7.2315729999999996e+02   3.0933999999999999e+00   5.0728900000000003e+01   4.7535999999999996e+00   1.9753000000000001e+00   9.7840000000000005e-01   3.9177000000000000e+00   4.8159999999999997e-01   3.3679999999999999e-01   1.9460000000000000e-01
   5.7463799999999999e+01  -7.8063699999999997e+01   7.2916219999999998e+02   3.9239999999999999e+00   5.1138100000000001e+01   4.6878000000000002e+00   1.9088000000000001e+00   6.8930000000000002e-01   5.6589000000000000e+00   5.1049999999999995e-01   3.9450000000000002e-01   1.6810000000000000e-01
   5.7860599999999998e+01  -8.0174099999999996e+01   7.3490970000000004e+02   4.6496000000000004e+00   5.1604399999999998e+01   4.9245999999999999e+00   2.0640999999999998e+00   6.6710000000000003e-01   5.0495000000000001e+00   6.1650000000000005e-01   3.4639999999999999e-01   1.7249999999999999e-01
   5.8301400000000001e+01  -8.7736500000000007e+01   7.3782629999999995e+02   4.8501000000000003e+00   5.2156300000000002e+01   5.1351000000000004e+00   2.1307000000000000e+00   6.4480000000000004e-01   4.5270999999999999e+00   4.7199999999999998e-01   3.7530000000000002e-01   2.1229999999999999e-01
   5.8962699999999998e+01  -8.6285600000000002e+01   7.4168660000000000e+02   5.7476000000000003e+00   5.2555999999999997e+01   5.2008999999999999e+00   2.2639000000000000e+00   1.0227999999999999e+00   5.1365999999999996e+00   5.3939999999999999e-01   2.1170000000000000e-01   2.0349999999999999e-01
   6.0637900000000002e+01  -8.5999799999999993e+01   7.4460329999999999e+02   6.4827000000000004e+00   5.2784300000000002e+01   5.2140000000000004e+00   2.2195000000000000e+00   6.2260000000000004e-01   4.0048000000000004e+00   4.6239999999999998e-01   3.6559999999999998e-01   1.5920000000000001e-01
   6.1189000000000000e+01  -9.1363799999999998e+01   7.4649050000000000e+02   6.9218999999999999e+00   5.3022199999999998e+01   5.3544000000000000e+00   1.9753000000000001e+00   6.8930000000000002e-01   4.9623999999999997e+00   6.0690000000000000e-01   4.7149999999999997e-01   1.4160000000000000e-01
   6.1232999999999997e+01  -9.1099999999999994e+01   7.4709100000000001e+02   7.6189000000000000e+00   5.3279200000000003e+01   5.5342000000000002e+00   2.0640999999999998e+00   8.4499999999999997e-01   5.2236000000000002e+00   5.2980000000000005e-01   2.8870000000000001e-01   1.3710000000000000e-01
   6.1629800000000003e+01  -9.4881200000000007e+01   7.4709100000000001e+02   8.0103000000000009e+00   5.3393400000000000e+01   5.7051999999999996e+00   1.9975000000000001e+00   7.5600000000000001e-01   5.2236000000000002e+00   4.4309999999999999e-01   3.4639999999999999e-01   1.7690000000000000e-01
   6.2776000000000003e+01  -9.5914400000000001e+01   7.4571839999999997e+02   8.6212999999999997e+00   5.3355300000000000e+01   5.7622000000000000e+00   2.1307000000000000e+00   8.0049999999999999e-01   5.1365999999999996e+00   4.6239999999999998e-01   2.9830000000000001e-01   1.3270000000000001e-01
   6.2842100000000002e+01  -9.7760999999999996e+01   7.4357389999999998e+02   9.0510000000000002e+00   5.3279200000000003e+01   6.0121000000000002e+00   1.7312000000000001e+00   9.5609999999999995e-01   4.7882999999999996e+00   4.0460000000000002e-01   2.4060000000000001e-01   1.8140000000000001e-01
   6.2687800000000003e+01  -1.0033310000000000e+02   7.4005669999999998e+02   9.4710999999999999e+00   5.3203000000000003e+01   6.0778999999999996e+00   1.8422000000000001e+00   9.5609999999999995e-01   5.1365999999999996e+00   4.1420000000000001e-01   3.6559999999999998e-01   1.9460000000000000e-01
   6.3283000000000001e+01  -1.0134430000000000e+02   7.3585329999999999e+02   9.9865999999999993e+00   5.3003200000000000e+01   6.2839999999999998e+00   2.2416999999999998e+00   8.0049999999999999e-01   4.1788999999999996e+00   4.9130000000000001e-01   3.5599999999999998e-01   1.3270000000000001e-01
   6.3437300000000000e+01  -1.0292720000000000e+02   7.3190729999999996e+02   1.0244400000000001e+01   5.2698700000000002e+01   6.3278999999999996e+00   1.8644000000000001e+00   8.6719999999999997e-01   4.3529999999999998e+00   5.2980000000000005e-01   3.2710000000000000e-01   1.1500000000000000e-01
   6.2864199999999997e+01  -1.0486170000000000e+02   7.2444410000000005e+02   1.0635899999999999e+01   5.2394199999999998e+01   6.4770000000000003e+00   2.1751000000000000e+00   6.8930000000000002e-01   5.3977000000000004e+00   4.9130000000000001e-01   3.1750000000000000e-01   1.7690000000000000e-01
   6.2930300000000003e+01  -1.0545529999999999e+02   7.1775289999999995e+02   1.1046400000000000e+01   5.2003999999999998e+01   6.6173000000000002e+00   2.1528999999999998e+00   7.5600000000000001e-01   5.0495000000000001e+00   5.1049999999999995e-01   4.4259999999999999e-01   1.8140000000000001e-01
   6.3150700000000001e+01  -1.0719199999999999e+02   7.1003240000000005e+02   1.1304200000000000e+01   5.1537799999999997e+01   6.7093999999999996e+00   2.0196999999999998e+00   1.0005999999999999e+00   4.5270999999999999e+00   4.7199999999999998e-01   3.1750000000000000e-01   1.1940000000000001e-01
   6.2731900000000003e+01  -1.0793940000000001e+02   7.0205449999999996e+02   1.1628800000000000e+01   5.0909700000000001e+01   6.8409000000000004e+00   1.9532000000000000e+00   4.6689999999999998e-01   5.5719000000000003e+00   4.8159999999999997e-01   2.9830000000000001e-01   1.7690000000000000e-01
   6.1938400000000001e+01  -1.0844499999999999e+02   6.9227509999999995e+02   1.1781599999999999e+01   5.0215100000000000e+01   6.9374000000000002e+00   1.8866000000000001e+00   7.3380000000000001e-01   4.6142000000000003e+00   5.2020000000000000e-01   3.4639999999999999e-01   1.3270000000000001e-01
   6.1784100000000002e+01  -1.0925839999999999e+02   6.8155219999999997e+02   1.1829300000000000e+01   4.9520400000000002e+01   7.0294999999999996e+00   2.2860999999999998e+00   7.3380000000000001e-01   5.3977000000000004e+00   4.6239999999999998e-01   4.1370000000000001e-01   1.2830000000000000e-01
   6.0770200000000003e+01  -1.1009380000000000e+02   6.6945669999999996e+02   1.2144399999999999e+01   4.8606900000000003e+01   7.2267999999999999e+00   2.0419000000000000e+00   8.4499999999999997e-01   5.6589000000000000e+00   4.4309999999999999e-01   2.8870000000000001e-01   1.6370000000000001e-01
   5.9976599999999998e+01  -1.1009380000000000e+02   6.5658910000000003e+02   1.2239800000000001e+01   4.7845599999999997e+01   7.3102000000000000e+00   1.9532000000000000e+00   8.8939999999999997e-01   5.3106999999999998e+00   4.9130000000000001e-01   3.8490000000000002e-01   1.7249999999999999e-01
   5.8830399999999997e+01  -1.1031359999999999e+02   6.4329259999999999e+02   1.2230300000000000e+01   4.6884500000000003e+01   7.4504999999999999e+00   2.1528999999999998e+00   8.0049999999999999e-01   4.9623999999999997e+00   5.0090000000000001e-01   3.5599999999999998e-01   1.5479999999999999e-01
   5.8014899999999997e+01  -1.0983000000000000e+02   6.2836620000000005e+02   1.2306699999999999e+01   4.5856800000000000e+01   7.5556999999999999e+00   1.9532000000000000e+00   6.8930000000000002e-01   5.6589000000000000e+00   5.1049999999999995e-01   3.0790000000000001e-01   1.1940000000000001e-01
   5.6824599999999997e+01  -1.0899460000000001e+02   6.1378300000000002e+02   1.2325799999999999e+01   4.4800600000000003e+01   7.5907999999999998e+00   2.1084999999999998e+00   7.5600000000000001e-01   5.0495000000000001e+00   3.8529999999999998e-01   3.5599999999999998e-01   1.5040000000000001e-01
   5.5722499999999997e+01  -1.0743380000000001e+02   5.9671199999999999e+02   1.2258900000000001e+01   4.3677700000000002e+01   7.6303000000000001e+00   1.9310000000000000e+00   8.2269999999999999e-01   5.0495000000000001e+00   4.7199999999999998e-01   3.4639999999999999e-01   1.1500000000000000e-01
   5.4884900000000002e+01  -1.0640060000000000e+02   5.8092780000000005e+02   1.2249400000000000e+01   4.2335999999999999e+01   7.6872999999999996e+00   1.8866000000000001e+00   8.8939999999999997e-01   4.0048000000000004e+00   4.7199999999999998e-01   3.4639999999999999e-01   1.0170000000000000e-01
   5.3628500000000003e+01  -1.0578500000000000e+02   5.6248429999999996e+02   1.2020200000000001e+01   4.0975200000000001e+01   7.7310999999999996e+00   1.9310000000000000e+00   6.8930000000000002e-01   5.0495000000000001e+00   4.4309999999999999e-01   3.2710000000000000e-01   1.6370000000000001e-01
   5.2085599999999999e+01  -1.0367460000000000e+02   5.4309709999999995e+02   1.1848400000000000e+01   3.9652500000000003e+01   7.6872999999999996e+00   1.8644000000000001e+00   9.1169999999999995e-01   5.3106999999999998e+00   4.0460000000000002e-01   3.9450000000000002e-01   1.5920000000000001e-01
   5.0785100000000000e+01  -1.0105860000000000e+02   5.2473940000000005e+02   1.1772000000000000e+01   3.8253700000000002e+01   7.5777000000000001e+00   1.7756000000000001e+00   5.3369999999999995e-01   4.7012999999999998e+00   5.4910000000000003e-01   3.3679999999999999e-01   1.5920000000000001e-01
   4.9396400000000000e+01  -9.8464500000000001e+01   5.0621010000000001e+02   1.1485600000000000e+01   3.6645499999999998e+01   7.5075000000000003e+00   1.9532000000000000e+00   7.1150000000000002e-01   4.0918000000000001e+00   4.5269999999999999e-01   3.6559999999999998e-01   1.2390000000000000e-01
   4.8272300000000001e+01  -9.5650599999999997e+01   4.8562200000000001e+02   1.1466500000000000e+01   3.5122999999999998e+01   7.2969999999999997e+00   1.7978000000000001e+00   7.3380000000000001e-01   4.7882999999999996e+00   4.3350000000000000e-01   2.5979999999999998e-01   1.3710000000000000e-01
   4.6222299999999997e+01  -9.2287099999999995e+01   4.6606330000000003e+02   1.1170500000000001e+01   3.3571899999999999e+01   7.2004999999999999e+00   1.9088000000000001e+00   7.5600000000000001e-01   4.7012999999999998e+00   5.4910000000000003e-01   4.2340000000000000e-01   1.6370000000000001e-01
   4.5186399999999999e+01  -8.6835200000000000e+01   4.4727670000000001e+02   1.1132300000000001e+01   3.2125500000000002e+01   6.7882999999999996e+00   1.7534000000000001e+00   7.5600000000000001e-01   4.7012999999999998e+00   4.9130000000000001e-01   3.0790000000000001e-01   1.6370000000000001e-01
   4.3709499999999998e+01  -8.5362300000000005e+01   4.2514440000000002e+02   1.0865000000000000e+01   3.0431600000000000e+01   6.6917999999999997e+00   1.7978000000000001e+00   8.0049999999999999e-01   5.1365999999999996e+00   4.2380000000000001e-01   3.6559999999999998e-01   1.7690000000000000e-01
   4.1791899999999998e+01  -8.3427700000000002e+01   4.0421319999999997e+02   1.0511699999999999e+01   2.8709299999999999e+01   6.6787000000000001e+00   1.7534000000000001e+00   5.5589999999999995e-01   4.4401000000000002e+00   4.5269999999999999e-01   3.5599999999999998e-01   1.2830000000000000e-01
   4.0116700000000002e+01  -7.7536100000000005e+01   3.8508339999999998e+02   1.0588100000000001e+01   2.7358000000000001e+01   5.9726999999999997e+00   1.7090000000000001e+00   7.5600000000000001e-01   4.4401000000000002e+00   4.4309999999999999e-01   3.4639999999999999e-01   1.5920000000000001e-01
   3.7162999999999997e+01  -7.4282499999999999e+01   3.6672570000000002e+02   1.0397200000000000e+01   2.5826000000000001e+01   5.8060000000000000e+00   1.7090000000000001e+00   7.7820000000000000e-01   4.9623999999999997e+00   4.4309999999999999e-01   3.5599999999999998e-01   1.7249999999999999e-01
   3.5906599999999997e+01  -7.0567300000000003e+01   3.4828219999999999e+02   1.0101200000000000e+01   2.4465199999999999e+01   5.3982000000000001e+00   1.6202000000000001e+00   9.3389999999999995e-01   4.2659000000000002e+00   4.8159999999999997e-01   3.8490000000000002e-01   1.4599999999999999e-01
   3.3702399999999997e+01  -6.6566299999999998e+01   3.3026760000000002e+02   9.9962000000000000e+00   2.2933199999999999e+01   5.0693000000000001e+00   1.6868000000000001e+00   6.6710000000000003e-01   5.2236000000000002e+00   4.3350000000000000e-01   2.9830000000000001e-01   9.7299999999999998e-02
   3.0969200000000001e+01  -6.2917000000000002e+01   3.1311079999999998e+02   9.8625000000000007e+00   2.1638999999999999e+01   4.6482999999999999e+00   1.6868000000000001e+00   7.5600000000000001e-01   5.3977000000000004e+00   5.6830000000000003e-01   3.1750000000000000e-01   1.9910000000000000e-01
   2.7155899999999999e+01  -5.7706899999999997e+01   2.9775549999999998e+02   9.7384000000000004e+00   2.0525700000000001e+01   4.1703000000000001e+00   1.6424000000000001e+00   6.2260000000000004e-01   4.7882999999999996e+00   6.2609999999999999e-01   3.4639999999999999e-01   1.5040000000000001e-01
   2.4400600000000001e+01  -5.0254500000000000e+01   2.8154239999999999e+02   9.6046999999999993e+00   1.9536000000000001e+01   3.4819000000000000e+00   1.7978000000000001e+00   5.5589999999999995e-01   4.9623999999999997e+00   4.1420000000000001e-01   3.4639999999999999e-01   1.3710000000000000e-01
   2.3541000000000000e+01  -5.2342900000000000e+01   2.6224099999999999e+02   8.8790999999999993e+00   1.7918299999999999e+01   3.3020999999999998e+00   1.7312000000000001e+00   6.0040000000000004e-01   5.2236000000000002e+00   4.3350000000000000e-01   3.7530000000000002e-01   1.9460000000000000e-01
   2.1755600000000001e+01  -5.2079099999999997e+01   2.4602789999999999e+02   8.2681000000000004e+00   1.6681300000000000e+01   3.3546999999999998e+00   1.5315000000000001e+00   8.2269999999999999e-01   4.4401000000000002e+00   4.0460000000000002e-01   3.4639999999999999e-01   1.5479999999999999e-01
   1.9837900000000001e+01  -4.8913499999999999e+01   2.2887110000000001e+02   7.9817000000000000e+00   1.5634499999999999e+01   3.2845000000000000e+00   1.5315000000000001e+00   6.8930000000000002e-01   4.8754000000000000e+00   4.4309999999999999e-01   3.7530000000000002e-01   1.8579999999999999e-01
   1.6024600000000000e+01  -4.8693600000000004e+01   2.1334430000000000e+02   7.5519999999999996e+00   1.4387900000000000e+01   3.2056000000000000e+00   1.5758000000000001e+00   6.6710000000000003e-01   4.0918000000000001e+00   4.5269999999999999e-01   4.2340000000000000e-01   1.6370000000000001e-01
   1.4613899999999999e+01  -4.6869000000000000e+01   1.9910419999999999e+02   7.0365000000000002e+00   1.3560100000000000e+01   3.1004000000000000e+00   1.5980000000000001e+00   8.2269999999999999e-01   4.7882999999999996e+00   5.1049999999999995e-01   3.3679999999999999e-01   2.0790000000000000e-01
   1.4195100000000000e+01  -4.4209000000000003e+01   1.8486410000000001e+02   6.6449999999999996e+00   1.2437200000000001e+01   3.0653000000000001e+00   1.7756000000000001e+00   8.0049999999999999e-01   4.3529999999999998e+00   4.4309999999999999e-01   3.6559999999999998e-01   1.9460000000000000e-01
   1.2123200000000001e+01  -4.1746800000000000e+01   1.7122440000000000e+02   6.1486000000000001e+00   1.1609299999999999e+01   2.8767000000000000e+00   1.3761000000000001e+00   6.6710000000000003e-01   4.7882999999999996e+00   4.7199999999999998e-01   3.5599999999999998e-01   2.0349999999999999e-01
   1.0315700000000000e+01  -4.0801499999999997e+01   1.5732749999999999e+02   5.6616000000000000e+00   1.0600600000000000e+01   2.7801999999999998e+00   1.7312000000000001e+00   8.8939999999999997e-01   5.5719000000000003e+00   4.3350000000000000e-01   2.9830000000000001e-01   1.9460000000000000e-01
   8.9931999999999999e+00  -3.7679900000000004e+01   1.4437410000000000e+02   5.3657000000000004e+00   9.7062000000000008e+00   2.6398999999999999e+00   1.5093000000000001e+00   7.7820000000000000e-01   5.0495000000000001e+00   4.8159999999999997e-01   3.1750000000000000e-01   1.2830000000000000e-01
   7.3620999999999999e+00  -3.5679400000000001e+01   1.3099180000000001e+02   4.9741999999999997e+00   8.6309000000000005e+00   2.6267000000000000e+00   1.7978000000000001e+00   6.4480000000000004e-01   5.4847999999999999e+00   4.8159999999999997e-01   4.7149999999999997e-01   1.4160000000000000e-01
   5.7750000000000004e+00  -3.3503000000000000e+01   1.1846740000000000e+02   4.4587000000000003e+00   7.8981000000000003e+00   2.3898999999999999e+00   1.4871000000000001e+00   8.2269999999999999e-01   4.7012999999999998e+00   4.4309999999999999e-01   4.1370000000000001e-01   1.7249999999999999e-01
   4.9374000000000002e+00  -3.0051600000000001e+01   1.0457040000000001e+02   4.0671999999999997e+00   6.8799000000000001e+00   2.2277000000000000e+00   1.5093000000000001e+00   5.5589999999999995e-01   4.7012999999999998e+00   4.3350000000000000e-01   4.1370000000000001e-01   1.1500000000000000e-01
   4.3864000000000001e+00  -2.6951899999999998e+01   9.2646500000000003e+01   3.7616999999999998e+00   6.0521000000000003e+00   2.0741999999999998e+00   1.5093000000000001e+00   6.2260000000000004e-01   5.2236000000000002e+00   4.3350000000000000e-01   4.3300000000000000e-01   1.3270000000000001e-01
   3.8794000000000000e+00  -2.4071999999999999e+01   8.0551000000000002e+01   3.2938999999999998e+00   5.1765999999999996e+00   1.7936000000000001e+00   1.3983000000000001e+00   4.4469999999999998e-01   4.8754000000000000e+00   4.7199999999999998e-01   4.2340000000000000e-01   1.6810000000000000e-01
   3.2622000000000000e+00  -1.9829200000000000e+01   6.8198099999999997e+01   2.9979000000000000e+00   4.3582999999999998e+00   1.4778000000000000e+00   1.4427000000000001e+00   5.5589999999999995e-01   4.9623999999999997e+00   3.4680000000000000e-01   3.6559999999999998e-01   1.2390000000000000e-01
   3.1520000000000001e+00  -1.5256600000000001e+01   5.5502099999999999e+01   2.6160000000000001e+00   3.4923000000000002e+00   1.1709000000000001e+00   1.4205000000000001e+00   5.1139999999999997e-01   4.7012999999999998e+00   5.2020000000000000e-01   4.1370000000000001e-01   1.3270000000000001e-01
   3.0638999999999998e+00  -1.1321500000000000e+01   4.4607599999999998e+01   2.2723000000000000e+00   2.6168999999999998e+00   8.8580000000000003e-01   1.4871000000000001e+00   5.7809999999999995e-01   5.1365999999999996e+00   3.2750000000000001e-01   4.2340000000000000e-01   1.4599999999999999e-01
   2.5789000000000000e+00  -7.0787000000000004e+00   3.5514499999999998e+01   1.8904000000000001e+00   2.0173999999999999e+00   5.9640000000000004e-01   1.2650999999999999e+00   6.2260000000000004e-01   5.8330000000000002e+00   5.1049999999999995e-01   3.4639999999999999e-01   2.1679999999999999e-01
   2.5348000000000002e+00  -3.1876000000000002e+00   2.6164100000000001e+01   1.6613000000000000e+00   1.5035000000000001e+00   3.0700000000000000e-01   1.3983000000000001e+00   6.6710000000000003e-01   4.1788999999999996e+00   5.1049999999999995e-01   3.4639999999999999e-01   1.9020000000000001e-01
   2.0720000000000001e+00   2.1999999999999999e-02   1.8615100000000002e+01   1.4226000000000001e+00   8.8500000000000001e-01   6.5799999999999997e-02   1.4871000000000001e+00   8.6719999999999997e-01   5.5719000000000003e+00   4.4309999999999999e-01   3.5599999999999998e-01   1.5920000000000001e-01
   2.2263000000000002e+00   2.5501000000000000e+00   1.4325900000000001e+01   1.2412000000000001e+00   6.3759999999999994e-01  -2.0169999999999999e-01   1.5093000000000001e+00   4.4469999999999998e-01   5.2236000000000002e+00   4.7199999999999998e-01   2.7900000000000003e-01   1.5040000000000001e-01
   2.4687000000000001e+00   4.3308000000000000e+00   1.1066100000000000e+01   1.2030000000000001e+00   3.5210000000000002e-01  -4.6039999999999998e-01   1.2428999999999999e+00   5.3369999999999995e-01   5.0495000000000001e+00   4.2380000000000001e-01   4.5219999999999999e-01   1.5479999999999999e-01
   2.1160000000000001e+00   5.2980000000000000e+00   7.5490000000000004e+00   1.0024999999999999e+00   1.6180000000000000e-01  -4.6920000000000001e-01   1.6202000000000001e+00   5.5589999999999995e-01   4.1788999999999996e+00   3.7569999999999998e-01   4.9070000000000003e-01   1.1500000000000000e-01
   4.6289999999999998e-01   3.9790000000000001e+00   5.9191000000000003e+00   7.7329999999999999e-01   6.6600000000000006e-02  -2.8070000000000001e-01   1.3983000000000001e+00   4.6689999999999998e-01   4.6142000000000003e+00   3.6599999999999999e-01   3.9450000000000002e-01   1.8579999999999999e-01
  -4.1880000000000001e-01   2.2643000000000000e+00   5.4043999999999999e+00   8.1150000000000000e-01  -1.9000000000000000e-02  -2.7189999999999998e-01   1.5315000000000001e+00   5.7809999999999995e-01   5.1365999999999996e+00   4.2380000000000001e-01   4.4259999999999999e-01   1.6810000000000000e-01
   6.3919999999999999e-01   1.1651000000000000e+00   4.4607999999999999e+00   7.5419999999999998e-01  -2.1890000000000001e-01  -1.7540000000000000e-01   1.1984999999999999e+00   5.7809999999999995e-01   4.9623999999999997e+00   4.4309999999999999e-01   3.6559999999999998e-01   1.6370000000000001e-01
   1.1902999999999999e+00   1.7586999999999999e+00   5.0612000000000004e+00   6.8740000000000001e-01  -3.9010000000000000e-01  -1.3589999999999999e-01   1.1096999999999999e+00   5.3369999999999995e-01   4.7012999999999998e+00   4.1420000000000001e-01   3.8490000000000002e-01   1.5479999999999999e-01
   1.2784000000000000e+00   1.0551999999999999e+00   4.2892000000000001e+00   6.1099999999999999e-01  -4.7580000000000000e-01  -6.1400000000000003e-02   1.2428999999999999e+00   1.3339999999999999e-01   5.3977000000000004e+00   4.8159999999999997e-01   3.7530000000000002e-01   2.1229999999999999e-01
   5.0700000000000001e-01  -4.3999999999999997e-02   3.3456000000000001e+00   4.0100000000000002e-01  -2.7600000000000002e-01  -1.1400000000000000e-01   1.2206999999999999e+00   3.5580000000000001e-01   4.7882999999999996e+00   4.3350000000000000e-01   4.5219999999999999e-01   2.0790000000000000e-01
   3.9679999999999999e-01  -3.9570000000000000e-01   4.2034000000000002e+00   1.6230000000000000e-01  -4.2820000000000003e-01  -1.6660000000000000e-01   1.1762999999999999e+00   2.6679999999999998e-01   5.2236000000000002e+00   4.0460000000000002e-01   2.8870000000000001e-01   2.3440000000000000e-01
   1.0139000000000000e+00   4.3999999999999997e-02   3.9460999999999999e+00   3.8190000000000002e-01  -3.7109999999999999e-01  -3.5099999999999999e-02   1.3317000000000001e+00   1.3339999999999999e-01   4.7882999999999996e+00   5.3939999999999999e-01   4.8110000000000003e-01   2.6540000000000002e-01
   9.2579999999999996e-01  -4.3969999999999998e-01   3.5171000000000001e+00   3.4370000000000001e-01  -3.3310000000000001e-01  -8.3299999999999999e-02   1.1762999999999999e+00   1.5559999999999999e-01   5.7460000000000004e+00   5.1049999999999995e-01   3.7530000000000002e-01   2.5209999999999999e-01
   6.1719999999999997e-01   2.1999999999999999e-02   3.0024000000000002e+00   4.8690000000000000e-01  -2.1890000000000001e-01  -5.7000000000000002e-02   1.1984999999999999e+00   0.0000000000000000e+00   4.8754000000000000e+00   4.4309999999999999e-01   4.7149999999999997e-01   1.7690000000000000e-01
   2.6450000000000001e-01   1.5390000000000001e-01   2.7450999999999999e+00   4.0100000000000002e-01  -1.1420000000000000e-01   3.0700000000000002e-02   9.9880000000000002e-01   2.0010000000000000e-01   6.1813000000000002e+00   5.1049999999999995e-01   5.4849999999999999e-01   2.2559999999999999e-01
   7.4939999999999996e-01   0.0000000000000000e+00   3.4314000000000000e+00   4.0100000000000002e-01  -2.3790000000000000e-01  -4.3900000000000002e-02   9.5440000000000003e-01   2.2239999999999999e-01   6.2683000000000000e+00   4.2380000000000001e-01   5.7730000000000004e-01   2.5659999999999999e-01
   6.6130000000000000e-01  -2.4179999999999999e-01   3.0882000000000001e+00   4.0100000000000002e-01  -2.2839999999999999e-01  -4.3900000000000002e-02   1.1540999999999999e+00   2.2200000000000001e-02   5.5719000000000003e+00   3.9489999999999997e-01   4.9070000000000003e-01   2.4329999999999999e-01
   4.6289999999999998e-01  -1.5390000000000001e-01   3.6886999999999999e+00   3.7240000000000001e-01  -1.7130000000000001e-01   1.3200000000000000e-02   8.8780000000000003e-01  -2.2200000000000001e-02   6.8777999999999997e+00   4.7199999999999998e-01   4.6189999999999998e-01   2.4329999999999999e-01
   5.7310000000000005e-01  -1.9789999999999999e-01   3.9460999999999999e+00   3.9140000000000003e-01  -2.5690000000000002e-01  -1.7500000000000002e-02   1.0431999999999999e+00  -1.1119999999999999e-01   5.8330000000000002e+00   3.8529999999999998e-01   4.2340000000000000e-01   2.6540000000000002e-01
   3.5270000000000001e-01  -1.7590000000000000e-01   3.6029000000000000e+00   4.0100000000000002e-01  -2.7600000000000002e-01   8.8000000000000005e-03   9.3220000000000003e-01   0.0000000000000000e+00   5.6589000000000000e+00   4.3350000000000000e-01   4.6189999999999998e-01   2.3890000000000000e-01
   7.7149999999999996e-01   6.6000000000000003e-02   3.3456000000000001e+00   3.3420000000000000e-01  -4.1870000000000002e-01  -3.9500000000000000e-02   1.0653999999999999e+00   2.0010000000000000e-01   5.2236000000000002e+00   4.5269999999999999e-01   4.4259999999999999e-01   2.3440000000000000e-01
   6.1719999999999997e-01  -8.7900000000000006e-02   2.9165999999999999e+00   2.9599999999999999e-01  -2.7600000000000002e-01  -1.7500000000000002e-02   8.8780000000000003e-01   2.2239999999999999e-01   5.3106999999999998e+00   4.3350000000000000e-01   5.1959999999999995e-01   2.2120000000000001e-01
   4.8490000000000000e-01  -4.3999999999999997e-02   3.0024000000000002e+00   3.5330000000000000e-01  -2.9499999999999998e-01   4.4000000000000003e-03   1.1096999999999999e+00   4.0020000000000000e-01   6.3554000000000004e+00   5.0090000000000001e-01   5.1959999999999995e-01   2.1679999999999999e-01
   6.1719999999999997e-01  -2.1980000000000000e-01   3.0024000000000002e+00   4.8690000000000000e-01  -2.6640000000000003e-01  -2.6300000000000000e-02   1.3095000000000001e+00   6.6699999999999995e-02   6.1813000000000002e+00   5.2020000000000000e-01   5.0029999999999997e-01   2.3000000000000001e-01
   6.8330000000000002e-01  -1.7590000000000000e-01   3.7745000000000002e+00   3.9140000000000003e-01  -3.6159999999999998e-01  -5.2600000000000001e-02   1.1762999999999999e+00   4.2249999999999999e-01   5.5719000000000003e+00   4.3350000000000000e-01   5.6769999999999998e-01   2.0349999999999999e-01
   6.1719999999999997e-01   4.3999999999999997e-02   3.8603000000000001e+00   4.4869999999999999e-01  -1.2370000000000000e-01  -4.3900000000000002e-02   9.7660000000000002e-01   6.6699999999999995e-02   5.2236000000000002e+00   3.5639999999999999e-01   5.1000000000000001e-01   1.7690000000000000e-01
   5.2900000000000003e-01  -2.6379999999999998e-01   2.9165999999999999e+00   4.3919999999999998e-01  -3.9010000000000000e-01  -4.4000000000000003e-03   1.0209999999999999e+00   1.7790000000000000e-01   5.3106999999999998e+00   4.4309999999999999e-01   4.3300000000000000e-01   2.2120000000000001e-01
   7.4939999999999996e-01  -1.3189999999999999e-01   2.4018999999999999e+00   3.0549999999999999e-01  -2.6640000000000003e-01  -4.4000000000000003e-03   1.2206999999999999e+00   8.8900000000000007e-02   4.9623999999999997e+00   4.1420000000000001e-01   5.1000000000000001e-01   1.9020000000000001e-01
   4.8490000000000000e-01  -4.3999999999999997e-02   2.7450999999999999e+00   4.0100000000000002e-01  -3.3310000000000001e-01  -1.3200000000000000e-02   1.1096999999999999e+00  -8.8900000000000007e-02   6.2683000000000000e+00   4.4309999999999999e-01   4.6189999999999998e-01   2.0349999999999999e-01
   6.3919999999999999e-01   4.3999999999999997e-02   3.1739999999999999e+00   5.0600000000000001e-01  -2.9499999999999998e-01  -1.7500000000000002e-02   9.9880000000000002e-01   4.4499999999999998e-02   6.4424999999999999e+00   4.6239999999999998e-01   4.1370000000000001e-01   2.0790000000000000e-01
   5.2900000000000003e-01  -1.7590000000000000e-01   3.0882000000000001e+00   2.9599999999999999e-01  -2.6640000000000003e-01   4.4000000000000003e-03   1.1984999999999999e+00   3.3350000000000002e-01   5.3977000000000004e+00   4.6239999999999998e-01   4.1370000000000001e-01   2.1679999999999999e-01
   6.1719999999999997e-01  -1.5390000000000001e-01   3.0024000000000002e+00   3.6280000000000001e-01  -3.1400000000000000e-01   2.1899999999999999e-02   1.1096999999999999e+00   2.8910000000000002e-01   4.7882999999999996e+00   3.9489999999999997e-01   4.3300000000000000e-01   2.3440000000000000e-01
   5.9509999999999996e-01  -1.3189999999999999e-01   3.1739999999999999e+00   3.6280000000000001e-01  -2.5690000000000002e-01  -1.3200000000000000e-02   1.1318999999999999e+00   6.6699999999999995e-02   5.3106999999999998e+00   4.9130000000000001e-01   4.9070000000000003e-01   2.0790000000000000e-01
   8.1559999999999999e-01  -8.7900000000000006e-02   3.8603000000000001e+00   4.6779999999999999e-01  -3.4260000000000002e-01   3.0700000000000002e-02   1.1762999999999999e+00   1.7790000000000000e-01   6.0941999999999998e+00   4.8159999999999997e-01   4.9070000000000003e-01   1.8579999999999999e-01
   6.3919999999999999e-01  -4.3999999999999997e-02   3.5171000000000001e+00   3.6280000000000001e-01  -3.7109999999999999e-01   8.8000000000000005e-03   1.0431999999999999e+00   8.8900000000000007e-02   5.1365999999999996e+00   4.1420000000000001e-01   5.0029999999999997e-01   1.8140000000000001e-01
   8.3760000000000001e-01  -1.3189999999999999e-01   3.2597999999999998e+00   5.0600000000000001e-01  -2.1890000000000001e-01   8.8000000000000005e-03   1.0431999999999999e+00   3.3350000000000002e-01   5.7460000000000004e+00   4.5269999999999999e-01   4.6189999999999998e-01   2.5209999999999999e-01
   6.8330000000000002e-01   0.0000000000000000e+00   2.8309000000000002e+00   4.3919999999999998e-01  -1.9030000000000000e-01  -4.4000000000000003e-03   1.0875999999999999e+00   1.3339999999999999e-01   5.3977000000000004e+00   5.2020000000000000e-01   5.2920000000000000e-01   2.2120000000000001e-01
   7.4939999999999996e-01   0.0000000000000000e+00   3.6029000000000000e+00   3.8190000000000002e-01  -2.9499999999999998e-01   2.6300000000000000e-02   9.9880000000000002e-01   2.8910000000000002e-01   5.9200999999999997e+00   3.7569999999999998e-01   5.6769999999999998e-01   1.7690000000000000e-01
   6.1719999999999997e-01  -4.3999999999999997e-02   3.7745000000000002e+00   4.1049999999999998e-01  -3.2350000000000001e-01   4.8200000000000000e-02   8.6560000000000004e-01   2.2200000000000001e-02   5.3977000000000004e+00   4.2380000000000001e-01   4.2340000000000000e-01   2.3440000000000000e-01
   3.9679999999999999e-01  -3.0780000000000002e-01   4.1176000000000004e+00   4.1049999999999998e-01  -2.8549999999999998e-01   2.6300000000000000e-02   1.0653999999999999e+00   2.6679999999999998e-01   5.5719000000000003e+00   4.3350000000000000e-01   4.1370000000000001e-01   2.4770000000000000e-01
   9.0369999999999995e-01  -4.3999999999999997e-02   3.4314000000000000e+00   4.1049999999999998e-01  -4.2820000000000003e-01   2.6300000000000000e-02   1.0653999999999999e+00   2.0010000000000000e-01   6.1813000000000002e+00   4.8159999999999997e-01   4.4259999999999999e-01   1.9460000000000000e-01
   5.7310000000000005e-01  -1.9789999999999999e-01   3.0882000000000001e+00   4.0100000000000002e-01  -3.0449999999999999e-01   3.0700000000000002e-02   9.9880000000000002e-01   2.0010000000000000e-01   5.5719000000000003e+00   4.4309999999999999e-01   4.4259999999999999e-01   2.1229999999999999e-01
   6.6130000000000000e-01   2.1999999999999999e-02   3.1739999999999999e+00   3.7240000000000001e-01  -3.6159999999999998e-01  -8.8000000000000005e-03   1.0875999999999999e+00   3.3350000000000002e-01   5.6589000000000000e+00   5.0090000000000001e-01   5.1959999999999995e-01   1.6810000000000000e-01
   5.5110000000000003e-01   1.3189999999999999e-01   3.3456000000000001e+00   4.6779999999999999e-01  -2.6640000000000003e-01   1.7500000000000002e-02   1.0209999999999999e+00   2.2239999999999999e-01   5.1365999999999996e+00   5.1049999999999995e-01   4.7149999999999997e-01   1.7690000000000000e-01
   5.9509999999999996e-01  -1.5390000000000001e-01   3.4314000000000000e+00   4.4869999999999999e-01  -2.5690000000000002e-01   4.3900000000000002e-02   1.1540999999999999e+00   2.6679999999999998e-01   5.4847999999999999e+00   4.9130000000000001e-01   3.3679999999999999e-01   1.9020000000000001e-01
   6.3919999999999999e-01  -2.4179999999999999e-01   3.8603000000000001e+00   4.5829999999999999e-01  -2.6640000000000003e-01   1.7500000000000002e-02   9.5440000000000003e-01   2.6679999999999998e-01   4.7882999999999996e+00   5.6830000000000003e-01   5.1959999999999995e-01   1.9020000000000001e-01
   6.3919999999999999e-01  -2.4179999999999999e-01   3.2597999999999998e+00   4.8690000000000000e-01  -2.9499999999999998e-01   1.3200000000000000e-02   9.9880000000000002e-01   2.4460000000000001e-01   5.3977000000000004e+00   4.7199999999999998e-01   4.8110000000000003e-01   1.9910000000000000e-01
   6.8330000000000002e-01  -3.7369999999999998e-01   2.9165999999999999e+00   3.3420000000000000e-01  -1.8079999999999999e-01   3.9500000000000000e-02   8.8780000000000003e-01   3.3350000000000002e-01   5.3977000000000004e+00   5.3939999999999999e-01   4.4259999999999999e-01   2.0790000000000000e-01
   6.3919999999999999e-01  -1.3189999999999999e-01   2.7450999999999999e+00   4.4869999999999999e-01  -2.9499999999999998e-01   0.0000000000000000e+00   9.1000000000000003e-01   4.2249999999999999e-01   5.8330000000000002e+00   5.0090000000000001e-01   2.7900000000000003e-01   1.9460000000000000e-01
   7.0530000000000004e-01  -2.4179999999999999e-01   3.8603000000000001e+00   4.7739999999999999e-01  -3.4260000000000002e-01   8.8000000000000005e-03   8.8780000000000003e-01   1.5559999999999999e-01   5.3106999999999998e+00   4.7199999999999998e-01   5.0029999999999997e-01   1.7249999999999999e-01
   4.6289999999999998e-01  -6.6000000000000003e-02   3.0024000000000002e+00   3.4370000000000001e-01  -2.8549999999999998e-01  -3.5099999999999999e-02   9.3220000000000003e-01   3.7800000000000000e-01   6.2683000000000000e+00   3.8529999999999998e-01   5.1000000000000001e-01   1.7690000000000000e-01
   4.1880000000000001e-01  -2.1999999999999999e-02   3.3456000000000001e+00   3.7240000000000001e-01  -3.1400000000000000e-01   4.3900000000000002e-02   9.7660000000000002e-01   3.3350000000000002e-01   5.7460000000000004e+00   4.8159999999999997e-01   4.6189999999999998e-01   2.0349999999999999e-01
   5.9509999999999996e-01  -1.7590000000000000e-01   2.8309000000000002e+00   4.2959999999999998e-01  -2.5690000000000002e-01   0.0000000000000000e+00   9.5440000000000003e-01   3.7800000000000000e-01   5.5719000000000003e+00   4.4309999999999999e-01   4.8110000000000003e-01   2.0790000000000000e-01
   4.8490000000000000e-01  -1.3189999999999999e-01   2.6593000000000000e+00   3.5330000000000000e-01  -3.3310000000000001e-01   2.6300000000000000e-02   8.8780000000000003e-01   6.6699999999999995e-02   5.3977000000000004e+00   5.3939999999999999e-01   4.2340000000000000e-01   1.7249999999999999e-01
   7.0530000000000004e-01  -1.5390000000000001e-01   3.5171000000000001e+00   3.9140000000000003e-01  -2.7600000000000002e-01  -2.1899999999999999e-02   1.0875999999999999e+00   3.3350000000000002e-01   5.9200999999999997e+00   5.1049999999999995e-01   5.2920000000000000e-01   1.9020000000000001e-01
   7.4939999999999996e-01  -2.4179999999999999e-01   3.0024000000000002e+00   4.1049999999999998e-01  -2.5690000000000002e-01   1.7500000000000002e-02   1.0209999999999999e+00   2.8910000000000002e-01   5.9200999999999997e+00   5.0090000000000001e-01   4.8110000000000003e-01   1.8579999999999999e-01
   5.7310000000000005e-01  -2.4179999999999999e-01   3.9460999999999999e+00   4.2959999999999998e-01  -2.8549999999999998e-01   3.9500000000000000e-02   1.1984999999999999e+00   2.4460000000000001e-01   5.1365999999999996e+00   5.0090000000000001e-01   4.3300000000000000e-01   2.2559999999999999e-01
   7.0530000000000004e-01  -1.7590000000000000e-01   3.8603000000000001e+00   3.8190000000000002e-01  -2.7600000000000002e-01  -8.8000000000000005e-03   8.6560000000000004e-01   1.3339999999999999e-01   5.6589000000000000e+00   4.3350000000000000e-01   4.9070000000000003e-01   1.8140000000000001e-01
   5.5110000000000003e-01  -3.7369999999999998e-01   3.6029000000000000e+00   2.9599999999999999e-01  -3.1400000000000000e-01   4.4000000000000003e-03   1.1096999999999999e+00   6.6699999999999995e-02   5.5719000000000003e+00   4.0460000000000002e-01   4.6189999999999998e-01   1.6370000000000001e-01
   6.1719999999999997e-01  -1.7590000000000000e-01   3.2597999999999998e+00   3.8190000000000002e-01  -1.9980000000000001e-01   2.6300000000000000e-02   8.6560000000000004e-01   3.7800000000000000e-01   5.4847999999999999e+00   5.2020000000000000e-01   4.9070000000000003e-01   2.2559999999999999e-01
   5.9509999999999996e-01  -2.4179999999999999e-01   3.1739999999999999e+00   3.1509999999999999e-01  -3.3310000000000001e-01   7.4499999999999997e-02   8.6560000000000004e-01   2.0010000000000000e-01   5.1365999999999996e+00   3.6599999999999999e-01   4.9070000000000003e-01   1.7690000000000000e-01
   5.5110000000000003e-01  -2.6379999999999998e-01   3.0882000000000001e+00   4.0100000000000002e-01  -3.8059999999999999e-01   2.1899999999999999e-02   1.0209999999999999e+00   3.5580000000000001e-01   5.9200999999999997e+00   5.2020000000000000e-01   4.2340000000000000e-01   2.0349999999999999e-01
   5.0700000000000001e-01   0.0000000000000000e+00   3.4314000000000000e+00   4.6779999999999999e-01  -3.1400000000000000e-01  -4.4000000000000003e-03   9.1000000000000003e-01   1.5559999999999999e-01   5.6589000000000000e+00   4.9130000000000001e-01   5.2920000000000000e-01   1.9910000000000000e-01
   7.2740000000000005e-01  -1.3189999999999999e-01   4.1176000000000004e+00   3.4370000000000001e-01  -2.3790000000000000e-01  -2.1899999999999999e-02   9.3220000000000003e-01   2.0010000000000000e-01   5.0495000000000001e+00   4.0460000000000002e-01   5.4849999999999999e-01   1.9910000000000000e-01
   6.3919999999999999e-01  -1.5390000000000001e-01   2.4018999999999999e+00   4.9650000000000000e-01  -3.3310000000000001e-01   4.3900000000000002e-02   1.0209999999999999e+00   2.6679999999999998e-01   4.6142000000000003e+00   4.7199999999999998e-01   4.6189999999999998e-01   2.0349999999999999e-01
   5.0700000000000001e-01   0.0000000000000000e+00   3.1739999999999999e+00   4.5829999999999999e-01  -3.4260000000000002e-01  -1.3200000000000000e-02   1.0875999999999999e+00   2.0010000000000000e-01   5.1365999999999996e+00   4.5269999999999999e-01   4.2340000000000000e-01   2.2559999999999999e-01
   5.7310000000000005e-01  -2.8580000000000000e-01   3.0882000000000001e+00   4.1049999999999998e-01  -3.9010000000000000e-01   1.7500000000000002e-02   9.5440000000000003e-01   2.6679999999999998e-01   5.4847999999999999e+00   4.4309999999999999e-01   5.0029999999999997e-01   1.9460000000000000e-01
   7.2740000000000005e-01  -2.8580000000000000e-01   3.3456000000000001e+00   3.5330000000000000e-01  -1.9030000000000000e-01   0.0000000000000000e+00   9.3220000000000003e-01   2.8910000000000002e-01   5.6589000000000000e+00   4.4309999999999999e-01   4.4259999999999999e-01   2.5209999999999999e-01
   7.0530000000000004e-01  -1.3189999999999999e-01   3.6886999999999999e+00   4.5829999999999999e-01  -2.8549999999999998e-01   2.6300000000000000e-02   1.0653999999999999e+00   2.2239999999999999e-01   5.1365999999999996e+00   4.9130000000000001e-01   4.7149999999999997e-01   1.6810000000000000e-01
   4.8490000000000000e-01  -1.3189999999999999e-01   2.9165999999999999e+00   4.2009999999999997e-01  -1.9030000000000000e-01   4.3900000000000002e-02   8.2120000000000004e-01   2.0010000000000000e-01   5.9200999999999997e+00   4.3350000000000000e-01   3.7530000000000002e-01   1.7690000000000000e-01
   7.4939999999999996e-01  -2.4179999999999999e-01   3.1739999999999999e+00   3.9140000000000003e-01  -3.0449999999999999e-01   8.3299999999999999e-02   9.9880000000000002e-01   2.4460000000000001e-01   5.4847999999999999e+00   5.1049999999999995e-01   5.0029999999999997e-01   1.8140000000000001e-01
   5.9509999999999996e-01  -1.5390000000000001e-01   3.4314000000000000e+00   4.4869999999999999e-01  -3.4260000000000002e-01  -4.4000000000000003e-03   1.3761000000000001e+00   2.2200000000000001e-02   5.2236000000000002e+00   4.5269999999999999e-01   3.9450000000000002e-01   1.9910000000000000e-01
   3.0859999999999999e-01  -2.1999999999999999e-02   2.8309000000000002e+00   4.6779999999999999e-01  -2.3790000000000000e-01   1.3200000000000000e-02   9.7660000000000002e-01   1.7790000000000000e-01   5.9200999999999997e+00   4.9130000000000001e-01   5.2920000000000000e-01   1.5040000000000001e-01
   5.9509999999999996e-01  -6.6000000000000003e-02   2.8309000000000002e+00   4.2959999999999998e-01  -3.2350000000000001e-01   7.4499999999999997e-02   1.0431999999999999e+00   2.8910000000000002e-01   4.2659000000000002e+00   4.9130000000000001e-01   5.1000000000000001e-01   1.9020000000000001e-01
   4.4080000000000003e-01  -1.7590000000000000e-01   2.7450999999999999e+00   4.3919999999999998e-01  -3.4260000000000002e-01   1.3200000000000000e-02   1.1762999999999999e+00   1.1119999999999999e-01   6.0072000000000001e+00   5.6830000000000003e-01   5.1000000000000001e-01   1.2390000000000000e-01
   5.0700000000000001e-01   4.3999999999999997e-02   3.7745000000000002e+00   4.4869999999999999e-01  -3.4260000000000002e-01   4.8200000000000000e-02   9.5440000000000003e-01   1.1119999999999999e-01   5.5719000000000003e+00   4.5269999999999999e-01   4.8110000000000003e-01   1.8140000000000001e-01
   5.7310000000000005e-01  -1.0990000000000000e-01   3.3456000000000001e+00   4.7739999999999999e-01  -3.0449999999999999e-01   5.2600000000000001e-02   9.7660000000000002e-01   2.2200000000000001e-02   5.0495000000000001e+00   3.7569999999999998e-01   4.9070000000000003e-01   1.6370000000000001e-01
   5.0700000000000001e-01  -4.3999999999999997e-02   2.9165999999999999e+00   4.3919999999999998e-01  -3.3310000000000001e-01   0.0000000000000000e+00   1.0875999999999999e+00   3.3350000000000002e-01   5.3977000000000004e+00   4.8159999999999997e-01   4.7149999999999997e-01   1.8140000000000001e-01
   5.9509999999999996e-01  -2.1999999999999999e-02   4.1176000000000004e+00   3.3420000000000000e-01  -2.7600000000000002e-01   4.3900000000000002e-02   1.0431999999999999e+00   2.4460000000000001e-01   5.4847999999999999e+00   5.1049999999999995e-01   5.1000000000000001e-01   1.8579999999999999e-01
   4.6289999999999998e-01  -3.0780000000000002e-01   2.8309000000000002e+00   4.3919999999999998e-01  -3.9010000000000000e-01   6.1400000000000003e-02   9.5440000000000003e-01   4.4499999999999998e-02   5.3106999999999998e+00   5.1049999999999995e-01   4.5219999999999999e-01   2.2559999999999999e-01
   4.6289999999999998e-01   0.0000000000000000e+00   2.4018999999999999e+00   4.2009999999999997e-01  -3.1400000000000000e-01   4.3900000000000002e-02   9.7660000000000002e-01   1.3339999999999999e-01   6.0072000000000001e+00   5.2980000000000005e-01   4.6189999999999998e-01   1.7249999999999999e-01
   5.9509999999999996e-01   6.6000000000000003e-02   2.9165999999999999e+00   3.2460000000000000e-01  -3.0449999999999999e-01   5.2600000000000001e-02   1.1762999999999999e+00   3.1130000000000002e-01   4.7012999999999998e+00   4.9130000000000001e-01   4.7149999999999997e-01   2.1679999999999999e-01
   3.5270000000000001e-01  -1.7590000000000000e-01   2.6593000000000000e+00   3.4370000000000001e-01  -2.1890000000000001e-01   2.6300000000000000e-02   1.1096999999999999e+00   4.4469999999999998e-01   5.6589000000000000e+00   3.7569999999999998e-01   4.9070000000000003e-01   1.9910000000000000e-01
   5.5110000000000003e-01   0.0000000000000000e+00   2.3161999999999998e+00   4.2959999999999998e-01  -2.9499999999999998e-01   4.3900000000000002e-02   1.3317000000000001e+00   1.5559999999999999e-01   5.4847999999999999e+00   5.0090000000000001e-01   4.2340000000000000e-01   1.5040000000000001e-01
   3.9679999999999999e-01  -2.8580000000000000e-01   3.0882000000000001e+00   3.2460000000000000e-01  -2.4740000000000001e-01  -4.4000000000000003e-03   1.2650999999999999e+00   1.1119999999999999e-01   5.6589000000000000e+00   4.3350000000000000e-01   3.4639999999999999e-01   1.7249999999999999e-01
   3.0859999999999999e-01  -1.3189999999999999e-01   2.8309000000000002e+00   5.2510000000000001e-01  -3.3310000000000001e-01   1.7500000000000002e-02   1.2206999999999999e+00   1.7790000000000000e-01   5.4847999999999999e+00   4.4309999999999999e-01   4.3300000000000000e-01   2.1229999999999999e-01
   4.4080000000000003e-01   1.7590000000000000e-01   3.5171000000000001e+00   4.9650000000000000e-01  -3.2350000000000001e-01   8.8000000000000005e-03   1.1984999999999999e+00   2.4460000000000001e-01   6.0941999999999998e+00   4.2380000000000001e-01   4.5219999999999999e-01   1.4599999999999999e-01
   6.1719999999999997e-01  -4.3999999999999997e-02   3.1739999999999999e+00   4.3919999999999998e-01  -3.6159999999999998e-01   5.7000000000000002e-02   1.2428999999999999e+00  -4.4499999999999998e-02   6.0941999999999998e+00   4.4309999999999999e-01   4.2340000000000000e-01   1.5920000000000001e-01
   6.8330000000000002e-01  -1.5390000000000001e-01   2.4018999999999999e+00   3.2460000000000000e-01  -3.2350000000000001e-01   7.8899999999999998e-02   1.0431999999999999e+00   2.8910000000000002e-01   5.5719000000000003e+00   4.8159999999999997e-01   4.6189999999999998e-01   1.9460000000000000e-01
   5.0700000000000001e-01   0.0000000000000000e+00   3.5171000000000001e+00   4.8690000000000000e-01  -3.0449999999999999e-01   6.1400000000000003e-02   1.2650999999999999e+00   2.6679999999999998e-01   5.7460000000000004e+00   5.1049999999999995e-01   5.2920000000000000e-01   2.1229999999999999e-01
   3.3060000000000000e-01  -2.4179999999999999e-01   2.3161999999999998e+00   4.3919999999999998e-01  -2.8549999999999998e-01   5.7000000000000002e-02   1.1540999999999999e+00   3.7800000000000000e-01   4.9623999999999997e+00   5.4910000000000003e-01   4.2340000000000000e-01   1.2830000000000000e-01
   4.1880000000000001e-01  -2.1980000000000000e-01   2.8309000000000002e+00   4.9650000000000000e-01  -3.5210000000000002e-01   7.0199999999999999e-02   1.1096999999999999e+00  -6.6699999999999995e-02   5.6589000000000000e+00   4.4309999999999999e-01   5.4849999999999999e-01   1.1940000000000001e-01
   5.7310000000000005e-01   8.7900000000000006e-02   3.0024000000000002e+00   4.3919999999999998e-01  -2.2839999999999999e-01   3.5099999999999999e-02   1.2428999999999999e+00   2.6679999999999998e-01   5.5719000000000003e+00   4.7199999999999998e-01   5.1000000000000001e-01   1.7249999999999999e-01
   3.7469999999999998e-01  -2.1980000000000000e-01   2.3161999999999998e+00   4.2959999999999998e-01  -3.6159999999999998e-01   8.3299999999999999e-02   1.1762999999999999e+00   8.8900000000000007e-02   5.2236000000000002e+00   5.1049999999999995e-01   5.3879999999999995e-01   1.2830000000000000e-01
   3.3060000000000000e-01  -8.7900000000000006e-02   3.7745000000000002e+00   4.1049999999999998e-01  -3.4260000000000002e-01   5.2600000000000001e-02   1.2206999999999999e+00   1.3339999999999999e-01   5.8330000000000002e+00   5.2020000000000000e-01   4.1370000000000001e-01   1.5920000000000001e-01
   3.9679999999999999e-01  -1.0990000000000000e-01   3.3456000000000001e+00   4.9650000000000000e-01  -2.1890000000000001e-01   6.5799999999999997e-02   1.3761000000000001e+00   1.7790000000000000e-01   5.3977000000000004e+00   4.0460000000000002e-01   4.5219999999999999e-01   1.7249999999999999e-01
   4.4080000000000003e-01   2.1999999999999999e-02   3.2597999999999998e+00   3.6280000000000001e-01  -2.2839999999999999e-01   2.1899999999999999e-02   9.5440000000000003e-01   2.4460000000000001e-01   5.2236000000000002e+00   4.0460000000000002e-01   3.6559999999999998e-01   1.9020000000000001e-01
   4.6289999999999998e-01   4.3999999999999997e-02   2.9165999999999999e+00   3.7240000000000001e-01  -2.9499999999999998e-01  -1.3200000000000000e-02   1.0209999999999999e+00   0.0000000000000000e+00   6.0941999999999998e+00   4.5269999999999999e-01   3.6559999999999998e-01   1.4599999999999999e-01
   1.9839999999999999e-01   1.7590000000000000e-01   3.0882000000000001e+00   4.3919999999999998e-01  -3.7109999999999999e-01   8.3299999999999999e-02   1.1318999999999999e+00   8.8900000000000007e-02   5.3977000000000004e+00   4.5269999999999999e-01   4.7149999999999997e-01   1.6370000000000001e-01
   4.6289999999999998e-01  -1.0990000000000000e-01   3.5171000000000001e+00   4.2959999999999998e-01  -2.2839999999999999e-01  -8.8000000000000005e-03   1.1096999999999999e+00   2.0010000000000000e-01   5.4847999999999999e+00   4.9130000000000001e-01   3.7530000000000002e-01   2.0349999999999999e-01
   5.2900000000000003e-01  -1.7590000000000000e-01   3.0882000000000001e+00   4.5829999999999999e-01  -3.2350000000000001e-01   5.7000000000000002e-02   1.3095000000000001e+00   1.3339999999999999e-01   6.1813000000000002e+00   5.0090000000000001e-01   4.8110000000000003e-01   1.6810000000000000e-01
   8.8200000000000001e-02   6.6000000000000003e-02   2.7450999999999999e+00   4.8690000000000000e-01  -3.6159999999999998e-01   3.0700000000000002e-02   1.2428999999999999e+00   2.2239999999999999e-01   4.8754000000000000e+00   4.5269999999999999e-01   4.0410000000000001e-01   1.7690000000000000e-01
   3.9679999999999999e-01  -1.0990000000000000e-01   2.8309000000000002e+00   3.9140000000000003e-01  -3.3310000000000001e-01   2.1899999999999999e-02   1.1318999999999999e+00   4.0020000000000000e-01   5.7460000000000004e+00   5.0090000000000001e-01   5.0029999999999997e-01   2.0790000000000000e-01
   4.8490000000000000e-01  -1.0990000000000000e-01   2.7450999999999999e+00   4.4869999999999999e-01  -2.7600000000000002e-01   3.5099999999999999e-02   1.2428999999999999e+00   2.8910000000000002e-01   5.0495000000000001e+00   5.6830000000000003e-01   4.2340000000000000e-01   1.5920000000000001e-01
   3.9679999999999999e-01  -1.9789999999999999e-01   3.5171000000000001e+00   4.2959999999999998e-01  -3.0449999999999999e-01   7.8899999999999998e-02   1.1096999999999999e+00   2.6679999999999998e-01   6.1813000000000002e+00   5.2980000000000005e-01   5.2920000000000000e-01   1.9020000000000001e-01
   1.9839999999999999e-01  -8.7900000000000006e-02   3.0882000000000001e+00   4.9650000000000000e-01  -2.5690000000000002e-01  -8.8000000000000005e-03   1.0653999999999999e+00   2.0010000000000000e-01   5.5719000000000003e+00   4.0460000000000002e-01   3.5599999999999998e-01   1.7249999999999999e-01
   4.4080000000000003e-01   0.0000000000000000e+00   3.8603000000000001e+00   4.5829999999999999e-01  -1.9980000000000001e-01  -4.4000000000000003e-03   1.1984999999999999e+00   4.0020000000000000e-01   6.0941999999999998e+00   4.6239999999999998e-01   4.2340000000000000e-01   1.8140000000000001e-01
   6.6130000000000000e-01   2.1999999999999999e-02   2.9165999999999999e+00   4.3919999999999998e-01  -2.6640000000000003e-01   8.7700000000000000e-02   1.3317000000000001e+00   1.7790000000000000e-01   6.0072000000000001e+00   4.0460000000000002e-01   4.5219999999999999e-01   1.5479999999999999e-01
   3.9679999999999999e-01   6.6000000000000003e-02   3.6029000000000000e+00   4.7739999999999999e-01  -3.3310000000000001e-01   7.0199999999999999e-02   1.3761000000000001e+00   2.2200000000000001e-02   5.5719000000000003e+00   4.5269999999999999e-01   3.5599999999999998e-01   1.8579999999999999e-01
   2.6450000000000001e-01  -1.0990000000000000e-01   2.6593000000000000e+00   4.0100000000000002e-01  -3.1400000000000000e-01   2.1899999999999999e-02   1.0875999999999999e+00   1.3339999999999999e-01   5.8330000000000002e+00   5.6830000000000003e-01   4.5219999999999999e-01   1.5479999999999999e-01
   4.1880000000000001e-01  -1.7590000000000000e-01   3.1739999999999999e+00   4.2009999999999997e-01  -3.5210000000000002e-01   5.2600000000000001e-02   1.2206999999999999e+00   2.6679999999999998e-01   5.3106999999999998e+00   5.0090000000000001e-01   4.6189999999999998e-01   1.7249999999999999e-01
   5.7310000000000005e-01   1.3189999999999999e-01   3.4314000000000000e+00   4.8690000000000000e-01  -3.5210000000000002e-01   8.8000000000000005e-03   1.2206999999999999e+00  -8.8900000000000007e-02   6.1813000000000002e+00   4.4309999999999999e-01   4.9070000000000003e-01   1.0170000000000000e-01
   9.6989999999999998e-01   3.5170000000000001e-01   3.2597999999999998e+00   4.5829999999999999e-01  -2.0930000000000001e-01  -8.8000000000000005e-03   1.2428999999999999e+00   3.1130000000000002e-01   5.5719000000000003e+00   4.3350000000000000e-01   4.8110000000000003e-01   1.7690000000000000e-01
   4.8490000000000000e-01  -2.4179999999999999e-01   3.2597999999999998e+00   4.4869999999999999e-01  -2.9499999999999998e-01   2.1899999999999999e-02   1.4205000000000001e+00   1.3339999999999999e-01   5.4847999999999999e+00   4.6239999999999998e-01   4.5219999999999999e-01   1.1940000000000001e-01
   6.6100000000000006e-02  -1.5390000000000001e-01   2.3161999999999998e+00   5.0600000000000001e-01  -3.6159999999999998e-01   4.8200000000000000e-02   1.1318999999999999e+00   3.5580000000000001e-01   5.4847999999999999e+00   4.7199999999999998e-01   4.6189999999999998e-01   1.7249999999999999e-01
   1.7630000000000001e-01  -1.0990000000000000e-01   2.9165999999999999e+00   3.2460000000000000e-01  -2.0930000000000001e-01   2.1899999999999999e-02   9.7660000000000002e-01   1.7790000000000000e-01   5.7460000000000004e+00   4.9130000000000001e-01   4.2340000000000000e-01   1.9020000000000001e-01
   3.3060000000000000e-01  -1.9789999999999999e-01   2.4876999999999998e+00   5.0600000000000001e-01  -2.4740000000000001e-01  -3.0700000000000002e-02   1.1096999999999999e+00   2.8910000000000002e-01   5.7460000000000004e+00   4.6239999999999998e-01   4.2340000000000000e-01   1.2390000000000000e-01
   5.7310000000000005e-01  -6.6000000000000003e-02   2.9165999999999999e+00   4.7739999999999999e-01  -3.9010000000000000e-01   0.0000000000000000e+00   1.1540999999999999e+00   1.1119999999999999e-01   5.4847999999999999e+00   4.1420000000000001e-01   5.1000000000000001e-01   1.2830000000000000e-01
   4.1880000000000001e-01   1.3189999999999999e-01   3.8603000000000001e+00   4.4869999999999999e-01  -2.2839999999999999e-01  -3.9500000000000000e-02   1.1984999999999999e+00   1.5559999999999999e-01   4.8754000000000000e+00   5.2020000000000000e-01   3.9450000000000002e-01   1.5920000000000001e-01
   3.7469999999999998e-01  -1.9789999999999999e-01   3.2597999999999998e+00   4.9650000000000000e-01  -3.1400000000000000e-01   1.7500000000000002e-02   1.3983000000000001e+00   0.0000000000000000e+00   5.3106999999999998e+00   4.9130000000000001e-01   4.3300000000000000e-01   1.5040000000000001e-01
   2.4249999999999999e-01   1.5390000000000001e-01   3.2597999999999998e+00   4.0100000000000002e-01  -2.4740000000000001e-01  -1.3200000000000000e-02   1.0875999999999999e+00   2.2239999999999999e-01   5.3977000000000004e+00   3.9489999999999997e-01   3.8490000000000002e-01   1.1500000000000000e-01
   4.6289999999999998e-01  -8.7900000000000006e-02   2.4876999999999998e+00   4.2009999999999997e-01  -2.0930000000000001e-01   6.5799999999999997e-02   1.4427000000000001e+00   1.5559999999999999e-01   5.4847999999999999e+00   4.7199999999999998e-01   3.5599999999999998e-01   1.5479999999999999e-01
   2.6450000000000001e-01  -1.7590000000000000e-01   2.7450999999999999e+00   4.2959999999999998e-01  -2.3790000000000000e-01   0.0000000000000000e+00   1.1762999999999999e+00   6.6699999999999995e-02   5.9200999999999997e+00   4.7199999999999998e-01   4.5219999999999999e-01   1.6810000000000000e-01
   2.8649999999999998e-01   1.3189999999999999e-01   3.1739999999999999e+00   4.7739999999999999e-01  -2.3790000000000000e-01   4.4000000000000003e-03   1.2873000000000001e+00   8.8900000000000007e-02   4.8754000000000000e+00   5.1049999999999995e-01   5.1000000000000001e-01   1.6810000000000000e-01
   5.5110000000000003e-01  -2.1999999999999999e-02   3.0882000000000001e+00   4.4869999999999999e-01  -2.9499999999999998e-01   2.1899999999999999e-02   1.1984999999999999e+00   1.5559999999999999e-01   5.5719000000000003e+00   4.9130000000000001e-01   3.8490000000000002e-01   1.7249999999999999e-01
   5.0700000000000001e-01   3.2979999999999998e-01   3.4314000000000000e+00   4.5829999999999999e-01  -3.3310000000000001e-01   3.9500000000000000e-02   1.1540999999999999e+00  -8.8900000000000007e-02   4.8754000000000000e+00   4.7199999999999998e-01   4.6189999999999998e-01   1.7690000000000000e-01
   4.4080000000000003e-01  -2.1999999999999999e-02   4.2892000000000001e+00   4.9650000000000000e-01  -2.2839999999999999e-01  -8.8000000000000005e-03   1.1318999999999999e+00   2.0010000000000000e-01   4.7882999999999996e+00   4.5269999999999999e-01   4.7149999999999997e-01   1.7249999999999999e-01
   3.7469999999999998e-01  -1.5390000000000001e-01   3.0882000000000001e+00   4.2959999999999998e-01  -2.4740000000000001e-01   2.6300000000000000e-02   9.3220000000000003e-01  -8.8900000000000007e-02   5.6589000000000000e+00   3.7569999999999998e-01   4.5219999999999999e-01   1.5040000000000001e-01
   2.4249999999999999e-01   1.9789999999999999e-01   2.1446000000000001e+00   4.4869999999999999e-01  -2.7600000000000002e-01   3.9500000000000000e-02   1.0431999999999999e+00  -1.3339999999999999e-01   5.6589000000000000e+00   3.1790000000000002e-01   4.6189999999999998e-01   1.8579999999999999e-01
   2.8649999999999998e-01  -1.7590000000000000e-01   3.0882000000000001e+00   4.2009999999999997e-01  -3.8059999999999999e-01  -4.4000000000000003e-03   1.1318999999999999e+00   1.3339999999999999e-01   4.8754000000000000e+00   4.7199999999999998e-01   4.0410000000000001e-01   1.5920000000000001e-01
   4.1880000000000001e-01  -4.3999999999999997e-02   2.7450999999999999e+00   4.5829999999999999e-01  -4.0920000000000001e-01   5.2600000000000001e-02   1.1540999999999999e+00   2.2200000000000001e-02   6.2683000000000000e+00   4.7199999999999998e-01   3.9450000000000002e-01   1.5479999999999999e-01
   4.6289999999999998e-01  -3.5170000000000001e-01   3.5171000000000001e+00   3.4370000000000001e-01  -2.9499999999999998e-01   2.1899999999999999e-02   1.1762999999999999e+00   0.0000000000000000e+00   5.9200999999999997e+00   4.5269999999999999e-01   4.2340000000000000e-01   1.6370000000000001e-01
   4.4080000000000003e-01   0.0000000000000000e+00   3.2597999999999998e+00   3.1509999999999999e-01  -2.3790000000000000e-01   2.1899999999999999e-02   1.2206999999999999e+00   1.7790000000000000e-01   5.1365999999999996e+00   5.4910000000000003e-01   3.3679999999999999e-01   1.1940000000000001e-01
   3.7469999999999998e-01  -1.7590000000000000e-01   3.1739999999999999e+00   3.9140000000000003e-01  -2.6640000000000003e-01   1.3200000000000000e-02   1.1096999999999999e+00   4.4499999999999998e-02   5.5719000000000003e+00   5.2980000000000005e-01   5.1000000000000001e-01   1.5040000000000001e-01
   6.3919999999999999e-01   0.0000000000000000e+00   3.0024000000000002e+00   4.3919999999999998e-01  -3.4260000000000002e-01   2.6300000000000000e-02   1.1096999999999999e+00   1.3339999999999999e-01   5.1365999999999996e+00   5.0090000000000001e-01   3.5599999999999998e-01   8.4000000000000005e-02
   5.2900000000000003e-01  -1.7590000000000000e-01   3.5171000000000001e+00   3.9140000000000003e-01  -2.7600000000000002e-01  -1.3200000000000000e-02   1.1318999999999999e+00   2.6679999999999998e-01   5.8330000000000002e+00   4.4309999999999999e-01   4.5219999999999999e-01   1.5040000000000001e-01
   4.1880000000000001e-01   1.5390000000000001e-01   2.9165999999999999e+00   5.1559999999999995e-01  -2.9499999999999998e-01   4.4000000000000003e-03   1.0875999999999999e+00   0.0000000000000000e+00   5.9200999999999997e+00   4.3350000000000000e-01   3.6559999999999998e-01   1.7690000000000000e-01
   3.9679999999999999e-01  -4.3999999999999997e-02   3.4314000000000000e+00   4.8690000000000000e-01  -2.8549999999999998e-01  -4.3900000000000002e-02   1.3317000000000001e+00   6.6699999999999995e-02   5.0495000000000001e+00   5.0090000000000001e-01   5.1959999999999995e-01   1.6370000000000001e-01
   4.8490000000000000e-01  -6.6000000000000003e-02   2.6593000000000000e+00   4.4869999999999999e-01  -2.9499999999999998e-01   3.5099999999999999e-02   1.3983000000000001e+00   2.6679999999999998e-01   5.2236000000000002e+00   3.8529999999999998e-01   4.5219999999999999e-01   1.8140000000000001e-01
   4.4080000000000003e-01  -6.6000000000000003e-02   2.8309000000000002e+00   5.1559999999999995e-01  -2.9499999999999998e-01   4.4000000000000003e-03   1.2206999999999999e+00  -4.4499999999999998e-02   5.3977000000000004e+00   4.1420000000000001e-01   4.4259999999999999e-01   1.7690000000000000e-01
   1.9839999999999999e-01   4.3999999999999997e-02   3.0882000000000001e+00   3.9140000000000003e-01  -2.7600000000000002e-01   2.6300000000000000e-02   1.0653999999999999e+00   1.5559999999999999e-01   6.0941999999999998e+00   5.0090000000000001e-01   4.0410000000000001e-01   1.3270000000000001e-01
   5.7310000000000005e-01  -4.3969999999999998e-01   3.0882000000000001e+00   3.4370000000000001e-01  -3.2350000000000001e-01   1.7500000000000002e-02   1.1984999999999999e+00   8.8900000000000007e-02   5.4847999999999999e+00   4.4309999999999999e-01   4.6189999999999998e-01   1.8140000000000001e-01
   2.8649999999999998e-01   1.7590000000000000e-01   3.6029000000000000e+00   4.1049999999999998e-01  -2.9499999999999998e-01   1.3200000000000000e-02   1.0653999999999999e+00   6.6699999999999995e-02   5.8330000000000002e+00   5.2980000000000005e-01   3.8490000000000002e-01   1.4599999999999999e-01
   3.5270000000000001e-01  -8.7900000000000006e-02   2.8309000000000002e+00   4.0100000000000002e-01  -2.7600000000000002e-01   4.4000000000000003e-03   1.1540999999999999e+00   1.7790000000000000e-01   5.5719000000000003e+00   4.3350000000000000e-01   4.9070000000000003e-01   1.7249999999999999e-01
   2.2040000000000001e-01   4.3999999999999997e-02   3.1739999999999999e+00   3.6280000000000001e-01  -2.5690000000000002e-01  -5.2600000000000001e-02   1.3983000000000001e+00   1.5559999999999999e-01   5.4847999999999999e+00   5.4910000000000003e-01   4.2340000000000000e-01   2.2120000000000001e-01
   3.9679999999999999e-01  -2.6379999999999998e-01   3.3456000000000001e+00   4.3919999999999998e-01  -1.3320000000000001e-01  -1.7500000000000002e-02   1.1762999999999999e+00   2.6679999999999998e-01   5.3977000000000004e+00   4.9130000000000001e-01   4.8110000000000003e-01   1.5040000000000001e-01
   5.2900000000000003e-01  -4.3999999999999997e-02   4.2034000000000002e+00   5.3469999999999995e-01  -2.0930000000000001e-01  -2.1899999999999999e-02   1.3095000000000001e+00   2.6679999999999998e-01   5.8330000000000002e+00   4.2380000000000001e-01   5.1000000000000001e-01   1.6810000000000000e-01
   6.8330000000000002e-01  -8.7900000000000006e-02   3.3456000000000001e+00   4.2009999999999997e-01  -3.5210000000000002e-01   3.0700000000000002e-02   9.7660000000000002e-01   1.7790000000000000e-01   6.0941999999999998e+00   5.1049999999999995e-01   4.6189999999999998e-01   1.9020000000000001e-01
   3.3060000000000000e-01  -4.3999999999999997e-02   3.6029000000000000e+00   3.3420000000000000e-01  -3.1400000000000000e-01   1.3200000000000000e-02   1.0653999999999999e+00   6.6699999999999995e-02   5.7460000000000004e+00   5.2980000000000005e-01   3.5599999999999998e-01   1.5920000000000001e-01
   3.7469999999999998e-01  -1.3189999999999999e-01   2.9165999999999999e+00   4.4869999999999999e-01  -2.2839999999999999e-01  -4.4000000000000003e-03   1.1762999999999999e+00   2.2239999999999999e-01   5.0495000000000001e+00   5.0090000000000001e-01   3.9450000000000002e-01   1.8140000000000001e-01
   5.0700000000000001e-01  -1.5390000000000001e-01   3.5171000000000001e+00   4.0100000000000002e-01  -3.1400000000000000e-01   5.7000000000000002e-02   1.2650999999999999e+00   2.6679999999999998e-01   5.6589000000000000e+00   5.5869999999999997e-01   4.3300000000000000e-01   1.3710000000000000e-01
   2.4249999999999999e-01   0.0000000000000000e+00   3.8603000000000001e+00   3.7240000000000001e-01  -2.5690000000000002e-01   4.4000000000000003e-03   1.0431999999999999e+00   2.6679999999999998e-01   5.3977000000000004e+00   4.6239999999999998e-01   4.4259999999999999e-01   1.4599999999999999e-01
   2.4249999999999999e-01  -6.6000000000000003e-02   3.7745000000000002e+00   4.0100000000000002e-01  -2.9499999999999998e-01   3.0700000000000002e-02   1.1096999999999999e+00  -1.7790000000000000e-01   5.1365999999999996e+00   4.2380000000000001e-01   4.8110000000000003e-01   1.6370000000000001e-01
   2.8649999999999998e-01  -3.9570000000000000e-01   3.1739999999999999e+00   4.9650000000000000e-01  -2.8549999999999998e-01   3.0700000000000002e-02   1.3095000000000001e+00   2.0010000000000000e-01   5.3106999999999998e+00   4.1420000000000001e-01   4.8110000000000003e-01   1.7249999999999999e-01
   3.7469999999999998e-01  -1.0990000000000000e-01   2.9165999999999999e+00   3.5330000000000000e-01  -3.0449999999999999e-01   2.1899999999999999e-02   1.3095000000000001e+00   1.1119999999999999e-01   6.0072000000000001e+00   5.2020000000000000e-01   4.5219999999999999e-01   1.7249999999999999e-01
   4.6289999999999998e-01  -1.5390000000000001e-01   3.6886999999999999e+00   4.1049999999999998e-01  -2.5690000000000002e-01  -4.4000000000000003e-03   1.3539000000000001e+00   1.5559999999999999e-01   5.5719000000000003e+00   4.6239999999999998e-01   4.8110000000000003e-01   1.4599999999999999e-01
   5.5110000000000003e-01   8.7900000000000006e-02   2.8309000000000002e+00   4.9650000000000000e-01  -3.6159999999999998e-01   4.8200000000000000e-02   1.1096999999999999e+00   2.4460000000000001e-01   6.0072000000000001e+00   4.7199999999999998e-01   3.9450000000000002e-01   1.5040000000000001e-01
   2.2040000000000001e-01  -6.6000000000000003e-02   3.0882000000000001e+00   5.1559999999999995e-01  -2.3790000000000000e-01   3.0700000000000002e-02   1.3983000000000001e+00   1.5559999999999999e-01   5.4847999999999999e+00   4.8159999999999997e-01   4.2340000000000000e-01   1.6810000000000000e-01
   4.1880000000000001e-01  -1.0990000000000000e-01   2.0588000000000002e+00   4.9650000000000000e-01  -3.1400000000000000e-01   4.4000000000000003e-03   1.2206999999999999e+00   2.8910000000000002e-01   5.8330000000000002e+00   4.5269999999999999e-01   3.2710000000000000e-01   1.6810000000000000e-01
   4.6289999999999998e-01  -6.6000000000000003e-02   3.6886999999999999e+00   3.6280000000000001e-01  -2.6640000000000003e-01   1.3200000000000000e-02   1.1318999999999999e+00  -4.4499999999999998e-02   5.8330000000000002e+00   5.1049999999999995e-01   3.4639999999999999e-01   1.4160000000000000e-01
   3.7469999999999998e-01  -3.2979999999999998e-01   3.6886999999999999e+00   4.4869999999999999e-01  -3.5210000000000002e-01  -1.3200000000000000e-02   1.1096999999999999e+00   2.2239999999999999e-01   5.8330000000000002e+00   4.7199999999999998e-01   4.9070000000000003e-01   1.6370000000000001e-01
   2.8649999999999998e-01   0.0000000000000000e+00   3.0882000000000001e+00   4.3919999999999998e-01  -2.8549999999999998e-01   3.9500000000000000e-02   1.1318999999999999e+00   3.3350000000000002e-01   5.3106999999999998e+00   4.7199999999999998e-01   4.0410000000000001e-01   1.2390000000000000e-01
   3.3060000000000000e-01  -1.7590000000000000e-01   3.1739999999999999e+00   4.8690000000000000e-01  -2.2839999999999999e-01   4.8200000000000000e-02   1.1540999999999999e+00   0.0000000000000000e+00   5.4847999999999999e+00   5.3939999999999999e-01   4.8110000000000003e-01   1.2390000000000000e-01
   3.5270000000000001e-01   4.3999999999999997e-02   3.0024000000000002e+00   4.3919999999999998e-01  -2.9499999999999998e-01   3.0700000000000002e-02   1.2206999999999999e+00  -6.6699999999999995e-02   5.9200999999999997e+00   4.5269999999999999e-01   4.4259999999999999e-01   1.3270000000000001e-01
   3.5270000000000001e-01  -2.1999999999999999e-02   3.2597999999999998e+00   4.4869999999999999e-01  -2.6640000000000003e-01   6.5799999999999997e-02   1.0875999999999999e+00   6.6699999999999995e-02   5.9200999999999997e+00   4.7199999999999998e-01   3.7530000000000002e-01   1.2830000000000000e-01
   1.5429999999999999e-01   4.3999999999999997e-02   2.5735000000000001e+00   4.7739999999999999e-01  -2.0930000000000001e-01  -8.8000000000000005e-03   1.1762999999999999e+00   2.8910000000000002e-01   4.9623999999999997e+00   5.6830000000000003e-01   4.0410000000000001e-01   1.5479999999999999e-01
   8.8200000000000001e-02   1.0990000000000000e-01   2.8309000000000002e+00   5.3469999999999995e-01  -3.5210000000000002e-01   1.3200000000000000e-02   1.1318999999999999e+00   8.8900000000000007e-02   5.1365999999999996e+00   4.5269999999999999e-01   4.2340000000000000e-01   1.6810000000000000e-01
   2.2040000000000001e-01  -6.6000000000000003e-02   2.3161999999999998e+00   3.9140000000000003e-01  -3.4260000000000002e-01   3.9500000000000000e-02   1.2650999999999999e+00   2.2239999999999999e-01   4.6142000000000003e+00   5.0090000000000001e-01   4.5219999999999999e-01   1.5920000000000001e-01
   2.6450000000000001e-01  -6.6000000000000003e-02   2.9165999999999999e+00   5.1559999999999995e-01  -3.0449999999999999e-01   1.7500000000000002e-02   1.3983000000000001e+00  -1.3339999999999999e-01   6.0941999999999998e+00   5.1049999999999995e-01   4.2340000000000000e-01   1.6370000000000001e-01
   3.7469999999999998e-01  -6.6000000000000003e-02   2.2303999999999999e+00   4.7739999999999999e-01  -2.9499999999999998e-01  -1.7500000000000002e-02   1.1984999999999999e+00   2.0010000000000000e-01   5.2236000000000002e+00   4.2380000000000001e-01   4.4259999999999999e-01   1.9020000000000001e-01
   1.9839999999999999e-01  -3.9570000000000000e-01   3.3456000000000001e+00   3.7240000000000001e-01  -3.3310000000000001e-01  -4.4000000000000003e-03   1.2206999999999999e+00   2.4460000000000001e-01   5.7460000000000004e+00   4.4309999999999999e-01   4.1370000000000001e-01   1.5920000000000001e-01
   4.6289999999999998e-01  -2.1999999999999999e-02   3.2597999999999998e+00   3.5330000000000000e-01  -3.5210000000000002e-01   3.9500000000000000e-02   1.3095000000000001e+00   8.8900000000000007e-02   5.3977000000000004e+00   4.2380000000000001e-01   4.1370000000000001e-01   1.5040000000000001e-01
   3.3060000000000000e-01  -2.1999999999999999e-02   3.4314000000000000e+00   3.7240000000000001e-01  -3.2350000000000001e-01   3.5099999999999999e-02   1.2650999999999999e+00   1.7790000000000000e-01   5.6589000000000000e+00   4.7199999999999998e-01   5.1000000000000001e-01   1.4599999999999999e-01
   3.9679999999999999e-01   1.0990000000000000e-01   3.0024000000000002e+00   4.3919999999999998e-01  -2.7600000000000002e-01   8.8000000000000005e-03   1.2428999999999999e+00   6.6699999999999995e-02   5.0495000000000001e+00   5.2980000000000005e-01   4.5219999999999999e-01   1.9020000000000001e-01
   3.7469999999999998e-01  -1.3189999999999999e-01   3.4314000000000000e+00   3.7240000000000001e-01  -2.9499999999999998e-01  -4.4000000000000003e-03   1.3095000000000001e+00   3.5580000000000001e-01   5.1365999999999996e+00   5.3939999999999999e-01   4.4259999999999999e-01   1.5920000000000001e-01
   1.7630000000000001e-01  -2.1980000000000000e-01   2.8309000000000002e+00   4.6779999999999999e-01  -3.2350000000000001e-01   2.6300000000000000e-02   1.2206999999999999e+00   3.5580000000000001e-01   5.5719000000000003e+00   5.2020000000000000e-01   4.9070000000000003e-01   1.5920000000000001e-01
   5.2900000000000003e-01  -1.7590000000000000e-01   4.0317999999999996e+00   4.0100000000000002e-01  -3.1400000000000000e-01   6.1400000000000003e-02   1.0209999999999999e+00   2.6679999999999998e-01   5.1365999999999996e+00   5.4910000000000003e-01   3.9450000000000002e-01   1.4160000000000000e-01
   2.4249999999999999e-01  -2.4179999999999999e-01   3.6886999999999999e+00   3.7240000000000001e-01  -2.9499999999999998e-01   2.1899999999999999e-02   1.1762999999999999e+00   2.0010000000000000e-01   5.2236000000000002e+00   4.9130000000000001e-01   5.1000000000000001e-01   1.7690000000000000e-01
   2.4249999999999999e-01  -2.1999999999999999e-02   3.0024000000000002e+00   4.5829999999999999e-01  -3.7109999999999999e-01   3.9500000000000000e-02   1.3095000000000001e+00   1.5559999999999999e-01   5.9200999999999997e+00   5.2020000000000000e-01   5.0029999999999997e-01   2.0790000000000000e-01
   3.5270000000000001e-01  -6.6000000000000003e-02   3.1739999999999999e+00   4.2959999999999998e-01  -3.2350000000000001e-01   1.7500000000000002e-02   1.0653999999999999e+00   6.6699999999999995e-02   5.4847999999999999e+00   4.6239999999999998e-01   3.3679999999999999e-01   1.4599999999999999e-01
   5.0700000000000001e-01  -6.6000000000000003e-02   4.1176000000000004e+00   3.8190000000000002e-01  -3.0449999999999999e-01   6.5799999999999997e-02   1.3539000000000001e+00   6.6699999999999995e-02   4.9623999999999997e+00   5.1049999999999995e-01   4.4259999999999999e-01   1.4599999999999999e-01
   1.7630000000000001e-01  -1.7590000000000000e-01   2.6593000000000000e+00   3.9140000000000003e-01  -2.5690000000000002e-01   8.7700000000000000e-02   1.2873000000000001e+00   1.7790000000000000e-01   6.0941999999999998e+00   4.9130000000000001e-01   5.2920000000000000e-01   1.6810000000000000e-01
   3.9679999999999999e-01   0.0000000000000000e+00   2.9165999999999999e+00   5.0600000000000001e-01  -2.5690000000000002e-01   4.8200000000000000e-02   1.3317000000000001e+00  -6.6699999999999995e-02   6.0072000000000001e+00   4.5269999999999999e-01   4.4259999999999999e-01   1.6370000000000001e-01
   4.6289999999999998e-01  -2.8580000000000000e-01   3.3456000000000001e+00   3.7240000000000001e-01  -2.8549999999999998e-01   7.4499999999999997e-02   1.1762999999999999e+00   3.7800000000000000e-01   5.6589000000000000e+00   5.2020000000000000e-01   4.8110000000000003e-01   1.2390000000000000e-01
   3.9679999999999999e-01  -2.1980000000000000e-01   3.5171000000000001e+00   4.4869999999999999e-01  -3.1400000000000000e-01   4.8200000000000000e-02   1.4205000000000001e+00   8.8900000000000007e-02   5.6589000000000000e+00   4.0460000000000002e-01   4.8110000000000003e-01   1.2390000000000000e-01
   1.3230000000000000e-01   2.1999999999999999e-02   2.8309000000000002e+00   4.6779999999999999e-01  -2.8549999999999998e-01   4.8200000000000000e-02   1.1540999999999999e+00   2.0010000000000000e-01   5.1365999999999996e+00   5.0090000000000001e-01   3.4639999999999999e-01   1.4160000000000000e-01
   2.2040000000000001e-01   0.0000000000000000e+00   3.3456000000000001e+00   5.2510000000000001e-01  -2.3790000000000000e-01   6.5799999999999997e-02   1.1762999999999999e+00  -1.1119999999999999e-01   4.9623999999999997e+00   4.3350000000000000e-01   4.7149999999999997e-01   1.3710000000000000e-01
   3.5270000000000001e-01   0.0000000000000000e+00   3.4314000000000000e+00   5.0600000000000001e-01  -3.0449999999999999e-01   4.3900000000000002e-02   1.1540999999999999e+00   1.1119999999999999e-01   6.0072000000000001e+00   4.7199999999999998e-01   4.2340000000000000e-01   1.3270000000000001e-01
   3.5270000000000001e-01  -1.3189999999999999e-01   2.0588000000000002e+00   4.4869999999999999e-01  -2.9499999999999998e-01  -4.8200000000000000e-02   9.7660000000000002e-01   2.8910000000000002e-01   5.4847999999999999e+00   5.0090000000000001e-01   3.1750000000000000e-01   1.5920000000000001e-01
   2.2040000000000001e-01  -1.0990000000000000e-01   3.7745000000000002e+00   4.3919999999999998e-01  -2.4740000000000001e-01   1.7500000000000002e-02   1.3317000000000001e+00   2.2239999999999999e-01   5.9200999999999997e+00   4.2380000000000001e-01   3.3679999999999999e-01   1.5920000000000001e-01
   3.9679999999999999e-01  -1.5390000000000001e-01   2.8309000000000002e+00   3.7240000000000001e-01  -3.2350000000000001e-01   3.5099999999999999e-02   1.4649000000000001e+00   2.8910000000000002e-01   6.0941999999999998e+00   4.9130000000000001e-01   5.0029999999999997e-01   1.5479999999999999e-01
   4.6289999999999998e-01  -2.1999999999999999e-02   2.9165999999999999e+00   4.1049999999999998e-01  -2.7600000000000002e-01   8.8000000000000005e-03   1.1984999999999999e+00   1.7790000000000000e-01   5.7460000000000004e+00   4.4309999999999999e-01   4.2340000000000000e-01   1.0170000000000000e-01
   1.7630000000000001e-01  -1.9789999999999999e-01   2.9165999999999999e+00   4.7739999999999999e-01  -2.5690000000000002e-01   3.9500000000000000e-02   1.3761000000000001e+00   2.8910000000000002e-01   5.1365999999999996e+00   4.5269999999999999e-01   4.6189999999999998e-01   1.1940000000000001e-01
   2.8649999999999998e-01  -1.7590000000000000e-01   3.0882000000000001e+00   3.8190000000000002e-01  -3.3310000000000001e-01   2.1899999999999999e-02   1.3317000000000001e+00   2.6679999999999998e-01   5.6589000000000000e+00   4.7199999999999998e-01   4.1370000000000001e-01   1.6370000000000001e-01
   3.7469999999999998e-01  -1.3189999999999999e-01   2.5735000000000001e+00   4.2959999999999998e-01  -2.5690000000000002e-01   8.8000000000000005e-03   1.2206999999999999e+00   2.2239999999999999e-01   5.4847999999999999e+00   4.6239999999999998e-01   3.7530000000000002e-01   1.4599999999999999e-01
   3.0859999999999999e-01  -1.7590000000000000e-01   3.4314000000000000e+00   4.3919999999999998e-01  -3.0449999999999999e-01  -8.8000000000000005e-03   1.2206999999999999e+00   2.4460000000000001e-01   5.3106999999999998e+00   4.6239999999999998e-01   4.7149999999999997e-01   1.6810000000000000e-01
   3.0859999999999999e-01  -1.9789999999999999e-01   2.6593000000000000e+00   4.2009999999999997e-01  -2.7600000000000002e-01  -4.4000000000000003e-03   1.2873000000000001e+00   1.7790000000000000e-01   5.3977000000000004e+00   4.6239999999999998e-01   3.7530000000000002e-01   1.5479999999999999e-01
   2.1999999999999999e-02  -1.9789999999999999e-01   2.6593000000000000e+00   4.4869999999999999e-01  -4.1870000000000002e-01   1.3200000000000000e-02   1.2873000000000001e+00   6.6699999999999995e-02   5.1365999999999996e+00   4.2380000000000001e-01   4.7149999999999997e-01   1.8579999999999999e-01
   2.6450000000000001e-01  -1.0990000000000000e-01   3.2597999999999998e+00   4.7739999999999999e-01  -2.8549999999999998e-01   7.8899999999999998e-02   1.4649000000000001e+00   1.3339999999999999e-01   5.8330000000000002e+00   4.9130000000000001e-01   3.4639999999999999e-01   1.6810000000000000e-01
   4.4080000000000003e-01  -1.9789999999999999e-01   3.6886999999999999e+00   3.8190000000000002e-01  -2.5690000000000002e-01   2.1899999999999999e-02   1.2650999999999999e+00   8.8900000000000007e-02   4.7882999999999996e+00   4.6239999999999998e-01   3.5599999999999998e-01   1.6810000000000000e-01
   1.5429999999999999e-01  -6.6000000000000003e-02   3.8603000000000001e+00   4.1049999999999998e-01  -3.1400000000000000e-01  -4.4000000000000003e-03   1.3761000000000001e+00   1.7790000000000000e-01   5.0495000000000001e+00   4.5269999999999999e-01   3.6559999999999998e-01   1.5479999999999999e-01
   4.4080000000000003e-01  -1.7590000000000000e-01   3.4314000000000000e+00   4.0100000000000002e-01  -3.2350000000000001e-01   4.4000000000000003e-03   1.1762999999999999e+00   1.3339999999999999e-01   5.9200999999999997e+00   4.4309999999999999e-01   4.9070000000000003e-01   1.2390000000000000e-01
   3.7469999999999998e-01   2.1999999999999999e-02   3.0882000000000001e+00   3.7240000000000001e-01  -2.2839999999999999e-01  -2.6300000000000000e-02   1.3539000000000001e+00   0.0000000000000000e+00   5.3977000000000004e+00   4.6239999999999998e-01   4.8110000000000003e-01   1.5920000000000001e-01
   2.8649999999999998e-01  -1.5390000000000001e-01   2.7450999999999999e+00   4.8690000000000000e-01  -2.2839999999999999e-01   3.9500000000000000e-02   1.0875999999999999e+00  -6.6699999999999995e-02   5.8330000000000002e+00   3.5639999999999999e-01   4.6189999999999998e-01   1.2830000000000000e-01
   3.0859999999999999e-01  -1.5390000000000001e-01   2.8309000000000002e+00   4.5829999999999999e-01  -3.2350000000000001e-01   4.8200000000000000e-02   1.3095000000000001e+00   3.1130000000000002e-01   4.7012999999999998e+00   3.5639999999999999e-01   3.6559999999999998e-01   1.5040000000000001e-01
   2.6450000000000001e-01  -2.1999999999999999e-02   2.6593000000000000e+00   4.5829999999999999e-01  -2.8549999999999998e-01   0.0000000000000000e+00   1.3317000000000001e+00   1.1119999999999999e-01   5.8330000000000002e+00   4.7199999999999998e-01   4.9070000000000003e-01   1.6370000000000001e-01
   4.1880000000000001e-01   4.3999999999999997e-02   3.2597999999999998e+00   5.6330000000000002e-01  -1.4269999999999999e-01  -3.5099999999999999e-02   1.2873000000000001e+00   2.8910000000000002e-01   5.4847999999999999e+00   4.8159999999999997e-01   3.7530000000000002e-01   1.3270000000000001e-01
   2.2040000000000001e-01  -1.0990000000000000e-01   2.4018999999999999e+00   4.4869999999999999e-01  -2.0930000000000001e-01   6.5799999999999997e-02   1.3539000000000001e+00   1.5559999999999999e-01   5.9200999999999997e+00   5.2020000000000000e-01   4.1370000000000001e-01   2.0349999999999999e-01
   2.2040000000000001e-01   2.1999999999999999e-02   3.3456000000000001e+00   4.0100000000000002e-01  -2.7600000000000002e-01   6.5799999999999997e-02   1.4649000000000001e+00   3.5580000000000001e-01   6.0072000000000001e+00   4.0460000000000002e-01   4.2340000000000000e-01   1.6370000000000001e-01
   3.5270000000000001e-01   4.3999999999999997e-02   3.0882000000000001e+00   5.6330000000000002e-01  -3.2350000000000001e-01   2.1899999999999999e-02   1.3761000000000001e+00   3.1130000000000002e-01   5.3106999999999998e+00   4.4309999999999999e-01   3.8490000000000002e-01   1.4599999999999999e-01
   1.7630000000000001e-01  -1.5390000000000001e-01   3.6029000000000000e+00   2.8639999999999999e-01  -2.6640000000000003e-01   2.1899999999999999e-02   1.1984999999999999e+00   2.0010000000000000e-01   6.0072000000000001e+00   4.2380000000000001e-01   4.4259999999999999e-01   1.5479999999999999e-01
   3.3060000000000000e-01  -1.3189999999999999e-01   2.8309000000000002e+00   3.7240000000000001e-01  -3.8059999999999999e-01  -4.4000000000000003e-03   1.3761000000000001e+00   1.5559999999999999e-01   4.7012999999999998e+00   4.1420000000000001e-01   4.8110000000000003e-01   1.5040000000000001e-01
   4.1880000000000001e-01  -8.7900000000000006e-02   3.1739999999999999e+00   4.5829999999999999e-01  -2.7600000000000002e-01  -3.5099999999999999e-02   1.1984999999999999e+00   2.8910000000000002e-01   5.3106999999999998e+00   4.6239999999999998e-01   3.9450000000000002e-01   1.5040000000000001e-01
   3.0859999999999999e-01  -1.9789999999999999e-01   3.2597999999999998e+00   4.0100000000000002e-01  -3.3310000000000001e-01   5.7000000000000002e-02   1.3095000000000001e+00   1.3339999999999999e-01   6.0072000000000001e+00   4.7199999999999998e-01   4.6189999999999998e-01   1.3270000000000001e-01
   1.9839999999999999e-01   1.9789999999999999e-01   2.3161999999999998e+00   5.7279999999999998e-01  -2.1890000000000001e-01   7.4499999999999997e-02   1.2428999999999999e+00   1.3339999999999999e-01   5.5719000000000003e+00   4.6239999999999998e-01   4.7149999999999997e-01   1.5479999999999999e-01
   4.8490000000000000e-01  -6.6000000000000003e-02   3.3456000000000001e+00   4.1049999999999998e-01  -2.2839999999999999e-01  -3.0700000000000002e-02   1.2206999999999999e+00   3.1130000000000002e-01   5.2236000000000002e+00   4.7199999999999998e-01   4.1370000000000001e-01   1.3710000000000000e-01
   5.9509999999999996e-01  -6.6000000000000003e-02   3.1739999999999999e+00   4.7739999999999999e-01  -1.9980000000000001e-01   3.5099999999999999e-02   1.3095000000000001e+00   2.2200000000000001e-02   5.8330000000000002e+00   4.6239999999999998e-01   5.1959999999999995e-01   1.7249999999999999e-01
   3.7469999999999998e-01  -6.6000000000000003e-02   3.5171000000000001e+00   4.5829999999999999e-01  -2.8549999999999998e-01   2.1899999999999999e-02   1.1984999999999999e+00   2.6679999999999998e-01   5.0495000000000001e+00   4.2380000000000001e-01   4.4259999999999999e-01   1.5920000000000001e-01
   2.6450000000000001e-01   0.0000000000000000e+00   3.0024000000000002e+00   4.9650000000000000e-01  -3.1400000000000000e-01   6.1400000000000003e-02   1.0431999999999999e+00   4.4499999999999998e-02   5.6589000000000000e+00   5.1049999999999995e-01   3.8490000000000002e-01   1.5920000000000001e-01
   3.9679999999999999e-01   1.0990000000000000e-01   2.8309000000000002e+00   4.8690000000000000e-01  -3.0449999999999999e-01   2.6300000000000000e-02   1.3317000000000001e+00   1.7790000000000000e-01   6.0072000000000001e+00   4.8159999999999997e-01   4.8110000000000003e-01   1.4599999999999999e-01
   2.8649999999999998e-01  -6.6000000000000003e-02   3.3456000000000001e+00   3.3420000000000000e-01  -2.4740000000000001e-01   5.2600000000000001e-02   1.1984999999999999e+00   2.0010000000000000e-01   5.3977000000000004e+00   4.8159999999999997e-01   4.7149999999999997e-01   1.7249999999999999e-01
   3.9679999999999999e-01   4.3999999999999997e-02   2.3161999999999998e+00   3.4370000000000001e-01  -2.4740000000000001e-01   8.8000000000000005e-03   1.2873000000000001e+00   2.4460000000000001e-01   5.9200999999999997e+00   5.3939999999999999e-01   3.7530000000000002e-01   1.6370000000000001e-01
   1.7630000000000001e-01  -1.5390000000000001e-01   3.1739999999999999e+00   4.5829999999999999e-01  -2.8549999999999998e-01   8.8000000000000005e-03   1.1318999999999999e+00   2.0010000000000000e-01   5.4847999999999999e+00   3.9489999999999997e-01   4.1370000000000001e-01   1.4160000000000000e-01
   2.8649999999999998e-01  -6.6000000000000003e-02   2.0588000000000002e+00   3.8190000000000002e-01  -2.8549999999999998e-01   7.4499999999999997e-02   1.2428999999999999e+00   1.1119999999999999e-01   5.8330000000000002e+00   4.1420000000000001e-01   3.8490000000000002e-01   1.4160000000000000e-01
   3.9679999999999999e-01  -8.7900000000000006e-02   3.2597999999999998e+00   4.1049999999999998e-01  -2.1890000000000001e-01   2.6300000000000000e-02   1.1762999999999999e+00   2.2239999999999999e-01   5.6589000000000000e+00   4.5269999999999999e-01   5.1000000000000001e-01   1.5040000000000001e-01
   1.9839999999999999e-01   8.7900000000000006e-02   2.9165999999999999e+00   4.5829999999999999e-01  -2.7600000000000002e-01  -4.4000000000000003e-03   1.3317000000000001e+00   1.5559999999999999e-01   5.0495000000000001e+00   4.2380000000000001e-01   4.2340000000000000e-01   1.7249999999999999e-01
   2.8649999999999998e-01   0.0000000000000000e+00   3.0024000000000002e+00   4.2959999999999998e-01  -2.4740000000000001e-01  -6.1400000000000003e-02   1.0653999999999999e+00   2.6679999999999998e-01   6.0941999999999998e+00   4.3350000000000000e-01   3.4639999999999999e-01   1.3710000000000000e-01
   4.8490000000000000e-01   1.3189999999999999e-01   3.4314000000000000e+00   4.7739999999999999e-01  -3.0449999999999999e-01   5.2600000000000001e-02   1.3317000000000001e+00   3.1130000000000002e-01   5.3106999999999998e+00   5.1049999999999995e-01   4.5219999999999999e-01   9.7299999999999998e-02
  -2.1999999999999999e-02   8.7900000000000006e-02   3.4314000000000000e+00   4.3919999999999998e-01  -3.0449999999999999e-01   0.0000000000000000e+00   1.1540999999999999e+00   8.8900000000000007e-02   5.6589000000000000e+00   4.6239999999999998e-01   4.1370000000000001e-01   1.5040000000000001e-01
   1.7630000000000001e-01  -1.0990000000000000e-01   3.3456000000000001e+00   3.9140000000000003e-01  -3.1400000000000000e-01   9.6500000000000002e-02   1.0653999999999999e+00   2.2239999999999999e-01   4.4401000000000002e+00   4.2380000000000001e-01   4.1370000000000001e-01   1.7690000000000000e-01
   6.8330000000000002e-01  -4.3999999999999997e-02   3.0882000000000001e+00   3.8190000000000002e-01  -4.4719999999999999e-01   2.1899999999999999e-02   1.2873000000000001e+00   8.8900000000000007e-02   5.4847999999999999e+00   4.7199999999999998e-01   3.5599999999999998e-01   1.5040000000000001e-01
   0.0000000000000000e+00  -8.7900000000000006e-02   3.5171000000000001e+00   3.5330000000000000e-01  -3.6159999999999998e-01   6.5799999999999997e-02   1.3761000000000001e+00   2.2200000000000001e-02   4.8754000000000000e+00   4.9130000000000001e-01   4.3300000000000000e-01   1.4160000000000000e-01
   2.4249999999999999e-01  -8.7900000000000006e-02   2.7450999999999999e+00   4.4869999999999999e-01  -3.0449999999999999e-01   4.4000000000000003e-03   1.3983000000000001e+00   1.1119999999999999e-01   5.3106999999999998e+00   4.6239999999999998e-01   4.0410000000000001e-01   1.3710000000000000e-01
   2.8649999999999998e-01   1.0990000000000000e-01   2.4018999999999999e+00   3.9140000000000003e-01  -2.8549999999999998e-01   5.2600000000000001e-02   1.3761000000000001e+00   3.7800000000000000e-01   6.7907000000000002e+00   5.6830000000000003e-01   4.3300000000000000e-01   1.3270000000000001e-01
   2.6450000000000001e-01   1.5390000000000001e-01   3.0024000000000002e+00   4.1049999999999998e-01  -2.8549999999999998e-01   6.5799999999999997e-02   1.1762999999999999e+00   3.5580000000000001e-01   4.4401000000000002e+00   4.9130000000000001e-01   4.4259999999999999e-01   1.7690000000000000e-01
   2.4249999999999999e-01  -6.6000000000000003e-02   3.1739999999999999e+00   4.2009999999999997e-01  -1.9980000000000001e-01   4.8200000000000000e-02   1.1984999999999999e+00   1.1119999999999999e-01   4.3529999999999998e+00   4.1420000000000001e-01   4.1370000000000001e-01   1.5040000000000001e-01
  -1.5429999999999999e-01   8.7900000000000006e-02   3.1739999999999999e+00   5.2510000000000001e-01  -2.5690000000000002e-01   4.4000000000000003e-03   1.1540999999999999e+00   2.2200000000000001e-02   6.3554000000000004e+00   5.3939999999999999e-01   4.6189999999999998e-01   1.9020000000000001e-01
   2.8649999999999998e-01   2.1999999999999999e-02   3.0024000000000002e+00   3.2460000000000000e-01  -2.7600000000000002e-01   7.8899999999999998e-02   1.3983000000000001e+00   7.3380000000000001e-01   6.3554000000000004e+00   5.2020000000000000e-01   4.2340000000000000e-01   2.2120000000000001e-01
   4.4080000000000003e-01  -1.3189999999999999e-01   3.0024000000000002e+00   4.2009999999999997e-01  -3.6159999999999998e-01   2.1899999999999999e-02   1.2873000000000001e+00  -1.5559999999999999e-01   4.5270999999999999e+00   4.0460000000000002e-01   3.8490000000000002e-01   1.5479999999999999e-01
   3.9679999999999999e-01  -8.7900000000000006e-02   3.2597999999999998e+00   5.3469999999999995e-01  -3.5210000000000002e-01   1.7500000000000002e-02   1.4871000000000001e+00  -2.8910000000000002e-01   5.0495000000000001e+00   5.5869999999999997e-01   2.5019999999999998e-01   6.1899999999999997e-02
   0.0000000000000000e+00   1.0990000000000000e-01   3.0024000000000002e+00   3.7240000000000001e-01  -2.9499999999999998e-01   1.3200000000000000e-02   8.2120000000000004e-01   1.4008000000000000e+00   7.5742000000000003e+00   4.6239999999999998e-01   4.2340000000000000e-01   1.5040000000000001e-01
   8.8200000000000001e-02  -2.1999999999999999e-02   2.8309000000000002e+00   4.1049999999999998e-01  -3.4260000000000002e-01   1.3589999999999999e-01   1.3983000000000001e+00  -3.3350000000000002e-01   4.7012999999999998e+00   4.2380000000000001e-01   3.5599999999999998e-01   1.9460000000000000e-01
   4.4080000000000003e-01   0.0000000000000000e+00   3.2597999999999998e+00   4.0100000000000002e-01  -3.3310000000000001e-01   5.2600000000000001e-02   1.5980000000000001e+00  -3.3350000000000002e-01   4.3529999999999998e+00   4.4309999999999999e-01   3.3679999999999999e-01   1.0170000000000000e-01
   3.7469999999999998e-01  -2.4179999999999999e-01   2.8309000000000002e+00   4.1049999999999998e-01  -2.8549999999999998e-01   8.8000000000000005e-03   9.1000000000000003e-01   1.4008000000000000e+00   7.1388999999999996e+00   5.6830000000000003e-01   4.5219999999999999e-01   1.6370000000000001e-01
   2.4249999999999999e-01  -1.0990000000000000e-01   2.6593000000000000e+00   5.0600000000000001e-01  -2.7600000000000002e-01   3.9500000000000000e-02   1.4205000000000001e+00  -3.3350000000000002e-01   5.3977000000000004e+00   4.4309999999999999e-01   4.8110000000000003e-01   1.4160000000000000e-01
   1.9839999999999999e-01  -1.0990000000000000e-01   3.6886999999999999e+00   5.1559999999999995e-01  -2.5690000000000002e-01   3.9500000000000000e-02   1.3317000000000001e+00  -2.4460000000000001e-01   4.7012999999999998e+00   4.1420000000000001e-01   4.3300000000000000e-01   1.4599999999999999e-01
   3.0859999999999999e-01  -2.1999999999999999e-02   3.0024000000000002e+00   4.2009999999999997e-01  -2.3790000000000000e-01   2.1899999999999999e-02   1.1762999999999999e+00   8.2269999999999999e-01   5.7460000000000004e+00   5.8760000000000001e-01   4.6189999999999998e-01   1.4160000000000000e-01
   3.0859999999999999e-01  -6.6000000000000003e-02   3.6886999999999999e+00   3.6280000000000001e-01  -3.5210000000000002e-01   3.9500000000000000e-02   1.1540999999999999e+00   2.6679999999999998e-01   5.6589000000000000e+00   5.3939999999999999e-01   4.3300000000000000e-01   1.3710000000000000e-01
   2.1999999999999999e-02   6.6000000000000003e-02   3.7745000000000002e+00   4.0100000000000002e-01  -2.1890000000000001e-01   4.8200000000000000e-02   1.3761000000000001e+00  -1.7790000000000000e-01   4.4401000000000002e+00   4.4309999999999999e-01   2.8870000000000001e-01   1.5040000000000001e-01
   2.6450000000000001e-01   2.1999999999999999e-02   2.8309000000000002e+00   3.8190000000000002e-01  -2.5690000000000002e-01   2.1899999999999999e-02   1.1540999999999999e+00   4.4469999999999998e-01   6.3554000000000004e+00   5.3939999999999999e-01   4.5219999999999999e-01   1.5040000000000001e-01
   3.5270000000000001e-01  -1.9789999999999999e-01   3.1739999999999999e+00   4.2009999999999997e-01  -3.5210000000000002e-01   7.0199999999999999e-02   9.3220000000000003e-01   6.6710000000000003e-01   6.0072000000000001e+00   4.8159999999999997e-01   4.4259999999999999e-01   1.5920000000000001e-01
   2.8649999999999998e-01   6.6000000000000003e-02   3.0882000000000001e+00   4.6779999999999999e-01  -3.8059999999999999e-01   7.8899999999999998e-02   1.4205000000000001e+00  -4.2249999999999999e-01   4.2659000000000002e+00   4.1420000000000001e-01   3.4639999999999999e-01   1.5920000000000001e-01
   4.4100000000000000e-02  -4.3999999999999997e-02   2.7450999999999999e+00   3.9140000000000003e-01  -2.0930000000000001e-01   2.6300000000000000e-02   1.3317000000000001e+00   3.1130000000000002e-01   5.0495000000000001e+00   5.3939999999999999e-01   4.5219999999999999e-01   1.2830000000000000e-01
   3.9679999999999999e-01   0.0000000000000000e+00   2.6593000000000000e+00   4.3919999999999998e-01  -2.3790000000000000e-01   4.3900000000000002e-02   1.2428999999999999e+00   3.3350000000000002e-01   6.1813000000000002e+00   5.1049999999999995e-01   5.6769999999999998e-01   1.4160000000000000e-01
   3.5270000000000001e-01  -1.0990000000000000e-01   3.2597999999999998e+00   4.1049999999999998e-01  -2.7600000000000002e-01  -8.8000000000000005e-03   1.5980000000000001e+00  -4.2249999999999999e-01   4.9623999999999997e+00   4.7199999999999998e-01   4.1370000000000001e-01   1.6810000000000000e-01
   2.6450000000000001e-01  -6.6000000000000003e-02   3.7745000000000002e+00   5.3469999999999995e-01  -2.2839999999999999e-01   8.8000000000000005e-03   1.2873000000000001e+00   3.1130000000000002e-01   5.4847999999999999e+00   4.9130000000000001e-01   3.3679999999999999e-01   1.7249999999999999e-01
   4.1880000000000001e-01   1.7590000000000000e-01   3.1739999999999999e+00   4.8690000000000000e-01  -2.8549999999999998e-01   3.5099999999999999e-02   1.3983000000000001e+00   5.3369999999999995e-01   6.7035999999999998e+00   4.3350000000000000e-01   3.8490000000000002e-01   1.1060000000000000e-01
   3.0859999999999999e-01  -1.0990000000000000e-01   3.5171000000000001e+00   5.2510000000000001e-01  -2.6640000000000003e-01   7.8899999999999998e-02   1.1984999999999999e+00   4.4499999999999998e-02   5.3106999999999998e+00   4.5269999999999999e-01   4.0410000000000001e-01   1.5040000000000001e-01
   1.1020000000000001e-01  -2.1999999999999999e-02   3.6886999999999999e+00   5.0600000000000001e-01  -1.6180000000000000e-01   0.0000000000000000e+00   1.3761000000000001e+00   8.8900000000000007e-02   5.3977000000000004e+00   4.3350000000000000e-01   4.1370000000000001e-01   1.8579999999999999e-01
   3.3060000000000000e-01  -2.1999999999999999e-02   3.2597999999999998e+00   4.4869999999999999e-01  -3.2350000000000001e-01   7.4499999999999997e-02   1.1096999999999999e+00   1.3339999999999999e-01   6.1813000000000002e+00   5.3939999999999999e-01   4.3300000000000000e-01   1.5040000000000001e-01
   1.1020000000000001e-01  -2.1999999999999999e-02   2.4876999999999998e+00   2.9599999999999999e-01  -3.5210000000000002e-01   3.0700000000000002e-02   1.2650999999999999e+00   1.1119999999999999e-01   5.4847999999999999e+00   6.1650000000000005e-01   5.1000000000000001e-01   1.8579999999999999e-01
   2.2040000000000001e-01  -1.5390000000000001e-01   2.9165999999999999e+00   3.5330000000000000e-01  -2.9499999999999998e-01   4.8200000000000000e-02   1.4205000000000001e+00   0.0000000000000000e+00   5.2236000000000002e+00   4.9130000000000001e-01   3.9450000000000002e-01   1.0620000000000000e-01
   1.1020000000000001e-01  -1.5390000000000001e-01   2.4876999999999998e+00   4.2959999999999998e-01  -3.0449999999999999e-01   8.8000000000000005e-03   1.1984999999999999e+00   3.3350000000000002e-01   5.9200999999999997e+00   4.7199999999999998e-01   3.6559999999999998e-01   1.3270000000000001e-01
   3.5270000000000001e-01   0.0000000000000000e+00   3.6029000000000000e+00   4.5829999999999999e-01  -2.7600000000000002e-01   6.5799999999999997e-02   1.3539000000000001e+00   4.4469999999999998e-01   6.2683000000000000e+00   5.0090000000000001e-01   4.2340000000000000e-01   1.1060000000000000e-01
   1.5429999999999999e-01  -1.7590000000000000e-01   3.0882000000000001e+00   4.7739999999999999e-01  -3.8059999999999999e-01   5.7000000000000002e-02   1.4205000000000001e+00   1.5559999999999999e-01   5.1365999999999996e+00   5.0090000000000001e-01   4.8110000000000003e-01   9.2899999999999996e-02
   3.7469999999999998e-01  -6.6000000000000003e-02   2.3161999999999998e+00   5.2510000000000001e-01  -2.6640000000000003e-01   4.4000000000000003e-03   1.3095000000000001e+00   3.5580000000000001e-01   6.0072000000000001e+00   4.6239999999999998e-01   5.3879999999999995e-01   1.4599999999999999e-01
   4.4100000000000000e-02   1.5390000000000001e-01   3.4314000000000000e+00   4.5829999999999999e-01  -2.2839999999999999e-01   4.8200000000000000e-02   1.2873000000000001e+00   2.8910000000000002e-01   5.8330000000000002e+00   5.0090000000000001e-01   5.3879999999999995e-01   1.6370000000000001e-01
   1.7630000000000001e-01  -6.6000000000000003e-02   2.4876999999999998e+00   4.2959999999999998e-01  -3.3310000000000001e-01   4.8200000000000000e-02   1.1096999999999999e+00   2.4460000000000001e-01   5.5719000000000003e+00   4.8159999999999997e-01   3.9450000000000002e-01   1.5920000000000001e-01
   2.2040000000000001e-01  -2.1999999999999999e-02   3.4314000000000000e+00   4.7739999999999999e-01  -2.3790000000000000e-01   3.5099999999999999e-02   1.4871000000000001e+00   2.2239999999999999e-01   5.2236000000000002e+00   4.5269999999999999e-01   4.2340000000000000e-01   1.5920000000000001e-01
   2.2040000000000001e-01   1.3189999999999999e-01   2.5735000000000001e+00   4.0100000000000002e-01  -3.3310000000000001e-01   5.7000000000000002e-02   1.1540999999999999e+00   2.8910000000000002e-01   5.8330000000000002e+00   4.7199999999999998e-01   4.5219999999999999e-01   1.1500000000000000e-01
   2.6450000000000001e-01   8.7900000000000006e-02   3.1739999999999999e+00   4.0100000000000002e-01  -3.1400000000000000e-01   0.0000000000000000e+00   1.1540999999999999e+00   1.1119999999999999e-01   5.5719000000000003e+00   4.6239999999999998e-01   3.6559999999999998e-01   1.5040000000000001e-01
   2.6450000000000001e-01  -1.5390000000000001e-01   3.4314000000000000e+00   3.7240000000000001e-01  -2.8549999999999998e-01   1.1840000000000001e-01   1.2428999999999999e+00   2.4460000000000001e-01   5.5719000000000003e+00   5.0090000000000001e-01   4.6189999999999998e-01   1.4160000000000000e-01
   3.0859999999999999e-01  -1.0990000000000000e-01   3.2597999999999998e+00   4.6779999999999999e-01  -2.3790000000000000e-01  -8.8000000000000005e-03   1.1096999999999999e+00   4.0020000000000000e-01   5.4847999999999999e+00   4.7199999999999998e-01   3.8490000000000002e-01   1.3270000000000001e-01
   1.9839999999999999e-01  -1.0990000000000000e-01   3.6886999999999999e+00   4.5829999999999999e-01  -2.6640000000000003e-01   5.2600000000000001e-02   1.3761000000000001e+00   2.2200000000000001e-02   5.5719000000000003e+00   4.6239999999999998e-01   4.3300000000000000e-01   1.2390000000000000e-01
   8.8200000000000001e-02   0.0000000000000000e+00   2.6593000000000000e+00   3.8190000000000002e-01  -2.5690000000000002e-01   8.7700000000000000e-02   1.1318999999999999e+00   6.6699999999999995e-02   4.7882999999999996e+00   4.7199999999999998e-01   4.7149999999999997e-01   1.2390000000000000e-01
   4.4080000000000003e-01  -8.7900000000000006e-02   3.6029000000000000e+00   5.0600000000000001e-01  -1.5229999999999999e-01  -3.9500000000000000e-02   1.3539000000000001e+00   1.3339999999999999e-01   5.6589000000000000e+00   4.6239999999999998e-01   4.0410000000000001e-01   1.4599999999999999e-01
   1.1020000000000001e-01   2.1999999999999999e-02   3.2597999999999998e+00   4.8690000000000000e-01  -2.2839999999999999e-01   3.0700000000000002e-02   1.3095000000000001e+00   2.2239999999999999e-01   5.3977000000000004e+00   4.6239999999999998e-01   4.9070000000000003e-01   9.2899999999999996e-02
   4.1880000000000001e-01  -2.4179999999999999e-01   2.2303999999999999e+00   4.8690000000000000e-01  -2.3790000000000000e-01   3.5099999999999999e-02   1.3539000000000001e+00   4.0020000000000000e-01   6.5294999999999996e+00   4.7199999999999998e-01   4.9070000000000003e-01   1.4599999999999999e-01
   1.5429999999999999e-01  -1.7590000000000000e-01   3.4314000000000000e+00   4.6779999999999999e-01  -2.9499999999999998e-01   3.9500000000000000e-02   1.2650999999999999e+00   2.2200000000000001e-02   5.3106999999999998e+00   5.4910000000000003e-01   4.1370000000000001e-01   1.2390000000000000e-01
   2.4249999999999999e-01  -1.3189999999999999e-01   3.8603000000000001e+00   4.5829999999999999e-01  -3.3310000000000001e-01   4.3900000000000002e-02   1.1318999999999999e+00   1.3339999999999999e-01   5.5719000000000003e+00   4.7199999999999998e-01   4.2340000000000000e-01   1.7690000000000000e-01
   2.4249999999999999e-01  -4.3999999999999997e-02   2.1446000000000001e+00   4.2009999999999997e-01  -3.8059999999999999e-01   7.4499999999999997e-02   1.3317000000000001e+00   1.3339999999999999e-01   5.2236000000000002e+00   4.4309999999999999e-01   4.4259999999999999e-01   1.5920000000000001e-01
   1.5429999999999999e-01  -3.5170000000000001e-01   3.9460999999999999e+00   3.2460000000000000e-01  -3.2350000000000001e-01   3.5099999999999999e-02   1.2428999999999999e+00   2.4460000000000001e-01   4.9623999999999997e+00   4.8159999999999997e-01   3.9450000000000002e-01   1.6370000000000001e-01
   3.5270000000000001e-01   1.7590000000000000e-01   3.3456000000000001e+00   3.9140000000000003e-01  -3.2350000000000001e-01   8.7700000000000000e-02   1.2873000000000001e+00   3.3350000000000002e-01   5.3106999999999998e+00   4.8159999999999997e-01   4.4259999999999999e-01   1.5920000000000001e-01
   2.4249999999999999e-01  -2.1999999999999999e-02   3.5171000000000001e+00   4.1049999999999998e-01  -3.1400000000000000e-01   4.3900000000000002e-02   1.3539000000000001e+00   1.1119999999999999e-01   5.3106999999999998e+00   4.7199999999999998e-01   4.8110000000000003e-01   1.2390000000000000e-01
   0.0000000000000000e+00   4.3999999999999997e-02   2.7450999999999999e+00   3.8190000000000002e-01  -3.3310000000000001e-01   1.1400000000000000e-01   1.3539000000000001e+00   1.3339999999999999e-01   5.6589000000000000e+00   5.3939999999999999e-01   4.4259999999999999e-01   1.1940000000000001e-01
   1.3230000000000000e-01  -2.1999999999999999e-02   3.0882000000000001e+00   4.4869999999999999e-01  -2.9499999999999998e-01   4.4000000000000003e-03   1.2650999999999999e+00   2.2239999999999999e-01   5.7460000000000004e+00   4.3350000000000000e-01   4.3300000000000000e-01   1.3710000000000000e-01
   3.5270000000000001e-01   1.0990000000000000e-01   3.0024000000000002e+00   4.7739999999999999e-01  -2.6640000000000003e-01  -2.6300000000000000e-02   1.2650999999999999e+00   2.2239999999999999e-01   5.7460000000000004e+00   3.9489999999999997e-01   4.3300000000000000e-01   1.0620000000000000e-01
   4.8490000000000000e-01   0.0000000000000000e+00   3.1739999999999999e+00   4.8690000000000000e-01  -2.8549999999999998e-01   1.3200000000000000e-02   1.3983000000000001e+00   2.2239999999999999e-01   5.3977000000000004e+00   4.4309999999999999e-01   4.5219999999999999e-01   1.5040000000000001e-01
   1.7630000000000001e-01   1.9789999999999999e-01   2.9165999999999999e+00   4.2959999999999998e-01  -2.9499999999999998e-01   7.0199999999999999e-02   1.1318999999999999e+00   1.3339999999999999e-01   5.3977000000000004e+00   4.9130000000000001e-01   3.9450000000000002e-01   1.6370000000000001e-01
   2.4249999999999999e-01  -3.0780000000000002e-01   2.9165999999999999e+00   4.2959999999999998e-01  -2.4740000000000001e-01   7.4499999999999997e-02   1.1984999999999999e+00   2.6679999999999998e-01   4.6142000000000003e+00   4.6239999999999998e-01   3.8490000000000002e-01   1.6810000000000000e-01
   4.6289999999999998e-01   8.7900000000000006e-02   3.6029000000000000e+00   4.0100000000000002e-01  -2.4740000000000001e-01  -2.6300000000000000e-02   1.3317000000000001e+00   1.5559999999999999e-01   5.2236000000000002e+00   5.1049999999999995e-01   4.9070000000000003e-01   1.3710000000000000e-01
   3.0859999999999999e-01  -4.3999999999999997e-02   3.0024000000000002e+00   3.0549999999999999e-01  -2.7600000000000002e-01   3.0700000000000002e-02   1.2206999999999999e+00   8.8900000000000007e-02   5.9200999999999997e+00   4.0460000000000002e-01   4.7149999999999997e-01   1.6370000000000001e-01
   3.9679999999999999e-01  -1.0990000000000000e-01   2.0588000000000002e+00   4.4869999999999999e-01  -2.5690000000000002e-01   3.5099999999999999e-02   1.3095000000000001e+00   2.8910000000000002e-01   5.9200999999999997e+00   4.6239999999999998e-01   4.6189999999999998e-01   1.3710000000000000e-01
   2.4249999999999999e-01   0.0000000000000000e+00   3.0024000000000002e+00   4.4869999999999999e-01  -3.4260000000000002e-01   4.8200000000000000e-02   1.4205000000000001e+00   1.1119999999999999e-01   5.4847999999999999e+00   4.6239999999999998e-01   4.5219999999999999e-01   1.1940000000000001e-01
   1.3230000000000000e-01  -1.0990000000000000e-01   3.0882000000000001e+00   3.9140000000000003e-01  -3.3310000000000001e-01   7.0199999999999999e-02   1.2428999999999999e+00   3.5580000000000001e-01   5.4847999999999999e+00   5.0090000000000001e-01   5.0029999999999997e-01   1.1500000000000000e-01
   1.7630000000000001e-01  -2.4179999999999999e-01   2.1446000000000001e+00   5.2510000000000001e-01  -2.7600000000000002e-01   4.4000000000000003e-03   1.3539000000000001e+00   1.3339999999999999e-01   6.0941999999999998e+00   4.9130000000000001e-01   4.1370000000000001e-01   1.5040000000000001e-01
   2.8649999999999998e-01   6.6000000000000003e-02   3.0024000000000002e+00   4.2009999999999997e-01  -3.1400000000000000e-01   7.4499999999999997e-02   1.3095000000000001e+00   6.6699999999999995e-02   5.5719000000000003e+00   5.1049999999999995e-01   4.6189999999999998e-01   1.4160000000000000e-01
   2.8649999999999998e-01  -4.3999999999999997e-02   3.4314000000000000e+00   3.9140000000000003e-01  -2.3790000000000000e-01   1.3200000000000000e-02   1.2873000000000001e+00  -1.3339999999999999e-01   5.5719000000000003e+00   5.0090000000000001e-01   4.4259999999999999e-01   8.8499999999999995e-02
   8.8200000000000001e-02  -1.3189999999999999e-01   3.0024000000000002e+00   4.7739999999999999e-01  -2.2839999999999999e-01   5.2600000000000001e-02   1.2873000000000001e+00   6.6699999999999995e-02   5.4847999999999999e+00   4.1420000000000001e-01   3.8490000000000002e-01   1.7690000000000000e-01
   1.7630000000000001e-01  -1.7590000000000000e-01   2.5735000000000001e+00   4.5829999999999999e-01  -1.9980000000000001e-01   7.0199999999999999e-02   1.1984999999999999e+00   2.6679999999999998e-01   5.2236000000000002e+00   5.4910000000000003e-01   4.5219999999999999e-01   1.5040000000000001e-01
   8.8200000000000001e-02   0.0000000000000000e+00   2.6593000000000000e+00   4.0100000000000002e-01  -2.5690000000000002e-01   6.1400000000000003e-02   1.3539000000000001e+00   1.5559999999999999e-01   5.5719000000000003e+00   4.5269999999999999e-01   4.4259999999999999e-01   1.4599999999999999e-01
   1.7630000000000001e-01  -1.9789999999999999e-01   3.2597999999999998e+00   4.4869999999999999e-01  -3.7109999999999999e-01   8.3299999999999999e-02   1.2428999999999999e+00   2.0010000000000000e-01   5.3977000000000004e+00   4.4309999999999999e-01   3.7530000000000002e-01   1.5040000000000001e-01
   2.2040000000000001e-01  -1.9789999999999999e-01   3.7745000000000002e+00   4.4869999999999999e-01  -2.1890000000000001e-01   4.4000000000000003e-03   1.3761000000000001e+00   1.7790000000000000e-01   4.7882999999999996e+00   5.2020000000000000e-01   4.0410000000000001e-01   1.5040000000000001e-01
   3.7469999999999998e-01  -4.3999999999999997e-02   3.4314000000000000e+00   3.6280000000000001e-01  -3.1400000000000000e-01   6.5799999999999997e-02   1.1762999999999999e+00   2.6679999999999998e-01   5.3977000000000004e+00   4.9130000000000001e-01   4.4259999999999999e-01   1.5040000000000001e-01
   2.6450000000000001e-01  -2.4179999999999999e-01   2.4876999999999998e+00   3.9140000000000003e-01  -2.8549999999999998e-01   6.1400000000000003e-02   1.1540999999999999e+00   5.1139999999999997e-01   5.9200999999999997e+00   4.2380000000000001e-01   4.9070000000000003e-01   1.4599999999999999e-01
   6.6100000000000006e-02  -1.7590000000000000e-01   4.2034000000000002e+00   4.1049999999999998e-01  -2.3790000000000000e-01   2.1899999999999999e-02   1.5093000000000001e+00   2.0010000000000000e-01   5.2236000000000002e+00   3.9489999999999997e-01   3.8490000000000002e-01   1.4599999999999999e-01
   1.7630000000000001e-01  -4.3999999999999997e-02   3.1739999999999999e+00   4.7739999999999999e-01  -2.2839999999999999e-01   6.1400000000000003e-02   1.3539000000000001e+00   1.5559999999999999e-01   5.4847999999999999e+00   4.6239999999999998e-01   5.1000000000000001e-01   8.4000000000000005e-02
   2.2040000000000001e-01  -4.3999999999999997e-02   2.4876999999999998e+00   4.2959999999999998e-01  -2.8549999999999998e-01   7.4499999999999997e-02   1.3983000000000001e+00   2.0010000000000000e-01   5.3106999999999998e+00   5.3939999999999999e-01   4.8110000000000003e-01   1.1500000000000000e-01
   2.4249999999999999e-01  -6.6000000000000003e-02   3.2597999999999998e+00   5.0600000000000001e-01  -2.0930000000000001e-01   0.0000000000000000e+00   1.2873000000000001e+00   1.7790000000000000e-01   5.3106999999999998e+00   4.2380000000000001e-01   3.9450000000000002e-01   1.6370000000000001e-01
   1.7630000000000001e-01  -2.1999999999999999e-02   2.8309000000000002e+00   4.4869999999999999e-01  -2.8549999999999998e-01   2.1899999999999999e-02   1.3983000000000001e+00   1.1119999999999999e-01   5.3977000000000004e+00   3.5639999999999999e-01   3.9450000000000002e-01   1.2390000000000000e-01
   2.4249999999999999e-01  -2.1999999999999999e-02   2.9165999999999999e+00   4.5829999999999999e-01  -3.8059999999999999e-01   6.1400000000000003e-02   1.3539000000000001e+00   2.6679999999999998e-01   4.7882999999999996e+00   4.7199999999999998e-01   3.7530000000000002e-01   8.8499999999999995e-02
   1.3230000000000000e-01  -8.7900000000000006e-02   3.4314000000000000e+00   3.1509999999999999e-01  -3.2350000000000001e-01   7.0199999999999999e-02   1.1762999999999999e+00   4.2249999999999999e-01   5.7460000000000004e+00   4.9130000000000001e-01   3.9450000000000002e-01   1.5479999999999999e-01
   2.4249999999999999e-01  -3.0780000000000002e-01   3.0024000000000002e+00   3.0549999999999999e-01  -3.0449999999999999e-01   7.4499999999999997e-02   1.6424000000000001e+00  -1.1119999999999999e-01   5.7460000000000004e+00   4.4309999999999999e-01   3.4639999999999999e-01   1.3270000000000001e-01
   1.7630000000000001e-01  -3.0780000000000002e-01   2.8309000000000002e+00   3.9140000000000003e-01  -3.4260000000000002e-01   6.1400000000000003e-02   1.2650999999999999e+00   1.5559999999999999e-01   5.4847999999999999e+00   4.8159999999999997e-01   4.8110000000000003e-01   1.3270000000000001e-01
   1.7630000000000001e-01  -6.6000000000000003e-02   3.1739999999999999e+00   3.7240000000000001e-01  -3.4260000000000002e-01   4.8200000000000000e-02   1.2206999999999999e+00   2.8910000000000002e-01   5.6589000000000000e+00   4.3350000000000000e-01   4.7149999999999997e-01   1.2390000000000000e-01
   3.0859999999999999e-01   2.1999999999999999e-02   3.0882000000000001e+00   4.5829999999999999e-01  -2.2839999999999999e-01  -2.6300000000000000e-02   1.1762999999999999e+00   6.6699999999999995e-02   5.7460000000000004e+00   4.4309999999999999e-01   4.4259999999999999e-01   1.3710000000000000e-01
   1.9839999999999999e-01  -6.6000000000000003e-02   3.0024000000000002e+00   5.2510000000000001e-01  -2.7600000000000002e-01   7.8899999999999998e-02   1.4427000000000001e+00   1.7790000000000000e-01   5.3977000000000004e+00   3.6599999999999999e-01   4.8110000000000003e-01   1.0170000000000000e-01
   2.6450000000000001e-01  -4.3999999999999997e-02   2.3161999999999998e+00   4.7739999999999999e-01  -2.6640000000000003e-01   2.6300000000000000e-02   1.3983000000000001e+00   2.6679999999999998e-01   5.5719000000000003e+00   4.3350000000000000e-01   4.7149999999999997e-01   1.6370000000000001e-01
   2.2040000000000001e-01  -6.6000000000000003e-02   3.5171000000000001e+00   4.7739999999999999e-01  -2.3790000000000000e-01   4.8200000000000000e-02   1.3539000000000001e+00   2.8910000000000002e-01   5.8330000000000002e+00   4.3350000000000000e-01   4.4259999999999999e-01   1.1940000000000001e-01
   2.6450000000000001e-01  -1.5390000000000001e-01   2.5735000000000001e+00   3.6280000000000001e-01  -3.4260000000000002e-01   8.3299999999999999e-02   1.3761000000000001e+00   0.0000000000000000e+00   6.6166000000000000e+00   5.1049999999999995e-01   3.7530000000000002e-01   1.3710000000000000e-01
   4.4100000000000000e-02   8.7900000000000006e-02   3.5171000000000001e+00   4.7739999999999999e-01  -3.8059999999999999e-01   8.7700000000000000e-02   1.2650999999999999e+00   1.7790000000000000e-01   5.0495000000000001e+00   3.4680000000000000e-01   3.8490000000000002e-01   1.1940000000000001e-01
   2.6450000000000001e-01  -2.1999999999999999e-02   2.3161999999999998e+00   4.8690000000000000e-01  -3.1400000000000000e-01   7.0199999999999999e-02   1.3095000000000001e+00   3.1130000000000002e-01   5.2236000000000002e+00   5.7799999999999996e-01   4.6189999999999998e-01   1.5040000000000001e-01
   3.7469999999999998e-01  -2.4179999999999999e-01   3.5171000000000001e+00   4.6779999999999999e-01  -3.1400000000000000e-01   8.8000000000000005e-03   1.2206999999999999e+00   2.2239999999999999e-01   5.7460000000000004e+00   3.6599999999999999e-01   4.5219999999999999e-01   1.6370000000000001e-01
   1.9839999999999999e-01  -4.3999999999999997e-02   2.6593000000000000e+00   3.9140000000000003e-01  -2.5690000000000002e-01   3.9500000000000000e-02   1.1984999999999999e+00   1.3339999999999999e-01   5.0495000000000001e+00   5.0090000000000001e-01   4.7149999999999997e-01   1.3270000000000001e-01
   6.6100000000000006e-02  -2.1999999999999999e-02   2.9165999999999999e+00   4.5829999999999999e-01  -2.8549999999999998e-01   4.8200000000000000e-02   1.4427000000000001e+00   2.0010000000000000e-01   5.3106999999999998e+00   4.3350000000000000e-01   4.4259999999999999e-01   1.3270000000000001e-01
   1.3230000000000000e-01   1.0990000000000000e-01   2.8309000000000002e+00   3.8190000000000002e-01  -2.2839999999999999e-01   5.7000000000000002e-02   1.3317000000000001e+00   2.4460000000000001e-01   5.6589000000000000e+00   4.9130000000000001e-01   4.5219999999999999e-01   1.5040000000000001e-01
   4.4100000000000000e-02   2.8580000000000000e-01   2.0588000000000002e+00   3.8190000000000002e-01  -2.6640000000000003e-01   7.4499999999999997e-02   1.2650999999999999e+00   3.5580000000000001e-01   4.7882999999999996e+00   4.5269999999999999e-01   4.7149999999999997e-01   1.4160000000000000e-01
   1.7630000000000001e-01  -4.3999999999999997e-02   2.9165999999999999e+00   4.2009999999999997e-01  -3.7109999999999999e-01   0.0000000000000000e+00   1.3539000000000001e+00   1.3339999999999999e-01   5.9200999999999997e+00   4.8159999999999997e-01   3.8490000000000002e-01   1.3710000000000000e-01
   8.8200000000000001e-02  -8.7900000000000006e-02   2.2303999999999999e+00   4.2009999999999997e-01  -2.6640000000000003e-01   2.1899999999999999e-02   1.0209999999999999e+00   1.3339999999999999e-01   5.7460000000000004e+00   4.7199999999999998e-01   3.8490000000000002e-01   1.7690000000000000e-01
   1.5429999999999999e-01  -1.5390000000000001e-01   2.9165999999999999e+00   4.0100000000000002e-01  -2.7600000000000002e-01   5.2600000000000001e-02   1.3095000000000001e+00   1.1119999999999999e-01   5.2236000000000002e+00   4.1420000000000001e-01   3.6559999999999998e-01   1.5479999999999999e-01
   2.1999999999999999e-02  -4.3999999999999997e-02   3.3456000000000001e+00   4.3919999999999998e-01  -3.1400000000000000e-01   4.8200000000000000e-02   1.1984999999999999e+00   1.3339999999999999e-01   5.3977000000000004e+00   4.3350000000000000e-01   5.0029999999999997e-01   1.5479999999999999e-01
   1.5429999999999999e-01   8.7900000000000006e-02   2.6593000000000000e+00   3.5330000000000000e-01  -3.0449999999999999e-01   3.5099999999999999e-02   1.1984999999999999e+00   1.1119999999999999e-01   5.3977000000000004e+00   4.5269999999999999e-01   4.6189999999999998e-01   1.5920000000000001e-01
   4.4080000000000003e-01  -1.3189999999999999e-01   2.9165999999999999e+00   3.6280000000000001e-01  -3.4260000000000002e-01   3.9500000000000000e-02   1.5315000000000001e+00   6.6699999999999995e-02   6.0941999999999998e+00   5.6830000000000003e-01   3.9450000000000002e-01   1.4599999999999999e-01
   3.5270000000000001e-01  -3.9570000000000000e-01   3.7745000000000002e+00   3.3420000000000000e-01  -2.2839999999999999e-01   2.1899999999999999e-02   1.4649000000000001e+00   2.2200000000000001e-02   5.3106999999999998e+00   4.5269999999999999e-01   4.8110000000000003e-01   1.3710000000000000e-01
   3.5270000000000001e-01  -1.0990000000000000e-01   3.6029000000000000e+00   3.8190000000000002e-01  -1.9030000000000000e-01   5.7000000000000002e-02   1.2873000000000001e+00   2.4460000000000001e-01   6.4424999999999999e+00   4.8159999999999997e-01   4.5219999999999999e-01   9.7299999999999998e-02
   1.7630000000000001e-01  -1.7590000000000000e-01   1.8872000000000000e+00   5.0600000000000001e-01  -1.6180000000000000e-01   3.0700000000000002e-02   1.3317000000000001e+00   1.5559999999999999e-01   5.3106999999999998e+00   4.6239999999999998e-01   4.9070000000000003e-01   1.2830000000000000e-01
   3.7469999999999998e-01   1.0990000000000000e-01   3.0882000000000001e+00   4.0100000000000002e-01  -2.7600000000000002e-01   5.2600000000000001e-02   1.2873000000000001e+00   1.1119999999999999e-01   5.4847999999999999e+00   4.2380000000000001e-01   3.7530000000000002e-01   1.4160000000000000e-01
   1.1020000000000001e-01  -2.6379999999999998e-01   3.2597999999999998e+00   4.7739999999999999e-01  -2.3790000000000000e-01   0.0000000000000000e+00   1.1318999999999999e+00   8.8900000000000007e-02   5.3106999999999998e+00   4.7199999999999998e-01   4.8110000000000003e-01   1.4599999999999999e-01
   1.1020000000000001e-01  -4.3999999999999997e-02   2.6593000000000000e+00   3.9140000000000003e-01  -2.9499999999999998e-01   2.6300000000000000e-02   1.1762999999999999e+00   1.5559999999999999e-01   5.7460000000000004e+00   4.6239999999999998e-01   4.1370000000000001e-01   1.2830000000000000e-01
   2.6450000000000001e-01   6.6000000000000003e-02   3.1739999999999999e+00   4.7739999999999999e-01  -3.0449999999999999e-01   2.1899999999999999e-02   1.5315000000000001e+00   1.7790000000000000e-01   5.2236000000000002e+00   4.8159999999999997e-01   3.2710000000000000e-01   1.3270000000000001e-01
   1.7630000000000001e-01   1.9789999999999999e-01   2.9165999999999999e+00   4.2959999999999998e-01  -2.8549999999999998e-01   6.1400000000000003e-02   1.3317000000000001e+00   1.3339999999999999e-01   6.0941999999999998e+00   4.3350000000000000e-01   4.1370000000000001e-01   1.6370000000000001e-01
   2.6450000000000001e-01   8.7900000000000006e-02   2.5735000000000001e+00   3.5330000000000000e-01  -2.6640000000000003e-01   2.1899999999999999e-02   1.3761000000000001e+00   1.3339999999999999e-01   6.0072000000000001e+00   5.4910000000000003e-01   4.6189999999999998e-01   1.2390000000000000e-01
   4.6289999999999998e-01  -4.8359999999999997e-01   2.7450999999999999e+00   3.9140000000000003e-01  -1.9980000000000001e-01   2.6300000000000000e-02   1.4205000000000001e+00   1.1119999999999999e-01   5.3106999999999998e+00   5.1049999999999995e-01   3.8490000000000002e-01   1.2390000000000000e-01
   2.1999999999999999e-02  -2.8580000000000000e-01   2.4876999999999998e+00   3.5330000000000000e-01  -3.4260000000000002e-01   8.7700000000000000e-02   1.3983000000000001e+00   2.4460000000000001e-01   5.3106999999999998e+00   4.7199999999999998e-01   4.3300000000000000e-01   1.3270000000000001e-01
  -6.6100000000000006e-02  -2.1999999999999999e-02   3.2597999999999998e+00   5.2510000000000001e-01  -1.7130000000000001e-01  -1.7500000000000002e-02   1.5536000000000001e+00   8.8900000000000007e-02   5.5719000000000003e+00   4.5269999999999999e-01   5.3879999999999995e-01   1.1060000000000000e-01
   1.0801000000000001e+00  -1.5390000000000001e-01   3.6886999999999999e+00   4.5829999999999999e-01  -3.8059999999999999e-01   3.0700000000000002e-02   1.1762999999999999e+00   1.3339999999999999e-01   4.6142000000000003e+00   5.1049999999999995e-01   4.1370000000000001e-01   1.4160000000000000e-01
   1.1020000000000001e-01  -5.7160000000000000e-01   3.1739999999999999e+00   4.7739999999999999e-01  -3.1400000000000000e-01   1.7500000000000002e-02   1.2650999999999999e+00   1.7790000000000000e-01   5.8330000000000002e+00   4.5269999999999999e-01   3.9450000000000002e-01   1.6370000000000001e-01
  -2.4249999999999999e-01   2.8580000000000000e-01   1.8872000000000000e+00   4.1049999999999998e-01  -2.2839999999999999e-01  -4.4000000000000003e-03   1.3095000000000001e+00   4.4499999999999998e-02   6.1813000000000002e+00   5.2980000000000005e-01   5.1000000000000001e-01   1.0170000000000000e-01
   2.8649999999999998e-01   1.5390000000000001e-01   3.4314000000000000e+00   4.2959999999999998e-01  -3.1400000000000000e-01   6.5799999999999997e-02   1.3095000000000001e+00   8.8900000000000007e-02   4.6142000000000003e+00   4.9130000000000001e-01   4.1370000000000001e-01   1.4160000000000000e-01
   3.9679999999999999e-01  -5.9360000000000002e-01   3.1739999999999999e+00   3.9140000000000003e-01  -3.1400000000000000e-01   1.3200000000000000e-02   1.1540999999999999e+00   3.3350000000000002e-01   5.3977000000000004e+00   5.2980000000000005e-01   3.6559999999999998e-01   1.3270000000000001e-01
   2.1999999999999999e-02   4.3999999999999997e-02   2.5735000000000001e+00   4.0100000000000002e-01  -2.9499999999999998e-01   3.5099999999999999e-02   1.2873000000000001e+00   2.2200000000000001e-02   5.7460000000000004e+00   5.3939999999999999e-01   3.4639999999999999e-01   1.1500000000000000e-01
   0.0000000000000000e+00  -2.1999999999999999e-02   3.5171000000000001e+00   5.0600000000000001e-01  -2.2839999999999999e-01   1.7500000000000002e-02   1.2206999999999999e+00   2.2200000000000001e-02   5.7460000000000004e+00   4.1420000000000001e-01   4.4259999999999999e-01   9.7299999999999998e-02
   6.6100000000000006e-02  -8.7900000000000006e-02   2.3161999999999998e+00   4.2009999999999997e-01  -2.7600000000000002e-01   1.7500000000000002e-02   1.1762999999999999e+00   3.5580000000000001e-01   6.8777999999999997e+00   4.9130000000000001e-01   3.6559999999999998e-01   1.2830000000000000e-01
   5.2900000000000003e-01   2.1999999999999999e-02   2.5735000000000001e+00   5.0600000000000001e-01  -3.6159999999999998e-01   1.2720000000000001e-01   1.3761000000000001e+00   2.6679999999999998e-01   5.3977000000000004e+00   5.4910000000000003e-01   4.8110000000000003e-01   1.2830000000000000e-01
   2.8649999999999998e-01  -6.6000000000000003e-02   2.4876999999999998e+00   4.4869999999999999e-01  -3.5210000000000002e-01   7.4499999999999997e-02   1.3095000000000001e+00   3.3350000000000002e-01   4.8754000000000000e+00   4.9130000000000001e-01   4.4259999999999999e-01   1.5479999999999999e-01
  -3.0859999999999999e-01  -2.6379999999999998e-01   2.4876999999999998e+00   4.3919999999999998e-01  -2.4740000000000001e-01   1.7500000000000002e-02   1.3095000000000001e+00   1.7790000000000000e-01   6.0072000000000001e+00   4.4309999999999999e-01   5.1000000000000001e-01   1.0170000000000000e-01
   8.8200000000000001e-02  -3.7369999999999998e-01   2.5735000000000001e+00   4.2009999999999997e-01  -1.9980000000000001e-01   3.5099999999999999e-02   1.1984999999999999e+00   4.4469999999999998e-01   5.9200999999999997e+00   5.1049999999999995e-01   3.5599999999999998e-01   1.5479999999999999e-01
   4.1880000000000001e-01   1.0990000000000000e-01   4.2034000000000002e+00   4.6779999999999999e-01  -3.4260000000000002e-01   4.8200000000000000e-02   1.5093000000000001e+00   6.6699999999999995e-02   5.3106999999999998e+00   4.5269999999999999e-01   3.3679999999999999e-01   1.5040000000000001e-01
   3.3060000000000000e-01  -1.3189999999999999e-01   2.5735000000000001e+00   3.6280000000000001e-01  -1.8079999999999999e-01   3.0700000000000002e-02   1.5536000000000001e+00  -2.2239999999999999e-01   4.7882999999999996e+00   4.1420000000000001e-01   4.1370000000000001e-01   1.1060000000000000e-01
  -1.1020000000000001e-01  -4.3999999999999997e-02   2.6593000000000000e+00   4.2959999999999998e-01  -2.5690000000000002e-01   7.8899999999999998e-02   1.2873000000000001e+00   2.4460000000000001e-01   5.4847999999999999e+00   5.0090000000000001e-01   4.1370000000000001e-01   1.3270000000000001e-01
  -1.1020000000000001e-01   1.7590000000000000e-01   2.3161999999999998e+00   3.8190000000000002e-01  -3.5210000000000002e-01   1.7500000000000002e-02   1.2428999999999999e+00   1.7790000000000000e-01   5.1365999999999996e+00   5.2980000000000005e-01   4.3300000000000000e-01   1.1940000000000001e-01
   4.6289999999999998e-01   0.0000000000000000e+00   3.5171000000000001e+00   3.3420000000000000e-01  -3.2350000000000001e-01   9.2100000000000001e-02   1.4205000000000001e+00   1.5559999999999999e-01   5.0495000000000001e+00   4.4309999999999999e-01   4.6189999999999998e-01   1.0170000000000000e-01
   2.6450000000000001e-01  -3.0780000000000002e-01   3.3456000000000001e+00   4.6779999999999999e-01  -3.4260000000000002e-01   8.3299999999999999e-02   1.2428999999999999e+00   4.4469999999999998e-01   5.3977000000000004e+00   5.6830000000000003e-01   4.6189999999999998e-01   1.6810000000000000e-01
   2.2040000000000001e-01   1.7590000000000000e-01   3.6886999999999999e+00   4.2009999999999997e-01  -3.2350000000000001e-01   6.5799999999999997e-02   1.4649000000000001e+00   1.5559999999999999e-01   5.4847999999999999e+00   5.6830000000000003e-01   4.7149999999999997e-01   1.3270000000000001e-01
   1.5429999999999999e-01  -6.6000000000000003e-02   3.4314000000000000e+00   5.9189999999999998e-01  -2.2839999999999999e-01   6.1400000000000003e-02   9.9880000000000002e-01   3.5580000000000001e-01   5.0495000000000001e+00   5.3939999999999999e-01   4.6189999999999998e-01   1.8579999999999999e-01
   3.5270000000000001e-01  -2.1999999999999999e-02   2.9165999999999999e+00   4.6779999999999999e-01  -2.1890000000000001e-01   0.0000000000000000e+00   1.2206999999999999e+00   2.8910000000000002e-01   5.1365999999999996e+00   5.2020000000000000e-01   4.3300000000000000e-01   1.2830000000000000e-01
   1.9839999999999999e-01  -4.3999999999999997e-02   3.5171000000000001e+00   4.6779999999999999e-01  -3.1400000000000000e-01   3.9500000000000000e-02   1.4205000000000001e+00   1.5559999999999999e-01   6.2683000000000000e+00   4.3350000000000000e-01   4.5219999999999999e-01   1.5920000000000001e-01
   1.1020000000000001e-01   0.0000000000000000e+00   2.8309000000000002e+00   4.2009999999999997e-01  -2.6640000000000003e-01   2.1899999999999999e-02   1.3095000000000001e+00   4.4499999999999998e-02   5.8330000000000002e+00   4.3350000000000000e-01   4.0410000000000001e-01   1.3710000000000000e-01
   4.4100000000000000e-02   4.3999999999999997e-02   3.5171000000000001e+00   4.4869999999999999e-01  -2.7600000000000002e-01   4.3900000000000002e-02   1.3983000000000001e+00   1.5559999999999999e-01   5.5719000000000003e+00   4.7199999999999998e-01   4.8110000000000003e-01   1.2390000000000000e-01
   1.5429999999999999e-01  -2.6379999999999998e-01   3.6029000000000000e+00   4.4869999999999999e-01  -2.3790000000000000e-01   3.9500000000000000e-02   1.1096999999999999e+00   3.5580000000000001e-01   5.2236000000000002e+00   5.1049999999999995e-01   3.6559999999999998e-01   1.6370000000000001e-01
   3.0859999999999999e-01  -1.7590000000000000e-01   2.5735000000000001e+00   4.2009999999999997e-01  -3.7109999999999999e-01   3.9500000000000000e-02   1.3095000000000001e+00  -1.1119999999999999e-01   5.5719000000000003e+00   4.1420000000000001e-01   4.2340000000000000e-01   1.4599999999999999e-01
   1.3230000000000000e-01  -1.7590000000000000e-01   2.0588000000000002e+00   3.4370000000000001e-01  -3.7109999999999999e-01   3.5099999999999999e-02   1.2206999999999999e+00   1.5559999999999999e-01   5.7460000000000004e+00   4.6239999999999998e-01   4.4259999999999999e-01   1.5920000000000001e-01
  -2.1999999999999999e-02   6.6000000000000003e-02   3.0882000000000001e+00   4.9650000000000000e-01  -2.7600000000000002e-01   1.3200000000000000e-02   1.3761000000000001e+00   1.7790000000000000e-01   6.0072000000000001e+00   4.9130000000000001e-01   4.2340000000000000e-01   1.3270000000000001e-01
   1.9839999999999999e-01   2.1999999999999999e-02   3.1739999999999999e+00   3.4370000000000001e-01  -3.1400000000000000e-01   8.8000000000000005e-03   1.2873000000000001e+00   2.2239999999999999e-01   4.3529999999999998e+00   4.8159999999999997e-01   4.4259999999999999e-01   1.1500000000000000e-01
   2.4249999999999999e-01  -4.3999999999999997e-02   2.8309000000000002e+00   3.3420000000000000e-01  -3.5210000000000002e-01   6.1400000000000003e-02   1.4205000000000001e+00   1.5559999999999999e-01   5.3106999999999998e+00   5.3939999999999999e-01   4.0410000000000001e-01   1.1940000000000001e-01
   1.7630000000000001e-01  -1.0990000000000000e-01   2.6593000000000000e+00   5.0600000000000001e-01  -2.6640000000000003e-01   1.3200000000000000e-02   1.3317000000000001e+00   3.1130000000000002e-01   5.3106999999999998e+00   5.2980000000000005e-01   3.5599999999999998e-01   1.1060000000000000e-01
   2.4249999999999999e-01  -1.9789999999999999e-01   3.2597999999999998e+00   4.3919999999999998e-01  -3.0449999999999999e-01   3.0700000000000002e-02   1.3983000000000001e+00   1.3339999999999999e-01   4.8754000000000000e+00   4.7199999999999998e-01   3.9450000000000002e-01   1.2830000000000000e-01
   1.9839999999999999e-01   1.0990000000000000e-01   2.6593000000000000e+00   4.5829999999999999e-01  -2.8549999999999998e-01   6.5799999999999997e-02   1.2428999999999999e+00   0.0000000000000000e+00   4.7882999999999996e+00   5.0090000000000001e-01   4.7149999999999997e-01   1.1940000000000001e-01
   2.8649999999999998e-01  -4.3999999999999997e-02   3.2597999999999998e+00   4.0100000000000002e-01  -2.6640000000000003e-01   1.0090000000000000e-01   1.1984999999999999e+00   4.4469999999999998e-01   5.7460000000000004e+00   5.3939999999999999e-01   3.9450000000000002e-01   1.1500000000000000e-01
   1.7630000000000001e-01   1.3189999999999999e-01   2.7450999999999999e+00   4.0100000000000002e-01  -3.3310000000000001e-01   6.5799999999999997e-02   1.2206999999999999e+00   2.2200000000000001e-02   5.2236000000000002e+00   4.7199999999999998e-01   4.4259999999999999e-01   1.1500000000000000e-01
   2.1999999999999999e-02  -1.0990000000000000e-01   2.8309000000000002e+00   3.8190000000000002e-01  -2.6640000000000003e-01   4.8200000000000000e-02   1.2428999999999999e+00   2.4460000000000001e-01   5.3106999999999998e+00   4.4309999999999999e-01   5.2920000000000000e-01   1.4160000000000000e-01
   3.3060000000000000e-01  -1.0990000000000000e-01   2.2303999999999999e+00   4.3919999999999998e-01  -3.0449999999999999e-01   8.3299999999999999e-02   1.3539000000000001e+00   6.6699999999999995e-02   5.8330000000000002e+00   4.0460000000000002e-01   4.1370000000000001e-01   1.2390000000000000e-01
   5.2900000000000003e-01   0.0000000000000000e+00   2.8309000000000002e+00   6.0150000000000003e-01  -2.5690000000000002e-01   4.3900000000000002e-02   1.1540999999999999e+00   8.8900000000000007e-02   5.6589000000000000e+00   3.4680000000000000e-01   3.8490000000000002e-01   1.0620000000000000e-01
   1.7630000000000001e-01  -1.7590000000000000e-01   3.6029000000000000e+00   4.2959999999999998e-01  -3.4260000000000002e-01   1.7500000000000002e-02   1.2650999999999999e+00   3.1130000000000002e-01   5.9200999999999997e+00   5.2020000000000000e-01   4.7149999999999997e-01   1.2390000000000000e-01
  -2.1999999999999999e-02  -2.1999999999999999e-02   3.3456000000000001e+00   4.9650000000000000e-01  -2.5690000000000002e-01   3.5099999999999999e-02   1.1984999999999999e+00   2.4460000000000001e-01   6.1813000000000002e+00   3.8529999999999998e-01   4.8110000000000003e-01   1.1940000000000001e-01
   2.4249999999999999e-01   4.3999999999999997e-02   2.9165999999999999e+00   4.4869999999999999e-01  -2.8549999999999998e-01   6.5799999999999997e-02   1.3095000000000001e+00   2.2239999999999999e-01   5.3977000000000004e+00   4.5269999999999999e-01   3.9450000000000002e-01   1.0620000000000000e-01
   2.8649999999999998e-01  -8.7900000000000006e-02   3.2597999999999998e+00   2.7689999999999998e-01  -1.9980000000000001e-01   4.4000000000000003e-03   1.3983000000000001e+00   3.3350000000000002e-01   5.4847999999999999e+00   5.2020000000000000e-01   5.0029999999999997e-01   1.1060000000000000e-01
   2.2040000000000001e-01  -2.1980000000000000e-01   2.3161999999999998e+00   3.9140000000000003e-01  -2.5690000000000002e-01   4.8200000000000000e-02   1.2650999999999999e+00   3.1130000000000002e-01   5.1365999999999996e+00   5.5869999999999997e-01   5.4849999999999999e-01   1.1500000000000000e-01
   2.4249999999999999e-01   0.0000000000000000e+00   2.3161999999999998e+00   5.0600000000000001e-01  -3.1400000000000000e-01   4.8200000000000000e-02   1.2650999999999999e+00   2.8910000000000002e-01   5.9200999999999997e+00   4.4309999999999999e-01   5.1959999999999995e-01   1.3710000000000000e-01
   3.0859999999999999e-01   6.6000000000000003e-02   3.0024000000000002e+00   4.2009999999999997e-01  -3.6159999999999998e-01   8.8000000000000005e-03   1.1540999999999999e+00   3.3350000000000002e-01   5.9200999999999997e+00   5.0090000000000001e-01   4.3300000000000000e-01   1.3270000000000001e-01
   1.3230000000000000e-01   1.0990000000000000e-01   3.1739999999999999e+00   4.4869999999999999e-01  -3.1400000000000000e-01   1.0960000000000000e-01   1.2873000000000001e+00   1.1119999999999999e-01   5.1365999999999996e+00   4.9130000000000001e-01   4.2340000000000000e-01   1.5920000000000001e-01
   2.4249999999999999e-01  -6.6000000000000003e-02   3.0882000000000001e+00   4.2959999999999998e-01  -4.5679999999999998e-01   3.0700000000000002e-02   1.1762999999999999e+00   2.4460000000000001e-01   5.3977000000000004e+00   4.5269999999999999e-01   3.7530000000000002e-01   1.5479999999999999e-01
   6.6100000000000006e-02  -1.5390000000000001e-01   2.7450999999999999e+00   4.4869999999999999e-01  -2.9499999999999998e-01   6.5799999999999997e-02   1.3983000000000001e+00   2.8910000000000002e-01   5.9200999999999997e+00   4.9130000000000001e-01   3.7530000000000002e-01   1.5040000000000001e-01
   1.7630000000000001e-01  -1.9789999999999999e-01   3.0024000000000002e+00   5.2510000000000001e-01  -2.5690000000000002e-01   4.3900000000000002e-02   1.3317000000000001e+00   3.5580000000000001e-01   5.2236000000000002e+00   5.2980000000000005e-01   4.1370000000000001e-01   1.3710000000000000e-01
  -4.4100000000000000e-02  -1.3189999999999999e-01   3.1739999999999999e+00   4.2009999999999997e-01  -3.1400000000000000e-01   6.5799999999999997e-02   1.2650999999999999e+00   8.8900000000000007e-02   5.3977000000000004e+00   5.2020000000000000e-01   4.4259999999999999e-01   1.3710000000000000e-01
   1.7630000000000001e-01  -6.6000000000000003e-02   3.2597999999999998e+00   4.3919999999999998e-01  -3.4260000000000002e-01   5.7000000000000002e-02   1.4205000000000001e+00   1.1119999999999999e-01   5.6589000000000000e+00   4.8159999999999997e-01   3.6559999999999998e-01   8.8499999999999995e-02
   2.2040000000000001e-01   2.6379999999999998e-01   2.4876999999999998e+00   5.0600000000000001e-01  -2.0930000000000001e-01   4.3900000000000002e-02   1.2428999999999999e+00   2.6679999999999998e-01   5.3977000000000004e+00   4.6239999999999998e-01   3.9450000000000002e-01   1.4160000000000000e-01
   2.4249999999999999e-01  -4.3999999999999997e-02   3.0024000000000002e+00   4.0100000000000002e-01  -2.2839999999999999e-01   1.2280000000000001e-01   1.4427000000000001e+00   2.6679999999999998e-01   5.3106999999999998e+00   4.9130000000000001e-01   2.6939999999999997e-01   9.2899999999999996e-02
  -4.4100000000000000e-02   1.0990000000000000e-01   1.9730000000000001e+00   4.5829999999999999e-01  -3.1400000000000000e-01   3.9500000000000000e-02   1.1096999999999999e+00   2.6679999999999998e-01   6.0072000000000001e+00   4.2380000000000001e-01   4.2340000000000000e-01   1.3270000000000001e-01
   1.1020000000000001e-01  -1.0990000000000000e-01   2.6593000000000000e+00   5.3469999999999995e-01  -3.4260000000000002e-01   4.3900000000000002e-02   1.3539000000000001e+00   2.6679999999999998e-01   6.5294999999999996e+00   4.2380000000000001e-01   3.3679999999999999e-01   1.3710000000000000e-01
   1.3230000000000000e-01  -2.6379999999999998e-01   2.2303999999999999e+00   4.2009999999999997e-01  -2.4740000000000001e-01   8.7700000000000000e-02   1.1762999999999999e+00   3.3350000000000002e-01   6.0941999999999998e+00   4.3350000000000000e-01   4.0410000000000001e-01   1.3710000000000000e-01
   1.3230000000000000e-01  -8.7900000000000006e-02   2.8309000000000002e+00   4.7739999999999999e-01  -2.8549999999999998e-01   4.8200000000000000e-02   1.3983000000000001e+00   2.2239999999999999e-01   4.7882999999999996e+00   4.3350000000000000e-01   4.6189999999999998e-01   1.3270000000000001e-01
   2.2040000000000001e-01  -1.3189999999999999e-01   3.0882000000000001e+00   4.3919999999999998e-01  -2.8549999999999998e-01   3.5099999999999999e-02   1.4427000000000001e+00   1.7790000000000000e-01   5.6589000000000000e+00   3.4680000000000000e-01   5.1959999999999995e-01   1.1940000000000001e-01
   6.6100000000000006e-02   8.7900000000000006e-02   3.1739999999999999e+00   3.8190000000000002e-01  -2.8549999999999998e-01   1.0520000000000000e-01   1.2650999999999999e+00   2.6679999999999998e-01   4.8754000000000000e+00   5.3939999999999999e-01   4.8110000000000003e-01   1.1500000000000000e-01
   2.2040000000000001e-01  -1.9789999999999999e-01   2.5735000000000001e+00   4.6779999999999999e-01  -3.3310000000000001e-01   2.6300000000000000e-02   1.4205000000000001e+00   4.6689999999999998e-01   5.5719000000000003e+00   4.4309999999999999e-01   4.4259999999999999e-01   1.3710000000000000e-01
   1.7630000000000001e-01  -2.6379999999999998e-01   3.0024000000000002e+00   4.6779999999999999e-01  -1.9030000000000000e-01   6.1400000000000003e-02   1.3317000000000001e+00   3.1130000000000002e-01   5.9200999999999997e+00   4.7199999999999998e-01   5.1000000000000001e-01   1.2830000000000000e-01
   1.9839999999999999e-01  -1.0990000000000000e-01   2.6593000000000000e+00   5.8240000000000003e-01  -2.3790000000000000e-01   4.8200000000000000e-02   1.2873000000000001e+00   3.5580000000000001e-01   4.5270999999999999e+00   4.3350000000000000e-01   5.0029999999999997e-01   9.2899999999999996e-02
   1.7630000000000001e-01  -1.0990000000000000e-01   2.4018999999999999e+00   4.8690000000000000e-01  -2.9499999999999998e-01   9.6500000000000002e-02   1.2873000000000001e+00   3.1130000000000002e-01   5.2236000000000002e+00   4.6239999999999998e-01   5.3879999999999995e-01   1.3270000000000001e-01
   2.4249999999999999e-01   2.1999999999999999e-02   3.8603000000000001e+00   3.8190000000000002e-01  -2.6640000000000003e-01   3.9500000000000000e-02   1.3983000000000001e+00   1.1119999999999999e-01   5.9200999999999997e+00   4.1420000000000001e-01   3.8490000000000002e-01   1.5479999999999999e-01
   1.7630000000000001e-01  -4.3999999999999997e-02   2.4876999999999998e+00   3.7240000000000001e-01  -2.1890000000000001e-01   6.5799999999999997e-02   1.3095000000000001e+00   3.3350000000000002e-01   5.6589000000000000e+00   4.5269999999999999e-01   3.5599999999999998e-01   1.5040000000000001e-01
   3.5270000000000001e-01  -1.3189999999999999e-01   3.0882000000000001e+00   3.7240000000000001e-01  -3.0449999999999999e-01   8.3299999999999999e-02   1.4871000000000001e+00   2.8910000000000002e-01   5.6589000000000000e+00   5.2980000000000005e-01   4.1370000000000001e-01   1.3710000000000000e-01
  -4.4100000000000000e-02  -2.1980000000000000e-01   2.5735000000000001e+00   3.9140000000000003e-01  -3.8059999999999999e-01   8.8000000000000005e-03   1.2428999999999999e+00   1.5559999999999999e-01   5.3977000000000004e+00   5.2020000000000000e-01   2.9830000000000001e-01   1.4160000000000000e-01
   2.6450000000000001e-01  -2.1999999999999999e-02   2.4876999999999998e+00   5.2510000000000001e-01  -3.0449999999999999e-01   5.7000000000000002e-02   1.2873000000000001e+00   2.8910000000000002e-01   4.8754000000000000e+00   4.5269999999999999e-01   3.6559999999999998e-01   1.6370000000000001e-01
   1.9839999999999999e-01  -2.6379999999999998e-01   2.5735000000000001e+00   3.7240000000000001e-01  -3.3310000000000001e-01   6.5799999999999997e-02   1.4649000000000001e+00   1.1119999999999999e-01   5.1365999999999996e+00   3.9489999999999997e-01   5.1959999999999995e-01   1.3270000000000001e-01
   2.1999999999999999e-02  -4.3999999999999997e-02   2.4876999999999998e+00   3.9140000000000003e-01  -3.0449999999999999e-01   3.5099999999999999e-02   1.4649000000000001e+00   4.6689999999999998e-01   6.0072000000000001e+00   5.6830000000000003e-01   4.7149999999999997e-01   1.3270000000000001e-01
   2.6450000000000001e-01  -4.3999999999999997e-02   2.7450999999999999e+00   4.4869999999999999e-01  -2.5690000000000002e-01   4.8200000000000000e-02   1.2873000000000001e+00   1.5559999999999999e-01   5.1365999999999996e+00   4.9130000000000001e-01   4.2340000000000000e-01   1.2830000000000000e-01
   1.5429999999999999e-01  -1.9789999999999999e-01   2.4876999999999998e+00   5.6330000000000002e-01  -2.1890000000000001e-01   2.1899999999999999e-02   1.1762999999999999e+00   1.7790000000000000e-01   5.5719000000000003e+00   4.7199999999999998e-01   4.0410000000000001e-01   8.8499999999999995e-02
  -1.3230000000000000e-01   6.6000000000000003e-02   3.6886999999999999e+00   3.9140000000000003e-01  -3.2350000000000001e-01   4.3900000000000002e-02   1.4871000000000001e+00   2.4460000000000001e-01   5.9200999999999997e+00   5.5869999999999997e-01   4.6189999999999998e-01   1.3270000000000001e-01
   2.4249999999999999e-01   1.3189999999999999e-01   2.8309000000000002e+00   3.9140000000000003e-01  -2.9499999999999998e-01   5.7000000000000002e-02   1.2428999999999999e+00   3.1130000000000002e-01   5.0495000000000001e+00   4.9130000000000001e-01   4.4259999999999999e-01   1.4599999999999999e-01
   1.5429999999999999e-01  -1.3189999999999999e-01   3.2597999999999998e+00   4.3919999999999998e-01  -2.7600000000000002e-01   1.3200000000000000e-02   1.2650999999999999e+00   4.4499999999999998e-02   5.0495000000000001e+00   4.7199999999999998e-01   3.4639999999999999e-01   1.1500000000000000e-01
   2.4249999999999999e-01   1.7590000000000000e-01   3.7745000000000002e+00   4.0100000000000002e-01  -3.7109999999999999e-01   5.7000000000000002e-02   1.0653999999999999e+00   4.0020000000000000e-01   5.1365999999999996e+00   5.1049999999999995e-01   5.1000000000000001e-01   1.3270000000000001e-01
   1.3230000000000000e-01  -6.6000000000000003e-02   3.0024000000000002e+00   3.6280000000000001e-01  -3.3310000000000001e-01   4.3900000000000002e-02   1.4427000000000001e+00   6.6699999999999995e-02   5.5719000000000003e+00   4.4309999999999999e-01   4.6189999999999998e-01   1.1940000000000001e-01
  -2.1999999999999999e-02   8.7900000000000006e-02   2.7450999999999999e+00   3.7240000000000001e-01  -2.7600000000000002e-01   3.5099999999999999e-02   1.2428999999999999e+00   2.6679999999999998e-01   5.2236000000000002e+00   4.1420000000000001e-01   5.2920000000000000e-01   9.7299999999999998e-02
   1.5429999999999999e-01  -1.3189999999999999e-01   2.9165999999999999e+00   4.3919999999999998e-01  -1.8079999999999999e-01   2.6300000000000000e-02   1.3317000000000001e+00   4.4469999999999998e-01   5.3106999999999998e+00   4.2380000000000001e-01   4.9070000000000003e-01   1.2390000000000000e-01
   1.7630000000000001e-01   1.9789999999999999e-01   3.1739999999999999e+00   4.6779999999999999e-01  -2.5690000000000002e-01   6.1400000000000003e-02   1.3761000000000001e+00   4.6689999999999998e-01   5.3977000000000004e+00   5.2980000000000005e-01   4.4259999999999999e-01   1.4599999999999999e-01
   8.8200000000000001e-02   4.3999999999999997e-02   2.6593000000000000e+00   5.2510000000000001e-01  -2.2839999999999999e-01   5.2600000000000001e-02   1.4205000000000001e+00   1.5559999999999999e-01   5.1365999999999996e+00   4.5269999999999999e-01   3.6559999999999998e-01   1.0170000000000000e-01
   8.8200000000000001e-02   8.7900000000000006e-02   2.7450999999999999e+00   4.3919999999999998e-01  -2.9499999999999998e-01   6.1400000000000003e-02   1.3095000000000001e+00   1.1119999999999999e-01   5.2236000000000002e+00   4.4309999999999999e-01   4.7149999999999997e-01   1.0620000000000000e-01
   1.7630000000000001e-01  -1.7590000000000000e-01   3.2597999999999998e+00   4.3919999999999998e-01  -2.3790000000000000e-01   6.1400000000000003e-02   1.1318999999999999e+00   2.0010000000000000e-01   5.6589000000000000e+00   5.9719999999999995e-01   4.4259999999999999e-01   7.5200000000000003e-02
   8.8200000000000001e-02  -2.1980000000000000e-01   2.3161999999999998e+00   5.0600000000000001e-01  -3.6159999999999998e-01   2.6300000000000000e-02   1.1762999999999999e+00   2.8910000000000002e-01   5.5719000000000003e+00   4.8159999999999997e-01   3.0790000000000001e-01   1.5040000000000001e-01
   1.7630000000000001e-01  -4.3999999999999997e-02   3.3456000000000001e+00   4.2959999999999998e-01  -2.8549999999999998e-01   4.8200000000000000e-02   1.2428999999999999e+00   1.3339999999999999e-01   5.0495000000000001e+00   4.3350000000000000e-01   3.2710000000000000e-01   1.5479999999999999e-01
   1.7630000000000001e-01  -1.5390000000000001e-01   3.2597999999999998e+00   3.9140000000000003e-01  -3.0449999999999999e-01   5.7000000000000002e-02   1.1984999999999999e+00   2.0010000000000000e-01   5.6589000000000000e+00   4.9130000000000001e-01   4.2340000000000000e-01   1.1500000000000000e-01
   1.5429999999999999e-01  -4.3999999999999997e-02   3.2597999999999998e+00   4.1049999999999998e-01  -2.2839999999999999e-01  -4.8200000000000000e-02   1.2428999999999999e+00   1.5559999999999999e-01   6.0072000000000001e+00   4.5269999999999999e-01   4.3300000000000000e-01   1.3710000000000000e-01
   1.9839999999999999e-01  -4.3999999999999997e-02   3.1739999999999999e+00   4.2009999999999997e-01  -3.5210000000000002e-01   3.5099999999999999e-02   1.2428999999999999e+00   1.5559999999999999e-01   4.9623999999999997e+00   4.2380000000000001e-01   4.2340000000000000e-01   1.8579999999999999e-01
   6.6100000000000006e-02  -1.7590000000000000e-01   2.9165999999999999e+00   4.2959999999999998e-01  -2.7600000000000002e-01   5.2600000000000001e-02   1.3095000000000001e+00   2.8910000000000002e-01   5.8330000000000002e+00   5.1049999999999995e-01   4.2340000000000000e-01   1.2830000000000000e-01
   8.8200000000000001e-02  -4.3999999999999997e-02   2.4876999999999998e+00   4.7739999999999999e-01  -3.4260000000000002e-01   8.7700000000000000e-02   1.3317000000000001e+00   8.8900000000000007e-02   5.1365999999999996e+00   5.2980000000000005e-01   4.2340000000000000e-01   1.0170000000000000e-01
   1.5429999999999999e-01  -2.1999999999999999e-02   2.8309000000000002e+00   5.0600000000000001e-01  -2.3790000000000000e-01   5.7000000000000002e-02   1.1984999999999999e+00   3.1130000000000002e-01   5.0495000000000001e+00   3.8529999999999998e-01   4.1370000000000001e-01   1.3270000000000001e-01
  -4.4100000000000000e-02  -3.7369999999999998e-01   2.9165999999999999e+00   4.2959999999999998e-01  -2.2839999999999999e-01   4.4000000000000003e-03   1.2428999999999999e+00   4.4469999999999998e-01   5.3106999999999998e+00   4.8159999999999997e-01   4.8110000000000003e-01   1.4599999999999999e-01
   1.5429999999999999e-01  -1.9789999999999999e-01   3.5171000000000001e+00   4.2009999999999997e-01  -2.3790000000000000e-01   6.1400000000000003e-02   1.2873000000000001e+00   8.8900000000000007e-02   5.3977000000000004e+00   4.4309999999999999e-01   4.0410000000000001e-01   1.6810000000000000e-01
   3.7469999999999998e-01  -4.3999999999999997e-02   2.6593000000000000e+00   3.8190000000000002e-01  -2.1890000000000001e-01   3.5099999999999999e-02   1.1096999999999999e+00   1.3339999999999999e-01   5.8330000000000002e+00   4.4309999999999999e-01   3.9450000000000002e-01   1.7249999999999999e-01
   1.9839999999999999e-01   1.0990000000000000e-01   2.8309000000000002e+00   5.1559999999999995e-01  -2.9499999999999998e-01   8.7700000000000000e-02   1.2428999999999999e+00   1.5559999999999999e-01   5.3977000000000004e+00   4.7199999999999998e-01   4.3300000000000000e-01   1.3270000000000001e-01
   2.1999999999999999e-02  -3.2979999999999998e-01   3.4314000000000000e+00   4.2959999999999998e-01  -3.6159999999999998e-01   1.2720000000000001e-01   1.2873000000000001e+00   2.2239999999999999e-01   4.7012999999999998e+00   5.2020000000000000e-01   4.2340000000000000e-01   1.3710000000000000e-01
  -4.4100000000000000e-02  -1.7590000000000000e-01   3.2597999999999998e+00   3.8190000000000002e-01  -3.7109999999999999e-01   7.4499999999999997e-02   1.1540999999999999e+00   1.3339999999999999e-01   5.8330000000000002e+00   4.9130000000000001e-01   4.4259999999999999e-01   1.1060000000000000e-01
   3.5270000000000001e-01  -8.7900000000000006e-02   3.0024000000000002e+00   4.2009999999999997e-01  -3.1400000000000000e-01   1.0960000000000000e-01   1.4427000000000001e+00   4.4499999999999998e-02   5.3977000000000004e+00   4.7199999999999998e-01   4.8110000000000003e-01   9.7299999999999998e-02
   1.5429999999999999e-01  -4.3999999999999997e-02   2.8309000000000002e+00   3.9140000000000003e-01  -2.6640000000000003e-01   7.4499999999999997e-02   1.2873000000000001e+00   1.7790000000000000e-01   5.0495000000000001e+00   4.7199999999999998e-01   4.1370000000000001e-01   1.2830000000000000e-01
   1.7630000000000001e-01  -1.5390000000000001e-01   3.3456000000000001e+00   3.9140000000000003e-01  -2.6640000000000003e-01   2.1899999999999999e-02   1.3095000000000001e+00   3.5580000000000001e-01   4.9623999999999997e+00   4.5269999999999999e-01   4.9070000000000003e-01   1.5920000000000001e-01
   1.7630000000000001e-01   4.3999999999999997e-02   3.0024000000000002e+00   4.3919999999999998e-01  -2.6640000000000003e-01   3.5099999999999999e-02   1.3983000000000001e+00   0.0000000000000000e+00   5.0495000000000001e+00   5.4910000000000003e-01   3.9450000000000002e-01   1.4160000000000000e-01
   2.2040000000000001e-01  -1.7590000000000000e-01   2.8309000000000002e+00   4.1049999999999998e-01  -2.1890000000000001e-01   4.3900000000000002e-02   1.4871000000000001e+00   1.5559999999999999e-01   5.6589000000000000e+00   5.1049999999999995e-01   5.0029999999999997e-01   1.1060000000000000e-01
   4.4100000000000000e-02  -1.5390000000000001e-01   3.1739999999999999e+00   4.6779999999999999e-01  -1.9980000000000001e-01   5.2600000000000001e-02   1.4205000000000001e+00   2.8910000000000002e-01   5.2236000000000002e+00   4.7199999999999998e-01   4.3300000000000000e-01   1.4599999999999999e-01
   3.5270000000000001e-01  -1.9789999999999999e-01   3.4314000000000000e+00   4.7739999999999999e-01  -3.1400000000000000e-01   2.6300000000000000e-02   1.2873000000000001e+00   1.5559999999999999e-01   5.1365999999999996e+00   4.2380000000000001e-01   4.3300000000000000e-01   9.2899999999999996e-02
   3.3060000000000000e-01  -1.0990000000000000e-01   3.1739999999999999e+00   4.8690000000000000e-01  -2.3790000000000000e-01   5.2600000000000001e-02   1.4205000000000001e+00   3.1130000000000002e-01   5.8330000000000002e+00   4.5269999999999999e-01   3.8490000000000002e-01   1.4599999999999999e-01
   2.8649999999999998e-01  -4.3999999999999997e-02   2.5735000000000001e+00   4.2009999999999997e-01  -2.8549999999999998e-01   6.5799999999999997e-02   1.3317000000000001e+00   1.1119999999999999e-01   4.7882999999999996e+00   4.4309999999999999e-01   4.6189999999999998e-01   1.3710000000000000e-01
   1.9839999999999999e-01  -8.7900000000000006e-02   2.9165999999999999e+00   4.1049999999999998e-01  -3.3310000000000001e-01   7.0199999999999999e-02   1.3095000000000001e+00   1.7790000000000000e-01   5.1365999999999996e+00   5.2020000000000000e-01   4.1370000000000001e-01   1.1060000000000000e-01
   2.1999999999999999e-02  -1.3189999999999999e-01   2.3161999999999998e+00   5.0600000000000001e-01  -3.5210000000000002e-01   2.6300000000000000e-02   1.2206999999999999e+00   3.1130000000000002e-01   6.0072000000000001e+00   4.9130000000000001e-01   4.5219999999999999e-01   1.3270000000000001e-01
   1.3230000000000000e-01  -1.9789999999999999e-01   2.8309000000000002e+00   4.2009999999999997e-01  -2.5690000000000002e-01   5.7000000000000002e-02   1.3317000000000001e+00   6.6699999999999995e-02   5.7460000000000004e+00   4.5269999999999999e-01   4.9070000000000003e-01   1.2390000000000000e-01
   0.0000000000000000e+00   8.7900000000000006e-02   2.1446000000000001e+00   3.6280000000000001e-01  -2.9499999999999998e-01   6.1400000000000003e-02   1.2428999999999999e+00   4.4469999999999998e-01   5.0495000000000001e+00   5.0090000000000001e-01   4.9070000000000003e-01   1.4599999999999999e-01
   2.2040000000000001e-01  -2.1980000000000000e-01   2.9165999999999999e+00   4.8690000000000000e-01  -3.1400000000000000e-01   7.0199999999999999e-02   1.2650999999999999e+00   3.5580000000000001e-01   5.3977000000000004e+00   5.3939999999999999e-01   4.5219999999999999e-01   1.2390000000000000e-01
   1.5429999999999999e-01   4.3999999999999997e-02   2.2303999999999999e+00   5.0600000000000001e-01  -2.8549999999999998e-01   4.4000000000000003e-03   1.2206999999999999e+00   3.1130000000000002e-01   5.0495000000000001e+00   4.8159999999999997e-01   4.3300000000000000e-01   7.9600000000000004e-02
   2.2040000000000001e-01  -1.5390000000000001e-01   3.4314000000000000e+00   3.5330000000000000e-01  -2.3790000000000000e-01   4.8200000000000000e-02   1.5093000000000001e+00   3.5580000000000001e-01   5.9200999999999997e+00   4.6239999999999998e-01   5.3879999999999995e-01   1.3270000000000001e-01
   2.1999999999999999e-02  -4.3999999999999997e-02   2.8309000000000002e+00   5.2510000000000001e-01  -2.9499999999999998e-01   3.5099999999999999e-02   1.3761000000000001e+00   2.2239999999999999e-01   5.9200999999999997e+00   5.6830000000000003e-01   4.4259999999999999e-01   9.7299999999999998e-02
   2.2040000000000001e-01  -1.0990000000000000e-01   2.4876999999999998e+00   4.1049999999999998e-01  -3.6159999999999998e-01   7.4499999999999997e-02   1.4427000000000001e+00   2.0010000000000000e-01   5.2236000000000002e+00   5.2020000000000000e-01   3.7530000000000002e-01   1.3710000000000000e-01
   1.5429999999999999e-01   4.3999999999999997e-02   2.9165999999999999e+00   4.3919999999999998e-01  -2.4740000000000001e-01   9.2100000000000001e-02   1.4205000000000001e+00   0.0000000000000000e+00   4.7882999999999996e+00   5.0090000000000001e-01   4.6189999999999998e-01   1.3270000000000001e-01
   6.6100000000000006e-02  -1.7590000000000000e-01   2.7450999999999999e+00   4.2959999999999998e-01  -3.1400000000000000e-01   7.4499999999999997e-02   1.3761000000000001e+00   2.2239999999999999e-01   5.1365999999999996e+00   4.6239999999999998e-01   4.0410000000000001e-01   8.8499999999999995e-02
   1.1020000000000001e-01  -1.0990000000000000e-01   2.6593000000000000e+00   4.2959999999999998e-01  -3.0449999999999999e-01   5.2600000000000001e-02   1.2873000000000001e+00   2.2239999999999999e-01   5.4847999999999999e+00   4.4309999999999999e-01   4.6189999999999998e-01   1.3270000000000001e-01
   1.5429999999999999e-01  -2.1980000000000000e-01   2.5735000000000001e+00   3.6280000000000001e-01  -2.7600000000000002e-01   2.1899999999999999e-02   1.3983000000000001e+00   1.5559999999999999e-01   4.8754000000000000e+00   4.2380000000000001e-01   3.9450000000000002e-01   1.2390000000000000e-01
   1.5429999999999999e-01  -8.7900000000000006e-02   2.7450999999999999e+00   4.3919999999999998e-01  -2.9499999999999998e-01   5.7000000000000002e-02   1.5758000000000001e+00   2.4460000000000001e-01   5.2236000000000002e+00   5.0090000000000001e-01   5.4849999999999999e-01   7.5200000000000003e-02
   1.3230000000000000e-01  -6.6000000000000003e-02   2.6593000000000000e+00   3.8190000000000002e-01  -3.1400000000000000e-01   7.8899999999999998e-02   1.2428999999999999e+00   2.2239999999999999e-01   5.9200999999999997e+00   5.0090000000000001e-01   3.8490000000000002e-01   1.3270000000000001e-01
   1.7630000000000001e-01   0.0000000000000000e+00   3.6886999999999999e+00   4.4869999999999999e-01  -2.4740000000000001e-01   4.4000000000000003e-03   1.2206999999999999e+00   1.1119999999999999e-01   5.6589000000000000e+00   5.2980000000000005e-01   4.9070000000000003e-01   1.4160000000000000e-01
   1.3230000000000000e-01  -3.0780000000000002e-01   3.1739999999999999e+00   4.1049999999999998e-01  -2.5690000000000002e-01   4.3900000000000002e-02   1.2206999999999999e+00   2.6679999999999998e-01   5.9200999999999997e+00   4.6239999999999998e-01   4.6189999999999998e-01   1.5479999999999999e-01
   1.7630000000000001e-01  -1.0990000000000000e-01   2.7450999999999999e+00   4.3919999999999998e-01  -2.7600000000000002e-01   8.7700000000000000e-02   1.1984999999999999e+00   2.4460000000000001e-01   5.0495000000000001e+00   4.2380000000000001e-01   4.2340000000000000e-01   1.1500000000000000e-01
   1.7630000000000001e-01   6.6000000000000003e-02   2.8309000000000002e+00   4.3919999999999998e-01  -3.1400000000000000e-01   6.5799999999999997e-02   1.3761000000000001e+00   3.3350000000000002e-01   5.0495000000000001e+00   4.2380000000000001e-01   3.7530000000000002e-01   1.2830000000000000e-01
   1.9839999999999999e-01  -4.3999999999999997e-02   2.6593000000000000e+00   4.5829999999999999e-01  -3.3310000000000001e-01   7.8899999999999998e-02   1.2206999999999999e+00   2.4460000000000001e-01   5.0495000000000001e+00   4.9130000000000001e-01   4.8110000000000003e-01   1.2830000000000000e-01
   1.5429999999999999e-01  -8.7900000000000006e-02   3.2597999999999998e+00   3.5330000000000000e-01  -3.4260000000000002e-01   1.1400000000000000e-01   1.3095000000000001e+00   1.1119999999999999e-01   5.3106999999999998e+00   4.5269999999999999e-01   3.6559999999999998e-01   1.1060000000000000e-01
   1.3230000000000000e-01  -1.9789999999999999e-01   2.7450999999999999e+00   4.3919999999999998e-01  -3.1400000000000000e-01   8.3299999999999999e-02   1.1540999999999999e+00   1.1119999999999999e-01   5.2236000000000002e+00   4.3350000000000000e-01   4.2340000000000000e-01   1.0620000000000000e-01
   1.7630000000000001e-01  -2.6379999999999998e-01   3.0882000000000001e+00   3.7240000000000001e-01  -3.1400000000000000e-01  -4.4000000000000003e-03   1.3317000000000001e+00   2.8910000000000002e-01   5.6589000000000000e+00   4.9130000000000001e-01   3.9450000000000002e-01   1.4599999999999999e-01
   2.4249999999999999e-01  -1.0990000000000000e-01   2.4876999999999998e+00   4.4869999999999999e-01  -3.5210000000000002e-01   5.2600000000000001e-02   1.4205000000000001e+00   2.4460000000000001e-01   5.3106999999999998e+00   4.7199999999999998e-01   3.8490000000000002e-01   1.3270000000000001e-01
   2.8649999999999998e-01  -6.6000000000000003e-02   2.7450999999999999e+00   5.0600000000000001e-01  -2.7600000000000002e-01   7.8899999999999998e-02   1.5093000000000001e+00   2.2239999999999999e-01   4.7882999999999996e+00   4.6239999999999998e-01   4.4259999999999999e-01   1.0170000000000000e-01
   8.8200000000000001e-02  -2.1980000000000000e-01   2.8309000000000002e+00   4.3919999999999998e-01  -3.2350000000000001e-01   3.9500000000000000e-02   1.4871000000000001e+00   1.3339999999999999e-01   4.7882999999999996e+00   4.3350000000000000e-01   4.4259999999999999e-01   9.2899999999999996e-02
   2.6450000000000001e-01  -3.0780000000000002e-01   3.3456000000000001e+00   3.4370000000000001e-01  -3.3310000000000001e-01   0.0000000000000000e+00   1.2428999999999999e+00   2.8910000000000002e-01   4.8754000000000000e+00   4.6239999999999998e-01   3.9450000000000002e-01   1.1060000000000000e-01
   1.1020000000000001e-01   0.0000000000000000e+00   2.9165999999999999e+00   3.7240000000000001e-01  -3.3310000000000001e-01   3.9500000000000000e-02   1.1984999999999999e+00   1.3339999999999999e-01   5.2236000000000002e+00   5.2980000000000005e-01   4.1370000000000001e-01   1.4160000000000000e-01
   1.1020000000000001e-01   1.3189999999999999e-01   2.4876999999999998e+00   4.5829999999999999e-01  -3.6159999999999998e-01   3.0700000000000002e-02   1.3095000000000001e+00   4.0020000000000000e-01   5.2236000000000002e+00   5.1049999999999995e-01   4.3300000000000000e-01   1.5040000000000001e-01
   2.8649999999999998e-01  -1.5390000000000001e-01   2.2303999999999999e+00   3.9140000000000003e-01  -2.5690000000000002e-01   5.2600000000000001e-02   1.3761000000000001e+00   2.0010000000000000e-01   5.3106999999999998e+00   4.2380000000000001e-01   4.8110000000000003e-01   1.2390000000000000e-01
   8.8200000000000001e-02  -1.7590000000000000e-01   3.3456000000000001e+00   3.8190000000000002e-01  -3.0449999999999999e-01   7.8899999999999998e-02   1.2650999999999999e+00   3.5580000000000001e-01   5.9200999999999997e+00   5.0090000000000001e-01   3.5599999999999998e-01   1.1940000000000001e-01
  -6.6100000000000006e-02  -2.1999999999999999e-02   3.1739999999999999e+00   4.0100000000000002e-01  -2.5690000000000002e-01   5.2600000000000001e-02   1.3539000000000001e+00   2.2200000000000001e-02   6.0941999999999998e+00   4.1420000000000001e-01   5.6769999999999998e-01   1.5479999999999999e-01
  -4.4100000000000000e-02   1.0990000000000000e-01   1.9730000000000001e+00   4.0100000000000002e-01  -2.8549999999999998e-01   1.1400000000000000e-01   1.3539000000000001e+00   2.8910000000000002e-01   5.2236000000000002e+00   4.5269999999999999e-01   4.6189999999999998e-01   1.1940000000000001e-01
   1.5429999999999999e-01  -8.7900000000000006e-02   2.6593000000000000e+00   4.2009999999999997e-01  -2.4740000000000001e-01   4.8200000000000000e-02   1.2873000000000001e+00   3.7800000000000000e-01   5.8330000000000002e+00   5.2980000000000005e-01   5.5810000000000004e-01   1.0170000000000000e-01
   8.8200000000000001e-02  -4.3999999999999997e-02   3.4314000000000000e+00   4.7739999999999999e-01  -3.1400000000000000e-01   7.0199999999999999e-02   1.3761000000000001e+00   2.2200000000000001e-02   5.5719000000000003e+00   3.6599999999999999e-01   3.9450000000000002e-01   1.1500000000000000e-01
  -4.4100000000000000e-02   1.0990000000000000e-01   3.0882000000000001e+00   4.8690000000000000e-01  -2.8549999999999998e-01   3.9500000000000000e-02   1.2650999999999999e+00   1.3339999999999999e-01   5.3977000000000004e+00   5.0090000000000001e-01   4.1370000000000001e-01   9.7299999999999998e-02
   8.8200000000000001e-02  -1.9789999999999999e-01   3.5171000000000001e+00   4.3919999999999998e-01  -2.9499999999999998e-01   9.2100000000000001e-02   1.3539000000000001e+00   1.7790000000000000e-01   5.4847999999999999e+00   3.8529999999999998e-01   5.1000000000000001e-01   1.1940000000000001e-01
   2.1999999999999999e-02  -1.7590000000000000e-01   3.0024000000000002e+00   3.5330000000000000e-01  -2.7600000000000002e-01   0.0000000000000000e+00   1.2650999999999999e+00   1.1119999999999999e-01   5.0495000000000001e+00   4.6239999999999998e-01   4.3300000000000000e-01   1.3710000000000000e-01
   4.4100000000000000e-02  -1.0990000000000000e-01   2.7450999999999999e+00   5.2510000000000001e-01  -2.6640000000000003e-01   9.2100000000000001e-02   1.1984999999999999e+00   1.1119999999999999e-01   4.9623999999999997e+00   4.6239999999999998e-01   3.9450000000000002e-01   8.8499999999999995e-02
   5.7310000000000005e-01  -2.1999999999999999e-02   2.9165999999999999e+00   3.2460000000000000e-01  -2.5690000000000002e-01   4.3900000000000002e-02   1.2873000000000001e+00   8.8900000000000007e-02   5.6589000000000000e+00   5.2020000000000000e-01   4.2340000000000000e-01   1.2390000000000000e-01
   8.8200000000000001e-02  -8.7900000000000006e-02   2.7450999999999999e+00   4.6779999999999999e-01  -3.5210000000000002e-01   1.0090000000000000e-01   1.3983000000000001e+00   2.2239999999999999e-01   4.4401000000000002e+00   5.3939999999999999e-01   3.9450000000000002e-01   1.7249999999999999e-01
   2.1999999999999999e-02   4.3999999999999997e-02   2.5735000000000001e+00   4.5829999999999999e-01  -2.3790000000000000e-01   9.6500000000000002e-02   1.3983000000000001e+00   2.4460000000000001e-01   5.6589000000000000e+00   5.2020000000000000e-01   4.5219999999999999e-01   1.1940000000000001e-01
   2.2040000000000001e-01  -3.7369999999999998e-01   2.0588000000000002e+00   3.0549999999999999e-01  -2.6640000000000003e-01   6.1400000000000003e-02   1.3317000000000001e+00   2.4460000000000001e-01   5.6589000000000000e+00   5.0090000000000001e-01   4.6189999999999998e-01   1.1060000000000000e-01
   2.8649999999999998e-01  -2.1980000000000000e-01   3.4314000000000000e+00   4.3919999999999998e-01  -3.1400000000000000e-01   6.1400000000000003e-02   1.3983000000000001e+00   3.3350000000000002e-01   6.0072000000000001e+00   5.2020000000000000e-01   4.7149999999999997e-01   7.5200000000000003e-02
   3.3060000000000000e-01  -2.1999999999999999e-02   3.0024000000000002e+00   4.9650000000000000e-01  -2.3790000000000000e-01   3.0700000000000002e-02   1.2650999999999999e+00   3.7800000000000000e-01   4.5270999999999999e+00   3.9489999999999997e-01   3.0790000000000001e-01   1.7690000000000000e-01
   1.3230000000000000e-01  -4.3999999999999997e-02   3.2597999999999998e+00   4.9650000000000000e-01  -2.9499999999999998e-01   4.4000000000000003e-03   1.3761000000000001e+00   1.5559999999999999e-01   5.2236000000000002e+00   4.4309999999999999e-01   4.0410000000000001e-01   1.4160000000000000e-01
  -2.1999999999999999e-02   6.6000000000000003e-02   3.2597999999999998e+00   5.2510000000000001e-01  -2.5690000000000002e-01   2.1899999999999999e-02   1.2206999999999999e+00   2.8910000000000002e-01   4.7012999999999998e+00   4.3350000000000000e-01   3.8490000000000002e-01   1.0620000000000000e-01
   3.0859999999999999e-01  -1.9789999999999999e-01   2.4018999999999999e+00   5.1559999999999995e-01  -3.2350000000000001e-01   3.9500000000000000e-02   1.4205000000000001e+00   1.1119999999999999e-01   5.7460000000000004e+00   4.9130000000000001e-01   4.2340000000000000e-01   1.2390000000000000e-01
   4.4100000000000000e-02  -1.0990000000000000e-01   2.8309000000000002e+00   4.4869999999999999e-01  -2.8549999999999998e-01   5.7000000000000002e-02   1.1318999999999999e+00   3.3350000000000002e-01   5.2236000000000002e+00   5.1049999999999995e-01   4.3300000000000000e-01   1.5040000000000001e-01
   1.5429999999999999e-01  -2.4179999999999999e-01   2.6593000000000000e+00   4.0100000000000002e-01  -2.9499999999999998e-01   1.3200000000000000e-02   1.2873000000000001e+00   2.6679999999999998e-01   5.4847999999999999e+00   4.3350000000000000e-01   5.1000000000000001e-01   1.3270000000000001e-01
   2.1999999999999999e-02  -1.9789999999999999e-01   3.0024000000000002e+00   3.4370000000000001e-01  -3.4260000000000002e-01   9.6500000000000002e-02   1.3095000000000001e+00   4.4499999999999998e-02   5.9200999999999997e+00   4.4309999999999999e-01   3.9450000000000002e-01   1.4599999999999999e-01
   2.2040000000000001e-01  -1.3189999999999999e-01   3.0024000000000002e+00   4.7739999999999999e-01  -2.3790000000000000e-01   3.5099999999999999e-02   1.2873000000000001e+00   1.7790000000000000e-01   5.4847999999999999e+00   5.0090000000000001e-01   4.3300000000000000e-01   1.1940000000000001e-01
   4.4100000000000000e-02  -2.1999999999999999e-02   3.0882000000000001e+00   3.3420000000000000e-01  -3.6159999999999998e-01   5.2600000000000001e-02   1.4205000000000001e+00   1.1119999999999999e-01   5.9200999999999997e+00   5.0090000000000001e-01   4.1370000000000001e-01   1.1500000000000000e-01
   4.4100000000000000e-02  -2.6379999999999998e-01   2.9165999999999999e+00   4.7739999999999999e-01  -2.7600000000000002e-01   7.8899999999999998e-02   1.2873000000000001e+00   2.8910000000000002e-01   4.7012999999999998e+00   4.6239999999999998e-01   3.9450000000000002e-01   1.2390000000000000e-01
   1.5429999999999999e-01  -1.7590000000000000e-01   2.6593000000000000e+00   4.8690000000000000e-01  -2.7600000000000002e-01   4.8200000000000000e-02   1.3095000000000001e+00   2.0010000000000000e-01   4.6142000000000003e+00   4.2380000000000001e-01   3.4639999999999999e-01   1.3270000000000001e-01
   2.6450000000000001e-01  -1.0990000000000000e-01   2.3161999999999998e+00   4.9650000000000000e-01  -2.2839999999999999e-01   8.7700000000000000e-02   1.3317000000000001e+00   1.1119999999999999e-01   5.3977000000000004e+00   4.8159999999999997e-01   5.1000000000000001e-01   1.3710000000000000e-01
   1.9839999999999999e-01  -2.1980000000000000e-01   3.7745000000000002e+00   4.1049999999999998e-01  -2.8549999999999998e-01   4.3900000000000002e-02   1.3983000000000001e+00   3.1130000000000002e-01   4.8754000000000000e+00   4.6239999999999998e-01   3.6559999999999998e-01   7.9600000000000004e-02
   2.1999999999999999e-02  -4.3999999999999997e-02   2.8309000000000002e+00   5.3469999999999995e-01  -3.3310000000000001e-01   3.9500000000000000e-02   1.3539000000000001e+00   2.0010000000000000e-01   6.0072000000000001e+00   4.1420000000000001e-01   3.6559999999999998e-01   1.5479999999999999e-01
   1.7630000000000001e-01  -2.8580000000000000e-01   2.3161999999999998e+00   4.2959999999999998e-01  -1.9030000000000000e-01   3.0700000000000002e-02   1.4649000000000001e+00   2.2200000000000001e-02   5.6589000000000000e+00   3.4680000000000000e-01   3.8490000000000002e-01   1.5040000000000001e-01
   1.5429999999999999e-01   8.7900000000000006e-02   3.0024000000000002e+00   4.3919999999999998e-01  -2.2839999999999999e-01   7.0199999999999999e-02   1.3095000000000001e+00   2.6679999999999998e-01   5.2236000000000002e+00   4.9130000000000001e-01   3.7530000000000002e-01   1.3270000000000001e-01
   6.6100000000000006e-02  -2.6379999999999998e-01   2.8309000000000002e+00   3.0549999999999999e-01  -3.3310000000000001e-01   5.7000000000000002e-02   1.2873000000000001e+00   1.5559999999999999e-01   5.0495000000000001e+00   5.2020000000000000e-01   3.9450000000000002e-01   1.4160000000000000e-01
   6.6100000000000006e-02  -1.9789999999999999e-01   3.0024000000000002e+00   5.3469999999999995e-01  -3.3310000000000001e-01   5.7000000000000002e-02   1.2650999999999999e+00   4.0020000000000000e-01   5.4847999999999999e+00   5.6830000000000003e-01   3.9450000000000002e-01   1.3270000000000001e-01
   1.9839999999999999e-01  -1.0990000000000000e-01   3.7745000000000002e+00   3.6280000000000001e-01  -1.8079999999999999e-01   5.7000000000000002e-02   1.3761000000000001e+00   1.7790000000000000e-01   5.8330000000000002e+00   4.7199999999999998e-01   5.2920000000000000e-01   1.1940000000000001e-01
   3.5270000000000001e-01   6.6000000000000003e-02   2.4876999999999998e+00   4.3919999999999998e-01  -3.1400000000000000e-01   5.2600000000000001e-02   1.5315000000000001e+00   4.2249999999999999e-01   4.8754000000000000e+00   5.0090000000000001e-01   3.7530000000000002e-01   1.0170000000000000e-01
   2.8649999999999998e-01   8.7900000000000006e-02   2.8309000000000002e+00   4.7739999999999999e-01  -2.4740000000000001e-01   1.7500000000000002e-02   1.2206999999999999e+00   1.3339999999999999e-01   5.7460000000000004e+00   5.7799999999999996e-01   4.2340000000000000e-01   1.9910000000000000e-01
   2.4249999999999999e-01  -1.0990000000000000e-01   2.4018999999999999e+00   4.0100000000000002e-01  -3.0449999999999999e-01   5.7000000000000002e-02   1.1984999999999999e+00   2.0010000000000000e-01   5.7460000000000004e+00   4.0460000000000002e-01   3.9450000000000002e-01   1.3270000000000001e-01
   1.9839999999999999e-01  -1.3189999999999999e-01   3.3456000000000001e+00   3.4370000000000001e-01  -2.6640000000000003e-01   7.0199999999999999e-02   1.4205000000000001e+00   2.2239999999999999e-01   4.6142000000000003e+00   5.3939999999999999e-01   3.9450000000000002e-01   1.1940000000000001e-01
   6.6100000000000006e-02  -1.7590000000000000e-01   2.8309000000000002e+00   4.2959999999999998e-01  -2.0930000000000001e-01   4.3900000000000002e-02   1.3983000000000001e+00   1.7790000000000000e-01   4.9623999999999997e+00   4.5269999999999999e-01   4.4259999999999999e-01   1.3270000000000001e-01
   1.1020000000000001e-01  -1.0990000000000000e-01   2.8309000000000002e+00   4.4869999999999999e-01  -3.7109999999999999e-01   1.7500000000000002e-02   1.3317000000000001e+00   2.2239999999999999e-01   5.2236000000000002e+00   4.3350000000000000e-01   3.6559999999999998e-01   1.5040000000000001e-01
   1.9839999999999999e-01   8.7900000000000006e-02   2.4876999999999998e+00   3.2460000000000000e-01  -3.9010000000000000e-01   6.1400000000000003e-02   1.2873000000000001e+00   4.0020000000000000e-01   5.3977000000000004e+00   4.8159999999999997e-01   3.6559999999999998e-01   9.2899999999999996e-02
   6.6100000000000006e-02  -1.3189999999999999e-01   3.0882000000000001e+00   4.8690000000000000e-01  -3.4260000000000002e-01   7.0199999999999999e-02   1.4427000000000001e+00   2.6679999999999998e-01   5.1365999999999996e+00   4.6239999999999998e-01   4.4259999999999999e-01   1.2830000000000000e-01
   1.9839999999999999e-01  -1.3189999999999999e-01   3.4314000000000000e+00   4.5829999999999999e-01  -2.4740000000000001e-01  -1.7500000000000002e-02   1.2873000000000001e+00   6.6699999999999995e-02   5.6589000000000000e+00   4.2380000000000001e-01   4.3300000000000000e-01   1.1940000000000001e-01
   1.3230000000000000e-01  -3.2979999999999998e-01   3.1739999999999999e+00   4.3919999999999998e-01  -2.9499999999999998e-01   4.3900000000000002e-02   1.2428999999999999e+00   2.2200000000000001e-02   5.2236000000000002e+00   5.2980000000000005e-01   5.1959999999999995e-01   1.2830000000000000e-01
   2.6450000000000001e-01  -2.4179999999999999e-01   2.9165999999999999e+00   3.6280000000000001e-01  -2.2839999999999999e-01   4.3900000000000002e-02   1.4205000000000001e+00   5.3369999999999995e-01   5.3977000000000004e+00   4.5269999999999999e-01   4.8110000000000003e-01   1.0170000000000000e-01
   2.4249999999999999e-01   1.5390000000000001e-01   2.9165999999999999e+00   4.7739999999999999e-01  -2.4740000000000001e-01   1.7500000000000002e-02   1.1762999999999999e+00   2.4460000000000001e-01   6.0072000000000001e+00   4.2380000000000001e-01   3.9450000000000002e-01   1.0620000000000000e-01
   1.5429999999999999e-01  -1.9789999999999999e-01   3.0024000000000002e+00   5.0600000000000001e-01  -2.7600000000000002e-01   3.5099999999999999e-02   1.1540999999999999e+00   4.4499999999999998e-02   5.6589000000000000e+00   4.1420000000000001e-01   3.7530000000000002e-01   1.4160000000000000e-01
   2.1999999999999999e-02  -1.3189999999999999e-01   3.0882000000000001e+00   4.2959999999999998e-01  -2.6640000000000003e-01   3.9500000000000000e-02   1.0875999999999999e+00   1.7790000000000000e-01   4.5270999999999999e+00   5.5869999999999997e-01   4.5219999999999999e-01   6.1899999999999997e-02
   2.1999999999999999e-02  -1.0990000000000000e-01   2.8309000000000002e+00   5.0600000000000001e-01  -2.3790000000000000e-01   3.5099999999999999e-02   1.1762999999999999e+00   4.0020000000000000e-01   5.1365999999999996e+00   5.6830000000000003e-01   3.8490000000000002e-01   1.3270000000000001e-01
   1.3230000000000000e-01   2.1999999999999999e-02   3.4314000000000000e+00   4.1049999999999998e-01  -3.0449999999999999e-01   3.0700000000000002e-02   1.2873000000000001e+00   2.4460000000000001e-01   5.3106999999999998e+00   5.2980000000000005e-01   3.3679999999999999e-01   1.1940000000000001e-01
   8.8200000000000001e-02  -2.8580000000000000e-01   3.0024000000000002e+00   2.5779999999999997e-01  -2.0930000000000001e-01   4.3900000000000002e-02   1.7090000000000001e+00   0.0000000000000000e+00   6.5294999999999996e+00   3.8529999999999998e-01   4.3300000000000000e-01   1.6810000000000000e-01
   1.1020000000000001e-01  -1.0990000000000000e-01   2.4876999999999998e+00   3.7240000000000001e-01  -3.3310000000000001e-01   6.5799999999999997e-02   1.2428999999999999e+00   3.1130000000000002e-01   5.8330000000000002e+00   4.5269999999999999e-01   3.9450000000000002e-01   1.5920000000000001e-01
  -4.4100000000000000e-02   0.0000000000000000e+00   2.4876999999999998e+00   4.8690000000000000e-01  -3.0449999999999999e-01   4.8200000000000000e-02   1.4649000000000001e+00   8.8900000000000007e-02   5.9200999999999997e+00   5.1049999999999995e-01   4.2340000000000000e-01   1.7690000000000000e-01
   4.4100000000000000e-02  -4.3999999999999997e-02   2.7450999999999999e+00   3.8190000000000002e-01  -3.1400000000000000e-01   8.3299999999999999e-02   1.4205000000000001e+00   1.1119999999999999e-01   4.8754000000000000e+00   3.9489999999999997e-01   4.8110000000000003e-01   1.4599999999999999e-01
   8.8200000000000001e-02  -3.5170000000000001e-01   2.9165999999999999e+00   4.3919999999999998e-01  -2.6640000000000003e-01   1.0090000000000000e-01   1.4871000000000001e+00   2.2239999999999999e-01   5.3106999999999998e+00   4.7199999999999998e-01   4.4259999999999999e-01   1.0170000000000000e-01
   1.7630000000000001e-01  -8.7900000000000006e-02   3.2597999999999998e+00   4.2009999999999997e-01  -2.8549999999999998e-01   7.0199999999999999e-02   1.3761000000000001e+00   2.4460000000000001e-01   5.4847999999999999e+00   5.3939999999999999e-01   4.2340000000000000e-01   1.1500000000000000e-01
   1.9839999999999999e-01  -3.0780000000000002e-01   3.2597999999999998e+00   3.5330000000000000e-01  -2.5690000000000002e-01   6.5799999999999997e-02   1.2873000000000001e+00   3.3350000000000002e-01   4.7012999999999998e+00   4.5269999999999999e-01   4.2340000000000000e-01   9.7299999999999998e-02
   0.0000000000000000e+00  -1.7590000000000000e-01   3.0882000000000001e+00   4.1049999999999998e-01  -3.0449999999999999e-01   6.1400000000000003e-02   1.3095000000000001e+00   1.3339999999999999e-01   5.6589000000000000e+00   3.6599999999999999e-01   4.5219999999999999e-01   1.1500000000000000e-01
   3.9679999999999999e-01   4.3999999999999997e-02   2.5735000000000001e+00   4.5829999999999999e-01  -2.5690000000000002e-01   8.7700000000000000e-02   1.3095000000000001e+00   3.7800000000000000e-01   5.1365999999999996e+00   4.2380000000000001e-01   3.5599999999999998e-01   1.5479999999999999e-01
   3.0859999999999999e-01  -4.3999999999999997e-02   3.0882000000000001e+00   4.0100000000000002e-01  -3.3310000000000001e-01   3.5099999999999999e-02   1.3983000000000001e+00   2.4460000000000001e-01   5.5719000000000003e+00   4.8159999999999997e-01   3.7530000000000002e-01   1.4160000000000000e-01
   1.9839999999999999e-01  -8.7900000000000006e-02   2.5735000000000001e+00   4.6779999999999999e-01  -2.9499999999999998e-01   6.5799999999999997e-02   1.3761000000000001e+00   0.0000000000000000e+00   5.3977000000000004e+00   5.0090000000000001e-01   2.8870000000000001e-01   1.3710000000000000e-01
   1.3230000000000000e-01   4.3999999999999997e-02   3.0024000000000002e+00   3.1509999999999999e-01  -3.3310000000000001e-01   6.1400000000000003e-02   1.3983000000000001e+00   4.4469999999999998e-01   5.5719000000000003e+00   4.1420000000000001e-01   4.3300000000000000e-01   1.0170000000000000e-01
   2.4249999999999999e-01   0.0000000000000000e+00   1.6298999999999999e+00   5.2510000000000001e-01  -3.1400000000000000e-01   6.1400000000000003e-02   1.3317000000000001e+00   4.2249999999999999e-01   5.2236000000000002e+00   4.8159999999999997e-01   3.7530000000000002e-01   1.3710000000000000e-01
   8.8200000000000001e-02   6.6000000000000003e-02   2.5735000000000001e+00   4.6779999999999999e-01  -3.6159999999999998e-01   1.0090000000000000e-01   1.2650999999999999e+00   2.6679999999999998e-01   5.6589000000000000e+00   4.4309999999999999e-01   4.4259999999999999e-01   1.6810000000000000e-01
   1.3230000000000000e-01  -4.3999999999999997e-02   3.1739999999999999e+00   4.0100000000000002e-01  -4.1870000000000002e-01   3.0700000000000002e-02   1.3983000000000001e+00   8.8900000000000007e-02   5.3106999999999998e+00   4.4309999999999999e-01   3.3679999999999999e-01   8.8499999999999995e-02
   1.3230000000000000e-01   2.6379999999999998e-01   3.2597999999999998e+00   4.6779999999999999e-01  -2.3790000000000000e-01   3.9500000000000000e-02   1.2206999999999999e+00   3.1130000000000002e-01   5.2236000000000002e+00   5.0090000000000001e-01   4.3300000000000000e-01   1.2830000000000000e-01
   8.8200000000000001e-02  -4.3999999999999997e-02   2.7450999999999999e+00   4.9650000000000000e-01  -2.3790000000000000e-01   7.8899999999999998e-02   1.3761000000000001e+00   1.5559999999999999e-01   5.3977000000000004e+00   4.3350000000000000e-01   4.8110000000000003e-01   1.2390000000000000e-01
   2.2040000000000001e-01   6.6000000000000003e-02   3.0882000000000001e+00   4.3919999999999998e-01  -3.3310000000000001e-01   4.3900000000000002e-02   1.4649000000000001e+00   1.5559999999999999e-01   4.6142000000000003e+00   4.9130000000000001e-01   4.3300000000000000e-01   1.5479999999999999e-01
   1.7630000000000001e-01  -3.2979999999999998e-01   3.3456000000000001e+00   3.9140000000000003e-01  -1.9980000000000001e-01   1.3200000000000000e-02   1.2873000000000001e+00   2.0010000000000000e-01   5.4847999999999999e+00   4.6239999999999998e-01   3.6559999999999998e-01   1.0620000000000000e-01
   1.3230000000000000e-01  -1.7590000000000000e-01   2.0588000000000002e+00   4.2009999999999997e-01  -2.8549999999999998e-01   6.1400000000000003e-02   1.1096999999999999e+00   1.3339999999999999e-01   4.7882999999999996e+00   4.6239999999999998e-01   3.4639999999999999e-01   1.3710000000000000e-01
   1.1020000000000001e-01   1.7590000000000000e-01   2.8309000000000002e+00   3.5330000000000000e-01  -2.7600000000000002e-01   8.8000000000000005e-03   1.3983000000000001e+00   4.0020000000000000e-01   5.9200999999999997e+00   4.6239999999999998e-01   4.4259999999999999e-01   1.1500000000000000e-01
   2.6450000000000001e-01  -2.1999999999999999e-02   2.6593000000000000e+00   3.8190000000000002e-01  -3.3310000000000001e-01   6.1400000000000003e-02   1.2428999999999999e+00   2.6679999999999998e-01   4.8754000000000000e+00   4.4309999999999999e-01   4.4259999999999999e-01   1.5479999999999999e-01
   1.3230000000000000e-01  -8.7900000000000006e-02   3.5171000000000001e+00   3.8190000000000002e-01  -2.6640000000000003e-01   1.1400000000000000e-01   1.3983000000000001e+00   2.0010000000000000e-01   4.9623999999999997e+00   4.7199999999999998e-01   3.6559999999999998e-01   1.6370000000000001e-01
   1.1020000000000001e-01  -2.1980000000000000e-01   2.4018999999999999e+00   3.5330000000000000e-01  -2.7600000000000002e-01   7.8899999999999998e-02   1.3761000000000001e+00   6.6699999999999995e-02   5.5719000000000003e+00   4.8159999999999997e-01   3.8490000000000002e-01   1.5479999999999999e-01
   1.1020000000000001e-01   6.6000000000000003e-02   2.2303999999999999e+00   4.4869999999999999e-01  -2.6640000000000003e-01   5.2600000000000001e-02   1.2650999999999999e+00   2.0010000000000000e-01   5.2236000000000002e+00   4.5269999999999999e-01   4.7149999999999997e-01   7.5200000000000003e-02
   1.1020000000000001e-01  -1.9789999999999999e-01   2.8309000000000002e+00   5.2510000000000001e-01  -2.2839999999999999e-01   7.4499999999999997e-02   1.1096999999999999e+00   2.6679999999999998e-01   5.1365999999999996e+00   5.3939999999999999e-01   4.0410000000000001e-01   9.2899999999999996e-02
   2.6450000000000001e-01  -6.6000000000000003e-02   2.8309000000000002e+00   5.2510000000000001e-01  -3.2350000000000001e-01   2.6300000000000000e-02   1.4649000000000001e+00   8.8900000000000007e-02   4.8754000000000000e+00   4.5269999999999999e-01   4.1370000000000001e-01   7.9600000000000004e-02
   1.7630000000000001e-01  -6.6000000000000003e-02   2.5735000000000001e+00   3.6280000000000001e-01  -1.6180000000000000e-01   5.7000000000000002e-02   1.3539000000000001e+00   6.6699999999999995e-02   4.8754000000000000e+00   3.9489999999999997e-01   4.3300000000000000e-01   1.2390000000000000e-01
   4.4100000000000000e-02  -6.6000000000000003e-02   4.0317999999999996e+00   4.6779999999999999e-01  -3.4260000000000002e-01   8.3299999999999999e-02   1.2428999999999999e+00   1.7790000000000000e-01   5.8330000000000002e+00   4.5269999999999999e-01   5.0029999999999997e-01   1.0170000000000000e-01
   3.5270000000000001e-01  -2.1980000000000000e-01   3.0882000000000001e+00   4.9650000000000000e-01  -2.5690000000000002e-01   6.5799999999999997e-02   1.3983000000000001e+00   4.6689999999999998e-01   5.9200999999999997e+00   4.9130000000000001e-01   4.1370000000000001e-01   1.4599999999999999e-01
   1.9839999999999999e-01  -4.3999999999999997e-02   3.2597999999999998e+00   4.2009999999999997e-01  -2.8549999999999998e-01   8.7700000000000000e-02   1.3317000000000001e+00   2.8910000000000002e-01   5.5719000000000003e+00   5.0090000000000001e-01   4.0410000000000001e-01   1.1060000000000000e-01
   1.1020000000000001e-01  -2.4179999999999999e-01   2.6593000000000000e+00   4.8690000000000000e-01  -2.7600000000000002e-01   7.4499999999999997e-02   1.1984999999999999e+00   2.6679999999999998e-01   5.1365999999999996e+00   4.1420000000000001e-01   4.4259999999999999e-01   1.3270000000000001e-01
   3.7469999999999998e-01  -6.6000000000000003e-02   2.1446000000000001e+00   5.2510000000000001e-01  -3.5210000000000002e-01   9.2100000000000001e-02   1.6202000000000001e+00   1.1119999999999999e-01   5.1365999999999996e+00   3.7569999999999998e-01   4.4259999999999999e-01   1.3270000000000001e-01
   2.8649999999999998e-01  -1.0990000000000000e-01   3.4314000000000000e+00   4.7739999999999999e-01  -2.8549999999999998e-01   6.1400000000000003e-02   1.3761000000000001e+00   2.2200000000000001e-02   5.2236000000000002e+00   4.7199999999999998e-01   4.0410000000000001e-01   1.4160000000000000e-01
   2.8649999999999998e-01  -1.0990000000000000e-01   3.0024000000000002e+00   4.2009999999999997e-01  -2.5690000000000002e-01   5.2600000000000001e-02   1.2428999999999999e+00   1.5559999999999999e-01   5.5719000000000003e+00   5.1049999999999995e-01   4.7149999999999997e-01   1.4599999999999999e-01
   3.5270000000000001e-01  -2.1980000000000000e-01   4.2892000000000001e+00   4.3919999999999998e-01  -1.8079999999999999e-01   2.6300000000000000e-02   1.3095000000000001e+00   2.4460000000000001e-01   5.3106999999999998e+00   4.1420000000000001e-01   3.5599999999999998e-01   1.5479999999999999e-01
   6.6100000000000006e-02   0.0000000000000000e+00   2.7450999999999999e+00   4.2959999999999998e-01  -2.1890000000000001e-01   7.0199999999999999e-02   1.3539000000000001e+00   3.1130000000000002e-01   5.9200999999999997e+00   5.1049999999999995e-01   4.9070000000000003e-01   1.1500000000000000e-01
   1.3230000000000000e-01  -1.0990000000000000e-01   3.0024000000000002e+00   4.1049999999999998e-01  -2.1890000000000001e-01   8.3299999999999999e-02   1.3317000000000001e+00   2.2200000000000001e-02   5.3106999999999998e+00   4.3350000000000000e-01   4.6189999999999998e-01   1.1940000000000001e-01
  -2.1999999999999999e-02   6.6000000000000003e-02   3.2597999999999998e+00   3.7240000000000001e-01  -2.2839999999999999e-01   3.5099999999999999e-02   1.2206999999999999e+00   2.2239999999999999e-01   5.5719000000000003e+00   4.9130000000000001e-01   3.2710000000000000e-01   1.8140000000000001e-01
   2.4249999999999999e-01  -4.3999999999999997e-02   2.2303999999999999e+00   4.2009999999999997e-01  -2.9499999999999998e-01   7.4499999999999997e-02   1.1318999999999999e+00   2.2239999999999999e-01   5.5719000000000003e+00   4.8159999999999997e-01   5.5810000000000004e-01   1.9910000000000000e-01
   8.8200000000000001e-02  -1.3189999999999999e-01   2.2303999999999999e+00   3.6280000000000001e-01  -3.6159999999999998e-01   5.2600000000000001e-02   1.3761000000000001e+00   3.3350000000000002e-01   5.6589000000000000e+00   4.3350000000000000e-01   4.4259999999999999e-01   1.1500000000000000e-01
   2.6450000000000001e-01  -2.4179999999999999e-01   4.1176000000000004e+00   4.0100000000000002e-01  -3.2350000000000001e-01   3.0700000000000002e-02   1.4427000000000001e+00   1.5559999999999999e-01   5.7460000000000004e+00   4.4309999999999999e-01   3.9450000000000002e-01   1.4599999999999999e-01
   1.1020000000000001e-01  -1.0990000000000000e-01   2.3161999999999998e+00   5.1559999999999995e-01  -3.0449999999999999e-01  -1.3200000000000000e-02   1.5315000000000001e+00   2.6679999999999998e-01   5.7460000000000004e+00   5.2980000000000005e-01   4.9070000000000003e-01   1.2830000000000000e-01
   8.8200000000000001e-02   6.6000000000000003e-02   3.0882000000000001e+00   4.2959999999999998e-01  -3.1400000000000000e-01   8.3299999999999999e-02   1.2650999999999999e+00   2.0010000000000000e-01   5.5719000000000003e+00   5.3939999999999999e-01   4.1370000000000001e-01   1.2830000000000000e-01
   2.1999999999999999e-02   1.0990000000000000e-01   2.4876999999999998e+00   3.8190000000000002e-01  -3.0449999999999999e-01   8.3299999999999999e-02   1.2873000000000001e+00   3.3350000000000002e-01   6.0072000000000001e+00   4.9130000000000001e-01   4.2340000000000000e-01   1.0170000000000000e-01
   0.0000000000000000e+00  -6.6000000000000003e-02   2.8309000000000002e+00   5.0600000000000001e-01  -3.6159999999999998e-01   4.8200000000000000e-02   1.2428999999999999e+00   1.3339999999999999e-01   5.8330000000000002e+00   4.3350000000000000e-01   4.6189999999999998e-01   1.3710000000000000e-01
   2.8649999999999998e-01  -1.0990000000000000e-01   3.2597999999999998e+00   3.8190000000000002e-01  -2.1890000000000001e-01   5.2600000000000001e-02   1.3761000000000001e+00   6.6699999999999995e-02   6.0072000000000001e+00   3.7569999999999998e-01   4.8110000000000003e-01   1.2390000000000000e-01
   1.1020000000000001e-01  -8.7900000000000006e-02   3.3456000000000001e+00   5.1559999999999995e-01  -3.2350000000000001e-01   7.4499999999999997e-02   1.2873000000000001e+00   1.5559999999999999e-01   5.4847999999999999e+00   4.1420000000000001e-01   4.2340000000000000e-01   1.3710000000000000e-01
   1.5429999999999999e-01   0.0000000000000000e+00   3.0024000000000002e+00   4.6779999999999999e-01  -3.0449999999999999e-01   3.5099999999999999e-02   1.3539000000000001e+00   2.6679999999999998e-01   4.9623999999999997e+00   4.5269999999999999e-01   3.9450000000000002e-01   1.2830000000000000e-01
   6.6100000000000006e-02   1.0990000000000000e-01   2.9165999999999999e+00   4.2009999999999997e-01  -2.2839999999999999e-01   5.7000000000000002e-02   1.3761000000000001e+00   1.1119999999999999e-01   4.9623999999999997e+00   5.8760000000000001e-01   2.6939999999999997e-01   1.3270000000000001e-01
   8.8200000000000001e-02  -2.8580000000000000e-01   3.0024000000000002e+00   4.6779999999999999e-01  -3.7109999999999999e-01   4.3900000000000002e-02   1.3761000000000001e+00   2.4460000000000001e-01   5.2236000000000002e+00   5.2980000000000005e-01   5.2920000000000000e-01   9.2899999999999996e-02
   4.4100000000000000e-02  -1.3189999999999999e-01   2.1446000000000001e+00   4.2009999999999997e-01  -2.8549999999999998e-01   5.2600000000000001e-02   1.2428999999999999e+00   2.6679999999999998e-01   5.2236000000000002e+00   4.8159999999999997e-01   4.2340000000000000e-01   1.3270000000000001e-01
   1.5429999999999999e-01   2.1999999999999999e-02   2.1446000000000001e+00   4.0100000000000002e-01  -3.2350000000000001e-01   3.9500000000000000e-02   1.4871000000000001e+00   1.7790000000000000e-01   5.3977000000000004e+00   4.4309999999999999e-01   3.3679999999999999e-01   1.4160000000000000e-01
   2.4249999999999999e-01   0.0000000000000000e+00   3.0882000000000001e+00   4.0100000000000002e-01  -1.9030000000000000e-01   0.0000000000000000e+00   1.4205000000000001e+00   0.0000000000000000e+00   5.4847999999999999e+00   4.2380000000000001e-01   4.1370000000000001e-01   1.1060000000000000e-01
   1.7630000000000001e-01  -8.7900000000000006e-02   2.4018999999999999e+00   4.0100000000000002e-01  -2.8549999999999998e-01   8.8000000000000005e-03   1.4205000000000001e+00   2.4460000000000001e-01   5.9200999999999997e+00   4.2380000000000001e-01   3.9450000000000002e-01   9.7299999999999998e-02
   6.6100000000000006e-02   4.3999999999999997e-02   2.7450999999999999e+00   4.0100000000000002e-01  -2.4740000000000001e-01   3.0700000000000002e-02   1.2206999999999999e+00   6.6699999999999995e-02   5.4847999999999999e+00   5.1049999999999995e-01   5.2920000000000000e-01   1.2390000000000000e-01
   6.6100000000000006e-02  -1.9789999999999999e-01   2.0588000000000002e+00   3.9140000000000003e-01  -2.6640000000000003e-01  -8.8000000000000005e-03   1.5758000000000001e+00   2.0010000000000000e-01   6.2683000000000000e+00   4.6239999999999998e-01   3.9450000000000002e-01   1.3710000000000000e-01
   0.0000000000000000e+00  -4.3999999999999997e-02   3.3456000000000001e+00   4.5829999999999999e-01  -2.7600000000000002e-01   4.8200000000000000e-02   1.3095000000000001e+00   1.5559999999999999e-01   4.4401000000000002e+00   5.4910000000000003e-01   4.7149999999999997e-01   1.2830000000000000e-01
   1.5429999999999999e-01  -1.9789999999999999e-01   2.5735000000000001e+00   4.6779999999999999e-01  -3.2350000000000001e-01   2.6300000000000000e-02   1.2428999999999999e+00   3.1130000000000002e-01   4.5270999999999999e+00   4.5269999999999999e-01   4.6189999999999998e-01   1.1500000000000000e-01
   8.8200000000000001e-02   2.1999999999999999e-02   2.7450999999999999e+00   5.5379999999999996e-01  -2.2839999999999999e-01   7.8899999999999998e-02   1.3761000000000001e+00   1.5559999999999999e-01   5.3106999999999998e+00   4.7199999999999998e-01   4.1370000000000001e-01   1.2390000000000000e-01
   1.3230000000000000e-01  -6.6000000000000003e-02   3.1739999999999999e+00   4.0100000000000002e-01  -2.9499999999999998e-01   8.3299999999999999e-02   1.3761000000000001e+00   1.5559999999999999e-01   4.2659000000000002e+00   4.6239999999999998e-01   4.5219999999999999e-01   1.2830000000000000e-01
   1.3230000000000000e-01  -3.5170000000000001e-01   2.6593000000000000e+00   4.4869999999999999e-01  -2.4740000000000001e-01   5.2600000000000001e-02   1.4427000000000001e+00   1.5559999999999999e-01   5.5719000000000003e+00   4.5269999999999999e-01   3.6559999999999998e-01   1.3710000000000000e-01
   8.8200000000000001e-02  -1.3189999999999999e-01   2.3161999999999998e+00   4.8690000000000000e-01  -2.6640000000000003e-01   6.5799999999999997e-02   1.3761000000000001e+00   8.8900000000000007e-02   5.1365999999999996e+00   4.0460000000000002e-01   3.7530000000000002e-01   1.3710000000000000e-01
   8.8200000000000001e-02  -1.0990000000000000e-01   3.3456000000000001e+00   3.5330000000000000e-01  -3.2350000000000001e-01   6.5799999999999997e-02   1.4427000000000001e+00   2.8910000000000002e-01   5.5719000000000003e+00   4.3350000000000000e-01   3.7530000000000002e-01   1.3270000000000001e-01
   0.0000000000000000e+00  -2.4179999999999999e-01   3.0024000000000002e+00   4.3919999999999998e-01  -2.6640000000000003e-01   6.1400000000000003e-02   1.2428999999999999e+00   2.2239999999999999e-01   5.3977000000000004e+00   5.2020000000000000e-01   4.9070000000000003e-01   1.3710000000000000e-01
   1.5429999999999999e-01  -2.4179999999999999e-01   3.2597999999999998e+00   4.9650000000000000e-01  -2.5690000000000002e-01   5.2600000000000001e-02   1.3539000000000001e+00  -2.2200000000000001e-02   5.1365999999999996e+00   3.9489999999999997e-01   3.9450000000000002e-01   8.8499999999999995e-02
   1.1020000000000001e-01  -4.3999999999999997e-02   2.6593000000000000e+00   4.8690000000000000e-01  -2.3790000000000000e-01   5.2600000000000001e-02   1.4427000000000001e+00   2.4460000000000001e-01   5.0495000000000001e+00   4.9130000000000001e-01   4.0410000000000001e-01   1.2830000000000000e-01
   2.4249999999999999e-01   6.6000000000000003e-02   3.0882000000000001e+00   3.7240000000000001e-01  -2.1890000000000001e-01   1.7500000000000002e-02   1.1540999999999999e+00   2.0010000000000000e-01   5.5719000000000003e+00   4.1420000000000001e-01   4.1370000000000001e-01   1.0620000000000000e-01
   1.9839999999999999e-01  -3.2979999999999998e-01   2.6593000000000000e+00   4.8690000000000000e-01  -2.8549999999999998e-01   0.0000000000000000e+00   1.5980000000000001e+00   2.4460000000000001e-01   5.4847999999999999e+00   4.4309999999999999e-01   4.4259999999999999e-01   1.6370000000000001e-01
   2.6450000000000001e-01   2.1999999999999999e-02   3.0882000000000001e+00   4.0100000000000002e-01  -3.0449999999999999e-01   3.0700000000000002e-02   1.1096999999999999e+00   2.6679999999999998e-01   4.8754000000000000e+00   4.2380000000000001e-01   4.4259999999999999e-01   1.4160000000000000e-01
   1.7630000000000001e-01   4.3999999999999997e-02   3.6886999999999999e+00   3.6280000000000001e-01  -2.0930000000000001e-01   1.1840000000000001e-01   1.2206999999999999e+00   4.0020000000000000e-01   5.5719000000000003e+00   5.3939999999999999e-01   5.1000000000000001e-01   1.4599999999999999e-01
   6.6100000000000006e-02  -6.6000000000000003e-02   3.0024000000000002e+00   4.3919999999999998e-01  -3.2350000000000001e-01   4.8200000000000000e-02   1.3761000000000001e+00   2.8910000000000002e-01   6.2683000000000000e+00   4.6239999999999998e-01   4.5219999999999999e-01   1.1940000000000001e-01
   1.9839999999999999e-01   1.0990000000000000e-01   3.0024000000000002e+00   4.9650000000000000e-01  -2.1890000000000001e-01   4.8200000000000000e-02   1.3095000000000001e+00   2.0010000000000000e-01   5.6589000000000000e+00   5.0090000000000001e-01   3.5599999999999998e-01   1.0170000000000000e-01
   2.1999999999999999e-02  -1.0990000000000000e-01   1.7157000000000000e+00   4.4869999999999999e-01  -3.5210000000000002e-01   1.1840000000000001e-01   1.3983000000000001e+00   1.5559999999999999e-01   5.3106999999999998e+00   5.4910000000000003e-01   4.7149999999999997e-01   1.0620000000000000e-01
   4.4100000000000000e-02   1.7590000000000000e-01   3.1739999999999999e+00   5.3469999999999995e-01  -3.0449999999999999e-01   7.8899999999999998e-02   1.2873000000000001e+00   1.3339999999999999e-01   5.5719000000000003e+00   5.2980000000000005e-01   5.1000000000000001e-01   9.7299999999999998e-02
   4.4100000000000000e-02   6.6000000000000003e-02   3.5171000000000001e+00   4.8690000000000000e-01  -2.1890000000000001e-01   5.2600000000000001e-02   1.2650999999999999e+00   1.7790000000000000e-01   5.2236000000000002e+00   5.2980000000000005e-01   4.6189999999999998e-01   1.5040000000000001e-01
   3.0859999999999999e-01  -4.3999999999999997e-02   2.4018999999999999e+00   4.4869999999999999e-01  -2.8549999999999998e-01   5.2600000000000001e-02   1.2206999999999999e+00   2.4460000000000001e-01   4.4401000000000002e+00   4.8159999999999997e-01   3.5599999999999998e-01   1.3270000000000001e-01
   1.3230000000000000e-01   2.1999999999999999e-02   3.0024000000000002e+00   4.2009999999999997e-01  -2.8549999999999998e-01   4.8200000000000000e-02   1.2873000000000001e+00   2.6679999999999998e-01   5.1365999999999996e+00   4.8159999999999997e-01   3.9450000000000002e-01   1.0170000000000000e-01
   1.9839999999999999e-01  -8.7900000000000006e-02   2.8309000000000002e+00   4.4869999999999999e-01  -1.9980000000000001e-01   1.7500000000000002e-02   1.3095000000000001e+00   2.0010000000000000e-01   5.5719000000000003e+00   5.2980000000000005e-01   4.0410000000000001e-01   1.2830000000000000e-01
   2.6450000000000001e-01  -2.6379999999999998e-01   2.8309000000000002e+00   4.4869999999999999e-01  -3.3310000000000001e-01   5.2600000000000001e-02   1.3983000000000001e+00   1.5559999999999999e-01   4.8754000000000000e+00   4.8159999999999997e-01   3.5599999999999998e-01   1.6370000000000001e-01
   1.9839999999999999e-01   1.9789999999999999e-01   2.6593000000000000e+00   4.9650000000000000e-01  -2.1890000000000001e-01   1.0090000000000000e-01   1.3539000000000001e+00   2.8910000000000002e-01   4.9623999999999997e+00   5.0090000000000001e-01   4.3300000000000000e-01   1.1940000000000001e-01
   1.3230000000000000e-01  -6.6000000000000003e-02   2.8309000000000002e+00   4.4869999999999999e-01  -2.5690000000000002e-01   1.0090000000000000e-01   1.1762999999999999e+00   2.4460000000000001e-01   6.0072000000000001e+00   4.8159999999999997e-01   3.6559999999999998e-01   1.5040000000000001e-01
   1.7630000000000001e-01  -1.5390000000000001e-01   2.5735000000000001e+00   5.1559999999999995e-01  -3.5210000000000002e-01   1.1400000000000000e-01   1.3317000000000001e+00   3.3350000000000002e-01   5.3106999999999998e+00   4.8159999999999997e-01   4.2340000000000000e-01   1.0620000000000000e-01
  -4.4100000000000000e-02  -1.0990000000000000e-01   3.3456000000000001e+00   2.9599999999999999e-01  -3.0449999999999999e-01   3.9500000000000000e-02   1.4871000000000001e+00   8.8900000000000007e-02   4.9623999999999997e+00   5.2980000000000005e-01   4.5219999999999999e-01   8.8499999999999995e-02
   1.3230000000000000e-01  -6.6000000000000003e-02   2.4018999999999999e+00   4.3919999999999998e-01  -2.7600000000000002e-01   8.7700000000000000e-02   1.2650999999999999e+00   1.7790000000000000e-01   4.9623999999999997e+00   4.6239999999999998e-01   4.3300000000000000e-01   7.0800000000000002e-02
   1.1020000000000001e-01   6.6000000000000003e-02   2.9165999999999999e+00   4.0100000000000002e-01  -3.1400000000000000e-01   4.8200000000000000e-02   1.1984999999999999e+00   3.3350000000000002e-01   4.7882999999999996e+00   4.8159999999999997e-01   3.6559999999999998e-01   1.4160000000000000e-01
   1.7630000000000001e-01  -8.7900000000000006e-02   3.0882000000000001e+00   5.0600000000000001e-01  -2.6640000000000003e-01   3.9500000000000000e-02   1.4649000000000001e+00   2.0010000000000000e-01   5.3106999999999998e+00   5.3939999999999999e-01   4.2340000000000000e-01   1.1060000000000000e-01
   2.4249999999999999e-01  -8.7900000000000006e-02   3.2597999999999998e+00   3.9140000000000003e-01  -2.9499999999999998e-01  -4.4000000000000003e-03   1.2873000000000001e+00   2.8910000000000002e-01   5.9200999999999997e+00   4.2380000000000001e-01   3.4639999999999999e-01   1.4599999999999999e-01
   8.8200000000000001e-02  -1.7590000000000000e-01   3.1739999999999999e+00   4.3919999999999998e-01  -3.2350000000000001e-01   7.0199999999999999e-02   1.5315000000000001e+00   6.6699999999999995e-02   6.0941999999999998e+00   4.6239999999999998e-01   3.9450000000000002e-01   1.4599999999999999e-01
   2.6450000000000001e-01  -4.3999999999999997e-02   3.0024000000000002e+00   4.2009999999999997e-01  -2.6640000000000003e-01   3.5099999999999999e-02   1.2873000000000001e+00   1.3339999999999999e-01   5.4847999999999999e+00   3.6599999999999999e-01   3.6559999999999998e-01   1.5479999999999999e-01
   1.1020000000000001e-01  -8.7900000000000006e-02   3.0024000000000002e+00   4.5829999999999999e-01  -2.5690000000000002e-01   7.8899999999999998e-02   1.2428999999999999e+00   1.5559999999999999e-01   5.0495000000000001e+00   4.4309999999999999e-01   4.7149999999999997e-01   1.5920000000000001e-01
   2.1999999999999999e-02   2.1999999999999999e-02   1.8872000000000000e+00   4.8690000000000000e-01  -3.4260000000000002e-01   6.5799999999999997e-02   1.3317000000000001e+00   2.6679999999999998e-01   5.6589000000000000e+00   4.6239999999999998e-01   4.9070000000000003e-01   1.3710000000000000e-01
  -2.1999999999999999e-02  -1.9789999999999999e-01   2.3161999999999998e+00   4.0100000000000002e-01  -2.3790000000000000e-01   5.2600000000000001e-02   1.4649000000000001e+00   1.7790000000000000e-01   6.0941999999999998e+00   4.9130000000000001e-01   4.3300000000000000e-01   1.4599999999999999e-01
   2.4249999999999999e-01  -1.3189999999999999e-01   2.9165999999999999e+00   3.8190000000000002e-01  -2.8549999999999998e-01   7.4499999999999997e-02   1.3983000000000001e+00   2.2200000000000001e-02   5.6589000000000000e+00   5.3939999999999999e-01   3.7530000000000002e-01   1.2390000000000000e-01
   1.9839999999999999e-01  -4.3999999999999997e-02   3.6886999999999999e+00   4.1049999999999998e-01  -3.3310000000000001e-01   8.7700000000000000e-02   1.3095000000000001e+00   1.7790000000000000e-01   5.1365999999999996e+00   4.6239999999999998e-01   4.5219999999999999e-01   1.1940000000000001e-01
   1.3230000000000000e-01  -6.6000000000000003e-02   2.2303999999999999e+00   5.4420000000000002e-01  -2.6640000000000003e-01   5.7000000000000002e-02   1.5980000000000001e+00   2.2200000000000001e-02   4.9623999999999997e+00   5.1049999999999995e-01   4.4259999999999999e-01   1.5479999999999999e-01
   1.1020000000000001e-01  -2.1999999999999999e-02   2.0588000000000002e+00   5.0600000000000001e-01  -2.3790000000000000e-01   1.3200000000000000e-02   1.2873000000000001e+00   1.7790000000000000e-01   5.4847999999999999e+00   3.9489999999999997e-01   5.0029999999999997e-01   1.0620000000000000e-01
   1.7630000000000001e-01   1.0990000000000000e-01   2.6593000000000000e+00   4.2959999999999998e-01  -3.3310000000000001e-01   7.4499999999999997e-02   1.3983000000000001e+00   2.2239999999999999e-01   4.9623999999999997e+00   4.0460000000000002e-01   3.7530000000000002e-01   1.1060000000000000e-01
   8.8200000000000001e-02  -1.3189999999999999e-01   3.1739999999999999e+00   4.9650000000000000e-01  -3.0449999999999999e-01   1.3200000000000000e-02   1.3095000000000001e+00   3.7800000000000000e-01   5.9200999999999997e+00   4.4309999999999999e-01   4.8110000000000003e-01   8.4000000000000005e-02
  -6.6100000000000006e-02   4.3999999999999997e-02   2.4018999999999999e+00   4.6779999999999999e-01  -2.8549999999999998e-01   8.7700000000000000e-02   1.3317000000000001e+00  -8.8900000000000007e-02   5.0495000000000001e+00   4.4309999999999999e-01   4.1370000000000001e-01   1.4160000000000000e-01
   1.5429999999999999e-01  -4.3999999999999997e-02   3.3456000000000001e+00   4.1049999999999998e-01  -2.8549999999999998e-01   6.5799999999999997e-02   1.2650999999999999e+00   2.2239999999999999e-01   5.3106999999999998e+00   4.9130000000000001e-01   4.7149999999999997e-01   1.5479999999999999e-01
   4.4100000000000000e-02   1.0990000000000000e-01   2.6593000000000000e+00   3.8190000000000002e-01  -2.4740000000000001e-01   2.6300000000000000e-02   1.4205000000000001e+00   1.3339999999999999e-01   5.4847999999999999e+00   3.6599999999999999e-01   3.8490000000000002e-01   1.2390000000000000e-01
  -8.8200000000000001e-02  -2.8580000000000000e-01   2.3161999999999998e+00   5.2510000000000001e-01  -3.1400000000000000e-01   4.4000000000000003e-03   1.4205000000000001e+00   2.8910000000000002e-01   5.0495000000000001e+00   5.0090000000000001e-01   4.1370000000000001e-01   1.0170000000000000e-01
   2.2040000000000001e-01  -1.9789999999999999e-01   3.2597999999999998e+00   3.2460000000000000e-01  -2.3790000000000000e-01   5.7000000000000002e-02   1.3317000000000001e+00   3.5580000000000001e-01   5.0495000000000001e+00   4.2380000000000001e-01   3.8490000000000002e-01   1.1500000000000000e-01
   4.4100000000000000e-02  -4.3999999999999997e-02   3.0024000000000002e+00   4.2009999999999997e-01  -2.4740000000000001e-01   8.7700000000000000e-02   1.3539000000000001e+00   3.5580000000000001e-01   5.1365999999999996e+00   5.2020000000000000e-01   4.6189999999999998e-01   1.4160000000000000e-01
   8.8200000000000001e-02   4.3999999999999997e-02   2.1446000000000001e+00   4.3919999999999998e-01  -2.4740000000000001e-01   2.1899999999999999e-02   1.2428999999999999e+00  -2.2200000000000001e-02   5.8330000000000002e+00   3.9489999999999997e-01   4.4259999999999999e-01   1.1060000000000000e-01
   8.8200000000000001e-02  -8.7900000000000006e-02   2.8309000000000002e+00   4.4869999999999999e-01  -1.9980000000000001e-01   2.1899999999999999e-02   1.3539000000000001e+00   1.1119999999999999e-01   5.1365999999999996e+00   4.8159999999999997e-01   4.4259999999999999e-01   1.4160000000000000e-01
   0.0000000000000000e+00  -1.9789999999999999e-01   3.4314000000000000e+00   4.8690000000000000e-01  -2.2839999999999999e-01   1.0520000000000000e-01   1.4205000000000001e+00   2.6679999999999998e-01   5.2236000000000002e+00   5.2020000000000000e-01   3.8490000000000002e-01   8.4000000000000005e-02
   8.8200000000000001e-02  -8.7900000000000006e-02   2.6593000000000000e+00   5.5379999999999996e-01  -2.2839999999999999e-01   7.8899999999999998e-02   1.4427000000000001e+00   1.5559999999999999e-01   5.5719000000000003e+00   4.9130000000000001e-01   4.0410000000000001e-01   1.4599999999999999e-01
   6.6100000000000006e-02  -4.3999999999999997e-02   2.6593000000000000e+00   4.4869999999999999e-01  -3.2350000000000001e-01   8.3299999999999999e-02   1.3983000000000001e+00   2.2239999999999999e-01   5.4847999999999999e+00   4.3350000000000000e-01   3.3679999999999999e-01   1.1940000000000001e-01
   2.8649999999999998e-01  -1.0990000000000000e-01   1.8015000000000001e+00   3.6280000000000001e-01  -2.3790000000000000e-01   7.0199999999999999e-02   1.3095000000000001e+00   2.4460000000000001e-01   4.3529999999999998e+00   5.2980000000000005e-01   3.8490000000000002e-01   1.4599999999999999e-01
   4.4100000000000000e-02   8.7900000000000006e-02   2.5735000000000001e+00   4.2959999999999998e-01  -2.7600000000000002e-01   3.5099999999999999e-02   1.1762999999999999e+00   2.0010000000000000e-01   5.5719000000000003e+00   5.4910000000000003e-01   3.2710000000000000e-01   1.3710000000000000e-01
   1.7630000000000001e-01  -1.5390000000000001e-01   3.0882000000000001e+00   4.2009999999999997e-01  -2.3790000000000000e-01   8.8000000000000005e-03   1.3983000000000001e+00   1.3339999999999999e-01   5.7460000000000004e+00   4.7199999999999998e-01   3.9450000000000002e-01   8.8499999999999995e-02
   4.4100000000000000e-02  -6.6000000000000003e-02   1.8872000000000000e+00   4.3919999999999998e-01  -2.7600000000000002e-01   4.8200000000000000e-02   1.2428999999999999e+00   4.2249999999999999e-01   5.3106999999999998e+00   4.4309999999999999e-01   4.0410000000000001e-01   7.5200000000000003e-02
   2.2040000000000001e-01  -3.0780000000000002e-01   2.2303999999999999e+00   5.1559999999999995e-01  -2.6640000000000003e-01   5.2600000000000001e-02   1.3983000000000001e+00   1.3339999999999999e-01   5.9200999999999997e+00   3.8529999999999998e-01   4.7149999999999997e-01   1.3270000000000001e-01
   2.2040000000000001e-01  -1.9789999999999999e-01   2.4876999999999998e+00   4.5829999999999999e-01  -3.4260000000000002e-01   3.5099999999999999e-02   1.1762999999999999e+00   3.3350000000000002e-01   5.1365999999999996e+00   4.7199999999999998e-01   4.7149999999999997e-01   1.1500000000000000e-01
  -1.1020000000000001e-01  -4.3999999999999997e-02   2.9165999999999999e+00   5.1559999999999995e-01  -2.0930000000000001e-01   2.6300000000000000e-02   1.3095000000000001e+00   1.3339999999999999e-01   4.7882999999999996e+00   4.0460000000000002e-01   4.3300000000000000e-01   1.2830000000000000e-01
   2.2040000000000001e-01   8.7900000000000006e-02   2.4876999999999998e+00   5.3469999999999995e-01  -3.1400000000000000e-01   7.4499999999999997e-02   1.3539000000000001e+00   2.8910000000000002e-01   4.6142000000000003e+00   4.8159999999999997e-01   3.7530000000000002e-01   1.4599999999999999e-01
   1.3230000000000000e-01   1.0990000000000000e-01   2.4876999999999998e+00   4.4869999999999999e-01  -2.4740000000000001e-01   5.7000000000000002e-02   1.2873000000000001e+00   1.5559999999999999e-01   5.2236000000000002e+00   4.6239999999999998e-01   4.1370000000000001e-01   1.5040000000000001e-01
   1.5429999999999999e-01  -6.6000000000000003e-02   2.6593000000000000e+00   4.3919999999999998e-01  -2.8549999999999998e-01   5.2600000000000001e-02   1.2873000000000001e+00   2.4460000000000001e-01   5.0495000000000001e+00   4.7199999999999998e-01   3.8490000000000002e-01   1.1500000000000000e-01
   8.8200000000000001e-02  -6.6000000000000003e-02   2.3161999999999998e+00   3.9140000000000003e-01  -2.6640000000000003e-01   5.7000000000000002e-02   1.4205000000000001e+00   3.5580000000000001e-01   4.7882999999999996e+00   4.6239999999999998e-01   4.5219999999999999e-01   1.2390000000000000e-01
   1.5429999999999999e-01  -8.7900000000000006e-02   2.4018999999999999e+00   3.9140000000000003e-01  -2.7600000000000002e-01   3.9500000000000000e-02   1.1984999999999999e+00   4.4469999999999998e-01   6.2683000000000000e+00   5.1049999999999995e-01   3.7530000000000002e-01   1.4599999999999999e-01
   1.3230000000000000e-01   1.0990000000000000e-01   2.3161999999999998e+00   5.7279999999999998e-01  -2.8549999999999998e-01   3.9500000000000000e-02   1.2428999999999999e+00   4.4499999999999998e-02   5.3977000000000004e+00   4.4309999999999999e-01   4.2340000000000000e-01   1.1940000000000001e-01
   3.0859999999999999e-01   0.0000000000000000e+00   3.0882000000000001e+00   4.3919999999999998e-01  -1.7130000000000001e-01   4.3900000000000002e-02   1.4427000000000001e+00   1.7790000000000000e-01   5.4847999999999999e+00   4.5269999999999999e-01   3.9450000000000002e-01   1.1500000000000000e-01
   2.8649999999999998e-01  -1.0990000000000000e-01   2.9165999999999999e+00   4.1049999999999998e-01  -3.0449999999999999e-01   3.5099999999999999e-02   1.4871000000000001e+00   1.7790000000000000e-01   5.9200999999999997e+00   4.0460000000000002e-01   4.8110000000000003e-01   1.1500000000000000e-01
   8.8200000000000001e-02  -6.6000000000000003e-02   2.4876999999999998e+00   5.1559999999999995e-01  -2.7600000000000002e-01   3.5099999999999999e-02   1.4871000000000001e+00   3.3350000000000002e-01   5.3977000000000004e+00   5.5869999999999997e-01   3.9450000000000002e-01   1.2830000000000000e-01
   1.7630000000000001e-01   2.1999999999999999e-02   3.1739999999999999e+00   4.9650000000000000e-01  -2.9499999999999998e-01   2.6300000000000000e-02   1.4871000000000001e+00   3.1130000000000002e-01   5.0495000000000001e+00   4.6239999999999998e-01   4.6189999999999998e-01   1.1940000000000001e-01
   4.4100000000000000e-02  -8.7900000000000006e-02   3.1739999999999999e+00   5.1559999999999995e-01  -2.5690000000000002e-01   6.5799999999999997e-02   1.3317000000000001e+00   6.6699999999999995e-02   5.2236000000000002e+00   4.4309999999999999e-01   3.5599999999999998e-01   1.0170000000000000e-01
   1.5429999999999999e-01   2.1999999999999999e-02   3.0882000000000001e+00   5.0600000000000001e-01  -2.9499999999999998e-01   3.5099999999999999e-02   1.4871000000000001e+00   2.0010000000000000e-01   5.6589000000000000e+00   4.7199999999999998e-01   4.4259999999999999e-01   1.0170000000000000e-01
   1.1020000000000001e-01   1.3189999999999999e-01   2.2303999999999999e+00   4.2009999999999997e-01  -3.1400000000000000e-01   2.6300000000000000e-02   1.3095000000000001e+00   1.1119999999999999e-01   5.6589000000000000e+00   5.2020000000000000e-01   3.2710000000000000e-01   1.3270000000000001e-01
   1.5429999999999999e-01  -4.3999999999999997e-02   3.6029000000000000e+00   3.2460000000000000e-01  -2.7600000000000002e-01   7.0199999999999999e-02   1.3317000000000001e+00  -2.2200000000000001e-02   4.7882999999999996e+00   4.5269999999999999e-01   4.4259999999999999e-01   1.1940000000000001e-01
   1.3230000000000000e-01  -3.0780000000000002e-01   2.7450999999999999e+00   3.9140000000000003e-01  -2.2839999999999999e-01   7.4499999999999997e-02   1.3983000000000001e+00   1.7790000000000000e-01   4.8754000000000000e+00   5.1049999999999995e-01   3.8490000000000002e-01   1.5040000000000001e-01
   2.2040000000000001e-01  -8.7900000000000006e-02   3.5171000000000001e+00   5.0600000000000001e-01  -2.9499999999999998e-01   7.8899999999999998e-02   1.3761000000000001e+00   1.5559999999999999e-01   6.0072000000000001e+00   5.2020000000000000e-01   4.2340000000000000e-01   1.1060000000000000e-01
   8.8200000000000001e-02   8.7900000000000006e-02   2.4876999999999998e+00   4.4869999999999999e-01  -3.4260000000000002e-01   7.4499999999999997e-02   1.3317000000000001e+00   3.3350000000000002e-01   5.5719000000000003e+00   4.6239999999999998e-01   4.2340000000000000e-01   1.1500000000000000e-01
   1.9839999999999999e-01  -2.6379999999999998e-01   2.7450999999999999e+00   4.8690000000000000e-01  -2.3790000000000000e-01   3.0700000000000002e-02   1.1984999999999999e+00   1.1119999999999999e-01   5.0495000000000001e+00   5.6830000000000003e-01   4.5219999999999999e-01   1.4160000000000000e-01
