# Supplementary material for: Footwear and Foam Surface Alter Gait Initiation of Typical Subjects
Source: PLoS One. 2015 Aug 13;10(8):e0135821. doi: 10.1371/journal.pone.0135821 (PMC4536224; doi:10.1371/journal.pone.0135821)
Supplement: S1 Dataset — (ZIP) [file pone.0135821.s001.zip › 6_foam_av1_04.txt]

   1.5672000000000001e+01  -1.9784999999999999e+00   3.0865010000000001e+02  -1.2411700000000000e+01   1.7337900000000001e+01  -1.4910000000000001e-01  -1.4670900000000000e+01   3.3350000000000002e-01   3.4066649999999998e+02  -1.6655100000000001e+01  -4.2635300000000001e+01   9.2449999999999999e-01
   1.5473599999999999e+01  -2.4622000000000002e+00   3.0684859999999998e+02  -1.2583500000000001e+01   1.7261700000000001e+01  -1.4470000000000000e-01  -1.4870600000000000e+01  -5.3369999999999995e-01   3.4040539999999999e+02  -1.6712900000000001e+01  -4.2644900000000000e+01   9.1569999999999996e-01
   1.5649900000000001e+01  -2.7479000000000000e+00   3.0573340000000002e+02  -1.2726800000000001e+01   1.7204599999999999e+01  -1.5790000000000001e-01  -1.4781800000000000e+01  -1.3339999999999999e-01   3.4092770000000002e+02  -1.6635800000000000e+01  -4.2750700000000002e+01   9.1120000000000001e-01
   1.5583800000000000e+01  -3.0777000000000001e+00   3.0436090000000002e+02  -1.2621700000000001e+01   1.7071400000000001e+01  -1.0090000000000000e-01  -1.4160399999999999e+01  -4.4499999999999998e-02   3.4197239999999999e+02  -1.6732199999999999e+01  -4.2827700000000000e+01   9.2449999999999999e-01
   1.5032700000000000e+01  -3.7591999999999999e+00   3.0118689999999998e+02  -1.2755400000000000e+01   1.7090399999999999e+01  -6.5799999999999997e-02  -1.4981600000000000e+01  -4.0020000000000000e-01   3.4118889999999999e+02  -1.6886299999999999e+01  -4.2856600000000000e+01   8.4930000000000005e-01
   1.4746200000000000e+01  -3.8471000000000002e+00   2.9835599999999999e+02  -1.2717200000000000e+01   1.6814499999999999e+01  -1.1400000000000000e-01  -1.4804000000000000e+01  -2.4460000000000001e-01   3.4353949999999998e+02  -1.6924800000000001e+01  -4.2875799999999998e+01   8.5819999999999996e-01
   1.4437600000000000e+01  -3.7151999999999998e+00   2.9595409999999998e+02  -1.2698100000000000e+01   1.6766900000000000e+01  -1.5350000000000000e-01  -1.4826200000000000e+01  -5.5589999999999995e-01   3.4319130000000001e+02  -1.7001899999999999e+01  -4.2943199999999997e+01   8.3160000000000001e-01
   1.3842499999999999e+01  -3.9131000000000000e+00   2.9278010000000000e+02  -1.2688599999999999e+01   1.6643200000000000e+01  -1.1840000000000001e-01  -1.4914999999999999e+01  -7.5600000000000001e-01   3.4475839999999999e+02  -1.7204200000000000e+01  -4.3164499999999997e+01   8.3599999999999997e-01
   1.3489800000000001e+01  -4.1109000000000000e+00   2.9037810000000002e+02  -1.2707700000000001e+01   1.6462399999999999e+01  -1.3159999999999999e-01  -1.5181300000000000e+01  -5.5589999999999995e-01   3.4571600000000001e+02  -1.7252300000000002e+01  -4.3337699999999998e+01   8.1830000000000003e-01
   1.2960800000000001e+01  -3.7591999999999999e+00   2.8703250000000003e+02  -1.2755400000000000e+01   1.6452900000000000e+01  -2.4120000000000000e-01  -1.5447699999999999e+01  -9.3389999999999995e-01   3.4702190000000002e+02  -1.7377600000000001e+01  -4.3433900000000001e+01   8.0510000000000004e-01
   1.2343600000000000e+01  -3.8031999999999999e+00   2.8342959999999999e+02  -1.2631300000000000e+01   1.6272099999999998e+01  -2.9380000000000001e-01  -1.5381100000000000e+01  -1.0450999999999999e+00   3.4858900000000000e+02  -1.7724299999999999e+01  -4.3712899999999998e+01   7.8739999999999999e-01
   1.1748500000000000e+01  -4.1989000000000001e+00   2.7854000000000002e+02  -1.2688599999999999e+01   1.6034199999999998e+01  -2.5000000000000000e-01  -1.5403300000000000e+01  -1.0005999999999999e+00   3.4945960000000002e+02  -1.7762899999999998e+01  -4.3809100000000001e+01   6.9450000000000001e-01
   1.1109200000000000e+01  -4.3746999999999998e+00   2.7502280000000002e+02  -1.2793600000000000e+01   1.5939000000000000e+01  -3.1140000000000001e-01  -1.5936000000000000e+01  -1.4676000000000000e+00   3.5198439999999999e+02  -1.8071100000000001e+01  -4.4184399999999997e+01   7.1660000000000001e-01
   1.0205500000000001e+01  -5.2321000000000000e+00   2.6970420000000001e+02  -1.2908200000000001e+01   1.5653600000000001e+01  -2.7189999999999998e-01  -1.6379899999999999e+01  -1.4453000000000000e+00   3.5381259999999997e+02  -1.8369700000000002e+01  -4.4386499999999998e+01   6.6790000000000005e-01
   9.5663000000000000e+00  -5.5838000000000001e+00   2.6464299999999997e+02  -1.3060900000000000e+01   1.5453700000000000e+01  -2.9820000000000002e-01  -1.6424299999999999e+01  -1.6454000000000000e+00   3.5625029999999998e+02  -1.8668299999999999e+01  -4.4636600000000001e+01   5.8389999999999997e-01
   8.9049999999999994e+00  -6.3532999999999999e+00   2.6061110000000002e+02  -1.3309100000000001e+01   1.5425200000000000e+01  -3.2450000000000001e-01  -1.6912500000000001e+01  -1.8010999999999999e+00   3.5842680000000001e+02  -1.8947700000000001e+01  -4.5223599999999998e+01   5.6179999999999997e-01
   8.0454000000000008e+00  -7.1665999999999999e+00   2.5640769999999998e+02  -1.3433299999999999e+01   1.5291900000000000e+01  -2.8499999999999998e-01  -1.7689399999999999e+01  -1.7343999999999999e+00   3.6190920000000000e+02  -1.9371500000000001e+01  -4.5560400000000001e+01   4.7770000000000001e-01
   7.3179999999999996e+00  -7.6502999999999997e+00   2.5237590000000000e+02  -1.3786500000000000e+01   1.5187300000000000e+01  -2.1490000000000001e-01  -1.8088899999999999e+01  -2.2679999999999998e+00   3.6617520000000002e+02  -1.9747199999999999e+01  -4.6051099999999998e+01   3.9369999999999999e-01
   6.7008000000000001e+00  -7.7602000000000002e+00   2.4868719999999999e+02  -1.3853300000000001e+01   1.4854200000000001e+01  -2.2800000000000001e-01  -1.8998899999999999e+01  -2.6459999999999999e+00   3.7000580000000002e+02  -2.0171099999999999e+01  -4.6589900000000000e+01   2.7429999999999999e-01
   6.4583000000000004e+00  -8.2658000000000005e+00   2.4637100000000001e+02  -1.4158899999999999e+01   1.4892300000000001e+01  -1.8420000000000000e-01  -1.9775700000000001e+01  -2.9129000000000000e+00   3.7418470000000002e+02  -2.0797200000000000e+01  -4.7109499999999997e+01   1.5920000000000001e-01
   5.9292999999999996e+00  -8.5736000000000008e+00   2.4251079999999999e+02  -1.4330700000000000e+01   1.4892300000000001e+01  -1.8859999999999999e-01  -2.0774500000000000e+01  -3.2686000000000002e+00   3.7862479999999999e+02  -2.1375200000000000e+01  -4.7696500000000000e+01   5.7500000000000002e-02
   5.4443999999999999e+00  -8.6835000000000004e+00   2.3993719999999999e+02  -1.4397600000000001e+01   1.4625800000000000e+01  -2.0610000000000001e-01  -2.1617899999999999e+01  -4.1357999999999997e+00   3.8297780000000000e+02  -2.2039800000000000e+01  -4.8321899999999999e+01  -1.7249999999999999e-01
   5.3121999999999998e+00  -8.5076000000000001e+00   2.3710640000000001e+02  -1.4435700000000001e+01   1.4625800000000000e+01  -1.1840000000000001e-01  -2.2705400000000001e+01  -4.6695000000000002e+00   3.8881079999999997e+02  -2.2608200000000000e+01  -4.8822200000000002e+01  -3.3179999999999998e-01
   5.0255999999999998e+00  -8.2438000000000002e+00   2.3384660000000000e+02  -1.4493000000000000e+01   1.4464100000000000e+01  -2.3240000000000000e-01  -2.3504400000000000e+01  -5.2920999999999996e+00   3.9098730000000000e+02  -2.3301700000000000e+01  -4.9457299999999996e+01  -5.5740000000000001e-01
   4.9154000000000000e+00  -7.9360999999999997e+00   2.3093000000000001e+02  -1.4502599999999999e+01   1.4330800000000000e+01  -2.1929999999999999e-01  -2.4436599999999999e+01  -5.9592000000000001e+00   3.9560149999999999e+02  -2.4072299999999998e+01  -4.9938400000000001e+01  -8.3160000000000001e-01
   4.6729000000000003e+00  -7.1665999999999999e+00   2.2724119999999999e+02  -1.4426200000000000e+01   1.4131000000000000e+01  -2.5000000000000000e-01  -2.5368800000000000e+01  -6.6261999999999999e+00   4.0047690000000000e+02  -2.4756300000000000e+01  -5.0515700000000002e+01  -9.9970000000000003e-01
   4.2981999999999996e+00  -6.6170999999999998e+00   2.2372409999999999e+02  -1.4235200000000001e+01   1.4054900000000000e+01  -3.1140000000000001e-01  -2.6545100000000001e+01  -7.2488000000000001e+00   4.0352400000000000e+02  -2.5420900000000000e+01  -5.1035299999999999e+01  -1.2871999999999999e+00
   4.2541000000000002e+00  -6.0674999999999999e+00   2.2003540000000001e+02  -1.4063400000000000e+01   1.3836000000000000e+01  -3.7269999999999998e-01  -2.7188800000000001e+01  -8.0047999999999995e+00   4.0735460000000000e+02  -2.6056699999999999e+01  -5.1372100000000003e+01  -1.4996000000000000e+00
   3.9015000000000000e+00  -5.4080000000000004e+00   2.1643250000000000e+02  -1.3910600000000001e+01   1.3588600000000000e+01  -3.8590000000000002e-01  -2.8276399999999999e+01  -8.5385000000000009e+00   4.1014060000000001e+02  -2.6731000000000002e+01  -5.1737699999999997e+01  -1.6986000000000001e+00
   4.0998000000000001e+00  -4.8144000000000000e+00   2.1222909999999999e+02  -1.3815200000000001e+01   1.3417299999999999e+01  -4.7360000000000002e-01  -2.9474900000000002e+01  -9.3834000000000000e+00   4.1283940000000001e+02  -2.7241499999999998e+01  -5.2064900000000002e+01  -1.9462999999999999e+00
   3.8574000000000002e+00  -4.1329000000000002e+00   2.0888350000000000e+02  -1.3681500000000000e+01   1.3198499999999999e+01  -4.6479999999999999e-01  -2.9852200000000000e+01  -1.0050500000000000e+01   4.1553829999999999e+02  -2.7713500000000000e+01  -5.2363100000000003e+01  -2.1454000000000000e+00
   3.5929000000000002e+00  -3.5394000000000001e+00   2.0468010000000001e+02  -1.3633800000000001e+01   1.3093800000000000e+01  -5.0429999999999997e-01  -3.0762200000000000e+01  -1.0206200000000001e+01   4.1797600000000000e+02  -2.8224100000000000e+01  -5.2786499999999997e+01  -2.2780999999999998e+00
   3.7031000000000001e+00  -2.7919000000000000e+00   2.0210659999999999e+02  -1.3500100000000000e+01   1.2855900000000000e+01  -5.4379999999999995e-01  -3.1472400000000000e+01  -1.0784300000000000e+01   4.1997840000000002e+02  -2.8590100000000000e+01  -5.3075200000000002e+01  -2.4018999999999999e+00
   3.4826999999999999e+00  -2.2202999999999999e+00   1.9936150000000001e+02  -1.3423700000000000e+01   1.2760700000000000e+01  -6.4019999999999999e-01  -3.2027299999999997e+01  -1.1228999999999999e+01   4.2189370000000002e+02  -2.9042899999999999e+01  -5.3306100000000001e+01  -2.5611999999999999e+00
   3.2843000000000000e+00  -1.6268000000000000e+00   1.9661640000000000e+02  -1.3404600000000000e+01   1.2608499999999999e+01  -6.9289999999999996e-01  -3.2693100000000001e+01  -1.1518100000000000e+01   4.2502789999999999e+02  -2.9514900000000001e+01  -5.3613999999999997e+01  -2.7160000000000002e+00
   3.4165000000000001e+00  -8.7929999999999997e-01   1.9352820000000000e+02  -1.3385500000000000e+01   1.2465700000000000e+01  -7.0599999999999996e-01  -3.3247999999999998e+01  -1.1851599999999999e+01   4.2615960000000001e+02  -2.9861599999999999e+01  -5.3950800000000001e+01  -2.8222000000000000e+00
   3.2181999999999999e+00  -4.8359999999999997e-01   1.9198410000000001e+02  -1.3328200000000001e+01   1.2380100000000001e+01  -7.0599999999999996e-01  -3.3847299999999997e+01  -1.2251799999999999e+01   4.2894560000000001e+02  -3.0401100000000000e+01  -5.4181699999999999e+01  -2.9150999999999998e+00
   3.0417999999999998e+00  -1.0990000000000000e-01   1.8983949999999999e+02  -1.3356900000000000e+01   1.2313499999999999e+01  -7.8500000000000003e-01  -3.4158000000000001e+01  -1.2718800000000000e+01   4.3120909999999998e+02  -3.0728600000000000e+01  -5.4451099999999997e+01  -3.1097000000000001e+00
   2.9535999999999998e+00   5.0560000000000005e-01   1.8803809999999999e+02  -1.3328200000000001e+01   1.2142200000000001e+01  -7.5429999999999997e-01  -3.5001399999999997e+01  -1.3141299999999999e+01   4.3329860000000002e+02  -3.1190999999999999e+01  -5.4778300000000002e+01  -3.1804999999999999e+00
   2.7993999999999999e+00   9.6730000000000005e-01   1.8675129999999999e+02  -1.3328200000000001e+01   1.2218299999999999e+01  -7.8930000000000000e-01  -3.5045800000000000e+01  -1.3897300000000000e+01   4.3547510000000000e+02  -3.1711099999999998e+01  -5.5038100000000000e+01  -3.2734000000000001e+00
   2.7553000000000001e+00   1.0992000000000000e+00   1.8615080000000000e+02  -1.3461900000000000e+01   1.2132700000000000e+01  -8.7270000000000003e-01  -3.5756000000000000e+01  -1.4408700000000000e+01   4.3695510000000002e+02  -3.2125399999999999e+01  -5.5259399999999999e+01  -3.4281999999999999e+00
   1.9838000000000000e+00   9.8929999999999996e-01   1.8417779999999999e+02  -1.3557399999999999e+01   1.1990000000000000e+01  -8.5509999999999997e-01  -3.5800400000000003e+01  -1.5120200000000001e+01   4.3939280000000002e+02  -3.2549199999999999e+01  -5.5519199999999998e+01  -3.5344000000000002e+00
   1.8514999999999999e+00   9.2330000000000001e-01   1.8297680000000000e+02  -1.3738799999999999e+01   1.2113700000000000e+01  -8.6829999999999996e-01  -3.6310899999999997e+01  -1.5876300000000001e+01   4.4217869999999999e+02  -3.2934500000000000e+01  -5.5865600000000001e+01  -3.6051000000000002e+00
   1.4107000000000001e+00   3.7369999999999998e-01   1.8254790000000000e+02  -1.3948800000000000e+01   1.2085100000000001e+01  -8.8139999999999996e-01  -3.6754800000000003e+01  -1.6387699999999999e+01   4.4418110000000001e+02  -3.3339100000000002e+01  -5.6048400000000001e+01  -3.7599999999999998e+00
   1.4107000000000001e+00  -2.8580000000000000e-01   1.8169010000000000e+02  -1.4187500000000000e+01   1.2113700000000000e+01  -7.6300000000000001e-01  -3.7442900000000002e+01  -1.6609999999999999e+01   4.4618349999999998e+02  -3.3791800000000002e+01  -5.6240800000000000e+01  -3.8794000000000000e+00
   9.2579999999999996e-01  -9.8929999999999996e-01   1.8117540000000000e+02  -1.4502599999999999e+01   1.2056600000000000e+01  -7.4990000000000001e-01  -3.8042099999999998e+01  -1.7121500000000001e+01   4.4688000000000000e+02  -3.4283099999999997e+01  -5.6529499999999999e+01  -4.0209000000000001e+00
   7.9349999999999998e-01  -1.6268000000000000e+00   1.8169010000000000e+02  -1.4626700000000000e+01   1.2151700000000000e+01  -7.9369999999999996e-01  -3.8485999999999997e+01  -1.7521699999999999e+01   4.5166829999999999e+02  -3.4629899999999999e+01  -5.6837400000000002e+01  -4.1271000000000004e+00
   2.8649999999999998e-01  -2.5280999999999998e+00   1.8160429999999999e+02  -1.4989500000000000e+01   1.2199299999999999e+01  -7.2789999999999999e-01  -3.9151899999999998e+01  -1.8033100000000001e+01   4.5236480000000000e+02  -3.5140400000000000e+01  -5.7029800000000002e+01  -4.2641999999999998e+00
   2.2040000000000001e-01  -3.0556999999999999e+00   1.8186160000000001e+02  -1.5323700000000001e+01   1.2246900000000000e+01  -6.3149999999999995e-01  -3.9862099999999998e+01  -1.8766900000000000e+01   4.5523779999999999e+02  -3.5516100000000002e+01  -5.7337699999999998e+01  -4.3437999999999999e+00
   1.9839999999999999e-01  -4.0229999999999997e+00   1.8297680000000000e+02  -1.5619600000000000e+01   1.2427700000000000e+01  -6.1829999999999996e-01  -4.0527999999999999e+01  -1.8966999999999999e+01   4.5689190000000002e+02  -3.5988100000000003e+01  -5.7626399999999997e+01  -4.4942000000000002e+00
   2.1999999999999999e-02  -4.8583999999999996e+00   1.8460669999999999e+02  -1.5934699999999999e+01   1.2484800000000000e+01  -4.9990000000000001e-01  -4.1082799999999999e+01  -1.9700800000000001e+01   4.5758839999999998e+02  -3.6277099999999997e+01  -5.7732199999999999e+01  -4.6357999999999997e+00
   1.7630000000000001e-01  -5.5399000000000003e+00   1.8537880000000001e+02  -1.6297499999999999e+01   1.2503800000000000e+01  -4.5610000000000001e-01  -4.1548900000000003e+01  -2.0412299999999998e+01   4.5967779999999999e+02  -3.6700899999999997e+01  -5.7963200000000001e+01  -4.7596999999999996e+00
   1.7630000000000001e-01  -6.0235000000000003e+00   1.8692290000000000e+02  -1.6641200000000001e+01   1.2656100000000000e+01  -3.6840000000000001e-01  -4.2148200000000003e+01  -2.1079400000000000e+01   4.6176729999999998e+02  -3.7067000000000000e+01  -5.8078600000000002e+01  -4.9012000000000002e+00
   3.5270000000000001e-01  -6.5951000000000004e+00   1.8846700000000001e+02  -1.6927600000000002e+01   1.2836900000000000e+01  -3.2890000000000003e-01  -4.2924999999999997e+01  -2.1946600000000000e+01   4.6211550000000000e+02  -3.7375200000000000e+01  -5.8222999999999999e+01  -5.0560000000000000e+00
   5.7310000000000005e-01  -6.7929000000000004e+00   1.9104050000000001e+02  -1.7252199999999998e+01   1.2817800000000000e+01  -1.8859999999999999e-01  -4.3302300000000002e+01  -2.2346800000000002e+01   4.6420499999999998e+02  -3.7750900000000001e+01  -5.8338400000000000e+01  -5.2153000000000000e+00
   8.8170000000000004e-01  -7.4085000000000001e+00   1.9232720000000000e+02  -1.7519600000000001e+01   1.2979600000000000e+01  -1.3589999999999999e-01  -4.3723999999999997e+01  -2.3191800000000001e+01   4.6455320000000000e+02  -3.8020600000000002e+01  -5.8434600000000003e+01  -5.3082000000000003e+00
   1.1021000000000001e+00  -7.6722999999999999e+00   1.9438610000000000e+02  -1.7672300000000000e+01   1.3074800000000000e+01  -7.4499999999999997e-02  -4.4234499999999997e+01  -2.3881100000000000e+01   4.6524970000000002e+02  -3.8174700000000001e+01  -5.8376899999999999e+01  -5.4763000000000002e+00
   1.5208999999999999e+00  -7.9360999999999997e+00   1.9687379999999999e+02  -1.8054200000000002e+01   1.3293600000000000e+01   4.3900000000000002e-02  -4.4656199999999998e+01  -2.4214600000000001e+01   4.6420499999999998e+02  -3.8454099999999997e+01  -5.8347999999999999e+01  -5.6532000000000000e+00
   2.1600999999999999e+00  -8.0239999999999991e+00   1.9936150000000001e+02  -1.8350200000000001e+01   1.3360200000000001e+01   6.5799999999999997e-02  -4.5233300000000000e+01  -2.4837199999999999e+01   4.6429199999999997e+02  -3.8531199999999998e+01  -5.8251800000000003e+01  -5.6929999999999996e+00
   2.4908000000000001e+00  -8.0679999999999996e+00   2.0073410000000001e+02  -1.8397900000000000e+01   1.3493499999999999e+01   1.6230000000000000e-01  -4.5388700000000000e+01  -2.5393100000000000e+01   4.6472730000000001e+02  -3.8665999999999997e+01  -5.8271099999999997e+01  -5.7725999999999997e+00
   2.7993999999999999e+00  -8.2218999999999998e+00   2.0365070000000000e+02  -1.8579300000000000e+01   1.3626700000000000e+01   2.1490000000000001e-01  -4.5765999999999998e+01  -2.5726700000000001e+01   4.6403080000000000e+02  -3.8743099999999998e+01  -5.8049799999999998e+01  -5.9627999999999997e+00
   3.1741000000000001e+00  -8.1998999999999995e+00   2.0570949999999999e+02  -1.8760700000000000e+01   1.3693300000000001e+01   2.4560000000000001e-01  -4.5632800000000003e+01  -2.6504899999999999e+01   4.6316019999999997e+02  -3.8733400000000003e+01  -5.8030500000000004e+01  -6.0335999999999999e+00
   3.2843000000000000e+00  -8.0679999999999996e+00   2.0836879999999999e+02  -1.8922999999999998e+01   1.3874100000000000e+01   3.6840000000000001e-01  -4.6010100000000001e+01  -2.7016300000000001e+01   4.6202839999999998e+02  -3.8858699999999999e+01  -5.7818800000000003e+01  -6.1529999999999996e+00
   3.5266999999999999e+00  -8.1339000000000006e+00   2.1137119999999999e+02  -1.9266800000000000e+01   1.4083399999999999e+01   4.3409999999999999e-01  -4.5832599999999999e+01  -2.7416599999999999e+01   4.6020020000000000e+02  -3.8694899999999997e+01  -5.7636000000000003e+01  -6.2458999999999998e+00
   4.0557999999999996e+00  -8.0899999999999999e+00   2.1471680000000001e+02  -1.9495899999999999e+01   1.4216699999999999e+01   4.5610000000000001e-01  -4.6143300000000004e+01  -2.7905799999999999e+01   4.5811070000000001e+02  -3.8511899999999997e+01  -5.7385800000000003e+01  -6.3167000000000000e+00
   4.2541000000000002e+00  -8.3757000000000001e+00   2.1823390000000001e+02  -1.9887300000000000e+01   1.4511699999999999e+01   5.5689999999999995e-01  -4.6076700000000002e+01  -2.8795200000000001e+01   4.5628250000000003e+02  -3.8348100000000002e+01  -5.7068300000000001e+01  -6.4405999999999999e+00
   4.8052000000000001e+00  -8.7494999999999994e+00   2.2149369999999999e+02  -2.0116499999999998e+01   1.4749499999999999e+01   5.8320000000000005e-01  -4.6298600000000000e+01  -2.9262100000000000e+01   4.5340949999999998e+02  -3.8107300000000002e+01  -5.6616100000000003e+01  -6.5246000000000004e+00
   5.0697000000000001e+00  -8.7494999999999994e+00   2.2604030000000000e+02  -2.0479299999999999e+01   1.4977900000000000e+01   6.4900000000000002e-01  -4.6209899999999998e+01  -2.9684600000000000e+01   4.5105889999999999e+02  -3.7702700000000000e+01  -5.6115699999999997e+01  -6.5820999999999996e+00
   5.5766999999999998e+00  -9.2771000000000008e+00   2.3135890000000001e+02  -2.0975700000000000e+01   1.5263400000000001e+01   7.4990000000000001e-01  -4.6698200000000000e+01  -2.9573399999999999e+01   4.4757650000000001e+02  -3.7115099999999998e+01  -5.5711599999999997e+01  -6.5910000000000002e+00
   5.8190999999999997e+00  -9.5847999999999995e+00   2.3667750000000001e+02  -2.1367200000000000e+01   1.5548900000000000e+01   8.0689999999999995e-01  -4.6320799999999998e+01  -2.9706800000000001e+01   4.4304930000000002e+02  -3.6575699999999998e+01  -5.5115000000000002e+01  -6.5689000000000002e+00
   6.2159000000000004e+00  -1.0024500000000000e+01   2.4156710000000001e+02  -2.1787299999999998e+01   1.5891400000000001e+01   9.0339999999999998e-01  -4.6542800000000000e+01  -2.9640100000000000e+01   4.3965400000000000e+02  -3.5843600000000002e+01  -5.4537700000000001e+01  -6.5953999999999997e+00
   6.6787999999999998e+00  -1.0200400000000000e+01   2.4894450000000001e+02  -2.2379200000000001e+01   1.6329200000000000e+01   9.6909999999999996e-01  -4.6298600000000000e+01  -2.9640100000000000e+01   4.3469150000000002e+02  -3.4938099999999999e+01  -5.3873800000000003e+01  -6.5202000000000000e+00
   7.3399999999999999e+00  -1.0508200000000000e+01   2.5477780000000001e+02  -2.3047499999999999e+01   1.6824000000000002e+01   1.0656000000000001e+00  -4.5854700000000001e+01  -2.9684600000000000e+01   4.3051270000000000e+02  -3.3974899999999998e+01  -5.3027099999999997e+01  -6.4493999999999998e+00
   7.6707000000000001e+00  -1.1013800000000000e+01   2.6318470000000002e+02  -2.3591699999999999e+01   1.7214099999999998e+01   1.1972000000000000e+00  -4.5255499999999998e+01  -2.9239899999999999e+01   4.2511489999999998e+02  -3.2963400000000000e+01  -5.2314999999999998e+01  -6.3609999999999998e+00
   8.4200999999999997e+00  -1.1541399999999999e+01   2.7150569999999999e+02  -2.4556000000000001e+01   1.7537700000000001e+01   1.3287000000000000e+00  -4.4767200000000003e+01  -2.8973099999999999e+01   4.1884660000000002e+02  -3.1788200000000000e+01  -5.1564500000000002e+01  -6.2415000000000003e+00
   9.2797000000000001e+00  -1.2134900000000000e+01   2.7965510000000000e+02  -2.5396200000000000e+01   1.8213300000000000e+01   1.4559000000000000e+00  -4.3746200000000002e+01  -2.8884100000000000e+01   4.1266530000000000e+02  -3.0670800000000000e+01  -5.0583100000000002e+01  -6.1220999999999997e+00
   1.0293699999999999e+01  -1.2794400000000000e+01   2.9029230000000001e+02  -2.6312799999999999e+01   1.8927000000000000e+01   1.6137999999999999e+00  -4.3080399999999997e+01  -2.8417200000000001e+01   4.0613580000000002e+02  -2.9264399999999998e+01  -4.9640099999999997e+01  -5.9275000000000002e+00
   1.1484000000000000e+01  -1.3432000000000000e+01   2.9955700000000002e+02  -2.7248400000000000e+01   1.9440899999999999e+01   1.8199000000000001e+00  -4.2303600000000003e+01  -2.7727900000000002e+01   3.9925799999999998e+02  -2.7829100000000000e+01  -4.8552799999999998e+01  -5.7682000000000002e+00
   1.2696300000000001e+01  -1.4509200000000000e+01   3.1182409999999999e+02  -2.8250900000000001e+01   2.0126000000000001e+01   1.9601999999999999e+00  -4.1193800000000003e+01  -2.7527699999999999e+01   3.9168380000000002e+02  -2.6239699999999999e+01  -4.7359699999999997e+01  -5.5469999999999997e+00
   1.3908600000000000e+01  -1.5344500000000000e+01   3.2074560000000002e+02  -2.9396599999999999e+01   2.0582799999999999e+01   2.1882000000000001e+00  -4.0372599999999998e+01  -2.6882899999999999e+01   3.8254250000000002e+02  -2.4515499999999999e+01  -4.6070300000000003e+01  -5.3346999999999998e+00
   1.5297200000000000e+01  -1.6179900000000000e+01   3.3301270000000000e+02  -3.0379999999999999e+01   2.1353500000000000e+01   2.4512999999999998e+00  -3.9529200000000003e+01  -2.6038000000000000e+01   3.7435879999999997e+02  -2.2742999999999999e+01  -4.4771400000000000e+01  -5.0515999999999996e+00
   1.6730000000000000e+01  -1.7301100000000002e+01   3.4450770000000000e+02  -3.1678400000000000e+01   2.2076699999999999e+01   2.6048000000000000e+00  -3.8774600000000000e+01  -2.5126300000000001e+01   3.6425990000000002e+02  -2.0816500000000001e+01  -4.3279899999999998e+01  -4.7862000000000000e+00
   1.8383099999999999e+01  -1.8400300000000001e+01   3.5746100000000001e+02  -3.2871899999999997e+01   2.2856999999999999e+01   2.8548000000000000e+00  -3.7864600000000003e+01  -2.3836600000000001e+01   3.5442210000000000e+02  -1.8649100000000001e+01  -4.1788499999999999e+01  -4.3837000000000002e+00
   1.9948100000000000e+01  -1.9895099999999999e+01   3.7015699999999998e+02  -3.4122599999999998e+01   2.3608799999999999e+01   3.1046999999999998e+00  -3.6843600000000002e+01  -2.2146699999999999e+01   3.4406189999999998e+02  -1.6491299999999999e+01  -4.0239400000000003e+01  -4.0430999999999999e+00
   2.1777600000000000e+01  -2.1082300000000000e+01   3.8328199999999998e+02  -3.5449700000000000e+01   2.4246400000000001e+01   3.3239999999999998e+00  -3.5778199999999998e+01  -2.0145499999999998e+01   3.3283109999999999e+02  -1.4266200000000000e+01  -3.8526600000000002e+01  -3.5874000000000001e+00
   2.3298500000000001e+01  -2.1939599999999999e+01   3.9349020000000002e+02  -3.6681300000000000e+01   2.4883900000000001e+01   3.5651999999999999e+00  -3.4490900000000003e+01  -1.8122100000000000e+01   3.2229680000000002e+02  -1.2146900000000000e+01  -3.6948599999999999e+01  -3.1627999999999998e+00
   2.4973700000000001e+01  -2.3104800000000001e+01   4.0532839999999999e+02  -3.7826999999999998e+01   2.5607099999999999e+01   3.7888000000000002e+00  -3.3403399999999998e+01  -1.6276499999999999e+01   3.1228489999999999e+02  -1.0008500000000000e+01  -3.5447600000000001e+01  -2.6850000000000001e+00
   2.6693000000000001e+01  -2.4138000000000002e+01   4.1630869999999999e+02  -3.8905900000000003e+01   2.6206600000000002e+01   4.0168999999999997e+00  -3.2382399999999997e+01  -1.3852800000000000e+01   3.0296949999999998e+02  -7.7351000000000001e+00  -3.4177500000000002e+01  -2.2117000000000000e+00
   2.8456399999999999e+01  -2.5127199999999998e+01   4.2806110000000001e+02  -4.0022900000000000e+01   2.6815600000000000e+01   4.2229999999999999e+00  -3.1428000000000001e+01  -1.1629200000000001e+01   2.9504700000000003e+02  -5.7603999999999997e+00  -3.2811199999999999e+01  -1.7252000000000001e+00
   3.0285900000000002e+01  -2.6006599999999999e+01   4.3732569999999998e+02  -4.0767600000000002e+01   2.7310400000000001e+01   4.4729000000000001e+00  -3.0407100000000000e+01  -9.2056000000000004e+00   2.8634100000000001e+02  -3.7086000000000001e+00  -3.1531400000000001e+01  -1.1855000000000000e+00
   3.1784800000000001e+01  -2.6754000000000001e+01   4.4736239999999998e+02  -4.1741500000000002e+01   2.7909900000000000e+01   4.6352000000000002e+00  -2.9541499999999999e+01  -7.1154000000000002e+00   2.7867970000000003e+02  -1.8494999999999999e+00  -3.0444099999999999e+01  -7.9620000000000002e-01
   3.2842799999999997e+01  -2.7897200000000002e+01   4.5611239999999998e+02  -4.2629399999999997e+01   2.8461900000000000e+01   4.8544000000000000e+00  -2.8698100000000000e+01  -5.2031000000000001e+00   2.7180189999999999e+02  -1.3489999999999999e-01  -2.9616599999999998e+01  -4.2020000000000002e-01
   3.3658299999999997e+01  -2.8710599999999999e+01   4.6486230000000000e+02  -4.3374099999999999e+01   2.8899600000000000e+01   5.0911999999999997e+00  -2.7921199999999999e+01  -4.0468999999999999e+00   2.6562070000000000e+02   1.3197000000000001e+00  -2.8741000000000000e+01  -1.3710000000000000e-01
   3.5157200000000003e+01  -2.9633900000000001e+01   4.7103879999999998e+02  -4.4061500000000002e+01   2.9394400000000001e+01   5.2930000000000001e+00  -2.7832500000000000e+01  -3.1797000000000000e+00   2.6083229999999998e+02   2.6875000000000000e+00  -2.8154100000000000e+01   4.4200000000000003e-02
   3.6127099999999999e+01  -3.0425300000000000e+01   4.7935980000000001e+02  -4.4748899999999999e+01   2.9679900000000000e+01   5.5077999999999996e+00  -2.7721499999999999e+01  -2.3570000000000002e+00   2.5621820000000002e+02   3.8626999999999998e+00  -2.7730699999999999e+01   1.9020000000000001e-01
   3.7030799999999999e+01  -3.1150700000000001e+01   4.8613670000000002e+02  -4.5512700000000002e+01   3.0307900000000000e+01   5.6700999999999997e+00  -2.7299800000000001e+01  -2.2902999999999998e+00   2.5386750000000001e+02   4.8068000000000000e+00  -2.7509399999999999e+01   2.6979999999999998e-01
   3.7670000000000002e+01  -3.1700299999999999e+01   4.9265629999999999e+02  -4.6037799999999997e+01   3.0707599999999999e+01   5.8280000000000003e+00  -2.6900300000000001e+01  -2.1791000000000000e+00   2.5003690000000000e+02   5.6737000000000002e+00  -2.7288100000000000e+01   3.5830000000000001e-01
   3.7890400000000000e+01  -3.2931399999999996e+01   4.9926159999999999e+02  -4.6601100000000002e+01   3.1173900000000000e+01   6.0340999999999996e+00  -2.6190000000000001e+01  -1.9790000000000001e+00   2.4629329999999999e+02   6.4058000000000002e+00  -2.7143799999999999e+01   4.0699999999999997e-01
   3.8441499999999998e+01  -3.3986600000000003e+01   5.0655329999999998e+02  -4.7488999999999997e+01   3.1859000000000002e+01   6.1436999999999999e+00  -2.5102499999999999e+01  -2.2902999999999998e+00   2.4333320000000001e+02   7.0511999999999997e+00  -2.6989799999999999e+01   4.6889999999999998e-01
   3.8816200000000002e+01  -3.4953899999999997e+01   5.1307280000000003e+02  -4.8186000000000000e+01   3.2382399999999997e+01   6.3147000000000002e+00  -2.4214700000000001e+01  -3.2242000000000002e+00   2.3880609999999999e+02   7.4749999999999996e+00  -2.6864699999999999e+01   2.8310000000000002e-01
   3.8551699999999997e+01  -3.6448799999999999e+01   5.2233749999999998e+02  -4.8968899999999998e+01   3.2924799999999998e+01   6.5734000000000004e+00  -2.2882999999999999e+01  -4.2024999999999997e+00   2.3480130000000000e+02   8.0047999999999995e+00  -2.6595300000000002e+01   3.0080000000000001e-01
   3.8728000000000002e+01  -3.7526000000000003e+01   5.2868550000000005e+02  -4.9856800000000000e+01   3.3505299999999998e+01   6.7488999999999999e+00  -2.1573499999999999e+01  -5.4699999999999998e+00   2.2879419999999999e+02   8.1493000000000002e+00  -2.6364400000000000e+01   2.4770000000000000e-01
   3.8750100000000003e+01  -3.8911000000000001e+01   5.3752120000000002e+02  -5.0677900000000001e+01   3.4095199999999998e+01   6.8936000000000002e+00  -1.9908899999999999e+01  -6.3148999999999997e+00   2.2287410000000000e+02   8.4769000000000005e+00  -2.5864000000000001e+01   1.4160000000000000e-01
   3.9168900000000001e+01  -4.0449800000000003e+01   5.4498440000000005e+02  -5.1584899999999998e+01   3.4704300000000003e+01   7.0777000000000001e+00  -1.8665900000000001e+01  -7.4489000000000001e+00   2.1608340000000001e+02   8.5923999999999996e+00  -2.5498400000000000e+01   2.2100000000000002e-02
   3.9697899999999997e+01  -4.1790799999999997e+01   5.5313379999999995e+02  -5.2405999999999999e+01   3.5208599999999997e+01   7.2531999999999996e+00  -1.7422999999999998e+01  -8.6273999999999997e+00   2.0990209999999999e+02   8.8524999999999991e+00  -2.4863399999999999e+01  -1.1060000000000000e-01
   4.0292999999999999e+01  -4.2977899999999998e+01   5.6136910000000000e+02  -5.3322499999999998e+01   3.5798600000000000e+01   7.5426000000000002e+00  -1.6646200000000000e+01  -1.0095000000000001e+01   2.0110900000000001e+02   8.9778000000000002e+00  -2.4141700000000000e+01  -2.1679999999999999e-01
   4.1417200000000001e+01  -4.4231000000000002e+01   5.6986170000000004e+02  -5.4086300000000001e+01   3.6321899999999999e+01   7.7180000000000000e+00  -1.5314500000000001e+01  -1.1406900000000000e+01   1.9283830000000000e+02   8.8718000000000004e+00  -2.3516300000000001e+01  -4.1139999999999999e-01
   4.2629500000000000e+01  -4.5835799999999999e+01   5.7783960000000002e+02  -5.5031500000000001e+01   3.6835799999999999e+01   7.9547999999999996e+00  -1.4138199999999999e+01  -1.2096200000000000e+01   1.8421940000000001e+02   8.8236000000000008e+00  -2.2496300000000002e+01  -5.6620000000000004e-01
   4.3643400000000000e+01  -4.7066899999999997e+01   5.8658950000000004e+02  -5.5852600000000002e+01   3.7340100000000000e+01   8.1697000000000006e+00  -1.3339200000000000e+01  -1.2874400000000000e+01   1.7472980000000001e+02   8.6694999999999993e+00  -2.1437899999999999e+01  -7.3429999999999995e-01
   4.4745500000000000e+01  -4.8627699999999997e+01   5.9405269999999996e+02  -5.6654600000000002e+01   3.7787399999999998e+01   8.3626000000000005e+00  -1.2540100000000001e+01  -1.3719400000000000e+01   1.6367320000000001e+02   8.3420000000000005e+00  -2.0369900000000001e+01  -9.0680000000000005e-01
   4.5847600000000000e+01  -5.0012700000000002e+01   6.0057230000000004e+02  -5.7418399999999998e+01   3.8149000000000001e+01   8.5862999999999996e+00  -1.2162800000000001e+01  -1.3964000000000000e+01   1.5157180000000000e+02   7.9855999999999998e+00  -1.8955400000000001e+01  -1.0306999999999999e+00
   4.7103999999999999e+01  -5.1331699999999998e+01   6.0760659999999996e+02  -5.8201300000000003e+01   3.8481999999999999e+01   8.7573000000000008e+00  -1.1230600000000001e+01  -1.4141900000000000e+01   1.3999279999999999e+02   7.5136000000000003e+00  -1.7492899999999999e+01  -1.1988000000000001e+00
   4.7743299999999998e+01  -5.2870500000000000e+01   6.1283939999999996e+02  -5.8802700000000002e+01   3.8957799999999999e+01   8.8668999999999993e+00  -1.0342800000000000e+01  -1.4475400000000000e+01   1.2780440000000000e+02   6.8585000000000003e+00  -1.5780099999999999e+01  -1.2650999999999999e+00
   4.8580900000000000e+01  -5.4475299999999997e+01   6.1807219999999995e+02  -5.9327900000000000e+01   3.9252800000000001e+01   9.0248000000000008e+00  -1.0009900000000000e+01  -1.3875100000000000e+01   1.1535480000000000e+02   6.2035000000000000e+00  -1.4086700000000000e+01  -1.4067000000000001e+00
   4.9638900000000000e+01  -5.5706400000000002e+01   6.2321920000000000e+02  -5.9843400000000003e+01   3.9366999999999997e+01   9.1256000000000004e+00  -8.3896999999999995e+00  -1.4208600000000001e+01   1.0142510000000000e+02   5.5292000000000003e+00  -1.2181500000000000e+01  -1.5835999999999999e+00
   5.0718899999999998e+01  -5.7377200000000002e+01   6.2656479999999999e+02  -6.0311199999999999e+01   3.9490699999999997e+01   9.2177000000000007e+00  -7.5019000000000000e+00  -1.4253100000000000e+01   8.6973100000000002e+01   4.9705000000000004e+00  -1.0478400000000001e+01  -1.5791999999999999e+00
   5.1424300000000002e+01  -5.8608199999999997e+01   6.2930980000000000e+02  -6.0397199999999998e+01   3.9595399999999998e+01   9.2002000000000006e+00  -6.5475000000000003e+00  -1.2785500000000001e+01   7.5829400000000007e+01   4.2961999999999998e+00  -8.8714999999999993e+00  -1.5438000000000001e+00
   5.1931300000000000e+01  -5.9421599999999998e+01   6.3076819999999998e+02  -6.0673999999999999e+01   3.9814300000000003e+01   9.1783000000000001e+00  -5.5930999999999997e+00  -1.0828799999999999e+01   6.5643400000000000e+01   3.7761000000000000e+00  -7.5052000000000003e+00  -1.4376000000000000e+00
   5.1931300000000000e+01  -6.0762599999999999e+01   6.3377059999999994e+02  -6.0721800000000002e+01   3.9795200000000001e+01   9.1387999999999998e+00  -4.5056000000000003e+00  -9.3167000000000009e+00   5.6153799999999997e+01   3.3521999999999998e+00  -6.2351000000000001e+00  -1.2650999999999999e+00
   5.1644700000000000e+01  -6.1729900000000001e+01   6.3377059999999994e+02  -6.0702700000000000e+01   3.9804699999999997e+01   9.0817999999999994e+00  -3.6844000000000001e+00  -7.7157999999999998e+00   4.7621899999999997e+01   3.0150999999999999e+00  -5.1959000000000000e+00  -1.0838000000000001e+00
   5.1865099999999998e+01  -6.2389400000000002e+01   6.3394219999999996e+02  -6.0530799999999999e+01   3.9795200000000001e+01   9.0817999999999994e+00  -3.3957999999999999e+00  -5.6478999999999999e+00   3.9438299999999998e+01   2.5238000000000000e+00  -4.1566999999999998e+00  -8.3599999999999997e-01
   5.2041499999999999e+01  -6.4433899999999994e+01   6.3445690000000002e+02  -6.0569000000000003e+01   3.9795200000000001e+01   8.9809000000000001e+00  -3.1516999999999999e+00  -3.4020999999999999e+00   3.3256999999999998e+01   2.2252000000000001e+00  -3.2618999999999998e+00  -5.6179999999999997e-01
   5.1380200000000002e+01  -6.5027500000000003e+01   6.3437109999999996e+02  -6.0120300000000000e+01   3.9652500000000003e+01   9.1125000000000007e+00  -3.3736000000000002e+00  -1.3119000000000001e+00   2.6553400000000000e+01   1.9651000000000001e+00  -2.5017000000000000e+00  -2.2559999999999999e-01
   5.0234000000000002e+01  -6.4829599999999999e+01   6.3299860000000001e+02  -5.9843400000000003e+01   3.9614400000000003e+01   9.1081000000000003e+00  -2.0419000000000000e+00  -2.2200000000000001e-02   2.2374500000000001e+01   1.6857000000000000e+00  -1.7897000000000001e+00  -1.1500000000000000e-01
   4.9484600000000000e+01  -6.5752899999999997e+01   6.3085400000000004e+02  -5.9461500000000001e+01   3.9329000000000001e+01   9.0071999999999992e+00  -3.9729000000000001e+00   1.4008000000000000e+00   1.8021500000000000e+01   1.5220000000000000e+00  -1.1450000000000000e+00   3.1409999999999999e-01
   4.9440500000000000e+01  -6.5467100000000002e+01   6.2845200000000000e+02  -5.8726399999999998e+01   3.9062500000000000e+01   8.9589999999999996e+00  -4.0838999999999999e+00   3.5354999999999999e+00   1.4190799999999999e+01   1.2811999999999999e+00  -6.7349999999999999e-01   5.1310000000000000e-01
   4.8426600000000001e+01  -6.5181299999999993e+01   6.2510640000000001e+02  -5.8010300000000001e+01   3.8824599999999997e+01   8.8493999999999993e+00  -3.7509000000000001e+00   4.5583000000000000e+00   1.1927199999999999e+01   1.2137000000000000e+00  -4.3300000000000000e-01   8.0950000000000000e-01
   4.8029800000000002e+01  -6.5467100000000002e+01   6.2141769999999997e+02  -5.7189200000000000e+01   3.8501100000000001e+01   8.6388999999999996e+00  -3.7730999999999999e+00   5.2698999999999998e+00   8.8801000000000005e+00   9.5360000000000000e-01  -1.5400000000000000e-01   9.6430000000000005e-01
   4.7368499999999997e+01  -6.5049400000000006e+01   6.1841530000000000e+02  -5.6358600000000003e+01   3.8196599999999997e+01   8.4679000000000002e+00  -2.3304999999999998e+00   4.9808000000000003e+00   7.4001000000000001e+00   9.6330000000000005e-01   1.9239999999999999e-01   7.6080000000000003e-01
   4.6575000000000003e+01  -6.5049400000000006e+01   6.1446929999999998e+02  -5.5508899999999997e+01   3.8044300000000000e+01   8.2792999999999992e+00  -1.7312000000000001e+00   3.3576000000000001e+00   5.2236000000000002e+00   8.1879999999999997e-01   3.3679999999999999e-01   6.8120000000000003e-01
   4.5605200000000004e+01  -6.4807599999999994e+01   6.1180999999999995e+02  -5.4716400000000000e+01   3.7730300000000000e+01   8.0381000000000000e+00  -1.7312000000000001e+00   2.4015000000000000e+00   5.3106999999999998e+00   6.6469999999999996e-01   3.7530000000000002e-01   6.0160000000000002e-01
   4.4988000000000000e+01  -6.4741699999999994e+01   6.0846439999999996e+02  -5.4057699999999997e+01   3.7501899999999999e+01   7.9108999999999998e+00  -1.0431999999999999e+00   2.0901999999999998e+00   5.5719000000000003e+00   6.9359999999999999e-01   4.0410000000000001e-01   4.8659999999999998e-01
   4.4701400000000000e+01  -6.4719700000000003e+01   6.0563350000000003e+02  -5.3207900000000002e+01   3.7244999999999997e+01   7.7443000000000000e+00  -5.9930000000000005e-01   1.9567000000000001e+00   4.5270999999999999e+00   6.6469999999999996e-01   3.3679999999999999e-01   4.4679999999999997e-01
   4.4370800000000003e+01  -6.4873599999999996e+01   6.0383209999999997e+02  -5.2482300000000002e+01   3.7111800000000002e+01   7.5644999999999998e+00   1.3320000000000001e-01   1.6677000000000000e+00   4.8754000000000000e+00   6.7430000000000001e-01   3.7530000000000002e-01   4.4230000000000003e-01
   4.3489100000000001e+01  -6.4741699999999994e+01   6.0117280000000005e+02  -5.1728099999999998e+01   3.6940500000000000e+01   7.3232999999999997e+00   4.8830000000000001e-01   1.5565000000000000e+00   5.3106999999999998e+00   6.1650000000000005e-01   4.3300000000000000e-01   4.0250000000000002e-01
   4.2849899999999998e+01  -6.4939499999999995e+01   5.9962869999999998e+02  -5.1021599999999999e+01   3.6750200000000000e+01   7.0734000000000004e+00   4.2170000000000002e-01   1.4676000000000000e+00   6.0941999999999998e+00   5.9719999999999995e-01   4.9070000000000003e-01   2.8749999999999998e-01
   4.2342900000000000e+01  -6.4763700000000000e+01   5.9774140000000000e+02  -5.0076400000000000e+01   3.6607399999999998e+01   6.9199000000000002e+00   7.9900000000000004e-01   1.0005999999999999e+00   5.6589000000000000e+00   5.5869999999999997e-01   4.6189999999999998e-01   3.5389999999999999e-01
   4.1791899999999998e+01  -6.4961500000000001e+01   5.9679780000000005e+02  -4.9226700000000001e+01   3.6445700000000002e+01   6.6875000000000000e+00   1.3761000000000001e+00   1.0672999999999999e+00   5.8330000000000002e+00   5.5869999999999997e-01   5.2920000000000000e-01   3.2290000000000002e-01
   4.1659599999999998e+01  -6.4587800000000001e+01   5.9491060000000004e+02  -4.8157299999999999e+01   3.6179200000000002e+01   6.4507000000000003e+00   1.4205000000000001e+00   1.4676000000000000e+00   6.0941999999999998e+00   6.7430000000000001e-01   5.8689999999999998e-01   2.9189999999999999e-01
   4.1350999999999999e+01  -6.3576500000000003e+01   5.9302329999999995e+02  -4.6963900000000002e+01   3.6036499999999997e+01   6.2488999999999999e+00   1.3983000000000001e+00   9.3389999999999995e-01   5.3106999999999998e+00   5.3939999999999999e-01   5.8689999999999998e-01   2.9640000000000000e-01
   4.0954300000000003e+01  -6.3136899999999997e+01   5.9190809999999999e+02  -4.5904100000000000e+01   3.5770000000000003e+01   5.8981000000000003e+00   1.4205000000000001e+00   8.8939999999999997e-01   4.8754000000000000e+00   5.0090000000000001e-01   5.7730000000000004e-01   3.4060000000000001e-01
   4.0689799999999998e+01  -6.2521299999999997e+01   5.9019240000000002e+02  -4.4787100000000002e+01   3.5494100000000003e+01   5.7226999999999997e+00   9.7660000000000002e-01   8.2269999999999999e-01   5.3106999999999998e+00   4.3350000000000000e-01   5.2920000000000000e-01   2.8310000000000002e-01
   4.0403199999999998e+01  -6.2279499999999999e+01   5.8813360000000000e+02  -4.3526800000000001e+01   3.5142000000000003e+01   5.4551999999999996e+00   1.3095000000000001e+00   8.0049999999999999e-01   5.6589000000000000e+00   4.8159999999999997e-01   4.3300000000000000e-01   2.8749999999999998e-01
   4.0248899999999999e+01  -6.2125599999999999e+01   5.8847680000000003e+02  -4.2342900000000000e+01   3.4942200000000000e+01   5.2579000000000002e+00   1.5536000000000001e+00   8.8939999999999997e-01   4.4401000000000002e+00   5.0090000000000001e-01   3.5599999999999998e-01   2.6979999999999998e-01
   4.0204799999999999e+01  -6.1158299999999997e+01   5.8701840000000004e+02  -4.0872599999999998e+01   3.4580500000000001e+01   5.0561999999999996e+00   1.6202000000000001e+00   1.2007000000000001e+00   4.7012999999999998e+00   5.3939999999999999e-01   3.3679999999999999e-01   2.3440000000000000e-01
   4.0248899999999999e+01  -6.0476900000000001e+01   5.8658950000000004e+02  -3.9335500000000003e+01   3.4304600000000001e+01   4.7930000000000001e+00   1.7534000000000001e+00   1.0005999999999999e+00   3.8306000000000000e+00   5.2020000000000000e-01   3.4639999999999999e-01   2.2559999999999999e-01
   4.0425300000000000e+01  -5.9531599999999997e+01   5.8744740000000002e+02  -3.7817399999999999e+01   3.4133299999999998e+01   4.5738000000000003e+00   1.6646000000000001e+00   6.0040000000000004e-01   5.4847999999999999e+00   5.3939999999999999e-01   3.8490000000000002e-01   2.1679999999999999e-01
   4.0403199999999998e+01  -5.8432400000000001e+01   5.8633219999999994e+02  -3.6156199999999998e+01   3.3762200000000000e+01   4.3369999999999997e+00   1.9088000000000001e+00   8.2269999999999999e-01   3.9177000000000000e+00   6.0690000000000000e-01   3.1750000000000000e-01   2.1679999999999999e-01
   4.0513399999999997e+01  -5.7640999999999998e+01   5.8530280000000005e+02  -3.4647700000000000e+01   3.3505299999999998e+01   4.0343999999999998e+00   1.7534000000000001e+00   9.3389999999999995e-01   4.6142000000000003e+00   6.2609999999999999e-01   4.0410000000000001e-01   1.8579999999999999e-01
   4.0601599999999998e+01  -5.7091400000000000e+01   5.8607479999999998e+02  -3.3110599999999998e+01   3.3219799999999999e+01   3.8283000000000000e+00   2.0196999999999998e+00   6.4480000000000004e-01   4.5270999999999999e+00   6.1650000000000005e-01   2.7900000000000003e-01   2.0349999999999999e-01
   4.1020400000000002e+01  -5.6871499999999997e+01   5.8701840000000004e+02  -3.1535200000000000e+01   3.2972400000000000e+01   3.6617000000000002e+00   2.1084999999999998e+00   7.3380000000000001e-01   4.5270999999999999e+00   5.5869999999999997e-01   3.9450000000000002e-01   2.0349999999999999e-01
   4.1262900000000002e+01  -5.6827599999999997e+01   5.8796209999999996e+02  -3.0303599999999999e+01   3.2686900000000001e+01   3.4819000000000000e+00   1.9088000000000001e+00   6.8930000000000002e-01   4.7882999999999996e+00   5.2980000000000005e-01   4.1370000000000001e-01   2.0349999999999999e-01
   4.1615499999999997e+01  -5.7047400000000003e+01   5.8899149999999997e+02  -2.8823799999999999e+01   3.2448999999999998e+01   3.3679000000000001e+00   1.8422000000000001e+00   6.4480000000000004e-01   4.6142000000000003e+00   4.8159999999999997e-01   3.4639999999999999e-01   2.3890000000000000e-01
   4.2166600000000003e+01  -5.7267200000000003e+01   5.8924879999999996e+02  -2.7343900000000001e+01   3.2096899999999998e+01   3.2363000000000000e+00   2.0196999999999998e+00   8.0049999999999999e-01   4.5270999999999999e+00   6.0690000000000000e-01   4.0410000000000001e-01   2.1229999999999999e-01
   4.2695599999999999e+01  -5.7640999999999998e+01   5.9182230000000004e+02  -2.6007300000000001e+01   3.1840000000000000e+01   3.1135000000000002e+00   2.1084999999999998e+00   6.8930000000000002e-01   5.3106999999999998e+00   5.2020000000000000e-01   3.5599999999999998e-01   1.7690000000000000e-01
   4.3378900000000002e+01  -5.8036700000000003e+01   5.9508209999999997e+02  -2.4689699999999998e+01   3.1716300000000000e+01   2.9994999999999998e+00   2.1307000000000000e+00   1.0227999999999999e+00   5.1365999999999996e+00   4.6239999999999998e-01   4.3300000000000000e-01   1.5920000000000001e-01
   4.3996099999999998e+01  -5.8872000000000000e+01   5.9808460000000002e+02  -2.3362600000000000e+01   3.1678200000000000e+01   2.8986000000000001e+00   1.9310000000000000e+00   6.0040000000000004e-01   4.5270999999999999e+00   4.6239999999999998e-01   3.3679999999999999e-01   1.5920000000000001e-01
   4.4965899999999998e+01  -5.9619500000000002e+01   6.0305999999999995e+02  -2.2216899999999999e+01   3.1602100000000000e+01   2.8635999999999999e+00   2.2195000000000000e+00   6.6710000000000003e-01   5.1365999999999996e+00   5.6830000000000003e-01   4.1370000000000001e-01   2.2120000000000001e-01
   4.6001899999999999e+01  -5.9993200000000002e+01   6.0786389999999994e+02  -2.1023499999999999e+01   3.1430800000000001e+01   2.8679000000000001e+00   1.9975000000000001e+00   7.7820000000000000e-01   5.4847999999999999e+00   4.6239999999999998e-01   4.7149999999999997e-01   1.9020000000000001e-01
   4.7059899999999999e+01  -6.1026400000000002e+01   6.1275360000000001e+02  -1.9839600000000001e+01   3.1459399999999999e+01   2.9249000000000001e+00   2.0419000000000000e+00   8.0049999999999999e-01   4.6142000000000003e+00   4.8159999999999997e-01   3.5599999999999998e-01   1.9910000000000000e-01
   4.8140000000000001e+01  -6.2609299999999998e+01   6.1884420000000000e+02  -1.8713000000000001e+01   3.1307099999999998e+01   2.8942000000000001e+00   1.9532000000000000e+00   6.8930000000000002e-01   5.0495000000000001e+00   4.6239999999999998e-01   4.6189999999999998e-01   1.4599999999999999e-01
   4.8933500000000002e+01  -6.3400700000000001e+01   6.2330499999999995e+02  -1.7672300000000000e+01   3.1221499999999999e+01   2.9249000000000001e+00   1.7534000000000001e+00   5.3369999999999995e-01   4.4401000000000002e+00   5.5869999999999997e-01   4.0410000000000001e-01   1.5479999999999999e-01
   4.9925400000000003e+01  -6.4917500000000004e+01   6.2991030000000001e+02  -1.6612600000000000e+01   3.1173900000000000e+01   2.9293000000000000e+00   1.7756000000000001e+00   6.8930000000000002e-01   3.8306000000000000e+00   5.4910000000000003e-01   2.8870000000000001e-01   1.7249999999999999e-01
   5.0939399999999999e+01  -6.6324500000000000e+01   6.3479999999999995e+02  -1.5505100000000001e+01   3.0926500000000001e+01   2.9820000000000002e+00   1.9088000000000001e+00   8.0049999999999999e-01   4.2659000000000002e+00   5.9719999999999995e-01   3.0790000000000001e-01   2.2559999999999999e-01
   5.2107599999999998e+01  -6.8061199999999999e+01   6.3986130000000003e+02  -1.4617100000000001e+01   3.0745699999999999e+01   3.1223000000000001e+00   1.5980000000000001e+00   7.1150000000000002e-01   4.5270999999999999e+00   4.6239999999999998e-01   3.4639999999999999e-01   1.9910000000000000e-01
   5.3430100000000003e+01  -6.9358199999999997e+01   6.4586609999999996e+02  -1.3595599999999999e+01   3.0555299999999999e+01   3.1530000000000000e+00   1.9532000000000000e+00   5.5589999999999995e-01   5.3977000000000004e+00   4.2380000000000001e-01   3.4639999999999999e-01   1.6370000000000001e-01
   5.4708599999999997e+01  -7.1028999999999996e+01   6.5058420000000001e+02  -1.2574000000000000e+01   3.0555299999999999e+01   3.1924000000000001e+00   1.7978000000000001e+00   5.7809999999999995e-01   4.8754000000000000e+00   4.3350000000000000e-01   3.7530000000000002e-01   1.9020000000000001e-01
   5.5920900000000003e+01  -7.2172100000000000e+01   6.5667489999999998e+02  -1.1495100000000001e+01   3.0336500000000001e+01   3.2319000000000000e+00   1.7312000000000001e+00   7.7820000000000000e-01   3.9177000000000000e+00   5.1049999999999995e-01   3.3679999999999999e-01   1.8140000000000001e-01
   5.6692399999999999e+01  -7.3886799999999994e+01   6.6225080000000003e+02  -1.0702700000000000e+01   3.0222300000000001e+01   3.3328000000000002e+00   2.0640999999999998e+00   6.6710000000000003e-01   4.4401000000000002e+00   5.6830000000000003e-01   3.9450000000000002e-01   1.6370000000000001e-01
   5.7882599999999996e+01  -7.5667500000000004e+01   6.6842729999999995e+02  -9.8625000000000007e+00   3.0146200000000000e+01   3.3502999999999998e+00   1.9753000000000001e+00   5.7809999999999995e-01   4.7012999999999998e+00   4.0460000000000002e-01   3.4639999999999999e-01   1.7249999999999999e-01
   5.9139000000000003e+01  -7.7514099999999999e+01   6.7408900000000006e+02  -9.0319000000000003e+00   2.9993900000000000e+01   3.4291999999999998e+00   1.7978000000000001e+00   5.1139999999999997e-01   4.6142000000000003e+00   5.8760000000000001e-01   3.4639999999999999e-01   1.8140000000000001e-01
   6.0130899999999997e+01  -7.9404700000000005e+01   6.8017960000000005e+02  -8.4113000000000007e+00   2.9841699999999999e+01   3.4643000000000002e+00   1.8644000000000001e+00   7.7820000000000000e-01   5.5719000000000003e+00   5.2980000000000005e-01   3.7530000000000002e-01   1.5920000000000001e-01
   6.0704000000000001e+01  -8.1405199999999994e+01   6.8472619999999995e+02  -7.6475000000000000e+00   2.9775099999999998e+01   3.5520000000000000e+00   1.7756000000000001e+00   8.6719999999999997e-01   4.8754000000000000e+00   5.2020000000000000e-01   3.6559999999999998e-01   1.9020000000000001e-01
   6.1982500000000002e+01  -8.3207899999999995e+01   6.8970159999999998e+02  -6.9886999999999997e+00   2.9565700000000000e+01   3.6046999999999998e+00   1.7312000000000001e+00   8.0049999999999999e-01   4.4401000000000002e+00   5.2020000000000000e-01   3.5599999999999998e-01   1.9910000000000000e-01
   6.2577599999999997e+01  -8.4944599999999994e+01   6.9433399999999995e+02  -6.2439999999999998e+00   2.9489599999999999e+01   3.6440999999999999e+00   1.8422000000000001e+00   6.4480000000000004e-01   4.2659000000000002e+00   5.3939999999999999e-01   2.5979999999999998e-01   1.4160000000000000e-01
   6.4010300000000001e+01  -8.6483400000000003e+01   7.0025300000000004e+02  -5.6330000000000000e+00   2.9346800000000002e+01   3.7010999999999998e+00   1.7534000000000001e+00   5.7809999999999995e-01   5.1365999999999996e+00   4.4309999999999999e-01   2.9830000000000001e-01   1.6370000000000001e-01
   6.4605500000000006e+01  -8.8176199999999994e+01   7.0325549999999998e+02  -4.9264999999999999e+00   2.9251700000000000e+01   3.7450000000000001e+00   1.7978000000000001e+00   6.8930000000000002e-01   5.9200999999999997e+00   5.3939999999999999e-01   4.0410000000000001e-01   1.5040000000000001e-01
   6.5531300000000002e+01  -8.9934899999999999e+01   7.0625789999999995e+02  -4.2773000000000003e+00   2.9242200000000000e+01   3.7273999999999998e+00   1.8866000000000001e+00   7.1150000000000002e-01   4.5270999999999999e+00   4.4309999999999999e-01   4.7149999999999997e-01   1.6370000000000001e-01
   6.5729600000000005e+01  -9.1935400000000001e+01   7.0986080000000004e+02  -3.6280000000000001e+00   2.8985199999999999e+01   3.7450000000000001e+00   1.8866000000000001e+00   5.1139999999999997e-01   5.1365999999999996e+00   4.9130000000000001e-01   4.2340000000000000e-01   1.8140000000000001e-01
   6.6633399999999995e+01  -9.3738000000000000e+01   7.1226279999999997e+02  -3.0360999999999998e+00   2.8890100000000000e+01   3.7669000000000001e+00   1.6202000000000001e+00   7.3380000000000001e-01   5.2236000000000002e+00   5.2980000000000005e-01   3.8490000000000002e-01   1.9020000000000001e-01
   6.7228499999999997e+01  -9.4991100000000003e+01   7.1406420000000003e+02  -2.3773000000000000e+00   2.8737800000000000e+01   3.7801000000000000e+00   1.7978000000000001e+00   6.8930000000000002e-01   5.3977000000000004e+00   4.8159999999999997e-01   2.9830000000000001e-01   1.9910000000000000e-01
   6.7713399999999993e+01  -9.8200699999999998e+01   7.1586569999999995e+02  -1.9572000000000001e+00   2.8518999999999998e+01   3.8195000000000001e+00   1.5758000000000001e+00   7.3380000000000001e-01   4.6142000000000003e+00   5.2020000000000000e-01   3.0790000000000001e-01   1.9020000000000001e-01
   6.8727400000000003e+01  -9.8992099999999994e+01   7.1766710000000000e+02  -1.2412000000000001e+00   2.8395299999999999e+01   3.8546000000000000e+00   2.1307000000000000e+00   7.3380000000000001e-01   5.1365999999999996e+00   4.1420000000000001e-01   3.0790000000000001e-01   1.7690000000000000e-01
   6.9939700000000002e+01  -9.9036100000000005e+01   7.1740980000000002e+02  -4.9650000000000000e-01   2.8195399999999999e+01   3.8546000000000000e+00   1.9088000000000001e+00   8.2269999999999999e-01   4.8754000000000000e+00   5.1049999999999995e-01   3.6559999999999998e-01   1.7690000000000000e-01
   7.0667100000000005e+01  -1.0136630000000000e+02   7.1783870000000002e+02   6.6799999999999998e-02   2.8052700000000002e+01   3.8546000000000000e+00   1.8200000000000001e+00   7.1150000000000002e-01   4.8754000000000000e+00   4.2380000000000001e-01   3.5599999999999998e-01   1.9460000000000000e-01
   7.1636899999999997e+01  -1.0195990000000000e+02   7.1749559999999997e+02   9.7380000000000000e-01   2.7919499999999999e+01   3.9466999999999999e+00   1.6646000000000001e+00   8.2269999999999999e-01   5.2236000000000002e+00   5.0090000000000001e-01   4.0410000000000001e-01   1.9910000000000000e-01
   7.2606800000000007e+01  -1.0277330000000001e+02   7.1560829999999999e+02   1.7376000000000000e+00   2.7871900000000000e+01   3.9072000000000000e+00   2.0196999999999998e+00   6.0040000000000004e-01   4.6142000000000003e+00   4.6239999999999998e-01   4.0410000000000001e-01   1.5479999999999999e-01
   7.3400300000000001e+01  -1.0393840000000000e+02   7.1475049999999999e+02   2.3487000000000000e+00   2.7805299999999999e+01   3.9422999999999999e+00   1.7312000000000001e+00   5.5589999999999995e-01   4.2659000000000002e+00   5.2020000000000000e-01   2.9830000000000001e-01   1.7249999999999999e-01
   7.4039500000000004e+01  -1.0413630000000001e+02   7.1243430000000001e+02   3.2366000000000001e+00   2.7786200000000001e+01   3.9729999999999999e+00   2.0196999999999998e+00   6.8930000000000002e-01   4.6142000000000003e+00   4.3350000000000000e-01   3.5599999999999998e-01   1.3710000000000000e-01
   7.4700800000000001e+01  -1.0569710000000001e+02   7.0943190000000004e+02   4.0480999999999998e+00   2.7871900000000000e+01   4.1090000000000000e+00   1.7090000000000001e+00   6.0040000000000004e-01   4.4401000000000002e+00   3.5639999999999999e-01   3.1750000000000000e-01   1.7249999999999999e-01
   7.5119600000000005e+01  -1.0615870000000000e+02   7.0531430000000000e+02   4.6496000000000004e+00   2.7919499999999999e+01   4.0914000000000001e+00   1.8422000000000001e+00   5.5589999999999995e-01   5.5719000000000003e+00   5.1049999999999995e-01   3.6559999999999998e-01   1.8140000000000001e-01
   7.5692700000000002e+01  -1.0690620000000000e+02   7.0274080000000004e+02   5.4897999999999998e+00   2.7976600000000001e+01   4.0563000000000002e+00   1.7312000000000001e+00   7.5600000000000001e-01   5.2236000000000002e+00   5.0090000000000001e-01   3.8490000000000002e-01   1.2830000000000000e-01
   7.5516300000000001e+01  -1.0782950000000000e+02   6.9888049999999998e+02   6.0530999999999997e+00   2.8052700000000002e+01   4.1045999999999996e+00   1.7756000000000001e+00   5.3369999999999995e-01   4.8754000000000000e+00   4.8159999999999997e-01   3.0790000000000001e-01   1.8140000000000001e-01
   7.5758799999999994e+01  -1.0857689999999999e+02   6.9450549999999998e+02   6.9504999999999999e+00   2.8338200000000001e+01   4.1483999999999996e+00   1.7756000000000001e+00   7.7820000000000000e-01   5.3106999999999998e+00   5.4910000000000003e-01   3.6559999999999998e-01   1.6810000000000000e-01
   7.5780799999999999e+01  -1.0917050000000000e+02   6.9167470000000003e+02   7.5233999999999996e+00   2.8433299999999999e+01   4.1220999999999997e+00   1.7534000000000001e+00   7.7820000000000000e-01   5.3106999999999998e+00   4.5269999999999999e-01   3.8490000000000002e-01   1.9020000000000001e-01
   7.5097499999999997e+01  -1.1044550000000000e+02   6.8584140000000002e+02   8.3348999999999993e+00   2.8652200000000001e+01   4.2274000000000003e+00   1.9532000000000000e+00   7.1150000000000002e-01   5.3106999999999998e+00   5.1049999999999995e-01   2.4060000000000001e-01   1.8579999999999999e-01
   7.4348100000000002e+01  -1.1114900000000000e+02   6.8215269999999998e+02   8.9268999999999998e+00   2.8899600000000000e+01   4.2141999999999999e+00   1.7090000000000001e+00   6.4480000000000004e-01   5.3977000000000004e+00   5.1049999999999995e-01   3.6559999999999998e-01   1.3270000000000001e-01
   7.3863200000000006e+01  -1.1240210000000000e+02   6.7777769999999998e+02   9.4997000000000007e+00   2.9185099999999998e+01   4.2186000000000003e+00   1.5093000000000001e+00   7.3380000000000001e-01   4.7012999999999998e+00   4.9130000000000001e-01   3.1750000000000000e-01   1.6370000000000001e-01
   7.3422300000000007e+01  -1.1336940000000000e+02   6.7194439999999997e+02   1.0101200000000000e+01   2.9394400000000001e+01   4.3369999999999997e+00   1.7534000000000001e+00   8.2269999999999999e-01   5.5719000000000003e+00   5.2020000000000000e-01   3.2710000000000000e-01   8.8499999999999995e-02
   7.2474500000000006e+01  -1.1418280000000000e+02   6.6602530000000002e+02   1.0693099999999999e+01   2.9546700000000001e+01   4.3238000000000003e+00   1.7978000000000001e+00   8.6719999999999997e-01   5.1365999999999996e+00   4.2380000000000001e-01   2.5979999999999998e-01   1.9020000000000001e-01
   7.1680999999999997e+01  -1.1532590000000000e+02   6.5984889999999996e+02   1.1084600000000000e+01   2.9718000000000000e+01   4.4203000000000001e+00   1.7756000000000001e+00   7.7820000000000000e-01   4.9623999999999997e+00   4.7199999999999998e-01   2.8870000000000001e-01   1.3710000000000000e-01
   7.0733199999999997e+01  -1.1587550000000000e+02   6.5461609999999996e+02   1.1514200000000001e+01   2.9756000000000000e+01   4.4378000000000002e+00   1.5980000000000001e+00   8.0049999999999999e-01   5.2236000000000002e+00   5.3939999999999999e-01   3.8490000000000002e-01   1.2830000000000000e-01
   6.9895600000000002e+01  -1.1662290000000000e+02   6.4663819999999998e+02   1.1972500000000000e+01   2.9822600000000001e+01   4.5298999999999996e+00   1.7090000000000001e+00   7.7820000000000000e-01   5.3106999999999998e+00   4.2380000000000001e-01   3.3679999999999999e-01   1.6810000000000000e-01
   6.8705299999999994e+01  -1.1677679999999999e+02   6.3986130000000003e+02   1.2449900000000000e+01   2.9946300000000001e+01   4.5298999999999996e+00   1.9088000000000001e+00   7.3380000000000001e-01   5.1365999999999996e+00   5.0090000000000001e-01   3.4639999999999999e-01   1.5040000000000001e-01
   6.7647300000000001e+01  -1.1730440000000000e+02   6.3154020000000003e+02   1.2793600000000000e+01   2.9984400000000001e+01   4.6352000000000002e+00   1.6868000000000001e+00   8.8939999999999997e-01   6.0072000000000001e+00   4.9130000000000001e-01   3.3679999999999999e-01   1.3710000000000000e-01
   6.6346800000000002e+01  -1.1730440000000000e+02   6.2150350000000003e+02   1.2984500000000001e+01   2.9822600000000001e+01   4.7272999999999996e+00   1.9975000000000001e+00   6.2260000000000004e-01   4.7882999999999996e+00   5.2980000000000005e-01   4.0410000000000001e-01   1.9020000000000001e-01
   6.4230800000000002e+01  -1.1666690000000000e+02   6.0794970000000001e+02   1.3242300000000000e+01   2.9727499999999999e+01   4.8413000000000004e+00   1.6424000000000001e+00   9.7840000000000005e-01   4.8754000000000000e+00   5.4910000000000003e-01   3.3679999999999999e-01   1.5920000000000001e-01
   6.2004500000000000e+01  -1.1646910000000000e+02   5.9259439999999995e+02   1.3481000000000000e+01   2.9318300000000001e+01   4.9641000000000002e+00   1.8422000000000001e+00   7.5600000000000001e-01   5.0495000000000001e+00   5.2020000000000000e-01   4.3300000000000000e-01   1.4160000000000000e-01
   5.9469700000000003e+01  -1.1541379999999999e+02   5.7638130000000001e+02   1.3595599999999999e+01   2.9042300000000001e+01   4.9245999999999999e+00   1.7312000000000001e+00   7.5600000000000001e-01   5.0495000000000001e+00   5.3939999999999999e-01   3.3679999999999999e-01   1.6810000000000000e-01
   5.7375700000000002e+01  -1.1345730000000000e+02   5.5948180000000002e+02   1.3652900000000001e+01   2.8433299999999999e+01   4.9684999999999997e+00   1.8644000000000001e+00   7.1150000000000002e-01   4.8754000000000000e+00   4.5269999999999999e-01   3.3679999999999999e-01   1.5920000000000001e-01
   5.5193500000000000e+01  -1.1103910000000000e+02   5.4026630000000000e+02   1.3624200000000000e+01   2.7767199999999999e+01   4.9992000000000001e+00   1.5980000000000001e+00   8.4499999999999997e-01   4.9623999999999997e+00   3.9489999999999997e-01   3.3679999999999999e-01   1.3710000000000000e-01
   5.3033400000000000e+01  -1.0853300000000000e+02   5.2105070000000001e+02   1.3538300000000000e+01   2.7015499999999999e+01   5.0736999999999997e+00   1.7978000000000001e+00   8.2269999999999999e-01   5.4847999999999999e+00   4.4309999999999999e-01   3.2710000000000000e-01   1.4160000000000000e-01
   5.1137700000000002e+01  -1.0578500000000000e+02   5.0046260000000001e+02   1.3414199999999999e+01   2.6216100000000001e+01   5.0518000000000001e+00   1.7090000000000001e+00   8.2269999999999999e-01   4.9623999999999997e+00   4.7199999999999998e-01   3.5599999999999998e-01   1.8140000000000001e-01
   4.9043700000000001e+01  -1.0235560000000000e+02   4.7987450000000001e+02   1.3318700000000000e+01   2.5207400000000000e+01   4.9202000000000004e+00   1.8866000000000001e+00   6.2260000000000004e-01   5.3977000000000004e+00   4.9130000000000001e-01   2.9830000000000001e-01   1.5920000000000001e-01
   4.6420699999999997e+01  -9.8024799999999999e+01   4.5654129999999998e+02   1.2994100000000000e+01   2.4217800000000000e+01   4.8676000000000004e+00   1.7534000000000001e+00   6.6710000000000003e-01   5.5719000000000003e+00   4.9130000000000001e-01   4.1370000000000001e-01   1.8140000000000001e-01
   4.4370800000000003e+01  -9.2968599999999995e+01   4.3552429999999998e+02   1.2869999999999999e+01   2.3228200000000001e+01   4.7184999999999997e+00   1.5758000000000001e+00   6.4480000000000004e-01   5.0495000000000001e+00   4.7199999999999998e-01   3.9450000000000002e-01   1.9020000000000001e-01
   4.2056399999999996e+01  -8.8571899999999999e+01   4.1236270000000002e+02   1.2650399999999999e+01   2.2143400000000000e+01   4.6176000000000004e+00   1.7090000000000001e+00   8.0049999999999999e-01   5.6589000000000000e+00   4.8159999999999997e-01   3.4639999999999999e-01   1.7690000000000000e-01
   3.9741999999999997e+01  -8.4307100000000005e+01   3.8808580000000001e+02   1.2402100000000001e+01   2.0915800000000001e+01   4.4509999999999996e+00   1.7534000000000001e+00   4.6689999999999998e-01   4.9623999999999997e+00   4.7199999999999998e-01   2.9830000000000001e-01   1.5479999999999999e-01
   3.6413600000000002e+01  -7.8921099999999996e+01   3.6492419999999998e+02   1.2048900000000000e+01   1.9735800000000001e+01   4.1616000000000000e+00   1.7756000000000001e+00   7.3380000000000001e-01   5.3106999999999998e+00   4.4309999999999999e-01   3.5599999999999998e-01   1.7690000000000000e-01
   3.3636299999999999e+01  -7.3161400000000000e+01   3.4236309999999997e+02   1.1953400000000000e+01   1.8555900000000001e+01   3.9641999999999999e+00   1.4427000000000001e+00   7.3380000000000001e-01   4.4401000000000002e+00   4.9130000000000001e-01   3.8490000000000002e-01   1.5920000000000001e-01
   3.1035299999999999e+01  -6.7929299999999998e+01   3.2040240000000000e+02   1.1600199999999999e+01   1.7385400000000001e+01   3.6703999999999999e+00   1.6424000000000001e+00   7.1150000000000002e-01   4.7012999999999998e+00   4.7199999999999998e-01   3.0790000000000001e-01   1.7249999999999999e-01
   2.7728999999999999e+01  -6.2103600000000000e+01   2.9724079999999998e+02   1.1208700000000000e+01   1.6215000000000000e+01   3.3809999999999998e+00   1.5758000000000001e+00   6.6710000000000003e-01   4.5270999999999999e+00   5.3939999999999999e-01   3.1750000000000000e-01   1.3710000000000000e-01
   2.4114100000000001e+01  -5.7179299999999998e+01   2.7536599999999999e+02   1.0845900000000000e+01   1.5054100000000000e+01   3.0872000000000002e+00   1.8866000000000001e+00   7.5600000000000001e-01   5.5719000000000003e+00   3.9489999999999997e-01   2.4060000000000001e-01   1.3710000000000000e-01
   2.0895900000000001e+01  -5.1595500000000001e+01   2.5597880000000001e+02   1.0549899999999999e+01   1.4016800000000000e+01   2.6267000000000000e+00   1.7534000000000001e+00   8.2269999999999999e-01   4.6142000000000003e+00   4.9130000000000001e-01   2.6939999999999997e-01   1.8140000000000001e-01
   1.7016500000000001e+01  -4.5527999999999999e+01   2.3916520000000000e+02   1.0263500000000001e+01   1.3150900000000000e+01   2.4293999999999998e+00   1.7534000000000001e+00   8.2269999999999999e-01   4.7882999999999996e+00   4.5269999999999999e-01   3.9450000000000002e-01   1.6370000000000001e-01
   1.7214900000000000e+01  -4.3263700000000000e+01   2.1729030000000000e+02   9.3087999999999997e+00   1.2056600000000000e+01   2.2189000000000001e+00   1.7090000000000001e+00   9.3389999999999995e-01   4.7012999999999998e+00   4.2380000000000001e-01   4.1370000000000001e-01   1.7249999999999999e-01
   1.3335500000000000e+01  -4.5154299999999999e+01   1.9979040000000001e+02   8.4877000000000002e+00   1.0886100000000001e+01   2.2715000000000001e+00   1.7534000000000001e+00   8.2269999999999999e-01   4.7012999999999998e+00   4.6239999999999998e-01   3.4639999999999999e-01   1.3270000000000001e-01
   1.1329700000000001e+01  -3.9614400000000003e+01   1.8100380000000001e+02   8.1440000000000001e+00   1.0039199999999999e+01   2.0874000000000001e+00   1.5758000000000001e+00   7.1150000000000002e-01   4.7012999999999998e+00   4.6239999999999998e-01   3.2710000000000000e-01   1.2390000000000000e-01
   9.8528000000000002e+00  -3.7987600000000000e+01   1.6642050000000000e+02   7.4851999999999999e+00   9.2112999999999996e+00   2.0347000000000000e+00   1.6202000000000001e+00   9.5609999999999995e-01   5.3106999999999998e+00   4.0460000000000002e-01   3.6559999999999998e-01   1.5479999999999999e-01
   7.4943000000000000e+00  -3.7284199999999998e+01   1.5003579999999999e+02   6.8263999999999996e+00   8.3643999999999998e+00   2.0653999999999999e+00   1.7312000000000001e+00   8.0049999999999999e-01   4.5270999999999999e+00   4.2380000000000001e-01   3.2710000000000000e-01   1.6370000000000001e-01
   6.5686000000000000e+00  -3.2909399999999998e+01   1.3639619999999999e+02   6.3204000000000002e+00   7.5270000000000001e+00   1.8899999999999999e+00   1.4649000000000001e+00   9.1169999999999995e-01   5.1365999999999996e+00   4.4309999999999999e-01   3.1750000000000000e-01   2.0349999999999999e-01
   5.1578999999999997e+00  -3.0733100000000000e+01   1.2301390000000001e+02   5.9481000000000002e+00   6.7752999999999997e+00   1.8506000000000000e+00   1.4649000000000001e+00   8.0049999999999999e-01   5.7460000000000004e+00   4.9130000000000001e-01   3.5599999999999998e-01   1.9020000000000001e-01
   4.2100000000000000e+00  -2.8556699999999999e+01   1.0928850000000000e+02   5.3369999999999997e+00   6.2042999999999999e+00   1.7101999999999999e+00   1.5980000000000001e+00   8.4499999999999997e-01   4.6142000000000003e+00   5.1049999999999995e-01   3.4639999999999999e-01   1.5920000000000001e-01
   2.6671000000000000e+00  -2.5940600000000000e+01   9.8050899999999999e+01   4.8883000000000001e+00   5.4621000000000004e+00   1.6269000000000000e+00   1.6202000000000001e+00   8.0049999999999999e-01   4.8754000000000000e+00   4.9130000000000001e-01   2.9830000000000001e-01   1.4160000000000000e-01
   1.6972000000000000e+00  -2.2445200000000000e+01   8.6298500000000004e+01   4.2964000000000002e+00   4.7674000000000003e+00   1.5787000000000000e+00   1.5980000000000001e+00   9.3389999999999995e-01   5.7460000000000004e+00   4.0460000000000002e-01   3.2710000000000000e-01   1.4599999999999999e-01
   1.3446000000000000e+00  -2.1214200000000002e+01   7.4288799999999995e+01   3.7999000000000001e+00   4.0061999999999998e+00   1.4778000000000000e+00   1.5093000000000001e+00   8.6719999999999997e-01   5.8330000000000002e+00   5.2020000000000000e-01   3.5599999999999998e-01   1.5920000000000001e-01
   5.9509999999999996e-01  -1.7960599999999999e+01   6.2364800000000002e+01   3.3607000000000000e+00   3.4161999999999999e+00   1.2628999999999999e+00   1.5980000000000001e+00   8.0049999999999999e-01   4.7882999999999996e+00   4.6239999999999998e-01   3.0790000000000001e-01   1.8140000000000001e-01
   1.7630000000000001e-01  -1.4267300000000001e+01   5.2499699999999997e+01   2.9979000000000000e+00   2.8643000000000001e+00   1.1226000000000000e+00   1.7534000000000001e+00   8.2269999999999999e-01   5.3977000000000004e+00   4.7199999999999998e-01   3.5599999999999998e-01   1.4599999999999999e-01
   2.2040000000000001e-01  -1.1145700000000000e+01   4.2720300000000002e+01   2.6446000000000001e+00   2.2743000000000002e+00   8.9900000000000002e-01   1.6646000000000001e+00   8.8939999999999997e-01   4.9623999999999997e+00   5.2020000000000000e-01   3.7530000000000002e-01   1.6370000000000001e-01
   3.3060000000000000e-01  -8.4197000000000006e+00   3.3541499999999999e+01   2.1482000000000001e+00   1.7033000000000000e+00   6.9289999999999996e-01   1.3761000000000001e+00   6.8930000000000002e-01   4.9623999999999997e+00   4.5269999999999999e-01   3.4639999999999999e-01   1.1500000000000000e-01
   2.8649999999999998e-01  -5.4298999999999999e+00   2.7279199999999999e+01   1.9095000000000000e+00   1.3131999999999999e+00   4.8680000000000001e-01   1.3539000000000001e+00   8.2269999999999999e-01   5.5719000000000003e+00   4.6239999999999998e-01   3.6559999999999998e-01   1.8140000000000001e-01
  -2.2040000000000001e-01  -2.9897999999999998e+00   2.1445900000000002e+01   1.6326000000000001e+00   9.8960000000000004e-01   3.4639999999999999e-01   1.5093000000000001e+00   8.8939999999999997e-01   5.3106999999999998e+00   4.7199999999999998e-01   3.9450000000000002e-01   1.0620000000000000e-01
   5.0700000000000001e-01  -7.4739999999999995e-01   1.7328299999999999e+01   1.4608000000000001e+00   6.5659999999999996e-01   1.6230000000000000e-01   1.7312000000000001e+00   6.2260000000000004e-01   5.3106999999999998e+00   5.2020000000000000e-01   3.5599999999999998e-01   1.5479999999999999e-01
   1.2564000000000000e+00   1.4509000000000001e+00   1.2009700000000000e+01   1.1648000000000001e+00   3.9970000000000000e-01  -1.0960000000000000e-01   1.7312000000000001e+00   5.3369999999999995e-01   4.8754000000000000e+00   4.5269999999999999e-01   2.4060000000000001e-01   1.7690000000000000e-01
   5.7310000000000005e-01   2.9018000000000002e+00   9.0073000000000008e+00   1.0120000000000000e+00   2.3790000000000000e-01  -1.0090000000000000e-01   1.4427000000000001e+00   8.0049999999999999e-01   4.3529999999999998e+00   4.8159999999999997e-01   4.2340000000000000e-01   1.2830000000000000e-01
  -1.1020000000000001e-01   3.6273000000000000e+00   6.1764000000000001e+00   8.1150000000000000e-01  -9.5200000000000007e-02  -7.0199999999999999e-02   1.3539000000000001e+00   6.4480000000000004e-01   5.2236000000000002e+00   5.2980000000000005e-01   3.0790000000000001e-01   1.5479999999999999e-01
  -1.7630000000000001e-01   2.7260000000000000e+00   4.4607999999999999e+00   7.8290000000000004e-01  -1.2370000000000000e-01  -1.1400000000000000e-01   1.5758000000000001e+00   6.4480000000000004e-01   6.5294999999999996e+00   5.2020000000000000e-01   4.3300000000000000e-01   1.2390000000000000e-01
   2.4249999999999999e-01   1.1431000000000000e+00   4.8897000000000004e+00   7.5419999999999998e-01  -3.2350000000000001e-01   5.2600000000000001e-02   1.4871000000000001e+00   5.5589999999999995e-01   4.4401000000000002e+00   4.8159999999999997e-01   4.4259999999999999e-01   1.2390000000000000e-01
   1.1681999999999999e+00   6.8149999999999999e-01   4.8897000000000004e+00   6.4920000000000000e-01  -4.2820000000000003e-01   3.0700000000000002e-02   1.3983000000000001e+00   7.7820000000000000e-01   5.0495000000000001e+00   4.3350000000000000e-01   4.4259999999999999e-01   1.2390000000000000e-01
   6.3919999999999999e-01   1.2749999999999999e+00   4.5465000000000000e+00   6.2060000000000004e-01  -5.3290000000000004e-01   1.0520000000000000e-01   1.1984999999999999e+00   7.3380000000000001e-01   5.2236000000000002e+00   4.1420000000000001e-01   3.4639999999999999e-01   1.5040000000000001e-01
   5.2900000000000003e-01   5.0560000000000005e-01   3.3456000000000001e+00   4.5829999999999999e-01  -4.7580000000000000e-01   4.3900000000000002e-02   1.2206999999999999e+00   5.5589999999999995e-01   5.1365999999999996e+00   4.5269999999999999e-01   3.1750000000000000e-01   1.5920000000000001e-01
   5.7310000000000005e-01  -7.6939999999999997e-01   2.7450999999999999e+00   3.3420000000000000e-01  -3.6159999999999998e-01   3.5099999999999999e-02   1.1540999999999999e+00   5.1139999999999997e-01   5.1365999999999996e+00   3.5639999999999999e-01   4.9070000000000003e-01   1.7249999999999999e-01
   8.1559999999999999e-01  -1.3189999999999999e-01   3.6886999999999999e+00   3.1509999999999999e-01  -4.4719999999999999e-01   1.3159999999999999e-01   1.0431999999999999e+00   4.4469999999999998e-01   5.4847999999999999e+00   4.4309999999999999e-01   4.5219999999999999e-01   1.6810000000000000e-01
   6.6130000000000000e-01  -3.2979999999999998e-01   2.9165999999999999e+00   4.1049999999999998e-01  -3.2350000000000001e-01   1.3589999999999999e-01   1.1540999999999999e+00   3.7800000000000000e-01   4.9623999999999997e+00   4.9130000000000001e-01   4.0410000000000001e-01   2.3890000000000000e-01
   2.4249999999999999e-01  -5.9360000000000002e-01   3.0024000000000002e+00   3.6280000000000001e-01  -2.8549999999999998e-01   7.0199999999999999e-02   1.0875999999999999e+00   6.4480000000000004e-01   5.3106999999999998e+00   5.4910000000000003e-01   4.3300000000000000e-01   1.9910000000000000e-01
   3.5270000000000001e-01  -2.1980000000000000e-01   2.4876999999999998e+00   3.9140000000000003e-01  -3.8059999999999999e-01   9.2100000000000001e-02   1.0209999999999999e+00   5.3369999999999995e-01   6.7907000000000002e+00   5.0090000000000001e-01   4.9070000000000003e-01   1.2830000000000000e-01
   3.9679999999999999e-01  -6.6000000000000003e-02   3.0882000000000001e+00   4.6779999999999999e-01  -2.8549999999999998e-01   1.4030000000000001e-01   6.8799999999999994e-01   4.2249999999999999e-01   6.1813000000000002e+00   4.1420000000000001e-01   4.8110000000000003e-01   1.7690000000000000e-01
   4.8490000000000000e-01  -2.4179999999999999e-01   2.8309000000000002e+00   4.4869999999999999e-01  -2.6640000000000003e-01   8.7700000000000000e-02   9.9880000000000002e-01   4.2249999999999999e-01   5.7460000000000004e+00   5.1049999999999995e-01   5.0029999999999997e-01   1.3710000000000000e-01
   0.0000000000000000e+00  -3.9570000000000000e-01   3.0882000000000001e+00   4.2009999999999997e-01  -3.3310000000000001e-01   1.4470000000000000e-01   8.2120000000000004e-01   2.6679999999999998e-01   5.9200999999999997e+00   4.8159999999999997e-01   5.1000000000000001e-01   1.9020000000000001e-01
   2.8649999999999998e-01  -1.3189999999999999e-01   2.6593000000000000e+00   4.9650000000000000e-01  -2.8549999999999998e-01   8.7700000000000000e-02   1.1318999999999999e+00   1.1119999999999999e-01   5.7460000000000004e+00   4.1420000000000001e-01   4.9070000000000003e-01   1.1940000000000001e-01
   4.4080000000000003e-01  -1.0990000000000000e-01   3.1739999999999999e+00   4.5829999999999999e-01  -2.5690000000000002e-01   9.6500000000000002e-02   7.5460000000000005e-01   4.6689999999999998e-01   5.0495000000000001e+00   5.2020000000000000e-01   4.4259999999999999e-01   1.1500000000000000e-01
   3.7469999999999998e-01  -2.4179999999999999e-01   3.0882000000000001e+00   4.7739999999999999e-01  -3.6159999999999998e-01   7.8899999999999998e-02   9.7660000000000002e-01   2.8910000000000002e-01   5.4847999999999999e+00   4.4309999999999999e-01   5.0029999999999997e-01   7.5200000000000003e-02
   2.1999999999999999e-02   1.0990000000000000e-01   3.5171000000000001e+00   4.0100000000000002e-01  -2.9499999999999998e-01   1.0520000000000000e-01   1.0653999999999999e+00   4.0020000000000000e-01   5.7460000000000004e+00   5.4910000000000003e-01   4.4259999999999999e-01   1.5920000000000001e-01
   6.6100000000000006e-02  -1.0990000000000000e-01   2.7450999999999999e+00   4.3919999999999998e-01  -3.8059999999999999e-01   1.0090000000000000e-01   1.2650999999999999e+00   3.1130000000000002e-01   4.8754000000000000e+00   4.4309999999999999e-01   3.2710000000000000e-01   1.8140000000000001e-01
   1.1020000000000001e-01  -4.3999999999999997e-02   3.4314000000000000e+00   4.3919999999999998e-01  -3.9970000000000000e-01   7.4499999999999997e-02   1.2206999999999999e+00   2.6679999999999998e-01   5.5719000000000003e+00   4.6239999999999998e-01   4.2340000000000000e-01   1.1940000000000001e-01
   0.0000000000000000e+00  -8.7900000000000006e-02   3.5171000000000001e+00   4.4869999999999999e-01  -2.6640000000000003e-01   7.4499999999999997e-02   1.2206999999999999e+00   4.2249999999999999e-01   5.7460000000000004e+00   5.8760000000000001e-01   4.0410000000000001e-01   1.8140000000000001e-01
   1.9839999999999999e-01   2.1999999999999999e-02   2.7450999999999999e+00   4.4869999999999999e-01  -2.9499999999999998e-01   1.7500000000000002e-02   1.1096999999999999e+00   6.6699999999999995e-02   6.1813000000000002e+00   5.2980000000000005e-01   4.5219999999999999e-01   1.1500000000000000e-01
   2.2040000000000001e-01  -1.9789999999999999e-01   2.4876999999999998e+00   4.2959999999999998e-01  -3.6159999999999998e-01   1.3159999999999999e-01   1.1984999999999999e+00   2.6679999999999998e-01   6.0072000000000001e+00   4.0460000000000002e-01   4.7149999999999997e-01   8.8499999999999995e-02
   2.6450000000000001e-01  -4.3999999999999997e-02   3.0024000000000002e+00   3.8190000000000002e-01  -2.0930000000000001e-01   4.3900000000000002e-02   1.4427000000000001e+00   1.5559999999999999e-01   6.2683000000000000e+00   4.7199999999999998e-01   4.6189999999999998e-01   9.2899999999999996e-02
   6.6100000000000006e-02   4.3999999999999997e-02   3.5171000000000001e+00   4.9650000000000000e-01  -2.1890000000000001e-01   5.7000000000000002e-02   1.5315000000000001e+00   3.5580000000000001e-01   4.9623999999999997e+00   4.5269999999999999e-01   4.4259999999999999e-01   1.2390000000000000e-01
   1.7630000000000001e-01  -1.3189999999999999e-01   3.2597999999999998e+00   4.4869999999999999e-01  -2.9499999999999998e-01   9.2100000000000001e-02   1.2650999999999999e+00   2.6679999999999998e-01   5.5719000000000003e+00   4.2380000000000001e-01   4.6189999999999998e-01   9.2899999999999996e-02
   1.3230000000000000e-01  -1.7590000000000000e-01   3.1739999999999999e+00   4.3919999999999998e-01  -2.7600000000000002e-01   5.2600000000000001e-02   1.2206999999999999e+00   4.4499999999999998e-02   5.4847999999999999e+00   4.3350000000000000e-01   4.5219999999999999e-01   1.1500000000000000e-01
   2.1999999999999999e-02  -2.4179999999999999e-01   1.8872000000000000e+00   5.2510000000000001e-01  -3.6159999999999998e-01   1.0090000000000000e-01   1.2428999999999999e+00   2.0010000000000000e-01   4.8754000000000000e+00   4.6239999999999998e-01   4.3300000000000000e-01   1.3270000000000001e-01
   8.8200000000000001e-02  -8.7900000000000006e-02   2.5735000000000001e+00   4.6779999999999999e-01  -2.5690000000000002e-01   1.4910000000000001e-01   1.4205000000000001e+00   2.6679999999999998e-01   5.3977000000000004e+00   5.2020000000000000e-01   4.5219999999999999e-01   7.0800000000000002e-02
   1.7630000000000001e-01  -1.9789999999999999e-01   2.9165999999999999e+00   4.9650000000000000e-01  -3.3310000000000001e-01   1.4470000000000000e-01   1.3095000000000001e+00   2.8910000000000002e-01   5.3977000000000004e+00   4.3350000000000000e-01   4.1370000000000001e-01   8.4000000000000005e-02
   3.0859999999999999e-01  -1.0990000000000000e-01   3.2597999999999998e+00   4.0100000000000002e-01  -2.7600000000000002e-01   1.2720000000000001e-01   1.3761000000000001e+00   8.8900000000000007e-02   5.5719000000000003e+00   3.9489999999999997e-01   4.2340000000000000e-01   8.4000000000000005e-02
   3.5270000000000001e-01  -1.7590000000000000e-01   3.1739999999999999e+00   4.5829999999999999e-01  -3.1400000000000000e-01   1.1400000000000000e-01   1.4205000000000001e+00   1.7790000000000000e-01   6.0941999999999998e+00   3.9489999999999997e-01   4.5219999999999999e-01   8.8499999999999995e-02
   3.9679999999999999e-01  -6.6000000000000003e-02   2.6593000000000000e+00   4.5829999999999999e-01  -3.3310000000000001e-01   4.3900000000000002e-02   1.3761000000000001e+00   1.3339999999999999e-01   5.6589000000000000e+00   3.9489999999999997e-01   4.3300000000000000e-01   1.3710000000000000e-01
   3.5270000000000001e-01   2.1999999999999999e-02   3.6029000000000000e+00   4.8690000000000000e-01  -3.0449999999999999e-01   5.2600000000000001e-02   1.3983000000000001e+00   3.7800000000000000e-01   5.1365999999999996e+00   4.3350000000000000e-01   4.3300000000000000e-01   8.8499999999999995e-02
   1.5429999999999999e-01   0.0000000000000000e+00   3.3456000000000001e+00   5.0600000000000001e-01  -2.2839999999999999e-01   8.3299999999999999e-02   1.2650999999999999e+00   1.5559999999999999e-01   5.3106999999999998e+00   4.4309999999999999e-01   4.2340000000000000e-01   1.3710000000000000e-01
   4.6289999999999998e-01  -2.1980000000000000e-01   3.3456000000000001e+00   4.2959999999999998e-01  -3.4260000000000002e-01   6.1400000000000003e-02   1.5315000000000001e+00   3.1130000000000002e-01   5.6589000000000000e+00   5.1049999999999995e-01   4.5219999999999999e-01   7.0800000000000002e-02
   3.5270000000000001e-01  -6.6000000000000003e-02   3.7745000000000002e+00   4.8690000000000000e-01  -3.2350000000000001e-01   7.8899999999999998e-02   1.1984999999999999e+00   1.5559999999999999e-01   5.6589000000000000e+00   4.4309999999999999e-01   4.7149999999999997e-01   1.2390000000000000e-01
   3.7469999999999998e-01   4.3999999999999997e-02   3.2597999999999998e+00   4.4869999999999999e-01  -2.8549999999999998e-01   7.0199999999999999e-02   1.1984999999999999e+00   4.4499999999999998e-02   5.1365999999999996e+00   3.3710000000000001e-01   4.8110000000000003e-01   1.0620000000000000e-01
   8.8200000000000001e-02  -2.1999999999999999e-02   3.0882000000000001e+00   4.0100000000000002e-01  -2.3790000000000000e-01   7.4499999999999997e-02   1.2650999999999999e+00   1.5559999999999999e-01   5.1365999999999996e+00   4.2380000000000001e-01   4.1370000000000001e-01   8.4000000000000005e-02
   2.8649999999999998e-01  -1.7590000000000000e-01   3.1739999999999999e+00   4.2009999999999997e-01  -2.4740000000000001e-01   7.8899999999999998e-02   1.2650999999999999e+00   1.5559999999999999e-01   5.7460000000000004e+00   4.3350000000000000e-01   4.0410000000000001e-01   1.4160000000000000e-01
   2.8649999999999998e-01  -1.9789999999999999e-01   2.9165999999999999e+00   4.6779999999999999e-01  -3.7109999999999999e-01   6.1400000000000003e-02   1.5315000000000001e+00   1.7790000000000000e-01   5.6589000000000000e+00   4.8159999999999997e-01   3.9450000000000002e-01   1.1060000000000000e-01
   2.8649999999999998e-01   6.6000000000000003e-02   3.0882000000000001e+00   3.6280000000000001e-01  -3.5210000000000002e-01   7.4499999999999997e-02   1.2428999999999999e+00   1.7790000000000000e-01   5.4847999999999999e+00   4.8159999999999997e-01   5.1959999999999995e-01   9.2899999999999996e-02
   2.2040000000000001e-01  -2.1999999999999999e-02   3.5171000000000001e+00   4.9650000000000000e-01  -3.4260000000000002e-01   1.1400000000000000e-01   1.3983000000000001e+00   3.3350000000000002e-01   5.4847999999999999e+00   5.2980000000000005e-01   5.0029999999999997e-01   1.3270000000000001e-01
   1.1020000000000001e-01   0.0000000000000000e+00   2.8309000000000002e+00   4.7739999999999999e-01  -4.1870000000000002e-01   4.3900000000000002e-02   1.3983000000000001e+00   1.5559999999999999e-01   6.2683000000000000e+00   5.0090000000000001e-01   5.1000000000000001e-01   1.1940000000000001e-01
   2.2040000000000001e-01   1.9789999999999999e-01   3.0882000000000001e+00   4.7739999999999999e-01  -2.9499999999999998e-01   7.4499999999999997e-02   1.2873000000000001e+00   0.0000000000000000e+00   5.2236000000000002e+00   4.1420000000000001e-01   4.8110000000000003e-01   7.0800000000000002e-02
   3.3060000000000000e-01   6.6000000000000003e-02   3.0882000000000001e+00   4.3919999999999998e-01  -3.3310000000000001e-01   8.8000000000000005e-03   1.1540999999999999e+00   8.8900000000000007e-02   5.9200999999999997e+00   5.3939999999999999e-01   4.7149999999999997e-01   1.0170000000000000e-01
   3.7469999999999998e-01   0.0000000000000000e+00   2.7450999999999999e+00   4.0100000000000002e-01  -3.1400000000000000e-01   7.0199999999999999e-02   1.3095000000000001e+00   8.8900000000000007e-02   5.7460000000000004e+00   4.0460000000000002e-01   4.2340000000000000e-01   1.1500000000000000e-01
   2.4249999999999999e-01  -1.5390000000000001e-01   3.0024000000000002e+00   4.7739999999999999e-01  -3.3310000000000001e-01   3.5099999999999999e-02   1.0653999999999999e+00   8.8900000000000007e-02   5.2236000000000002e+00   5.3939999999999999e-01   4.2340000000000000e-01   1.3710000000000000e-01
   1.7630000000000001e-01   2.1999999999999999e-02   3.7745000000000002e+00   5.7279999999999998e-01  -2.3790000000000000e-01   5.7000000000000002e-02   1.3761000000000001e+00   0.0000000000000000e+00   4.8754000000000000e+00   5.1049999999999995e-01   3.6559999999999998e-01   1.6370000000000001e-01
   1.3230000000000000e-01   0.0000000000000000e+00   2.1446000000000001e+00   4.0100000000000002e-01  -3.4260000000000002e-01   8.7700000000000000e-02   1.3317000000000001e+00   2.4460000000000001e-01   6.1813000000000002e+00   3.9489999999999997e-01   4.2340000000000000e-01   1.1060000000000000e-01
   3.3060000000000000e-01  -6.6000000000000003e-02   1.9730000000000001e+00   4.4869999999999999e-01  -3.0449999999999999e-01   1.1400000000000000e-01   1.3539000000000001e+00  -6.6699999999999995e-02   6.0941999999999998e+00   4.1420000000000001e-01   4.1370000000000001e-01   1.1940000000000001e-01
   3.9679999999999999e-01  -2.1999999999999999e-02   3.0024000000000002e+00   4.9650000000000000e-01  -2.4740000000000001e-01   5.2600000000000001e-02   1.3761000000000001e+00   1.7790000000000000e-01   6.1813000000000002e+00   4.9130000000000001e-01   4.3300000000000000e-01   1.1940000000000001e-01
   3.7469999999999998e-01   2.1999999999999999e-02   3.3456000000000001e+00   3.5330000000000000e-01  -3.3310000000000001e-01   5.2600000000000001e-02   1.2650999999999999e+00   4.4499999999999998e-02   6.3554000000000004e+00   5.2020000000000000e-01   4.3300000000000000e-01   1.1500000000000000e-01
   2.6450000000000001e-01  -4.3999999999999997e-02   3.6029000000000000e+00   4.2009999999999997e-01  -2.7600000000000002e-01   0.0000000000000000e+00   1.5315000000000001e+00  -2.2200000000000001e-02   5.3106999999999998e+00   4.6239999999999998e-01   3.8490000000000002e-01   1.3270000000000001e-01
   2.8649999999999998e-01   1.5390000000000001e-01   2.7450999999999999e+00   5.4420000000000002e-01  -2.0930000000000001e-01   5.7000000000000002e-02   1.4205000000000001e+00   1.3339999999999999e-01   5.8330000000000002e+00   4.7199999999999998e-01   4.2340000000000000e-01   1.3270000000000001e-01
   1.9839999999999999e-01  -1.7590000000000000e-01   3.1739999999999999e+00   5.1559999999999995e-01  -2.4740000000000001e-01   4.3900000000000002e-02   1.1984999999999999e+00  -6.6699999999999995e-02   6.2683000000000000e+00   4.6239999999999998e-01   4.1370000000000001e-01   1.2390000000000000e-01
   2.2040000000000001e-01   8.7900000000000006e-02   2.7450999999999999e+00   4.3919999999999998e-01  -2.6640000000000003e-01   8.3299999999999999e-02   1.1540999999999999e+00   1.1119999999999999e-01   5.1365999999999996e+00   5.1049999999999995e-01   3.8490000000000002e-01   8.8499999999999995e-02
   4.1880000000000001e-01  -1.0990000000000000e-01   3.5171000000000001e+00   4.7739999999999999e-01  -3.4260000000000002e-01   6.1400000000000003e-02   1.1984999999999999e+00   1.7790000000000000e-01   6.2683000000000000e+00   3.9489999999999997e-01   5.0029999999999997e-01   9.2899999999999996e-02
   2.6450000000000001e-01  -2.1980000000000000e-01   2.8309000000000002e+00   4.9650000000000000e-01  -2.6640000000000003e-01   2.6300000000000000e-02   1.1540999999999999e+00   2.0010000000000000e-01   6.6166000000000000e+00   4.0460000000000002e-01   4.4259999999999999e-01   1.0620000000000000e-01
   3.3060000000000000e-01  -1.7590000000000000e-01   3.6029000000000000e+00   3.5330000000000000e-01  -3.3310000000000001e-01   3.5099999999999999e-02   1.3761000000000001e+00   2.0010000000000000e-01   6.0072000000000001e+00   4.5269999999999999e-01   4.6189999999999998e-01   8.8499999999999995e-02
   2.8649999999999998e-01   1.3189999999999999e-01   2.5735000000000001e+00   3.9140000000000003e-01  -3.1400000000000000e-01   7.0199999999999999e-02   1.1318999999999999e+00   1.1119999999999999e-01   5.7460000000000004e+00   4.6239999999999998e-01   3.8490000000000002e-01   1.4599999999999999e-01
   2.1999999999999999e-02   6.6000000000000003e-02   3.4314000000000000e+00   4.7739999999999999e-01  -2.9499999999999998e-01   2.6300000000000000e-02   1.2428999999999999e+00   2.0010000000000000e-01   5.5719000000000003e+00   4.1420000000000001e-01   4.2340000000000000e-01   8.8499999999999995e-02
   2.2040000000000001e-01  -1.9789999999999999e-01   3.0024000000000002e+00   3.8190000000000002e-01  -2.6640000000000003e-01   1.7500000000000002e-02   1.3317000000000001e+00   2.0010000000000000e-01   4.9623999999999997e+00   5.0090000000000001e-01   4.8110000000000003e-01   1.2390000000000000e-01
   2.6450000000000001e-01   6.6000000000000003e-02   3.0024000000000002e+00   5.0600000000000001e-01  -3.9970000000000000e-01   9.2100000000000001e-02   1.3761000000000001e+00   1.3339999999999999e-01   5.8330000000000002e+00   4.7199999999999998e-01   4.1370000000000001e-01   1.3270000000000001e-01
   3.0859999999999999e-01  -4.3999999999999997e-02   3.9460999999999999e+00   5.2510000000000001e-01  -3.2350000000000001e-01   7.4499999999999997e-02   1.2428999999999999e+00   3.7800000000000000e-01   6.7035999999999998e+00   4.0460000000000002e-01   4.7149999999999997e-01   1.3270000000000001e-01
   3.5270000000000001e-01   8.7900000000000006e-02   2.8309000000000002e+00   4.0100000000000002e-01  -3.2350000000000001e-01   6.1400000000000003e-02   9.7660000000000002e-01  -4.4499999999999998e-02   5.4847999999999999e+00   5.2020000000000000e-01   3.9450000000000002e-01   7.9600000000000004e-02
   1.7630000000000001e-01   6.6000000000000003e-02   3.2597999999999998e+00   3.4370000000000001e-01  -2.7600000000000002e-01   8.7700000000000000e-02   1.3317000000000001e+00   6.6699999999999995e-02   5.5719000000000003e+00   4.4309999999999999e-01   4.5219999999999999e-01   1.1940000000000001e-01
   2.6450000000000001e-01  -1.5390000000000001e-01   2.9165999999999999e+00   4.9650000000000000e-01  -2.3790000000000000e-01   8.7700000000000000e-02   1.1318999999999999e+00   0.0000000000000000e+00   6.3554000000000004e+00   4.4309999999999999e-01   4.8110000000000003e-01   1.0620000000000000e-01
   1.3230000000000000e-01   8.7900000000000006e-02   3.4314000000000000e+00   4.5829999999999999e-01  -3.5210000000000002e-01   6.1400000000000003e-02   1.3539000000000001e+00  -8.8900000000000007e-02   5.4847999999999999e+00   5.0090000000000001e-01   4.0410000000000001e-01   1.1060000000000000e-01
   4.6289999999999998e-01  -1.3189999999999999e-01   3.0024000000000002e+00   3.5330000000000000e-01  -3.3310000000000001e-01   9.2100000000000001e-02   1.0875999999999999e+00   2.2200000000000001e-02   5.9200999999999997e+00   4.6239999999999998e-01   4.1370000000000001e-01   8.4000000000000005e-02
   3.9679999999999999e-01  -2.1999999999999999e-02   2.6593000000000000e+00   4.5829999999999999e-01  -2.2839999999999999e-01   8.8000000000000005e-03   1.3983000000000001e+00  -8.8900000000000007e-02   5.9200999999999997e+00   4.4309999999999999e-01   4.4259999999999999e-01   1.1060000000000000e-01
   1.5429999999999999e-01  -1.3189999999999999e-01   2.4876999999999998e+00   4.7739999999999999e-01  -3.6159999999999998e-01   7.8899999999999998e-02   1.1540999999999999e+00   2.8910000000000002e-01   5.8330000000000002e+00   5.1049999999999995e-01   3.4639999999999999e-01   1.0620000000000000e-01
   1.5429999999999999e-01  -1.0990000000000000e-01   3.4314000000000000e+00   3.0549999999999999e-01  -2.8549999999999998e-01   6.1400000000000003e-02   1.3095000000000001e+00   2.8910000000000002e-01   4.8754000000000000e+00   5.2020000000000000e-01   5.1000000000000001e-01   8.4000000000000005e-02
   3.5270000000000001e-01  -1.0990000000000000e-01   3.0024000000000002e+00   4.2959999999999998e-01  -3.2350000000000001e-01   5.7000000000000002e-02   1.4205000000000001e+00  -8.8900000000000007e-02   5.6589000000000000e+00   4.9130000000000001e-01   4.8110000000000003e-01   1.1500000000000000e-01
   3.0859999999999999e-01  -2.1999999999999999e-02   2.4876999999999998e+00   5.1559999999999995e-01  -3.6159999999999998e-01   7.8899999999999998e-02   1.2650999999999999e+00   2.2200000000000001e-02   5.4847999999999999e+00   5.2020000000000000e-01   4.2340000000000000e-01   9.7299999999999998e-02
   3.0859999999999999e-01   0.0000000000000000e+00   3.6029000000000000e+00   4.4869999999999999e-01  -1.9980000000000001e-01   5.7000000000000002e-02   1.3095000000000001e+00   1.7790000000000000e-01   5.4847999999999999e+00   4.8159999999999997e-01   5.0029999999999997e-01   8.8499999999999995e-02
   3.0859999999999999e-01  -2.1999999999999999e-02   2.8309000000000002e+00   4.5829999999999999e-01  -3.2350000000000001e-01   8.3299999999999999e-02   1.4427000000000001e+00   2.0010000000000000e-01   5.4847999999999999e+00   3.8529999999999998e-01   3.7530000000000002e-01   8.8499999999999995e-02
   3.7469999999999998e-01  -1.3189999999999999e-01   3.0882000000000001e+00   5.2510000000000001e-01  -3.6159999999999998e-01   7.4499999999999997e-02   1.2428999999999999e+00   2.4460000000000001e-01   5.3977000000000004e+00   5.0090000000000001e-01   4.4259999999999999e-01   1.3270000000000001e-01
   3.5270000000000001e-01  -2.8580000000000000e-01   3.0882000000000001e+00   4.0100000000000002e-01  -2.5690000000000002e-01   5.7000000000000002e-02   1.2428999999999999e+00   4.4499999999999998e-02   5.5719000000000003e+00   4.2380000000000001e-01   3.5599999999999998e-01   1.1500000000000000e-01
   1.9839999999999999e-01  -1.5390000000000001e-01   4.0317999999999996e+00   4.4869999999999999e-01  -3.9970000000000000e-01   5.7000000000000002e-02   1.2873000000000001e+00  -2.2200000000000001e-02   4.7882999999999996e+00   3.6599999999999999e-01   4.2340000000000000e-01   8.8499999999999995e-02
   2.4249999999999999e-01  -4.3999999999999997e-02   2.5735000000000001e+00   4.1049999999999998e-01  -3.7109999999999999e-01   3.9500000000000000e-02   1.3983000000000001e+00   2.2239999999999999e-01   5.3977000000000004e+00   4.4309999999999999e-01   4.1370000000000001e-01   1.4599999999999999e-01
   1.7630000000000001e-01   1.9789999999999999e-01   2.2303999999999999e+00   5.1559999999999995e-01  -3.2350000000000001e-01   6.5799999999999997e-02   1.3761000000000001e+00   2.4460000000000001e-01   6.1813000000000002e+00   5.2980000000000005e-01   3.0790000000000001e-01   7.9600000000000004e-02
   1.7630000000000001e-01   6.6000000000000003e-02   2.6593000000000000e+00   4.4869999999999999e-01  -2.9499999999999998e-01   4.8200000000000000e-02   1.2428999999999999e+00   1.3339999999999999e-01   5.6589000000000000e+00   4.3350000000000000e-01   4.3300000000000000e-01   8.8499999999999995e-02
   6.6100000000000006e-02   4.3999999999999997e-02   2.7450999999999999e+00   4.4869999999999999e-01  -3.0449999999999999e-01   9.2100000000000001e-02   1.2873000000000001e+00   6.6699999999999995e-02   6.0941999999999998e+00   5.6830000000000003e-01   4.1370000000000001e-01   1.1940000000000001e-01
   2.6450000000000001e-01   1.5390000000000001e-01   3.0882000000000001e+00   4.8690000000000000e-01  -2.4740000000000001e-01   6.5799999999999997e-02   1.3095000000000001e+00   1.1119999999999999e-01   6.4424999999999999e+00   3.9489999999999997e-01   3.2710000000000000e-01   1.1060000000000000e-01
   6.6100000000000006e-02   1.3189999999999999e-01   3.0882000000000001e+00   5.0600000000000001e-01  -2.1890000000000001e-01   3.9500000000000000e-02   1.1096999999999999e+00   2.2239999999999999e-01   5.8330000000000002e+00   4.2380000000000001e-01   4.0410000000000001e-01   8.4000000000000005e-02
   8.8200000000000001e-02   1.3189999999999999e-01   2.6593000000000000e+00   4.6779999999999999e-01  -3.9970000000000000e-01   5.2600000000000001e-02   9.5440000000000003e-01   1.3339999999999999e-01   5.7460000000000004e+00   4.9130000000000001e-01   4.5219999999999999e-01   7.0800000000000002e-02
   6.6100000000000006e-02   2.1999999999999999e-02   3.1739999999999999e+00   3.9140000000000003e-01  -3.4260000000000002e-01   7.0199999999999999e-02   1.2428999999999999e+00   1.1119999999999999e-01   5.6589000000000000e+00   3.8529999999999998e-01   4.4259999999999999e-01   8.8499999999999995e-02
   4.1880000000000001e-01  -2.1999999999999999e-02   3.2597999999999998e+00   4.1049999999999998e-01  -3.9010000000000000e-01   6.5799999999999997e-02   1.2873000000000001e+00   1.5559999999999999e-01   5.4847999999999999e+00   4.3350000000000000e-01   4.0410000000000001e-01   1.1060000000000000e-01
   3.9679999999999999e-01  -1.0990000000000000e-01   2.7450999999999999e+00   4.0100000000000002e-01  -4.2820000000000003e-01   1.2720000000000001e-01   1.2428999999999999e+00   6.6699999999999995e-02   5.8330000000000002e+00   4.9130000000000001e-01   4.4259999999999999e-01   9.2899999999999996e-02
   2.2040000000000001e-01   6.6000000000000003e-02   3.2597999999999998e+00   3.3420000000000000e-01  -2.9499999999999998e-01   6.1400000000000003e-02   1.3317000000000001e+00   1.3339999999999999e-01   5.3106999999999998e+00   4.0460000000000002e-01   4.8110000000000003e-01   1.1500000000000000e-01
   1.9839999999999999e-01   1.9789999999999999e-01   3.3456000000000001e+00   4.1049999999999998e-01  -3.4260000000000002e-01   7.8899999999999998e-02   1.3317000000000001e+00   6.6699999999999995e-02   6.0072000000000001e+00   4.3350000000000000e-01   3.8490000000000002e-01   5.3100000000000001e-02
   3.9679999999999999e-01   3.5170000000000001e-01   1.8015000000000001e+00   5.2510000000000001e-01  -4.2820000000000003e-01   1.1400000000000000e-01   1.3983000000000001e+00   1.3339999999999999e-01   5.9200999999999997e+00   3.3710000000000001e-01   4.3300000000000000e-01   8.8499999999999995e-02
   2.4249999999999999e-01   1.3189999999999999e-01   3.4314000000000000e+00   4.6779999999999999e-01  -3.8059999999999999e-01   8.3299999999999999e-02   1.4427000000000001e+00   1.3339999999999999e-01   6.0941999999999998e+00   3.8529999999999998e-01   4.8110000000000003e-01   1.0620000000000000e-01
   3.0859999999999999e-01   2.1980000000000000e-01   2.9165999999999999e+00   3.4370000000000001e-01  -3.2350000000000001e-01   6.5799999999999997e-02   1.2206999999999999e+00   1.5559999999999999e-01   6.0072000000000001e+00   4.7199999999999998e-01   4.0410000000000001e-01   7.0800000000000002e-02
   1.7630000000000001e-01  -1.9789999999999999e-01   3.0882000000000001e+00   5.1559999999999995e-01  -2.3790000000000000e-01   5.7000000000000002e-02   1.2650999999999999e+00   1.1119999999999999e-01   5.8330000000000002e+00   4.8159999999999997e-01   3.6559999999999998e-01   7.9600000000000004e-02
   2.8649999999999998e-01   1.0990000000000000e-01   3.3456000000000001e+00   4.2959999999999998e-01  -2.5690000000000002e-01   5.7000000000000002e-02   1.2206999999999999e+00   6.6699999999999995e-02   5.6589000000000000e+00   4.6239999999999998e-01   4.4259999999999999e-01   7.5200000000000003e-02
   6.3919999999999999e-01   2.8580000000000000e-01   3.4314000000000000e+00   4.9650000000000000e-01  -2.8549999999999998e-01   1.7500000000000002e-02   1.3095000000000001e+00   2.2200000000000001e-02   6.0072000000000001e+00   5.0090000000000001e-01   3.6559999999999998e-01   1.0170000000000000e-01
   3.5270000000000001e-01   2.1999999999999999e-02   3.4314000000000000e+00   4.6779999999999999e-01  -3.9010000000000000e-01   4.8200000000000000e-02   1.2428999999999999e+00   2.2200000000000001e-02   4.9623999999999997e+00   5.2980000000000005e-01   3.5599999999999998e-01   7.0800000000000002e-02
   1.9839999999999999e-01  -2.1980000000000000e-01   2.6593000000000000e+00   4.0100000000000002e-01  -3.0449999999999999e-01   1.3159999999999999e-01   1.1540999999999999e+00   0.0000000000000000e+00   5.9200999999999997e+00   4.1420000000000001e-01   4.4259999999999999e-01   7.0800000000000002e-02
   1.1020000000000001e-01  -1.0990000000000000e-01   3.0024000000000002e+00   4.9650000000000000e-01  -3.6159999999999998e-01   2.6300000000000000e-02   1.5093000000000001e+00   2.4460000000000001e-01   5.0495000000000001e+00   5.2020000000000000e-01   4.6189999999999998e-01   9.2899999999999996e-02
   3.7469999999999998e-01   4.3999999999999997e-02   2.9165999999999999e+00   5.2510000000000001e-01  -3.5210000000000002e-01   8.7700000000000000e-02   1.2428999999999999e+00   6.6699999999999995e-02   5.8330000000000002e+00   4.5269999999999999e-01   4.2340000000000000e-01   9.7299999999999998e-02
   3.9679999999999999e-01  -4.3999999999999997e-02   3.6029000000000000e+00   5.7279999999999998e-01  -4.1870000000000002e-01   7.0199999999999999e-02   1.4871000000000001e+00  -4.4499999999999998e-02   5.3106999999999998e+00   4.2380000000000001e-01   4.6189999999999998e-01   7.5200000000000003e-02
   4.8490000000000000e-01  -1.3189999999999999e-01   2.7450999999999999e+00   4.7739999999999999e-01  -3.1400000000000000e-01   7.8899999999999998e-02   1.1318999999999999e+00   2.0010000000000000e-01   5.4847999999999999e+00   4.5269999999999999e-01   3.9450000000000002e-01   1.0620000000000000e-01
   2.6450000000000001e-01   6.6000000000000003e-02   2.4876999999999998e+00   4.5829999999999999e-01  -2.5690000000000002e-01   4.8200000000000000e-02   1.1762999999999999e+00  -4.4499999999999998e-02   6.0941999999999998e+00   4.8159999999999997e-01   5.0029999999999997e-01   1.0170000000000000e-01
   2.4249999999999999e-01  -8.7900000000000006e-02   3.6886999999999999e+00   3.6280000000000001e-01  -2.4740000000000001e-01   3.0700000000000002e-02   1.2873000000000001e+00   8.8900000000000007e-02   5.3977000000000004e+00   4.9130000000000001e-01   4.3300000000000000e-01   9.7299999999999998e-02
   4.4080000000000003e-01  -1.3189999999999999e-01   3.1739999999999999e+00   4.8690000000000000e-01  -3.7109999999999999e-01   3.0700000000000002e-02   1.3539000000000001e+00   4.4499999999999998e-02   5.8330000000000002e+00   4.6239999999999998e-01   4.1370000000000001e-01   6.6400000000000001e-02
   5.0700000000000001e-01   4.3999999999999997e-02   4.2034000000000002e+00   4.2009999999999997e-01  -4.1870000000000002e-01   5.2600000000000001e-02   1.1762999999999999e+00   1.3339999999999999e-01   5.9200999999999997e+00   4.7199999999999998e-01   3.8490000000000002e-01   1.2390000000000000e-01
   2.8649999999999998e-01   2.1999999999999999e-02   3.0882000000000001e+00   4.1049999999999998e-01  -2.8549999999999998e-01   0.0000000000000000e+00   1.1096999999999999e+00   1.5559999999999999e-01   5.9200999999999997e+00   4.2380000000000001e-01   3.5599999999999998e-01   7.5200000000000003e-02
   2.6450000000000001e-01  -1.5390000000000001e-01   3.1739999999999999e+00   3.8190000000000002e-01  -3.4260000000000002e-01   4.4000000000000003e-03   1.0653999999999999e+00   2.2200000000000001e-02   5.9200999999999997e+00   4.6239999999999998e-01   3.8490000000000002e-01   1.0620000000000000e-01
   3.0859999999999999e-01  -1.7590000000000000e-01   2.8309000000000002e+00   4.9650000000000000e-01  -3.5210000000000002e-01   0.0000000000000000e+00   1.3095000000000001e+00   2.6679999999999998e-01   5.7460000000000004e+00   4.3350000000000000e-01   3.7530000000000002e-01   1.0170000000000000e-01
   1.5429999999999999e-01   2.8580000000000000e-01   3.3456000000000001e+00   5.9189999999999998e-01  -3.0449999999999999e-01   0.0000000000000000e+00   1.2650999999999999e+00   4.4499999999999998e-02   5.4847999999999999e+00   4.8159999999999997e-01   4.1370000000000001e-01   6.6400000000000001e-02
   6.6130000000000000e-01  -2.1999999999999999e-02   3.0882000000000001e+00   4.1049999999999998e-01  -2.1890000000000001e-01   4.8200000000000000e-02   1.1984999999999999e+00   6.6699999999999995e-02   5.4847999999999999e+00   3.9489999999999997e-01   4.6189999999999998e-01   7.0800000000000002e-02
  -2.1999999999999999e-02  -1.3189999999999999e-01   3.2597999999999998e+00   4.9650000000000000e-01  -2.9499999999999998e-01   3.0700000000000002e-02   1.2873000000000001e+00   0.0000000000000000e+00   5.6589000000000000e+00   4.3350000000000000e-01   4.4259999999999999e-01   7.0800000000000002e-02
   6.3919999999999999e-01   6.6000000000000003e-02   3.5171000000000001e+00   5.3469999999999995e-01  -2.6640000000000003e-01   3.5099999999999999e-02   1.1318999999999999e+00   2.0010000000000000e-01   5.4847999999999999e+00   4.9130000000000001e-01   5.2920000000000000e-01   7.5200000000000003e-02
   5.5110000000000003e-01   0.0000000000000000e+00   3.5171000000000001e+00   5.0600000000000001e-01  -3.3310000000000001e-01   2.1899999999999999e-02   1.1318999999999999e+00  -4.4499999999999998e-02   5.6589000000000000e+00   3.8529999999999998e-01   2.9830000000000001e-01   4.8700000000000000e-02
   2.4249999999999999e-01   6.6000000000000003e-02   3.4314000000000000e+00   3.9140000000000003e-01  -3.6159999999999998e-01   1.3200000000000000e-02   1.1540999999999999e+00  -1.3339999999999999e-01   6.0072000000000001e+00   4.5269999999999999e-01   4.1370000000000001e-01   7.5200000000000003e-02
   4.8490000000000000e-01   1.0990000000000000e-01   3.1739999999999999e+00   3.9140000000000003e-01  -3.1400000000000000e-01   0.0000000000000000e+00   1.1762999999999999e+00   2.2200000000000001e-02   4.7882999999999996e+00   3.8529999999999998e-01   3.4639999999999999e-01   1.0620000000000000e-01
   6.6130000000000000e-01  -8.7900000000000006e-02   2.9165999999999999e+00   4.5829999999999999e-01  -3.2350000000000001e-01   3.5099999999999999e-02   9.7660000000000002e-01  -8.8900000000000007e-02   5.4847999999999999e+00   3.5639999999999999e-01   4.2340000000000000e-01   1.1060000000000000e-01
   1.3230000000000000e-01   0.0000000000000000e+00   2.8309000000000002e+00   3.7240000000000001e-01  -4.3769999999999998e-01   3.0700000000000002e-02   1.1318999999999999e+00   1.3339999999999999e-01   6.3554000000000004e+00   4.4309999999999999e-01   4.7149999999999997e-01   6.6400000000000001e-02
   4.4100000000000000e-02   0.0000000000000000e+00   2.3161999999999998e+00   4.2009999999999997e-01  -2.8549999999999998e-01   3.5099999999999999e-02   1.2428999999999999e+00   2.2239999999999999e-01   5.2236000000000002e+00   4.0460000000000002e-01   4.0410000000000001e-01   8.8499999999999995e-02
   2.8649999999999998e-01  -3.0780000000000002e-01   3.0024000000000002e+00   4.2009999999999997e-01  -3.5210000000000002e-01   3.0700000000000002e-02   1.1096999999999999e+00   2.2200000000000001e-02   5.3106999999999998e+00   4.5269999999999999e-01   5.1959999999999995e-01   1.2830000000000000e-01
   1.9839999999999999e-01   1.0990000000000000e-01   2.1446000000000001e+00   4.3919999999999998e-01  -2.5690000000000002e-01  -4.4000000000000003e-03   1.2206999999999999e+00   8.8900000000000007e-02   5.4847999999999999e+00   4.4309999999999999e-01   4.5219999999999999e-01   8.4000000000000005e-02
   2.1999999999999999e-02  -4.3999999999999997e-02   2.1446000000000001e+00   4.7739999999999999e-01  -3.4260000000000002e-01   6.1400000000000003e-02   1.1096999999999999e+00  -4.4499999999999998e-02   6.7907000000000002e+00   4.4309999999999999e-01   4.5219999999999999e-01   7.0800000000000002e-02
   5.0700000000000001e-01   6.6000000000000003e-02   1.9730000000000001e+00   4.2959999999999998e-01  -2.9499999999999998e-01   3.0700000000000002e-02   1.1096999999999999e+00  -4.4499999999999998e-02   5.4847999999999999e+00   3.3710000000000001e-01   4.2340000000000000e-01   1.0170000000000000e-01
   3.3060000000000000e-01   3.7369999999999998e-01   2.6593000000000000e+00   4.1049999999999998e-01  -3.8059999999999999e-01   4.8200000000000000e-02   1.2873000000000001e+00   1.1119999999999999e-01   5.3106999999999998e+00   5.2020000000000000e-01   5.0029999999999997e-01   9.2899999999999996e-02
   2.4249999999999999e-01   4.3999999999999997e-02   2.4876999999999998e+00   4.5829999999999999e-01  -2.7600000000000002e-01   4.4000000000000003e-03   1.1762999999999999e+00   1.3339999999999999e-01   5.1365999999999996e+00   4.9130000000000001e-01   4.7149999999999997e-01   1.2390000000000000e-01
   3.0859999999999999e-01   1.9789999999999999e-01   3.1739999999999999e+00   4.2959999999999998e-01  -2.3790000000000000e-01   3.0700000000000002e-02   1.3095000000000001e+00   4.4499999999999998e-02   6.0072000000000001e+00   5.3939999999999999e-01   3.2710000000000000e-01   1.2390000000000000e-01
   5.9509999999999996e-01  -2.1999999999999999e-02   3.0024000000000002e+00   4.9650000000000000e-01  -2.9499999999999998e-01   8.7700000000000000e-02   1.0431999999999999e+00  -4.4499999999999998e-02   5.8330000000000002e+00   5.2980000000000005e-01   3.7530000000000002e-01   1.1940000000000001e-01
   8.8200000000000001e-02  -1.0990000000000000e-01   2.2303999999999999e+00   4.2959999999999998e-01  -2.9499999999999998e-01   7.4499999999999997e-02   1.1762999999999999e+00   1.1119999999999999e-01   5.1365999999999996e+00   4.0460000000000002e-01   4.8110000000000003e-01   1.1060000000000000e-01
   4.1880000000000001e-01  -1.5390000000000001e-01   2.7450999999999999e+00   3.5330000000000000e-01  -3.5210000000000002e-01   5.7000000000000002e-02   1.1318999999999999e+00   0.0000000000000000e+00   5.9200999999999997e+00   4.2380000000000001e-01   4.0410000000000001e-01   9.7299999999999998e-02
   1.9839999999999999e-01   4.3999999999999997e-02   2.5735000000000001e+00   3.4370000000000001e-01  -2.7600000000000002e-01   5.7000000000000002e-02   1.1540999999999999e+00   6.6699999999999995e-02   5.3106999999999998e+00   4.6239999999999998e-01   3.7530000000000002e-01   9.2899999999999996e-02
   3.0859999999999999e-01  -1.0990000000000000e-01   2.4018999999999999e+00   4.2009999999999997e-01  -3.5210000000000002e-01   5.7000000000000002e-02   1.1318999999999999e+00   1.5559999999999999e-01   5.5719000000000003e+00   4.4309999999999999e-01   4.3300000000000000e-01   1.1500000000000000e-01
   3.5270000000000001e-01  -6.6000000000000003e-02   3.5171000000000001e+00   3.6280000000000001e-01  -2.8549999999999998e-01   4.8200000000000000e-02   1.1984999999999999e+00   0.0000000000000000e+00   4.9623999999999997e+00   5.2980000000000005e-01   4.5219999999999999e-01   1.2390000000000000e-01
   2.8649999999999998e-01   1.0990000000000000e-01   3.5171000000000001e+00   5.4420000000000002e-01  -4.0920000000000001e-01   7.0199999999999999e-02   1.1540999999999999e+00   1.3339999999999999e-01   5.3106999999999998e+00   3.8529999999999998e-01   3.4639999999999999e-01   8.8499999999999995e-02
   4.8490000000000000e-01   1.3189999999999999e-01   3.2597999999999998e+00   5.2510000000000001e-01  -3.2350000000000001e-01  -4.4000000000000003e-03   1.2650999999999999e+00   0.0000000000000000e+00   5.6589000000000000e+00   4.7199999999999998e-01   3.5599999999999998e-01   1.2830000000000000e-01
   2.6450000000000001e-01   0.0000000000000000e+00   3.4314000000000000e+00   4.0100000000000002e-01  -3.0449999999999999e-01   7.4499999999999997e-02   1.1984999999999999e+00  -4.4499999999999998e-02   6.2683000000000000e+00   3.9489999999999997e-01   4.3300000000000000e-01   1.1500000000000000e-01
   3.5270000000000001e-01  -2.1999999999999999e-02   2.7450999999999999e+00   4.8690000000000000e-01  -3.6159999999999998e-01   7.8899999999999998e-02   1.1984999999999999e+00  -2.2200000000000001e-02   5.7460000000000004e+00   4.4309999999999999e-01   4.0410000000000001e-01   1.1060000000000000e-01
   4.1880000000000001e-01  -4.3999999999999997e-02   3.6886999999999999e+00   5.1559999999999995e-01  -4.4719999999999999e-01   1.0090000000000000e-01   1.1762999999999999e+00   0.0000000000000000e+00   6.0072000000000001e+00   4.1420000000000001e-01   3.7530000000000002e-01   5.3100000000000001e-02
   1.3230000000000000e-01  -1.3189999999999999e-01   3.3456000000000001e+00   3.9140000000000003e-01  -2.2839999999999999e-01   6.1400000000000003e-02   1.1984999999999999e+00   1.1119999999999999e-01   5.8330000000000002e+00   4.4309999999999999e-01   5.1959999999999995e-01   1.1500000000000000e-01
   2.1999999999999999e-02  -1.9789999999999999e-01   2.3161999999999998e+00   4.2959999999999998e-01  -2.6640000000000003e-01   7.4499999999999997e-02   1.2873000000000001e+00   2.2239999999999999e-01   5.5719000000000003e+00   4.8159999999999997e-01   4.1370000000000001e-01   1.0170000000000000e-01
   1.7630000000000001e-01  -6.6000000000000003e-02   3.0024000000000002e+00   4.0100000000000002e-01  -3.3310000000000001e-01   6.1400000000000003e-02   1.3095000000000001e+00   6.6699999999999995e-02   5.5719000000000003e+00   4.6239999999999998e-01   4.1370000000000001e-01   1.1500000000000000e-01
   3.5270000000000001e-01  -8.7900000000000006e-02   2.9165999999999999e+00   4.8690000000000000e-01  -2.5690000000000002e-01   5.7000000000000002e-02   1.1984999999999999e+00   8.8900000000000007e-02   5.7460000000000004e+00   5.2980000000000005e-01   4.5219999999999999e-01   5.7500000000000002e-02
   2.4249999999999999e-01   2.1999999999999999e-02   2.8309000000000002e+00   4.2959999999999998e-01  -2.6640000000000003e-01   2.6300000000000000e-02   1.2206999999999999e+00   4.4499999999999998e-02   4.7882999999999996e+00   4.1420000000000001e-01   5.1959999999999995e-01   7.5200000000000003e-02
   0.0000000000000000e+00   3.0780000000000002e-01   2.5735000000000001e+00   4.7739999999999999e-01  -2.4740000000000001e-01   3.9500000000000000e-02   1.2650999999999999e+00   1.5559999999999999e-01   5.3977000000000004e+00   5.2980000000000005e-01   4.6189999999999998e-01   6.1899999999999997e-02
   4.4100000000000000e-02   8.7900000000000006e-02   3.2597999999999998e+00   4.3919999999999998e-01  -1.9030000000000000e-01   3.0700000000000002e-02   1.1762999999999999e+00   2.0010000000000000e-01   5.1365999999999996e+00   4.4309999999999999e-01   4.8110000000000003e-01   8.4000000000000005e-02
   2.8649999999999998e-01  -1.7590000000000000e-01   3.3456000000000001e+00   3.9140000000000003e-01  -3.2350000000000001e-01   4.8200000000000000e-02   1.0875999999999999e+00   8.8900000000000007e-02   6.1813000000000002e+00   5.6830000000000003e-01   4.4259999999999999e-01   1.5040000000000001e-01
   4.4080000000000003e-01   1.0990000000000000e-01   2.8309000000000002e+00   4.2959999999999998e-01  -4.0920000000000001e-01   6.1400000000000003e-02   1.3317000000000001e+00  -2.0010000000000000e-01   5.7460000000000004e+00   4.2380000000000001e-01   3.9450000000000002e-01   1.2830000000000000e-01
   3.3060000000000000e-01   1.7590000000000000e-01   2.4876999999999998e+00   4.7739999999999999e-01  -3.3310000000000001e-01   5.2600000000000001e-02   1.0875999999999999e+00   2.4460000000000001e-01   5.0495000000000001e+00   4.1420000000000001e-01   4.1370000000000001e-01   8.4000000000000005e-02
   3.0859999999999999e-01  -2.4179999999999999e-01   3.6886999999999999e+00   2.8639999999999999e-01  -2.8549999999999998e-01   7.4499999999999997e-02   1.2206999999999999e+00  -2.2200000000000001e-02   6.2683000000000000e+00   5.0090000000000001e-01   4.8110000000000003e-01   1.4599999999999999e-01
   4.6289999999999998e-01  -8.7900000000000006e-02   3.4314000000000000e+00   3.7240000000000001e-01  -2.7600000000000002e-01   4.3900000000000002e-02   1.3983000000000001e+00   1.1119999999999999e-01   5.1365999999999996e+00   4.1420000000000001e-01   3.7530000000000002e-01   1.3710000000000000e-01
   3.5270000000000001e-01  -1.3189999999999999e-01   2.7450999999999999e+00   3.6280000000000001e-01  -2.1890000000000001e-01   2.1899999999999999e-02   1.1762999999999999e+00   1.3339999999999999e-01   5.3977000000000004e+00   4.1420000000000001e-01   4.2340000000000000e-01   1.2830000000000000e-01
   2.8649999999999998e-01   8.7900000000000006e-02   3.4314000000000000e+00   4.3919999999999998e-01  -2.1890000000000001e-01  -8.8000000000000005e-03   1.1096999999999999e+00   2.2239999999999999e-01   5.9200999999999997e+00   4.5269999999999999e-01   4.2340000000000000e-01   9.7299999999999998e-02
   8.8200000000000001e-02  -1.9789999999999999e-01   2.6593000000000000e+00   4.3919999999999998e-01  -3.1400000000000000e-01   6.1400000000000003e-02   1.2206999999999999e+00   1.7790000000000000e-01   4.4401000000000002e+00   4.0460000000000002e-01   3.6559999999999998e-01   7.0800000000000002e-02
   5.2900000000000003e-01   1.0990000000000000e-01   3.4314000000000000e+00   5.9189999999999998e-01  -2.5690000000000002e-01   6.5799999999999997e-02   1.2650999999999999e+00   0.0000000000000000e+00   4.8754000000000000e+00   4.7199999999999998e-01   5.0029999999999997e-01   9.7299999999999998e-02
   4.6289999999999998e-01  -2.4179999999999999e-01   3.2597999999999998e+00   4.9650000000000000e-01  -3.1400000000000000e-01   7.8899999999999998e-02   1.2650999999999999e+00   1.3339999999999999e-01   5.2236000000000002e+00   4.9130000000000001e-01   3.7530000000000002e-01   1.0170000000000000e-01
   2.4249999999999999e-01  -1.7590000000000000e-01   2.7450999999999999e+00   4.1049999999999998e-01  -4.4719999999999999e-01   9.6500000000000002e-02   1.2650999999999999e+00  -2.2200000000000001e-02   4.8754000000000000e+00   4.0460000000000002e-01   4.0410000000000001e-01   1.1060000000000000e-01
   3.9679999999999999e-01   4.3999999999999997e-02   2.4876999999999998e+00   3.6280000000000001e-01  -3.5210000000000002e-01   7.0199999999999999e-02   1.1984999999999999e+00   1.5559999999999999e-01   5.2236000000000002e+00   3.9489999999999997e-01   3.8490000000000002e-01   1.4160000000000000e-01
   3.0859999999999999e-01   2.1999999999999999e-02   3.0024000000000002e+00   5.1559999999999995e-01  -3.2350000000000001e-01   6.1400000000000003e-02   1.1318999999999999e+00   6.6699999999999995e-02   5.2236000000000002e+00   4.2380000000000001e-01   4.1370000000000001e-01   1.1500000000000000e-01
   2.4249999999999999e-01  -8.7900000000000006e-02   2.6593000000000000e+00   5.1559999999999995e-01  -2.4740000000000001e-01   7.8899999999999998e-02   1.1540999999999999e+00   1.1119999999999999e-01   5.1365999999999996e+00   4.0460000000000002e-01   4.8110000000000003e-01   7.9600000000000004e-02
   3.5270000000000001e-01  -3.5170000000000001e-01   2.8309000000000002e+00   5.1559999999999995e-01  -3.4260000000000002e-01   4.8200000000000000e-02   1.3539000000000001e+00   2.4460000000000001e-01   5.7460000000000004e+00   4.9130000000000001e-01   3.9450000000000002e-01   9.2899999999999996e-02
   5.0700000000000001e-01   1.9789999999999999e-01   2.6593000000000000e+00   4.4869999999999999e-01  -2.5690000000000002e-01   7.4499999999999997e-02   1.3539000000000001e+00   2.4460000000000001e-01   5.9200999999999997e+00   4.6239999999999998e-01   3.8490000000000002e-01   8.4000000000000005e-02
   1.9839999999999999e-01  -1.3189999999999999e-01   3.0024000000000002e+00   4.3919999999999998e-01  -2.9499999999999998e-01   4.8200000000000000e-02   1.3095000000000001e+00   2.6679999999999998e-01   6.0072000000000001e+00   5.2020000000000000e-01   5.4849999999999999e-01   7.9600000000000004e-02
   3.3060000000000000e-01  -4.3999999999999997e-02   2.6593000000000000e+00   3.9140000000000003e-01  -3.0449999999999999e-01   1.3200000000000000e-02   1.1762999999999999e+00   1.7790000000000000e-01   5.3106999999999998e+00   3.9489999999999997e-01   4.5219999999999999e-01   9.7299999999999998e-02
   2.4249999999999999e-01   2.1980000000000000e-01   2.0588000000000002e+00   5.2510000000000001e-01  -2.0930000000000001e-01   2.6300000000000000e-02   1.2650999999999999e+00   1.7790000000000000e-01   5.3977000000000004e+00   4.8159999999999997e-01   4.2340000000000000e-01   9.7299999999999998e-02
   3.5270000000000001e-01   1.0990000000000000e-01   1.8872000000000000e+00   4.7739999999999999e-01  -2.0930000000000001e-01  -8.8000000000000005e-03   1.1984999999999999e+00   0.0000000000000000e+00   5.9200999999999997e+00   5.1049999999999995e-01   3.9450000000000002e-01   7.5200000000000003e-02
   3.5270000000000001e-01   2.1999999999999999e-02   3.3456000000000001e+00   3.6280000000000001e-01  -3.3310000000000001e-01   1.0520000000000000e-01   1.2206999999999999e+00   1.1119999999999999e-01   5.7460000000000004e+00   5.7799999999999996e-01   4.6189999999999998e-01   1.0170000000000000e-01
   2.8649999999999998e-01   4.3999999999999997e-02   2.7450999999999999e+00   4.8690000000000000e-01  -4.0920000000000001e-01   8.7700000000000000e-02   1.2428999999999999e+00   0.0000000000000000e+00   5.6589000000000000e+00   4.0460000000000002e-01   3.2710000000000000e-01   1.1060000000000000e-01
   4.4100000000000000e-02  -4.3999999999999997e-02   2.4876999999999998e+00   4.7739999999999999e-01  -3.0449999999999999e-01   9.6500000000000002e-02   1.2428999999999999e+00   0.0000000000000000e+00   5.3977000000000004e+00   4.6239999999999998e-01   4.0410000000000001e-01   1.1060000000000000e-01
   2.4249999999999999e-01  -3.0780000000000002e-01   3.5171000000000001e+00   2.7689999999999998e-01  -2.8549999999999998e-01   1.3200000000000000e-02   1.2873000000000001e+00   2.6679999999999998e-01   5.9200999999999997e+00   4.6239999999999998e-01   4.7149999999999997e-01   6.6400000000000001e-02
   2.4249999999999999e-01   4.3999999999999997e-02   2.6593000000000000e+00   4.3919999999999998e-01  -4.4719999999999999e-01   4.4000000000000003e-03   1.0875999999999999e+00   2.2200000000000001e-02   6.0941999999999998e+00   4.0460000000000002e-01   3.8490000000000002e-01   9.2899999999999996e-02
   3.3060000000000000e-01  -6.6000000000000003e-02   2.4876999999999998e+00   4.6779999999999999e-01  -3.1400000000000000e-01   3.5099999999999999e-02   1.3539000000000001e+00   1.7790000000000000e-01   5.4847999999999999e+00   4.7199999999999998e-01   4.7149999999999997e-01   1.0170000000000000e-01
   3.3060000000000000e-01   6.6000000000000003e-02   3.1739999999999999e+00   3.0549999999999999e-01  -2.8549999999999998e-01   3.9500000000000000e-02   1.2206999999999999e+00   1.1119999999999999e-01   5.1365999999999996e+00   4.1420000000000001e-01   5.1000000000000001e-01   1.0620000000000000e-01
   3.0859999999999999e-01  -6.6000000000000003e-02   2.4018999999999999e+00   4.5829999999999999e-01  -3.3310000000000001e-01   4.3900000000000002e-02   1.3095000000000001e+00   4.4499999999999998e-02   5.5719000000000003e+00   4.5269999999999999e-01   4.8110000000000003e-01   6.6400000000000001e-02
   3.3060000000000000e-01   4.3999999999999997e-02   4.1176000000000004e+00   4.7739999999999999e-01  -2.9499999999999998e-01   6.5799999999999997e-02   1.1984999999999999e+00  -8.8900000000000007e-02   5.2236000000000002e+00   4.7199999999999998e-01   4.2340000000000000e-01   1.0170000000000000e-01
   1.7630000000000001e-01   1.0990000000000000e-01   2.9165999999999999e+00   4.3919999999999998e-01  -1.3320000000000001e-01   5.2600000000000001e-02   1.1984999999999999e+00   0.0000000000000000e+00   5.3106999999999998e+00   4.3350000000000000e-01   3.9450000000000002e-01   5.7500000000000002e-02
   1.9839999999999999e-01  -6.6000000000000003e-02   3.1739999999999999e+00   4.2959999999999998e-01  -2.9499999999999998e-01   8.3299999999999999e-02   1.2206999999999999e+00   2.4460000000000001e-01   5.4847999999999999e+00   4.4309999999999999e-01   5.0029999999999997e-01   1.0170000000000000e-01
   1.9839999999999999e-01   1.0990000000000000e-01   2.6593000000000000e+00   4.4869999999999999e-01  -2.7600000000000002e-01   6.5799999999999997e-02   1.2650999999999999e+00   4.4499999999999998e-02   6.0941999999999998e+00   4.6239999999999998e-01   3.3679999999999999e-01   1.1940000000000001e-01
   2.4249999999999999e-01   1.5390000000000001e-01   2.8309000000000002e+00   4.5829999999999999e-01  -3.5210000000000002e-01   4.3900000000000002e-02   1.2428999999999999e+00  -2.2200000000000001e-02   5.2236000000000002e+00   4.3350000000000000e-01   3.6559999999999998e-01   1.5040000000000001e-01
   2.8649999999999998e-01   4.3999999999999997e-02   3.6886999999999999e+00   4.2009999999999997e-01  -2.2839999999999999e-01   1.0520000000000000e-01   1.1762999999999999e+00   2.8910000000000002e-01   5.3977000000000004e+00   3.7569999999999998e-01   4.2340000000000000e-01   6.6400000000000001e-02
   2.2040000000000001e-01  -2.1999999999999999e-02   2.2303999999999999e+00   3.6280000000000001e-01  -3.5210000000000002e-01   1.7500000000000002e-02   1.1984999999999999e+00  -1.1119999999999999e-01   5.3977000000000004e+00   4.9130000000000001e-01   4.5219999999999999e-01   1.1060000000000000e-01
   3.3060000000000000e-01  -1.0990000000000000e-01   3.3456000000000001e+00   4.5829999999999999e-01  -3.4260000000000002e-01   4.8200000000000000e-02   1.4871000000000001e+00   1.1119999999999999e-01   6.0072000000000001e+00   4.6239999999999998e-01   4.6189999999999998e-01   6.1899999999999997e-02
  -2.1999999999999999e-02   0.0000000000000000e+00   2.7450999999999999e+00   4.5829999999999999e-01  -3.0449999999999999e-01   6.1400000000000003e-02   1.5536000000000001e+00   2.6679999999999998e-01   4.8754000000000000e+00   4.6239999999999998e-01   4.0410000000000001e-01   1.0620000000000000e-01
   2.4249999999999999e-01  -4.3999999999999997e-02   2.6593000000000000e+00   4.2959999999999998e-01  -2.1890000000000001e-01   6.5799999999999997e-02   1.3317000000000001e+00   8.8900000000000007e-02   5.1365999999999996e+00   4.4309999999999999e-01   4.3300000000000000e-01   7.0800000000000002e-02
   6.6100000000000006e-02   4.3999999999999997e-02   2.6593000000000000e+00   5.3469999999999995e-01  -2.9499999999999998e-01   5.7000000000000002e-02   1.1096999999999999e+00   1.1119999999999999e-01   5.3106999999999998e+00   4.8159999999999997e-01   4.5219999999999999e-01   7.0800000000000002e-02
   3.7469999999999998e-01   1.5390000000000001e-01   2.8309000000000002e+00   5.5379999999999996e-01  -1.7130000000000001e-01   4.8200000000000000e-02   1.1984999999999999e+00   3.3350000000000002e-01   4.8754000000000000e+00   4.4309999999999999e-01   3.3679999999999999e-01   8.8499999999999995e-02
   1.7630000000000001e-01  -2.8580000000000000e-01   3.0024000000000002e+00   4.2959999999999998e-01  -2.7600000000000002e-01   5.7000000000000002e-02   1.3317000000000001e+00  -6.6699999999999995e-02   6.2683000000000000e+00   4.4309999999999999e-01   4.4259999999999999e-01   9.2899999999999996e-02
   1.1020000000000001e-01  -6.6000000000000003e-02   2.6593000000000000e+00   4.4869999999999999e-01  -2.5690000000000002e-01   7.4499999999999997e-02   1.3761000000000001e+00   1.7790000000000000e-01   5.6589000000000000e+00   4.4309999999999999e-01   3.2710000000000000e-01   5.7500000000000002e-02
   2.2040000000000001e-01  -1.0990000000000000e-01   2.3161999999999998e+00   4.5829999999999999e-01  -3.0449999999999999e-01   8.7700000000000000e-02   1.2428999999999999e+00   1.1119999999999999e-01   4.8754000000000000e+00   4.1420000000000001e-01   4.0410000000000001e-01   7.5200000000000003e-02
   1.7630000000000001e-01  -1.3189999999999999e-01   2.3161999999999998e+00   3.6280000000000001e-01  -3.2350000000000001e-01   1.1840000000000001e-01   1.3095000000000001e+00   1.5559999999999999e-01   5.4847999999999999e+00   5.2020000000000000e-01   4.0410000000000001e-01   1.5040000000000001e-01
   3.7469999999999998e-01  -2.1999999999999999e-02   3.1739999999999999e+00   4.2959999999999998e-01  -3.7109999999999999e-01   7.8899999999999998e-02   1.4427000000000001e+00   1.7790000000000000e-01   5.6589000000000000e+00   4.6239999999999998e-01   3.9450000000000002e-01   7.5200000000000003e-02
   2.6450000000000001e-01   4.3999999999999997e-02   2.5735000000000001e+00   4.0100000000000002e-01  -2.6640000000000003e-01   8.3299999999999999e-02   1.2873000000000001e+00   1.7790000000000000e-01   5.3977000000000004e+00   4.6239999999999998e-01   3.9450000000000002e-01   7.0800000000000002e-02
   4.4100000000000000e-02  -2.1999999999999999e-02   3.0024000000000002e+00   3.9140000000000003e-01  -2.9499999999999998e-01   8.3299999999999999e-02   1.2428999999999999e+00   2.0010000000000000e-01   5.6589000000000000e+00   4.9130000000000001e-01   4.7149999999999997e-01   6.1899999999999997e-02
   3.7469999999999998e-01  -4.3999999999999997e-02   3.0882000000000001e+00   4.7739999999999999e-01  -3.5210000000000002e-01   9.2100000000000001e-02   1.3317000000000001e+00   2.2239999999999999e-01   5.9200999999999997e+00   4.6239999999999998e-01   4.3300000000000000e-01   9.7299999999999998e-02
   2.2040000000000001e-01   2.1999999999999999e-02   3.2597999999999998e+00   4.7739999999999999e-01  -3.1400000000000000e-01   5.2600000000000001e-02   1.3539000000000001e+00  -4.4499999999999998e-02   6.0941999999999998e+00   4.6239999999999998e-01   4.7149999999999997e-01   1.1060000000000000e-01
   4.8490000000000000e-01   2.1999999999999999e-02   3.5171000000000001e+00   5.0600000000000001e-01  -2.9499999999999998e-01   3.0700000000000002e-02   1.2650999999999999e+00   1.3339999999999999e-01   5.7460000000000004e+00   4.7199999999999998e-01   4.2340000000000000e-01   1.1060000000000000e-01
   3.0859999999999999e-01  -2.8580000000000000e-01   3.1739999999999999e+00   3.9140000000000003e-01  -3.9010000000000000e-01   4.3900000000000002e-02   1.1096999999999999e+00   8.8900000000000007e-02   5.7460000000000004e+00   4.2380000000000001e-01   3.9450000000000002e-01   1.4160000000000000e-01
   2.2040000000000001e-01   6.6000000000000003e-02   2.7450999999999999e+00   4.6779999999999999e-01  -3.5210000000000002e-01   7.0199999999999999e-02   1.1762999999999999e+00   1.1119999999999999e-01   5.3106999999999998e+00   4.2380000000000001e-01   4.2340000000000000e-01   8.4000000000000005e-02
   1.5429999999999999e-01  -1.7590000000000000e-01   3.1739999999999999e+00   5.5379999999999996e-01  -3.3310000000000001e-01   4.8200000000000000e-02   1.3095000000000001e+00   8.8900000000000007e-02   5.6589000000000000e+00   4.7199999999999998e-01   4.0410000000000001e-01   3.9800000000000002e-02
   1.5429999999999999e-01   6.6000000000000003e-02   3.6029000000000000e+00   3.9140000000000003e-01  -2.9499999999999998e-01   9.6500000000000002e-02   1.3539000000000001e+00   1.3339999999999999e-01   5.6589000000000000e+00   4.2380000000000001e-01   3.8490000000000002e-01   7.5200000000000003e-02
   2.6450000000000001e-01  -8.7900000000000006e-02   3.1739999999999999e+00   3.9140000000000003e-01  -2.9499999999999998e-01   1.0520000000000000e-01   1.3761000000000001e+00   1.1119999999999999e-01   5.3106999999999998e+00   4.0460000000000002e-01   4.6189999999999998e-01   9.2899999999999996e-02
   2.4249999999999999e-01  -1.5390000000000001e-01   2.7450999999999999e+00   5.4420000000000002e-01  -3.0449999999999999e-01   9.2100000000000001e-02   1.2428999999999999e+00   0.0000000000000000e+00   5.3977000000000004e+00   4.7199999999999998e-01   4.5219999999999999e-01   7.5200000000000003e-02
   2.8649999999999998e-01   0.0000000000000000e+00   2.9165999999999999e+00   4.4869999999999999e-01  -3.8059999999999999e-01   7.4499999999999997e-02   1.3317000000000001e+00   0.0000000000000000e+00   5.6589000000000000e+00   4.4309999999999999e-01   5.3879999999999995e-01   1.0620000000000000e-01
   2.2040000000000001e-01  -1.3189999999999999e-01   2.4876999999999998e+00   3.6280000000000001e-01  -3.2350000000000001e-01   1.3159999999999999e-01   1.1762999999999999e+00   1.1119999999999999e-01   4.8754000000000000e+00   4.1420000000000001e-01   4.2340000000000000e-01   6.1899999999999997e-02
   1.9839999999999999e-01  -4.3999999999999997e-02   3.0024000000000002e+00   4.8690000000000000e-01  -2.3790000000000000e-01   6.1400000000000003e-02   1.1540999999999999e+00  -1.1119999999999999e-01   4.8754000000000000e+00   3.5639999999999999e-01   4.5219999999999999e-01   7.9600000000000004e-02
   6.6100000000000006e-02   1.7590000000000000e-01   3.0024000000000002e+00   5.7279999999999998e-01  -2.4740000000000001e-01   1.2280000000000001e-01   1.3761000000000001e+00   1.1119999999999999e-01   5.0495000000000001e+00   4.2380000000000001e-01   3.6559999999999998e-01   5.7500000000000002e-02
   1.5429999999999999e-01  -1.0990000000000000e-01   2.4876999999999998e+00   4.7739999999999999e-01  -3.2350000000000001e-01   7.0199999999999999e-02   1.4427000000000001e+00   4.2249999999999999e-01   5.0495000000000001e+00   5.3939999999999999e-01   4.1370000000000001e-01   8.8499999999999995e-02
   1.9839999999999999e-01  -2.1999999999999999e-02   2.7450999999999999e+00   4.6779999999999999e-01  -2.7600000000000002e-01   3.0700000000000002e-02   1.3317000000000001e+00   2.4460000000000001e-01   6.9648000000000003e+00   5.0090000000000001e-01   3.1750000000000000e-01   9.7299999999999998e-02
   1.9839999999999999e-01   0.0000000000000000e+00   2.4018999999999999e+00   4.4869999999999999e-01  -2.6640000000000003e-01   4.3900000000000002e-02   1.3095000000000001e+00   2.2200000000000001e-02   5.3977000000000004e+00   4.2380000000000001e-01   4.2340000000000000e-01   1.0170000000000000e-01
  -4.4100000000000000e-02  -6.6000000000000003e-02   2.7450999999999999e+00   4.2959999999999998e-01  -3.2350000000000001e-01   8.7700000000000000e-02   1.2206999999999999e+00   2.0010000000000000e-01   5.9200999999999997e+00   4.5269999999999999e-01   4.4259999999999999e-01   8.4000000000000005e-02
   1.1020000000000001e-01  -1.9789999999999999e-01   2.9165999999999999e+00   4.5829999999999999e-01  -3.4260000000000002e-01   8.7700000000000000e-02   1.1318999999999999e+00   1.7790000000000000e-01   5.2236000000000002e+00   4.5269999999999999e-01   4.1370000000000001e-01   7.9600000000000004e-02
   1.3230000000000000e-01   1.0990000000000000e-01   2.9165999999999999e+00   4.8690000000000000e-01  -3.3310000000000001e-01   4.8200000000000000e-02   1.3761000000000001e+00   8.8900000000000007e-02   5.1365999999999996e+00   5.3939999999999999e-01   3.8490000000000002e-01   1.2390000000000000e-01
   1.7630000000000001e-01  -2.1999999999999999e-02   2.5735000000000001e+00   3.5330000000000000e-01  -2.2839999999999999e-01   6.5799999999999997e-02   1.2873000000000001e+00   2.0010000000000000e-01   4.6142000000000003e+00   5.0090000000000001e-01   3.8490000000000002e-01   6.6400000000000001e-02
   4.4100000000000000e-02   0.0000000000000000e+00   1.5441000000000000e+00   4.8690000000000000e-01  -3.0449999999999999e-01   6.5799999999999997e-02   1.3317000000000001e+00   2.2200000000000001e-02   5.7460000000000004e+00   4.3350000000000000e-01   3.8490000000000002e-01   7.5200000000000003e-02
   2.8649999999999998e-01   2.4179999999999999e-01   3.6886999999999999e+00   4.3919999999999998e-01  -2.8549999999999998e-01   6.1400000000000003e-02   1.2873000000000001e+00   6.6699999999999995e-02   5.2236000000000002e+00   4.9130000000000001e-01   4.1370000000000001e-01   7.5200000000000003e-02
   1.9839999999999999e-01  -1.3189999999999999e-01   2.6593000000000000e+00   4.2009999999999997e-01  -2.9499999999999998e-01   7.0199999999999999e-02   1.1984999999999999e+00   2.4460000000000001e-01   5.4847999999999999e+00   4.2380000000000001e-01   4.0410000000000001e-01   7.9600000000000004e-02
   3.5270000000000001e-01   2.1999999999999999e-02   2.3161999999999998e+00   4.9650000000000000e-01  -2.8549999999999998e-01   3.9500000000000000e-02   1.4649000000000001e+00  -2.2200000000000001e-02   6.0941999999999998e+00   4.5269999999999999e-01   4.5219999999999999e-01   8.4000000000000005e-02
   1.7630000000000001e-01  -2.1999999999999999e-02   3.6886999999999999e+00   3.2460000000000000e-01  -2.5690000000000002e-01   7.8899999999999998e-02   1.2428999999999999e+00   2.4460000000000001e-01   4.8754000000000000e+00   4.8159999999999997e-01   4.1370000000000001e-01   1.1500000000000000e-01
   3.7469999999999998e-01  -8.7900000000000006e-02   3.4314000000000000e+00   3.8190000000000002e-01  -2.7600000000000002e-01   7.8899999999999998e-02   1.1318999999999999e+00   2.2239999999999999e-01   5.4847999999999999e+00   4.6239999999999998e-01   4.2340000000000000e-01   1.1060000000000000e-01
   2.2040000000000001e-01  -8.7900000000000006e-02   2.8309000000000002e+00   3.8190000000000002e-01  -3.2350000000000001e-01   1.1400000000000000e-01   1.5536000000000001e+00   3.1130000000000002e-01   5.3106999999999998e+00   5.1049999999999995e-01   4.4259999999999999e-01   6.1899999999999997e-02
   2.2040000000000001e-01  -2.1980000000000000e-01   3.3456000000000001e+00   3.4370000000000001e-01  -3.1400000000000000e-01   7.8899999999999998e-02   1.3317000000000001e+00   1.3339999999999999e-01   5.3106999999999998e+00   4.8159999999999997e-01   3.8490000000000002e-01   1.5040000000000001e-01
   3.5270000000000001e-01  -2.1999999999999999e-02   3.1739999999999999e+00   4.0100000000000002e-01  -3.6159999999999998e-01   7.8899999999999998e-02   1.2206999999999999e+00   2.2200000000000001e-02   5.4847999999999999e+00   3.9489999999999997e-01   3.6559999999999998e-01   6.6400000000000001e-02
   2.4249999999999999e-01  -1.0990000000000000e-01   3.0024000000000002e+00   4.1049999999999998e-01  -3.1400000000000000e-01   3.9500000000000000e-02   1.2206999999999999e+00   1.5559999999999999e-01   5.2236000000000002e+00   5.3939999999999999e-01   4.6189999999999998e-01   6.6400000000000001e-02
   1.1020000000000001e-01   6.6000000000000003e-02   2.9165999999999999e+00   3.0549999999999999e-01  -2.7600000000000002e-01   8.3299999999999999e-02   1.4205000000000001e+00   2.6679999999999998e-01   5.5719000000000003e+00   4.0460000000000002e-01   4.5219999999999999e-01   1.0170000000000000e-01
   4.4100000000000000e-02   1.5390000000000001e-01   2.9165999999999999e+00   4.4869999999999999e-01  -3.2350000000000001e-01   7.0199999999999999e-02   1.1540999999999999e+00   2.8910000000000002e-01   5.2236000000000002e+00   5.0090000000000001e-01   3.3679999999999999e-01   7.0800000000000002e-02
   2.2040000000000001e-01   8.7900000000000006e-02   3.0024000000000002e+00   5.7279999999999998e-01  -1.7130000000000001e-01   7.0199999999999999e-02   1.3095000000000001e+00   1.7790000000000000e-01   5.3106999999999998e+00   4.5269999999999999e-01   4.8110000000000003e-01   7.5200000000000003e-02
   0.0000000000000000e+00  -8.7900000000000006e-02   2.9165999999999999e+00   4.0100000000000002e-01  -1.9030000000000000e-01   4.3900000000000002e-02   1.3983000000000001e+00   1.3339999999999999e-01   5.5719000000000003e+00   4.5269999999999999e-01   4.9070000000000003e-01   9.7299999999999998e-02
   1.9839999999999999e-01   2.1999999999999999e-02   2.6593000000000000e+00   4.0100000000000002e-01  -3.3310000000000001e-01   7.8899999999999998e-02   1.1762999999999999e+00   2.2200000000000001e-02   4.5270999999999999e+00   4.8159999999999997e-01   4.0410000000000001e-01   1.0620000000000000e-01
   2.8649999999999998e-01   6.6000000000000003e-02   2.8309000000000002e+00   4.8690000000000000e-01  -3.1400000000000000e-01   1.0090000000000000e-01   9.9880000000000002e-01   1.5559999999999999e-01   6.0941999999999998e+00   4.9130000000000001e-01   4.0410000000000001e-01   1.1940000000000001e-01
   2.2040000000000001e-01  -1.0990000000000000e-01   3.0882000000000001e+00   3.8190000000000002e-01  -2.7600000000000002e-01   1.0960000000000000e-01   1.3317000000000001e+00   1.7790000000000000e-01   5.3106999999999998e+00   4.7199999999999998e-01   4.3300000000000000e-01   9.2899999999999996e-02
   2.1999999999999999e-02  -2.1999999999999999e-02   2.8309000000000002e+00   4.8690000000000000e-01  -2.6640000000000003e-01   9.6500000000000002e-02   1.3983000000000001e+00   2.0010000000000000e-01   5.3977000000000004e+00   5.0090000000000001e-01   4.0410000000000001e-01   7.5200000000000003e-02
   4.4100000000000000e-02   4.3999999999999997e-02   2.4876999999999998e+00   5.2510000000000001e-01  -3.7109999999999999e-01   7.4499999999999997e-02   1.3317000000000001e+00   1.7790000000000000e-01   5.5719000000000003e+00   4.4309999999999999e-01   4.0410000000000001e-01   8.4000000000000005e-02
   1.7630000000000001e-01  -4.3999999999999997e-02   2.9165999999999999e+00   4.9650000000000000e-01  -2.6640000000000003e-01   8.7700000000000000e-02   1.2650999999999999e+00   2.8910000000000002e-01   5.6589000000000000e+00   5.3939999999999999e-01   4.3300000000000000e-01   6.1899999999999997e-02
   6.6100000000000006e-02   1.7590000000000000e-01   2.5735000000000001e+00   6.0150000000000003e-01  -3.3310000000000001e-01   9.6500000000000002e-02   1.5536000000000001e+00   2.2200000000000001e-02   5.3106999999999998e+00   4.8159999999999997e-01   4.7149999999999997e-01   1.0170000000000000e-01
   4.4100000000000000e-02   2.1999999999999999e-02   3.1739999999999999e+00   4.4869999999999999e-01  -2.8549999999999998e-01   8.7700000000000000e-02   1.2650999999999999e+00   1.7790000000000000e-01   4.9623999999999997e+00   4.3350000000000000e-01   3.3679999999999999e-01   3.9800000000000002e-02
   3.9679999999999999e-01  -1.5390000000000001e-01   2.3161999999999998e+00   5.1559999999999995e-01  -2.9499999999999998e-01   6.5799999999999997e-02   1.3095000000000001e+00   3.3350000000000002e-01   5.0495000000000001e+00   4.8159999999999997e-01   4.8110000000000003e-01   1.0170000000000000e-01
   4.1880000000000001e-01  -2.1999999999999999e-02   3.4314000000000000e+00   4.2959999999999998e-01  -3.2350000000000001e-01   1.0520000000000000e-01   1.6424000000000001e+00   1.1119999999999999e-01   5.6589000000000000e+00   4.9130000000000001e-01   4.3300000000000000e-01   8.8499999999999995e-02
  -4.1880000000000001e-01   1.5390000000000001e-01   2.9165999999999999e+00   4.7739999999999999e-01  -2.0930000000000001e-01   8.8000000000000005e-03   1.1540999999999999e+00   8.8900000000000007e-02   5.3106999999999998e+00   5.4910000000000003e-01   4.5219999999999999e-01   8.4000000000000005e-02
   1.5429999999999999e-01  -2.4179999999999999e-01   2.5735000000000001e+00   4.2009999999999997e-01  -4.0920000000000001e-01   6.1400000000000003e-02   1.5536000000000001e+00   2.4460000000000001e-01   5.3977000000000004e+00   5.2020000000000000e-01   3.8490000000000002e-01   1.1060000000000000e-01
   4.6289999999999998e-01  -1.0990000000000000e-01   2.4018999999999999e+00   4.5829999999999999e-01  -3.7109999999999999e-01   1.2720000000000001e-01   1.2206999999999999e+00   1.5559999999999999e-01   5.8330000000000002e+00   4.7199999999999998e-01   4.3300000000000000e-01   1.1060000000000000e-01
   2.6450000000000001e-01   1.0990000000000000e-01   3.0024000000000002e+00   4.3919999999999998e-01  -3.4260000000000002e-01   5.7000000000000002e-02   1.5315000000000001e+00   6.6699999999999995e-02   4.8754000000000000e+00   3.9489999999999997e-01   3.9450000000000002e-01   8.8499999999999995e-02
  -2.4249999999999999e-01   4.3999999999999997e-02   2.4876999999999998e+00   5.8240000000000003e-01  -2.4740000000000001e-01   4.8200000000000000e-02   1.2428999999999999e+00   6.6699999999999995e-02   5.5719000000000003e+00   5.0090000000000001e-01   3.8490000000000002e-01   7.9600000000000004e-02
   4.4100000000000000e-02   1.7590000000000000e-01   2.7450999999999999e+00   4.2959999999999998e-01  -2.7600000000000002e-01   1.0960000000000000e-01   1.1540999999999999e+00   3.1130000000000002e-01   6.7035999999999998e+00   5.2020000000000000e-01   4.7149999999999997e-01   1.2390000000000000e-01
   4.4080000000000003e-01   1.5390000000000001e-01   3.1739999999999999e+00   4.6779999999999999e-01  -3.8059999999999999e-01   8.7700000000000000e-02   1.3539000000000001e+00   2.8910000000000002e-01   5.1365999999999996e+00   3.9489999999999997e-01   5.5810000000000004e-01   8.8000000000000005e-03
   1.9839999999999999e-01  -1.9789999999999999e-01   2.8309000000000002e+00   4.6779999999999999e-01  -2.1890000000000001e-01   4.3900000000000002e-02   1.5980000000000001e+00  -4.6689999999999998e-01   4.4401000000000002e+00   4.7199999999999998e-01   3.7530000000000002e-01   1.1060000000000000e-01
  -4.1880000000000001e-01  -1.3189999999999999e-01   3.0024000000000002e+00   4.4869999999999999e-01  -2.4740000000000001e-01   1.0960000000000000e-01   1.1318999999999999e+00   2.8910000000000002e-01   7.4001000000000001e+00   5.0090000000000001e-01   5.1000000000000001e-01   1.1500000000000000e-01
   3.0859999999999999e-01   1.9789999999999999e-01   2.1446000000000001e+00   5.1559999999999995e-01  -2.9499999999999998e-01   1.0520000000000000e-01   1.1318999999999999e+00   9.7840000000000005e-01   5.1365999999999996e+00   5.2020000000000000e-01   4.3300000000000000e-01  -3.5400000000000001e-02
   3.9679999999999999e-01   6.6000000000000003e-02   2.9165999999999999e+00   4.2959999999999998e-01  -3.2350000000000001e-01   3.9500000000000000e-02   1.6646000000000001e+00  -7.5600000000000001e-01   2.6989000000000001e+00   4.2380000000000001e-01   4.0410000000000001e-01   1.2390000000000000e-01
   2.8649999999999998e-01  -1.9789999999999999e-01   3.3456000000000001e+00   4.5829999999999999e-01  -2.5690000000000002e-01   6.1400000000000003e-02   1.5758000000000001e+00   1.7790000000000000e-01   6.0072000000000001e+00   4.7199999999999998e-01   3.6559999999999998e-01   1.4599999999999999e-01
  -1.9839999999999999e-01   2.4179999999999999e-01   1.8872000000000000e+00   4.8690000000000000e-01  -3.4260000000000002e-01   1.2720000000000001e-01   7.3240000000000005e-01   9.1169999999999995e-01   8.0094999999999992e+00   4.8159999999999997e-01   5.3879999999999995e-01   1.1060000000000000e-01
  -4.4100000000000000e-02  -8.7900000000000006e-02   2.8309000000000002e+00   5.0600000000000001e-01  -2.6640000000000003e-01   1.0090000000000000e-01   1.1984999999999999e+00  -5.1139999999999997e-01   4.9623999999999997e+00   4.1420000000000001e-01   4.2340000000000000e-01   1.7700000000000000e-02
   3.3060000000000000e-01  -1.0990000000000000e-01   3.3456000000000001e+00   4.3919999999999998e-01  -3.3310000000000001e-01   7.8899999999999998e-02   1.8644000000000001e+00  -3.1130000000000002e-01   4.9623999999999997e+00   4.8159999999999997e-01   4.6189999999999998e-01   4.8700000000000000e-02
   1.1020000000000001e-01  -1.0990000000000000e-01   2.8309000000000002e+00   4.5829999999999999e-01  -2.7600000000000002e-01   7.8899999999999998e-02   1.2873000000000001e+00   8.0049999999999999e-01   7.3131000000000004e+00   5.9719999999999995e-01   4.9070000000000003e-01   1.5920000000000001e-01
   1.5429999999999999e-01  -1.0990000000000000e-01   2.7450999999999999e+00   4.2009999999999997e-01  -3.2350000000000001e-01   1.1840000000000001e-01   1.2650999999999999e+00  -4.4499999999999998e-02   5.3106999999999998e+00   4.4309999999999999e-01   5.2920000000000000e-01   7.5200000000000003e-02
   1.1020000000000001e-01  -1.3189999999999999e-01   3.0882000000000001e+00   4.9650000000000000e-01  -3.3310000000000001e-01   7.4499999999999997e-02   1.3539000000000001e+00  -3.1130000000000002e-01   3.8306000000000000e+00   4.5269999999999999e-01   2.8870000000000001e-01   4.4000000000000003e-03
   3.9679999999999999e-01  -1.3189999999999999e-01   3.0024000000000002e+00   4.8690000000000000e-01  -2.5690000000000002e-01   6.1400000000000003e-02   1.3317000000000001e+00   5.5589999999999995e-01   5.7460000000000004e+00   5.3939999999999999e-01   4.4259999999999999e-01   1.3270000000000001e-01
   3.3060000000000000e-01  -1.3189999999999999e-01   3.1739999999999999e+00   4.4869999999999999e-01  -3.1400000000000000e-01   7.4499999999999997e-02   1.4427000000000001e+00   3.7800000000000000e-01   5.7460000000000004e+00   4.0460000000000002e-01   4.6189999999999998e-01   9.2899999999999996e-02
  -1.7630000000000001e-01   4.3999999999999997e-02   2.8309000000000002e+00   4.6779999999999999e-01  -3.0449999999999999e-01   9.6500000000000002e-02   1.2428999999999999e+00  -4.4469999999999998e-01   4.0048000000000004e+00   4.1420000000000001e-01   3.6559999999999998e-01   1.1060000000000000e-01
  -1.1020000000000001e-01  -1.7590000000000000e-01   2.4018999999999999e+00   4.8690000000000000e-01  -2.3790000000000000e-01   9.2100000000000001e-02   1.3095000000000001e+00   4.2249999999999999e-01   5.3977000000000004e+00   5.2020000000000000e-01   4.4259999999999999e-01   6.1899999999999997e-02
   2.6450000000000001e-01  -4.3999999999999997e-02   2.4876999999999998e+00   4.6779999999999999e-01  -3.1400000000000000e-01   8.7700000000000000e-02   1.1540999999999999e+00   4.0020000000000000e-01   5.9200999999999997e+00   5.2980000000000005e-01   4.4259999999999999e-01   1.1940000000000001e-01
   3.0859999999999999e-01  -6.6000000000000003e-02   3.6029000000000000e+00   4.7739999999999999e-01  -2.6640000000000003e-01   1.0090000000000000e-01   1.6424000000000001e+00  -5.3369999999999995e-01   5.4847999999999999e+00   3.8529999999999998e-01   4.7149999999999997e-01   1.1940000000000001e-01
  -1.9839999999999999e-01   1.5390000000000001e-01   3.0024000000000002e+00   4.4869999999999999e-01  -2.5690000000000002e-01   7.8899999999999998e-02   1.3095000000000001e+00   2.0010000000000000e-01   5.3977000000000004e+00   5.0090000000000001e-01   4.7149999999999997e-01   5.3100000000000001e-02
   2.1999999999999999e-02  -6.6000000000000003e-02   2.4876999999999998e+00   4.3919999999999998e-01  -3.2350000000000001e-01   7.8899999999999998e-02   1.0653999999999999e+00   7.3380000000000001e-01   5.9200999999999997e+00   5.2020000000000000e-01   3.6559999999999998e-01   6.1899999999999997e-02
   2.4249999999999999e-01   8.7900000000000006e-02   2.9165999999999999e+00   3.9140000000000003e-01  -2.9499999999999998e-01   4.8200000000000000e-02   1.3983000000000001e+00  -1.3339999999999999e-01   5.4847999999999999e+00   4.0460000000000002e-01   4.1370000000000001e-01   8.4000000000000005e-02
   1.7630000000000001e-01  -6.6000000000000003e-02   2.7450999999999999e+00   5.3469999999999995e-01  -3.0449999999999999e-01   8.3299999999999999e-02   1.4427000000000001e+00  -4.4499999999999998e-02   4.5270999999999999e+00   3.7569999999999998e-01   3.3679999999999999e-01   6.1899999999999997e-02
   1.1020000000000001e-01   1.9789999999999999e-01   2.8309000000000002e+00   4.5829999999999999e-01  -2.8549999999999998e-01   6.1400000000000003e-02   1.1984999999999999e+00   3.3350000000000002e-01   6.9648000000000003e+00   4.6239999999999998e-01   4.2340000000000000e-01   9.2899999999999996e-02
   2.1999999999999999e-02   6.6000000000000003e-02   2.3161999999999998e+00   4.1049999999999998e-01  -2.8549999999999998e-01   9.2100000000000001e-02   1.1540999999999999e+00   1.3339999999999999e-01   4.9623999999999997e+00   4.9130000000000001e-01   4.0410000000000001e-01   9.2899999999999996e-02
   2.8649999999999998e-01   8.7900000000000006e-02   2.4018999999999999e+00   4.6779999999999999e-01  -3.2350000000000001e-01   9.2100000000000001e-02   1.5980000000000001e+00  -1.7790000000000000e-01   4.8754000000000000e+00   4.6239999999999998e-01   3.2710000000000000e-01   7.9600000000000004e-02
   2.8649999999999998e-01   8.7900000000000006e-02   3.0882000000000001e+00   4.7739999999999999e-01  -2.7600000000000002e-01   3.5099999999999999e-02   1.3317000000000001e+00   3.5580000000000001e-01   5.5719000000000003e+00   4.4309999999999999e-01   3.9450000000000002e-01   1.0620000000000000e-01
  -4.4100000000000000e-02  -1.9789999999999999e-01   2.4018999999999999e+00   4.0100000000000002e-01  -3.1400000000000000e-01   1.1840000000000001e-01   1.2873000000000001e+00   2.2239999999999999e-01   5.9200999999999997e+00   4.2380000000000001e-01   5.3879999999999995e-01   9.2899999999999996e-02
  -1.3230000000000000e-01  -8.7900000000000006e-02   2.4876999999999998e+00   3.7240000000000001e-01  -3.2350000000000001e-01   8.3299999999999999e-02   1.5093000000000001e+00  -2.6679999999999998e-01   5.3106999999999998e+00   4.5269999999999999e-01   3.6559999999999998e-01   5.7500000000000002e-02
   1.1020000000000001e-01  -2.4179999999999999e-01   3.6029000000000000e+00   3.9140000000000003e-01  -3.3310000000000001e-01   4.3900000000000002e-02   1.3095000000000001e+00   3.5580000000000001e-01   5.2236000000000002e+00   4.5269999999999999e-01   3.7530000000000002e-01   7.9600000000000004e-02
   1.7630000000000001e-01  -1.3189999999999999e-01   3.4314000000000000e+00   4.7739999999999999e-01  -2.7600000000000002e-01   1.3159999999999999e-01   1.2873000000000001e+00   1.3339999999999999e-01   6.1813000000000002e+00   5.1049999999999995e-01   3.9450000000000002e-01   5.7500000000000002e-02
   2.1999999999999999e-02   2.1999999999999999e-02   3.3456000000000001e+00   4.0100000000000002e-01  -2.0930000000000001e-01   4.8200000000000000e-02   1.3761000000000001e+00   0.0000000000000000e+00   5.3106999999999998e+00   4.8159999999999997e-01   4.5219999999999999e-01   7.0800000000000002e-02
   2.1999999999999999e-02   1.7590000000000000e-01   2.7450999999999999e+00   4.6779999999999999e-01  -3.1400000000000000e-01   7.0199999999999999e-02   1.3761000000000001e+00   6.6699999999999995e-02   4.1788999999999996e+00   4.0460000000000002e-01   4.0410000000000001e-01   6.1899999999999997e-02
   2.2040000000000001e-01   8.7900000000000006e-02   2.9165999999999999e+00   4.8690000000000000e-01  -2.3790000000000000e-01   3.0700000000000002e-02   1.0653999999999999e+00   1.7790000000000000e-01   5.8330000000000002e+00   4.1420000000000001e-01   4.4259999999999999e-01   6.6400000000000001e-02
   1.9839999999999999e-01  -3.0780000000000002e-01   2.7450999999999999e+00   3.6280000000000001e-01  -3.2350000000000001e-01   1.2280000000000001e-01   1.2650999999999999e+00   6.6699999999999995e-02   5.1365999999999996e+00   4.3350000000000000e-01   4.6189999999999998e-01   1.0620000000000000e-01
   2.2040000000000001e-01  -2.1999999999999999e-02   2.9165999999999999e+00   4.4869999999999999e-01  -1.9980000000000001e-01   7.0199999999999999e-02   1.4427000000000001e+00   2.0010000000000000e-01   5.3977000000000004e+00   4.1420000000000001e-01   3.7530000000000002e-01   6.1899999999999997e-02
   1.3230000000000000e-01  -1.7590000000000000e-01   2.3161999999999998e+00   3.9140000000000003e-01  -2.3790000000000000e-01   8.7700000000000000e-02   1.0875999999999999e+00   3.3350000000000002e-01   5.8330000000000002e+00   4.0460000000000002e-01   4.4259999999999999e-01   5.7500000000000002e-02
   0.0000000000000000e+00  -1.0990000000000000e-01   3.1739999999999999e+00   4.8690000000000000e-01  -3.3310000000000001e-01   8.3299999999999999e-02   1.3983000000000001e+00  -8.8900000000000007e-02   5.7460000000000004e+00   4.4309999999999999e-01   4.6189999999999998e-01   8.4000000000000005e-02
   2.6450000000000001e-01  -4.3999999999999997e-02   3.1739999999999999e+00   4.5829999999999999e-01  -3.7109999999999999e-01   1.4470000000000000e-01   1.4649000000000001e+00  -2.2200000000000001e-02   5.2236000000000002e+00   5.3939999999999999e-01   3.8490000000000002e-01   8.4000000000000005e-02
   2.1999999999999999e-02   2.1980000000000000e-01   3.0882000000000001e+00   5.0600000000000001e-01  -3.1400000000000000e-01   5.2600000000000001e-02   1.2873000000000001e+00   2.6679999999999998e-01   6.0072000000000001e+00   3.7569999999999998e-01   4.1370000000000001e-01   6.1899999999999997e-02
   2.1999999999999999e-02  -4.3999999999999997e-02   2.4876999999999998e+00   5.4420000000000002e-01  -2.7600000000000002e-01   1.0520000000000000e-01   1.2873000000000001e+00  -1.7790000000000000e-01   5.3977000000000004e+00   4.3350000000000000e-01   3.8490000000000002e-01   4.8700000000000000e-02
  -4.4100000000000000e-02   4.3999999999999997e-02   3.0024000000000002e+00   3.8190000000000002e-01  -2.8549999999999998e-01   8.8000000000000005e-03   1.3539000000000001e+00  -6.6699999999999995e-02   5.7460000000000004e+00   5.0090000000000001e-01   4.0410000000000001e-01   6.6400000000000001e-02
   0.0000000000000000e+00   2.1999999999999999e-02   3.0882000000000001e+00   5.4420000000000002e-01  -3.0449999999999999e-01   9.6500000000000002e-02   1.3317000000000001e+00   2.2239999999999999e-01   5.7460000000000004e+00   5.5869999999999997e-01   3.6559999999999998e-01   7.5200000000000003e-02
   1.1020000000000001e-01   2.1999999999999999e-02   2.7450999999999999e+00   4.3919999999999998e-01  -2.7600000000000002e-01   7.0199999999999999e-02   1.3539000000000001e+00   2.0010000000000000e-01   5.2236000000000002e+00   4.8159999999999997e-01   5.3879999999999995e-01   8.4000000000000005e-02
   8.8200000000000001e-02  -1.3189999999999999e-01   3.3456000000000001e+00   4.6779999999999999e-01  -3.9010000000000000e-01   1.0090000000000000e-01   1.3095000000000001e+00   0.0000000000000000e+00   4.2659000000000002e+00   4.7199999999999998e-01   4.9070000000000003e-01   7.5200000000000003e-02
  -1.5429999999999999e-01   2.1999999999999999e-02   2.8309000000000002e+00   4.5829999999999999e-01  -3.5210000000000002e-01   1.0520000000000000e-01   1.4871000000000001e+00  -2.0010000000000000e-01   5.4847999999999999e+00   4.3350000000000000e-01   4.2340000000000000e-01   1.1060000000000000e-01
   2.4249999999999999e-01  -6.6000000000000003e-02   2.4018999999999999e+00   4.4869999999999999e-01  -3.3310000000000001e-01   9.6500000000000002e-02   1.1540999999999999e+00   4.4499999999999998e-02   5.4847999999999999e+00   4.4309999999999999e-01   4.8110000000000003e-01   1.0620000000000000e-01
   1.7630000000000001e-01  -2.1999999999999999e-02   2.8309000000000002e+00   4.6779999999999999e-01  -4.0920000000000001e-01   1.2720000000000001e-01   1.5536000000000001e+00   1.5559999999999999e-01   5.3106999999999998e+00   5.1049999999999995e-01   4.3300000000000000e-01   7.0800000000000002e-02
  -1.7630000000000001e-01   1.3189999999999999e-01   2.5735000000000001e+00   4.0100000000000002e-01  -3.1400000000000000e-01   1.0520000000000000e-01   1.3539000000000001e+00   0.0000000000000000e+00   5.3106999999999998e+00   4.9130000000000001e-01   4.3300000000000000e-01   7.0800000000000002e-02
  -6.6100000000000006e-02   2.1999999999999999e-02   2.4876999999999998e+00   3.9140000000000003e-01  -3.2350000000000001e-01   4.8200000000000000e-02   1.3539000000000001e+00  -2.2200000000000001e-02   5.8330000000000002e+00   5.0090000000000001e-01   4.0410000000000001e-01   1.0620000000000000e-01
   1.1020000000000001e-01  -8.7900000000000006e-02   1.9730000000000001e+00   4.9650000000000000e-01  -3.1400000000000000e-01   7.4499999999999997e-02   1.1984999999999999e+00   2.2239999999999999e-01   5.1365999999999996e+00   4.2380000000000001e-01   5.0029999999999997e-01   5.3100000000000001e-02
   2.6450000000000001e-01   4.3999999999999997e-02   3.0882000000000001e+00   5.0600000000000001e-01  -2.9499999999999998e-01   6.1400000000000003e-02   1.4649000000000001e+00   1.1119999999999999e-01   5.5719000000000003e+00   3.8529999999999998e-01   4.4259999999999999e-01   7.5200000000000003e-02
   1.7630000000000001e-01   1.7590000000000000e-01   2.4018999999999999e+00   4.5829999999999999e-01  -1.9030000000000000e-01   7.4499999999999997e-02   1.3095000000000001e+00   1.1119999999999999e-01   6.2683000000000000e+00   4.7199999999999998e-01   4.4259999999999999e-01   7.9600000000000004e-02
   1.5429999999999999e-01   2.4179999999999999e-01   2.2303999999999999e+00   5.4420000000000002e-01  -1.2370000000000000e-01   8.7700000000000000e-02   1.1762999999999999e+00   2.8910000000000002e-01   5.3106999999999998e+00   4.4309999999999999e-01   3.6559999999999998e-01   7.9600000000000004e-02
   2.6450000000000001e-01   4.3999999999999997e-02   2.7450999999999999e+00   5.5379999999999996e-01  -3.3310000000000001e-01   1.0090000000000000e-01   1.4427000000000001e+00   1.7790000000000000e-01   5.5719000000000003e+00   4.0460000000000002e-01   3.9450000000000002e-01   8.8499999999999995e-02
   2.2040000000000001e-01  -8.7900000000000006e-02   2.9165999999999999e+00   4.4869999999999999e-01  -2.6640000000000003e-01   1.0090000000000000e-01   1.3761000000000001e+00   1.3339999999999999e-01   5.6589000000000000e+00   5.3939999999999999e-01   3.8490000000000002e-01   8.8499999999999995e-02
   1.7630000000000001e-01  -1.5390000000000001e-01   2.9165999999999999e+00   4.4869999999999999e-01  -3.2350000000000001e-01   8.3299999999999999e-02   1.1762999999999999e+00  -2.2200000000000001e-02   5.4847999999999999e+00   5.1049999999999995e-01   3.3679999999999999e-01   6.1899999999999997e-02
  -1.9839999999999999e-01   4.3999999999999997e-02   2.6593000000000000e+00   4.4869999999999999e-01  -4.0920000000000001e-01   7.4499999999999997e-02   1.3539000000000001e+00   2.0010000000000000e-01   6.0941999999999998e+00   4.9130000000000001e-01   4.7149999999999997e-01   6.1899999999999997e-02
   6.6100000000000006e-02  -1.7590000000000000e-01   3.2597999999999998e+00   3.6280000000000001e-01  -3.6159999999999998e-01   7.8899999999999998e-02   1.5093000000000001e+00  -1.1119999999999999e-01   5.3977000000000004e+00   4.7199999999999998e-01   4.4259999999999999e-01   9.2899999999999996e-02
   8.8200000000000001e-02   2.1999999999999999e-02   3.1739999999999999e+00   4.5829999999999999e-01  -2.7600000000000002e-01   2.1899999999999999e-02   1.1984999999999999e+00   2.8910000000000002e-01   6.0072000000000001e+00   5.2020000000000000e-01   4.1370000000000001e-01   1.0620000000000000e-01
  -1.1020000000000001e-01  -1.0990000000000000e-01   2.4876999999999998e+00   4.9650000000000000e-01  -2.3790000000000000e-01   9.2100000000000001e-02   1.3983000000000001e+00   1.3339999999999999e-01   5.3977000000000004e+00   5.1049999999999995e-01   3.5599999999999998e-01   7.0800000000000002e-02
  -2.1999999999999999e-02  -8.7900000000000006e-02   3.1739999999999999e+00   4.4869999999999999e-01  -2.5690000000000002e-01   7.4499999999999997e-02   1.2873000000000001e+00   6.6699999999999995e-02   5.3977000000000004e+00   5.2020000000000000e-01   4.2340000000000000e-01   2.2100000000000002e-02
   0.0000000000000000e+00   1.5390000000000001e-01   3.0882000000000001e+00   4.7739999999999999e-01  -2.5690000000000002e-01   1.0520000000000000e-01   1.3317000000000001e+00  -6.6699999999999995e-02   5.7460000000000004e+00   3.8529999999999998e-01   3.6559999999999998e-01   1.0620000000000000e-01
   2.1999999999999999e-02  -6.6000000000000003e-02   2.4876999999999998e+00   3.5330000000000000e-01  -3.3310000000000001e-01   6.1400000000000003e-02   1.3317000000000001e+00   2.0010000000000000e-01   5.3106999999999998e+00   4.4309999999999999e-01   3.1750000000000000e-01   9.7299999999999998e-02
   0.0000000000000000e+00   8.7900000000000006e-02   2.7450999999999999e+00   4.2009999999999997e-01  -2.8549999999999998e-01   8.3299999999999999e-02   1.3095000000000001e+00  -4.4499999999999998e-02   5.7460000000000004e+00   4.4309999999999999e-01   3.9450000000000002e-01   4.8700000000000000e-02
   8.8200000000000001e-02  -6.6000000000000003e-02   3.5171000000000001e+00   4.2959999999999998e-01  -2.4740000000000001e-01   8.7700000000000000e-02   1.3539000000000001e+00   0.0000000000000000e+00   5.6589000000000000e+00   4.4309999999999999e-01   4.6189999999999998e-01   7.5200000000000003e-02
   2.4249999999999999e-01   2.1999999999999999e-02   3.1739999999999999e+00   4.8690000000000000e-01  -1.7130000000000001e-01   5.7000000000000002e-02   1.1984999999999999e+00   1.3339999999999999e-01   5.6589000000000000e+00   5.2980000000000005e-01   3.7530000000000002e-01   8.4000000000000005e-02
   2.6450000000000001e-01   4.3999999999999997e-02   2.8309000000000002e+00   4.8690000000000000e-01  -3.9970000000000000e-01   1.0520000000000000e-01   1.3539000000000001e+00   1.5559999999999999e-01   5.8330000000000002e+00   4.8159999999999997e-01   3.8490000000000002e-01   9.2899999999999996e-02
   1.5429999999999999e-01   4.3999999999999997e-02   1.8872000000000000e+00   4.2959999999999998e-01  -3.1400000000000000e-01   1.1840000000000001e-01   1.3539000000000001e+00   1.5559999999999999e-01   4.5270999999999999e+00   4.3350000000000000e-01   3.9450000000000002e-01   8.8499999999999995e-02
  -2.1999999999999999e-02   1.0990000000000000e-01   1.8015000000000001e+00   4.4869999999999999e-01  -3.0449999999999999e-01   1.2280000000000001e-01   1.4871000000000001e+00   2.6679999999999998e-01   4.8754000000000000e+00   4.3350000000000000e-01   4.1370000000000001e-01   6.6400000000000001e-02
   2.6450000000000001e-01  -2.1980000000000000e-01   2.6593000000000000e+00   4.9650000000000000e-01  -2.4740000000000001e-01   9.2100000000000001e-02   1.4205000000000001e+00   2.8910000000000002e-01   5.3977000000000004e+00   4.6239999999999998e-01   4.1370000000000001e-01   1.7700000000000000e-02
   2.2040000000000001e-01  -8.7900000000000006e-02   3.4314000000000000e+00   4.0100000000000002e-01  -2.0930000000000001e-01   6.1400000000000003e-02   1.3095000000000001e+00   1.1119999999999999e-01   4.9623999999999997e+00   4.4309999999999999e-01   4.8110000000000003e-01   9.7299999999999998e-02
   1.9839999999999999e-01   0.0000000000000000e+00   2.1446000000000001e+00   5.4420000000000002e-01  -3.3310000000000001e-01   5.2600000000000001e-02   1.1540999999999999e+00   2.0010000000000000e-01   5.4847999999999999e+00   4.7199999999999998e-01   4.2340000000000000e-01   9.2899999999999996e-02
   2.6450000000000001e-01   2.1999999999999999e-02   2.7450999999999999e+00   5.2510000000000001e-01  -2.7600000000000002e-01   1.0960000000000000e-01   1.4205000000000001e+00   1.3339999999999999e-01   5.2236000000000002e+00   4.6239999999999998e-01   4.2340000000000000e-01   7.9600000000000004e-02
   1.7630000000000001e-01  -2.4179999999999999e-01   2.6593000000000000e+00   4.8690000000000000e-01  -1.8079999999999999e-01   9.2100000000000001e-02   1.2206999999999999e+00   0.0000000000000000e+00   5.9200999999999997e+00   4.5269999999999999e-01   4.1370000000000001e-01   4.4200000000000003e-02
   3.0859999999999999e-01   4.3999999999999997e-02   2.5735000000000001e+00   4.7739999999999999e-01  -3.3310000000000001e-01   1.5350000000000000e-01   1.1762999999999999e+00   1.7790000000000000e-01   6.3554000000000004e+00   4.7199999999999998e-01   3.9450000000000002e-01   1.3270000000000001e-01
   2.6450000000000001e-01   2.1999999999999999e-02   2.7450999999999999e+00   4.2009999999999997e-01  -3.6159999999999998e-01   1.1840000000000001e-01   1.4649000000000001e+00   2.2200000000000001e-02   5.7460000000000004e+00   4.9130000000000001e-01   3.2710000000000000e-01   5.3100000000000001e-02
   8.8200000000000001e-02  -6.6000000000000003e-02   3.3456000000000001e+00   4.0100000000000002e-01  -3.7109999999999999e-01   1.3589999999999999e-01   1.2873000000000001e+00   2.8910000000000002e-01   6.4424999999999999e+00   5.0090000000000001e-01   5.1000000000000001e-01   6.6400000000000001e-02
   2.1999999999999999e-02  -1.0990000000000000e-01   2.4018999999999999e+00   4.5829999999999999e-01  -2.4740000000000001e-01   1.1840000000000001e-01   1.3539000000000001e+00   6.6699999999999995e-02   6.0941999999999998e+00   5.2020000000000000e-01   4.3300000000000000e-01   1.0170000000000000e-01
  -2.1999999999999999e-02  -1.7590000000000000e-01   3.3456000000000001e+00   4.0100000000000002e-01  -3.3310000000000001e-01   7.8899999999999998e-02   1.2428999999999999e+00   2.4460000000000001e-01   5.7460000000000004e+00   4.3350000000000000e-01   4.8110000000000003e-01   9.2899999999999996e-02
   2.2040000000000001e-01   4.3999999999999997e-02   2.4876999999999998e+00   4.5829999999999999e-01  -2.7600000000000002e-01   5.7000000000000002e-02   1.2650999999999999e+00   6.6699999999999995e-02   4.9623999999999997e+00   5.3939999999999999e-01   4.2340000000000000e-01   7.5200000000000003e-02
  -1.5429999999999999e-01   6.6000000000000003e-02   2.5735000000000001e+00   4.1049999999999998e-01  -3.6159999999999998e-01   1.2720000000000001e-01   1.3095000000000001e+00   1.7790000000000000e-01   4.7882999999999996e+00   4.1420000000000001e-01   4.4259999999999999e-01   4.4200000000000003e-02
   6.6100000000000006e-02  -2.1999999999999999e-02   2.6593000000000000e+00   4.7739999999999999e-01  -2.9499999999999998e-01   4.8200000000000000e-02   1.2428999999999999e+00   2.8910000000000002e-01   5.6589000000000000e+00   5.3939999999999999e-01   3.7530000000000002e-01   9.7299999999999998e-02
   3.0859999999999999e-01  -8.7900000000000006e-02   2.7450999999999999e+00   4.9650000000000000e-01  -2.7600000000000002e-01   5.7000000000000002e-02   1.3761000000000001e+00   2.2239999999999999e-01   5.5719000000000003e+00   4.4309999999999999e-01   4.2340000000000000e-01   8.8499999999999995e-02
   1.5429999999999999e-01   2.1999999999999999e-02   2.5735000000000001e+00   4.8690000000000000e-01  -3.2350000000000001e-01   8.3299999999999999e-02   1.1984999999999999e+00   2.0010000000000000e-01   5.6589000000000000e+00   4.3350000000000000e-01   4.2340000000000000e-01   8.8499999999999995e-02
   1.3230000000000000e-01  -6.6000000000000003e-02   2.4018999999999999e+00   5.4420000000000002e-01  -3.4260000000000002e-01   1.0960000000000000e-01   1.2650999999999999e+00   8.8900000000000007e-02   5.7460000000000004e+00   4.5269999999999999e-01   3.5599999999999998e-01   6.6400000000000001e-02
   2.1999999999999999e-02   8.7900000000000006e-02   3.0882000000000001e+00   4.4869999999999999e-01  -3.7109999999999999e-01   1.1400000000000000e-01   1.2206999999999999e+00   2.2239999999999999e-01   5.8330000000000002e+00   4.2380000000000001e-01   4.5219999999999999e-01   1.1500000000000000e-01
   6.6100000000000006e-02  -8.7900000000000006e-02   2.6593000000000000e+00   3.8190000000000002e-01  -2.3790000000000000e-01   5.2600000000000001e-02   1.3317000000000001e+00   2.2239999999999999e-01   4.8754000000000000e+00   4.9130000000000001e-01   3.3679999999999999e-01   7.0800000000000002e-02
   2.2040000000000001e-01  -1.0990000000000000e-01   1.9730000000000001e+00   5.1559999999999995e-01  -2.4740000000000001e-01   9.6500000000000002e-02   1.5980000000000001e+00  -6.6699999999999995e-02   5.6589000000000000e+00   5.2020000000000000e-01   4.4259999999999999e-01   1.1500000000000000e-01
   6.6100000000000006e-02  -1.0990000000000000e-01   2.1446000000000001e+00   4.2009999999999997e-01  -2.2839999999999999e-01   4.3900000000000002e-02   1.2650999999999999e+00   2.0010000000000000e-01   6.0941999999999998e+00   3.9489999999999997e-01   4.3300000000000000e-01   8.8499999999999995e-02
   1.1020000000000001e-01  -6.6000000000000003e-02   2.2303999999999999e+00   4.9650000000000000e-01  -2.8549999999999998e-01   7.4499999999999997e-02   1.2206999999999999e+00   2.0010000000000000e-01   5.5719000000000003e+00   6.2609999999999999e-01   5.1000000000000001e-01   7.9600000000000004e-02
  -6.6100000000000006e-02   2.4179999999999999e-01   2.3161999999999998e+00   4.1049999999999998e-01  -3.9010000000000000e-01   1.1400000000000000e-01   1.3317000000000001e+00   1.5559999999999999e-01   5.4847999999999999e+00   4.5269999999999999e-01   5.2920000000000000e-01   7.5200000000000003e-02
   1.3230000000000000e-01  -1.3189999999999999e-01   3.1739999999999999e+00   4.2959999999999998e-01  -2.7600000000000002e-01   3.5099999999999999e-02   1.4205000000000001e+00   2.2239999999999999e-01   5.3106999999999998e+00   4.4309999999999999e-01   4.9070000000000003e-01   7.0800000000000002e-02
   3.9679999999999999e-01  -4.3999999999999997e-02   2.3161999999999998e+00   6.1099999999999999e-01  -2.5690000000000002e-01   1.3159999999999999e-01   1.3095000000000001e+00   2.0010000000000000e-01   4.8754000000000000e+00   4.7199999999999998e-01   4.6189999999999998e-01   6.1899999999999997e-02
   6.6100000000000006e-02  -6.6000000000000003e-02   1.9730000000000001e+00   4.7739999999999999e-01  -3.4260000000000002e-01   5.2600000000000001e-02   1.0875999999999999e+00   1.7790000000000000e-01   5.0495000000000001e+00   4.6239999999999998e-01   3.0790000000000001e-01   7.0800000000000002e-02
   2.4249999999999999e-01  -8.7900000000000006e-02   2.6593000000000000e+00   4.4869999999999999e-01  -3.0449999999999999e-01   1.0090000000000000e-01   1.1540999999999999e+00   0.0000000000000000e+00   6.0072000000000001e+00   4.5269999999999999e-01   4.2340000000000000e-01   6.1899999999999997e-02
   2.4249999999999999e-01   1.0990000000000000e-01   2.7450999999999999e+00   5.6330000000000002e-01  -2.9499999999999998e-01   9.6500000000000002e-02   1.1762999999999999e+00   1.3339999999999999e-01   6.1813000000000002e+00   4.9130000000000001e-01   3.4639999999999999e-01   1.1940000000000001e-01
   1.7630000000000001e-01   2.1999999999999999e-02   3.1739999999999999e+00   4.3919999999999998e-01  -2.8549999999999998e-01   1.0960000000000000e-01   1.2428999999999999e+00   3.1130000000000002e-01   5.0495000000000001e+00   5.5869999999999997e-01   3.8490000000000002e-01   7.5200000000000003e-02
   4.4100000000000000e-02  -1.0990000000000000e-01   2.6593000000000000e+00   4.3919999999999998e-01  -2.4740000000000001e-01   4.8200000000000000e-02   1.4427000000000001e+00   6.6699999999999995e-02   5.7460000000000004e+00   5.1049999999999995e-01   4.9070000000000003e-01   8.4000000000000005e-02
   2.1999999999999999e-02  -6.6000000000000003e-02   2.9165999999999999e+00   3.6280000000000001e-01  -3.1400000000000000e-01   1.3589999999999999e-01   1.3095000000000001e+00   8.8900000000000007e-02   5.7460000000000004e+00   4.5269999999999999e-01   4.8110000000000003e-01   6.1899999999999997e-02
   8.8200000000000001e-02  -2.1999999999999999e-02   3.0024000000000002e+00   4.9650000000000000e-01  -3.5210000000000002e-01   1.1400000000000000e-01   1.3761000000000001e+00   6.6699999999999995e-02   6.1813000000000002e+00   4.2380000000000001e-01   4.7149999999999997e-01   7.0800000000000002e-02
   1.1020000000000001e-01  -4.3999999999999997e-02   2.3161999999999998e+00   4.3919999999999998e-01  -3.6159999999999998e-01   7.8899999999999998e-02   1.3317000000000001e+00   2.2239999999999999e-01   5.3106999999999998e+00   5.4910000000000003e-01   4.4259999999999999e-01   7.5200000000000003e-02
   4.4100000000000000e-02  -4.3999999999999997e-02   2.7450999999999999e+00   4.6779999999999999e-01  -2.3790000000000000e-01   1.0520000000000000e-01   1.4205000000000001e+00   0.0000000000000000e+00   5.2236000000000002e+00   4.2380000000000001e-01   3.8490000000000002e-01   1.1060000000000000e-01
   2.1999999999999999e-02  -2.1980000000000000e-01   3.3456000000000001e+00   4.7739999999999999e-01  -3.2350000000000001e-01   1.0960000000000000e-01   1.2206999999999999e+00   3.1130000000000002e-01   5.1365999999999996e+00   4.4309999999999999e-01   4.6189999999999998e-01   5.3100000000000001e-02
   1.7630000000000001e-01   4.3999999999999997e-02   2.8309000000000002e+00   4.4869999999999999e-01  -2.8549999999999998e-01   8.3299999999999999e-02   1.1318999999999999e+00   2.0010000000000000e-01   5.2236000000000002e+00   4.3350000000000000e-01   3.3679999999999999e-01   7.9600000000000004e-02
   1.9839999999999999e-01  -8.7900000000000006e-02   2.5735000000000001e+00   5.2510000000000001e-01  -3.2350000000000001e-01   6.5799999999999997e-02   1.2873000000000001e+00   2.4460000000000001e-01   5.5719000000000003e+00   4.7199999999999998e-01   3.8490000000000002e-01   4.8700000000000000e-02
   1.9839999999999999e-01   2.6379999999999998e-01   2.6593000000000000e+00   3.8190000000000002e-01  -2.2839999999999999e-01   1.0960000000000000e-01   1.3095000000000001e+00   6.6699999999999995e-02   6.0072000000000001e+00   4.9130000000000001e-01   3.9450000000000002e-01   5.7500000000000002e-02
  -1.5429999999999999e-01   0.0000000000000000e+00   2.3161999999999998e+00   3.7240000000000001e-01  -3.6159999999999998e-01   7.8899999999999998e-02   1.3095000000000001e+00   2.2239999999999999e-01   5.5719000000000003e+00   4.6239999999999998e-01   4.2340000000000000e-01   4.4200000000000003e-02
   6.6100000000000006e-02  -8.7900000000000006e-02   3.0024000000000002e+00   4.0100000000000002e-01  -2.8549999999999998e-01   1.1840000000000001e-01   1.3095000000000001e+00  -4.4499999999999998e-02   5.4847999999999999e+00   5.6830000000000003e-01   3.6559999999999998e-01   7.9600000000000004e-02
   2.2040000000000001e-01  -8.7900000000000006e-02   2.6593000000000000e+00   4.8690000000000000e-01  -3.1400000000000000e-01   7.8899999999999998e-02   1.2873000000000001e+00   2.4460000000000001e-01   5.4847999999999999e+00   4.5269999999999999e-01   4.0410000000000001e-01   1.0170000000000000e-01
   2.6450000000000001e-01  -6.6000000000000003e-02   3.3456000000000001e+00   4.5829999999999999e-01  -2.8549999999999998e-01   1.0090000000000000e-01   1.5093000000000001e+00   1.7790000000000000e-01   6.1813000000000002e+00   4.6239999999999998e-01   5.2920000000000000e-01   9.2899999999999996e-02
   4.4100000000000000e-02   2.1999999999999999e-02   3.4314000000000000e+00   4.3919999999999998e-01  -2.8549999999999998e-01   1.0960000000000000e-01   1.4427000000000001e+00   3.3350000000000002e-01   5.6589000000000000e+00   4.9130000000000001e-01   4.9070000000000003e-01   9.2899999999999996e-02
   1.3230000000000000e-01  -1.5390000000000001e-01   2.3161999999999998e+00   4.7739999999999999e-01  -3.2350000000000001e-01   9.6500000000000002e-02   1.5315000000000001e+00   2.0010000000000000e-01   5.1365999999999996e+00   5.1049999999999995e-01   4.0410000000000001e-01   3.9800000000000002e-02
   1.5429999999999999e-01  -6.6000000000000003e-02   2.9165999999999999e+00   5.6330000000000002e-01  -3.0449999999999999e-01   9.6500000000000002e-02   1.3761000000000001e+00   1.7790000000000000e-01   5.2236000000000002e+00   4.5269999999999999e-01   4.8110000000000003e-01   6.6400000000000001e-02
   0.0000000000000000e+00   2.1999999999999999e-02   1.8872000000000000e+00   4.4869999999999999e-01  -2.8549999999999998e-01   1.3589999999999999e-01   1.3539000000000001e+00   3.7800000000000000e-01   5.1365999999999996e+00   4.7199999999999998e-01   3.4639999999999999e-01   8.4000000000000005e-02
   4.4100000000000000e-02   4.3999999999999997e-02   2.4018999999999999e+00   4.4869999999999999e-01  -3.2350000000000001e-01   1.0520000000000000e-01   1.3095000000000001e+00   4.2249999999999999e-01   5.5719000000000003e+00   4.6239999999999998e-01   4.5219999999999999e-01   1.1500000000000000e-01
   1.7630000000000001e-01  -2.1980000000000000e-01   3.5171000000000001e+00   4.5829999999999999e-01  -2.5690000000000002e-01   7.4499999999999997e-02   1.1762999999999999e+00   2.8910000000000002e-01   5.3977000000000004e+00   4.1420000000000001e-01   3.7530000000000002e-01   9.2899999999999996e-02
   8.8200000000000001e-02  -1.7590000000000000e-01   2.8309000000000002e+00   3.9140000000000003e-01  -1.9980000000000001e-01   1.4030000000000001e-01   1.3317000000000001e+00   2.2200000000000001e-02   5.7460000000000004e+00   4.8159999999999997e-01   4.9070000000000003e-01   4.4200000000000003e-02
   6.6100000000000006e-02  -1.3189999999999999e-01   2.9165999999999999e+00   3.0549999999999999e-01  -3.2350000000000001e-01   9.6500000000000002e-02   1.4427000000000001e+00   1.1119999999999999e-01   5.6589000000000000e+00   4.2380000000000001e-01   4.5219999999999999e-01   1.0170000000000000e-01
   8.8200000000000001e-02   2.1999999999999999e-02   2.8309000000000002e+00   3.7240000000000001e-01  -2.6640000000000003e-01   7.0199999999999999e-02   1.5093000000000001e+00   4.4499999999999998e-02   5.3977000000000004e+00   3.9489999999999997e-01   4.2340000000000000e-01   6.1899999999999997e-02
   1.5429999999999999e-01   0.0000000000000000e+00   3.1739999999999999e+00   4.8690000000000000e-01  -2.2839999999999999e-01   7.4499999999999997e-02   1.3317000000000001e+00   2.2200000000000001e-02   5.7460000000000004e+00   5.3939999999999999e-01   4.4259999999999999e-01   7.9600000000000004e-02
   3.5270000000000001e-01  -2.4179999999999999e-01   2.4876999999999998e+00   4.0100000000000002e-01  -3.1400000000000000e-01   5.2600000000000001e-02   1.1762999999999999e+00   4.0020000000000000e-01   5.2236000000000002e+00   4.9130000000000001e-01   4.5219999999999999e-01   3.1000000000000000e-02
   2.2040000000000001e-01  -8.7900000000000006e-02   2.7450999999999999e+00   4.4869999999999999e-01  -2.4740000000000001e-01   7.0199999999999999e-02   1.4205000000000001e+00   1.3339999999999999e-01   5.9200999999999997e+00   4.8159999999999997e-01   4.6189999999999998e-01   7.9600000000000004e-02
  -6.6100000000000006e-02   0.0000000000000000e+00   3.0024000000000002e+00   4.6779999999999999e-01  -2.6640000000000003e-01   8.3299999999999999e-02   1.2650999999999999e+00   3.3350000000000002e-01   5.3977000000000004e+00   5.2020000000000000e-01   3.7530000000000002e-01   5.3100000000000001e-02
   1.5429999999999999e-01   4.3999999999999997e-02   2.4876999999999998e+00   5.1559999999999995e-01  -3.2350000000000001e-01   1.5350000000000000e-01   1.4205000000000001e+00   2.2200000000000001e-02   5.3977000000000004e+00   4.9130000000000001e-01   4.5219999999999999e-01   9.7299999999999998e-02
   0.0000000000000000e+00  -1.7590000000000000e-01   2.8309000000000002e+00   3.2460000000000000e-01  -3.3310000000000001e-01   7.0199999999999999e-02   1.3761000000000001e+00   1.3339999999999999e-01   6.0072000000000001e+00   4.4309999999999999e-01   3.9450000000000002e-01   7.9600000000000004e-02
   2.2040000000000001e-01   1.0990000000000000e-01   2.8309000000000002e+00   4.8690000000000000e-01  -2.6640000000000003e-01   9.2100000000000001e-02   1.2206999999999999e+00   2.6679999999999998e-01   5.3106999999999998e+00   5.8760000000000001e-01   3.1750000000000000e-01   9.7299999999999998e-02
   8.8200000000000001e-02   4.3999999999999997e-02   2.5735000000000001e+00   4.8690000000000000e-01  -2.5690000000000002e-01   7.4499999999999997e-02   1.3095000000000001e+00   2.0010000000000000e-01   6.2683000000000000e+00   4.7199999999999998e-01   4.6189999999999998e-01   5.7500000000000002e-02
   1.1020000000000001e-01   6.6000000000000003e-02   2.5735000000000001e+00   4.2009999999999997e-01  -2.7600000000000002e-01   5.7000000000000002e-02   1.4871000000000001e+00   2.8910000000000002e-01   5.5719000000000003e+00   5.3939999999999999e-01   4.4259999999999999e-01   9.7299999999999998e-02
   0.0000000000000000e+00  -4.3999999999999997e-02   2.8309000000000002e+00   4.6779999999999999e-01  -3.2350000000000001e-01   1.0960000000000000e-01   1.4205000000000001e+00   2.2239999999999999e-01   5.7460000000000004e+00   4.8159999999999997e-01   4.5219999999999999e-01   3.5400000000000001e-02
   8.8200000000000001e-02   8.7900000000000006e-02   1.8872000000000000e+00   5.3469999999999995e-01  -3.4260000000000002e-01   1.0520000000000000e-01   1.4649000000000001e+00   2.2239999999999999e-01   5.4847999999999999e+00   5.2020000000000000e-01   3.3679999999999999e-01   8.4000000000000005e-02
   6.6100000000000006e-02   2.1999999999999999e-02   2.4876999999999998e+00   4.1049999999999998e-01  -3.3310000000000001e-01   8.7700000000000000e-02   1.1318999999999999e+00   8.8900000000000007e-02   5.8330000000000002e+00   5.1049999999999995e-01   5.0029999999999997e-01   9.2899999999999996e-02
   1.9839999999999999e-01   1.5390000000000001e-01   3.0024000000000002e+00   4.2959999999999998e-01  -2.6640000000000003e-01   7.8899999999999998e-02   1.3761000000000001e+00   1.7790000000000000e-01   6.0941999999999998e+00   4.8159999999999997e-01   3.4639999999999999e-01   7.0800000000000002e-02
   2.4249999999999999e-01   4.3999999999999997e-02   2.8309000000000002e+00   5.3469999999999995e-01  -2.9499999999999998e-01   5.7000000000000002e-02   1.1762999999999999e+00   6.6699999999999995e-02   5.2236000000000002e+00   4.7199999999999998e-01   4.0410000000000001e-01   8.8499999999999995e-02
   2.4249999999999999e-01  -4.3999999999999997e-02   3.3456000000000001e+00   4.0100000000000002e-01  -3.0449999999999999e-01   3.0700000000000002e-02   1.2873000000000001e+00  -1.1119999999999999e-01   5.5719000000000003e+00   5.6830000000000003e-01   4.0410000000000001e-01   8.8499999999999995e-02
   1.3230000000000000e-01  -1.3189999999999999e-01   3.1739999999999999e+00   4.2009999999999997e-01  -2.5690000000000002e-01   1.0520000000000000e-01   1.3317000000000001e+00   2.6679999999999998e-01   5.0495000000000001e+00   5.0090000000000001e-01   3.1750000000000000e-01   8.8499999999999995e-02
   1.3230000000000000e-01  -4.3999999999999997e-02   3.4314000000000000e+00   4.6779999999999999e-01  -2.7600000000000002e-01   7.0199999999999999e-02   1.3317000000000001e+00   0.0000000000000000e+00   5.9200999999999997e+00   4.5269999999999999e-01   3.8490000000000002e-01   9.7299999999999998e-02
   8.8200000000000001e-02  -1.9789999999999999e-01   2.4876999999999998e+00   3.7240000000000001e-01  -4.3769999999999998e-01   8.7700000000000000e-02   1.3539000000000001e+00   1.3339999999999999e-01   5.3106999999999998e+00   4.1420000000000001e-01   4.6189999999999998e-01   1.0620000000000000e-01
   2.4249999999999999e-01  -2.8580000000000000e-01   2.5735000000000001e+00   4.2009999999999997e-01  -3.6159999999999998e-01   1.1400000000000000e-01   1.4205000000000001e+00   2.6679999999999998e-01   5.7460000000000004e+00   4.7199999999999998e-01   4.8110000000000003e-01   9.2899999999999996e-02
   2.6450000000000001e-01  -1.5390000000000001e-01   1.8015000000000001e+00   4.9650000000000000e-01  -1.8079999999999999e-01   1.1400000000000000e-01   1.3539000000000001e+00  -4.4499999999999998e-02   5.9200999999999997e+00   4.5269999999999999e-01   3.9450000000000002e-01   5.3100000000000001e-02
   1.7630000000000001e-01  -1.7590000000000000e-01   2.5735000000000001e+00   4.2009999999999997e-01  -2.8549999999999998e-01   7.0199999999999999e-02   1.2873000000000001e+00   2.8910000000000002e-01   5.3977000000000004e+00   5.2020000000000000e-01   3.8490000000000002e-01   4.8700000000000000e-02
   1.3230000000000000e-01  -2.1999999999999999e-02   3.3456000000000001e+00   4.7739999999999999e-01  -2.4740000000000001e-01   7.0199999999999999e-02   1.3539000000000001e+00   1.1119999999999999e-01   6.0072000000000001e+00   4.2380000000000001e-01   4.5219999999999999e-01   6.6400000000000001e-02
   3.3060000000000000e-01   1.3189999999999999e-01   2.3161999999999998e+00   4.9650000000000000e-01  -2.2839999999999999e-01   1.0090000000000000e-01   1.1318999999999999e+00   2.0010000000000000e-01   5.3106999999999998e+00   4.3350000000000000e-01   4.5219999999999999e-01   7.9600000000000004e-02
   0.0000000000000000e+00   2.1999999999999999e-02   2.6593000000000000e+00   4.6779999999999999e-01  -2.2839999999999999e-01   4.3900000000000002e-02   1.2206999999999999e+00   1.7790000000000000e-01   5.0495000000000001e+00   4.6239999999999998e-01   3.5599999999999998e-01   5.7500000000000002e-02
   1.3230000000000000e-01  -1.3189999999999999e-01   2.5735000000000001e+00   4.3919999999999998e-01  -2.3790000000000000e-01   9.2100000000000001e-02   1.3761000000000001e+00   2.2239999999999999e-01   6.0941999999999998e+00   4.3350000000000000e-01   4.2340000000000000e-01   8.8499999999999995e-02
   2.1999999999999999e-02  -1.3189999999999999e-01   2.1446000000000001e+00   4.5829999999999999e-01  -3.6159999999999998e-01   1.0090000000000000e-01   1.1318999999999999e+00   1.5559999999999999e-01   6.0072000000000001e+00   3.8529999999999998e-01   3.3679999999999999e-01   9.2899999999999996e-02
   1.5429999999999999e-01   1.0990000000000000e-01   2.4876999999999998e+00   4.4869999999999999e-01  -3.3310000000000001e-01   1.0960000000000000e-01   1.2206999999999999e+00   1.5559999999999999e-01   5.7460000000000004e+00   4.2380000000000001e-01   3.1750000000000000e-01   1.0170000000000000e-01
   1.7630000000000001e-01  -8.7900000000000006e-02   2.9165999999999999e+00   3.2460000000000000e-01  -3.6159999999999998e-01   1.0960000000000000e-01   1.3317000000000001e+00   2.4460000000000001e-01   6.0941999999999998e+00   5.2980000000000005e-01   4.2340000000000000e-01   7.0800000000000002e-02
   2.2040000000000001e-01  -1.7590000000000000e-01   2.9165999999999999e+00   4.7739999999999999e-01  -3.2350000000000001e-01   7.8899999999999998e-02   1.2206999999999999e+00   1.3339999999999999e-01   5.5719000000000003e+00   5.0090000000000001e-01   4.5219999999999999e-01   8.4000000000000005e-02
  -1.3230000000000000e-01  -6.6000000000000003e-02   2.2303999999999999e+00   4.4869999999999999e-01  -2.8549999999999998e-01   8.3299999999999999e-02   1.0875999999999999e+00   4.2249999999999999e-01   4.9623999999999997e+00   5.0090000000000001e-01   4.0410000000000001e-01   1.2830000000000000e-01
   1.5429999999999999e-01  -8.7900000000000006e-02   2.7450999999999999e+00   4.1049999999999998e-01  -3.0449999999999999e-01   9.2100000000000001e-02   1.0209999999999999e+00   4.4499999999999998e-02   5.1365999999999996e+00   4.3350000000000000e-01   4.4259999999999999e-01   5.3100000000000001e-02
  -6.6100000000000006e-02  -2.1980000000000000e-01   3.0882000000000001e+00   3.8190000000000002e-01  -3.1400000000000000e-01   8.7700000000000000e-02   1.5093000000000001e+00   2.2239999999999999e-01   5.6589000000000000e+00   4.6239999999999998e-01   3.6559999999999998e-01   2.6499999999999999e-02
   8.8200000000000001e-02   1.0990000000000000e-01   2.6593000000000000e+00   4.5829999999999999e-01  -2.5690000000000002e-01   9.6500000000000002e-02   1.2428999999999999e+00   4.4499999999999998e-02   5.9200999999999997e+00   4.3350000000000000e-01   3.6559999999999998e-01   1.0620000000000000e-01
   8.8200000000000001e-02  -1.7590000000000000e-01   3.0024000000000002e+00   4.8690000000000000e-01  -2.9499999999999998e-01   1.2280000000000001e-01   1.3539000000000001e+00   1.5559999999999999e-01   5.3977000000000004e+00   4.5269999999999999e-01   3.2710000000000000e-01   3.5400000000000001e-02
   1.7630000000000001e-01  -1.7590000000000000e-01   2.9165999999999999e+00   3.4370000000000001e-01  -2.8549999999999998e-01   4.3900000000000002e-02   1.2206999999999999e+00   0.0000000000000000e+00   5.1365999999999996e+00   5.3939999999999999e-01   3.5599999999999998e-01   5.7500000000000002e-02
   1.5429999999999999e-01  -1.0990000000000000e-01   2.8309000000000002e+00   4.3919999999999998e-01  -3.5210000000000002e-01   9.6500000000000002e-02   1.2873000000000001e+00   2.0010000000000000e-01   5.2236000000000002e+00   4.9130000000000001e-01   4.2340000000000000e-01   7.9600000000000004e-02
   1.9839999999999999e-01  -2.1999999999999999e-02   3.3456000000000001e+00   4.2009999999999997e-01  -2.9499999999999998e-01   7.8899999999999998e-02   1.3539000000000001e+00   0.0000000000000000e+00   5.7460000000000004e+00   5.0090000000000001e-01   3.3679999999999999e-01   1.1060000000000000e-01
  -2.1999999999999999e-02   1.0990000000000000e-01   1.2867999999999999e+00   3.9140000000000003e-01  -3.6159999999999998e-01   1.0520000000000000e-01   1.3539000000000001e+00   1.1119999999999999e-01   4.9623999999999997e+00   4.9130000000000001e-01   3.8490000000000002e-01   7.5200000000000003e-02
   6.6100000000000006e-02  -8.7900000000000006e-02   2.2303999999999999e+00   4.2959999999999998e-01  -3.2350000000000001e-01   7.8899999999999998e-02   1.1762999999999999e+00   2.0010000000000000e-01   6.2683000000000000e+00   3.8529999999999998e-01   4.2340000000000000e-01   3.9800000000000002e-02
   1.7630000000000001e-01  -6.6000000000000003e-02   3.0024000000000002e+00   4.7739999999999999e-01  -3.9010000000000000e-01   7.8899999999999998e-02   1.3539000000000001e+00   6.6699999999999995e-02   5.7460000000000004e+00   4.8159999999999997e-01   3.8490000000000002e-01   8.4000000000000005e-02
   6.6100000000000006e-02   4.3999999999999997e-02   2.7450999999999999e+00   3.9140000000000003e-01  -2.9499999999999998e-01   8.3299999999999999e-02   1.3095000000000001e+00  -1.5559999999999999e-01   5.2236000000000002e+00   4.7199999999999998e-01   4.4259999999999999e-01   5.3100000000000001e-02
   6.6100000000000006e-02   0.0000000000000000e+00   3.0024000000000002e+00   3.6280000000000001e-01  -2.2839999999999999e-01   5.7000000000000002e-02   1.3317000000000001e+00   4.4499999999999998e-02   5.8330000000000002e+00   4.8159999999999997e-01   4.1370000000000001e-01   3.1000000000000000e-02
   2.2040000000000001e-01  -1.3189999999999999e-01   3.5171000000000001e+00   5.0600000000000001e-01  -3.3310000000000001e-01   7.4499999999999997e-02   1.3095000000000001e+00   2.6679999999999998e-01   6.0072000000000001e+00   4.8159999999999997e-01   4.4259999999999999e-01   4.8700000000000000e-02
   6.6100000000000006e-02   2.8580000000000000e-01   2.9165999999999999e+00   4.6779999999999999e-01  -1.9980000000000001e-01   7.4499999999999997e-02   1.3761000000000001e+00   3.1130000000000002e-01   5.0495000000000001e+00   4.9130000000000001e-01   3.5599999999999998e-01   8.4000000000000005e-02
  -4.4100000000000000e-02  -1.5390000000000001e-01   1.9730000000000001e+00   4.7739999999999999e-01  -2.5690000000000002e-01   7.8899999999999998e-02   1.3095000000000001e+00   2.4460000000000001e-01   4.8754000000000000e+00   4.9130000000000001e-01   3.6559999999999998e-01   7.5200000000000003e-02
   4.4100000000000000e-02   8.7900000000000006e-02   2.7450999999999999e+00   5.4420000000000002e-01  -2.8549999999999998e-01   1.0960000000000000e-01   1.1984999999999999e+00   2.6679999999999998e-01   5.7460000000000004e+00   4.6239999999999998e-01   4.3300000000000000e-01   3.5400000000000001e-02
   1.1020000000000001e-01   2.1999999999999999e-02   2.8309000000000002e+00   4.6779999999999999e-01  -2.5690000000000002e-01   1.1400000000000000e-01   1.4205000000000001e+00   2.0010000000000000e-01   5.1365999999999996e+00   4.8159999999999997e-01   3.8490000000000002e-01   7.9600000000000004e-02
   6.6100000000000006e-02  -1.5390000000000001e-01   3.0024000000000002e+00   3.0549999999999999e-01  -2.4740000000000001e-01   1.0960000000000000e-01   1.5093000000000001e+00  -6.6699999999999995e-02   5.6589000000000000e+00   4.1420000000000001e-01   3.7530000000000002e-01   7.9600000000000004e-02
  -1.3230000000000000e-01  -1.0990000000000000e-01   3.0024000000000002e+00   3.6280000000000001e-01  -3.0449999999999999e-01   9.2100000000000001e-02   1.3761000000000001e+00   3.1130000000000002e-01   5.5719000000000003e+00   5.0090000000000001e-01   4.0410000000000001e-01   7.5200000000000003e-02
   1.7630000000000001e-01  -1.7590000000000000e-01   3.0024000000000002e+00   4.2959999999999998e-01  -2.6640000000000003e-01   6.5799999999999997e-02   1.4649000000000001e+00   8.8900000000000007e-02   6.1813000000000002e+00   4.4309999999999999e-01   4.4259999999999999e-01   3.9800000000000002e-02
   1.3230000000000000e-01  -4.3999999999999997e-02   2.5735000000000001e+00   3.9140000000000003e-01  -2.0930000000000001e-01   4.3900000000000002e-02   1.3095000000000001e+00   4.4499999999999998e-02   4.8754000000000000e+00   4.4309999999999999e-01   4.9070000000000003e-01   6.1899999999999997e-02
  -6.6100000000000006e-02   6.6000000000000003e-02   2.2303999999999999e+00   4.6779999999999999e-01  -3.4260000000000002e-01   1.3159999999999999e-01   1.4205000000000001e+00   4.0020000000000000e-01   5.0495000000000001e+00   5.2980000000000005e-01   4.0410000000000001e-01   8.8499999999999995e-02
  -2.1999999999999999e-02  -6.6000000000000003e-02   3.5171000000000001e+00   4.1049999999999998e-01  -2.2839999999999999e-01   2.6300000000000000e-02   1.3761000000000001e+00   6.6699999999999995e-02   4.9623999999999997e+00   4.1420000000000001e-01   4.1370000000000001e-01   7.5200000000000003e-02
  -4.4100000000000000e-02   2.1980000000000000e-01   2.9165999999999999e+00   5.0600000000000001e-01  -2.6640000000000003e-01   1.7500000000000002e-02   1.3095000000000001e+00  -6.6699999999999995e-02   5.2236000000000002e+00   4.4309999999999999e-01   3.6559999999999998e-01   7.5200000000000003e-02
   1.1020000000000001e-01  -6.6000000000000003e-02   3.1739999999999999e+00   3.6280000000000001e-01  -3.4260000000000002e-01   1.2720000000000001e-01   1.4205000000000001e+00   1.7790000000000000e-01   5.3106999999999998e+00   4.6239999999999998e-01   3.9450000000000002e-01   5.3100000000000001e-02
   2.8649999999999998e-01   1.3189999999999999e-01   2.8309000000000002e+00   3.3420000000000000e-01  -3.7109999999999999e-01   5.7000000000000002e-02   1.3761000000000001e+00   2.4460000000000001e-01   5.8330000000000002e+00   4.6239999999999998e-01   4.5219999999999999e-01   7.9600000000000004e-02
   1.3230000000000000e-01  -1.5390000000000001e-01   3.3456000000000001e+00   4.0100000000000002e-01  -3.3310000000000001e-01   1.3589999999999999e-01   1.3095000000000001e+00   1.7790000000000000e-01   5.3106999999999998e+00   4.0460000000000002e-01   3.5599999999999998e-01   8.4000000000000005e-02
   1.9839999999999999e-01  -1.3189999999999999e-01   3.2597999999999998e+00   3.7240000000000001e-01  -3.0449999999999999e-01   6.1400000000000003e-02   1.1318999999999999e+00   2.2200000000000001e-02   5.0495000000000001e+00   3.7569999999999998e-01   3.9450000000000002e-01   6.1899999999999997e-02
   0.0000000000000000e+00  -1.3189999999999999e-01   2.8309000000000002e+00   4.3919999999999998e-01  -3.6159999999999998e-01   1.0960000000000000e-01   1.5536000000000001e+00   1.1119999999999999e-01   5.3977000000000004e+00   5.1049999999999995e-01   5.3879999999999995e-01   1.0620000000000000e-01
   0.0000000000000000e+00  -4.3999999999999997e-02   3.1739999999999999e+00   3.9140000000000003e-01  -3.1400000000000000e-01   1.2280000000000001e-01   1.4427000000000001e+00   2.2239999999999999e-01   5.5719000000000003e+00   4.8159999999999997e-01   4.0410000000000001e-01   3.5400000000000001e-02
  -2.1999999999999999e-02  -2.1980000000000000e-01   2.2303999999999999e+00   4.1049999999999998e-01  -2.9499999999999998e-01   1.0960000000000000e-01   1.5536000000000001e+00   2.2239999999999999e-01   5.3106999999999998e+00   5.2980000000000005e-01   3.4639999999999999e-01   4.4200000000000003e-02
   2.1999999999999999e-02   1.0990000000000000e-01   2.6593000000000000e+00   3.8190000000000002e-01  -3.3310000000000001e-01   8.7700000000000000e-02   1.4427000000000001e+00   3.5580000000000001e-01   4.1788999999999996e+00   5.4910000000000003e-01   3.9450000000000002e-01   3.1000000000000000e-02
   0.0000000000000000e+00   1.0990000000000000e-01   3.0024000000000002e+00   5.5379999999999996e-01  -1.9980000000000001e-01   1.1400000000000000e-01   1.4427000000000001e+00   2.2239999999999999e-01   5.3106999999999998e+00   4.9130000000000001e-01   4.9070000000000003e-01   9.7299999999999998e-02
   1.7630000000000001e-01   0.0000000000000000e+00   2.7450999999999999e+00   4.3919999999999998e-01  -2.5690000000000002e-01   3.0700000000000002e-02   1.3095000000000001e+00   4.4499999999999998e-02   5.5719000000000003e+00   4.5269999999999999e-01   4.9070000000000003e-01   8.8499999999999995e-02
   1.1020000000000001e-01   2.1999999999999999e-02   3.2597999999999998e+00   4.7739999999999999e-01  -3.6159999999999998e-01   7.4499999999999997e-02   1.4871000000000001e+00   6.6699999999999995e-02   4.9623999999999997e+00   5.6830000000000003e-01   4.4259999999999999e-01   7.5200000000000003e-02
   8.8200000000000001e-02   1.5390000000000001e-01   2.5735000000000001e+00   3.8190000000000002e-01  -2.2839999999999999e-01   6.1400000000000003e-02   1.4649000000000001e+00   2.2239999999999999e-01   5.5719000000000003e+00   4.7199999999999998e-01   3.2710000000000000e-01   4.8700000000000000e-02
   1.1020000000000001e-01  -1.3189999999999999e-01   3.2597999999999998e+00   4.2009999999999997e-01  -3.4260000000000002e-01   1.0960000000000000e-01   1.2873000000000001e+00   1.1119999999999999e-01   5.9200999999999997e+00   4.4309999999999999e-01   3.5599999999999998e-01   3.5400000000000001e-02
  -6.6100000000000006e-02  -1.3189999999999999e-01   2.4018999999999999e+00   3.4370000000000001e-01  -2.9499999999999998e-01   1.0960000000000000e-01   1.5758000000000001e+00   1.3339999999999999e-01   4.9623999999999997e+00   4.8159999999999997e-01   3.4639999999999999e-01   7.9600000000000004e-02
   8.8200000000000001e-02  -4.3999999999999997e-02   2.9165999999999999e+00   5.4420000000000002e-01  -4.0920000000000001e-01   1.0520000000000000e-01   1.3095000000000001e+00   1.5559999999999999e-01   6.0941999999999998e+00   5.1049999999999995e-01   3.9450000000000002e-01   7.9600000000000004e-02
  -2.1999999999999999e-02  -1.7590000000000000e-01   2.7450999999999999e+00   4.0100000000000002e-01  -3.3310000000000001e-01   1.0960000000000000e-01   1.3095000000000001e+00   1.3339999999999999e-01   5.7460000000000004e+00   4.5269999999999999e-01   4.7149999999999997e-01   2.2100000000000002e-02
   1.1020000000000001e-01  -1.0990000000000000e-01   3.3456000000000001e+00   3.0549999999999999e-01  -3.0449999999999999e-01   7.4499999999999997e-02   1.3095000000000001e+00   2.4460000000000001e-01   5.5719000000000003e+00   4.4309999999999999e-01   4.2340000000000000e-01   4.8700000000000000e-02
  -4.4100000000000000e-02   1.3189999999999999e-01   2.4876999999999998e+00   3.7240000000000001e-01  -2.6640000000000003e-01   7.8899999999999998e-02   1.6868000000000001e+00   1.1119999999999999e-01   5.1365999999999996e+00   4.3350000000000000e-01   3.4639999999999999e-01   7.9600000000000004e-02
  -8.8200000000000001e-02  -4.3999999999999997e-02   3.0024000000000002e+00   4.6779999999999999e-01  -2.7600000000000002e-01   1.0090000000000000e-01   1.3539000000000001e+00   2.2239999999999999e-01   5.6589000000000000e+00   5.0090000000000001e-01   4.0410000000000001e-01   6.1899999999999997e-02
  -1.9839999999999999e-01  -3.7369999999999998e-01   2.7450999999999999e+00   4.3919999999999998e-01  -2.2839999999999999e-01   8.7700000000000000e-02   1.3317000000000001e+00   4.6689999999999998e-01   6.0941999999999998e+00   5.3939999999999999e-01   4.4259999999999999e-01   7.5200000000000003e-02
   2.1999999999999999e-02  -1.7590000000000000e-01   2.4876999999999998e+00   4.3919999999999998e-01  -3.3310000000000001e-01   7.0199999999999999e-02   1.3761000000000001e+00   1.3339999999999999e-01   5.2236000000000002e+00   4.4309999999999999e-01   4.0410000000000001e-01   1.0620000000000000e-01
  -1.1020000000000001e-01  -1.0990000000000000e-01   2.6593000000000000e+00   4.5829999999999999e-01  -2.5690000000000002e-01   6.1400000000000003e-02   1.3983000000000001e+00   2.0010000000000000e-01   5.2236000000000002e+00   4.3350000000000000e-01   4.4259999999999999e-01   1.0620000000000000e-01
  -2.1999999999999999e-02   6.6000000000000003e-02   2.5735000000000001e+00   5.3469999999999995e-01  -3.2350000000000001e-01   1.4910000000000001e-01   1.2428999999999999e+00   0.0000000000000000e+00   5.7460000000000004e+00   4.9130000000000001e-01   3.5599999999999998e-01   6.6400000000000001e-02
   1.9839999999999999e-01  -2.1980000000000000e-01   2.3161999999999998e+00   4.6779999999999999e-01  -2.8549999999999998e-01   1.2720000000000001e-01   1.3761000000000001e+00   1.1119999999999999e-01   4.4401000000000002e+00   4.6239999999999998e-01   4.1370000000000001e-01   7.9600000000000004e-02
   6.6100000000000006e-02  -2.1980000000000000e-01   3.4314000000000000e+00   3.4370000000000001e-01  -3.0449999999999999e-01   7.4499999999999997e-02   1.3539000000000001e+00   6.6699999999999995e-02   5.7460000000000004e+00   4.4309999999999999e-01   3.6559999999999998e-01   7.9600000000000004e-02
  -4.4100000000000000e-02  -4.3999999999999997e-02   2.3161999999999998e+00   5.1559999999999995e-01  -3.2350000000000001e-01   1.0960000000000000e-01   1.4205000000000001e+00  -1.1119999999999999e-01   5.5719000000000003e+00   3.9489999999999997e-01   3.5599999999999998e-01   7.5200000000000003e-02
   8.8200000000000001e-02  -1.3189999999999999e-01   2.8309000000000002e+00   4.2959999999999998e-01  -3.2350000000000001e-01   1.0520000000000000e-01   1.3983000000000001e+00   1.5559999999999999e-01   5.3977000000000004e+00   5.2020000000000000e-01   5.2920000000000000e-01   5.7500000000000002e-02
   2.1999999999999999e-02  -2.1980000000000000e-01   2.4876999999999998e+00   4.3919999999999998e-01  -3.4260000000000002e-01   1.0960000000000000e-01   1.4427000000000001e+00   2.6679999999999998e-01   4.7012999999999998e+00   5.1049999999999995e-01   4.0410000000000001e-01   5.3100000000000001e-02
  -1.9839999999999999e-01   8.7900000000000006e-02   3.0024000000000002e+00   6.1099999999999999e-01  -3.1400000000000000e-01   1.0520000000000000e-01   1.4871000000000001e+00   3.5580000000000001e-01   4.9623999999999997e+00   5.2980000000000005e-01   4.2340000000000000e-01   8.8499999999999995e-02
   8.8200000000000001e-02   6.6000000000000003e-02   2.8309000000000002e+00   5.5379999999999996e-01  -2.7600000000000002e-01   9.6500000000000002e-02   1.3317000000000001e+00   3.3350000000000002e-01   5.1365999999999996e+00   4.7199999999999998e-01   3.7530000000000002e-01   5.7500000000000002e-02
   1.5429999999999999e-01  -1.7590000000000000e-01   2.6593000000000000e+00   4.2009999999999997e-01  -3.5210000000000002e-01   6.5799999999999997e-02   1.2873000000000001e+00   0.0000000000000000e+00   5.4847999999999999e+00   4.9130000000000001e-01   4.1370000000000001e-01   8.4000000000000005e-02
   1.3230000000000000e-01   6.6000000000000003e-02   3.4314000000000000e+00   4.9650000000000000e-01  -2.8549999999999998e-01   1.0520000000000000e-01   1.4427000000000001e+00   2.0010000000000000e-01   5.4847999999999999e+00   5.8760000000000001e-01   4.1370000000000001e-01   8.4000000000000005e-02
   1.9839999999999999e-01  -4.3999999999999997e-02   2.5735000000000001e+00   4.3919999999999998e-01  -2.7600000000000002e-01   9.2100000000000001e-02   1.2206999999999999e+00  -8.8900000000000007e-02   5.2236000000000002e+00   5.0090000000000001e-01   3.1750000000000000e-01   1.1940000000000001e-01
   4.4100000000000000e-02  -1.5390000000000001e-01   3.4314000000000000e+00   3.7240000000000001e-01  -2.9499999999999998e-01   1.1840000000000001e-01   1.2428999999999999e+00   6.6699999999999995e-02   5.7460000000000004e+00   4.5269999999999999e-01   3.9450000000000002e-01   7.9600000000000004e-02
   1.9839999999999999e-01   4.3999999999999997e-02   3.0024000000000002e+00   3.6280000000000001e-01  -3.4260000000000002e-01   9.2100000000000001e-02   1.2873000000000001e+00   1.5559999999999999e-01   6.0941999999999998e+00   3.2750000000000001e-01   3.6559999999999998e-01   7.0800000000000002e-02
  -2.1999999999999999e-02   1.3189999999999999e-01   3.0024000000000002e+00   4.8690000000000000e-01  -3.1400000000000000e-01   8.7700000000000000e-02   1.1984999999999999e+00   1.3339999999999999e-01   4.9623999999999997e+00   4.4309999999999999e-01   3.9450000000000002e-01   9.2899999999999996e-02
   6.6100000000000006e-02   0.0000000000000000e+00   2.9165999999999999e+00   4.5829999999999999e-01  -3.9970000000000000e-01   8.7700000000000000e-02   1.3095000000000001e+00   2.4460000000000001e-01   4.3529999999999998e+00   5.6830000000000003e-01   4.2340000000000000e-01   8.8499999999999995e-02
   1.3230000000000000e-01  -4.3999999999999997e-02   3.5171000000000001e+00   4.2959999999999998e-01  -2.5690000000000002e-01   1.1840000000000001e-01   1.2873000000000001e+00   4.4499999999999998e-02   5.3977000000000004e+00   5.2020000000000000e-01   4.5219999999999999e-01   3.9800000000000002e-02
   1.3230000000000000e-01   4.3999999999999997e-02   2.3161999999999998e+00   4.4869999999999999e-01  -2.6640000000000003e-01   6.5799999999999997e-02   1.5315000000000001e+00   2.2200000000000001e-02   5.4847999999999999e+00   5.2020000000000000e-01   3.4639999999999999e-01   6.6400000000000001e-02
   1.1020000000000001e-01  -2.4179999999999999e-01   3.0882000000000001e+00   4.5829999999999999e-01  -2.6640000000000003e-01   1.2720000000000001e-01   1.4649000000000001e+00   3.7800000000000000e-01   6.0941999999999998e+00   5.1049999999999995e-01   4.2340000000000000e-01   3.1000000000000000e-02
   6.6100000000000006e-02   2.1999999999999999e-02   2.4876999999999998e+00   4.5829999999999999e-01  -3.4260000000000002e-01   1.0090000000000000e-01   1.2873000000000001e+00   2.0010000000000000e-01   5.3106999999999998e+00   4.5269999999999999e-01   3.8490000000000002e-01   5.3100000000000001e-02
   0.0000000000000000e+00  -1.0990000000000000e-01   1.8015000000000001e+00   5.0600000000000001e-01  -3.2350000000000001e-01   1.2280000000000001e-01   1.7312000000000001e+00   1.7790000000000000e-01   5.3106999999999998e+00   4.3350000000000000e-01   3.6559999999999998e-01   3.9800000000000002e-02
   1.7630000000000001e-01  -1.7590000000000000e-01   2.8309000000000002e+00   4.9650000000000000e-01  -3.4260000000000002e-01   9.6500000000000002e-02   1.3539000000000001e+00   4.4499999999999998e-02   5.1365999999999996e+00   3.7569999999999998e-01   4.0410000000000001e-01   5.3100000000000001e-02
  -1.1020000000000001e-01  -8.7900000000000006e-02   1.8872000000000000e+00   3.7240000000000001e-01  -3.3310000000000001e-01   1.0520000000000000e-01   1.3317000000000001e+00   1.5559999999999999e-01   5.7460000000000004e+00   4.3350000000000000e-01   3.9450000000000002e-01   6.1899999999999997e-02
  -4.4100000000000000e-02   4.3999999999999997e-02   3.0882000000000001e+00   4.5829999999999999e-01  -3.6159999999999998e-01   1.0960000000000000e-01   1.2873000000000001e+00   3.3350000000000002e-01   5.5719000000000003e+00   4.5269999999999999e-01   4.0410000000000001e-01   1.1060000000000000e-01
  -6.6100000000000006e-02  -8.7900000000000006e-02   3.0882000000000001e+00   4.8690000000000000e-01  -2.4740000000000001e-01   7.0199999999999999e-02   1.2650999999999999e+00   3.1130000000000002e-01   4.7882999999999996e+00   4.0460000000000002e-01   4.3300000000000000e-01   7.0800000000000002e-02
   2.1999999999999999e-02   0.0000000000000000e+00   2.5735000000000001e+00   4.9650000000000000e-01  -3.5210000000000002e-01   1.0090000000000000e-01   1.3539000000000001e+00   1.7790000000000000e-01   5.5719000000000003e+00   5.0090000000000001e-01   4.4259999999999999e-01   7.5200000000000003e-02
  -1.1020000000000001e-01   2.1999999999999999e-02   2.2303999999999999e+00   5.1559999999999995e-01  -3.2350000000000001e-01   6.5799999999999997e-02   1.4205000000000001e+00   8.8900000000000007e-02   5.9200999999999997e+00   4.9130000000000001e-01   4.6189999999999998e-01   7.9600000000000004e-02
   3.7469999999999998e-01   6.6000000000000003e-02   2.4876999999999998e+00   5.1559999999999995e-01  -3.0449999999999999e-01   7.4499999999999997e-02   1.3095000000000001e+00   2.0010000000000000e-01   4.9623999999999997e+00   5.2980000000000005e-01   3.4639999999999999e-01   9.2899999999999996e-02
   1.5429999999999999e-01   8.7900000000000006e-02   3.1739999999999999e+00   4.4869999999999999e-01  -2.7600000000000002e-01   6.5799999999999997e-02   1.2650999999999999e+00   2.8910000000000002e-01   4.9623999999999997e+00   4.7199999999999998e-01   4.5219999999999999e-01   5.7500000000000002e-02
   1.5429999999999999e-01  -2.1980000000000000e-01   2.8309000000000002e+00   4.1049999999999998e-01  -3.6159999999999998e-01   1.0090000000000000e-01   1.4427000000000001e+00   1.1119999999999999e-01   4.7012999999999998e+00   5.4910000000000003e-01   3.4639999999999999e-01   9.7299999999999998e-02
  -1.1020000000000001e-01  -1.3189999999999999e-01   3.1739999999999999e+00   3.3420000000000000e-01  -2.8549999999999998e-01   8.3299999999999999e-02   1.1984999999999999e+00   8.8900000000000007e-02   5.3106999999999998e+00   4.7199999999999998e-01   3.9450000000000002e-01   7.0800000000000002e-02
   2.6450000000000001e-01   6.6000000000000003e-02   3.0024000000000002e+00   4.2959999999999998e-01  -3.0449999999999999e-01   8.3299999999999999e-02   1.2428999999999999e+00   2.2200000000000001e-02   4.7012999999999998e+00   5.4910000000000003e-01   3.3679999999999999e-01   7.0800000000000002e-02
  -2.2040000000000001e-01   6.6000000000000003e-02   1.9730000000000001e+00   4.2959999999999998e-01  -3.8059999999999999e-01   8.7700000000000000e-02   1.3761000000000001e+00   1.5559999999999999e-01   5.8330000000000002e+00   4.8159999999999997e-01   4.3300000000000000e-01   8.8499999999999995e-02
   2.1999999999999999e-02   0.0000000000000000e+00   2.7450999999999999e+00   4.2959999999999998e-01  -2.3790000000000000e-01   7.0199999999999999e-02   1.3095000000000001e+00   2.0010000000000000e-01   5.4847999999999999e+00   4.8159999999999997e-01   4.0410000000000001e-01   7.9600000000000004e-02
   1.3230000000000000e-01  -4.3999999999999997e-02   3.0024000000000002e+00   4.3919999999999998e-01  -2.5690000000000002e-01   7.8899999999999998e-02   1.2206999999999999e+00   8.8900000000000007e-02   5.5719000000000003e+00   5.2980000000000005e-01   4.2340000000000000e-01   4.4200000000000003e-02
   4.4100000000000000e-02  -2.1999999999999999e-02   3.6029000000000000e+00   4.7739999999999999e-01  -3.5210000000000002e-01   1.0960000000000000e-01   1.0209999999999999e+00   1.3339999999999999e-01   5.6589000000000000e+00   4.6239999999999998e-01   4.3300000000000000e-01   7.5200000000000003e-02
   0.0000000000000000e+00   2.1999999999999999e-02   2.4876999999999998e+00   5.1559999999999995e-01  -3.4260000000000002e-01   1.0960000000000000e-01   1.3317000000000001e+00   2.8910000000000002e-01   5.3106999999999998e+00   4.1420000000000001e-01   4.5219999999999999e-01   1.0170000000000000e-01
  -6.6100000000000006e-02   1.7590000000000000e-01   2.3161999999999998e+00   5.1559999999999995e-01  -3.5210000000000002e-01   9.6500000000000002e-02   1.5536000000000001e+00   1.5559999999999999e-01   5.0495000000000001e+00   4.6239999999999998e-01   4.6189999999999998e-01   7.0800000000000002e-02
  -2.1999999999999999e-02   1.5390000000000001e-01   2.7450999999999999e+00   4.3919999999999998e-01  -2.7600000000000002e-01   9.2100000000000001e-02   1.2650999999999999e+00   2.4460000000000001e-01   5.8330000000000002e+00   5.0090000000000001e-01   4.4259999999999999e-01   7.5200000000000003e-02
   2.1999999999999999e-02   1.0990000000000000e-01   2.7450999999999999e+00   4.2009999999999997e-01  -2.9499999999999998e-01   1.2280000000000001e-01   1.5758000000000001e+00   1.1119999999999999e-01   5.5719000000000003e+00   5.1049999999999995e-01   5.0029999999999997e-01   9.7299999999999998e-02
  -2.1999999999999999e-02   1.0990000000000000e-01   2.3161999999999998e+00   4.6779999999999999e-01  -2.3790000000000000e-01   9.2100000000000001e-02   1.3539000000000001e+00   3.3350000000000002e-01   5.2236000000000002e+00   5.2980000000000005e-01   4.1370000000000001e-01   9.2899999999999996e-02
   0.0000000000000000e+00  -2.4179999999999999e-01   3.1739999999999999e+00   4.8690000000000000e-01  -2.4740000000000001e-01   1.0520000000000000e-01   1.4427000000000001e+00   1.7790000000000000e-01   5.5719000000000003e+00   5.1049999999999995e-01   3.6559999999999998e-01   9.2899999999999996e-02
   1.3230000000000000e-01  -1.9789999999999999e-01   1.7157000000000000e+00   4.5829999999999999e-01  -3.5210000000000002e-01   1.3589999999999999e-01   1.4205000000000001e+00  -2.2200000000000001e-02   5.1365999999999996e+00   4.6239999999999998e-01   3.0790000000000001e-01   8.4000000000000005e-02
   1.9839999999999999e-01  -2.1980000000000000e-01   3.1739999999999999e+00   3.0549999999999999e-01  -3.5210000000000002e-01   1.3589999999999999e-01   1.3761000000000001e+00   2.2200000000000001e-02   5.2236000000000002e+00   5.1049999999999995e-01   3.3679999999999999e-01   9.2899999999999996e-02
   8.8200000000000001e-02  -8.7900000000000006e-02   2.4876999999999998e+00   3.8190000000000002e-01  -2.7600000000000002e-01   8.7700000000000000e-02   1.1540999999999999e+00   1.3339999999999999e-01   5.3977000000000004e+00   4.6239999999999998e-01   3.7530000000000002e-01   5.7500000000000002e-02
  -2.1999999999999999e-02  -2.6379999999999998e-01   3.6029000000000000e+00   4.3919999999999998e-01  -2.6640000000000003e-01   1.2280000000000001e-01   1.4649000000000001e+00   6.6699999999999995e-02   5.2236000000000002e+00   5.0090000000000001e-01   4.3300000000000000e-01   7.5200000000000003e-02
   6.6100000000000006e-02  -4.3999999999999997e-02   3.4314000000000000e+00   4.4869999999999999e-01  -3.1400000000000000e-01   1.1400000000000000e-01   1.5315000000000001e+00   2.4460000000000001e-01   4.7882999999999996e+00   4.6239999999999998e-01   3.8490000000000002e-01   7.0800000000000002e-02
  -8.8200000000000001e-02   1.0990000000000000e-01   2.4018999999999999e+00   4.3919999999999998e-01  -2.4740000000000001e-01   6.1400000000000003e-02   1.2873000000000001e+00   2.2239999999999999e-01   5.1365999999999996e+00   5.2020000000000000e-01   3.5599999999999998e-01   1.2830000000000000e-01
   1.3230000000000000e-01   2.1999999999999999e-02   3.0882000000000001e+00   4.0100000000000002e-01  -2.8549999999999998e-01   1.0090000000000000e-01   1.1762999999999999e+00   2.8910000000000002e-01   5.4847999999999999e+00   5.4910000000000003e-01   3.8490000000000002e-01   7.5200000000000003e-02
   1.9839999999999999e-01  -4.3999999999999997e-02   3.4314000000000000e+00   4.8690000000000000e-01  -4.3769999999999998e-01   9.6500000000000002e-02   1.5758000000000001e+00   4.4499999999999998e-02   5.7460000000000004e+00   4.6239999999999998e-01   4.1370000000000001e-01   4.8700000000000000e-02
   0.0000000000000000e+00  -2.1999999999999999e-02   2.6593000000000000e+00   4.1049999999999998e-01  -3.4260000000000002e-01   9.6500000000000002e-02   1.2428999999999999e+00   1.1119999999999999e-01   5.9200999999999997e+00   4.6239999999999998e-01   3.9450000000000002e-01   3.9800000000000002e-02
   4.4100000000000000e-02   1.3189999999999999e-01   2.2303999999999999e+00   4.4869999999999999e-01  -2.4740000000000001e-01   7.0199999999999999e-02   1.2650999999999999e+00   2.8910000000000002e-01   5.3977000000000004e+00   4.7199999999999998e-01   3.2710000000000000e-01   7.5200000000000003e-02
   4.4100000000000000e-02  -1.9789999999999999e-01   2.3161999999999998e+00   4.3919999999999998e-01  -3.4260000000000002e-01   1.5350000000000000e-01   1.4205000000000001e+00   6.6699999999999995e-02   5.4847999999999999e+00   5.2980000000000005e-01   4.0410000000000001e-01   6.6400000000000001e-02
   2.1999999999999999e-02  -4.3999999999999997e-02   2.9165999999999999e+00   4.0100000000000002e-01  -3.3310000000000001e-01   1.0520000000000000e-01   1.0431999999999999e+00   1.5559999999999999e-01   6.0941999999999998e+00   4.8159999999999997e-01   4.4259999999999999e-01   1.0620000000000000e-01
   1.7630000000000001e-01   0.0000000000000000e+00   3.4314000000000000e+00   4.8690000000000000e-01  -2.6640000000000003e-01   1.1400000000000000e-01   1.2873000000000001e+00   2.6679999999999998e-01   6.2683000000000000e+00   4.9130000000000001e-01   3.7530000000000002e-01   7.5200000000000003e-02
  -2.1999999999999999e-02   8.7900000000000006e-02   1.7157000000000000e+00   5.2510000000000001e-01  -3.9010000000000000e-01   1.3589999999999999e-01   1.3317000000000001e+00   3.3350000000000002e-01   6.1813000000000002e+00   3.9489999999999997e-01   3.8490000000000002e-01   1.1060000000000000e-01
   6.6100000000000006e-02   4.3999999999999997e-02   3.3456000000000001e+00   4.2009999999999997e-01  -2.5690000000000002e-01   1.0960000000000000e-01   1.5536000000000001e+00   6.6699999999999995e-02   5.7460000000000004e+00   4.7199999999999998e-01   4.0410000000000001e-01   5.3100000000000001e-02
   1.7630000000000001e-01  -6.6000000000000003e-02   2.7450999999999999e+00   5.2510000000000001e-01  -2.8549999999999998e-01   1.0520000000000000e-01   1.3539000000000001e+00   4.4499999999999998e-02   5.2236000000000002e+00   4.3350000000000000e-01   3.9450000000000002e-01   1.0170000000000000e-01
   8.8200000000000001e-02   2.1999999999999999e-02   2.4876999999999998e+00   4.7739999999999999e-01  -2.8549999999999998e-01   1.1840000000000001e-01   1.4649000000000001e+00   1.1119999999999999e-01   5.5719000000000003e+00   3.9489999999999997e-01   3.9450000000000002e-01   7.5200000000000003e-02
   1.7630000000000001e-01  -2.1980000000000000e-01   3.0024000000000002e+00   4.0100000000000002e-01  -3.0449999999999999e-01   7.4499999999999997e-02   1.4205000000000001e+00   2.0010000000000000e-01   5.6589000000000000e+00   5.3939999999999999e-01   3.8490000000000002e-01   8.4000000000000005e-02
  -2.1999999999999999e-02   1.0990000000000000e-01   2.7450999999999999e+00   5.0600000000000001e-01  -3.0449999999999999e-01   1.1400000000000000e-01   1.4205000000000001e+00   3.7800000000000000e-01   6.0072000000000001e+00   5.0090000000000001e-01   3.5599999999999998e-01   3.9800000000000002e-02
   1.9839999999999999e-01  -1.0990000000000000e-01   2.4018999999999999e+00   4.2959999999999998e-01  -3.3310000000000001e-01   1.1840000000000001e-01   1.2650999999999999e+00   1.1119999999999999e-01   4.7012999999999998e+00   5.0090000000000001e-01   4.2340000000000000e-01   7.5200000000000003e-02
   6.6100000000000006e-02  -6.6000000000000003e-02   2.3161999999999998e+00   5.4420000000000002e-01  -3.4260000000000002e-01   1.4470000000000000e-01   1.5093000000000001e+00   8.8900000000000007e-02   5.5719000000000003e+00   4.2380000000000001e-01   3.6559999999999998e-01   7.5200000000000003e-02
   8.8200000000000001e-02  -1.0990000000000000e-01   3.4314000000000000e+00   4.2959999999999998e-01  -4.1870000000000002e-01   1.4030000000000001e-01   1.5758000000000001e+00   2.0010000000000000e-01   5.3106999999999998e+00   4.7199999999999998e-01   3.8490000000000002e-01   8.8499999999999995e-02
   2.1999999999999999e-02  -2.1999999999999999e-02   2.2303999999999999e+00   4.6779999999999999e-01  -2.8549999999999998e-01   1.0960000000000000e-01   1.5093000000000001e+00   4.4499999999999998e-02   6.2683000000000000e+00   4.9130000000000001e-01   5.1000000000000001e-01   7.9600000000000004e-02
   4.4100000000000000e-02  -1.7590000000000000e-01   2.2303999999999999e+00   4.3919999999999998e-01  -2.5690000000000002e-01   1.0520000000000000e-01   1.5315000000000001e+00   2.2239999999999999e-01   5.5719000000000003e+00   4.8159999999999997e-01   3.7530000000000002e-01   5.7500000000000002e-02
  -1.3230000000000000e-01   4.3999999999999997e-02   2.6593000000000000e+00   4.4869999999999999e-01  -3.2350000000000001e-01   1.5350000000000000e-01   1.4871000000000001e+00   6.6699999999999995e-02   5.4847999999999999e+00   4.9130000000000001e-01   3.9450000000000002e-01   1.0170000000000000e-01
   1.7630000000000001e-01   8.7900000000000006e-02   3.0024000000000002e+00   5.1559999999999995e-01  -3.0449999999999999e-01   7.4499999999999997e-02   1.3761000000000001e+00   3.3350000000000002e-01   4.8754000000000000e+00   5.1049999999999995e-01   3.5599999999999998e-01   3.9800000000000002e-02
  -8.8200000000000001e-02  -6.6000000000000003e-02   2.6593000000000000e+00   5.6330000000000002e-01  -2.8549999999999998e-01   4.8200000000000000e-02   1.5315000000000001e+00   1.3339999999999999e-01   5.3106999999999998e+00   4.7199999999999998e-01   3.8490000000000002e-01   8.8499999999999995e-02
   2.8649999999999998e-01  -2.1999999999999999e-02   2.9165999999999999e+00   4.3919999999999998e-01  -2.7600000000000002e-01   8.3299999999999999e-02   1.6646000000000001e+00   2.0010000000000000e-01   4.7882999999999996e+00   4.4309999999999999e-01   3.7530000000000002e-01   7.5200000000000003e-02
  -2.4249999999999999e-01  -1.9789999999999999e-01   2.0588000000000002e+00   4.7739999999999999e-01  -3.4260000000000002e-01   1.1840000000000001e-01   1.3095000000000001e+00   1.7790000000000000e-01   5.3106999999999998e+00   3.6599999999999999e-01   3.7530000000000002e-01   6.1899999999999997e-02
   8.8200000000000001e-02   0.0000000000000000e+00   2.8309000000000002e+00   4.0100000000000002e-01  -1.6180000000000000e-01   6.1400000000000003e-02   1.1984999999999999e+00   1.5559999999999999e-01   4.8754000000000000e+00   4.3350000000000000e-01   3.6559999999999998e-01   1.3299999999999999e-02
   2.1999999999999999e-02  -2.8580000000000000e-01   2.3161999999999998e+00   3.9140000000000003e-01  -3.3310000000000001e-01   1.0960000000000000e-01   1.3761000000000001e+00   2.0010000000000000e-01   4.5270999999999999e+00   4.2380000000000001e-01   4.0410000000000001e-01   1.0170000000000000e-01
  -1.7630000000000001e-01  -1.3189999999999999e-01   2.9165999999999999e+00   4.7739999999999999e-01  -3.3310000000000001e-01   1.5790000000000001e-01   1.3983000000000001e+00   1.3339999999999999e-01   6.2683000000000000e+00   4.9130000000000001e-01   4.3300000000000000e-01   3.1000000000000000e-02
  -6.6100000000000006e-02   8.7900000000000006e-02   2.6593000000000000e+00   4.5829999999999999e-01  -3.0449999999999999e-01   7.4499999999999997e-02   1.5536000000000001e+00   2.2239999999999999e-01   5.2236000000000002e+00   5.1049999999999995e-01   4.1370000000000001e-01   1.0620000000000000e-01
   6.6100000000000006e-02  -1.0990000000000000e-01   1.9730000000000001e+00   5.3469999999999995e-01  -3.1400000000000000e-01   1.0520000000000000e-01   1.3095000000000001e+00  -4.4499999999999998e-02   5.6589000000000000e+00   4.8159999999999997e-01   3.4639999999999999e-01   7.9600000000000004e-02
  -1.1020000000000001e-01  -1.9789999999999999e-01   2.8309000000000002e+00   4.0100000000000002e-01  -2.9499999999999998e-01   1.6230000000000000e-01   1.5980000000000001e+00   8.8900000000000007e-02   5.1365999999999996e+00   4.9130000000000001e-01   3.5599999999999998e-01   7.9600000000000004e-02
  -2.1999999999999999e-02   6.6000000000000003e-02   2.7450999999999999e+00   5.2510000000000001e-01  -2.1890000000000001e-01   1.1400000000000000e-01   1.5093000000000001e+00   1.1119999999999999e-01   5.4847999999999999e+00   4.7199999999999998e-01   4.0410000000000001e-01   8.4000000000000005e-02
  -1.1020000000000001e-01   0.0000000000000000e+00   2.9165999999999999e+00   5.6330000000000002e-01  -3.3310000000000001e-01   8.3299999999999999e-02   1.3095000000000001e+00   6.6699999999999995e-02   5.8330000000000002e+00   5.1049999999999995e-01   3.4639999999999999e-01   9.7299999999999998e-02
   2.1999999999999999e-02  -2.1980000000000000e-01   3.3456000000000001e+00   4.4869999999999999e-01  -3.7109999999999999e-01   1.0090000000000000e-01   1.4871000000000001e+00   6.6699999999999995e-02   5.0495000000000001e+00   4.8159999999999997e-01   3.6559999999999998e-01   8.4000000000000005e-02
   4.4100000000000000e-02  -1.5390000000000001e-01   2.7450999999999999e+00   4.8690000000000000e-01  -2.2839999999999999e-01   9.2100000000000001e-02   1.1540999999999999e+00   1.3339999999999999e-01   5.9200999999999997e+00   5.3939999999999999e-01   4.7149999999999997e-01   9.2899999999999996e-02
   1.3230000000000000e-01  -1.0990000000000000e-01   2.4876999999999998e+00   3.8190000000000002e-01  -3.0449999999999999e-01   5.7000000000000002e-02   1.2206999999999999e+00   1.5559999999999999e-01   5.5719000000000003e+00   3.3710000000000001e-01   3.9450000000000002e-01   5.3100000000000001e-02
   2.6450000000000001e-01  -1.3189999999999999e-01   2.5735000000000001e+00   4.4869999999999999e-01  -3.2350000000000001e-01   1.2720000000000001e-01   1.3539000000000001e+00   1.1119999999999999e-01   5.3977000000000004e+00   5.2020000000000000e-01   4.6189999999999998e-01   7.5200000000000003e-02
   1.1020000000000001e-01  -1.0990000000000000e-01   2.2303999999999999e+00   4.0100000000000002e-01  -3.2350000000000001e-01   1.0090000000000000e-01   1.2650999999999999e+00  -4.4499999999999998e-02   5.2236000000000002e+00   4.8159999999999997e-01   3.9450000000000002e-01   6.6400000000000001e-02
  -2.1999999999999999e-02  -4.3999999999999997e-02   2.4876999999999998e+00   4.2009999999999997e-01  -2.8549999999999998e-01   1.1840000000000001e-01   1.2206999999999999e+00  -6.6699999999999995e-02   5.2236000000000002e+00   4.2380000000000001e-01   3.5599999999999998e-01   6.1899999999999997e-02
   6.6100000000000006e-02  -1.5390000000000001e-01   2.0588000000000002e+00   5.2510000000000001e-01  -2.9499999999999998e-01   9.6500000000000002e-02   1.3983000000000001e+00   1.1119999999999999e-01   5.2236000000000002e+00   5.2020000000000000e-01   4.0410000000000001e-01   5.3100000000000001e-02
   4.4100000000000000e-02  -1.9789999999999999e-01   2.7450999999999999e+00   4.0100000000000002e-01  -3.1400000000000000e-01   7.0199999999999999e-02   1.5758000000000001e+00   2.2239999999999999e-01   6.0072000000000001e+00   5.1049999999999995e-01   3.9450000000000002e-01   8.4000000000000005e-02
   1.5429999999999999e-01   2.1999999999999999e-02   2.9165999999999999e+00   4.8690000000000000e-01  -2.6640000000000003e-01   1.7500000000000002e-02   1.4205000000000001e+00   2.2239999999999999e-01   5.5719000000000003e+00   4.8159999999999997e-01   4.2340000000000000e-01   5.3100000000000001e-02
   2.1999999999999999e-02   4.3999999999999997e-02   2.6593000000000000e+00   4.6779999999999999e-01  -2.1890000000000001e-01   9.6500000000000002e-02   1.5758000000000001e+00   2.0010000000000000e-01   6.1813000000000002e+00   5.3939999999999999e-01   4.2340000000000000e-01   7.9600000000000004e-02
   4.4100000000000000e-02  -1.3189999999999999e-01   2.4876999999999998e+00   4.0100000000000002e-01  -3.3310000000000001e-01   6.5799999999999997e-02   1.4649000000000001e+00   1.7790000000000000e-01   5.0495000000000001e+00   4.9130000000000001e-01   4.1370000000000001e-01   7.0800000000000002e-02
  -6.6100000000000006e-02   6.6000000000000003e-02   2.1446000000000001e+00   5.2510000000000001e-01  -3.6159999999999998e-01   8.3299999999999999e-02   1.1984999999999999e+00   8.8900000000000007e-02   5.3977000000000004e+00   5.1049999999999995e-01   2.9830000000000001e-01   9.7299999999999998e-02
   0.0000000000000000e+00  -4.3999999999999997e-02   3.0024000000000002e+00   4.0100000000000002e-01  -2.1890000000000001e-01   1.2280000000000001e-01   1.3761000000000001e+00   1.7790000000000000e-01   5.4847999999999999e+00   4.0460000000000002e-01   3.7530000000000002e-01   6.6400000000000001e-02
  -2.1999999999999999e-02  -1.7590000000000000e-01   2.9165999999999999e+00   3.6280000000000001e-01  -2.5690000000000002e-01   7.4499999999999997e-02   1.3761000000000001e+00   2.6679999999999998e-01   6.2683000000000000e+00   5.2980000000000005e-01   4.4259999999999999e-01   7.0800000000000002e-02
   1.1020000000000001e-01  -6.6000000000000003e-02   2.6593000000000000e+00   4.2959999999999998e-01  -3.8059999999999999e-01   1.0520000000000000e-01   1.4649000000000001e+00   2.0010000000000000e-01   5.8330000000000002e+00   5.0090000000000001e-01   3.4639999999999999e-01   6.6400000000000001e-02
  -4.4100000000000000e-02   4.3999999999999997e-02   2.5735000000000001e+00   4.1049999999999998e-01  -2.0930000000000001e-01   8.3299999999999999e-02   1.5536000000000001e+00   8.8900000000000007e-02   5.2236000000000002e+00   4.5269999999999999e-01   3.3679999999999999e-01   8.8499999999999995e-02
   0.0000000000000000e+00  -6.6000000000000003e-02   3.0882000000000001e+00   4.1049999999999998e-01  -2.7600000000000002e-01   1.1840000000000001e-01   1.3761000000000001e+00   2.0010000000000000e-01   5.8330000000000002e+00   4.4309999999999999e-01   3.7530000000000002e-01   4.4200000000000003e-02
  -2.1999999999999999e-02  -8.7900000000000006e-02   2.7450999999999999e+00   3.1509999999999999e-01  -3.2350000000000001e-01   1.0090000000000000e-01   1.4871000000000001e+00   1.7790000000000000e-01   5.3106999999999998e+00   5.0090000000000001e-01   4.5219999999999999e-01   6.6400000000000001e-02
   8.8200000000000001e-02  -2.4179999999999999e-01   3.0882000000000001e+00   4.6779999999999999e-01  -2.9499999999999998e-01   7.4499999999999997e-02   1.5980000000000001e+00  -4.4499999999999998e-02   4.4401000000000002e+00   4.2380000000000001e-01   4.3300000000000000e-01   7.0800000000000002e-02
  -1.1020000000000001e-01   1.0990000000000000e-01   2.7450999999999999e+00   4.5829999999999999e-01  -3.1400000000000000e-01   1.3589999999999999e-01   1.3095000000000001e+00   1.1119999999999999e-01   4.6142000000000003e+00   5.3939999999999999e-01   4.4259999999999999e-01   1.0170000000000000e-01
   1.9839999999999999e-01  -1.5390000000000001e-01   2.9165999999999999e+00   4.2009999999999997e-01  -3.8059999999999999e-01   1.2720000000000001e-01   1.3317000000000001e+00   2.2239999999999999e-01   4.5270999999999999e+00   4.4309999999999999e-01   3.4639999999999999e-01   5.7500000000000002e-02
  -8.8200000000000001e-02  -6.6000000000000003e-02   2.6593000000000000e+00   4.2959999999999998e-01  -3.6159999999999998e-01   1.2280000000000001e-01   1.4649000000000001e+00   1.5559999999999999e-01   5.5719000000000003e+00   4.6239999999999998e-01   3.2710000000000000e-01   6.6400000000000001e-02
   4.4100000000000000e-02   6.6000000000000003e-02   2.2303999999999999e+00   4.6779999999999999e-01  -1.7130000000000001e-01   7.4499999999999997e-02   1.2428999999999999e+00   1.7790000000000000e-01   6.8777999999999997e+00   4.4309999999999999e-01   3.8490000000000002e-01   6.6400000000000001e-02
   1.1020000000000001e-01  -1.9789999999999999e-01   2.5735000000000001e+00   3.9140000000000003e-01  -3.0449999999999999e-01   1.4910000000000001e-01   1.3761000000000001e+00   2.2239999999999999e-01   5.9200999999999997e+00   4.8159999999999997e-01   4.3300000000000000e-01   6.6400000000000001e-02
  -6.6100000000000006e-02  -1.3189999999999999e-01   2.3161999999999998e+00   4.3919999999999998e-01  -4.0920000000000001e-01   9.6500000000000002e-02   1.3983000000000001e+00   1.7790000000000000e-01   5.4847999999999999e+00   4.7199999999999998e-01   4.1370000000000001e-01   3.1000000000000000e-02
   2.1999999999999999e-02   4.3999999999999997e-02   2.6593000000000000e+00   4.2959999999999998e-01  -3.0449999999999999e-01   1.0090000000000000e-01   1.4871000000000001e+00   4.2249999999999999e-01   5.1365999999999996e+00   5.1049999999999995e-01   3.2710000000000000e-01   9.2899999999999996e-02
   6.6100000000000006e-02   2.1980000000000000e-01   2.3161999999999998e+00   4.5829999999999999e-01  -2.2839999999999999e-01   7.0199999999999999e-02   1.2650999999999999e+00   4.4499999999999998e-02   6.0941999999999998e+00   5.8760000000000001e-01   4.7149999999999997e-01   6.6400000000000001e-02
   4.4100000000000000e-02  -2.4179999999999999e-01   2.2303999999999999e+00   3.8190000000000002e-01  -3.9970000000000000e-01   1.4470000000000000e-01   1.4871000000000001e+00   1.1119999999999999e-01   5.3106999999999998e+00   4.6239999999999998e-01   4.4259999999999999e-01   8.4000000000000005e-02
   4.4100000000000000e-02   4.3999999999999997e-02   2.6593000000000000e+00   3.6280000000000001e-01  -3.4260000000000002e-01   4.3900000000000002e-02   1.3317000000000001e+00   2.6679999999999998e-01   5.0495000000000001e+00   4.7199999999999998e-01   4.1370000000000001e-01   6.1899999999999997e-02
   3.0859999999999999e-01  -8.7900000000000006e-02   3.6029000000000000e+00   4.2959999999999998e-01  -2.2839999999999999e-01   1.0520000000000000e-01   1.3317000000000001e+00   1.7790000000000000e-01   5.2236000000000002e+00   4.3350000000000000e-01   4.4259999999999999e-01   6.1899999999999997e-02
   1.7630000000000001e-01  -4.3999999999999997e-02   2.8309000000000002e+00   4.9650000000000000e-01  -2.6640000000000003e-01   5.7000000000000002e-02   1.5093000000000001e+00  -2.2200000000000001e-02   5.3106999999999998e+00   4.9130000000000001e-01   4.6189999999999998e-01   2.6499999999999999e-02
  -1.3230000000000000e-01   1.9789999999999999e-01   2.8309000000000002e+00   3.9140000000000003e-01  -2.5690000000000002e-01   7.4499999999999997e-02   1.2650999999999999e+00   2.0010000000000000e-01   6.4424999999999999e+00   4.6239999999999998e-01   3.7530000000000002e-01   6.6400000000000001e-02
   8.8200000000000001e-02  -1.0990000000000000e-01   3.0024000000000002e+00   4.7739999999999999e-01  -3.0449999999999999e-01   7.8899999999999998e-02   1.4427000000000001e+00   1.3339999999999999e-01   4.8754000000000000e+00   4.3350000000000000e-01   3.6559999999999998e-01   7.9600000000000004e-02
  -1.5429999999999999e-01   0.0000000000000000e+00   2.4876999999999998e+00   4.0100000000000002e-01  -2.5690000000000002e-01   4.8200000000000000e-02   1.2650999999999999e+00   2.8910000000000002e-01   4.8754000000000000e+00   4.4309999999999999e-01   4.1370000000000001e-01   6.6400000000000001e-02
   8.8200000000000001e-02  -2.1999999999999999e-02   2.7450999999999999e+00   3.9140000000000003e-01  -2.5690000000000002e-01   1.2280000000000001e-01   1.2873000000000001e+00   2.2239999999999999e-01   5.4847999999999999e+00   4.7199999999999998e-01   3.7530000000000002e-01   5.3100000000000001e-02
  -4.4100000000000000e-02   0.0000000000000000e+00   3.5171000000000001e+00   4.6779999999999999e-01  -3.2350000000000001e-01   1.5790000000000001e-01   1.3983000000000001e+00   1.1119999999999999e-01   5.3977000000000004e+00   4.5269999999999999e-01   3.2710000000000000e-01   2.6499999999999999e-02
   8.8200000000000001e-02  -2.1999999999999999e-02   2.5735000000000001e+00   4.2959999999999998e-01  -2.9499999999999998e-01   9.6500000000000002e-02   1.3983000000000001e+00   2.4460000000000001e-01   5.3977000000000004e+00   4.7199999999999998e-01   4.5219999999999999e-01   6.1899999999999997e-02
   8.8200000000000001e-02  -2.1999999999999999e-02   3.1739999999999999e+00   4.3919999999999998e-01  -3.3310000000000001e-01   1.0960000000000000e-01   1.4205000000000001e+00   1.7790000000000000e-01   6.0072000000000001e+00   4.6239999999999998e-01   3.9450000000000002e-01   8.4000000000000005e-02
   2.1999999999999999e-02  -2.4179999999999999e-01   2.4876999999999998e+00   5.2510000000000001e-01  -2.5690000000000002e-01   1.1840000000000001e-01   1.2650999999999999e+00   2.2239999999999999e-01   5.0495000000000001e+00   4.6239999999999998e-01   3.6559999999999998e-01   1.1940000000000001e-01
   6.6100000000000006e-02  -2.1999999999999999e-02   2.5735000000000001e+00   4.5829999999999999e-01  -2.1890000000000001e-01   1.2280000000000001e-01   1.2428999999999999e+00   4.4499999999999998e-02   5.3106999999999998e+00   4.9130000000000001e-01   3.5599999999999998e-01   7.0800000000000002e-02
   8.8200000000000001e-02   0.0000000000000000e+00   3.0882000000000001e+00   3.7240000000000001e-01  -3.2350000000000001e-01   1.0520000000000000e-01   1.2206999999999999e+00   2.2239999999999999e-01   5.4847999999999999e+00   5.2020000000000000e-01   4.2340000000000000e-01   7.9600000000000004e-02
  -1.7630000000000001e-01   2.1999999999999999e-02   2.9165999999999999e+00   4.1049999999999998e-01  -3.6159999999999998e-01   5.7000000000000002e-02   1.4427000000000001e+00   1.7790000000000000e-01   5.3977000000000004e+00   5.7799999999999996e-01   3.3679999999999999e-01   7.0800000000000002e-02
  -6.6100000000000006e-02  -4.3999999999999997e-02   2.0588000000000002e+00   4.2009999999999997e-01  -2.7600000000000002e-01   7.8899999999999998e-02   1.3761000000000001e+00   8.8900000000000007e-02   5.3106999999999998e+00   5.3939999999999999e-01   3.8490000000000002e-01   1.0170000000000000e-01
   6.6100000000000006e-02  -6.6000000000000003e-02   2.6593000000000000e+00   3.0549999999999999e-01  -3.2350000000000001e-01   1.4910000000000001e-01   1.3317000000000001e+00   1.5559999999999999e-01   5.4847999999999999e+00   4.9130000000000001e-01   3.8490000000000002e-01   1.7700000000000000e-02
   1.3230000000000000e-01  -6.6000000000000003e-02   2.7450999999999999e+00   4.2959999999999998e-01  -3.6159999999999998e-01   1.0520000000000000e-01   1.4871000000000001e+00   1.5559999999999999e-01   5.2236000000000002e+00   4.3350000000000000e-01   4.0410000000000001e-01   7.0800000000000002e-02
  -1.5429999999999999e-01   1.3189999999999999e-01   1.7157000000000000e+00   3.9140000000000003e-01  -1.7130000000000001e-01   5.2600000000000001e-02   1.3317000000000001e+00   1.3339999999999999e-01   5.6589000000000000e+00   4.4309999999999999e-01   3.8490000000000002e-01   8.8499999999999995e-02
  -2.1999999999999999e-02  -8.7900000000000006e-02   2.6593000000000000e+00   4.6779999999999999e-01  -3.3310000000000001e-01   4.8200000000000000e-02   1.5536000000000001e+00   1.1119999999999999e-01   5.6589000000000000e+00   5.0090000000000001e-01   3.9450000000000002e-01   3.5400000000000001e-02
  -2.1999999999999999e-02  -6.6000000000000003e-02   2.0588000000000002e+00   4.2959999999999998e-01  -2.3790000000000000e-01   1.3159999999999999e-01   1.3983000000000001e+00   3.1130000000000002e-01   5.1365999999999996e+00   5.3939999999999999e-01   4.6189999999999998e-01   8.8499999999999995e-02
  -2.1999999999999999e-02   2.6379999999999998e-01   2.2303999999999999e+00   4.0100000000000002e-01  -2.8549999999999998e-01   2.1899999999999999e-02   1.1540999999999999e+00   2.4460000000000001e-01   5.2236000000000002e+00   4.9130000000000001e-01   3.2710000000000000e-01   6.1899999999999997e-02
   4.4100000000000000e-02   8.7900000000000006e-02   3.3456000000000001e+00   4.3919999999999998e-01  -2.3790000000000000e-01   8.7700000000000000e-02   1.5315000000000001e+00   2.0010000000000000e-01   6.0941999999999998e+00   5.1049999999999995e-01   4.6189999999999998e-01   8.8000000000000005e-03
  -6.6100000000000006e-02  -1.7590000000000000e-01   2.8309000000000002e+00   4.2959999999999998e-01  -3.9010000000000000e-01   1.4910000000000001e-01   1.4427000000000001e+00   1.7790000000000000e-01   4.9623999999999997e+00   5.8760000000000001e-01   3.6559999999999998e-01   7.9600000000000004e-02
   6.6100000000000006e-02   4.3999999999999997e-02   3.2597999999999998e+00   2.9599999999999999e-01  -2.9499999999999998e-01   9.6500000000000002e-02   1.4205000000000001e+00   1.1119999999999999e-01   5.8330000000000002e+00   4.0460000000000002e-01   4.2340000000000000e-01   3.9800000000000002e-02
  -2.1999999999999999e-02  -8.7900000000000006e-02   2.9165999999999999e+00   4.2009999999999997e-01  -3.0449999999999999e-01   6.1400000000000003e-02   1.4871000000000001e+00   2.8910000000000002e-01   5.6589000000000000e+00   5.2020000000000000e-01   3.7530000000000002e-01   7.9600000000000004e-02
  -4.4100000000000000e-02  -3.5170000000000001e-01   2.4876999999999998e+00   4.1049999999999998e-01  -2.7600000000000002e-01   1.3159999999999999e-01   1.4649000000000001e+00   2.8910000000000002e-01   5.9200999999999997e+00   4.2380000000000001e-01   3.1750000000000000e-01   8.8000000000000005e-03
  -6.6100000000000006e-02  -1.9789999999999999e-01   3.2597999999999998e+00   4.6779999999999999e-01  -4.2820000000000003e-01   1.3159999999999999e-01   1.3317000000000001e+00   4.2249999999999999e-01   5.4847999999999999e+00   5.3939999999999999e-01   4.4259999999999999e-01   3.5400000000000001e-02
   0.0000000000000000e+00  -1.5390000000000001e-01   2.2303999999999999e+00   4.8690000000000000e-01  -2.9499999999999998e-01   8.3299999999999999e-02   1.4427000000000001e+00   4.8920000000000002e-01   5.3977000000000004e+00   4.0460000000000002e-01   3.2710000000000000e-01  -4.4000000000000003e-03
   4.4100000000000000e-02  -2.8580000000000000e-01   2.4876999999999998e+00   4.2959999999999998e-01  -3.0449999999999999e-01   1.0520000000000000e-01   1.5758000000000001e+00   1.1119999999999999e-01   5.7460000000000004e+00   4.3350000000000000e-01   2.9830000000000001e-01   1.3299999999999999e-02
  -1.1020000000000001e-01   0.0000000000000000e+00   3.0024000000000002e+00   4.4869999999999999e-01  -2.8549999999999998e-01   1.1840000000000001e-01   1.7090000000000001e+00   4.6689999999999998e-01   5.6589000000000000e+00   5.3939999999999999e-01   3.4639999999999999e-01   2.2100000000000002e-02
   2.1999999999999999e-02   2.1999999999999999e-02   2.3161999999999998e+00   4.2009999999999997e-01  -2.8549999999999998e-01   9.6500000000000002e-02   1.5315000000000001e+00   3.3350000000000002e-01   5.4847999999999999e+00   5.1049999999999995e-01   3.8490000000000002e-01   7.5200000000000003e-02
   2.1999999999999999e-02  -1.5390000000000001e-01   2.3161999999999998e+00   5.0600000000000001e-01  -2.5690000000000002e-01   9.6500000000000002e-02   1.3539000000000001e+00   3.3350000000000002e-01   5.8330000000000002e+00   5.1049999999999995e-01   3.8490000000000002e-01   2.2100000000000002e-02
  -1.1020000000000001e-01  -2.1980000000000000e-01   2.5735000000000001e+00   4.3919999999999998e-01  -3.1400000000000000e-01   8.7700000000000000e-02   1.5536000000000001e+00   2.8910000000000002e-01   5.3977000000000004e+00   5.3939999999999999e-01   3.3679999999999999e-01   4.4200000000000003e-02
  -1.5429999999999999e-01   0.0000000000000000e+00   1.7157000000000000e+00   5.1559999999999995e-01  -2.9499999999999998e-01   8.3299999999999999e-02   1.3983000000000001e+00   1.1119999999999999e-01   5.7460000000000004e+00   4.3350000000000000e-01   4.6189999999999998e-01   8.4000000000000005e-02
  -2.1999999999999999e-02  -4.3999999999999997e-02   2.6593000000000000e+00   5.0600000000000001e-01  -3.1400000000000000e-01   1.2720000000000001e-01   1.3317000000000001e+00   2.6679999999999998e-01   5.3106999999999998e+00   4.2380000000000001e-01   3.5599999999999998e-01   4.8700000000000000e-02
  -1.1020000000000001e-01  -1.0990000000000000e-01   3.1739999999999999e+00   3.1509999999999999e-01  -3.5210000000000002e-01   7.8899999999999998e-02   1.4205000000000001e+00   1.7790000000000000e-01   5.0495000000000001e+00   5.2020000000000000e-01   4.8110000000000003e-01   8.4000000000000005e-02
   0.0000000000000000e+00  -6.6000000000000003e-02   1.9730000000000001e+00   4.7739999999999999e-01  -3.6159999999999998e-01   1.0090000000000000e-01   1.3983000000000001e+00   3.1130000000000002e-01   6.3554000000000004e+00   4.8159999999999997e-01   3.8490000000000002e-01   3.9800000000000002e-02
   1.7630000000000001e-01   2.1999999999999999e-02   2.6593000000000000e+00   3.7240000000000001e-01  -2.4740000000000001e-01   6.1400000000000003e-02   1.3095000000000001e+00  -4.4499999999999998e-02   5.2236000000000002e+00   4.1420000000000001e-01   3.5599999999999998e-01   4.4200000000000003e-02
   4.4100000000000000e-02  -2.1999999999999999e-02   2.4018999999999999e+00   4.2009999999999997e-01  -2.5690000000000002e-01   4.8200000000000000e-02   1.3761000000000001e+00   3.5580000000000001e-01   5.6589000000000000e+00   4.9130000000000001e-01   4.2340000000000000e-01   7.5200000000000003e-02
   2.1999999999999999e-02  -1.0990000000000000e-01   2.9165999999999999e+00   4.2009999999999997e-01  -2.9499999999999998e-01   1.0960000000000000e-01   1.2873000000000001e+00   2.4460000000000001e-01   5.1365999999999996e+00   5.4910000000000003e-01   4.3300000000000000e-01   6.6400000000000001e-02
  -1.1020000000000001e-01  -1.3189999999999999e-01   3.4314000000000000e+00   4.2959999999999998e-01  -3.4260000000000002e-01   8.3299999999999999e-02   1.2428999999999999e+00   1.1119999999999999e-01   5.4847999999999999e+00   4.5269999999999999e-01   3.8490000000000002e-01   4.4200000000000003e-02
  -2.1999999999999999e-02  -2.8580000000000000e-01   2.4018999999999999e+00   3.8190000000000002e-01  -2.6640000000000003e-01   7.4499999999999997e-02   1.3539000000000001e+00   3.1130000000000002e-01   5.5719000000000003e+00   4.7199999999999998e-01   3.4639999999999999e-01   8.8499999999999995e-02
  -8.8200000000000001e-02  -1.0990000000000000e-01   2.2303999999999999e+00   4.1049999999999998e-01  -2.5690000000000002e-01   1.3589999999999999e-01   1.4205000000000001e+00   1.5559999999999999e-01   5.5719000000000003e+00   4.6239999999999998e-01   3.8490000000000002e-01   9.2899999999999996e-02
   0.0000000000000000e+00   0.0000000000000000e+00   3.4314000000000000e+00   3.6280000000000001e-01  -3.7109999999999999e-01   1.4030000000000001e-01   1.5758000000000001e+00  -6.6699999999999995e-02   5.7460000000000004e+00   4.3350000000000000e-01   3.6559999999999998e-01   9.7299999999999998e-02
   1.9839999999999999e-01   1.9789999999999999e-01   2.6593000000000000e+00   4.0100000000000002e-01  -3.0449999999999999e-01   9.6500000000000002e-02   1.4205000000000001e+00  -4.4499999999999998e-02   5.0495000000000001e+00   4.3350000000000000e-01   2.7900000000000003e-01   7.0800000000000002e-02
   0.0000000000000000e+00   0.0000000000000000e+00   2.5735000000000001e+00   3.8190000000000002e-01  -3.5210000000000002e-01   7.0199999999999999e-02   1.3095000000000001e+00   8.8900000000000007e-02   5.3977000000000004e+00   3.8529999999999998e-01   5.1000000000000001e-01   5.7500000000000002e-02
  -6.6100000000000006e-02  -8.7900000000000006e-02   3.1739999999999999e+00   3.5330000000000000e-01  -3.2350000000000001e-01   1.2720000000000001e-01   1.3095000000000001e+00   2.2239999999999999e-01   5.3977000000000004e+00   5.1049999999999995e-01   3.2710000000000000e-01   9.7299999999999998e-02
  -1.3230000000000000e-01  -2.1999999999999999e-02   2.1446000000000001e+00   4.4869999999999999e-01  -3.1400000000000000e-01   6.1400000000000003e-02   1.5315000000000001e+00   2.8910000000000002e-01   4.8754000000000000e+00   4.8159999999999997e-01   3.9450000000000002e-01   8.4000000000000005e-02
   2.1999999999999999e-02  -4.3999999999999997e-02   2.1446000000000001e+00   4.4869999999999999e-01  -3.2350000000000001e-01   1.0960000000000000e-01   1.4871000000000001e+00   1.5559999999999999e-01   4.9623999999999997e+00   5.0090000000000001e-01   3.7530000000000002e-01   1.0170000000000000e-01
  -1.7630000000000001e-01  -4.3999999999999997e-02   2.4876999999999998e+00   3.7240000000000001e-01  -3.7109999999999999e-01   8.7700000000000000e-02   1.3317000000000001e+00   2.0010000000000000e-01   5.3106999999999998e+00   5.2020000000000000e-01   4.2340000000000000e-01   6.6400000000000001e-02
   4.4100000000000000e-02  -6.6000000000000003e-02   2.9165999999999999e+00   5.4420000000000002e-01  -2.8549999999999998e-01   7.0199999999999999e-02   1.4205000000000001e+00   2.4460000000000001e-01   5.4847999999999999e+00   4.4309999999999999e-01   3.3679999999999999e-01   8.4000000000000005e-02
   2.1999999999999999e-02  -6.6000000000000003e-02   2.4018999999999999e+00   5.2510000000000001e-01  -3.0449999999999999e-01   1.0520000000000000e-01   1.3983000000000001e+00   2.6679999999999998e-01   6.0941999999999998e+00   4.3350000000000000e-01   4.3300000000000000e-01   8.8499999999999995e-02
   2.1999999999999999e-02  -2.8580000000000000e-01   3.0882000000000001e+00   3.4370000000000001e-01  -4.4719999999999999e-01   7.4499999999999997e-02   1.3983000000000001e+00   3.3350000000000002e-01   5.0495000000000001e+00   5.1049999999999995e-01   4.0410000000000001e-01   8.8499999999999995e-02
  -1.3230000000000000e-01  -6.6000000000000003e-02   2.9165999999999999e+00   4.9650000000000000e-01  -3.0449999999999999e-01   7.8899999999999998e-02   1.3983000000000001e+00  -2.2200000000000001e-02   5.9200999999999997e+00   3.8529999999999998e-01   3.6559999999999998e-01   8.8499999999999995e-02
   1.3230000000000000e-01  -2.1999999999999999e-02   3.1739999999999999e+00   3.5330000000000000e-01  -1.9030000000000000e-01   8.7700000000000000e-02   1.4871000000000001e+00   0.0000000000000000e+00   5.5719000000000003e+00   6.0690000000000000e-01   3.6559999999999998e-01   6.6400000000000001e-02
  -1.3230000000000000e-01  -4.3999999999999997e-02   3.1739999999999999e+00   5.1559999999999995e-01  -3.8059999999999999e-01   1.0090000000000000e-01   1.2650999999999999e+00   4.0020000000000000e-01   4.7882999999999996e+00   5.1049999999999995e-01   3.6559999999999998e-01   7.5200000000000003e-02
  -1.9839999999999999e-01   2.1999999999999999e-02   2.4018999999999999e+00   4.3919999999999998e-01  -3.2350000000000001e-01   1.1400000000000000e-01   1.4871000000000001e+00   3.1130000000000002e-01   5.0495000000000001e+00   4.7199999999999998e-01   3.7530000000000002e-01   6.6400000000000001e-02
   0.0000000000000000e+00  -1.5390000000000001e-01   2.8309000000000002e+00   4.1049999999999998e-01  -3.0449999999999999e-01   7.8899999999999998e-02   1.1762999999999999e+00   4.0020000000000000e-01   4.2659000000000002e+00   5.4910000000000003e-01   3.6559999999999998e-01   6.6400000000000001e-02
  -8.8200000000000001e-02   6.6000000000000003e-02   3.0024000000000002e+00   4.1049999999999998e-01  -2.3790000000000000e-01   9.6500000000000002e-02   1.4427000000000001e+00  -2.2200000000000001e-02   4.7012999999999998e+00   5.2020000000000000e-01   3.5599999999999998e-01   8.4000000000000005e-02
   1.1020000000000001e-01  -3.0780000000000002e-01   2.8309000000000002e+00   4.6779999999999999e-01  -2.3790000000000000e-01   3.0700000000000002e-02   1.3761000000000001e+00   4.4499999999999998e-02   5.0495000000000001e+00   5.1049999999999995e-01   3.8490000000000002e-01   3.5400000000000001e-02
   4.4100000000000000e-02   2.1999999999999999e-02   2.9165999999999999e+00   4.7739999999999999e-01  -2.4740000000000001e-01   8.3299999999999999e-02   1.3761000000000001e+00   1.7790000000000000e-01   5.0495000000000001e+00   4.7199999999999998e-01   4.1370000000000001e-01   1.1060000000000000e-01
   1.7630000000000001e-01  -2.1999999999999999e-02   1.9730000000000001e+00   5.2510000000000001e-01  -2.5690000000000002e-01   7.4499999999999997e-02   1.4649000000000001e+00   0.0000000000000000e+00   4.6142000000000003e+00   4.9130000000000001e-01   3.2710000000000000e-01   1.0170000000000000e-01
   2.6450000000000001e-01  -2.1999999999999999e-02   3.0882000000000001e+00   4.5829999999999999e-01  -2.8549999999999998e-01   7.0199999999999999e-02   1.4871000000000001e+00   2.0010000000000000e-01   5.8330000000000002e+00   5.5869999999999997e-01   4.3300000000000000e-01   5.7500000000000002e-02
  -4.4100000000000000e-02   4.3999999999999997e-02   2.5735000000000001e+00   5.4420000000000002e-01  -3.2350000000000001e-01   1.3589999999999999e-01   1.5536000000000001e+00   2.8910000000000002e-01   5.4847999999999999e+00   4.9130000000000001e-01   4.0410000000000001e-01   8.8499999999999995e-02
   0.0000000000000000e+00  -2.1999999999999999e-02   2.3161999999999998e+00   4.3919999999999998e-01  -1.9030000000000000e-01   3.9500000000000000e-02   1.3317000000000001e+00   1.7790000000000000e-01   5.0495000000000001e+00   4.7199999999999998e-01   3.4639999999999999e-01   8.8499999999999995e-02
  -2.1999999999999999e-02  -1.0990000000000000e-01   3.4314000000000000e+00   3.3420000000000000e-01  -2.9499999999999998e-01   8.3299999999999999e-02   1.4871000000000001e+00   1.1119999999999999e-01   4.8754000000000000e+00   5.1049999999999995e-01   4.9070000000000003e-01   7.5200000000000003e-02
  -1.1020000000000001e-01  -2.1980000000000000e-01   3.4314000000000000e+00   3.9140000000000003e-01  -4.2820000000000003e-01   9.6500000000000002e-02   1.4205000000000001e+00   3.7800000000000000e-01   6.0941999999999998e+00   5.0090000000000001e-01   3.8490000000000002e-01   3.9800000000000002e-02
   2.4249999999999999e-01  -4.3999999999999997e-02   2.8309000000000002e+00   4.0100000000000002e-01  -3.2350000000000001e-01   1.0090000000000000e-01   1.3539000000000001e+00   6.6699999999999995e-02   5.5719000000000003e+00   4.1420000000000001e-01   3.2710000000000000e-01   6.6400000000000001e-02
  -6.6100000000000006e-02  -1.0990000000000000e-01   2.4018999999999999e+00   4.8690000000000000e-01  -3.1400000000000000e-01   8.7700000000000000e-02   1.5093000000000001e+00   1.1119999999999999e-01   5.3106999999999998e+00   4.6239999999999998e-01   4.5219999999999999e-01   3.5400000000000001e-02
  -1.7630000000000001e-01   0.0000000000000000e+00   2.9165999999999999e+00   3.6280000000000001e-01  -2.7600000000000002e-01   5.2600000000000001e-02   1.5980000000000001e+00   2.4460000000000001e-01   5.7460000000000004e+00   5.0090000000000001e-01   4.3300000000000000e-01   3.9800000000000002e-02
   1.9839999999999999e-01   0.0000000000000000e+00   2.6593000000000000e+00   4.1049999999999998e-01  -2.1890000000000001e-01   7.4499999999999997e-02   1.2428999999999999e+00   2.8910000000000002e-01   5.2236000000000002e+00   4.5269999999999999e-01   4.3300000000000000e-01   6.6400000000000001e-02
   1.5429999999999999e-01  -1.7590000000000000e-01   2.9165999999999999e+00   4.4869999999999999e-01  -3.3310000000000001e-01   9.6500000000000002e-02   1.4649000000000001e+00   8.8900000000000007e-02   5.4847999999999999e+00   4.6239999999999998e-01   3.6559999999999998e-01   6.1899999999999997e-02
   2.1999999999999999e-02  -2.4179999999999999e-01   2.6593000000000000e+00   4.4869999999999999e-01  -3.4260000000000002e-01   1.1400000000000000e-01   1.5536000000000001e+00   6.6699999999999995e-02   5.4847999999999999e+00   4.0460000000000002e-01   3.8490000000000002e-01   4.4200000000000003e-02
   1.5429999999999999e-01   1.5390000000000001e-01   2.8309000000000002e+00   4.3919999999999998e-01  -2.4740000000000001e-01   1.2280000000000001e-01   1.3761000000000001e+00   8.8900000000000007e-02   5.4847999999999999e+00   5.2020000000000000e-01   3.8490000000000002e-01   1.0620000000000000e-01
   1.1020000000000001e-01  -8.7900000000000006e-02   3.2597999999999998e+00   4.3919999999999998e-01  -3.4260000000000002e-01   1.0090000000000000e-01   1.2650999999999999e+00   2.0010000000000000e-01   5.2236000000000002e+00   4.5269999999999999e-01   3.3679999999999999e-01   7.5200000000000003e-02
   2.1999999999999999e-02  -1.7590000000000000e-01   3.0024000000000002e+00   3.5330000000000000e-01  -2.5690000000000002e-01   1.5350000000000000e-01   1.4871000000000001e+00   1.3339999999999999e-01   5.3106999999999998e+00   5.2980000000000005e-01   4.3300000000000000e-01   6.6400000000000001e-02
   8.8200000000000001e-02  -8.7900000000000006e-02   3.1739999999999999e+00   5.0600000000000001e-01  -3.3310000000000001e-01   9.2100000000000001e-02   1.4427000000000001e+00   1.1119999999999999e-01   5.2236000000000002e+00   4.0460000000000002e-01   4.3300000000000000e-01   7.0800000000000002e-02
   4.4100000000000000e-02  -1.0990000000000000e-01   2.4018999999999999e+00   4.2959999999999998e-01  -2.7600000000000002e-01   1.0520000000000000e-01   1.3761000000000001e+00   6.6699999999999995e-02   5.3977000000000004e+00   4.6239999999999998e-01   3.9450000000000002e-01   6.1899999999999997e-02
   0.0000000000000000e+00  -1.0990000000000000e-01   2.7450999999999999e+00   3.3420000000000000e-01  -3.3310000000000001e-01   5.7000000000000002e-02   1.4871000000000001e+00   1.3339999999999999e-01   4.6142000000000003e+00   4.5269999999999999e-01   3.8490000000000002e-01   7.0800000000000002e-02
   2.1999999999999999e-02   0.0000000000000000e+00   1.9730000000000001e+00   4.5829999999999999e-01  -2.8549999999999998e-01   9.2100000000000001e-02   1.3317000000000001e+00   8.8900000000000007e-02   5.9200999999999997e+00   4.7199999999999998e-01   3.8490000000000002e-01   5.7500000000000002e-02
   4.4100000000000000e-02   6.6000000000000003e-02   2.7450999999999999e+00   5.0600000000000001e-01  -3.4260000000000002e-01   8.3299999999999999e-02   1.4205000000000001e+00   1.3339999999999999e-01   5.3977000000000004e+00   5.0090000000000001e-01   3.5599999999999998e-01   7.0800000000000002e-02
   1.1020000000000001e-01   6.6000000000000003e-02   3.0882000000000001e+00   4.0100000000000002e-01  -3.2350000000000001e-01   5.2600000000000001e-02   1.3095000000000001e+00   2.8910000000000002e-01   5.1365999999999996e+00   4.2380000000000001e-01   3.4639999999999999e-01   3.5400000000000001e-02
   8.8200000000000001e-02   2.1999999999999999e-02   2.4876999999999998e+00   4.4869999999999999e-01  -3.0449999999999999e-01   7.0199999999999999e-02   1.5093000000000001e+00   8.8900000000000007e-02   5.7460000000000004e+00   5.0090000000000001e-01   3.1750000000000000e-01   7.9600000000000004e-02
   0.0000000000000000e+00  -2.1999999999999999e-02   3.6029000000000000e+00   4.2959999999999998e-01  -2.6640000000000003e-01   1.1840000000000001e-01   1.2206999999999999e+00   3.5580000000000001e-01   5.2236000000000002e+00   4.7199999999999998e-01   3.6559999999999998e-01   9.2899999999999996e-02
   1.7630000000000001e-01  -4.3999999999999997e-02   3.6029000000000000e+00   4.2959999999999998e-01  -3.3310000000000001e-01   6.1400000000000003e-02   1.3317000000000001e+00   2.2239999999999999e-01   5.5719000000000003e+00   5.8760000000000001e-01   3.2710000000000000e-01   1.0170000000000000e-01
   0.0000000000000000e+00  -2.1980000000000000e-01   2.8309000000000002e+00   4.2009999999999997e-01  -2.6640000000000003e-01   1.2720000000000001e-01   1.2650999999999999e+00   2.2239999999999999e-01   4.7012999999999998e+00   4.0460000000000002e-01   3.3679999999999999e-01   6.1899999999999997e-02
   6.6100000000000006e-02  -6.6000000000000003e-02   2.5735000000000001e+00   3.5330000000000000e-01  -2.5690000000000002e-01   1.2280000000000001e-01   1.3539000000000001e+00   2.8910000000000002e-01   4.9623999999999997e+00   4.8159999999999997e-01   4.5219999999999999e-01   8.8499999999999995e-02
   8.8200000000000001e-02   1.9789999999999999e-01   2.3161999999999998e+00   3.8190000000000002e-01  -3.0449999999999999e-01   8.7700000000000000e-02   1.3539000000000001e+00   6.6699999999999995e-02   5.4847999999999999e+00   4.2380000000000001e-01   4.2340000000000000e-01   7.0800000000000002e-02
   1.7630000000000001e-01  -1.5390000000000001e-01   2.6593000000000000e+00   4.4869999999999999e-01  -2.7600000000000002e-01   1.0090000000000000e-01   1.3317000000000001e+00   3.1130000000000002e-01   6.1813000000000002e+00   4.2380000000000001e-01   4.3300000000000000e-01   6.1899999999999997e-02
  -6.6100000000000006e-02   1.5390000000000001e-01   2.5735000000000001e+00   4.3919999999999998e-01  -2.8549999999999998e-01   8.3299999999999999e-02   1.3761000000000001e+00   2.8910000000000002e-01   5.3977000000000004e+00   5.5869999999999997e-01   3.8490000000000002e-01   8.8499999999999995e-02
   1.9839999999999999e-01  -4.3999999999999997e-02   2.5735000000000001e+00   4.5829999999999999e-01  -3.2350000000000001e-01   1.0520000000000000e-01   1.3539000000000001e+00   8.8900000000000007e-02   5.5719000000000003e+00   5.3939999999999999e-01   3.4639999999999999e-01   6.1899999999999997e-02
  -8.8200000000000001e-02   1.5390000000000001e-01   2.7450999999999999e+00   4.3919999999999998e-01  -2.2839999999999999e-01   7.8899999999999998e-02   1.3983000000000001e+00   2.0010000000000000e-01   5.3977000000000004e+00   4.7199999999999998e-01   3.7530000000000002e-01   3.1000000000000000e-02
  -6.6100000000000006e-02  -4.3999999999999997e-02   3.0882000000000001e+00   4.5829999999999999e-01  -2.8549999999999998e-01   1.2720000000000001e-01   1.3317000000000001e+00   1.3339999999999999e-01   5.5719000000000003e+00   3.8529999999999998e-01   3.9450000000000002e-01   7.5200000000000003e-02
  -8.8200000000000001e-02  -1.3189999999999999e-01   2.4876999999999998e+00   5.0600000000000001e-01  -2.9499999999999998e-01   4.8200000000000000e-02   1.2428999999999999e+00   0.0000000000000000e+00   4.8754000000000000e+00   4.6239999999999998e-01   3.2710000000000000e-01   1.3270000000000001e-01
  -6.6100000000000006e-02  -1.9789999999999999e-01   2.3161999999999998e+00   4.3919999999999998e-01  -2.3790000000000000e-01   1.0090000000000000e-01   1.4649000000000001e+00   2.0010000000000000e-01   5.0495000000000001e+00   4.3350000000000000e-01   4.2340000000000000e-01   7.5200000000000003e-02
  -4.4100000000000000e-02  -2.8580000000000000e-01   3.1739999999999999e+00   3.1509999999999999e-01  -2.9499999999999998e-01   8.7700000000000000e-02   1.5093000000000001e+00   8.8900000000000007e-02   5.3977000000000004e+00   5.2980000000000005e-01   4.0410000000000001e-01   6.6400000000000001e-02
  -4.4100000000000000e-02  -1.0990000000000000e-01   3.1739999999999999e+00   3.4370000000000001e-01  -3.6159999999999998e-01   5.7000000000000002e-02   1.5315000000000001e+00   3.1130000000000002e-01   5.3106999999999998e+00   5.2980000000000005e-01   4.2340000000000000e-01   4.8700000000000000e-02
  -1.1020000000000001e-01  -4.3999999999999997e-02   2.4018999999999999e+00   4.0100000000000002e-01  -2.7600000000000002e-01   4.8200000000000000e-02   1.2428999999999999e+00   1.3339999999999999e-01   5.2236000000000002e+00   5.1049999999999995e-01   4.2340000000000000e-01   7.9600000000000004e-02
  -1.1020000000000001e-01  -1.0990000000000000e-01   3.3456000000000001e+00   3.4370000000000001e-01  -2.9499999999999998e-01   9.6500000000000002e-02   1.4205000000000001e+00   4.4499999999999998e-02   4.7012999999999998e+00   4.4309999999999999e-01   3.9450000000000002e-01   5.7500000000000002e-02
   2.4249999999999999e-01  -1.0990000000000000e-01   2.5735000000000001e+00   3.8190000000000002e-01  -3.0449999999999999e-01   9.6500000000000002e-02   1.2206999999999999e+00   3.7800000000000000e-01   5.0495000000000001e+00   5.1049999999999995e-01   4.2340000000000000e-01   6.6400000000000001e-02
  -6.6100000000000006e-02  -8.7900000000000006e-02   2.4876999999999998e+00   3.9140000000000003e-01  -2.8549999999999998e-01   1.3159999999999999e-01   1.3983000000000001e+00   2.4460000000000001e-01   5.3977000000000004e+00   5.1049999999999995e-01   4.0410000000000001e-01   9.7299999999999998e-02
  -2.1999999999999999e-02  -4.3999999999999997e-02   3.3456000000000001e+00   3.5330000000000000e-01  -2.6640000000000003e-01   8.3299999999999999e-02   1.3761000000000001e+00   6.6699999999999995e-02   4.8754000000000000e+00   4.7199999999999998e-01   3.9450000000000002e-01   5.3100000000000001e-02
  -4.4100000000000000e-02   2.1999999999999999e-02   3.0882000000000001e+00   5.4420000000000002e-01  -2.7600000000000002e-01   1.3589999999999999e-01   1.3539000000000001e+00   6.6699999999999995e-02   5.8330000000000002e+00   4.5269999999999999e-01   4.1370000000000001e-01   8.4000000000000005e-02
   1.3230000000000000e-01  -1.5390000000000001e-01   2.7450999999999999e+00   4.2009999999999997e-01  -2.8549999999999998e-01   8.7700000000000000e-02   1.4205000000000001e+00   2.0010000000000000e-01   5.4847999999999999e+00   4.7199999999999998e-01   2.8870000000000001e-01   8.8499999999999995e-02
   8.8200000000000001e-02  -4.3999999999999997e-02   2.9165999999999999e+00   3.3420000000000000e-01  -2.2839999999999999e-01   1.2280000000000001e-01   1.5536000000000001e+00   4.2249999999999999e-01   5.1365999999999996e+00   4.7199999999999998e-01   4.3300000000000000e-01   7.0800000000000002e-02
   8.8200000000000001e-02  -1.7590000000000000e-01   3.0882000000000001e+00   3.8190000000000002e-01  -3.9970000000000000e-01   1.3159999999999999e-01   1.2428999999999999e+00   1.5559999999999999e-01   5.4847999999999999e+00   5.0090000000000001e-01   3.8490000000000002e-01   7.5200000000000003e-02
   8.8200000000000001e-02  -3.7369999999999998e-01   3.3456000000000001e+00   3.6280000000000001e-01  -2.5690000000000002e-01   1.3589999999999999e-01   1.3539000000000001e+00   2.0010000000000000e-01   5.9200999999999997e+00   4.6239999999999998e-01   3.4639999999999999e-01   6.1899999999999997e-02
