# Supplementary material for: Footwear and Foam Surface Alter Gait Initiation of Typical Subjects
Source: PLoS One. 2015 Aug 13;10(8):e0135821. doi: 10.1371/journal.pone.0135821 (PMC4536224; doi:10.1371/journal.pone.0135821)
Supplement: S1 Dataset — (ZIP) [file pone.0135821.s001.zip › 6_shod_av1_01.txt]

   1.8030500000000000e+01   4.3969999999999998e-01   2.9260849999999999e+02   2.4393699999999999e+01   3.4256999999999998e+01  -3.1354000000000002e+00  -1.8244199999999999e+01  -3.8245000000000000e+00   3.5285500000000002e+02   2.1731600000000000e+01  -3.3273000000000003e+01   2.7160000000000002e+00
   1.7809999999999999e+01   5.9360000000000002e-01   2.9115019999999998e+02   2.4298300000000001e+01   3.4085700000000003e+01  -3.1880999999999999e+00  -1.7467400000000001e+01  -2.8906000000000001e+00   3.5241969999999998e+02   2.1789400000000001e+01  -3.3311500000000002e+01   2.7778999999999998e+00
   1.7876200000000001e+01   2.8580000000000000e-01   2.8986340000000001e+02   2.3992699999999999e+01   3.3828800000000001e+01  -3.1046999999999998e+00  -1.8222000000000001e+01  -2.4237000000000002e+00   3.5337729999999999e+02   2.1847200000000001e+01  -3.3273000000000003e+01   2.8310000000000000e+00
   1.7809999999999999e+01   2.4179999999999999e-01   2.8823349999999999e+02   2.4116900000000001e+01   3.3733600000000003e+01  -3.1004000000000000e+00  -1.8665900000000001e+01  -4.0914000000000001e+00   3.5416090000000003e+02   2.1712299999999999e+01  -3.3234499999999997e+01   2.8132999999999999e+00
   1.7479399999999998e+01   3.0780000000000002e-01   2.8540269999999998e+02   2.3830400000000001e+01   3.3457700000000003e+01  -3.1179000000000001e+00  -1.8466200000000001e+01  -3.6465999999999998e+00   3.5468320000000000e+02   2.1779699999999998e+01  -3.3378900000000002e+01   2.7513999999999998e+00
   1.7391200000000001e+01   3.7369999999999998e-01   2.8368700000000001e+02   2.3668099999999999e+01   3.3162700000000001e+01  -3.1135000000000002e+00  -1.7756000000000000e+01  -2.9350999999999998e+00   3.5555380000000002e+02   2.2010899999999999e+01  -3.3494300000000003e+01   2.7824000000000000e+00
   1.6928400000000000e+01   6.8149999999999999e-01   2.7965510000000000e+02   2.3544000000000000e+01   3.2762999999999998e+01  -3.0916000000000001e+00  -1.8332999999999998e+01  -3.7355999999999998e+00   3.5746920000000000e+02   2.1933900000000001e+01  -3.3580900000000000e+01   2.8576000000000001e+00
   1.6818100000000001e+01   5.4959999999999998e-01   2.7699579999999997e+02   2.3343499999999999e+01   3.2468000000000004e+01  -3.1223000000000001e+00  -1.9132000000000001e+01  -3.8022999999999998e+00   3.5886210000000000e+02   2.1808599999999998e+01  -3.3715600000000002e+01   2.8531000000000000e+00
   1.6663900000000002e+01   5.2759999999999996e-01   2.7322140000000002e+02   2.3028400000000001e+01   3.1982700000000001e+01  -3.0125999999999999e+00  -1.8843499999999999e+01  -3.5131999999999999e+00   3.6051630000000000e+02   2.1914600000000000e+01  -3.3975400000000000e+01   2.7955999999999999e+00
   1.6267099999999999e+01   4.3999999999999997e-02   2.6884640000000002e+02   2.2637000000000000e+01   3.1535499999999999e+01  -2.9775999999999998e+00  -1.8776900000000001e+01  -4.1135999999999999e+00   3.6121269999999998e+02   2.1856800000000000e+01  -3.4216000000000001e+01   2.7425999999999999e+00
   1.5848300000000000e+01  -3.7369999999999998e-01   2.6498610000000002e+02   2.2102300000000000e+01   3.0954999999999998e+01  -2.8811000000000000e+00  -1.9420600000000000e+01  -3.9802000000000000e+00   3.6399869999999999e+02   2.1914600000000000e+01  -3.4360300000000002e+01   2.7955999999999999e+00
   1.5429500000000001e+01  -5.9360000000000002e-01   2.5829500000000002e+02   2.1462700000000002e+01   3.0336500000000001e+01  -2.8504000000000000e+00  -2.0108599999999999e+01  -4.1581000000000001e+00   3.6661050000000000e+02   2.1981999999999999e+01  -3.4485399999999998e+01   2.8001000000000000e+00
   1.4569800000000001e+01  -1.4069000000000000e+00   2.5374840000000000e+02   2.0975700000000000e+01   2.9746500000000001e+01  -2.7450999999999999e+00  -2.0064200000000000e+01  -4.8696000000000002e+00   3.6852580000000000e+02   2.1905000000000001e+01  -3.4706699999999998e+01   2.7778999999999998e+00
   1.3864500000000000e+01  -1.5388999999999999e+00   2.4817250000000001e+02   2.0488800000000001e+01   2.9232600000000001e+01  -2.5829000000000000e+00  -1.9775700000000001e+01  -4.2469999999999999e+00   3.7035410000000002e+02   2.1808599999999998e+01  -3.4956899999999997e+01   2.7204000000000002e+00
   1.3357500000000000e+01  -1.6268000000000000e+00   2.4431219999999999e+02   1.9963699999999999e+01   2.8709299999999999e+01  -2.6267000000000000e+00  -2.0863199999999999e+01  -4.8029000000000002e+00   3.7409769999999997e+02   2.1876100000000001e+01  -3.5139699999999998e+01   2.7027000000000001e+00
   1.2872600000000000e+01  -1.4289000000000001e+00   2.3865049999999999e+02   1.9572299999999998e+01   2.8242999999999999e+01  -2.5916999999999999e+00  -2.1861999999999998e+01  -5.2253999999999996e+00   3.7670949999999999e+02   2.1943500000000000e+01  -3.5466799999999999e+01   2.7248999999999999e+00
   1.2453799999999999e+01  -1.1651000000000000e+00   2.3556229999999999e+02   1.9028099999999998e+01   2.7862400000000001e+01  -2.6179999999999999e+00  -2.2239300000000000e+01  -5.1142000000000003e+00   3.8123660000000001e+02   2.1924199999999999e+01  -3.5774700000000003e+01   2.6674000000000002e+00
   1.1902799999999999e+01  -1.0112000000000001e+00   2.3101570000000001e+02   1.8503000000000000e+01   2.7386600000000001e+01  -2.5829000000000000e+00  -2.2638800000000000e+01  -5.3365999999999998e+00   3.8463189999999997e+02   2.1856800000000000e+01  -3.6130800000000001e+01   2.6143000000000001e+00
   1.1638199999999999e+01  -9.8929999999999996e-01   2.2758439999999999e+02   1.8092400000000001e+01   2.6901299999999999e+01  -2.5083000000000002e+00  -2.3881799999999998e+01  -5.6256000000000004e+00   3.8733080000000001e+02   2.1866399999999999e+01  -3.6419400000000003e+01   2.6187000000000000e+00
   1.1351699999999999e+01  -7.9139999999999999e-01   2.2398150000000001e+02   1.7538699999999999e+01   2.6501600000000000e+01  -2.4777000000000000e+00  -2.4769600000000001e+01  -5.8924000000000003e+00   3.9420859999999999e+02   2.1789400000000001e+01  -3.6631100000000004e+01   2.5434999999999999e+00
   1.0778600000000001e+01  -1.0331999999999999e+00   2.1986380000000000e+02   1.6927600000000002e+01   2.6254200000000001e+01  -2.3767999999999998e+00  -2.6323200000000000e+01  -6.3372000000000002e+00   3.9751679999999999e+02   2.1779699999999998e+01  -3.7112200000000001e+01   2.5699999999999998e+00
   1.0712500000000000e+01  -1.5828000000000000e+00   2.1600360000000001e+02   1.6469400000000000e+01   2.6016300000000001e+01  -2.3329000000000000e+00  -2.6989000000000001e+01  -6.3593999999999999e+00   4.0152159999999998e+02   2.1683399999999999e+01  -3.7362400000000001e+01   2.4196000000000000e+00
   1.0514099999999999e+01  -1.7366999999999999e+00   2.1343010000000001e+02   1.5715100000000000e+01   2.5569099999999999e+01  -2.1970000000000001e+00  -2.8276399999999999e+01  -6.3372000000000002e+00   4.0587459999999999e+02   2.1654499999999999e+01  -3.7612600000000000e+01   2.3887000000000000e+00
   1.0359800000000000e+01  -1.8686000000000000e+00   2.0991290000000001e+02   1.5228199999999999e+01   2.5302600000000002e+01  -2.0567000000000002e+00  -2.9896599999999999e+01  -7.1821000000000002e+00   4.1083710000000002e+02   2.1558199999999999e+01  -3.7824199999999998e+01   2.3311999999999999e+00
   1.0315700000000000e+01  -2.1983999999999999e+00   2.0751100000000000e+02   1.4731700000000000e+01   2.5093299999999999e+01  -2.1356000000000002e+00  -3.1050699999999999e+01  -7.6935000000000002e+00   4.1458060000000000e+02   2.1442599999999999e+01  -3.8064799999999998e+01   2.2559999999999998e+00
   1.0271599999999999e+01  -2.2643000000000000e+00   2.0442280000000000e+02   1.4273400000000001e+01   2.4922000000000001e+01  -2.0960999999999999e+00  -3.2404600000000002e+01  -8.0715000000000003e+00   4.1727949999999998e+02   2.1298100000000002e+01  -3.8141800000000003e+01   2.1410000000000000e+00
   1.0536099999999999e+01  -2.3521999999999998e+00   2.0296440000000001e+02   1.3843800000000000e+01   2.4522300000000001e+01  -1.9953000000000001e+00  -3.3492199999999997e+01  -8.6496999999999993e+00   4.2128429999999997e+02   2.1086200000000002e+01  -3.8372700000000002e+01   2.0746000000000002e+00
   1.0293699999999999e+01  -2.2643000000000000e+00   2.0133449999999999e+02   1.3547800000000001e+01   2.4550899999999999e+01  -2.0040000000000000e+00  -3.4735100000000003e+01  -9.6280000000000001e+00   4.2293840000000000e+02   2.0816500000000001e+01  -3.8478499999999997e+01   1.9419000000000000e+00
   1.0668400000000000e+01  -2.3521999999999998e+00   1.9961890000000000e+02   1.3118200000000000e+01   2.4293900000000001e+01  -2.0084000000000000e+00  -3.5134599999999999e+01  -1.0339600000000001e+01   4.2581139999999999e+02   2.0344500000000000e+01  -3.8642099999999999e+01   1.8091999999999999e+00
   1.0844700000000000e+01  -2.3302999999999998e+00   1.9841790000000000e+02   1.2726800000000001e+01   2.4056000000000001e+01  -1.9470000000000001e+00  -3.5689500000000002e+01  -1.1429100000000000e+01   4.2737849999999997e+02   1.9997699999999998e+01  -3.8728700000000003e+01   1.6898000000000000e+00
   1.0734500000000001e+01  -1.9126000000000001e+00   1.9601589999999999e+02   1.2449900000000000e+01   2.3846699999999998e+01  -1.9514000000000000e+00  -3.6310899999999997e+01  -1.2407500000000001e+01   4.2938090000000000e+02   1.9622000000000000e+01  -3.8950000000000003e+01   1.5791999999999999e+00
   1.0734500000000001e+01  -1.5168999999999999e+00   1.9481500000000000e+02   1.2220700000000001e+01   2.3675400000000000e+01  -2.0522999999999998e+00  -3.6821399999999997e+01  -1.3385899999999999e+01   4.3251499999999999e+02   1.9236699999999999e+01  -3.9103999999999999e+01   1.4819000000000000e+00
   1.0646300000000000e+01  -1.3410000000000000e+00   1.9241300000000001e+02   1.1896100000000001e+01   2.3494599999999998e+01  -2.0522999999999998e+00  -3.7109900000000003e+01  -1.4297499999999999e+01   4.3547510000000000e+02   1.8841699999999999e+01  -3.9411900000000003e+01   1.3314999999999999e+00
   1.0602300000000000e+01  -1.1651000000000000e+00   1.9061160000000001e+02   1.1619199999999999e+01   2.3228200000000001e+01  -2.0434999999999999e+00  -3.7176499999999997e+01  -1.5164700000000000e+01   4.3782569999999998e+02   1.8610600000000002e+01  -3.9594700000000003e+01   1.2518000000000000e+00
   1.0315700000000000e+01  -7.2550000000000003e-01   1.8889590000000001e+02   1.1485600000000000e+01   2.3123500000000000e+01  -2.0874000000000001e+00  -3.7820200000000000e+01  -1.5742800000000001e+01   4.4052460000000002e+02   1.8186699999999998e+01  -3.9844900000000003e+01   1.1191000000000000e+00
   1.0492100000000001e+01  -4.3969999999999998e-01   1.8700870000000000e+02   1.1313700000000001e+01   2.3009300000000000e+01  -2.1137000000000001e+00  -3.7775799999999997e+01  -1.6543299999999999e+01   4.4304930000000002e+02   1.7888100000000001e+01  -4.0152799999999999e+01   1.0350999999999999e+00
   1.0161400000000000e+01  -2.4179999999999999e-01   1.8555029999999999e+02   1.1103700000000000e+01   2.2799900000000001e+01  -2.1049000000000002e+00  -3.8197499999999998e+01  -1.7610600000000002e+01   4.4609640000000002e+02   1.7560600000000001e+01  -4.0297100000000000e+01   9.2449999999999999e-01
   1.0073300000000000e+01   2.1999999999999999e-02   1.8434940000000000e+02   1.0960500000000000e+01   2.2714300000000001e+01  -2.1970000000000001e+00  -3.8197499999999998e+01  -1.8122100000000000e+01   4.4844709999999998e+02   1.7252300000000002e+01  -4.0576099999999997e+01   8.7580000000000002e-01
   9.3018000000000001e+00   6.5949999999999998e-01   1.8314840000000001e+02   1.0855499999999999e+01   2.2628699999999998e+01  -2.1751000000000000e+00  -3.8819000000000003e+01  -1.8700199999999999e+01   4.5097179999999997e+02   1.6992200000000000e+01  -4.0797400000000003e+01   7.9179999999999995e-01
   9.0373000000000001e+00   8.7929999999999997e-01   1.8211900000000000e+02   1.0721800000000000e+01   2.2590599999999998e+01  -2.2496000000000000e+00  -3.9373800000000003e+01  -1.9722999999999999e+01   4.5314830000000001e+02   1.6674399999999999e+01  -4.1037999999999997e+01   7.4760000000000004e-01
   8.6184999999999992e+00   1.0992000000000000e+00   1.8186160000000001e+02   1.0607200000000001e+01   2.2485900000000001e+01  -2.2452000000000001e+00  -3.9728900000000003e+01  -2.0100999999999999e+01   4.5541190000000000e+02   1.6501000000000001e+01  -4.1230400000000003e+01   6.9010000000000005e-01
   8.4420999999999999e+00   1.2969999999999999e+00   1.8126110000000000e+02   1.0683600000000000e+01   2.2628699999999998e+01  -2.2452000000000001e+00  -3.9906500000000001e+01  -2.0456800000000001e+01   4.5819779999999997e+02   1.6549099999999999e+01  -4.1336300000000001e+01   6.5910000000000002e-01
   8.0673999999999992e+00   1.4289000000000001e+00   1.8194739999999999e+02   1.0569000000000001e+01   2.2600100000000001e+01  -2.1838000000000002e+00  -4.0350400000000000e+01  -2.0123300000000000e+01   4.5924250000000001e+02   1.6462399999999999e+01  -4.1422899999999998e+01   6.4139999999999997e-01
   7.9131000000000000e+00   1.0331999999999999e+00   1.8186160000000001e+02   1.0530799999999999e+01   2.2562000000000001e+01  -2.1838000000000002e+00  -4.0527999999999999e+01  -1.9878699999999998e+01   4.6072250000000003e+02   1.6510600000000000e+01  -4.1557600000000001e+01   6.7679999999999996e-01
   7.8029000000000002e+00   1.3850000000000000e+00   1.8169010000000000e+02   1.0454499999999999e+01   2.2790400000000002e+01  -2.1663000000000001e+00  -4.0883099999999999e+01  -2.0301200000000001e+01   4.6080959999999999e+02   1.6423900000000000e+01  -4.1615299999999998e+01   6.9889999999999997e-01
   7.4501999999999997e+00   1.2531000000000001e+00   1.8297680000000000e+02   1.0578600000000000e+01   2.2828499999999998e+01  -2.1400000000000001e+00  -4.0994100000000003e+01  -2.0100999999999999e+01   4.6159309999999999e+02   1.6452800000000000e+01  -4.1605699999999999e+01   6.6790000000000005e-01
   7.4943000000000000e+00   9.8929999999999996e-01   1.8331989999999999e+02   1.0483100000000000e+01   2.2952200000000001e+01  -2.0830000000000002e+00  -4.1504500000000000e+01  -1.9923200000000001e+01   4.6246379999999999e+02   1.6462399999999999e+01  -4.1548000000000002e+01   6.9889999999999997e-01
   7.5605000000000002e+00   7.6939999999999997e-01   1.8452090000000001e+02   1.0454499999999999e+01   2.3075900000000001e+01  -2.0434999999999999e+00  -4.1748699999999999e+01  -2.0234500000000001e+01   4.6246379999999999e+02   1.6443200000000001e+01  -4.1538300000000000e+01   7.2099999999999997e-01
   7.5164000000000000e+00   6.1550000000000005e-01   1.8572190000000001e+02   1.0521300000000000e+01   2.3256699999999999e+01  -1.9821000000000000e+00  -4.1904000000000003e+01  -2.0612500000000001e+01   4.6350850000000003e+02   1.6472100000000001e+01  -4.1567200000000000e+01   7.2540000000000004e-01
   7.4943000000000000e+00   2.6379999999999998e-01   1.8692290000000000e+02   1.0406700000000001e+01   2.3342300000000002e+01  -1.9382999999999999e+00  -4.1992800000000003e+01  -2.0412299999999998e+01   4.6263790000000000e+02   1.6529900000000001e+01  -4.1586500000000001e+01   6.9450000000000001e-01
   7.7146999999999997e+00   1.9789999999999999e-01   1.8752340000000001e+02   1.0464000000000000e+01   2.3494599999999998e+01  -1.9558000000000000e+00  -4.2103800000000000e+01  -2.0723600000000001e+01   4.6281200000000001e+02   1.6395000000000000e+01  -4.1605699999999999e+01   7.1220000000000006e-01
   7.6265999999999998e+00  -1.3189999999999999e-01   1.8838120000000001e+02   1.0635899999999999e+01   2.3599299999999999e+01  -1.7891999999999999e+00  -4.2192599999999999e+01  -2.0901499999999999e+01   4.6333440000000002e+02   1.6356500000000000e+01  -4.1528700000000001e+01   6.5910000000000002e-01
   8.1114999999999995e+00  -4.1770000000000002e-01   1.9086890000000000e+02   1.0464000000000000e+01   2.3941800000000001e+01  -1.8067000000000000e+00  -4.2103800000000000e+01  -2.1057200000000002e+01   4.6220260000000002e+02   1.6375699999999998e+01  -4.1499899999999997e+01   6.7679999999999996e-01
   8.2658000000000005e+00  -5.2759999999999996e-01   1.9232720000000000e+02   1.0569000000000001e+01   2.4075099999999999e+01  -1.7101999999999999e+00  -4.2214799999999997e+01  -2.1412900000000000e+01   4.6255079999999998e+02   1.6308299999999999e+01  -4.1432499999999997e+01   6.7240000000000000e-01
   8.6625999999999994e+00  -8.3540000000000003e-01   1.9584440000000001e+02   1.0616800000000000e+01   2.4389099999999999e+01  -1.6752000000000000e+00  -4.2569899999999997e+01  -2.1590800000000002e+01   4.6228960000000001e+02   1.6317900000000002e+01  -4.1374800000000000e+01   6.5910000000000002e-01
   8.7286999999999999e+00  -1.3630000000000000e+00   1.9790320000000000e+02   1.0435400000000000e+01   2.4617500000000000e+01  -1.6313000000000000e+00  -4.2658700000000003e+01  -2.1613099999999999e+01   4.6228960000000001e+02   1.6317900000000002e+01  -4.1307400000000001e+01   6.9010000000000005e-01
   9.1254000000000008e+00  -2.2202999999999999e+00   1.9824629999999999e+02   1.0473599999999999e+01   2.4750699999999998e+01  -1.5304000000000000e+00  -4.2858400000000003e+01  -2.1790900000000001e+01   4.6063549999999998e+02   1.6279399999999999e+01  -4.1297800000000002e+01   6.3260000000000005e-01
   9.3018000000000001e+00  -2.6600000000000001e+00   2.0064830000000001e+02   1.0416300000000000e+01   2.5064699999999998e+01  -1.4033000000000000e+00  -4.2791800000000002e+01  -2.1879899999999999e+01   4.6037430000000001e+02   1.6240900000000000e+01  -4.1182299999999998e+01   6.4139999999999997e-01
   9.4120000000000008e+00  -3.3414999999999999e+00   2.0322180000000000e+02   1.0254000000000000e+01   2.5293099999999999e+01  -1.3024000000000000e+00  -4.3058199999999999e+01  -2.2124500000000001e+01   4.5845900000000000e+02   1.6154199999999999e+01  -4.1028399999999998e+01   6.4139999999999997e-01
   9.9629999999999992e+00  -3.9790000000000001e+00   2.0596690000000001e+02   1.0196700000000000e+01   2.5578600000000002e+01  -1.2059000000000000e+00  -4.3191400000000002e+01  -2.2169000000000000e+01   4.5828489999999999e+02   1.6029000000000000e+01  -4.0826300000000003e+01   6.5910000000000002e-01
   1.0139400000000000e+01  -4.5506000000000002e+00   2.0819720000000001e+02   1.0043900000000001e+01   2.5883099999999999e+01  -1.1357999999999999e+00  -4.2969400000000000e+01  -2.2257899999999999e+01   4.5654370000000000e+02   1.5942299999999999e+01  -4.0835900000000002e+01   6.3260000000000005e-01
   1.0425900000000000e+01  -4.6825000000000001e+00   2.1137119999999999e+02   9.9674999999999994e+00   2.6206600000000002e+01  -1.1402000000000001e+00  -4.2947200000000002e+01  -2.2457999999999998e+01   4.5419299999999998e+02   1.5971200000000000e+01  -4.0556899999999999e+01   6.5029999999999999e-01
   1.0888800000000000e+01  -5.3200000000000003e+00   2.1334430000000000e+02   9.8625000000000007e+00   2.6615800000000000e+01  -1.0174000000000001e+00  -4.2880600000000001e+01  -2.2457999999999998e+01   4.5245179999999999e+02   1.5951900000000000e+01  -4.0412599999999998e+01   6.1040000000000005e-01
   1.0954900000000000e+01  -6.0015000000000001e+00   2.1608940000000001e+02   9.7860999999999994e+00   2.6958400000000001e+01  -9.0339999999999998e-01  -4.2880600000000001e+01  -2.2547000000000001e+01   4.5097179999999997e+02   1.5845900000000000e+01  -4.0354799999999997e+01   6.4139999999999997e-01
   1.1131300000000000e+01  -6.4412000000000003e+00   2.1892019999999999e+02   9.8148000000000000e+00   2.7196300000000001e+01  -9.5599999999999996e-01  -4.2924999999999997e+01  -2.2613700000000001e+01   4.4827289999999999e+02   1.5788100000000000e+01  -4.0066200000000002e+01   5.6620000000000004e-01
   1.1285600000000001e+01  -6.7270000000000003e+00   2.2123640000000000e+02   9.8338999999999999e+00   2.7548300000000001e+01  -7.9810000000000003e-01  -4.2503300000000003e+01  -2.2702600000000000e+01   4.4644470000000001e+02   1.5605100000000000e+01  -3.9873699999999999e+01   5.9270000000000000e-01
   1.1329700000000001e+01  -7.0567000000000002e+00   2.2380990000000000e+02   9.6811000000000007e+00   2.7814800000000002e+01  -7.8059999999999996e-01  -4.2525500000000001e+01  -2.3213999999999999e+01   4.4409399999999999e+02   1.5634000000000000e+01  -3.9613900000000001e+01   5.3969999999999996e-01
   1.1704400000000000e+01  -7.3425000000000002e+00   2.2689810000000000e+02   9.6428999999999991e+00   2.8214500000000001e+01  -6.8410000000000004e-01  -4.2436700000000002e+01  -2.3391900000000000e+01   4.4113400000000001e+02   1.5499200000000000e+01  -3.9440700000000000e+01   5.3520000000000001e-01
   1.1594200000000001e+01  -7.2545999999999999e+00   2.2887110000000001e+02   9.7097999999999995e+00   2.8690200000000001e+01  -7.3229999999999995e-01  -4.2347900000000003e+01  -2.3480899999999998e+01   4.3939280000000002e+02   1.5412500000000000e+01  -3.9152099999999997e+01   4.6889999999999998e-01
   1.1770500000000000e+01  -7.7602000000000002e+00   2.3238829999999999e+02   9.7384000000000004e+00   2.8909099999999999e+01  -5.9640000000000004e-01  -4.2214799999999997e+01  -2.3747699999999998e+01   4.3756450000000001e+02   1.5412500000000000e+01  -3.9142499999999998e+01   4.8220000000000002e-01
   1.2101100000000001e+01  -8.0239999999999991e+00   2.3539070000000001e+02   9.7002000000000006e+00   2.9299299999999999e+01  -5.9640000000000004e-01  -4.2192599999999999e+01  -2.3947800000000001e+01   4.3556220000000002e+02   1.5354699999999999e+01  -3.8872999999999998e+01   4.8220000000000002e-01
   1.1836600000000001e+01  -8.1119000000000003e+00   2.3702060000000000e+02   9.7288999999999994e+00   2.9670400000000001e+01  -6.0519999999999996e-01  -4.2259200000000000e+01  -2.3792200000000001e+01   4.3268920000000003e+02   1.5508800000000001e+01  -3.8545900000000003e+01   5.1749999999999996e-01
   1.2035000000000000e+01  -8.2878000000000007e+00   2.4053770000000000e+02   9.6811000000000007e+00   2.9927299999999999e+01  -5.6569999999999998e-01  -4.2259200000000000e+01  -2.3458600000000001e+01   4.3112209999999999e+02   1.5557000000000000e+01  -3.8420800000000000e+01   5.3520000000000001e-01
   1.2079100000000000e+01  -8.7055000000000007e+00   2.4302549999999999e+02   9.6811000000000007e+00   3.0279399999999999e+01  -5.1749999999999996e-01  -4.2148200000000003e+01  -2.3303000000000001e+01   4.2842320000000001e+02   1.5682200000000000e+01  -3.8055199999999999e+01   6.1490000000000000e-01
   1.2079100000000000e+01  -8.8154000000000003e+00   2.4517009999999999e+02   9.7193000000000005e+00   3.0574400000000001e+01  -4.9550000000000000e-01  -4.2148200000000003e+01  -2.3325199999999999e+01   4.2546319999999997e+02   1.5778499999999999e+01  -3.7910800000000002e+01   5.5740000000000001e-01
   1.2123200000000001e+01  -9.3650000000000002e+00   2.4817250000000001e+02   9.6906999999999996e+00   3.0954999999999998e+01  -5.0429999999999997e-01  -4.1992800000000003e+01  -2.3258500000000002e+01   4.2267720000000003e+02   1.5923000000000000e+01  -3.7564399999999999e+01   5.7060000000000000e-01
   1.2211300000000000e+01  -9.2990999999999993e+00   2.5066020000000000e+02   9.5855999999999995e+00   3.1297599999999999e+01  -4.4729999999999998e-01  -4.1859699999999997e+01  -2.3369700000000002e+01   4.1945600000000002e+02   1.6009699999999999e+01  -3.7256500000000003e+01   5.8830000000000005e-01
   1.2101100000000001e+01  -9.8047000000000004e+00   2.5340530000000001e+02   9.7193000000000005e+00   3.1716300000000000e+01  -3.7269999999999998e-01  -4.1837499999999999e+01  -2.3191800000000001e+01   4.1684420000000000e+02   1.6067499999999999e+01  -3.6939000000000000e+01   5.8830000000000005e-01
   1.2079100000000000e+01  -1.0068500000000000e+01   2.5683670000000001e+02   9.6715999999999998e+00   3.2144500000000001e+01  -3.5080000000000000e-01  -4.1659900000000000e+01  -2.3347400000000000e+01   4.1431950000000001e+02   1.6192699999999999e+01  -3.6573399999999999e+01   5.9719999999999995e-01
   1.2145200000000001e+01  -1.0442200000000000e+01   2.6018220000000002e+02   9.5855999999999995e+00   3.2572699999999998e+01  -2.3680000000000001e-01  -4.1548900000000003e+01  -2.3236300000000000e+01   4.1057589999999999e+02   1.6366099999999999e+01  -3.6371299999999998e+01   6.3260000000000005e-01
   1.2475800000000000e+01  -1.0596100000000000e+01   2.6447140000000002e+02   9.7957000000000001e+00   3.3039000000000001e+01  -2.3680000000000001e-01  -4.1615499999999997e+01  -2.3591999999999999e+01   4.0770290000000000e+02   1.6308299999999999e+01  -3.6121099999999998e+01   6.2809999999999999e-01
   1.2542000000000000e+01  -1.0925800000000001e+01   2.6755959999999999e+02   9.8529999999999998e+00   3.3581400000000002e+01  -2.3240000000000000e-01  -4.1548900000000003e+01  -2.3681000000000001e+01   4.0561340000000001e+02   1.6616599999999998e+01  -3.5678500000000000e+01   6.9010000000000005e-01
   1.3093000000000000e+01  -1.1343500000000001e+01   2.7262090000000001e+02   9.8625000000000007e+00   3.4047699999999999e+01  -2.3240000000000000e-01  -4.1460099999999997e+01  -2.3369700000000002e+01   4.0169569999999999e+02   1.6761099999999999e+01  -3.5332099999999997e+01   7.3429999999999995e-01
   1.2960800000000001e+01  -1.1607300000000000e+01   2.7725319999999999e+02   9.9580000000000002e+00   3.4637599999999999e+01  -1.5350000000000000e-01  -4.1704300000000003e+01  -2.3503100000000000e+01   3.9890980000000002e+02   1.7059699999999999e+01  -3.5062700000000000e+01   7.8300000000000003e-01
   1.3379600000000000e+01  -1.1959099999999999e+01   2.8179969999999997e+02   1.0101200000000000e+01   3.5189599999999999e+01  -1.8420000000000000e-01  -4.1304800000000000e+01  -2.3636500000000002e+01   3.9612389999999999e+02   1.7165600000000001e+01  -3.4668199999999999e+01   7.4309999999999998e-01
   1.3401600000000000e+01  -1.2134900000000000e+01   2.8746150000000000e+02   1.0311199999999999e+01   3.5922300000000000e+01  -1.2720000000000001e-01  -4.1393599999999999e+01  -2.3436399999999999e+01   3.9081319999999999e+02   1.7464200000000002e+01  -3.4196700000000000e+01   7.8300000000000003e-01
   1.3710200000000000e+01  -1.2200900000000001e+01   2.9200799999999998e+02   1.0416300000000000e+01   3.6474200000000003e+01  -1.3200000000000000e-02  -4.1482300000000002e+01  -2.3347400000000000e+01   3.8654730000000001e+02   1.7666499999999999e+01  -3.3831099999999999e+01   8.8470000000000004e-01
   1.4106999999999999e+01  -1.2640599999999999e+01   2.9981430000000000e+02   1.0693099999999999e+01   3.7302100000000003e+01   6.5799999999999997e-02  -4.1193800000000003e+01  -2.3547599999999999e+01   3.8332600000000002e+02   1.7830300000000001e+01  -3.3359600000000000e+01   8.4930000000000005e-01
   1.4459600000000000e+01  -1.3168200000000001e+01   3.0521870000000001e+02   1.0960500000000000e+01   3.8101399999999998e+01   0.0000000000000000e+00  -4.1504500000000000e+01  -2.3703199999999999e+01   3.7853769999999997e+02   1.8100000000000001e+01  -3.2917000000000002e+01   9.2889999999999995e-01
   1.5142899999999999e+01  -1.3629799999999999e+01   3.1251029999999997e+02   1.1161000000000000e+01   3.8948300000000003e+01   1.4910000000000001e-01  -4.1326999999999998e+01  -2.3614300000000000e+01   3.7357530000000003e+02   1.8283000000000001e+01  -3.2330100000000002e+01   9.1120000000000001e-01
   1.5715999999999999e+01  -1.4157400000000001e+01   3.2057400000000001e+02   1.1380599999999999e+01   3.9757199999999997e+01   2.0610000000000001e-01  -4.1193800000000003e+01  -2.3458600000000001e+01   3.6904820000000001e+02   1.8600899999999999e+01  -3.1945200000000000e+01   9.8640000000000005e-01
   1.6685900000000000e+01  -1.4487200000000000e+01   3.2812299999999999e+02   1.1733800000000000e+01   4.0727800000000002e+01   3.6840000000000001e-01  -4.0816499999999998e+01  -2.3503100000000000e+01   3.6582690000000002e+02   1.8832100000000001e+01  -3.1406300000000002e+01   1.0528000000000000e+00
   1.7148800000000001e+01  -1.5146699999999999e+01   3.3584350000000001e+02   1.1800599999999999e+01   4.1612800000000000e+01   3.9470000000000000e-01  -4.0749899999999997e+01  -2.3147300000000001e+01   3.5964569999999998e+02   1.9178899999999999e+01  -3.0848299999999998e+01   1.0792999999999999e+00
   1.8427199999999999e+01  -1.6135999999999999e+01   3.4450770000000000e+02   1.2029800000000000e+01   4.2640500000000003e+01   5.8320000000000005e-01  -4.0417000000000002e+01  -2.2991700000000002e+01   3.5389970000000000e+02   1.9371500000000001e+01  -3.0290199999999999e+01   1.1235999999999999e+00
   1.9330900000000000e+01  -1.7477000000000000e+01   3.5437279999999998e+02   1.2325799999999999e+01   4.3649099999999997e+01   7.6739999999999997e-01  -3.9928699999999999e+01  -2.2813800000000001e+01   3.4754430000000002e+02   1.9506399999999999e+01  -2.9549299999999999e+01   1.1545000000000001e+00
   2.0190600000000000e+01  -1.8224399999999999e+01   3.6415219999999999e+02   1.2574000000000000e+01   4.4762500000000003e+01   9.9109999999999998e-01  -3.9906500000000001e+01  -2.2391300000000001e+01   3.4101479999999998e+02   1.9920600000000000e+01  -2.9000800000000002e+01   1.2606999999999999e+00
   2.1314699999999998e+01  -1.9631300000000000e+01   3.7504669999999999e+02   1.2889099999999999e+01   4.5999600000000001e+01   1.1270000000000000e+00  -3.9063099999999999e+01  -2.1924399999999999e+01   3.3256990000000002e+02   2.0113299999999999e+01  -2.8125200000000000e+01   1.2871999999999999e+00
   2.2372800000000002e+01  -2.0686599999999999e+01   3.8662750000000000e+02   1.3137300000000000e+01   4.7265200000000000e+01   1.2892999999999999e+00  -3.8264099999999999e+01  -2.1257300000000001e+01   3.2516980000000001e+02   2.0334800000000001e+01  -2.7470900000000000e+01   1.3756999999999999e+00
   2.3430800000000001e+01  -2.1917600000000000e+01   3.9812250000000000e+02   1.3375999999999999e+01   4.8645000000000003e+01   1.5347999999999999e+00  -3.7753599999999999e+01  -2.0923800000000000e+01   3.1663790000000000e+02   2.0546700000000001e+01  -2.6604900000000001e+01   1.4332000000000000e+00
   2.4709199999999999e+01  -2.3500499999999999e+01   4.1038959999999997e+02   1.3614699999999999e+01   5.0062800000000003e+01   1.7628999999999999e+00  -3.7065600000000003e+01  -2.0634699999999999e+01   3.0697420000000000e+02   2.0710500000000000e+01  -2.5575399999999998e+01   1.5040000000000000e+00
   2.5723199999999999e+01  -2.5149200000000000e+01   4.2317140000000001e+02   1.3948800000000000e+01   5.1537799999999997e+01   1.9997000000000000e+00  -3.6244300000000003e+01  -2.0256699999999999e+01   2.9861649999999997e+02   2.0960999999999999e+01  -2.4767099999999999e+01   1.5526000000000000e+00
   2.6847300000000001e+01  -2.6468200000000000e+01   4.3655369999999999e+02   1.4464399999999999e+01   5.3079300000000003e+01   2.2277000000000000e+00  -3.5622900000000001e+01  -1.9589600000000001e+01   2.8782100000000003e+02   2.1124700000000001e+01  -2.3756799999999998e+01   1.6455000000000000e+00
   2.7839200000000002e+01  -2.8248899999999999e+01   4.4976440000000002e+02   1.4664899999999999e+01   5.4716099999999997e+01   2.4426000000000001e+00  -3.4579700000000003e+01  -1.9056000000000001e+01   2.7807029999999997e+02   2.1317399999999999e+01  -2.2765699999999999e+01   1.7561000000000000e+00
   2.9007400000000001e+01  -2.9897700000000000e+01   4.6417610000000002e+02   1.5180400000000001e+01   5.6086300000000001e+01   2.7101000000000002e+00  -3.3159199999999998e+01  -1.8477799999999998e+01   2.6649130000000002e+02   2.1375200000000000e+01  -2.1784300000000002e+01   1.7738000000000000e+00
   2.9800999999999998e+01  -3.1964099999999998e+01   4.7850200000000001e+02   1.5466900000000001e+01   5.7780200000000001e+01   3.0213999999999999e+00  -3.1228300000000001e+01  -1.7655100000000001e+01   2.5552170000000001e+02   2.1500399999999999e+01  -2.0706600000000002e+01   1.8533999999999999e+00
   3.1035299999999999e+01  -3.3876700000000000e+01   4.9085480000000001e+02   1.5781900000000000e+01   5.9388300000000001e+01   3.3942000000000001e+00  -2.9896599999999999e+01  -1.6632300000000001e+01   2.4385560000000001e+02   2.1500399999999999e+01  -1.9629000000000001e+01   1.9020999999999999e+00
   3.1939000000000000e+01  -3.6294899999999998e+01   5.0629590000000002e+02   1.6097000000000001e+01   6.1129700000000000e+01   3.6924000000000001e+00  -2.8032200000000000e+01  -1.4831200000000001e+01   2.3027420000000001e+02   2.1442599999999999e+01  -1.8426200000000001e+01   2.0657999999999999e+00
   3.2908900000000003e+01  -3.8471299999999999e+01   5.2019290000000001e+02   1.6354800000000001e+01   6.2785499999999999e+01   4.0563000000000002e+00  -2.6589500000000001e+01  -1.3208000000000000e+01   2.1730220000000000e+02   2.1298100000000002e+01  -1.7300400000000000e+01   2.2073000000000000e+00
   3.3966900000000003e+01  -4.1021400000000000e+01   5.3486189999999999e+02   1.6660299999999999e+01   6.4384100000000004e+01   4.3895999999999997e+00  -2.5013700000000000e+01  -1.2452000000000000e+01   2.0528790000000001e+02   2.1076499999999999e+01  -1.6242000000000001e+01   2.2117000000000000e+00
   3.4980899999999998e+01  -4.3549500000000002e+01   5.4841570000000002e+02   1.6870300000000000e+01   6.5906700000000001e+01   4.8061999999999996e+00  -2.3371300000000002e+01  -1.2585400000000000e+01   1.9579839999999999e+02   2.0556400000000000e+01  -1.5558800000000000e+01   2.1320999999999999e+00
   3.6303400000000003e+01  -4.6275500000000001e+01   5.6257010000000002e+02   1.7109000000000002e+01   6.7486300000000000e+01   5.2316000000000003e+00  -1.8976700000000001e+01  -1.3296900000000001e+01   1.8587350000000001e+02   1.9978400000000001e+01  -1.4856400000000001e+01   1.9154000000000000e+00
   3.7493699999999997e+01  -4.9001399999999997e+01   5.7672439999999995e+02   1.7261800000000001e+01   6.9027900000000002e+01   5.5517000000000003e+00  -1.6646200000000000e+01  -1.2229600000000000e+01   1.7429450000000000e+02   1.9487100000000002e+01  -1.4115500000000001e+01   1.9154000000000000e+00
   3.8706000000000003e+01  -5.1551499999999997e+01   5.8967769999999996e+02   1.7424099999999999e+01   7.0445700000000002e+01   5.9771000000000001e+00  -1.3694300000000000e+01  -1.0006000000000000e+01   1.6201900000000001e+02   1.9053699999999999e+01  -1.3259200000000000e+01   1.9241999999999999e+00
   4.0182800000000000e+01  -5.4145600000000002e+01   6.0305999999999995e+02   1.7567299999999999e+01   7.1968299999999999e+01   6.3541999999999996e+00  -1.1385999999999999e+01  -9.0053999999999998e+00   1.5174590000000001e+02   1.8379400000000000e+01  -1.2489400000000000e+01   1.7383999999999999e+00
   4.1593499999999999e+01  -5.6673699999999997e+01   6.1549869999999999e+02   1.7872800000000002e+01   7.3310000000000002e+01   6.6699000000000002e+00  -9.4107000000000003e+00  -9.2500000000000000e+00   1.4042810000000000e+02   1.7367899999999999e+01  -1.1613799999999999e+01   1.6277999999999999e+00
   4.3136400000000002e+01  -5.9069899999999997e+01   6.2639319999999998e+02   1.8035100000000000e+01   7.4547100000000000e+01   6.9988000000000001e+00  -7.7460000000000004e+00  -6.8708000000000000e+00   1.3024209999999999e+02   1.6510600000000000e+01  -1.0853700000000000e+01   1.3845000000000001e+00
   4.4172400000000003e+01  -6.1312199999999997e+01   6.3737350000000004e+02   1.8121099999999998e+01   7.5698499999999996e+01   7.3846999999999996e+00  -5.7484999999999999e+00  -9.1166000000000000e+00   1.2057840000000000e+02   1.5653300000000000e+01  -1.0189700000000000e+01   1.1500999999999999e+00
   4.5252499999999998e+01  -6.3400700000000001e+01   6.4603769999999997e+02   1.8302499999999998e+01   7.6707200000000000e+01   7.6829000000000001e+00  -3.8397000000000001e+00  -1.0361800000000001e+01   1.0908640000000000e+02   1.4352900000000000e+01  -9.5161999999999995e+00   1.2076000000000000e+00
   4.6244399999999999e+01  -6.5555099999999996e+01   6.5538810000000001e+02   1.8426600000000001e+01   7.7544499999999999e+01   8.0074000000000005e+00  -3.5289999999999999e+00  -9.2278000000000002e+00   1.0003220000000000e+02   1.3312500000000000e+01  -8.5540000000000003e+00   8.7580000000000002e-01
   4.7324500000000000e+01  -6.7357699999999994e+01   6.6182190000000003e+02   1.8350200000000001e+01   7.8286799999999999e+01   8.2266999999999992e+00  -1.6868000000000001e+00  -7.2710999999999997e+00   9.0368499999999997e+01   1.2493700000000000e+01  -7.9958999999999998e+00   8.0059999999999998e-01
   4.8118000000000002e+01  -6.9248300000000000e+01   6.6791260000000000e+02   1.8436100000000000e+01   7.8753100000000003e+01   8.5205000000000002e+00   2.2200000000000001e-02  -5.4477000000000002e+00   7.9486000000000004e+01   1.1530400000000000e+01  -7.3704999999999998e+00   8.5370000000000001e-01
   4.8889400000000002e+01  -7.0984999999999999e+01   6.7237329999999997e+02   1.8531600000000001e+01   7.9257400000000004e+01   8.7880000000000003e+00   2.2200000000000001e-02  -4.1135999999999999e+00   7.0692899999999995e+01   1.0528600000000001e+01  -6.5719000000000003e+00   7.2989999999999999e-01
   4.9484600000000000e+01  -7.2611800000000002e+01   6.7614779999999996e+02   1.8445699999999999e+01   7.9609499999999997e+01   9.0379000000000005e+00  -1.1100000000000000e-01  -3.6911000000000000e+00   6.2335099999999997e+01   9.3341999999999992e+00  -5.6193000000000000e+00   5.8389999999999997e-01
   4.9903399999999998e+01  -7.4392499999999998e+01   6.7923599999999999e+02   1.8407499999999999e+01   7.9799800000000005e+01   9.2879000000000005e+00  -4.8830000000000001e-01  -4.1135999999999999e+00   5.4847900000000003e+01   8.1782000000000004e+00  -4.8399000000000001e+00   4.7770000000000001e-01
   5.0696899999999999e+01  -7.5997299999999996e+01   6.8180949999999996e+02   1.8445699999999999e+01   8.0113799999999998e+01   9.5290999999999997e+00   2.6629999999999998e-01  -2.3347000000000002e+00   4.7012500000000003e+01   7.4364999999999997e+00  -4.3876999999999997e+00   5.3080000000000005e-01
   5.1380200000000002e+01  -7.7689999999999998e+01   6.8386829999999998e+02   1.8483899999999998e+01   8.0104299999999995e+01   9.7308000000000003e+00   1.3983000000000001e+00  -4.4499999999999998e-02   4.1875999999999998e+01   6.6755000000000004e+00  -3.7622000000000000e+00   4.7770000000000001e-01
   5.1865099999999998e+01  -7.9272800000000004e+01   6.8412570000000005e+02   1.8407499999999999e+01   8.0170900000000003e+01   9.9588000000000001e+00   1.8200000000000001e+00   2.5571000000000002e+00   3.6304099999999998e+01   5.8856000000000002e+00  -3.3195999999999999e+00   5.8389999999999997e-01
   5.2195799999999998e+01  -8.0569900000000004e+01   6.8386829999999998e+02   1.8455200000000001e+01   8.0132900000000006e+01   1.0107900000000001e+01   2.2639000000000000e+00   3.3353000000000002e+00   2.9513400000000001e+01   4.9127000000000001e+00  -2.7999999999999998e+00   6.2809999999999999e-01
   5.2526400000000002e+01  -8.1647000000000006e+01   6.8301049999999998e+02   1.8522099999999998e+01   8.0009100000000004e+01   1.0199999999999999e+01   2.6190000000000002e+00   3.7355999999999998e+00   2.3680399999999999e+01   4.0265000000000004e+00  -2.1938000000000000e+00   5.9270000000000000e-01
   5.2592500000000001e+01  -8.2372500000000002e+01   6.8172370000000001e+02   1.8636600000000001e+01   7.9894999999999996e+01   1.0366700000000000e+01   2.7078000000000002e+00   4.6917000000000000e+00   1.9675599999999999e+01   3.2848000000000002e+00  -1.5972999999999999e+00   6.0599999999999998e-01
   5.2305999999999997e+01  -8.3141900000000007e+01   6.7863549999999998e+02   1.8665299999999998e+01   7.9552400000000006e+01   1.0406100000000000e+01   2.6634000000000002e+00   5.3587999999999996e+00   1.5932000000000000e+01   2.6297999999999999e+00  -1.2123999999999999e+00   6.9450000000000001e-01
   5.1644700000000000e+01  -8.3603600000000000e+01   6.7451790000000005e+02   1.8818000000000001e+01   7.9228899999999996e+01   1.0436800000000000e+01   3.1516999999999999e+00   5.6700999999999997e+00   1.1230800000000000e+01   2.0613999999999999e+00  -8.5640000000000005e-01   6.2370000000000003e-01
   5.0564599999999999e+01  -8.3823400000000007e+01   6.6928510000000006e+02   1.8865800000000000e+01   7.8857699999999994e+01   1.0449999999999999e+01   3.2627000000000002e+00   3.7134000000000000e+00   7.0518999999999998e+00   1.4545999999999999e+00  -5.1959999999999995e-01   3.9369999999999999e-01
   4.9947499999999998e+01  -8.3933300000000003e+01   6.6328020000000004e+02   1.9009000000000000e+01   7.8391499999999994e+01   1.0524500000000000e+01   2.2639000000000000e+00   8.4499999999999997e-01   3.3083000000000000e+00   6.8389999999999995e-01  -2.8899999999999999e-02   2.8749999999999998e-01
   4.8801299999999998e+01  -8.4438999999999993e+01   6.5821900000000005e+02   1.9075800000000001e+01   7.7868099999999998e+01   1.0524500000000000e+01   1.0209999999999999e+00  -9.5609999999999995e-01   2.0893999999999999e+00   3.7569999999999998e-01   1.5400000000000000e-01   2.1679999999999999e-01
   4.7963700000000003e+01  -8.4328999999999994e+01   6.5178520000000003e+02   1.9266800000000000e+01   7.7354200000000006e+01   1.0520099999999999e+01   9.1000000000000003e-01  -1.3341000000000001e+00   4.2659000000000002e+00   2.4079999999999999e-01   2.9830000000000001e-01   1.6370000000000001e-01
   4.7126100000000001e+01  -8.4417000000000002e+01   6.4706709999999998e+02   1.9476800000000001e+01   7.6906999999999996e+01   1.0458800000000000e+01   6.4370000000000005e-01  -5.3369999999999995e-01   3.1341999999999999e+00   4.3350000000000000e-01   2.6939999999999997e-01   2.6540000000000002e-01
   4.5825600000000001e+01  -8.3977300000000000e+01   6.4029020000000003e+02   1.9620000000000001e+01   7.6583399999999997e+01   1.0371100000000000e+01   2.3083000000000000e+00  -2.2200000000000001e-02   2.2635999999999998e+00   5.1049999999999995e-01  -9.5999999999999992e-03   2.3440000000000000e-01
   4.4547100000000000e+01  -8.3933300000000003e+01   6.3471420000000001e+02   1.9858699999999999e+01   7.6088600000000000e+01   1.0362299999999999e+01   2.3971000000000000e+00   1.1563000000000001e+00   3.6564999999999999e+00   7.7059999999999995e-01  -4.8099999999999997e-02   2.5659999999999999e-01
   4.3643400000000000e+01  -8.3581599999999995e+01   6.2956719999999996e+02   1.9935099999999998e+01   7.5822199999999995e+01   1.0274600000000000e+01   2.0640999999999998e+00   8.6719999999999997e-01   3.6564999999999999e+00   6.7430000000000001e-01   6.7400000000000002e-02   2.3440000000000000e-01
   4.2695599999999999e+01  -8.3185900000000004e+01   6.2390549999999996e+02   2.0297899999999998e+01   7.5279799999999994e+01   1.0208800000000000e+01   1.3539000000000001e+00  -8.0049999999999999e-01   3.2212000000000001e+00   4.1420000000000001e-01   1.1550000000000001e-01   2.4329999999999999e-01
   4.1615499999999997e+01  -8.2790199999999999e+01   6.2013099999999997e+02   2.0488800000000001e+01   7.5070400000000006e+01   1.0033400000000000e+01   1.0653999999999999e+00  -4.6689999999999998e-01   3.4824000000000002e+00   3.1790000000000002e-01   1.2509999999999999e-01   2.0790000000000000e-01
   4.0447299999999998e+01  -8.2020799999999994e+01   6.1481240000000003e+02   2.0861200000000000e+01   7.4746899999999997e+01   9.9193999999999996e+00   1.2428999999999999e+00   8.8900000000000007e-02   2.9600000000000000e+00   5.3939999999999999e-01   1.7319999999999999e-01   2.3890000000000000e-01
   3.9411299999999997e+01  -8.1581100000000006e+01   6.0915070000000003e+02   2.1157100000000000e+01   7.4480400000000003e+01   9.7352000000000007e+00   1.9532000000000000e+00   2.2239999999999999e-01   2.4377000000000000e+00   6.1650000000000005e-01   6.7400000000000002e-02   2.6100000000000001e-01
   3.8750100000000003e+01  -8.0877600000000001e+01   6.0511879999999996e+02   2.1625000000000000e+01   7.4128399999999999e+01   9.6387000000000000e+00   1.9532000000000000e+00   8.2269999999999999e-01   3.0470999999999999e+00   5.8760000000000001e-01   4.8099999999999997e-02   2.1679999999999999e-01
   3.7978600000000000e+01  -7.9888400000000004e+01   6.0022910000000002e+02   2.2092800000000000e+01   7.3890500000000003e+01   9.4369999999999994e+00   1.8200000000000001e+00   1.3339999999999999e-01   3.3083000000000000e+00   5.5869999999999997e-01   1.2509999999999999e-01   2.0790000000000000e-01
   3.6964700000000001e+01  -7.9316800000000001e+01   5.9799879999999996e+02   2.2474699999999999e+01   7.3728700000000003e+01   9.2746999999999993e+00   1.2873000000000001e+00  -4.4499999999999998e-02   2.8730000000000002e+00   5.3939999999999999e-01   1.4430000000000001e-01   2.4329999999999999e-01
   3.6237299999999998e+01  -7.8239599999999996e+01   5.9388109999999995e+02   2.3162099999999999e+01   7.3481300000000005e+01   9.0817999999999994e+00   1.3095000000000001e+00  -2.0010000000000000e-01   2.6989000000000001e+00   5.1049999999999995e-01   1.1550000000000001e-01   2.3000000000000001e-01
   3.5509900000000002e+01  -7.7404200000000003e+01   5.9044979999999998e+02   2.3725400000000000e+01   7.3443200000000004e+01   8.7880000000000003e+00   1.5980000000000001e+00   3.3350000000000002e-01   3.3953000000000002e+00   5.9719999999999995e-01   5.7700000000000001e-02   2.6100000000000001e-01
   3.5002899999999997e+01  -7.6788700000000006e+01   5.8830520000000001e+02   2.4288699999999999e+01   7.3205299999999994e+01   8.6126000000000005e+00   1.7756000000000001e+00   5.7809999999999995e-01   2.9600000000000000e+00   5.4910000000000003e-01   1.0580000000000001e-01   2.4770000000000000e-01
   3.4143300000000004e+01  -7.6349000000000004e+01   5.8727580000000000e+02   2.5081199999999999e+01   7.3195800000000006e+01   8.4634999999999998e+00   1.8200000000000001e+00   2.6679999999999998e-01   3.7435999999999998e+00   5.0090000000000001e-01   2.8899999999999999e-02   2.5659999999999999e-01
   3.3834699999999998e+01  -7.5799400000000006e+01   5.8616060000000004e+02   2.5835400000000000e+01   7.3262400000000000e+01   8.2617999999999991e+00   1.5093000000000001e+00  -8.8900000000000007e-02   2.7858999999999998e+00   4.0460000000000002e-01   8.6599999999999996e-02   2.6100000000000001e-01
   3.3239500000000000e+01  -7.5403700000000001e+01   5.8556010000000003e+02   2.6666000000000000e+01   7.3224400000000003e+01   8.0250000000000004e+00   1.5536000000000001e+00   0.0000000000000000e+00   3.3083000000000000e+00   4.8159999999999997e-01   2.2130000000000000e-01   2.3890000000000000e-01
   3.2710500000000003e+01  -7.5359700000000004e+01   5.8513120000000004e+02   2.7639900000000001e+01   7.3357600000000005e+01   7.9153000000000002e+00   1.7534000000000001e+00  -4.4499999999999998e-02   3.3953000000000002e+00   4.5269999999999999e-01   6.7400000000000002e-02   2.4770000000000000e-01
   3.2291699999999999e+01  -7.5139899999999997e+01   5.8616060000000004e+02   2.8585100000000001e+01   7.3557400000000001e+01   7.7092000000000001e+00   1.8866000000000001e+00   2.2239999999999999e-01   2.6118000000000001e+00   4.5269999999999999e-01   1.1550000000000001e-01   2.6540000000000002e-01
   3.2027200000000001e+01  -7.5052000000000007e+01   5.8633219999999994e+02   2.9778500000000001e+01   7.3481300000000005e+01   7.5426000000000002e+00   1.7756000000000001e+00   2.8910000000000002e-01   3.7435999999999998e+00   6.1650000000000005e-01   1.5400000000000000e-01   2.2120000000000001e-01
   3.2049300000000002e+01  -7.5227800000000002e+01   5.8813360000000000e+02   3.0943300000000001e+01   7.3795299999999997e+01   7.4724000000000004e+00   1.5315000000000001e+00   2.2239999999999999e-01   3.6564999999999999e+00   5.2980000000000005e-01   1.8279999999999999e-01   2.3000000000000001e-01
   3.2071300000000001e+01  -7.4788200000000003e+01   5.9053560000000004e+02   3.2241700000000002e+01   7.4071299999999994e+01   7.1348000000000003e+00   1.4205000000000001e+00  -1.1119999999999999e-01   3.2212000000000001e+00   4.6239999999999998e-01   1.6360000000000000e-01   2.3000000000000001e-01
   3.2159500000000001e+01  -7.4568299999999994e+01   5.9207970000000000e+02   3.3721600000000002e+01   7.4194999999999993e+01   7.0251000000000001e+00   1.5315000000000001e+00   1.7790000000000000e-01   3.3953000000000002e+00   4.7199999999999998e-01   1.5400000000000000e-01   2.8749999999999998e-01
   3.2269700000000000e+01  -7.4920100000000005e+01   5.9439580000000001e+02   3.4934100000000001e+01   7.4328199999999995e+01   6.8760000000000003e+00   1.4205000000000001e+00   1.7790000000000000e-01   2.2635999999999998e+00   5.2980000000000005e-01   6.7400000000000002e-02   2.2559999999999999e-01
   3.2225600000000000e+01  -7.5139899999999997e+01   5.9619730000000004e+02   3.6433100000000003e+01   7.4499499999999998e+01   6.6787000000000001e+00   1.5536000000000001e+00   1.1119999999999999e-01   2.8730000000000002e+00   5.6830000000000003e-01  -1.9199999999999998e-02   2.8310000000000002e-01
   3.2622399999999999e+01  -7.5337800000000001e+01   5.9937130000000002e+02   3.7893799999999999e+01   7.4756399999999999e+01   6.5339999999999998e+00   1.7312000000000001e+00   3.3350000000000002e-01   3.0470999999999999e+00   4.4309999999999999e-01   9.6199999999999994e-02   2.6100000000000001e-01
   3.2864800000000002e+01  -7.6283100000000005e+01   6.0194479999999999e+02   3.9430999999999997e+01   7.4965800000000002e+01   6.3630000000000004e+00   1.6202000000000001e+00   2.4460000000000001e-01   3.7435999999999998e+00   5.7799999999999996e-01   8.6599999999999996e-02   2.7870000000000000e-01
   3.3305700000000002e+01  -7.6326999999999998e+01   6.0383209999999997e+02   4.1025399999999998e+01   7.5051400000000001e+01   6.2446000000000002e+00   1.4427000000000001e+00   0.0000000000000000e+00   3.3083000000000000e+00   5.3939999999999999e-01   1.0580000000000001e-01   2.2559999999999999e-01
   3.3636299999999999e+01  -7.6832599999999999e+01   6.0657709999999997e+02   4.2686599999999999e+01   7.5165599999999998e+01   6.0648000000000000e+00   1.6646000000000001e+00  -6.6699999999999995e-02   3.2212000000000001e+00   5.0090000000000001e-01   1.0580000000000001e-01   2.6100000000000001e-01
   3.4363700000000001e+01  -7.6634799999999998e+01   6.0949379999999996e+02   4.4338400000000000e+01   7.5289299999999997e+01   5.8455000000000004e+00   1.5758000000000001e+00   8.8900000000000007e-02   3.7435999999999998e+00   5.3939999999999999e-01   1.6360000000000000e-01   2.3440000000000000e-01
   3.5091099999999997e+01  -7.6722700000000003e+01   6.1223889999999994e+02   4.6171500000000002e+01   7.5298800000000000e+01   5.6306000000000003e+00   1.7312000000000001e+00   2.2200000000000001e-02   2.8730000000000002e+00   5.8760000000000001e-01   1.5400000000000000e-01   2.1229999999999999e-01
   3.6127099999999999e+01  -7.6810699999999997e+01   6.1464080000000001e+02   4.8023699999999998e+01   7.5460599999999999e+01   5.4333000000000000e+00   1.5315000000000001e+00   2.4460000000000001e-01   3.3953000000000002e+00   5.0090000000000001e-01   8.6599999999999996e-02   2.3890000000000000e-01
   3.6413600000000002e+01  -7.6590800000000002e+01   6.1687120000000004e+02   4.9990400000000001e+01   7.5422499999999999e+01   5.1833000000000000e+00   1.6646000000000001e+00   2.2200000000000001e-02   3.7435999999999998e+00   4.2380000000000001e-01   9.6199999999999994e-02   2.4770000000000000e-01
   3.6942599999999999e+01  -7.6349000000000004e+01   6.1841530000000000e+02   5.1852200000000003e+01   7.5489099999999993e+01   4.9202000000000004e+00   1.5758000000000001e+00  -1.1119999999999999e-01   3.0470999999999999e+00   4.3350000000000000e-01   7.6999999999999999e-02   2.3440000000000000e-01
   3.7471600000000002e+01  -7.6107200000000006e+01   6.2158929999999998e+02   5.3647100000000002e+01   7.5394000000000005e+01   4.7535999999999996e+00   1.4649000000000001e+00   8.8900000000000007e-02   3.1341999999999999e+00   5.8760000000000001e-01   1.6360000000000000e-01   3.0520000000000003e-01
   3.8044699999999999e+01  -7.6326999999999998e+01   6.2339080000000001e+02   5.5633000000000003e+01   7.5403499999999994e+01   4.6219999999999999e+00   1.7756000000000001e+00   2.2200000000000001e-02   3.3083000000000000e+00   5.1049999999999995e-01   1.1550000000000001e-01   2.6979999999999998e-01
   3.8287199999999999e+01  -7.6722700000000003e+01   6.2630740000000003e+02   5.7427900000000001e+01   7.5327399999999997e+01   4.4291000000000000e+00   1.4649000000000001e+00   6.6699999999999995e-02   3.0470999999999999e+00   4.6239999999999998e-01   1.3469999999999999e-01   2.6100000000000001e-01
   3.8816200000000002e+01  -7.6766700000000000e+01   6.2939559999999994e+02   5.9356499999999997e+01   7.5441500000000005e+01   4.2755999999999998e+00   1.4427000000000001e+00   2.2200000000000001e-02   2.5247000000000002e+00   5.4910000000000003e-01   1.6360000000000000e-01   2.6540000000000002e-01
   3.9565600000000003e+01  -7.7052499999999995e+01   6.3282700000000000e+02   6.1447400000000002e+01   7.5498599999999996e+01   4.0476000000000001e+00   1.3539000000000001e+00   1.3339999999999999e-01   2.9600000000000000e+00   4.3350000000000000e-01   9.6199999999999994e-02   2.1679999999999999e-01
   4.0226900000000001e+01  -7.7294300000000007e+01   6.3540049999999997e+02   6.3165900000000001e+01   7.5384500000000003e+01   3.9291999999999998e+00   1.5536000000000001e+00   2.8910000000000002e-01   2.7858999999999998e+00   5.7799999999999996e-01   8.6599999999999996e-02   2.9640000000000000e-01
   4.0844099999999997e+01  -7.7997799999999998e+01   6.3745929999999998e+02   6.4941800000000001e+01   7.5336900000000000e+01   3.7976000000000001e+00   1.6202000000000001e+00   1.3339999999999999e-01   2.9600000000000000e+00   5.2980000000000005e-01   9.6199999999999994e-02   1.9910000000000000e-01
   4.1946199999999997e+01  -7.8701200000000000e+01   6.4029020000000003e+02   6.6937200000000004e+01   7.5441500000000005e+01   3.6046999999999998e+00   1.5536000000000001e+00   1.5559999999999999e-01   3.3083000000000000e+00   6.1650000000000005e-01   1.3469999999999999e-01   2.5659999999999999e-01
   4.3026200000000003e+01  -7.8745199999999997e+01   6.4397889999999995e+02   6.8751199999999997e+01   7.5270300000000006e+01   3.4643000000000002e+00   1.5758000000000001e+00   1.1119999999999999e-01   2.6989000000000001e+00   5.4910000000000003e-01   1.0580000000000001e-01   2.3000000000000001e-01
   4.3819800000000001e+01  -7.9118899999999996e+01   6.4723869999999999e+02   7.0565200000000004e+01   7.5365399999999994e+01   3.2275000000000000e+00   1.2873000000000001e+00   2.2200000000000001e-02   3.2212000000000001e+00   4.4309999999999999e-01   1.7319999999999999e-01   2.4329999999999999e-01
   4.5318600000000004e+01  -8.0569900000000004e+01   6.5152779999999996e+02   7.2321899999999999e+01   7.5412999999999997e+01   3.2012000000000000e+00   1.4427000000000001e+00   6.6699999999999995e-02   2.6118000000000001e+00   5.1049999999999995e-01   1.0580000000000001e-01   2.7429999999999999e-01
   4.6420699999999997e+01  -8.0855599999999995e+01   6.5641750000000002e+02   7.4174099999999996e+01   7.5727000000000004e+01   2.9687999999999999e+00   1.6202000000000001e+00  -6.6699999999999995e-02   3.3953000000000002e+00   4.6239999999999998e-01   8.6599999999999996e-02   2.9189999999999999e-01
   4.6927700000000002e+01  -8.0987499999999997e+01   6.6002040000000000e+02   7.6207700000000003e+01   7.5822199999999995e+01   2.7890000000000001e+00   1.6202000000000001e+00   1.1119999999999999e-01   3.2212000000000001e+00   5.6830000000000003e-01   1.6360000000000000e-01   2.6979999999999998e-01
   4.7192200000000000e+01  -8.1822900000000004e+01   6.6516750000000002e+02   7.8060000000000002e+01   7.6250399999999999e+01   2.6092000000000000e+00   1.5758000000000001e+00   1.7790000000000000e-01   3.0470999999999999e+00   4.8159999999999997e-01   1.0580000000000001e-01   2.7429999999999999e-01
   4.6024000000000001e+01  -8.3471699999999998e+01   6.7194439999999997e+02   7.9883499999999998e+01   7.7154399999999995e+01   2.6661999999999999e+00   1.4871000000000001e+00   3.3350000000000002e-01   2.6989000000000001e+00   5.6830000000000003e-01   1.4430000000000001e-01   2.4329999999999999e-01
   4.5494999999999997e+01  -8.5757999999999996e+01   6.7923599999999999e+02   8.1764399999999995e+01   7.7915700000000001e+01   2.6705999999999999e+00   1.5315000000000001e+00   1.1119999999999999e-01   3.5695000000000001e+00   5.3939999999999999e-01   1.3469999999999999e-01   2.5209999999999999e-01
   4.5032100000000000e+01  -8.5582099999999997e+01   6.8575559999999996e+02   8.3712000000000003e+01   7.8610299999999995e+01   2.4205999999999999e+00   1.5758000000000001e+00   2.0010000000000000e-01   2.6989000000000001e+00   5.0090000000000001e-01   1.1550000000000001e-01   1.9910000000000000e-01
   4.6222299999999997e+01  -8.7010999999999996e+01   6.9201779999999997e+02   8.5583299999999994e+01   7.9133700000000005e+01   2.4512999999999998e+00   1.5315000000000001e+00   0.0000000000000000e+00   2.1764999999999999e+00   5.2980000000000005e-01   1.1550000000000001e-01   2.5659999999999999e-01
   4.6883600000000001e+01  -8.8308099999999996e+01   6.9699329999999998e+02   8.7406899999999993e+01   7.9609499999999997e+01   2.3679999999999999e+00   1.3761000000000001e+00   2.8910000000000002e-01   2.9600000000000000e+00   5.6830000000000003e-01   5.7700000000000001e-02   2.3890000000000000e-01
   4.6971800000000002e+01  -8.9341300000000004e+01   7.0265499999999997e+02   8.9106300000000005e+01   8.0009100000000004e+01   2.1882000000000001e+00   1.7090000000000001e+00   4.4499999999999998e-02   2.7858999999999998e+00   5.1049999999999995e-01   8.6599999999999996e-02   2.6979999999999998e-01
   4.6949700000000000e+01  -9.0484399999999994e+01   7.0608630000000005e+02   9.0777199999999993e+01   8.0361199999999997e+01   2.1400000000000001e+00   1.6202000000000001e+00   6.6699999999999995e-02   2.1764999999999999e+00   4.8159999999999997e-01   6.7400000000000002e-02   2.5209999999999999e-01
   4.7743299999999998e+01  -9.1935400000000001e+01   7.0994659999999999e+02   9.2323800000000006e+01   8.0627700000000004e+01   2.1093000000000002e+00   1.4427000000000001e+00   0.0000000000000000e+00   3.1341999999999999e+00   4.8159999999999997e-01   4.8099999999999997e-02   2.8749999999999998e-01
   4.8602899999999998e+01  -9.3496200000000002e+01   7.1397839999999997e+02   9.3775099999999995e+01   8.0741900000000001e+01   2.1444000000000001e+00   1.5758000000000001e+00  -8.8900000000000007e-02   3.9177000000000000e+00   4.7199999999999998e-01   6.7400000000000002e-02   2.8310000000000002e-01
   4.9396400000000000e+01  -9.5518699999999995e+01   7.1535100000000000e+02   9.5073499999999996e+01   8.0903599999999997e+01   2.1267999999999998e+00   1.4871000000000001e+00   2.4460000000000001e-01   3.4824000000000002e+00   5.6830000000000003e-01   1.6360000000000000e-01   2.0349999999999999e-01
   5.0212000000000003e+01  -9.7519199999999998e+01   7.1758140000000003e+02   9.6381500000000003e+01   8.1179599999999994e+01   2.0830000000000002e+00   1.6424000000000001e+00   1.1119999999999999e-01   3.1341999999999999e+00   4.9130000000000001e-01   1.4430000000000001e-01   2.4770000000000000e-01
   5.1336100000000002e+01  -9.9607600000000005e+01   7.2127009999999996e+02   9.7708600000000004e+01   8.1322299999999998e+01   2.1093000000000002e+00   1.4649000000000001e+00   4.4499999999999998e-02   2.5247000000000002e+00   4.5269999999999999e-01   1.3469999999999999e-01   2.5659999999999999e-01
   5.2592500000000001e+01  -1.0189390000000000e+02   7.2427250000000004e+02   9.8892499999999998e+01   8.1522199999999998e+01   2.2101999999999999e+00   1.6868000000000001e+00   6.6699999999999995e-02   2.4377000000000000e+00   4.9130000000000001e-01   9.6199999999999994e-02   2.6100000000000001e-01
   5.3055399999999999e+01  -1.0413630000000001e+02   7.2590239999999994e+02   1.0005730000000000e+02   8.1712500000000006e+01   2.2627999999999999e+00   1.5536000000000001e+00   4.4499999999999998e-02   2.9600000000000000e+00   5.2980000000000005e-01   1.3469999999999999e-01   2.4770000000000000e-01
   5.3540300000000002e+01  -1.0670829999999999e+02   7.2727490000000000e+02   1.0098340000000000e+02   8.1779100000000000e+01   2.2890999999999999e+00   1.5758000000000001e+00  -4.4499999999999998e-02   2.5247000000000002e+00   5.2020000000000000e-01   6.7400000000000002e-02   2.4329999999999999e-01
   5.4201599999999999e+01  -1.0963220000000000e+02   7.2864750000000004e+02   1.0173760000000000e+02   8.1883799999999994e+01   2.4601000000000002e+00   1.5758000000000001e+00   8.8900000000000007e-02   3.1341999999999999e+00   5.5869999999999997e-01   1.1550000000000001e-01   2.4329999999999999e-01
   5.4906900000000000e+01  -1.1257800000000000e+02   7.2890480000000002e+02   1.0248230000000000e+02   8.1874300000000005e+01   2.6092000000000000e+00   1.3539000000000001e+00   4.4499999999999998e-02   2.4377000000000000e+00   5.0090000000000001e-01   5.7700000000000001e-02   2.3890000000000000e-01
   5.5259599999999999e+01  -1.1486420000000000e+02   7.2907640000000004e+02   1.0316020000000000e+02   8.2036000000000001e+01   2.6880999999999999e+00   1.5980000000000001e+00   2.4460000000000001e-01   3.0470999999999999e+00   5.0090000000000001e-01   1.0580000000000001e-01   2.6979999999999998e-01
   5.5965000000000003e+01  -1.1671090000000000e+02   7.2804700000000003e+02   1.0377119999999999e+02   8.1760099999999994e+01   2.7231999999999998e+00   1.3983000000000001e+00   1.3339999999999999e-01   3.3953000000000002e+00   5.4910000000000003e-01   1.2509999999999999e-01   2.6979999999999998e-01
   5.6802599999999998e+01  -1.1864540000000000e+02   7.2761810000000003e+02   1.0427719999999999e+02   8.1493600000000001e+01   2.6838000000000002e+00   1.5093000000000001e+00   1.1119999999999999e-01   2.0893999999999999e+00   5.5869999999999997e-01   8.6599999999999996e-02   2.3890000000000000e-01
   5.7243400000000001e+01  -1.2055800000000001e+02   7.2392939999999999e+02   1.0456370000000000e+02   8.1151100000000000e+01   2.8153000000000001e+00   1.2873000000000001e+00   1.7790000000000000e-01   2.7858999999999998e+00   5.4910000000000003e-01   1.2509999999999999e-01   2.6100000000000001e-01
   5.7684300000000000e+01  -1.2273439999999999e+02   7.1895389999999998e+02   1.0467820000000000e+02   8.0713300000000004e+01   2.8592000000000000e+00   1.5980000000000001e+00   8.8900000000000007e-02   2.5247000000000002e+00   5.0090000000000001e-01   1.2509999999999999e-01   2.5659999999999999e-01
   5.8147100000000002e+01  -1.2431720000000000e+02   7.1372109999999998e+02   1.0452549999999999e+02   8.0075800000000001e+01   2.9556000000000000e+00   1.5315000000000001e+00   1.1119999999999999e-01   3.3953000000000002e+00   6.1650000000000005e-01   1.1550000000000001e-01   2.7870000000000000e-01
   5.8830399999999997e+01  -1.2596599999999999e+02   7.0702999999999997e+02   1.0432500000000000e+02   7.9257400000000004e+01   3.1661000000000001e+00   1.3539000000000001e+00   2.6679999999999998e-01   3.2212000000000001e+00   5.0090000000000001e-01   1.0580000000000001e-01   2.5209999999999999e-01
   5.8742300000000000e+01  -1.2779060000000000e+02   6.9922360000000003e+02   1.0381900000000000e+02   7.8315299999999993e+01   3.2012000000000000e+00   1.3095000000000001e+00   3.1130000000000002e-01   2.6989000000000001e+00   4.8159999999999997e-01   1.1550000000000001e-01   2.5209999999999999e-01
   5.9094999999999999e+01  -1.2899969999999999e+02   6.9055949999999996e+02   1.0316020000000000e+02   7.7439899999999994e+01   3.3414999999999999e+00   1.6202000000000001e+00   4.4499999999999998e-02   2.7858999999999998e+00   5.2020000000000000e-01   1.4430000000000001e-01   2.7870000000000000e-01
   5.9315399999999997e+01  -1.3042859999999999e+02   6.8146640000000002e+02   1.0230090000000000e+02   7.6316999999999993e+01   3.5257000000000001e+00   1.2650999999999999e+00   2.4460000000000001e-01   3.2212000000000001e+00   5.2020000000000000e-01  -2.8899999999999999e-02   2.7429999999999999e-01
   5.9205199999999998e+01  -1.3205539999999999e+02   6.7057180000000005e+02   1.0125069999999999e+02   7.5222700000000003e+01   3.7143000000000002e+00   1.5093000000000001e+00   1.7790000000000000e-01   2.6118000000000001e+00   5.2020000000000000e-01   6.7400000000000002e-02   2.7429999999999999e-01
   5.8830399999999997e+01  -1.3284680000000000e+02   6.5830480000000000e+02   1.0002860000000000e+02   7.3966600000000000e+01   3.8239000000000001e+00   1.3095000000000001e+00   6.6699999999999995e-02   3.3083000000000000e+00   5.3939999999999999e-01   1.7319999999999999e-01   2.6979999999999998e-01
   5.8081000000000003e+01  -1.3330850000000001e+02   6.4612350000000004e+02   9.8529700000000005e+01   7.2501199999999997e+01   4.0694999999999997e+00   1.4871000000000001e+00   1.3339999999999999e-01   2.2635999999999998e+00   5.2020000000000000e-01   1.6360000000000000e-01   2.2120000000000001e-01
   5.7353600000000000e+01  -1.3374820000000000e+02   6.3076819999999998e+02   9.6963899999999995e+01   7.0902500000000003e+01   4.1791000000000000e+00   1.3317000000000001e+00   1.3339999999999999e-01   3.2212000000000001e+00   4.2380000000000001e-01   1.5400000000000000e-01   2.3000000000000001e-01
   5.6383800000000001e+01  -1.3363820000000001e+02   6.1627070000000003e+02   9.4977999999999994e+01   6.9313299999999998e+01   4.3281999999999998e+00   1.3983000000000001e+00   2.2200000000000001e-02   3.1341999999999999e+00   4.7199999999999998e-01   1.3469999999999999e-01   2.3440000000000000e-01
   5.5391900000000000e+01  -1.3302269999999999e+02   5.9902819999999997e+02   9.2896699999999996e+01   6.7495800000000003e+01   4.5738000000000003e+00   1.4427000000000001e+00   2.2239999999999999e-01   2.7858999999999998e+00   5.2980000000000005e-01   1.2509999999999999e-01   2.4770000000000000e-01
   5.4444099999999999e+01  -1.3137389999999999e+02   5.8204300000000001e+02   9.0681700000000006e+01   6.5592699999999994e+01   4.5430999999999999e+00   1.5536000000000001e+00   1.1119999999999999e-01   2.8730000000000002e+00   4.9130000000000001e-01   1.3469999999999999e-01   2.0790000000000000e-01
   5.3231699999999996e+01  -1.2983510000000001e+02   5.6351369999999997e+02   8.8485799999999998e+01   6.3660899999999998e+01   4.5124000000000004e+00   1.5315000000000001e+00  -2.2200000000000001e-02   2.9600000000000000e+00   4.8159999999999997e-01   1.5400000000000000e-01   2.6540000000000002e-01
   5.1754899999999999e+01  -1.2794450000000001e+02   5.4549910000000000e+02   8.5841099999999997e+01   6.1434199999999997e+01   4.5255000000000001e+00   1.3095000000000001e+00   1.5559999999999999e-01   3.3083000000000000e+00   5.0090000000000001e-01   1.5400000000000000e-01   3.1409999999999999e-01
   5.0101799999999997e+01  -1.2482280000000000e+02   5.2611199999999997e+02   8.3196500000000000e+01   5.9321700000000000e+01   4.4466000000000001e+00   1.5536000000000001e+00  -1.1119999999999999e-01   3.3953000000000002e+00   5.8760000000000001e-01   9.6199999999999994e-02   2.2120000000000001e-01
   4.8514699999999998e+01  -1.2170110000000000e+02   5.0578120000000001e+02   8.0618700000000004e+01   5.7057000000000002e+01   4.4158999999999997e+00   1.5315000000000001e+00   2.4460000000000001e-01   3.2212000000000001e+00   5.5869999999999997e-01   3.8500000000000000e-02   2.5659999999999999e-01
   4.7192200000000000e+01  -1.1840360000000000e+02   4.8596510000000001e+02   7.7735299999999995e+01   5.4668500000000002e+01   4.2229999999999999e+00   1.3539000000000001e+00   1.3339999999999999e-01   3.2212000000000001e+00   5.1049999999999995e-01   9.6199999999999994e-02   2.7429999999999999e-01
   4.5715400000000002e+01  -1.1440260000000001e+02   4.6614909999999998e+02   7.4899699999999996e+01   5.2394199999999998e+01   4.1395999999999997e+00   1.5315000000000001e+00   2.6679999999999998e-01   2.8730000000000002e+00   4.8159999999999997e-01   1.9239999999999999e-01   2.2120000000000001e-01
   4.3467100000000002e+01  -1.1007180000000000e+02   4.4350220000000002e+02   7.1806399999999996e+01   5.0034300000000002e+01   3.9510999999999998e+00   1.3761000000000001e+00   3.5580000000000001e-01   3.1341999999999999e+00   5.4910000000000003e-01   1.1550000000000001e-01   2.3890000000000000e-01
   4.1042400000000001e+01  -1.0624670000000000e+02   4.2214200000000000e+02   6.8674800000000005e+01   4.7655299999999997e+01   3.9028000000000000e+00   1.4871000000000001e+00   2.0010000000000000e-01   3.0470999999999999e+00   5.3939999999999999e-01   1.9239999999999999e-01   2.1229999999999999e-01
   3.8706000000000003e+01  -1.0228959999999999e+02   3.9983819999999997e+02   6.5447800000000001e+01   4.5238300000000002e+01   3.8108000000000000e+00   1.5536000000000001e+00   4.4499999999999998e-02   2.9600000000000000e+00   4.9130000000000001e-01   1.0580000000000001e-01   2.4770000000000000e-01
   3.6281300000000002e+01  -9.8420500000000004e+01   3.7762020000000001e+02   6.2297100000000000e+01   4.2783200000000001e+01   3.8195000000000001e+00   1.2873000000000001e+00   3.1130000000000002e-01   2.2635999999999998e+00   5.5869999999999997e-01   1.1550000000000001e-01   2.6100000000000001e-01
   3.3437899999999999e+01  -9.4177700000000002e+01   3.5480169999999998e+02   5.8850499999999997e+01   4.0213900000000002e+01   3.6836000000000002e+00   1.3317000000000001e+00   8.8900000000000007e-02   2.7858999999999998e+00   5.2980000000000005e-01   1.5400000000000000e-01   2.3000000000000001e-01
   3.0682600000000001e+01  -9.0176699999999997e+01   3.3284109999999998e+02   5.5451599999999999e+01   3.7777900000000002e+01   3.6484999999999999e+00   1.3983000000000001e+00   2.2239999999999999e-01   3.0470999999999999e+00   5.2980000000000005e-01   7.6999999999999999e-02   2.6979999999999998e-01
   2.8213899999999999e+01  -8.5472200000000001e+01   3.1225299999999999e+02   5.2310499999999998e+01   3.5427500000000002e+01   3.5564000000000000e+00   1.5536000000000001e+00  -2.2200000000000001e-02   2.9600000000000000e+00   4.6239999999999998e-01   1.9199999999999998e-02   2.9640000000000000e-01
   2.5635000000000002e+01  -8.1251300000000001e+01   2.9020650000000001e+02   4.9226700000000001e+01   3.3229300000000002e+01   3.5388999999999999e+00   1.4205000000000001e+00   1.1119999999999999e-01   3.0470999999999999e+00   4.3350000000000000e-01   1.6360000000000000e-01   2.2120000000000001e-01
   2.3012000000000000e+01  -7.7470200000000006e+01   2.7056209999999999e+02   4.5961399999999998e+01   3.0859900000000000e+01   3.5739999999999998e+00   1.5093000000000001e+00   1.7790000000000000e-01   2.9600000000000000e+00   5.6830000000000003e-01   1.1550000000000001e-01   2.6100000000000001e-01
   2.0234700000000000e+01  -7.3447199999999995e+01   2.5100340000000000e+02   4.2667600000000000e+01   2.8747299999999999e+01   3.5871000000000000e+00   1.7090000000000001e+00   1.1119999999999999e-01   3.4824000000000002e+00   5.0090000000000001e-01   1.3469999999999999e-01   2.6100000000000001e-01
   1.7567599999999999e+01  -6.9841899999999995e+01   2.3015790000000001e+02   3.9793799999999997e+01   2.6530200000000001e+01   3.6573000000000002e+00   1.4649000000000001e+00   2.2239999999999999e-01   3.3083000000000000e+00   4.8159999999999997e-01   1.0580000000000001e-01   2.5209999999999999e-01
   1.4966600000000000e+01  -6.6434399999999997e+01   2.1162860000000001e+02   3.6671799999999998e+01   2.4474699999999999e+01   3.7844000000000002e+00   1.3539000000000001e+00   1.3339999999999999e-01   2.4377000000000000e+00   4.1420000000000001e-01   1.6360000000000000e-01   2.1229999999999999e-01
   1.2740399999999999e+01  -6.2367400000000004e+01   1.9215570000000000e+02   3.3540199999999999e+01   2.2314599999999999e+01   3.7976000000000001e+00   1.5093000000000001e+00   2.4460000000000001e-01   3.1341999999999999e+00   5.4910000000000003e-01   2.2130000000000000e-01   2.3440000000000000e-01
   1.0514099999999999e+01  -5.8476300000000002e+01   1.7379790000000000e+02   3.0590000000000000e+01   2.0278199999999998e+01   3.8414999999999999e+00   1.5758000000000001e+00   1.5559999999999999e-01   2.8730000000000002e+00   4.5269999999999999e-01   5.7700000000000001e-02   2.3440000000000000e-01
   8.0013000000000005e+00  -5.4475299999999997e+01   1.5621230000000000e+02   2.7630299999999998e+01   1.8403600000000001e+01   3.9510999999999998e+00   1.6202000000000001e+00   2.0010000000000000e-01   3.0470999999999999e+00   5.4910000000000003e-01   1.0580000000000001e-01   2.2559999999999999e-01
   6.0395000000000003e+00  -5.0320399999999999e+01   1.3948439999999999e+02   2.4756499999999999e+01   1.6386299999999999e+01   3.9291999999999998e+00   1.6424000000000001e+00   2.4460000000000001e-01   2.3506000000000000e+00   4.8159999999999997e-01   9.6199999999999994e-02   2.4329999999999999e-01
   3.9455000000000000e+00  -4.5791800000000002e+01   1.2284240000000000e+02   2.1796800000000001e+01   1.4492599999999999e+01   3.8502000000000001e+00   1.5758000000000001e+00   1.3339999999999999e-01   3.1341999999999999e+00   4.7199999999999998e-01   1.2509999999999999e-01   2.7870000000000000e-01
   2.2703000000000002e+00  -4.1505000000000003e+01   1.0499939999999999e+02   1.8904000000000000e+01   1.2408700000000000e+01   3.8677999999999999e+00   1.6202000000000001e+00   1.5559999999999999e-01   2.5247000000000002e+00   5.3939999999999999e-01   6.7400000000000002e-02   2.2559999999999999e-01
   3.9679999999999999e-01  -3.7130299999999998e+01   8.8786199999999994e+01   1.6011099999999999e+01   1.0581600000000000e+01   3.7273999999999998e+00   1.5315000000000001e+00  -2.2200000000000001e-02   2.7858999999999998e+00   4.4309999999999999e-01   1.1550000000000001e-01   2.5659999999999999e-01
  -8.8170000000000004e-01  -3.2249899999999997e+01   7.3859800000000007e+01   1.3528700000000001e+01   8.9829000000000008e+00   3.4161000000000001e+00   1.5315000000000001e+00   1.3339999999999999e-01   3.0470999999999999e+00   5.4910000000000003e-01   8.6599999999999996e-02   2.7870000000000000e-01
  -1.9177000000000000e+00  -2.5742799999999999e+01   6.1850099999999998e+01   1.1447400000000000e+01   7.5270000000000001e+00   2.9906999999999999e+00   1.5980000000000001e+00   4.4499999999999998e-02   3.3083000000000000e+00   5.4910000000000003e-01   1.2509999999999999e-01   2.6100000000000001e-01
  -2.9316000000000000e+00  -2.0048999999999999e+01   4.9668799999999997e+01   9.4423999999999992e+00   6.1281999999999996e+00   2.7583000000000002e+00   1.4427000000000001e+00   3.5580000000000001e-01   3.2212000000000001e+00   5.4910000000000003e-01   7.6999999999999999e-02   2.8749999999999998e-01
  -3.7471999999999999e+00  -1.5036799999999999e+01   3.8431100000000001e+01   7.4851999999999999e+00   4.9291999999999998e+00   2.3153999999999999e+00   1.5536000000000001e+00   2.6679999999999998e-01   2.0893999999999999e+00   4.8159999999999997e-01   8.6599999999999996e-02   2.3890000000000000e-01
  -4.0557999999999996e+00  -7.9581000000000000e+00   3.0024300000000000e+01   6.3967999999999998e+00   3.9870999999999999e+00   1.4164000000000001e+00   1.4427000000000001e+00   2.0010000000000000e-01   3.7435999999999998e+00   4.4309999999999999e-01   5.7700000000000001e-02   2.3000000000000001e-01
  -3.8574000000000002e+00  -4.8359999999999997e-01   2.4534199999999998e+01   5.6520999999999999e+00   3.3210000000000002e+00   3.9029999999999998e-01   1.3761000000000001e+00   0.0000000000000000e+00   2.6989000000000001e+00   4.7199999999999998e-01   5.7700000000000001e-02   2.4770000000000000e-01
  -3.3283999999999998e+00   5.1881000000000004e+00   1.9901800000000001e+01   4.4490999999999996e+00   2.4836000000000000e+00  -1.4910000000000001e-01   1.5315000000000001e+00   1.3339999999999999e-01   3.4824000000000002e+00   6.0690000000000000e-01   2.1170000000000000e-01   2.2559999999999999e-01
  -3.3504000000000000e+00   7.0787000000000004e+00   1.0723000000000001e+01   3.0360999999999998e+00   1.4463999999999999e+00  -3.0259999999999998e-01   1.4205000000000001e+00   1.3339999999999999e-01   3.3953000000000002e+00   4.7199999999999998e-01   6.7400000000000002e-02   2.6979999999999998e-01
  -1.7630000000000001e-01   1.6488000000000000e+00  -1.8872000000000000e+00   4.1049999999999998e-01  -1.9980000000000001e-01   8.3299999999999999e-02   1.4871000000000001e+00   1.3339999999999999e-01   2.9600000000000000e+00   5.2980000000000005e-01   2.0210000000000000e-01   2.6979999999999998e-01
  -3.3060000000000000e-01  -5.1002000000000001e+00  -1.2867999999999999e+00   1.1459999999999999e-01  -9.4999999999999998e-03  -1.5350000000000000e-01   1.4205000000000001e+00   1.7790000000000000e-01   3.3083000000000000e+00   5.1049999999999995e-01   5.7700000000000001e-02   2.4770000000000000e-01
  -9.9190000000000000e-01   6.5949999999999998e-01   2.5740000000000002e-01   5.3469999999999995e-01  -1.0470000000000000e-01  -2.6300000000000000e-02   1.4649000000000001e+00   3.3350000000000002e-01   2.1764999999999999e+00   4.9130000000000001e-01   8.6599999999999996e-02   2.5659999999999999e-01
   2.8649999999999998e-01   2.6600000000000001e+00  -5.1470000000000005e-01   9.4520000000000004e-01   1.0470000000000000e-01   2.1899999999999999e-02   1.4649000000000001e+00  -6.6699999999999995e-02   2.6989000000000001e+00   3.7569999999999998e-01   1.3469999999999999e-01   2.6979999999999998e-01
  -1.2784000000000000e+00  -1.8466000000000000e+00   0.0000000000000000e+00   4.2959999999999998e-01   7.6100000000000001e-02  -1.8859999999999999e-01   1.5536000000000001e+00   6.6699999999999995e-02   3.1341999999999999e+00   4.4309999999999999e-01   1.4430000000000001e-01   2.6100000000000001e-01
  -2.2040000000000001e-01  -1.4948999999999999e+00  -5.1470000000000005e-01   3.5330000000000000e-01  -8.5599999999999996e-02  -3.9500000000000000e-02   1.6646000000000001e+00   2.6679999999999998e-01   2.3506000000000000e+00   5.2020000000000000e-01   7.6999999999999999e-02   2.5659999999999999e-01
  -3.0859999999999999e-01   2.0005000000000002e+00   4.2890000000000000e-01   9.1659999999999997e-01   3.8100000000000002e-02  -8.7700000000000000e-02   1.3983000000000001e+00   2.8910000000000002e-01   3.4824000000000002e+00   5.2980000000000005e-01   1.6360000000000000e-01   1.6810000000000000e-01
  -6.1719999999999997e-01  -5.0560000000000005e-01   2.5740000000000002e-01   5.4420000000000002e-01   1.0470000000000000e-01  -1.7540000000000000e-01   1.5315000000000001e+00   2.6679999999999998e-01   2.9600000000000000e+00   5.6830000000000003e-01   1.0580000000000001e-01   2.3890000000000000e-01
  -2.4249999999999999e-01  -1.7806999999999999e+00  -2.5740000000000002e-01   3.3420000000000000e-01   1.9000000000000000e-02  -2.1899999999999999e-02   1.5980000000000001e+00   4.2249999999999999e-01   2.5247000000000002e+00   5.2020000000000000e-01   1.1550000000000001e-01   2.3000000000000001e-01
  -9.4779999999999998e-01   8.3540000000000003e-01   2.5740000000000002e-01   6.0150000000000003e-01  -1.9000000000000000e-02  -1.1400000000000000e-01   1.4427000000000001e+00   2.8910000000000002e-01   2.8730000000000002e+00   3.2750000000000001e-01   1.2509999999999999e-01   2.7870000000000000e-01
  -1.5429999999999999e-01   5.9360000000000002e-01   8.5800000000000001e-02   6.5880000000000005e-01  -1.2370000000000000e-01  -5.2600000000000001e-02   1.6424000000000001e+00   6.6699999999999995e-02   3.0470999999999999e+00   4.8159999999999997e-01   1.9199999999999998e-02   2.4770000000000000e-01
  -5.7310000000000005e-01  -1.3630000000000000e+00   5.1470000000000005e-01   3.5330000000000000e-01   9.4999999999999998e-03  -2.1899999999999999e-02   1.2428999999999999e+00   3.3350000000000002e-01   3.0470999999999999e+00   4.7199999999999998e-01   6.7400000000000002e-02   2.6100000000000001e-01
  -4.1880000000000001e-01   6.6000000000000003e-02  -3.4310000000000002e-01   5.1559999999999995e-01  -9.5200000000000007e-02  -8.7700000000000000e-02   1.5093000000000001e+00   1.7790000000000000e-01   3.7435999999999998e+00   5.3939999999999999e-01   1.7319999999999999e-01   2.4329999999999999e-01
  -5.2900000000000003e-01   7.6939999999999997e-01   3.4310000000000002e-01   5.3469999999999995e-01  -1.9000000000000000e-02  -8.7700000000000000e-02   1.4871000000000001e+00   2.2200000000000001e-02   2.6118000000000001e+00   4.6239999999999998e-01   8.6599999999999996e-02   2.4329999999999999e-01
  -5.2900000000000003e-01  -9.4530000000000003e-01   4.2890000000000000e-01   4.5829999999999999e-01   1.9000000000000000e-02  -6.1400000000000003e-02   1.5315000000000001e+00   2.6679999999999998e-01   2.2635999999999998e+00   5.2020000000000000e-01   2.6939999999999997e-01   2.6540000000000002e-01
  -2.8649999999999998e-01  -7.0350000000000001e-01  -3.4310000000000002e-01   4.2959999999999998e-01  -5.7099999999999998e-02  -1.1400000000000000e-01   1.5093000000000001e+00  -4.4499999999999998e-02   2.8730000000000002e+00   4.9130000000000001e-01   1.6360000000000000e-01   2.1679999999999999e-01
  -6.3919999999999999e-01   7.4739999999999995e-01  -5.1470000000000005e-01   6.4920000000000000e-01   1.3320000000000001e-01  -7.4499999999999997e-02   1.4649000000000001e+00   1.5559999999999999e-01   2.7858999999999998e+00   5.2020000000000000e-01   5.7700000000000001e-02   2.3000000000000001e-01
  -4.6289999999999998e-01  -2.8580000000000000e-01   5.1470000000000005e-01   5.8240000000000003e-01  -3.8100000000000002e-02  -7.0199999999999999e-02   1.4427000000000001e+00   2.0010000000000000e-01   2.5247000000000002e+00   5.6830000000000003e-01   1.8279999999999999e-01   2.2559999999999999e-01
  -3.9679999999999999e-01  -7.0350000000000001e-01   6.0050000000000003e-01   3.8190000000000002e-01  -4.7600000000000003e-02  -9.6500000000000002e-02   1.5315000000000001e+00   2.2239999999999999e-01   3.3083000000000000e+00   6.0690000000000000e-01   2.0210000000000000e-01   2.3440000000000000e-01
  -4.6289999999999998e-01   3.9570000000000000e-01  -2.5740000000000002e-01   6.3970000000000005e-01  -1.0470000000000000e-01  -3.9500000000000000e-02   1.4205000000000001e+00   3.1130000000000002e-01   2.8730000000000002e+00   5.5869999999999997e-01   5.7700000000000001e-02   2.7870000000000000e-01
  -5.9509999999999996e-01   0.0000000000000000e+00   1.7160000000000000e-01   5.3469999999999995e-01  -2.8500000000000001e-02  -6.1400000000000003e-02   1.5536000000000001e+00   1.3339999999999999e-01   3.4824000000000002e+00   5.0090000000000001e-01   1.2509999999999999e-01   2.7870000000000000e-01
  -7.2740000000000005e-01  -4.6170000000000000e-01   0.0000000000000000e+00   4.5829999999999999e-01  -9.5200000000000007e-02  -1.2720000000000001e-01   1.4427000000000001e+00   1.1119999999999999e-01   4.0048000000000004e+00   5.2980000000000005e-01   2.3089999999999999e-01   2.6979999999999998e-01
  -3.9679999999999999e-01  -1.5390000000000001e-01   6.0050000000000003e-01   5.1559999999999995e-01  -1.9000000000000000e-02  -3.9500000000000000e-02   1.5758000000000001e+00   2.8910000000000002e-01   3.3083000000000000e+00   4.6239999999999998e-01   1.1550000000000001e-01   2.5659999999999999e-01
  -5.5110000000000003e-01   1.3189999999999999e-01   2.5740000000000002e-01   6.1099999999999999e-01  -1.1420000000000000e-01  -6.5799999999999997e-02   1.5315000000000001e+00   2.2239999999999999e-01   2.9600000000000000e+00   4.0460000000000002e-01   1.6360000000000000e-01   2.3000000000000001e-01
  -4.6289999999999998e-01  -4.1770000000000002e-01  -3.4310000000000002e-01   5.2510000000000001e-01   4.7600000000000003e-02  -1.0960000000000000e-01   1.5315000000000001e+00  -4.4499999999999998e-02   2.9600000000000000e+00   5.3939999999999999e-01   2.8899999999999999e-02   2.6979999999999998e-01
  -4.8490000000000000e-01  -2.4179999999999999e-01  -8.5800000000000001e-02   5.9189999999999998e-01  -3.8100000000000002e-02  -1.0520000000000000e-01   1.6646000000000001e+00   2.4460000000000001e-01   2.4377000000000000e+00   5.6830000000000003e-01   1.3469999999999999e-01   2.6540000000000002e-01
  -3.3060000000000000e-01   6.6000000000000003e-02   2.5740000000000002e-01   6.3970000000000005e-01  -9.5200000000000007e-02  -5.2600000000000001e-02   1.4427000000000001e+00   1.7790000000000000e-01   3.1341999999999999e+00   5.3939999999999999e-01   8.6599999999999996e-02   2.7870000000000000e-01
  -2.2040000000000001e-01  -4.1770000000000002e-01   2.5740000000000002e-01   5.2510000000000001e-01   1.8079999999999999e-01  -9.2100000000000001e-02   1.4205000000000001e+00   2.2239999999999999e-01   2.6118000000000001e+00   5.1049999999999995e-01   1.5400000000000000e-01   2.5209999999999999e-01
  -4.6289999999999998e-01  -1.5390000000000001e-01  -1.7160000000000000e-01   4.5829999999999999e-01  -9.5200000000000007e-02  -7.4499999999999997e-02   1.3539000000000001e+00   1.5559999999999999e-01   2.2635999999999998e+00   5.3939999999999999e-01   0.0000000000000000e+00   2.3440000000000000e-01
  -7.4939999999999996e-01   8.7900000000000006e-02  -2.5740000000000002e-01   5.3469999999999995e-01   0.0000000000000000e+00  -8.3299999999999999e-02   1.4205000000000001e+00   4.4499999999999998e-02   2.6118000000000001e+00   4.1420000000000001e-01   1.0580000000000001e-01   2.4770000000000000e-01
  -5.2900000000000003e-01  -2.8580000000000000e-01  -1.7160000000000000e-01   5.0600000000000001e-01   4.7600000000000003e-02  -6.1400000000000003e-02   1.3095000000000001e+00   4.0020000000000000e-01   3.2212000000000001e+00   4.9130000000000001e-01   1.0580000000000001e-01   3.1409999999999999e-01
  -4.6289999999999998e-01  -2.4179999999999999e-01   3.4310000000000002e-01   3.9140000000000003e-01  -1.3320000000000001e-01  -3.5099999999999999e-02   1.6646000000000001e+00   3.7800000000000000e-01   2.7858999999999998e+00   5.6830000000000003e-01   1.3469999999999999e-01   2.8749999999999998e-01
  -4.1880000000000001e-01   1.5390000000000001e-01   1.4582999999999999e+00   5.3469999999999995e-01   0.0000000000000000e+00  -4.8200000000000000e-02   1.5315000000000001e+00   1.1119999999999999e-01   3.1341999999999999e+00   5.2020000000000000e-01   1.0580000000000001e-01   2.6540000000000002e-01
  -5.5110000000000003e-01   0.0000000000000000e+00  -4.2890000000000000e-01   4.7739999999999999e-01  -9.5200000000000007e-02  -4.3900000000000002e-02   1.7312000000000001e+00   2.0010000000000000e-01   3.4824000000000002e+00   5.2980000000000005e-01   1.6360000000000000e-01   2.5659999999999999e-01
  -5.2900000000000003e-01  -8.7900000000000006e-02   3.4310000000000002e-01   4.4869999999999999e-01   9.4999999999999998e-03  -6.1400000000000003e-02   1.3983000000000001e+00   1.5559999999999999e-01   2.8730000000000002e+00   5.2980000000000005e-01   1.6360000000000000e-01   2.3440000000000000e-01
  -5.5110000000000003e-01  -1.9789999999999999e-01  -1.7160000000000000e-01   5.1559999999999995e-01  -3.8100000000000002e-02  -9.2100000000000001e-02   1.6202000000000001e+00   1.7790000000000000e-01   3.3953000000000002e+00   4.7199999999999998e-01   2.0210000000000000e-01   1.9460000000000000e-01
  -3.7469999999999998e-01  -2.1980000000000000e-01   7.7210000000000001e-01   5.8240000000000003e-01  -3.8100000000000002e-02  -5.7000000000000002e-02   1.3539000000000001e+00   2.4460000000000001e-01   2.3506000000000000e+00   5.2020000000000000e-01   1.0580000000000001e-01   1.9910000000000000e-01
  -5.5110000000000003e-01  -4.3999999999999997e-02  -6.8630000000000002e-01   5.3469999999999995e-01  -5.7099999999999998e-02  -7.4499999999999997e-02   1.4427000000000001e+00   2.0010000000000000e-01   2.9600000000000000e+00   5.6830000000000003e-01   9.6199999999999994e-02   2.3890000000000000e-01
  -4.4080000000000003e-01  -8.7900000000000006e-02  -8.5800000000000001e-02   5.3469999999999995e-01  -1.9000000000000000e-02  -5.2600000000000001e-02   1.5758000000000001e+00   3.3350000000000002e-01   2.6989000000000001e+00   5.2020000000000000e-01   3.8500000000000000e-02   2.6979999999999998e-01
  -2.8649999999999998e-01  -8.7900000000000006e-02  -1.7160000000000000e-01   4.9650000000000000e-01  -1.0470000000000000e-01  -8.3299999999999999e-02   1.3983000000000001e+00   8.8900000000000007e-02   3.1341999999999999e+00   5.2980000000000005e-01   1.1550000000000001e-01   1.9460000000000000e-01
  -3.9679999999999999e-01  -6.6000000000000003e-02   0.0000000000000000e+00   4.7739999999999999e-01   6.6600000000000006e-02  -5.2600000000000001e-02   1.3539000000000001e+00   6.6699999999999995e-02   3.1341999999999999e+00   5.3939999999999999e-01   7.6999999999999999e-02   2.3890000000000000e-01
  -5.2900000000000003e-01  -1.0990000000000000e-01  -1.7160000000000000e-01   3.6280000000000001e-01  -1.4269999999999999e-01  -6.5799999999999997e-02   1.5980000000000001e+00   3.5580000000000001e-01   2.6118000000000001e+00   4.6239999999999998e-01   1.8279999999999999e-01   2.5659999999999999e-01
  -4.1880000000000001e-01  -1.0990000000000000e-01  -3.4310000000000002e-01   5.2510000000000001e-01  -9.5200000000000007e-02  -6.5799999999999997e-02   1.5980000000000001e+00   6.6699999999999995e-02   2.8730000000000002e+00   4.3350000000000000e-01   1.7319999999999999e-01   2.3000000000000001e-01
  -3.3060000000000000e-01  -1.7590000000000000e-01   1.7160000000000000e-01   4.2009999999999997e-01   0.0000000000000000e+00  -1.2720000000000001e-01   1.5315000000000001e+00   1.1119999999999999e-01   3.1341999999999999e+00   4.5269999999999999e-01   1.8279999999999999e-01   2.3000000000000001e-01
  -5.7310000000000005e-01  -1.5390000000000001e-01  -3.4310000000000002e-01   5.5379999999999996e-01  -5.7099999999999998e-02  -8.7700000000000000e-02   1.5536000000000001e+00   2.4460000000000001e-01   2.6118000000000001e+00   5.4910000000000003e-01   1.5400000000000000e-01   2.4770000000000000e-01
  -4.6289999999999998e-01   6.6000000000000003e-02  -3.4310000000000002e-01   5.1559999999999995e-01  -9.5200000000000007e-02  -8.7700000000000000e-02   1.5980000000000001e+00   1.5559999999999999e-01   3.4824000000000002e+00   6.0690000000000000e-01   7.6999999999999999e-02   2.1679999999999999e-01
  -5.0700000000000001e-01   0.0000000000000000e+00  -8.5800000000000001e-02   4.3919999999999998e-01  -3.8100000000000002e-02  -1.0520000000000000e-01   1.4649000000000001e+00   2.4460000000000001e-01   2.5247000000000002e+00   5.1049999999999995e-01   9.6199999999999994e-02   2.4329999999999999e-01
  -7.4939999999999996e-01  -2.8580000000000000e-01   8.5780000000000001e-01   6.0150000000000003e-01   6.6600000000000006e-02  -7.0199999999999999e-02   1.4205000000000001e+00   2.2200000000000001e-02   3.2212000000000001e+00   4.7199999999999998e-01   1.1550000000000001e-01   2.4329999999999999e-01
  -5.2900000000000003e-01  -1.0990000000000000e-01   5.1470000000000005e-01   5.4420000000000002e-01  -7.6100000000000001e-02  -4.8200000000000000e-02   1.5536000000000001e+00   2.0010000000000000e-01   2.3506000000000000e+00   5.1049999999999995e-01   1.6360000000000000e-01   1.9910000000000000e-01
  -3.0859999999999999e-01  -3.2979999999999998e-01   3.4310000000000002e-01   4.7739999999999999e-01  -9.4999999999999998e-03  -7.8899999999999998e-02   1.5315000000000001e+00   1.3339999999999999e-01   2.7858999999999998e+00   5.0090000000000001e-01   7.6999999999999999e-02   2.9189999999999999e-01
  -4.6289999999999998e-01   6.6000000000000003e-02   4.2890000000000000e-01   5.5379999999999996e-01  -9.5200000000000007e-02  -7.8899999999999998e-02   1.4871000000000001e+00   1.7790000000000000e-01   2.8730000000000002e+00   5.2980000000000005e-01   7.6999999999999999e-02   2.1679999999999999e-01
  -4.4080000000000003e-01  -1.5390000000000001e-01  -7.7210000000000001e-01   3.1509999999999999e-01  -9.4999999999999998e-03  -1.0090000000000000e-01   1.5536000000000001e+00   2.4460000000000001e-01   3.3953000000000002e+00   4.3350000000000000e-01   1.7319999999999999e-01   2.9189999999999999e-01
  -4.1880000000000001e-01  -2.4179999999999999e-01   1.7160000000000000e-01   3.9140000000000003e-01  -9.5200000000000007e-02  -1.0090000000000000e-01   1.4205000000000001e+00   2.2200000000000001e-02   3.1341999999999999e+00   5.3939999999999999e-01   1.3469999999999999e-01   2.5209999999999999e-01
  -7.0530000000000004e-01  -1.0990000000000000e-01   8.5800000000000001e-02   5.6330000000000002e-01  -3.8100000000000002e-02  -6.5799999999999997e-02   1.4649000000000001e+00   2.8910000000000002e-01   3.2212000000000001e+00   5.0090000000000001e-01   6.7400000000000002e-02   2.5209999999999999e-01
  -4.1880000000000001e-01  -4.3999999999999997e-02   3.4310000000000002e-01   5.2510000000000001e-01   0.0000000000000000e+00  -7.4499999999999997e-02   1.4649000000000001e+00   3.7800000000000000e-01   1.9153000000000000e+00   4.9130000000000001e-01   1.3469999999999999e-01   2.5659999999999999e-01
  -4.6289999999999998e-01  -1.7590000000000000e-01  -3.4310000000000002e-01   4.2009999999999997e-01   1.9000000000000000e-02  -9.2100000000000001e-02   1.5093000000000001e+00   3.3350000000000002e-01   2.4377000000000000e+00   4.8159999999999997e-01   9.6199999999999994e-02   2.3000000000000001e-01
  -4.8490000000000000e-01  -6.6000000000000003e-02   1.1152000000000000e+00   4.7739999999999999e-01  -3.8100000000000002e-02  -2.1899999999999999e-02   1.6646000000000001e+00   2.6679999999999998e-01   2.7858999999999998e+00   4.2380000000000001e-01   0.0000000000000000e+00   2.7429999999999999e-01
  -6.3919999999999999e-01  -8.7900000000000006e-02   3.4310000000000002e-01   5.8240000000000003e-01   1.9000000000000000e-02  -8.7700000000000000e-02   1.4427000000000001e+00   3.1130000000000002e-01   2.8730000000000002e+00   4.9130000000000001e-01   1.0580000000000001e-01   2.7870000000000000e-01
  -3.9679999999999999e-01  -4.3999999999999997e-02   2.5740000000000002e-01   4.6779999999999999e-01  -9.4999999999999998e-03  -1.3159999999999999e-01   1.5980000000000001e+00   4.4499999999999998e-02   2.6989000000000001e+00   6.0690000000000000e-01   1.3469999999999999e-01   2.8749999999999998e-01
  -4.6289999999999998e-01  -2.1999999999999999e-02   6.0050000000000003e-01   4.8690000000000000e-01  -9.5200000000000007e-02  -5.7000000000000002e-02   1.5536000000000001e+00   1.5559999999999999e-01   2.6989000000000001e+00   4.9130000000000001e-01   5.7700000000000001e-02   2.9640000000000000e-01
  -5.2900000000000003e-01  -1.9789999999999999e-01   8.5800000000000001e-02   4.5829999999999999e-01  -5.7099999999999998e-02  -5.2600000000000001e-02   1.6646000000000001e+00  -8.8900000000000007e-02   1.7412000000000001e+00   5.3939999999999999e-01   5.7700000000000001e-02   3.0959999999999999e-01
  -4.8490000000000000e-01  -1.5390000000000001e-01   1.7160000000000000e-01   5.3469999999999995e-01  -3.8100000000000002e-02  -5.2600000000000001e-02   1.5536000000000001e+00   2.4460000000000001e-01   3.3083000000000000e+00   5.2980000000000005e-01   1.4430000000000001e-01   2.7870000000000000e-01
  -4.8490000000000000e-01  -4.3969999999999998e-01   7.7210000000000001e-01   4.3919999999999998e-01  -7.6100000000000001e-02  -3.5099999999999999e-02   1.4205000000000001e+00   2.2239999999999999e-01   2.8730000000000002e+00   5.7799999999999996e-01   1.0580000000000001e-01   2.6979999999999998e-01
  -4.4080000000000003e-01  -1.0990000000000000e-01   8.5780000000000001e-01   5.6330000000000002e-01  -9.5200000000000007e-02  -1.1400000000000000e-01   1.5315000000000001e+00   0.0000000000000000e+00   3.5695000000000001e+00   4.2380000000000001e-01   7.6999999999999999e-02   2.6979999999999998e-01
  -5.9509999999999996e-01   2.1999999999999999e-02   1.7160000000000000e-01   4.5829999999999999e-01  -2.8500000000000001e-02  -1.0520000000000000e-01   1.4871000000000001e+00   2.2239999999999999e-01   3.3953000000000002e+00   5.6830000000000003e-01   8.6599999999999996e-02   2.8310000000000002e-01
  -5.2900000000000003e-01   2.1999999999999999e-02  -8.5800000000000001e-02   4.4869999999999999e-01  -8.5599999999999996e-02  -7.8899999999999998e-02   1.4427000000000001e+00   2.2239999999999999e-01   2.9600000000000000e+00   4.6239999999999998e-01   2.3089999999999999e-01   2.6100000000000001e-01
  -4.8490000000000000e-01  -1.3189999999999999e-01   8.5800000000000001e-02   4.8690000000000000e-01  -1.9000000000000000e-02  -8.7700000000000000e-02   1.4649000000000001e+00   3.5580000000000001e-01   2.6118000000000001e+00   5.5869999999999997e-01   1.4430000000000001e-01   2.7870000000000000e-01
  -3.7469999999999998e-01   2.1999999999999999e-02  -4.2890000000000000e-01   4.9650000000000000e-01   9.4999999999999998e-03  -1.0960000000000000e-01   1.2428999999999999e+00   3.7800000000000000e-01   2.8730000000000002e+00   5.7799999999999996e-01   1.6360000000000000e-01   2.5659999999999999e-01
  -5.9509999999999996e-01  -2.1999999999999999e-02   6.0050000000000003e-01   4.4869999999999999e-01  -1.3320000000000001e-01  -4.8200000000000000e-02   1.5536000000000001e+00   2.2239999999999999e-01   3.0470999999999999e+00   5.9719999999999995e-01   6.7400000000000002e-02   2.5659999999999999e-01
  -5.9509999999999996e-01  -4.3999999999999997e-02   5.1470000000000005e-01   4.6779999999999999e-01  -1.1420000000000000e-01  -6.5799999999999997e-02   1.4871000000000001e+00   2.2239999999999999e-01   3.2212000000000001e+00   5.3939999999999999e-01   8.6599999999999996e-02   2.6540000000000002e-01
  -3.0859999999999999e-01  -6.6000000000000003e-02   3.4310000000000002e-01   5.2510000000000001e-01  -2.8500000000000001e-02  -3.5099999999999999e-02   1.5536000000000001e+00   2.0010000000000000e-01   2.9600000000000000e+00   4.7199999999999998e-01   1.6360000000000000e-01   2.9189999999999999e-01
  -3.9679999999999999e-01  -1.9789999999999999e-01   2.5740000000000002e-01   3.5330000000000000e-01  -8.5599999999999996e-02  -3.5099999999999999e-02   1.5093000000000001e+00   1.5559999999999999e-01   2.6989000000000001e+00   5.2020000000000000e-01   1.9239999999999999e-01   2.6100000000000001e-01
  -5.2900000000000003e-01  -3.2979999999999998e-01  -2.5740000000000002e-01   4.4869999999999999e-01  -1.6180000000000000e-01  -3.5099999999999999e-02   1.4427000000000001e+00   2.6679999999999998e-01   2.4377000000000000e+00   5.4910000000000003e-01   1.3469999999999999e-01   2.7870000000000000e-01
  -6.3919999999999999e-01   6.6000000000000003e-02   8.5800000000000001e-02   4.6779999999999999e-01   0.0000000000000000e+00  -1.0090000000000000e-01   1.4205000000000001e+00   3.3350000000000002e-01   2.7858999999999998e+00   4.6239999999999998e-01   7.6999999999999999e-02   2.3890000000000000e-01
  -3.0859999999999999e-01  -6.6000000000000003e-02   8.5800000000000001e-02   4.4869999999999999e-01  -1.2370000000000000e-01  -7.0199999999999999e-02   1.4427000000000001e+00   8.8900000000000007e-02   3.1341999999999999e+00   5.3939999999999999e-01   1.5400000000000000e-01   2.6100000000000001e-01
  -8.1559999999999999e-01  -4.3999999999999997e-02   8.5800000000000001e-02   4.8690000000000000e-01  -1.9000000000000000e-02  -9.6500000000000002e-02   1.4427000000000001e+00   4.0020000000000000e-01   2.7858999999999998e+00   4.9130000000000001e-01   7.6999999999999999e-02   2.3440000000000000e-01
  -4.1880000000000001e-01  -8.7900000000000006e-02  -8.5800000000000001e-02   5.9189999999999998e-01  -4.7600000000000003e-02  -8.3299999999999999e-02   1.5093000000000001e+00   2.4460000000000001e-01   2.6989000000000001e+00   4.9130000000000001e-01   5.7700000000000001e-02   2.4329999999999999e-01
  -8.5960000000000003e-01   4.3999999999999997e-02   3.4310000000000002e-01   4.8690000000000000e-01  -1.0470000000000000e-01  -7.8899999999999998e-02   1.5093000000000001e+00   3.1130000000000002e-01   2.7858999999999998e+00   4.7199999999999998e-01   1.1550000000000001e-01   2.5659999999999999e-01
  -2.6450000000000001e-01  -8.7900000000000006e-02   8.5780000000000001e-01   4.9650000000000000e-01  -5.7099999999999998e-02  -7.4499999999999997e-02   1.4871000000000001e+00   8.8900000000000007e-02   3.7435999999999998e+00   4.4309999999999999e-01   1.8279999999999999e-01   2.3440000000000000e-01
  -5.0700000000000001e-01  -2.4179999999999999e-01   3.4310000000000002e-01   4.1049999999999998e-01  -1.9000000000000000e-02  -6.5799999999999997e-02   1.1984999999999999e+00   1.7790000000000000e-01   2.6989000000000001e+00   5.0090000000000001e-01   1.0580000000000001e-01   2.6979999999999998e-01
  -7.0530000000000004e-01  -6.6000000000000003e-02  -8.5800000000000001e-02   4.5829999999999999e-01  -3.8100000000000002e-02  -7.4499999999999997e-02   1.4649000000000001e+00   1.5559999999999999e-01   3.1341999999999999e+00   4.4309999999999999e-01   1.1550000000000001e-01   2.6540000000000002e-01
  -3.0859999999999999e-01  -4.3969999999999998e-01  -8.5800000000000001e-02   4.2959999999999998e-01  -7.6100000000000001e-02  -9.2100000000000001e-02   1.5980000000000001e+00   2.8910000000000002e-01   2.6118000000000001e+00   5.4910000000000003e-01   1.3469999999999999e-01   2.3000000000000001e-01
  -4.8490000000000000e-01  -4.6170000000000000e-01   5.1470000000000005e-01   5.4420000000000002e-01  -2.3790000000000000e-01  -9.6500000000000002e-02   1.4649000000000001e+00   2.2200000000000001e-02   3.3953000000000002e+00   5.2020000000000000e-01   1.1550000000000001e-01   2.6100000000000001e-01
  -5.7310000000000005e-01   6.6000000000000003e-02  -1.7160000000000000e-01   4.2959999999999998e-01  -5.7099999999999998e-02  -7.4499999999999997e-02   1.2428999999999999e+00   4.0020000000000000e-01   3.0470999999999999e+00   3.8529999999999998e-01   1.5400000000000000e-01   2.3440000000000000e-01
  -6.1719999999999997e-01  -3.5170000000000001e-01   2.5740000000000002e-01   3.6280000000000001e-01   9.4999999999999998e-03  -6.5799999999999997e-02   1.3761000000000001e+00   2.2200000000000001e-02   2.5247000000000002e+00   5.2020000000000000e-01   1.2509999999999999e-01   2.0790000000000000e-01
  -2.4249999999999999e-01  -1.9789999999999999e-01   2.5740000000000002e-01   4.6779999999999999e-01   9.4999999999999998e-03  -1.2280000000000001e-01   1.5536000000000001e+00   2.8910000000000002e-01   3.4824000000000002e+00   5.3939999999999999e-01   1.7319999999999999e-01   2.2120000000000001e-01
  -4.8490000000000000e-01  -8.7900000000000006e-02  -1.7160000000000000e-01   5.2510000000000001e-01  -9.5200000000000007e-02  -8.7700000000000000e-02   1.6202000000000001e+00   2.2239999999999999e-01   2.4377000000000000e+00   5.4910000000000003e-01   1.2509999999999999e-01   2.6100000000000001e-01
  -4.6289999999999998e-01  -6.6000000000000003e-02  -2.5740000000000002e-01   4.7739999999999999e-01  -7.6100000000000001e-02  -1.2280000000000001e-01   1.1540999999999999e+00   2.4460000000000001e-01   2.9600000000000000e+00   5.7799999999999996e-01   4.8099999999999997e-02   2.3440000000000000e-01
  -5.2900000000000003e-01  -2.4179999999999999e-01  -8.5800000000000001e-02   5.0600000000000001e-01  -1.0470000000000000e-01  -8.7700000000000000e-02   1.6424000000000001e+00   2.0010000000000000e-01   3.3083000000000000e+00   4.7199999999999998e-01   1.8279999999999999e-01   2.5209999999999999e-01
  -4.1880000000000001e-01  -2.4179999999999999e-01   1.7160000000000000e-01   4.7739999999999999e-01  -1.5229999999999999e-01  -4.3900000000000002e-02   1.3539000000000001e+00   8.8900000000000007e-02   3.1341999999999999e+00   6.0690000000000000e-01   1.4430000000000001e-01   2.9189999999999999e-01
  -3.0859999999999999e-01  -3.7369999999999998e-01   9.4359999999999999e-01   4.4869999999999999e-01  -9.4999999999999998e-03  -1.1400000000000000e-01   1.3317000000000001e+00   2.2200000000000001e-02   3.2212000000000001e+00   5.6830000000000003e-01   1.1550000000000001e-01   2.6100000000000001e-01
  -5.0700000000000001e-01   4.3999999999999997e-02   0.0000000000000000e+00   4.7739999999999999e-01  -1.7130000000000001e-01  -1.1840000000000001e-01   1.4427000000000001e+00   1.3339999999999999e-01   2.6989000000000001e+00   4.5269999999999999e-01   1.3469999999999999e-01   2.6100000000000001e-01
  -5.5110000000000003e-01  -6.6000000000000003e-02   8.5780000000000001e-01   4.5829999999999999e-01  -4.7600000000000003e-02  -5.7000000000000002e-02   1.5093000000000001e+00   1.7790000000000000e-01   2.4377000000000000e+00   5.0090000000000001e-01   1.2509999999999999e-01   2.7429999999999999e-01
   4.4100000000000000e-02  -2.1999999999999999e-02   8.5780000000000001e-01   4.0100000000000002e-01  -1.1420000000000000e-01  -1.7500000000000002e-02   1.5093000000000001e+00   2.2239999999999999e-01   3.2212000000000001e+00   5.0090000000000001e-01   8.6599999999999996e-02   2.3440000000000000e-01
   4.4100000000000000e-02  -4.6170000000000000e-01  -9.4359999999999999e-01   4.3919999999999998e-01  -2.8500000000000001e-02  -3.5099999999999999e-02   1.5758000000000001e+00   8.8900000000000007e-02   2.1764999999999999e+00   5.3939999999999999e-01   1.0580000000000001e-01   2.5659999999999999e-01
  -1.9838000000000000e+00   2.1980000000000000e-01   1.1152000000000000e+00   5.2510000000000001e-01  -6.6600000000000006e-02  -5.2600000000000001e-02   1.6424000000000001e+00   2.2239999999999999e-01   2.3506000000000000e+00   5.2020000000000000e-01   2.2130000000000000e-01   2.3000000000000001e-01
   1.0801000000000001e+00  -1.3189999999999999e-01   4.2890000000000000e-01   3.7240000000000001e-01  -1.5229999999999999e-01  -6.1400000000000003e-02   1.2206999999999999e+00   3.5580000000000001e-01   3.2212000000000001e+00   6.1650000000000005e-01   1.6360000000000000e-01   2.4329999999999999e-01
  -3.7469999999999998e-01  -8.1340000000000001e-01   1.3725000000000001e+00   4.0100000000000002e-01  -1.0470000000000000e-01  -5.2600000000000001e-02   1.4871000000000001e+00   1.7790000000000000e-01   2.8730000000000002e+00   4.1420000000000001e-01   1.5400000000000000e-01   2.4770000000000000e-01
  -1.8514999999999999e+00   2.8580000000000000e-01  -1.5441000000000000e+00   5.0600000000000001e-01   1.3320000000000001e-01  -5.2600000000000001e-02   1.4649000000000001e+00   2.0010000000000000e-01   2.6989000000000001e+00   4.7199999999999998e-01   1.0580000000000001e-01   2.4770000000000000e-01
  -1.2564000000000000e+00   5.7160000000000000e-01   8.5800000000000001e-02   5.0600000000000001e-01  -4.7600000000000003e-02  -1.0960000000000000e-01   1.6202000000000001e+00   2.8910000000000002e-01   3.2212000000000001e+00   5.3939999999999999e-01   9.6199999999999994e-02   2.5209999999999999e-01
   7.9349999999999998e-01  -7.4739999999999995e-01   1.5441000000000000e+00   2.8639999999999999e-01  -1.6180000000000000e-01  -1.3159999999999999e-01   1.5536000000000001e+00   4.4499999999999998e-02   3.7435999999999998e+00   5.5869999999999997e-01  -6.7400000000000002e-02   2.5209999999999999e-01
  -4.4100000000000000e-02  -1.0990000000000000e-01   8.5800000000000001e-02   4.1049999999999998e-01  -1.3320000000000001e-01  -8.7700000000000000e-02   1.6202000000000001e+00   2.6679999999999998e-01   2.7858999999999998e+00   4.2380000000000001e-01   2.0210000000000000e-01   2.4770000000000000e-01
  -2.0720000000000001e+00   2.1980000000000000e-01  -1.1152000000000000e+00   5.0600000000000001e-01   9.4999999999999998e-03  -8.3299999999999999e-02   1.5758000000000001e+00   3.7800000000000000e-01   2.1764999999999999e+00   5.3939999999999999e-01   1.4430000000000001e-01   2.1679999999999999e-01
  -6.1719999999999997e-01  -8.7900000000000006e-02  -6.8630000000000002e-01   5.6330000000000002e-01  -9.4999999999999998e-03  -9.6500000000000002e-02   1.5536000000000001e+00   2.2239999999999999e-01   2.7858999999999998e+00   5.0090000000000001e-01   1.8279999999999999e-01   3.3179999999999998e-01
   5.5110000000000003e-01  -5.2759999999999996e-01   1.8015000000000001e+00   4.1049999999999998e-01  -2.1890000000000001e-01  -3.9500000000000000e-02   1.5536000000000001e+00   6.6699999999999995e-02   2.7858999999999998e+00   6.2609999999999999e-01   6.7400000000000002e-02   2.7429999999999999e-01
   8.8200000000000001e-02   0.0000000000000000e+00  -2.5740000000000002e-01   4.9650000000000000e-01  -1.9000000000000000e-02  -1.2720000000000001e-01   1.1984999999999999e+00   5.1139999999999997e-01   3.3953000000000002e+00   4.6239999999999998e-01   1.3469999999999999e-01   1.8579999999999999e-01
  -1.9838000000000000e+00   8.7900000000000006e-02  -3.4310000000000002e-01   5.2510000000000001e-01   8.5599999999999996e-02  -3.5099999999999999e-02   1.3983000000000001e+00   8.8900000000000007e-02   2.5247000000000002e+00   5.2020000000000000e-01   1.6360000000000000e-01   2.6540000000000002e-01
  -3.0859999999999999e-01  -1.9789999999999999e-01  -1.1152000000000000e+00   4.5829999999999999e-01  -1.9000000000000000e-02  -5.7000000000000002e-02   1.4649000000000001e+00   2.0010000000000000e-01   2.8730000000000002e+00   4.9130000000000001e-01   5.7700000000000001e-02   2.9640000000000000e-01
   1.5429999999999999e-01   4.3999999999999997e-02   6.8630000000000002e-01   4.4869999999999999e-01  -2.8500000000000001e-02  -7.8899999999999998e-02   1.2873000000000001e+00   7.3380000000000001e-01   2.6118000000000001e+00   4.6239999999999998e-01   1.2509999999999999e-01   2.5209999999999999e-01
  -4.6289999999999998e-01   8.7900000000000006e-02   6.0050000000000003e-01   4.0100000000000002e-01  -1.3320000000000001e-01  -6.5799999999999997e-02   1.6868000000000001e+00  -2.8910000000000002e-01   2.0024000000000002e+00   4.9130000000000001e-01   1.9199999999999998e-02   2.4329999999999999e-01
  -1.1902999999999999e+00  -2.4179999999999999e-01  -9.4359999999999999e-01   6.1099999999999999e-01  -9.5200000000000007e-02  -5.2600000000000001e-02   1.5758000000000001e+00   6.0040000000000004e-01   2.5247000000000002e+00   5.0090000000000001e-01   8.6599999999999996e-02   2.4329999999999999e-01
  -1.0580000000000001e+00   6.6000000000000003e-02   8.5800000000000001e-02   4.1049999999999998e-01  -1.3320000000000001e-01  -5.7000000000000002e-02   1.1984999999999999e+00   1.5559999999999999e-01   4.0918000000000001e+00   5.0090000000000001e-01   1.3469999999999999e-01   2.6540000000000002e-01
   1.9839999999999999e-01   2.1999999999999999e-02  -8.5800000000000001e-02   4.5829999999999999e-01  -2.0930000000000001e-01  -1.1400000000000000e-01   1.6868000000000001e+00  -3.7800000000000000e-01   2.5247000000000002e+00   4.9130000000000001e-01   8.6599999999999996e-02   2.1679999999999999e-01
  -3.7469999999999998e-01  -2.1980000000000000e-01   7.7210000000000001e-01   3.9140000000000003e-01  -7.6100000000000001e-02  -7.0199999999999999e-02   1.4649000000000001e+00   6.2260000000000004e-01   2.4377000000000000e+00   4.0460000000000002e-01   1.7319999999999999e-01   2.5209999999999999e-01
  -7.9349999999999998e-01   2.1999999999999999e-02  -8.5780000000000001e-01   4.8690000000000000e-01   0.0000000000000000e+00  -2.6300000000000000e-02   1.6424000000000001e+00  -2.2200000000000001e-02   3.3083000000000000e+00   5.2020000000000000e-01   1.0580000000000001e-01   2.3890000000000000e-01
  -8.5960000000000003e-01  -1.5390000000000001e-01  -3.4310000000000002e-01   4.5829999999999999e-01  -1.1420000000000000e-01  -8.3299999999999999e-02   1.3539000000000001e+00   5.1139999999999997e-01   2.9600000000000000e+00   5.3939999999999999e-01   1.9239999999999999e-01   2.8749999999999998e-01
  -1.9839999999999999e-01   1.0990000000000000e-01   8.5800000000000001e-02   5.0600000000000001e-01  -1.1420000000000000e-01  -3.5099999999999999e-02   1.4205000000000001e+00   2.2239999999999999e-01   2.3506000000000000e+00   6.2609999999999999e-01   1.1550000000000001e-01   2.8310000000000002e-01
  -1.7630000000000001e-01   0.0000000000000000e+00   2.5740000000000002e-01   4.9650000000000000e-01   1.9000000000000000e-02  -1.7500000000000002e-02   1.4205000000000001e+00   4.4499999999999998e-02   2.7858999999999998e+00   4.6239999999999998e-01   1.5400000000000000e-01   2.7870000000000000e-01
  -7.7149999999999996e-01  -4.3999999999999997e-02  -6.0050000000000003e-01   4.4869999999999999e-01  -4.7600000000000003e-02  -6.1400000000000003e-02   1.5980000000000001e+00   4.4469999999999998e-01   2.5247000000000002e+00   5.2980000000000005e-01   1.4430000000000001e-01   2.3440000000000000e-01
  -7.9349999999999998e-01  -2.1999999999999999e-02  -3.4310000000000002e-01   4.8690000000000000e-01  -1.9000000000000000e-02  -9.6500000000000002e-02   1.3539000000000001e+00  -4.4499999999999998e-02   2.5247000000000002e+00   5.2020000000000000e-01   1.0580000000000001e-01   2.7870000000000000e-01
  -3.3060000000000000e-01  -1.3189999999999999e-01   0.0000000000000000e+00   5.1559999999999995e-01  -1.0470000000000000e-01  -1.0520000000000000e-01   1.6202000000000001e+00   1.7790000000000000e-01   3.1341999999999999e+00   4.7199999999999998e-01   4.8099999999999997e-02   2.8749999999999998e-01
  -4.1880000000000001e-01   2.1999999999999999e-02  -3.4310000000000002e-01   3.9140000000000003e-01  -1.7130000000000001e-01  -4.8200000000000000e-02   1.1984999999999999e+00   2.2239999999999999e-01   3.0470999999999999e+00   5.0090000000000001e-01   5.7700000000000001e-02   2.6540000000000002e-01
  -5.0700000000000001e-01  -4.3999999999999997e-02   1.0294000000000001e+00   3.9140000000000003e-01  -1.3320000000000001e-01  -3.0700000000000002e-02   1.7312000000000001e+00  -2.4460000000000001e-01   3.1341999999999999e+00   5.5869999999999997e-01   1.0580000000000001e-01   2.8310000000000002e-01
  -7.2740000000000005e-01   1.5390000000000001e-01  -1.7160000000000000e-01   5.1559999999999995e-01  -5.7099999999999998e-02  -8.3299999999999999e-02   1.3095000000000001e+00   4.6689999999999998e-01   3.0470999999999999e+00   4.2380000000000001e-01   1.5400000000000000e-01   2.6100000000000001e-01
  -4.4080000000000003e-01  -1.3189999999999999e-01   2.5740000000000002e-01   5.1559999999999995e-01  -1.0470000000000000e-01  -8.7700000000000000e-02   1.4871000000000001e+00   1.7790000000000000e-01   2.6118000000000001e+00   5.1049999999999995e-01   7.6999999999999999e-02   2.3000000000000001e-01
  -5.0700000000000001e-01  -4.3999999999999997e-02  -8.5800000000000001e-02   4.8690000000000000e-01  -1.6180000000000000e-01  -7.4499999999999997e-02   1.5315000000000001e+00   2.0010000000000000e-01   2.5247000000000002e+00   5.5869999999999997e-01   1.2509999999999999e-01   2.9189999999999999e-01
  -4.8490000000000000e-01  -3.0780000000000002e-01  -3.4310000000000002e-01   5.0600000000000001e-01  -9.4999999999999998e-03  -2.1899999999999999e-02   1.4871000000000001e+00   2.4460000000000001e-01   2.3506000000000000e+00   3.7569999999999998e-01   9.6199999999999994e-02   2.6979999999999998e-01
  -7.0530000000000004e-01  -2.4179999999999999e-01   6.0050000000000003e-01   4.9650000000000000e-01  -1.0470000000000000e-01  -7.4499999999999997e-02   1.7090000000000001e+00  -8.8900000000000007e-02   3.8306000000000000e+00   5.1049999999999995e-01   1.2509999999999999e-01   2.4329999999999999e-01
  -5.9509999999999996e-01  -4.3999999999999997e-02   4.2890000000000000e-01   4.4869999999999999e-01  -1.2370000000000000e-01  -1.3200000000000000e-02   1.5315000000000001e+00   4.0020000000000000e-01   2.7858999999999998e+00   5.4910000000000003e-01   9.6199999999999994e-02   2.6979999999999998e-01
  -3.5270000000000001e-01  -2.4179999999999999e-01   7.7210000000000001e-01   4.3919999999999998e-01  -1.9000000000000000e-02  -4.8200000000000000e-02   1.6868000000000001e+00   2.0010000000000000e-01   2.8730000000000002e+00   5.2020000000000000e-01   9.6199999999999994e-02   2.3890000000000000e-01
  -4.8490000000000000e-01  -1.3189999999999999e-01   2.5740000000000002e-01   4.5829999999999999e-01  -4.7600000000000003e-02  -7.4499999999999997e-02   1.5536000000000001e+00   1.7790000000000000e-01   2.6118000000000001e+00   5.0090000000000001e-01   1.0580000000000001e-01   2.2559999999999999e-01
  -6.8330000000000002e-01   1.0990000000000000e-01   1.7160000000000000e-01   4.4869999999999999e-01  -1.7130000000000001e-01  -9.2100000000000001e-02   1.4649000000000001e+00   3.1130000000000002e-01   2.5247000000000002e+00   6.5500000000000003e-01   1.8279999999999999e-01   2.5659999999999999e-01
  -5.9509999999999996e-01  -2.8580000000000000e-01  -3.4310000000000002e-01   4.6779999999999999e-01  -3.8100000000000002e-02  -7.8899999999999998e-02   1.3983000000000001e+00   1.3339999999999999e-01   3.6564999999999999e+00   5.4910000000000003e-01   1.3469999999999999e-01   2.2559999999999999e-01
  -4.8490000000000000e-01  -1.3189999999999999e-01   6.0050000000000003e-01   4.1049999999999998e-01  -2.8500000000000001e-02  -9.6500000000000002e-02   1.1096999999999999e+00   3.3350000000000002e-01   2.6989000000000001e+00   4.9130000000000001e-01   1.3469999999999999e-01   2.6540000000000002e-01
  -3.7469999999999998e-01  -2.8580000000000000e-01   9.4359999999999999e-01   5.4420000000000002e-01  -9.5200000000000007e-02  -6.5799999999999997e-02   1.3317000000000001e+00   1.5559999999999999e-01   2.0024000000000002e+00   4.7199999999999998e-01   1.0580000000000001e-01   2.4770000000000000e-01
  -4.4080000000000003e-01   0.0000000000000000e+00   5.1470000000000005e-01   4.3919999999999998e-01   9.4999999999999998e-03  -6.1400000000000003e-02   1.3761000000000001e+00   3.7800000000000000e-01   3.5695000000000001e+00   5.8760000000000001e-01   1.8279999999999999e-01   2.8310000000000002e-01
  -5.2900000000000003e-01  -1.0990000000000000e-01  -5.1470000000000005e-01   5.7279999999999998e-01  -3.8100000000000002e-02  -3.9500000000000000e-02   1.4427000000000001e+00   2.2239999999999999e-01   2.8730000000000002e+00   4.4309999999999999e-01   1.0580000000000001e-01   2.6979999999999998e-01
  -3.9679999999999999e-01  -2.1999999999999999e-02   6.0050000000000003e-01   5.0600000000000001e-01  -9.4999999999999998e-03  -6.1400000000000003e-02   1.4871000000000001e+00   1.3339999999999999e-01   2.5247000000000002e+00   5.3939999999999999e-01   1.4430000000000001e-01   2.5209999999999999e-01
  -5.5110000000000003e-01  -6.6000000000000003e-02   2.5740000000000002e-01   4.9650000000000000e-01  -1.9000000000000000e-02  -7.8899999999999998e-02   1.4649000000000001e+00   2.6679999999999998e-01   3.6564999999999999e+00   4.6239999999999998e-01   1.5400000000000000e-01   2.3000000000000001e-01
  -3.9679999999999999e-01  -2.4179999999999999e-01   4.2890000000000000e-01   4.0100000000000002e-01  -6.6600000000000006e-02  -9.2100000000000001e-02   1.3761000000000001e+00   2.2239999999999999e-01   3.0470999999999999e+00   5.2020000000000000e-01   6.7400000000000002e-02   2.6540000000000002e-01
  -8.1559999999999999e-01  -2.1999999999999999e-02   0.0000000000000000e+00   4.2959999999999998e-01  -7.6100000000000001e-02  -7.0199999999999999e-02   1.5758000000000001e+00   6.6699999999999995e-02   3.0470999999999999e+00   5.2980000000000005e-01  -9.5999999999999992e-03   2.6979999999999998e-01
  -5.2900000000000003e-01   2.1999999999999999e-02  -8.5800000000000001e-02   4.3919999999999998e-01  -8.5599999999999996e-02  -4.8200000000000000e-02   1.5093000000000001e+00   8.8900000000000007e-02   2.6989000000000001e+00   4.5269999999999999e-01   2.2130000000000000e-01   2.5659999999999999e-01
  -2.2040000000000001e-01  -6.6000000000000003e-02  -2.5740000000000002e-01   4.4869999999999999e-01  -1.0470000000000000e-01  -6.1400000000000003e-02   1.7756000000000001e+00  -1.3339999999999999e-01   2.9600000000000000e+00   4.6239999999999998e-01   1.2509999999999999e-01   2.3440000000000000e-01
  -6.6130000000000000e-01  -1.5390000000000001e-01  -4.2890000000000000e-01   5.0600000000000001e-01  -1.2370000000000000e-01  -5.7000000000000002e-02   1.3095000000000001e+00   1.5559999999999999e-01   2.7858999999999998e+00   5.5869999999999997e-01   1.1550000000000001e-01   2.4329999999999999e-01
  -5.7310000000000005e-01   0.0000000000000000e+00  -3.4310000000000002e-01   4.6779999999999999e-01  -3.8100000000000002e-02  -4.8200000000000000e-02   1.3317000000000001e+00   2.2239999999999999e-01   2.6989000000000001e+00   4.7199999999999998e-01   1.0580000000000001e-01   2.6100000000000001e-01
  -5.7310000000000005e-01  -1.3189999999999999e-01   8.5780000000000001e-01   4.8690000000000000e-01  -7.6100000000000001e-02  -7.4499999999999997e-02   1.6424000000000001e+00   2.4460000000000001e-01   2.6118000000000001e+00   5.7799999999999996e-01   1.3469999999999999e-01   2.2559999999999999e-01
  -4.8490000000000000e-01  -1.3189999999999999e-01   3.4310000000000002e-01   4.6779999999999999e-01  -8.5599999999999996e-02  -1.1400000000000000e-01   1.4871000000000001e+00   3.1130000000000002e-01   2.5247000000000002e+00   4.8159999999999997e-01   1.4430000000000001e-01   2.5659999999999999e-01
  -3.5270000000000001e-01   1.0990000000000000e-01   4.2890000000000000e-01   5.3469999999999995e-01  -8.5599999999999996e-02  -5.7000000000000002e-02   1.5315000000000001e+00   1.7790000000000000e-01   2.8730000000000002e+00   5.0090000000000001e-01   1.2509999999999999e-01   2.8310000000000002e-01
  -7.0530000000000004e-01  -1.0990000000000000e-01   2.5740000000000002e-01   4.0100000000000002e-01  -5.7099999999999998e-02  -2.1899999999999999e-02   1.3983000000000001e+00   3.1130000000000002e-01   2.7858999999999998e+00   5.3939999999999999e-01   9.6199999999999994e-02   2.6979999999999998e-01
  -5.5110000000000003e-01   2.1999999999999999e-02  -4.2890000000000000e-01   3.8190000000000002e-01  -4.7600000000000003e-02  -4.8200000000000000e-02   1.3317000000000001e+00   2.0010000000000000e-01   2.5247000000000002e+00   4.7199999999999998e-01   6.7400000000000002e-02   2.6100000000000001e-01
  -5.9509999999999996e-01  -1.5390000000000001e-01  -4.2890000000000000e-01   4.2009999999999997e-01  -9.4999999999999998e-03  -7.0199999999999999e-02   1.4871000000000001e+00   4.4499999999999998e-02   2.0893999999999999e+00   5.2020000000000000e-01   1.8279999999999999e-01   2.2559999999999999e-01
  -4.4080000000000003e-01  -8.7900000000000006e-02  -4.2890000000000000e-01   4.1049999999999998e-01  -1.6180000000000000e-01   0.0000000000000000e+00   1.3983000000000001e+00   1.7790000000000000e-01   2.9600000000000000e+00   5.3939999999999999e-01   9.5999999999999992e-03   2.8310000000000002e-01
  -3.9679999999999999e-01  -6.6000000000000003e-02   5.1470000000000005e-01   4.6779999999999999e-01  -1.1420000000000000e-01  -4.8200000000000000e-02   1.5536000000000001e+00   2.6679999999999998e-01   2.3506000000000000e+00   5.2980000000000005e-01   1.0580000000000001e-01   2.7429999999999999e-01
  -2.4249999999999999e-01  -1.7590000000000000e-01  -2.5740000000000002e-01   5.8240000000000003e-01  -7.6100000000000001e-02  -7.8899999999999998e-02   1.5536000000000001e+00   3.1130000000000002e-01   2.9600000000000000e+00   4.2380000000000001e-01   1.3469999999999999e-01   2.6979999999999998e-01
  -7.0530000000000004e-01  -1.0990000000000000e-01   8.5800000000000001e-02   4.2959999999999998e-01  -3.8100000000000002e-02  -7.0199999999999999e-02   1.6646000000000001e+00   2.2200000000000001e-02   3.0470999999999999e+00   4.5269999999999999e-01   1.6360000000000000e-01   2.3890000000000000e-01
  -2.6450000000000001e-01  -2.1999999999999999e-02   0.0000000000000000e+00   3.9140000000000003e-01  -8.5599999999999996e-02  -5.2600000000000001e-02   1.4649000000000001e+00   3.3350000000000002e-01   3.3953000000000002e+00   4.0460000000000002e-01   7.6999999999999999e-02   2.4329999999999999e-01
  -4.8490000000000000e-01  -2.4179999999999999e-01   6.0050000000000003e-01   5.5379999999999996e-01  -4.7600000000000003e-02  -7.8899999999999998e-02   1.2650999999999999e+00   1.5559999999999999e-01   3.2212000000000001e+00   5.1049999999999995e-01   6.7400000000000002e-02   3.0959999999999999e-01
  -5.7310000000000005e-01  -2.1999999999999999e-02   0.0000000000000000e+00   5.2510000000000001e-01  -7.6100000000000001e-02  -1.3159999999999999e-01   1.4649000000000001e+00   1.5559999999999999e-01   3.3953000000000002e+00   5.5869999999999997e-01   1.9199999999999998e-02   2.3890000000000000e-01
  -5.5110000000000003e-01  -1.9789999999999999e-01   3.4310000000000002e-01   4.9650000000000000e-01  -1.3320000000000001e-01  -7.0199999999999999e-02   1.2428999999999999e+00   4.4469999999999998e-01   2.8730000000000002e+00   6.0690000000000000e-01   1.1550000000000001e-01   2.4770000000000000e-01
  -7.0530000000000004e-01  -2.1999999999999999e-02   5.1470000000000005e-01   4.5829999999999999e-01  -7.6100000000000001e-02  -7.8899999999999998e-02   1.3761000000000001e+00   0.0000000000000000e+00   3.0470999999999999e+00   5.5869999999999997e-01   5.7700000000000001e-02   2.7429999999999999e-01
  -5.2900000000000003e-01   1.5390000000000001e-01   5.1470000000000005e-01   4.1049999999999998e-01  -6.6600000000000006e-02  -1.3200000000000000e-02   1.5093000000000001e+00   8.8900000000000007e-02   3.2212000000000001e+00   4.3350000000000000e-01   1.2509999999999999e-01   2.1229999999999999e-01
  -5.9509999999999996e-01  -2.1999999999999999e-02   0.0000000000000000e+00   3.2460000000000000e-01  -7.6100000000000001e-02  -9.6500000000000002e-02   1.4205000000000001e+00   3.5580000000000001e-01   2.8730000000000002e+00   4.8159999999999997e-01   2.1170000000000000e-01   2.5209999999999999e-01
  -5.2900000000000003e-01   0.0000000000000000e+00   0.0000000000000000e+00   4.5829999999999999e-01  -1.5229999999999999e-01  -7.0199999999999999e-02   1.4205000000000001e+00   4.4499999999999998e-02   3.3953000000000002e+00   4.5269999999999999e-01   1.2509999999999999e-01   2.5209999999999999e-01
  -5.7310000000000005e-01  -4.3999999999999997e-02  -4.2890000000000000e-01   5.5379999999999996e-01  -1.2370000000000000e-01  -8.3299999999999999e-02   1.5536000000000001e+00   2.4460000000000001e-01   2.8730000000000002e+00   4.8159999999999997e-01   1.7319999999999999e-01   2.7870000000000000e-01
  -4.8490000000000000e-01  -1.9789999999999999e-01   5.1470000000000005e-01   4.2009999999999997e-01  -9.5200000000000007e-02  -7.4499999999999997e-02   1.3761000000000001e+00   8.8900000000000007e-02   2.1764999999999999e+00   5.1049999999999995e-01   1.2509999999999999e-01   2.4770000000000000e-01
  -5.5110000000000003e-01  -2.1980000000000000e-01   8.5800000000000001e-02   4.2959999999999998e-01  -1.0470000000000000e-01  -1.3589999999999999e-01   1.6424000000000001e+00   1.7790000000000000e-01   2.3506000000000000e+00   4.2380000000000001e-01   2.1170000000000000e-01   2.5209999999999999e-01
  -5.9509999999999996e-01  -2.8580000000000000e-01  -8.5800000000000001e-02   4.5829999999999999e-01   9.4999999999999998e-03  -7.8899999999999998e-02   1.5093000000000001e+00   8.8900000000000007e-02   2.6118000000000001e+00   4.5269999999999999e-01   1.0580000000000001e-01   2.5209999999999999e-01
  -4.8490000000000000e-01  -8.7900000000000006e-02  -3.4310000000000002e-01   4.5829999999999999e-01  -1.0470000000000000e-01  -9.6500000000000002e-02   1.5093000000000001e+00   2.2239999999999999e-01   3.7435999999999998e+00   4.9130000000000001e-01   1.1550000000000001e-01   2.7429999999999999e-01
  -4.4080000000000003e-01  -4.3999999999999997e-02  -8.5800000000000001e-02   4.4869999999999999e-01  -6.6600000000000006e-02  -3.9500000000000000e-02   1.6202000000000001e+00   2.0010000000000000e-01   2.9600000000000000e+00   4.2380000000000001e-01   1.8279999999999999e-01   2.4770000000000000e-01
  -6.3919999999999999e-01   1.3189999999999999e-01   1.7160000000000000e-01   4.2959999999999998e-01  -1.0470000000000000e-01  -3.9500000000000000e-02   1.3761000000000001e+00   6.6699999999999995e-02   2.5247000000000002e+00   5.1049999999999995e-01   1.0580000000000001e-01   2.4329999999999999e-01
  -7.2740000000000005e-01  -8.7900000000000006e-02   1.7160000000000000e-01   5.1559999999999995e-01  -4.7600000000000003e-02  -6.1400000000000003e-02   1.4649000000000001e+00  -6.6699999999999995e-02   3.3083000000000000e+00   5.5869999999999997e-01   1.4430000000000001e-01   2.8310000000000002e-01
  -5.5110000000000003e-01  -1.9789999999999999e-01  -1.7160000000000000e-01   3.7240000000000001e-01   6.6600000000000006e-02  -1.0090000000000000e-01   1.4205000000000001e+00   1.1119999999999999e-01   3.1341999999999999e+00   4.9130000000000001e-01   1.5400000000000000e-01   2.4329999999999999e-01
  -5.9509999999999996e-01  -2.1999999999999999e-02   6.8630000000000002e-01   4.2009999999999997e-01  -8.5599999999999996e-02  -7.0199999999999999e-02   1.6646000000000001e+00   1.7790000000000000e-01   2.9600000000000000e+00   5.2020000000000000e-01   9.6199999999999994e-02   2.6540000000000002e-01
  -6.3919999999999999e-01   1.0990000000000000e-01   0.0000000000000000e+00   3.4370000000000001e-01  -5.7099999999999998e-02  -1.0960000000000000e-01   1.4205000000000001e+00   2.6679999999999998e-01   2.7858999999999998e+00   4.9130000000000001e-01   1.5400000000000000e-01   2.5659999999999999e-01
  -7.4939999999999996e-01  -6.6000000000000003e-02   2.5740000000000002e-01   4.7739999999999999e-01  -9.5200000000000007e-02  -8.3299999999999999e-02   1.4871000000000001e+00   2.4460000000000001e-01   3.1341999999999999e+00   5.1049999999999995e-01   1.7319999999999999e-01   2.3890000000000000e-01
  -5.7310000000000005e-01  -2.1999999999999999e-02   6.8630000000000002e-01   3.8190000000000002e-01  -2.8500000000000001e-02  -8.3299999999999999e-02   1.3983000000000001e+00   1.1119999999999999e-01   2.6989000000000001e+00   6.0690000000000000e-01   9.6199999999999994e-02   2.2559999999999999e-01
  -6.3919999999999999e-01  -1.7590000000000000e-01   0.0000000000000000e+00   5.9189999999999998e-01  -2.8500000000000001e-02  -1.3159999999999999e-01   1.4649000000000001e+00   2.0010000000000000e-01   2.1764999999999999e+00   5.3939999999999999e-01   1.9239999999999999e-01   2.7429999999999999e-01
  -6.3919999999999999e-01  -6.6000000000000003e-02   5.1470000000000005e-01   4.4869999999999999e-01  -5.7099999999999998e-02  -8.7700000000000000e-02   1.5093000000000001e+00   4.0020000000000000e-01   2.9600000000000000e+00   4.8159999999999997e-01   1.5400000000000000e-01   2.4770000000000000e-01
  -4.6289999999999998e-01  -6.6000000000000003e-02   8.5800000000000001e-02   4.2959999999999998e-01  -1.9000000000000000e-02  -7.0199999999999999e-02   1.3539000000000001e+00   8.8900000000000007e-02   2.4377000000000000e+00   5.2020000000000000e-01   1.3469999999999999e-01   2.6100000000000001e-01
  -4.8490000000000000e-01  -8.7900000000000006e-02  -1.7160000000000000e-01   4.3919999999999998e-01  -6.6600000000000006e-02  -7.4499999999999997e-02   1.3983000000000001e+00   1.3339999999999999e-01   2.5247000000000002e+00   5.2980000000000005e-01   7.6999999999999999e-02   2.3890000000000000e-01
  -4.8490000000000000e-01   1.9789999999999999e-01  -8.5800000000000001e-02   4.8690000000000000e-01  -7.6100000000000001e-02  -3.9500000000000000e-02   1.4205000000000001e+00   2.2239999999999999e-01   2.0893999999999999e+00   4.6239999999999998e-01   7.6999999999999999e-02   2.5209999999999999e-01
  -1.7630000000000001e-01  -1.3189999999999999e-01   2.5740000000000002e-01   3.7240000000000001e-01  -1.1420000000000000e-01  -7.0199999999999999e-02   1.5093000000000001e+00   2.8910000000000002e-01   3.3953000000000002e+00   5.0090000000000001e-01   1.2509999999999999e-01   2.8310000000000002e-01
  -3.9679999999999999e-01  -2.4179999999999999e-01   5.1470000000000005e-01   2.7689999999999998e-01  -1.6180000000000000e-01  -5.7000000000000002e-02   1.5315000000000001e+00   8.8900000000000007e-02   3.3083000000000000e+00   5.3939999999999999e-01   1.7319999999999999e-01   2.5209999999999999e-01
  -5.9509999999999996e-01   1.0990000000000000e-01   4.2890000000000000e-01   4.4869999999999999e-01  -6.6600000000000006e-02  -1.0520000000000000e-01   1.4205000000000001e+00   1.5559999999999999e-01   2.5247000000000002e+00   4.8159999999999997e-01   7.6999999999999999e-02   2.6100000000000001e-01
  -5.0700000000000001e-01   2.1999999999999999e-02  -2.5740000000000002e-01   5.0600000000000001e-01  -6.6600000000000006e-02  -4.3900000000000002e-02   1.7312000000000001e+00   4.2249999999999999e-01   2.7858999999999998e+00   5.3939999999999999e-01   2.2130000000000000e-01   2.3890000000000000e-01
  -5.9509999999999996e-01  -8.7900000000000006e-02   7.7210000000000001e-01   3.3420000000000000e-01  -6.6600000000000006e-02  -9.6500000000000002e-02   1.4427000000000001e+00   2.2239999999999999e-01   2.3506000000000000e+00   5.5869999999999997e-01   9.6199999999999994e-02   2.5659999999999999e-01
  -6.1719999999999997e-01   2.1999999999999999e-02   0.0000000000000000e+00   5.6330000000000002e-01  -5.7099999999999998e-02  -9.2100000000000001e-02   1.4205000000000001e+00   2.2239999999999999e-01   2.4377000000000000e+00   5.3939999999999999e-01   1.7319999999999999e-01   2.1679999999999999e-01
  -5.5110000000000003e-01   2.1999999999999999e-02  -7.7210000000000001e-01   3.8190000000000002e-01   0.0000000000000000e+00  -9.6500000000000002e-02   1.4649000000000001e+00   2.2239999999999999e-01   2.6989000000000001e+00   5.8760000000000001e-01   1.4430000000000001e-01   2.3000000000000001e-01
  -6.6130000000000000e-01  -1.0990000000000000e-01  -3.4310000000000002e-01   4.2009999999999997e-01  -8.5599999999999996e-02  -6.1400000000000003e-02   1.4871000000000001e+00   1.3339999999999999e-01   2.3506000000000000e+00   4.4309999999999999e-01   2.0210000000000000e-01   2.5209999999999999e-01
  -4.6289999999999998e-01  -1.0990000000000000e-01   1.7160000000000000e-01   4.4869999999999999e-01  -4.7600000000000003e-02  -4.8200000000000000e-02   1.4649000000000001e+00   8.8900000000000007e-02   2.6118000000000001e+00   5.0090000000000001e-01   7.6999999999999999e-02   2.5659999999999999e-01
  -3.5270000000000001e-01  -2.1999999999999999e-02  -5.1470000000000005e-01   4.0100000000000002e-01  -1.9000000000000000e-02  -4.4000000000000003e-03   1.5536000000000001e+00   2.2239999999999999e-01   2.5247000000000002e+00   5.6830000000000003e-01   9.6199999999999994e-02   2.9640000000000000e-01
  -4.6289999999999998e-01  -1.9789999999999999e-01   4.2890000000000000e-01   3.1509999999999999e-01  -5.7099999999999998e-02  -6.5799999999999997e-02   1.5093000000000001e+00   2.2239999999999999e-01   2.3506000000000000e+00   5.9719999999999995e-01   9.6199999999999994e-02   2.3000000000000001e-01
  -5.9509999999999996e-01  -1.3189999999999999e-01  -4.2890000000000000e-01   4.4869999999999999e-01  -4.7600000000000003e-02  -3.9500000000000000e-02   1.6202000000000001e+00   1.7790000000000000e-01   3.0470999999999999e+00   4.9130000000000001e-01   7.6999999999999999e-02   2.8310000000000002e-01
  -7.7149999999999996e-01  -1.7590000000000000e-01  -1.7160000000000000e-01   4.9650000000000000e-01  -1.0470000000000000e-01  -2.6300000000000000e-02   1.5093000000000001e+00   1.1119999999999999e-01   2.6989000000000001e+00   4.6239999999999998e-01   9.6199999999999994e-02   2.9640000000000000e-01
  -5.5110000000000003e-01  -6.6000000000000003e-02   0.0000000000000000e+00   4.9650000000000000e-01  -9.5200000000000007e-02  -1.0090000000000000e-01   1.6868000000000001e+00   6.6699999999999995e-02   2.6118000000000001e+00   5.3939999999999999e-01   1.5400000000000000e-01   2.3440000000000000e-01
  -3.7469999999999998e-01  -4.3999999999999997e-02  -8.5800000000000001e-02   4.2959999999999998e-01  -5.7099999999999998e-02  -7.0199999999999999e-02   1.4871000000000001e+00   1.1119999999999999e-01   2.9600000000000000e+00   4.7199999999999998e-01   2.1170000000000000e-01   2.1679999999999999e-01
  -5.7310000000000005e-01  -6.6000000000000003e-02   0.0000000000000000e+00   5.4420000000000002e-01  -1.1420000000000000e-01  -7.0199999999999999e-02   1.4871000000000001e+00   2.8910000000000002e-01   2.6118000000000001e+00   5.2020000000000000e-01   7.6999999999999999e-02   2.8749999999999998e-01
  -5.5110000000000003e-01   0.0000000000000000e+00  -6.8630000000000002e-01   5.9189999999999998e-01  -1.9000000000000000e-02  -1.0960000000000000e-01   1.3317000000000001e+00   2.0010000000000000e-01   2.6989000000000001e+00   4.6239999999999998e-01   9.6199999999999994e-02   2.2559999999999999e-01
  -5.2900000000000003e-01   2.1999999999999999e-02  -6.0050000000000003e-01   4.8690000000000000e-01  -1.0470000000000000e-01  -4.8200000000000000e-02   1.5980000000000001e+00   1.1119999999999999e-01   3.9177000000000000e+00   4.8159999999999997e-01   1.7319999999999999e-01   2.5659999999999999e-01
  -5.9509999999999996e-01  -8.7900000000000006e-02   6.0050000000000003e-01   4.2009999999999997e-01  -1.1420000000000000e-01  -5.2600000000000001e-02   1.3983000000000001e+00   1.3339999999999999e-01   3.2212000000000001e+00   5.2980000000000005e-01   1.2509999999999999e-01   2.6979999999999998e-01
  -7.2740000000000005e-01  -2.6379999999999998e-01  -4.2890000000000000e-01   4.6779999999999999e-01  -9.5200000000000007e-02   1.3200000000000000e-02   1.4427000000000001e+00  -2.2200000000000001e-02   1.9153000000000000e+00   4.8159999999999997e-01   3.8500000000000000e-02   2.5659999999999999e-01
  -4.1880000000000001e-01  -1.5390000000000001e-01   3.4310000000000002e-01   3.5330000000000000e-01  -1.4269999999999999e-01  -6.1400000000000003e-02   1.3983000000000001e+00   2.2239999999999999e-01   3.0470999999999999e+00   5.9719999999999995e-01   1.5400000000000000e-01   2.6979999999999998e-01
  -4.6289999999999998e-01  -8.7900000000000006e-02   4.2890000000000000e-01   4.0100000000000002e-01  -1.0470000000000000e-01  -7.4499999999999997e-02   1.4649000000000001e+00   1.7790000000000000e-01   3.1341999999999999e+00   4.8159999999999997e-01   8.6599999999999996e-02   2.8310000000000002e-01
  -5.9509999999999996e-01  -2.1999999999999999e-02  -3.4310000000000002e-01   3.4370000000000001e-01  -9.5200000000000007e-02  -4.8200000000000000e-02   1.5315000000000001e+00   1.1119999999999999e-01   3.4824000000000002e+00   5.1049999999999995e-01   1.0580000000000001e-01   2.4770000000000000e-01
  -5.7310000000000005e-01  -1.5390000000000001e-01   8.5800000000000001e-02   5.0600000000000001e-01  -1.0470000000000000e-01  -4.8200000000000000e-02   1.5980000000000001e+00   2.8910000000000002e-01   2.4377000000000000e+00   4.4309999999999999e-01   1.3469999999999999e-01   2.6979999999999998e-01
  -5.5110000000000003e-01  -1.5390000000000001e-01   8.5800000000000001e-02   4.9650000000000000e-01  -1.9980000000000001e-01  -2.6300000000000000e-02   1.4427000000000001e+00   4.4499999999999998e-02   2.7858999999999998e+00   4.8159999999999997e-01   1.0580000000000001e-01   2.4770000000000000e-01
  -4.6289999999999998e-01  -1.0990000000000000e-01  -2.5740000000000002e-01   4.2959999999999998e-01   0.0000000000000000e+00  -1.2280000000000001e-01   1.5536000000000001e+00   4.4499999999999998e-02   2.9600000000000000e+00   4.7199999999999998e-01   1.5400000000000000e-01   2.6100000000000001e-01
  -5.0700000000000001e-01  -2.4179999999999999e-01   1.7160000000000000e-01   4.8690000000000000e-01  -1.6180000000000000e-01  -6.1400000000000003e-02   1.4205000000000001e+00   1.7790000000000000e-01   2.6989000000000001e+00   5.2020000000000000e-01   1.1550000000000001e-01   2.8310000000000002e-01
  -5.2900000000000003e-01  -1.0990000000000000e-01  -8.5800000000000001e-02   4.6779999999999999e-01  -7.6100000000000001e-02  -9.2100000000000001e-02   1.3761000000000001e+00   2.6679999999999998e-01   3.1341999999999999e+00   5.8760000000000001e-01   8.6599999999999996e-02   2.7870000000000000e-01
  -4.6289999999999998e-01  -1.5390000000000001e-01  -1.7160000000000000e-01   5.3469999999999995e-01  -6.6600000000000006e-02  -2.6300000000000000e-02   1.4649000000000001e+00   8.8900000000000007e-02   2.8730000000000002e+00   5.2020000000000000e-01   1.5400000000000000e-01   2.0790000000000000e-01
  -5.2900000000000003e-01  -2.1999999999999999e-02  -2.5740000000000002e-01   4.1049999999999998e-01  -1.1420000000000000e-01  -7.8899999999999998e-02   1.5536000000000001e+00   2.8910000000000002e-01   2.8730000000000002e+00   5.1049999999999995e-01   6.7400000000000002e-02   3.1850000000000001e-01
  -4.6289999999999998e-01  -3.5170000000000001e-01   2.5740000000000002e-01   3.9140000000000003e-01  -1.4269999999999999e-01  -3.5099999999999999e-02   1.4649000000000001e+00   4.4469999999999998e-01   2.6118000000000001e+00   4.3350000000000000e-01   2.0210000000000000e-01   3.0959999999999999e-01
  -7.0530000000000004e-01  -1.5390000000000001e-01  -2.5740000000000002e-01   3.7240000000000001e-01  -9.5200000000000007e-02  -7.0199999999999999e-02   1.2428999999999999e+00   2.0010000000000000e-01   2.3506000000000000e+00   4.9130000000000001e-01   1.4430000000000001e-01   2.6540000000000002e-01
  -6.3919999999999999e-01  -1.3189999999999999e-01  -4.2890000000000000e-01   4.0100000000000002e-01  -2.8500000000000001e-02  -5.7000000000000002e-02   1.3317000000000001e+00   2.6679999999999998e-01   2.6118000000000001e+00   5.1049999999999995e-01   1.5400000000000000e-01   2.4770000000000000e-01
  -5.2900000000000003e-01  -6.6000000000000003e-02   5.1470000000000005e-01   4.9650000000000000e-01  -1.4269999999999999e-01  -7.8899999999999998e-02   1.4427000000000001e+00   2.0010000000000000e-01   2.2635999999999998e+00   5.4910000000000003e-01   1.7319999999999999e-01   2.6100000000000001e-01
  -3.7469999999999998e-01  -2.4179999999999999e-01  -5.1470000000000005e-01   4.3919999999999998e-01  -1.1420000000000000e-01  -4.8200000000000000e-02   1.4871000000000001e+00   4.2249999999999999e-01   2.5247000000000002e+00   4.4309999999999999e-01   1.6360000000000000e-01   2.4329999999999999e-01
  -5.7310000000000005e-01   1.0990000000000000e-01   3.4310000000000002e-01   5.6330000000000002e-01  -7.6100000000000001e-02  -7.4499999999999997e-02   1.4427000000000001e+00   1.3339999999999999e-01   2.3506000000000000e+00   5.2020000000000000e-01   1.8279999999999999e-01   2.3000000000000001e-01
  -6.1719999999999997e-01   0.0000000000000000e+00   6.0050000000000003e-01   4.9650000000000000e-01  -5.7099999999999998e-02  -8.7700000000000000e-02   1.4427000000000001e+00   3.7800000000000000e-01   2.6989000000000001e+00   5.4910000000000003e-01   1.8279999999999999e-01   2.6100000000000001e-01
  -5.7310000000000005e-01  -1.5390000000000001e-01  -4.2890000000000000e-01   4.2959999999999998e-01  -8.5599999999999996e-02  -5.2600000000000001e-02   1.4871000000000001e+00   2.0010000000000000e-01   2.4377000000000000e+00   5.1049999999999995e-01   1.0580000000000001e-01   2.5209999999999999e-01
  -3.3060000000000000e-01  -2.1980000000000000e-01  -2.5740000000000002e-01   4.2009999999999997e-01  -9.4999999999999998e-03  -5.7000000000000002e-02   1.3317000000000001e+00   4.0020000000000000e-01   3.3953000000000002e+00   5.2980000000000005e-01   1.1550000000000001e-01   2.4770000000000000e-01
  -5.2900000000000003e-01  -2.8580000000000000e-01  -4.2890000000000000e-01   5.0600000000000001e-01  -1.2370000000000000e-01  -4.3900000000000002e-02   1.4649000000000001e+00   4.4499999999999998e-02   3.0470999999999999e+00   5.2020000000000000e-01   1.7319999999999999e-01   2.4770000000000000e-01
  -6.3919999999999999e-01   2.1999999999999999e-02  -2.5740000000000002e-01   3.2460000000000000e-01  -8.5599999999999996e-02  -6.5799999999999997e-02   1.5536000000000001e+00   1.7790000000000000e-01   2.8730000000000002e+00   5.8760000000000001e-01   2.8899999999999999e-02   2.6100000000000001e-01
  -5.7310000000000005e-01   0.0000000000000000e+00  -7.7210000000000001e-01   3.6280000000000001e-01  -1.0470000000000000e-01  -1.0520000000000000e-01   1.2650999999999999e+00   1.1119999999999999e-01   2.8730000000000002e+00   5.5869999999999997e-01   5.7700000000000001e-02   2.6100000000000001e-01
  -4.6289999999999998e-01  -4.3999999999999997e-02   3.4310000000000002e-01   4.7739999999999999e-01  -6.6600000000000006e-02  -6.5799999999999997e-02   1.5093000000000001e+00   1.5559999999999999e-01   3.2212000000000001e+00   3.8529999999999998e-01   1.3469999999999999e-01   2.4329999999999999e-01
  -6.6130000000000000e-01  -6.6000000000000003e-02   6.0050000000000003e-01   4.7739999999999999e-01  -9.5200000000000007e-02  -3.9500000000000000e-02   1.4205000000000001e+00   2.2239999999999999e-01   2.6118000000000001e+00   5.6830000000000003e-01   1.9239999999999999e-01   2.3440000000000000e-01
  -6.1719999999999997e-01  -4.3999999999999997e-02  -6.0050000000000003e-01   4.1049999999999998e-01  -1.6180000000000000e-01  -3.0700000000000002e-02   1.3983000000000001e+00   3.5580000000000001e-01   3.2212000000000001e+00   5.3939999999999999e-01   1.7319999999999999e-01   2.6979999999999998e-01
  -5.9509999999999996e-01  -1.9789999999999999e-01   6.0050000000000003e-01   4.5829999999999999e-01  -3.8100000000000002e-02  -6.1400000000000003e-02   1.5758000000000001e+00   4.4499999999999998e-02   2.8730000000000002e+00   4.4309999999999999e-01   1.6360000000000000e-01   2.8310000000000002e-01
  -6.1719999999999997e-01  -1.0990000000000000e-01  -8.5800000000000001e-02   5.5379999999999996e-01  -1.9000000000000000e-02  -5.2600000000000001e-02   1.3983000000000001e+00   3.3350000000000002e-01   2.6989000000000001e+00   4.8159999999999997e-01   1.3469999999999999e-01   2.7429999999999999e-01
  -5.9509999999999996e-01  -1.9789999999999999e-01   2.5740000000000002e-01   4.2959999999999998e-01  -8.5599999999999996e-02  -6.5799999999999997e-02   1.5980000000000001e+00   1.5559999999999999e-01   2.5247000000000002e+00   5.2980000000000005e-01   9.6199999999999994e-02   2.7429999999999999e-01
  -5.0700000000000001e-01  -1.9789999999999999e-01   3.4310000000000002e-01   4.0100000000000002e-01  -1.5229999999999999e-01  -9.2100000000000001e-02   1.2650999999999999e+00   1.3339999999999999e-01   3.1341999999999999e+00   4.6239999999999998e-01   9.6199999999999994e-02   2.5659999999999999e-01
  -7.2740000000000005e-01   1.0990000000000000e-01   0.0000000000000000e+00   4.2959999999999998e-01  -8.5599999999999996e-02  -7.8899999999999998e-02   1.3539000000000001e+00   2.6679999999999998e-01   3.3083000000000000e+00   4.2380000000000001e-01   8.6599999999999996e-02   2.3000000000000001e-01
  -7.4939999999999996e-01   4.3999999999999997e-02  -1.7160000000000000e-01   4.7739999999999999e-01  -1.5229999999999999e-01  -5.2600000000000001e-02   1.4649000000000001e+00   2.0010000000000000e-01   2.7858999999999998e+00   5.6830000000000003e-01   1.5400000000000000e-01   2.8749999999999998e-01
  -3.9679999999999999e-01  -1.9789999999999999e-01   1.7160000000000000e-01   4.2009999999999997e-01  -4.7600000000000003e-02  -6.1400000000000003e-02   1.4205000000000001e+00  -4.4499999999999998e-02   2.4377000000000000e+00   5.7799999999999996e-01   3.8500000000000000e-02   2.5209999999999999e-01
  -6.8330000000000002e-01  -1.7590000000000000e-01   4.2890000000000000e-01   4.3919999999999998e-01  -6.6600000000000006e-02  -1.0090000000000000e-01   1.3317000000000001e+00   3.1130000000000002e-01   2.6989000000000001e+00   5.2980000000000005e-01   9.6199999999999994e-02   2.3000000000000001e-01
  -5.0700000000000001e-01  -2.1999999999999999e-02  -8.5780000000000001e-01   4.6779999999999999e-01  -9.4999999999999998e-03  -7.0199999999999999e-02   1.5315000000000001e+00   1.7790000000000000e-01   3.1341999999999999e+00   5.2980000000000005e-01   2.5979999999999998e-01   2.2559999999999999e-01
  -3.3060000000000000e-01  -1.5390000000000001e-01   5.1470000000000005e-01   4.6779999999999999e-01  -3.8100000000000002e-02  -3.0700000000000002e-02   1.2873000000000001e+00   2.2239999999999999e-01   3.2212000000000001e+00   3.9489999999999997e-01   1.2509999999999999e-01   2.5659999999999999e-01
  -5.7310000000000005e-01   4.3999999999999997e-02   1.7160000000000000e-01   5.2510000000000001e-01  -6.6600000000000006e-02  -8.3299999999999999e-02   1.3095000000000001e+00   3.5580000000000001e-01   2.6989000000000001e+00   5.2980000000000005e-01   1.3469999999999999e-01   2.2120000000000001e-01
  -7.4939999999999996e-01  -8.7900000000000006e-02  -8.5800000000000001e-02   3.7240000000000001e-01   0.0000000000000000e+00  -3.5099999999999999e-02   1.5980000000000001e+00   2.0010000000000000e-01   2.0893999999999999e+00   5.6830000000000003e-01   5.7700000000000001e-02   2.4770000000000000e-01
  -3.3060000000000000e-01  -3.5170000000000001e-01  -8.5800000000000001e-02   4.8690000000000000e-01  -9.5200000000000007e-02  -1.1840000000000001e-01   1.5758000000000001e+00   0.0000000000000000e+00   3.0470999999999999e+00   4.7199999999999998e-01   1.2509999999999999e-01   2.4329999999999999e-01
  -4.4080000000000003e-01  -1.7590000000000000e-01   1.7160000000000000e-01   4.1049999999999998e-01  -6.6600000000000006e-02  -7.0199999999999999e-02   1.3983000000000001e+00   3.5580000000000001e-01   2.6989000000000001e+00   5.9719999999999995e-01   8.6599999999999996e-02   2.6979999999999998e-01
  -5.0700000000000001e-01   4.3999999999999997e-02  -1.7160000000000000e-01   4.6779999999999999e-01  -1.0470000000000000e-01  -8.7700000000000000e-02   1.4871000000000001e+00   2.2239999999999999e-01   2.3506000000000000e+00   4.6239999999999998e-01   1.6360000000000000e-01   2.8310000000000002e-01
  -7.4939999999999996e-01  -2.4179999999999999e-01  -8.5780000000000001e-01   4.6779999999999999e-01  -1.9030000000000000e-01  -3.9500000000000000e-02   1.5536000000000001e+00   1.1119999999999999e-01   3.0470999999999999e+00   5.4910000000000003e-01   1.2509999999999999e-01   2.4770000000000000e-01
  -4.4080000000000003e-01  -2.1980000000000000e-01  -2.5740000000000002e-01   5.1559999999999995e-01  -1.5229999999999999e-01  -6.1400000000000003e-02   1.4205000000000001e+00   1.3339999999999999e-01   2.7858999999999998e+00   5.2020000000000000e-01   1.6360000000000000e-01   2.6979999999999998e-01
  -5.2900000000000003e-01  -8.7900000000000006e-02   0.0000000000000000e+00   4.1049999999999998e-01  -1.1420000000000000e-01  -4.3900000000000002e-02   1.3539000000000001e+00   1.5559999999999999e-01   2.5247000000000002e+00   4.5269999999999999e-01   7.6999999999999999e-02   2.4329999999999999e-01
  -6.3919999999999999e-01  -6.6000000000000003e-02  -6.0050000000000003e-01   4.7739999999999999e-01   2.8500000000000001e-02  -5.7000000000000002e-02   1.4871000000000001e+00   1.1119999999999999e-01   1.9153000000000000e+00   5.8760000000000001e-01   6.7400000000000002e-02   2.7429999999999999e-01
  -2.8649999999999998e-01  -1.5390000000000001e-01   1.7160000000000000e-01   5.5379999999999996e-01  -1.3320000000000001e-01  -3.5099999999999999e-02   1.3761000000000001e+00   2.2239999999999999e-01   2.4377000000000000e+00   5.0090000000000001e-01   1.1550000000000001e-01   2.6979999999999998e-01
  -5.5110000000000003e-01  -1.9789999999999999e-01   0.0000000000000000e+00   4.9650000000000000e-01  -4.7600000000000003e-02  -8.7700000000000000e-02   1.5093000000000001e+00   2.2239999999999999e-01   3.1341999999999999e+00   5.4910000000000003e-01   9.6199999999999994e-02   2.7429999999999999e-01
  -7.0530000000000004e-01  -2.1999999999999999e-02   0.0000000000000000e+00   4.5829999999999999e-01  -7.6100000000000001e-02  -1.3589999999999999e-01   1.2650999999999999e+00   3.1130000000000002e-01   2.5247000000000002e+00   5.1049999999999995e-01   1.9239999999999999e-01   2.4329999999999999e-01
  -4.1880000000000001e-01   0.0000000000000000e+00   8.5800000000000001e-02   4.2009999999999997e-01  -1.1420000000000000e-01  -3.9500000000000000e-02   1.4871000000000001e+00   1.5559999999999999e-01   2.8730000000000002e+00   5.4910000000000003e-01   1.0580000000000001e-01   2.9189999999999999e-01
  -5.7310000000000005e-01  -2.8580000000000000e-01   4.2890000000000000e-01   4.3919999999999998e-01  -1.2370000000000000e-01  -4.8200000000000000e-02   1.3761000000000001e+00   2.0010000000000000e-01   3.0470999999999999e+00   4.4309999999999999e-01   6.7400000000000002e-02   2.8749999999999998e-01
  -4.4080000000000003e-01   6.6000000000000003e-02   6.0050000000000003e-01   4.5829999999999999e-01  -1.4269999999999999e-01  -5.7000000000000002e-02   1.2650999999999999e+00   3.1130000000000002e-01   3.5695000000000001e+00   5.5869999999999997e-01   6.7400000000000002e-02   2.6979999999999998e-01
  -6.1719999999999997e-01  -2.1980000000000000e-01  -1.7160000000000000e-01   3.2460000000000000e-01  -2.0930000000000001e-01  -2.6300000000000000e-02   1.2873000000000001e+00  -2.2239999999999999e-01   3.2212000000000001e+00   5.2980000000000005e-01   1.1550000000000001e-01   2.9189999999999999e-01
  -4.8490000000000000e-01  -3.0780000000000002e-01   4.2890000000000000e-01   4.0100000000000002e-01  -1.3320000000000001e-01  -3.9500000000000000e-02   1.3317000000000001e+00   2.2239999999999999e-01   2.2635999999999998e+00   4.4309999999999999e-01   0.0000000000000000e+00   2.6100000000000001e-01
  -5.9509999999999996e-01  -4.3999999999999997e-02   6.8630000000000002e-01   5.0600000000000001e-01  -2.8500000000000001e-02  -8.7700000000000000e-02   1.5315000000000001e+00   2.4460000000000001e-01   3.7435999999999998e+00   4.9130000000000001e-01   8.6599999999999996e-02   2.6540000000000002e-01
  -5.9509999999999996e-01   0.0000000000000000e+00   6.0050000000000003e-01   4.2959999999999998e-01  -5.7099999999999998e-02  -5.7000000000000002e-02   1.3539000000000001e+00   3.7800000000000000e-01   2.0893999999999999e+00   6.0690000000000000e-01   2.5019999999999998e-01   2.5209999999999999e-01
  -6.3919999999999999e-01  -2.4179999999999999e-01  -8.5800000000000001e-02   4.5829999999999999e-01  -1.3320000000000001e-01  -2.6300000000000000e-02   1.3095000000000001e+00   2.0010000000000000e-01   1.9153000000000000e+00   5.1049999999999995e-01   1.8279999999999999e-01   2.6540000000000002e-01
  -5.2900000000000003e-01  -8.7900000000000006e-02  -8.5800000000000001e-02   4.8690000000000000e-01  -2.8500000000000001e-02  -1.3589999999999999e-01   1.4205000000000001e+00   2.6679999999999998e-01   3.5695000000000001e+00   4.7199999999999998e-01   7.6999999999999999e-02   2.4329999999999999e-01
  -6.3919999999999999e-01  -2.1980000000000000e-01   3.4310000000000002e-01   4.7739999999999999e-01  -1.9000000000000000e-02  -1.1840000000000001e-01   1.3983000000000001e+00   2.4460000000000001e-01   2.5247000000000002e+00   5.2020000000000000e-01   1.3469999999999999e-01   2.7429999999999999e-01
  -6.1719999999999997e-01  -2.1999999999999999e-02  -1.7160000000000000e-01   4.4869999999999999e-01  -7.6100000000000001e-02  -7.0199999999999999e-02   1.3983000000000001e+00   0.0000000000000000e+00   2.9600000000000000e+00   5.7799999999999996e-01   1.1550000000000001e-01   2.6100000000000001e-01
  -4.8490000000000000e-01  -4.3999999999999997e-02  -8.5800000000000001e-02   4.5829999999999999e-01  -1.1420000000000000e-01  -7.8899999999999998e-02   1.2428999999999999e+00   1.3339999999999999e-01   3.3953000000000002e+00   4.9130000000000001e-01   1.6360000000000000e-01   2.8310000000000002e-01
  -5.2900000000000003e-01  -1.3189999999999999e-01   2.5740000000000002e-01   4.2959999999999998e-01  -8.5599999999999996e-02  -2.1899999999999999e-02   1.3095000000000001e+00   2.8910000000000002e-01   2.7858999999999998e+00   4.8159999999999997e-01   1.5400000000000000e-01   2.7870000000000000e-01
  -4.6289999999999998e-01   1.0990000000000000e-01  -4.2890000000000000e-01   4.2009999999999997e-01  -9.5200000000000007e-02  -5.2600000000000001e-02   1.4427000000000001e+00   2.6679999999999998e-01   3.3953000000000002e+00   5.4910000000000003e-01   1.5400000000000000e-01   2.4770000000000000e-01
  -3.0859999999999999e-01   0.0000000000000000e+00  -6.0050000000000003e-01   3.7240000000000001e-01  -1.9980000000000001e-01  -7.0199999999999999e-02   1.5315000000000001e+00   2.6679999999999998e-01   2.5247000000000002e+00   5.5869999999999997e-01   1.0580000000000001e-01   3.1850000000000001e-01
  -5.9509999999999996e-01  -2.1999999999999999e-02  -3.4310000000000002e-01   4.3919999999999998e-01  -9.4999999999999998e-03  -7.0199999999999999e-02   1.4427000000000001e+00   2.0010000000000000e-01   3.3953000000000002e+00   3.9489999999999997e-01   2.1170000000000000e-01   2.5659999999999999e-01
  -5.5110000000000003e-01   2.1999999999999999e-02  -4.2890000000000000e-01   4.1049999999999998e-01  -5.7099999999999998e-02  -5.2600000000000001e-02   1.3539000000000001e+00   6.6699999999999995e-02   2.9600000000000000e+00   5.4910000000000003e-01   1.7319999999999999e-01   2.8310000000000002e-01
  -6.6130000000000000e-01  -4.3999999999999997e-02   0.0000000000000000e+00   4.4869999999999999e-01  -6.6600000000000006e-02  -8.7700000000000000e-02   1.7534000000000001e+00   4.2249999999999999e-01   2.7858999999999998e+00   5.1049999999999995e-01   9.6199999999999994e-02   2.3440000000000000e-01
  -4.6289999999999998e-01   6.6000000000000003e-02   0.0000000000000000e+00   4.5829999999999999e-01   4.7600000000000003e-02  -7.0199999999999999e-02   1.4649000000000001e+00   2.6679999999999998e-01   2.6118000000000001e+00   5.7799999999999996e-01   7.6999999999999999e-02   2.7870000000000000e-01
  -3.5270000000000001e-01  -1.0990000000000000e-01   0.0000000000000000e+00   5.6330000000000002e-01  -6.6600000000000006e-02  -6.5799999999999997e-02   1.3317000000000001e+00   2.0010000000000000e-01   2.0024000000000002e+00   4.8159999999999997e-01   1.2509999999999999e-01   3.0080000000000001e-01
  -5.7310000000000005e-01  -3.0780000000000002e-01   1.7160000000000000e-01   4.1049999999999998e-01  -6.6600000000000006e-02  -9.2100000000000001e-02   1.3095000000000001e+00   2.0010000000000000e-01   3.2212000000000001e+00   4.9130000000000001e-01   8.6599999999999996e-02   2.3440000000000000e-01
  -5.5110000000000003e-01  -8.7900000000000006e-02   6.8630000000000002e-01   4.6779999999999999e-01   3.8100000000000002e-02  -6.1400000000000003e-02   1.4871000000000001e+00  -2.2200000000000001e-02   3.0470999999999999e+00   4.4309999999999999e-01   1.6360000000000000e-01   2.8310000000000002e-01
  -5.5110000000000003e-01  -1.3189999999999999e-01  -2.5740000000000002e-01   4.5829999999999999e-01  -8.5599999999999996e-02  -6.5799999999999997e-02   1.3539000000000001e+00  -1.5559999999999999e-01   2.1764999999999999e+00   4.9130000000000001e-01   1.1550000000000001e-01   2.9189999999999999e-01
  -5.9509999999999996e-01  -3.0780000000000002e-01  -6.0050000000000003e-01   4.9650000000000000e-01  -1.3320000000000001e-01  -3.0700000000000002e-02   1.3539000000000001e+00   2.8910000000000002e-01   3.0470999999999999e+00   5.1049999999999995e-01   1.8279999999999999e-01   2.8749999999999998e-01
  -5.0700000000000001e-01  -8.7900000000000006e-02   8.5800000000000001e-02   3.8190000000000002e-01  -4.7600000000000003e-02   0.0000000000000000e+00   1.3983000000000001e+00   2.2239999999999999e-01   3.5695000000000001e+00   5.6830000000000003e-01   7.6999999999999999e-02   2.1229999999999999e-01
  -4.6289999999999998e-01  -4.3999999999999997e-02  -4.2890000000000000e-01   4.6779999999999999e-01   9.4999999999999998e-03  -7.8899999999999998e-02   1.3761000000000001e+00   1.3339999999999999e-01   2.7858999999999998e+00   5.3939999999999999e-01   2.0210000000000000e-01   2.6100000000000001e-01
  -5.0700000000000001e-01  -2.6379999999999998e-01  -4.2890000000000000e-01   3.8190000000000002e-01  -9.5200000000000007e-02  -1.0960000000000000e-01   1.4871000000000001e+00   3.7800000000000000e-01   2.8730000000000002e+00   6.3580000000000003e-01   1.1550000000000001e-01   2.6540000000000002e-01
  -5.7310000000000005e-01  -4.3999999999999997e-02   8.5800000000000001e-02   3.6280000000000001e-01  -6.6600000000000006e-02  -8.3299999999999999e-02   1.3539000000000001e+00   6.6699999999999995e-02   2.7858999999999998e+00   4.9130000000000001e-01   1.6360000000000000e-01   2.6100000000000001e-01
  -6.1719999999999997e-01   8.7900000000000006e-02   0.0000000000000000e+00   5.2510000000000001e-01   1.9000000000000000e-02  -5.2600000000000001e-02   1.2650999999999999e+00   2.4460000000000001e-01   2.6118000000000001e+00   5.9719999999999995e-01   5.7700000000000001e-02   2.5209999999999999e-01
  -5.0700000000000001e-01  -4.1770000000000002e-01   8.5780000000000001e-01   5.5379999999999996e-01  -8.5599999999999996e-02  -3.0700000000000002e-02   1.5758000000000001e+00   2.6679999999999998e-01   2.4377000000000000e+00   5.2020000000000000e-01   1.3469999999999999e-01   2.6540000000000002e-01
  -7.0530000000000004e-01  -1.0990000000000000e-01   0.0000000000000000e+00   4.4869999999999999e-01  -1.9000000000000000e-02  -6.5799999999999997e-02   1.6424000000000001e+00   2.2239999999999999e-01   3.5695000000000001e+00   5.6830000000000003e-01   1.2509999999999999e-01   2.0349999999999999e-01
  -2.4249999999999999e-01   0.0000000000000000e+00   8.5800000000000001e-02   4.7739999999999999e-01  -1.1420000000000000e-01  -5.7000000000000002e-02   1.4427000000000001e+00   1.3339999999999999e-01   2.6989000000000001e+00   4.9130000000000001e-01   9.5999999999999992e-03   2.3440000000000000e-01
  -4.6289999999999998e-01   2.1999999999999999e-02  -8.5780000000000001e-01   5.8240000000000003e-01  -5.7099999999999998e-02  -7.8899999999999998e-02   1.3095000000000001e+00   1.3339999999999999e-01   3.0470999999999999e+00   5.0090000000000001e-01   6.7400000000000002e-02   2.8310000000000002e-01
  -7.2740000000000005e-01  -1.7590000000000000e-01  -6.8630000000000002e-01   3.4370000000000001e-01  -2.8500000000000001e-02  -7.0199999999999999e-02   1.2650999999999999e+00   1.1119999999999999e-01   2.8730000000000002e+00   5.4910000000000003e-01   1.4430000000000001e-01   2.9640000000000000e-01
  -4.4080000000000003e-01  -1.3189999999999999e-01   8.5800000000000001e-02   4.0100000000000002e-01  -1.1420000000000000e-01  -6.1400000000000003e-02   1.5758000000000001e+00   2.4460000000000001e-01   2.6118000000000001e+00   5.4910000000000003e-01   1.1550000000000001e-01   3.0959999999999999e-01
  -6.1719999999999997e-01  -2.1980000000000000e-01   2.5740000000000002e-01   4.8690000000000000e-01  -7.6100000000000001e-02  -8.7700000000000000e-02   1.6868000000000001e+00   2.4460000000000001e-01   3.0470999999999999e+00   4.8159999999999997e-01   1.4430000000000001e-01   2.6540000000000002e-01
  -6.1719999999999997e-01  -1.0990000000000000e-01   8.5800000000000001e-02   4.0100000000000002e-01  -1.4269999999999999e-01  -1.0090000000000000e-01   1.3983000000000001e+00   2.0010000000000000e-01   3.1341999999999999e+00   5.0090000000000001e-01   2.3089999999999999e-01   2.1679999999999999e-01
  -6.8330000000000002e-01  -1.7590000000000000e-01   4.2890000000000000e-01   3.5330000000000000e-01  -6.6600000000000006e-02  -7.0199999999999999e-02   1.4649000000000001e+00   1.5559999999999999e-01   2.4377000000000000e+00   4.5269999999999999e-01   1.3469999999999999e-01   2.3890000000000000e-01
  -5.9509999999999996e-01  -1.3189999999999999e-01   3.4310000000000002e-01   4.5829999999999999e-01   5.7099999999999998e-02  -2.1899999999999999e-02   1.5093000000000001e+00   1.7790000000000000e-01   2.9600000000000000e+00   5.2020000000000000e-01   2.2130000000000000e-01   2.6100000000000001e-01
  -6.6130000000000000e-01  -4.3999999999999997e-02  -1.7160000000000000e-01   4.8690000000000000e-01  -6.6600000000000006e-02  -7.0199999999999999e-02   1.4649000000000001e+00   4.0020000000000000e-01   2.4377000000000000e+00   5.0090000000000001e-01   1.8279999999999999e-01   2.6540000000000002e-01
  -4.4080000000000003e-01   8.7900000000000006e-02  -4.2890000000000000e-01   4.2959999999999998e-01  -5.7099999999999998e-02  -5.2600000000000001e-02   1.5093000000000001e+00   1.5559999999999999e-01   2.8730000000000002e+00   4.7199999999999998e-01   1.4430000000000001e-01   2.1229999999999999e-01
  -4.6289999999999998e-01  -6.6000000000000003e-02   4.2890000000000000e-01   4.4869999999999999e-01  -4.7600000000000003e-02  -1.0090000000000000e-01   1.4427000000000001e+00   1.3339999999999999e-01   2.5247000000000002e+00   5.4910000000000003e-01   1.9199999999999998e-02   2.4329999999999999e-01
  -5.2900000000000003e-01   6.6000000000000003e-02   1.7160000000000000e-01   3.9140000000000003e-01  -6.6600000000000006e-02  -2.6300000000000000e-02   1.5315000000000001e+00   2.8910000000000002e-01   3.4824000000000002e+00   4.6239999999999998e-01   1.2509999999999999e-01   2.6540000000000002e-01
  -5.7310000000000005e-01  -4.3999999999999997e-02   3.4310000000000002e-01   4.3919999999999998e-01  -1.9980000000000001e-01  -3.5099999999999999e-02   1.6202000000000001e+00   0.0000000000000000e+00   2.6118000000000001e+00   5.3939999999999999e-01   7.6999999999999999e-02   2.7870000000000000e-01
  -5.7310000000000005e-01  -2.4179999999999999e-01   1.7160000000000000e-01   5.1559999999999995e-01  -2.4740000000000001e-01  -4.3900000000000002e-02   1.5536000000000001e+00   2.0010000000000000e-01   2.6118000000000001e+00   5.7799999999999996e-01   1.5400000000000000e-01   2.6100000000000001e-01
  -5.5110000000000003e-01  -1.0990000000000000e-01  -2.5740000000000002e-01   4.8690000000000000e-01  -6.6600000000000006e-02  -9.6500000000000002e-02   1.4427000000000001e+00   2.0010000000000000e-01   2.7858999999999998e+00   5.6830000000000003e-01   1.4430000000000001e-01   2.6540000000000002e-01
  -6.1719999999999997e-01  -2.4179999999999999e-01   5.1470000000000005e-01   4.6779999999999999e-01  -1.0470000000000000e-01  -5.2600000000000001e-02   1.5536000000000001e+00   1.3339999999999999e-01   2.5247000000000002e+00   4.9130000000000001e-01   1.1550000000000001e-01   2.8310000000000002e-01
  -5.7310000000000005e-01  -8.7900000000000006e-02   0.0000000000000000e+00   4.2009999999999997e-01  -9.5200000000000007e-02  -4.8200000000000000e-02   1.3317000000000001e+00   4.4499999999999998e-02   3.1341999999999999e+00   5.2980000000000005e-01   2.0210000000000000e-01   3.0520000000000003e-01
  -3.7469999999999998e-01   2.1999999999999999e-02   6.0050000000000003e-01   3.9140000000000003e-01  -1.1420000000000000e-01  -9.2100000000000001e-02   1.4205000000000001e+00   2.2239999999999999e-01   2.3506000000000000e+00   4.8159999999999997e-01   9.6199999999999994e-02   2.3000000000000001e-01
  -5.7310000000000005e-01   2.1999999999999999e-02   8.5800000000000001e-02   4.8690000000000000e-01  -1.9000000000000000e-02  -8.3299999999999999e-02   1.5536000000000001e+00   3.3350000000000002e-01   3.0470999999999999e+00   5.5869999999999997e-01   1.6360000000000000e-01   2.3440000000000000e-01
  -7.4939999999999996e-01   0.0000000000000000e+00  -2.5740000000000002e-01   4.4869999999999999e-01   4.7600000000000003e-02  -8.7700000000000000e-02   1.5980000000000001e+00   2.8910000000000002e-01   2.6989000000000001e+00   5.1049999999999995e-01   1.7319999999999999e-01   2.3890000000000000e-01
  -4.1880000000000001e-01   2.1999999999999999e-02   1.7160000000000000e-01   4.2009999999999997e-01  -6.6600000000000006e-02  -7.8899999999999998e-02   1.4205000000000001e+00   2.4460000000000001e-01   3.3083000000000000e+00   4.8159999999999997e-01   5.7700000000000001e-02   2.5209999999999999e-01
  -5.2900000000000003e-01  -1.5390000000000001e-01   5.1470000000000005e-01   4.1049999999999998e-01  -9.4999999999999998e-03  -1.0520000000000000e-01   1.5536000000000001e+00   1.7790000000000000e-01   3.1341999999999999e+00   5.2980000000000005e-01   1.0580000000000001e-01   2.2559999999999999e-01
  -3.9679999999999999e-01   1.3189999999999999e-01   3.4310000000000002e-01   4.2959999999999998e-01  -1.3320000000000001e-01  -3.5099999999999999e-02   1.2428999999999999e+00   4.0020000000000000e-01   2.7858999999999998e+00   5.2020000000000000e-01   6.7400000000000002e-02   2.5209999999999999e-01
  -5.5110000000000003e-01  -1.9789999999999999e-01  -8.5800000000000001e-02   4.6779999999999999e-01  -4.7600000000000003e-02  -5.7000000000000002e-02   1.4427000000000001e+00   2.4460000000000001e-01   3.4824000000000002e+00   5.0090000000000001e-01   1.6360000000000000e-01   2.3000000000000001e-01
  -4.6289999999999998e-01  -2.1999999999999999e-02   0.0000000000000000e+00   4.5829999999999999e-01  -9.4999999999999998e-03  -4.8200000000000000e-02   1.4649000000000001e+00   1.7790000000000000e-01   3.2212000000000001e+00   4.5269999999999999e-01   1.3469999999999999e-01   2.6979999999999998e-01
  -6.1719999999999997e-01  -2.6379999999999998e-01   6.8630000000000002e-01   4.7739999999999999e-01  -1.0470000000000000e-01  -7.4499999999999997e-02   1.5980000000000001e+00   4.4499999999999998e-02   2.9600000000000000e+00   5.2020000000000000e-01   1.0580000000000001e-01   2.6979999999999998e-01
  -4.6289999999999998e-01   4.3999999999999997e-02  -6.8630000000000002e-01   4.2959999999999998e-01  -7.6100000000000001e-02  -6.5799999999999997e-02   1.5315000000000001e+00   2.2239999999999999e-01   3.3083000000000000e+00   5.5869999999999997e-01   1.1550000000000001e-01   2.1679999999999999e-01
  -5.7310000000000005e-01  -1.7590000000000000e-01   1.1152000000000000e+00   4.6779999999999999e-01   9.4999999999999998e-03  -1.2280000000000001e-01   1.3095000000000001e+00   2.0010000000000000e-01   3.2212000000000001e+00   5.2020000000000000e-01   1.6360000000000000e-01   2.8749999999999998e-01
  -4.8490000000000000e-01   6.6000000000000003e-02  -4.2890000000000000e-01   4.4869999999999999e-01  -3.8100000000000002e-02  -1.1400000000000000e-01   1.4427000000000001e+00   2.4460000000000001e-01   2.7858999999999998e+00   5.4910000000000003e-01   2.1170000000000000e-01   2.5209999999999999e-01
  -7.0530000000000004e-01  -1.5390000000000001e-01   3.4310000000000002e-01   5.1559999999999995e-01  -2.8500000000000001e-02  -7.4499999999999997e-02   1.4427000000000001e+00   1.7790000000000000e-01   2.0024000000000002e+00   5.2980000000000005e-01   2.2130000000000000e-01   2.7870000000000000e-01
  -5.5110000000000003e-01  -8.7900000000000006e-02  -1.7160000000000000e-01   3.9140000000000003e-01   3.8100000000000002e-02  -7.4499999999999997e-02   1.1762999999999999e+00   2.4460000000000001e-01   2.8730000000000002e+00   5.2020000000000000e-01   3.8500000000000000e-02   2.6540000000000002e-01
  -5.5110000000000003e-01  -1.5390000000000001e-01   3.4310000000000002e-01   4.9650000000000000e-01  -2.8500000000000001e-02  -5.2600000000000001e-02   1.3983000000000001e+00   2.2200000000000001e-02   2.6118000000000001e+00   4.8159999999999997e-01   9.6199999999999994e-02   2.6540000000000002e-01
  -3.3060000000000000e-01  -6.6000000000000003e-02  -1.1152000000000000e+00   5.1559999999999995e-01  -9.5200000000000007e-02  -3.0700000000000002e-02   1.2206999999999999e+00   8.8900000000000007e-02   2.2635999999999998e+00   4.7199999999999998e-01   5.7700000000000001e-02   2.3440000000000000e-01
  -6.6130000000000000e-01  -1.7590000000000000e-01   8.5800000000000001e-02   3.7240000000000001e-01  -1.7130000000000001e-01  -1.0520000000000000e-01   1.5315000000000001e+00   1.1119999999999999e-01   3.0470999999999999e+00   5.0090000000000001e-01   1.9239999999999999e-01   2.8310000000000002e-01
  -7.4939999999999996e-01   8.7900000000000006e-02  -5.1470000000000005e-01   4.9650000000000000e-01  -1.5229999999999999e-01  -6.5799999999999997e-02   1.5093000000000001e+00  -1.7790000000000000e-01   2.6118000000000001e+00   4.4309999999999999e-01   1.4430000000000001e-01   1.9910000000000000e-01
  -7.7149999999999996e-01   6.6000000000000003e-02  -8.5800000000000001e-02   4.2959999999999998e-01  -1.0470000000000000e-01  -1.1400000000000000e-01   1.4871000000000001e+00   1.7790000000000000e-01   2.4377000000000000e+00   5.1049999999999995e-01   1.5400000000000000e-01   2.3000000000000001e-01
  -5.0700000000000001e-01  -6.6000000000000003e-02   8.5800000000000001e-02   4.5829999999999999e-01  -6.6600000000000006e-02  -2.6300000000000000e-02   1.5093000000000001e+00   2.4460000000000001e-01   2.4377000000000000e+00   5.5869999999999997e-01   1.3469999999999999e-01   2.6100000000000001e-01
  -5.5110000000000003e-01  -6.6000000000000003e-02   8.5800000000000001e-02   4.4869999999999999e-01  -3.8100000000000002e-02  -1.3200000000000000e-02   1.4649000000000001e+00   1.3339999999999999e-01   2.9600000000000000e+00   5.0090000000000001e-01   1.5400000000000000e-01   2.4329999999999999e-01
  -5.5110000000000003e-01   1.3189999999999999e-01  -3.4310000000000002e-01   4.3919999999999998e-01  -6.6600000000000006e-02  -2.6300000000000000e-02   1.4205000000000001e+00   1.1119999999999999e-01   2.6118000000000001e+00   4.4309999999999999e-01   8.6599999999999996e-02   2.3000000000000001e-01
  -5.7310000000000005e-01  -4.3999999999999997e-02  -6.8630000000000002e-01   4.5829999999999999e-01  -4.7600000000000003e-02  -5.2600000000000001e-02   1.3317000000000001e+00   2.2239999999999999e-01   2.9600000000000000e+00   5.2020000000000000e-01   1.3469999999999999e-01   2.5659999999999999e-01
  -5.7310000000000005e-01   6.6000000000000003e-02   2.5740000000000002e-01   4.6779999999999999e-01  -1.1420000000000000e-01  -7.4499999999999997e-02   1.3539000000000001e+00   3.3350000000000002e-01   2.5247000000000002e+00   4.7199999999999998e-01   1.2509999999999999e-01   2.6540000000000002e-01
  -3.7469999999999998e-01   0.0000000000000000e+00   0.0000000000000000e+00   4.2009999999999997e-01  -9.5200000000000007e-02  -8.3299999999999999e-02   1.5093000000000001e+00   1.3339999999999999e-01   3.0470999999999999e+00   5.6830000000000003e-01   9.5999999999999992e-03   2.8749999999999998e-01
  -5.5110000000000003e-01  -1.0990000000000000e-01   7.7210000000000001e-01   3.6280000000000001e-01  -9.5200000000000007e-02  -7.0199999999999999e-02   1.4649000000000001e+00   1.5559999999999999e-01   3.3083000000000000e+00   5.3939999999999999e-01   1.9199999999999998e-02   2.7429999999999999e-01
  -3.9679999999999999e-01  -1.0990000000000000e-01   1.7160000000000000e-01   4.5829999999999999e-01  -1.1420000000000000e-01  -7.8899999999999998e-02   1.3095000000000001e+00  -4.4499999999999998e-02   3.0470999999999999e+00   4.8159999999999997e-01   9.6199999999999994e-02   2.2559999999999999e-01
  -6.6130000000000000e-01  -6.6000000000000003e-02  -2.5740000000000002e-01   3.8190000000000002e-01  -7.6100000000000001e-02  -7.4499999999999997e-02   1.4871000000000001e+00   3.1130000000000002e-01   2.5247000000000002e+00   5.2020000000000000e-01   1.1550000000000001e-01   2.5209999999999999e-01
  -3.9679999999999999e-01  -2.1980000000000000e-01  -3.4310000000000002e-01   3.2460000000000000e-01  -9.4999999999999998e-03  -7.4499999999999997e-02   1.5315000000000001e+00   1.3339999999999999e-01   3.3083000000000000e+00   5.5869999999999997e-01   1.2509999999999999e-01   1.9460000000000000e-01
  -5.2900000000000003e-01   1.5390000000000001e-01  -1.7160000000000000e-01   3.8190000000000002e-01  -1.2370000000000000e-01  -2.1899999999999999e-02   1.3983000000000001e+00   3.5580000000000001e-01   2.9600000000000000e+00   5.2980000000000005e-01   2.2130000000000000e-01   2.7870000000000000e-01
  -6.1719999999999997e-01  -2.6379999999999998e-01  -1.7160000000000000e-01   5.0600000000000001e-01  -1.2370000000000000e-01  -3.5099999999999999e-02   1.3983000000000001e+00   2.8910000000000002e-01   2.7858999999999998e+00   5.3939999999999999e-01   8.6599999999999996e-02   2.8310000000000002e-01
  -4.6289999999999998e-01  -8.7900000000000006e-02  -5.1470000000000005e-01   4.6779999999999999e-01  -3.8100000000000002e-02  -7.4499999999999997e-02   1.3539000000000001e+00   1.1119999999999999e-01   3.3953000000000002e+00   4.9130000000000001e-01   1.4430000000000001e-01   2.4329999999999999e-01
  -5.7310000000000005e-01  -2.1980000000000000e-01   6.8630000000000002e-01   4.6779999999999999e-01  -2.8500000000000001e-02  -1.0520000000000000e-01   1.5315000000000001e+00   3.1130000000000002e-01   3.3083000000000000e+00   5.6830000000000003e-01   1.3469999999999999e-01   2.1679999999999999e-01
  -6.3919999999999999e-01   1.3189999999999999e-01  -5.1470000000000005e-01   5.3469999999999995e-01  -1.5229999999999999e-01  -4.8200000000000000e-02   1.3539000000000001e+00   2.0010000000000000e-01   2.0893999999999999e+00   4.3350000000000000e-01   9.6199999999999994e-02   2.1679999999999999e-01
  -6.1719999999999997e-01   1.3189999999999999e-01   0.0000000000000000e+00   4.3919999999999998e-01  -4.7600000000000003e-02  -1.1400000000000000e-01   1.4205000000000001e+00   2.2200000000000001e-02   3.1341999999999999e+00   5.5869999999999997e-01  -9.5999999999999992e-03   2.7429999999999999e-01
  -3.7469999999999998e-01  -1.9789999999999999e-01   2.5740000000000002e-01   4.8690000000000000e-01  -1.7130000000000001e-01  -1.0090000000000000e-01   1.4649000000000001e+00   1.5559999999999999e-01   2.6118000000000001e+00   5.5869999999999997e-01   7.6999999999999999e-02   2.3000000000000001e-01
  -3.7469999999999998e-01   2.1980000000000000e-01  -8.5780000000000001e-01   3.7240000000000001e-01  -3.8100000000000002e-02  -4.3900000000000002e-02   1.3539000000000001e+00  -2.2200000000000001e-02   2.8730000000000002e+00   5.8760000000000001e-01   8.6599999999999996e-02   3.0080000000000001e-01
  -5.5110000000000003e-01  -4.3999999999999997e-02   8.5800000000000001e-02   4.1049999999999998e-01  -3.8100000000000002e-02  -3.5099999999999999e-02   1.3095000000000001e+00   3.5580000000000001e-01   1.8283000000000000e+00   4.3350000000000000e-01   8.6599999999999996e-02   2.8749999999999998e-01
  -5.9509999999999996e-01  -8.7900000000000006e-02   0.0000000000000000e+00   3.5330000000000000e-01  -1.4269999999999999e-01  -6.1400000000000003e-02   1.3983000000000001e+00   2.6679999999999998e-01   2.6989000000000001e+00   4.2380000000000001e-01   1.2509999999999999e-01   2.3890000000000000e-01
  -3.3060000000000000e-01  -1.3189999999999999e-01   7.7210000000000001e-01   4.3919999999999998e-01   4.7600000000000003e-02  -5.7000000000000002e-02   1.5315000000000001e+00   2.6679999999999998e-01   2.4377000000000000e+00   4.9130000000000001e-01   1.1550000000000001e-01   2.7429999999999999e-01
  -6.6130000000000000e-01  -1.0990000000000000e-01   1.7160000000000000e-01   4.2009999999999997e-01  -1.9000000000000000e-02  -1.0090000000000000e-01   1.3539000000000001e+00   3.7800000000000000e-01   2.6989000000000001e+00   4.1420000000000001e-01   1.1550000000000001e-01   3.1850000000000001e-01
  -6.6130000000000000e-01  -6.6000000000000003e-02  -8.5800000000000001e-02   3.9140000000000003e-01  -1.2370000000000000e-01  -6.1400000000000003e-02   1.4649000000000001e+00   2.2239999999999999e-01   2.5247000000000002e+00   5.0090000000000001e-01   1.9239999999999999e-01   2.4329999999999999e-01
  -6.3919999999999999e-01  -1.3189999999999999e-01   3.4310000000000002e-01   4.0100000000000002e-01  -1.7130000000000001e-01  -5.2600000000000001e-02   1.5093000000000001e+00   2.2239999999999999e-01   3.0470999999999999e+00   4.4309999999999999e-01   1.3469999999999999e-01   2.3890000000000000e-01
  -4.4080000000000003e-01  -4.3999999999999997e-02  -8.5800000000000001e-02   3.5330000000000000e-01  -7.6100000000000001e-02  -9.2100000000000001e-02   1.3983000000000001e+00   2.8910000000000002e-01   2.2635999999999998e+00   5.9719999999999995e-01   5.7700000000000001e-02   2.5659999999999999e-01
  -5.0700000000000001e-01  -2.6379999999999998e-01   1.7160000000000000e-01   4.1049999999999998e-01  -5.7099999999999998e-02  -6.1400000000000003e-02   1.5536000000000001e+00  -4.4499999999999998e-02   3.0470999999999999e+00   5.1049999999999995e-01   1.6360000000000000e-01   2.6100000000000001e-01
  -7.2740000000000005e-01  -2.1980000000000000e-01  -8.5800000000000001e-02   4.4869999999999999e-01  -8.5599999999999996e-02  -2.6300000000000000e-02   1.3983000000000001e+00   2.0010000000000000e-01   2.7858999999999998e+00   5.5869999999999997e-01   2.0210000000000000e-01   2.7870000000000000e-01
  -6.6130000000000000e-01   6.6000000000000003e-02  -2.5740000000000002e-01   4.6779999999999999e-01  -3.8100000000000002e-02  -5.7000000000000002e-02   1.3983000000000001e+00   2.4460000000000001e-01   3.4824000000000002e+00   5.4910000000000003e-01   9.6199999999999994e-02   2.6979999999999998e-01
  -4.1880000000000001e-01   1.5390000000000001e-01   2.5740000000000002e-01   3.5330000000000000e-01  -5.7099999999999998e-02  -7.4499999999999997e-02   1.4871000000000001e+00   6.6699999999999995e-02   2.9600000000000000e+00   4.5269999999999999e-01   1.8279999999999999e-01   2.5209999999999999e-01
  -5.0700000000000001e-01   1.5390000000000001e-01  -4.2890000000000000e-01   4.2959999999999998e-01  -1.9030000000000000e-01  -7.8899999999999998e-02   1.4205000000000001e+00   1.1119999999999999e-01   2.7858999999999998e+00   5.6830000000000003e-01   1.4430000000000001e-01   2.2559999999999999e-01
  -5.9509999999999996e-01   8.7900000000000006e-02  -1.7160000000000000e-01   4.1049999999999998e-01  -4.7600000000000003e-02  -7.4499999999999997e-02   1.3983000000000001e+00   8.8900000000000007e-02   2.6989000000000001e+00   4.5269999999999999e-01   1.3469999999999999e-01   2.5659999999999999e-01
  -4.4080000000000003e-01  -2.4179999999999999e-01   5.1470000000000005e-01   4.0100000000000002e-01  -3.8100000000000002e-02  -4.3900000000000002e-02   1.3317000000000001e+00   3.3350000000000002e-01   2.6989000000000001e+00   5.0090000000000001e-01   1.2509999999999999e-01   2.1679999999999999e-01
  -5.2900000000000003e-01  -1.0990000000000000e-01  -1.7160000000000000e-01   4.3919999999999998e-01  -8.5599999999999996e-02  -1.1400000000000000e-01   1.3539000000000001e+00   2.2239999999999999e-01   2.8730000000000002e+00   5.1049999999999995e-01   4.8099999999999997e-02   2.4770000000000000e-01
  -3.3060000000000000e-01   6.6000000000000003e-02  -5.1470000000000005e-01   4.5829999999999999e-01  -1.4269999999999999e-01  -3.9500000000000000e-02   1.4205000000000001e+00   1.7790000000000000e-01   2.2635999999999998e+00   4.7199999999999998e-01   3.8500000000000000e-02   2.7870000000000000e-01
  -5.0700000000000001e-01  -1.5390000000000001e-01  -2.5740000000000002e-01   4.3919999999999998e-01  -8.5599999999999996e-02  -9.2100000000000001e-02   1.3761000000000001e+00   3.5580000000000001e-01   3.4824000000000002e+00   5.8760000000000001e-01   5.7700000000000001e-02   2.8310000000000002e-01
  -7.7149999999999996e-01   2.1999999999999999e-02  -1.7160000000000000e-01   5.5379999999999996e-01  -5.7099999999999998e-02  -5.7000000000000002e-02   1.3095000000000001e+00   1.5559999999999999e-01   2.9600000000000000e+00   5.3939999999999999e-01   4.8099999999999997e-02   2.7429999999999999e-01
  -5.0700000000000001e-01  -1.9789999999999999e-01  -8.5800000000000001e-02   4.1049999999999998e-01  -6.6600000000000006e-02  -4.3900000000000002e-02   1.4427000000000001e+00   6.6699999999999995e-02   2.6118000000000001e+00   5.4910000000000003e-01   1.3469999999999999e-01   2.3890000000000000e-01
  -6.3919999999999999e-01  -2.1999999999999999e-02  -4.2890000000000000e-01   3.4370000000000001e-01  -6.6600000000000006e-02  -7.8899999999999998e-02   1.6424000000000001e+00  -2.2200000000000001e-02   2.6118000000000001e+00   5.2020000000000000e-01   2.2130000000000000e-01   2.6979999999999998e-01
  -5.9509999999999996e-01  -1.7590000000000000e-01  -8.5800000000000001e-02   4.2009999999999997e-01  -1.4269999999999999e-01  -2.1899999999999999e-02   1.4427000000000001e+00   1.5559999999999999e-01   3.3953000000000002e+00   4.8159999999999997e-01   6.7400000000000002e-02   2.6540000000000002e-01
  -5.7310000000000005e-01  -2.6379999999999998e-01   1.7160000000000000e-01   4.1049999999999998e-01  -3.8100000000000002e-02  -1.2720000000000001e-01   1.3539000000000001e+00   4.4469999999999998e-01   2.5247000000000002e+00   5.5869999999999997e-01   2.0210000000000000e-01   2.6979999999999998e-01
  -7.2740000000000005e-01   6.6000000000000003e-02   8.5780000000000001e-01   3.8190000000000002e-01  -1.3320000000000001e-01  -2.1899999999999999e-02   1.2650999999999999e+00   1.3339999999999999e-01   1.7412000000000001e+00   5.6830000000000003e-01   1.1550000000000001e-01   2.3000000000000001e-01
   4.4100000000000000e-02  -4.3999999999999997e-02   6.0050000000000003e-01   5.0600000000000001e-01  -2.8500000000000001e-02  -1.1400000000000000e-01   1.4205000000000001e+00   2.0010000000000000e-01   2.6118000000000001e+00   5.2020000000000000e-01   1.1550000000000001e-01   2.8310000000000002e-01
  -5.9509999999999996e-01  -1.9789999999999999e-01  -3.4310000000000002e-01   4.6779999999999999e-01   5.7099999999999998e-02  -1.0960000000000000e-01   1.3761000000000001e+00   3.1130000000000002e-01   3.1341999999999999e+00   5.5869999999999997e-01   9.6199999999999994e-02   2.5209999999999999e-01
  -9.2579999999999996e-01   1.7590000000000000e-01  -2.5740000000000002e-01   3.9140000000000003e-01  -9.4999999999999998e-03  -7.8899999999999998e-02   1.5093000000000001e+00   2.6679999999999998e-01   2.8730000000000002e+00   5.2020000000000000e-01   7.6999999999999999e-02   2.5659999999999999e-01
  -3.0859999999999999e-01   2.4179999999999999e-01  -5.1470000000000005e-01   5.4420000000000002e-01  -8.5599999999999996e-02  -7.0199999999999999e-02   1.3095000000000001e+00   3.1130000000000002e-01   3.0470999999999999e+00   4.8159999999999997e-01   9.5999999999999992e-03   2.6540000000000002e-01
  -4.6289999999999998e-01  -1.5390000000000001e-01   5.1470000000000005e-01   4.8690000000000000e-01  -1.7130000000000001e-01  -4.3900000000000002e-02   1.4649000000000001e+00   1.7790000000000000e-01   2.3506000000000000e+00   5.2020000000000000e-01   1.3469999999999999e-01   2.8310000000000002e-01
  -8.3760000000000001e-01  -4.3999999999999997e-02  -4.2890000000000000e-01   4.1049999999999998e-01  -1.5229999999999999e-01  -3.5099999999999999e-02   1.5093000000000001e+00   1.1119999999999999e-01   2.9600000000000000e+00   4.8159999999999997e-01   1.4430000000000001e-01   2.6979999999999998e-01
  -6.8330000000000002e-01  -1.0990000000000000e-01  -3.4310000000000002e-01   4.2009999999999997e-01  -1.4269999999999999e-01  -6.5799999999999997e-02   1.6424000000000001e+00   2.2200000000000001e-02   2.6989000000000001e+00   5.3939999999999999e-01   1.0580000000000001e-01   2.7870000000000000e-01
  -2.4249999999999999e-01  -3.7369999999999998e-01   1.7160000000000000e-01   4.2959999999999998e-01  -8.5599999999999996e-02  -1.1400000000000000e-01   1.2650999999999999e+00   2.0010000000000000e-01   3.0470999999999999e+00   5.4910000000000003e-01   1.5400000000000000e-01   2.2120000000000001e-01
  -2.4249999999999999e-01  -8.7900000000000006e-02   8.5780000000000001e-01   3.8190000000000002e-01  -1.4269999999999999e-01  -4.8200000000000000e-02   1.4205000000000001e+00   6.6699999999999995e-02   2.9600000000000000e+00   5.2980000000000005e-01   1.4430000000000001e-01   2.2559999999999999e-01
  -4.6289999999999998e-01   0.0000000000000000e+00  -7.7210000000000001e-01   4.9650000000000000e-01  -6.6600000000000006e-02  -2.6300000000000000e-02   1.5536000000000001e+00   4.0020000000000000e-01   4.0048000000000004e+00   5.1049999999999995e-01   1.9239999999999999e-01   2.6540000000000002e-01
  -9.4779999999999998e-01  -4.3999999999999997e-02  -2.5740000000000002e-01   4.4869999999999999e-01   0.0000000000000000e+00  -1.3159999999999999e-01   1.5315000000000001e+00   4.4499999999999998e-02   2.5247000000000002e+00   5.6830000000000003e-01   1.4430000000000001e-01   2.0790000000000000e-01
  -5.5110000000000003e-01   2.1999999999999999e-02   0.0000000000000000e+00   4.8690000000000000e-01  -8.5599999999999996e-02  -3.9500000000000000e-02   1.2650999999999999e+00   4.0020000000000000e-01   3.9177000000000000e+00   5.4910000000000003e-01   2.0210000000000000e-01   2.2120000000000001e-01
  -1.9839999999999999e-01   4.3999999999999997e-02   6.0050000000000003e-01   3.4370000000000001e-01  -7.6100000000000001e-02  -7.0199999999999999e-02   1.3095000000000001e+00   3.1130000000000002e-01   3.2212000000000001e+00   5.4910000000000003e-01   1.9239999999999999e-01   2.6540000000000002e-01
  -6.1719999999999997e-01  -6.6000000000000003e-02  -1.7160000000000000e-01   4.4869999999999999e-01  -7.6100000000000001e-02  -3.5099999999999999e-02   1.5536000000000001e+00   1.1119999999999999e-01   2.6989000000000001e+00   5.3939999999999999e-01   5.7700000000000001e-02   2.2559999999999999e-01
  -8.5960000000000003e-01  -1.3189999999999999e-01   3.4310000000000002e-01   4.8690000000000000e-01   9.4999999999999998e-03  -9.2100000000000001e-02   9.9880000000000002e-01   5.7809999999999995e-01   2.6989000000000001e+00   5.1049999999999995e-01   6.7400000000000002e-02   2.6979999999999998e-01
  -4.6289999999999998e-01  -4.3999999999999997e-02   1.7160000000000000e-01   3.9140000000000003e-01  -3.8100000000000002e-02  -8.7700000000000000e-02   1.4205000000000001e+00   1.1119999999999999e-01   2.5247000000000002e+00   5.5869999999999997e-01   1.8279999999999999e-01   2.3890000000000000e-01
  -3.0859999999999999e-01  -1.7590000000000000e-01   3.4310000000000002e-01   2.8639999999999999e-01  -1.0470000000000000e-01  -1.4910000000000001e-01   1.4871000000000001e+00   1.5559999999999999e-01   1.8283000000000000e+00   5.0090000000000001e-01   8.6599999999999996e-02   3.0080000000000001e-01
  -4.8490000000000000e-01   2.1999999999999999e-02  -3.4310000000000002e-01   5.1559999999999995e-01  -1.0470000000000000e-01  -9.6500000000000002e-02   1.1984999999999999e+00   6.4480000000000004e-01   2.8730000000000002e+00   5.6830000000000003e-01   1.7319999999999999e-01   2.1229999999999999e-01
  -7.9349999999999998e-01  -1.3189999999999999e-01   2.5740000000000002e-01   4.2009999999999997e-01  -1.0470000000000000e-01  -1.2720000000000001e-01   1.3761000000000001e+00   0.0000000000000000e+00   2.0024000000000002e+00   5.5869999999999997e-01   1.2509999999999999e-01   2.1229999999999999e-01
  -5.9509999999999996e-01  -1.7590000000000000e-01  -1.7160000000000000e-01   3.6280000000000001e-01  -3.8100000000000002e-02  -7.4499999999999997e-02   1.5315000000000001e+00   4.2249999999999999e-01   2.5247000000000002e+00   5.1049999999999995e-01   1.0580000000000001e-01   2.5659999999999999e-01
  -2.6450000000000001e-01  -1.9789999999999999e-01   4.2890000000000000e-01   5.3469999999999995e-01  -7.6100000000000001e-02  -8.7700000000000000e-02   1.3539000000000001e+00   1.7790000000000000e-01   1.6540999999999999e+00   5.3939999999999999e-01   7.6999999999999999e-02   2.5659999999999999e-01
  -4.8490000000000000e-01  -1.0990000000000000e-01  -4.2890000000000000e-01   4.4869999999999999e-01   3.8100000000000002e-02  -1.4030000000000001e-01   1.4649000000000001e+00   1.7790000000000000e-01   3.3953000000000002e+00   5.2980000000000005e-01   6.7400000000000002e-02   2.3000000000000001e-01
  -7.4939999999999996e-01  -1.0990000000000000e-01   5.1470000000000005e-01   3.5330000000000000e-01   9.4999999999999998e-03  -9.2100000000000001e-02   1.2873000000000001e+00   3.5580000000000001e-01   2.2635999999999998e+00   5.7799999999999996e-01   1.7319999999999999e-01   2.4770000000000000e-01
  -5.9509999999999996e-01  -4.3999999999999997e-02  -3.4310000000000002e-01   3.8190000000000002e-01  -1.0470000000000000e-01  -1.1840000000000001e-01   1.5536000000000001e+00   6.6699999999999995e-02   2.6118000000000001e+00   4.4309999999999999e-01   8.6599999999999996e-02   2.4329999999999999e-01
  -3.7469999999999998e-01  -2.1999999999999999e-02  -6.8630000000000002e-01   5.0600000000000001e-01  -1.2370000000000000e-01  -9.2100000000000001e-02   1.3317000000000001e+00   2.2239999999999999e-01   2.4377000000000000e+00   5.1049999999999995e-01   9.6199999999999994e-02   2.6100000000000001e-01
  -5.9509999999999996e-01  -6.6000000000000003e-02  -7.7210000000000001e-01   4.1049999999999998e-01  -1.3320000000000001e-01  -4.8200000000000000e-02   1.2428999999999999e+00   3.1130000000000002e-01   2.7858999999999998e+00   5.2020000000000000e-01   1.7319999999999999e-01   2.2559999999999999e-01
  -7.9349999999999998e-01   0.0000000000000000e+00   0.0000000000000000e+00   4.2959999999999998e-01  -1.2370000000000000e-01  -7.0199999999999999e-02   1.5315000000000001e+00   2.0010000000000000e-01   2.0024000000000002e+00   4.6239999999999998e-01   1.0580000000000001e-01   2.6100000000000001e-01
  -5.7310000000000005e-01   1.0990000000000000e-01  -5.1470000000000005e-01   4.2959999999999998e-01  -1.3320000000000001e-01  -5.2600000000000001e-02   1.2206999999999999e+00   4.6689999999999998e-01   2.0024000000000002e+00   5.5869999999999997e-01   1.3469999999999999e-01   2.6979999999999998e-01
  -3.0859999999999999e-01  -1.0990000000000000e-01  -3.4310000000000002e-01   4.4869999999999999e-01  -7.6100000000000001e-02  -7.0199999999999999e-02   1.5536000000000001e+00   3.1130000000000002e-01   2.6989000000000001e+00   4.8159999999999997e-01   1.4430000000000001e-01   2.2559999999999999e-01
  -5.7310000000000005e-01  -2.4179999999999999e-01   1.7160000000000000e-01   4.6779999999999999e-01  -8.5599999999999996e-02  -7.8899999999999998e-02   1.6424000000000001e+00   1.1119999999999999e-01   2.7858999999999998e+00   4.6239999999999998e-01   2.0210000000000000e-01   2.2559999999999999e-01
  -6.6130000000000000e-01  -2.1999999999999999e-02   6.0050000000000003e-01   4.7739999999999999e-01   9.4999999999999998e-03  -1.0960000000000000e-01   1.3983000000000001e+00   2.8910000000000002e-01   2.2635999999999998e+00   5.2020000000000000e-01   1.4430000000000001e-01   2.8749999999999998e-01
  -5.9509999999999996e-01   0.0000000000000000e+00  -8.5800000000000001e-02   5.1559999999999995e-01  -1.4269999999999999e-01  -2.6300000000000000e-02   1.6646000000000001e+00   6.6699999999999995e-02   3.1341999999999999e+00   5.2020000000000000e-01   1.6360000000000000e-01   2.5659999999999999e-01
  -5.9509999999999996e-01  -2.1980000000000000e-01   2.5740000000000002e-01   5.1559999999999995e-01  -1.2370000000000000e-01  -5.2600000000000001e-02   1.3095000000000001e+00  -2.2200000000000001e-02   2.6989000000000001e+00   5.5869999999999997e-01   1.8279999999999999e-01   2.5659999999999999e-01
  -3.9679999999999999e-01   8.7900000000000006e-02   8.5800000000000001e-02   4.3919999999999998e-01  -1.5229999999999999e-01  -3.0700000000000002e-02   1.3317000000000001e+00   1.1119999999999999e-01   3.3083000000000000e+00   4.9130000000000001e-01   9.5999999999999992e-03   2.9640000000000000e-01
  -6.3919999999999999e-01   8.7900000000000006e-02   8.5800000000000001e-02   4.6779999999999999e-01  -1.2370000000000000e-01  -4.3900000000000002e-02   1.4649000000000001e+00   4.4499999999999998e-02   3.4824000000000002e+00   5.6830000000000003e-01   4.8099999999999997e-02   2.5209999999999999e-01
  -5.9509999999999996e-01  -1.7590000000000000e-01  -4.2890000000000000e-01   4.8690000000000000e-01  -1.8079999999999999e-01  -8.7700000000000000e-02   1.3761000000000001e+00   3.5580000000000001e-01   3.6564999999999999e+00   5.0090000000000001e-01   1.6360000000000000e-01   2.6540000000000002e-01
  -3.7469999999999998e-01  -1.7590000000000000e-01   2.5740000000000002e-01   5.2510000000000001e-01  -2.8500000000000001e-02  -2.6300000000000000e-02   1.4871000000000001e+00  -2.2200000000000001e-02   2.5247000000000002e+00   5.3939999999999999e-01   1.9239999999999999e-01   2.7870000000000000e-01
  -3.7469999999999998e-01   0.0000000000000000e+00   0.0000000000000000e+00   4.6779999999999999e-01  -5.7099999999999998e-02  -7.4499999999999997e-02   1.5315000000000001e+00   3.5580000000000001e-01   2.9600000000000000e+00   5.5869999999999997e-01   2.8899999999999999e-02   2.6100000000000001e-01
  -6.1719999999999997e-01  -2.1999999999999999e-02   4.2890000000000000e-01   4.2959999999999998e-01  -1.2370000000000000e-01  -4.8200000000000000e-02   1.5315000000000001e+00   1.7790000000000000e-01   2.7858999999999998e+00   4.7199999999999998e-01   2.1170000000000000e-01   2.4770000000000000e-01
  -6.1719999999999997e-01  -2.4179999999999999e-01   6.0050000000000003e-01   4.2009999999999997e-01  -1.5229999999999999e-01  -5.2600000000000001e-02   1.3983000000000001e+00   4.8920000000000002e-01   3.0470999999999999e+00   5.2020000000000000e-01   1.1550000000000001e-01   2.4770000000000000e-01
  -4.8490000000000000e-01  -1.7590000000000000e-01   1.7160000000000000e-01   4.3919999999999998e-01  -1.5229999999999999e-01  -4.8200000000000000e-02   1.2873000000000001e+00   2.8910000000000002e-01   2.5247000000000002e+00   4.7199999999999998e-01   1.2509999999999999e-01   2.3000000000000001e-01
  -7.2740000000000005e-01  -4.3999999999999997e-02  -4.2890000000000000e-01   5.1559999999999995e-01  -8.5599999999999996e-02  -8.3299999999999999e-02   1.1762999999999999e+00   1.3339999999999999e-01   3.0470999999999999e+00   5.2020000000000000e-01   1.4430000000000001e-01   2.6100000000000001e-01
  -4.4080000000000003e-01   4.3999999999999997e-02  -1.7160000000000000e-01   3.8190000000000002e-01  -1.0470000000000000e-01  -4.8200000000000000e-02   1.3095000000000001e+00   2.4460000000000001e-01   1.6540999999999999e+00   5.3939999999999999e-01   1.1550000000000001e-01   2.3000000000000001e-01
  -5.9509999999999996e-01  -4.3999999999999997e-02  -3.4310000000000002e-01   4.8690000000000000e-01  -9.5200000000000007e-02  -8.8000000000000005e-03   1.4427000000000001e+00   3.5580000000000001e-01   2.6118000000000001e+00   6.3580000000000003e-01   6.7400000000000002e-02   2.7429999999999999e-01
  -6.3919999999999999e-01  -1.5390000000000001e-01  -6.0050000000000003e-01   4.9650000000000000e-01  -1.8079999999999999e-01  -4.8200000000000000e-02   1.2206999999999999e+00   2.2239999999999999e-01   2.7858999999999998e+00   5.2980000000000005e-01   9.6199999999999994e-02   2.5209999999999999e-01
  -3.9679999999999999e-01   0.0000000000000000e+00  -8.5800000000000001e-02   4.1049999999999998e-01  -1.2370000000000000e-01  -5.7000000000000002e-02   1.4205000000000001e+00   2.6679999999999998e-01   2.6989000000000001e+00   5.5869999999999997e-01   1.5400000000000000e-01   2.5659999999999999e-01
  -7.0530000000000004e-01  -1.3189999999999999e-01   0.0000000000000000e+00   4.2009999999999997e-01  -9.5200000000000007e-02  -6.5799999999999997e-02   1.3317000000000001e+00   1.1119999999999999e-01   2.6989000000000001e+00   4.9130000000000001e-01   9.6199999999999994e-02   2.7870000000000000e-01
  -5.0700000000000001e-01  -8.7900000000000006e-02   4.2890000000000000e-01   4.7739999999999999e-01  -7.6100000000000001e-02  -9.6500000000000002e-02   1.4427000000000001e+00   2.2239999999999999e-01   2.5247000000000002e+00   3.4680000000000000e-01   8.6599999999999996e-02   2.8310000000000002e-01
  -5.2900000000000003e-01  -6.6000000000000003e-02   0.0000000000000000e+00   3.8190000000000002e-01  -1.9000000000000000e-02  -6.1400000000000003e-02   1.3317000000000001e+00   2.0010000000000000e-01   2.2635999999999998e+00   4.6239999999999998e-01   1.2509999999999999e-01   2.6100000000000001e-01
  -4.6289999999999998e-01  -6.6000000000000003e-02   8.5800000000000001e-02   3.6280000000000001e-01  -1.1420000000000000e-01  -6.5799999999999997e-02   1.5980000000000001e+00   2.4460000000000001e-01   3.3953000000000002e+00   5.0090000000000001e-01   1.6360000000000000e-01   2.3440000000000000e-01
  -7.7149999999999996e-01  -6.6000000000000003e-02   2.5740000000000002e-01   4.5829999999999999e-01  -8.5599999999999996e-02  -6.1400000000000003e-02   1.3095000000000001e+00   1.5559999999999999e-01   3.1341999999999999e+00   4.6239999999999998e-01   1.0580000000000001e-01   2.5659999999999999e-01
  -3.5270000000000001e-01  -1.5390000000000001e-01  -9.4359999999999999e-01   5.2510000000000001e-01   2.8500000000000001e-02  -7.8899999999999998e-02   1.3983000000000001e+00   3.7800000000000000e-01   3.4824000000000002e+00   5.1049999999999995e-01   1.3469999999999999e-01   2.6540000000000002e-01
  -4.8490000000000000e-01  -2.1999999999999999e-02  -4.2890000000000000e-01   4.6779999999999999e-01  -1.2370000000000000e-01  -8.3299999999999999e-02   1.3761000000000001e+00   2.0010000000000000e-01   2.6989000000000001e+00   5.1049999999999995e-01   2.1170000000000000e-01   2.1229999999999999e-01
  -5.0700000000000001e-01  -2.1999999999999999e-02  -8.5800000000000001e-02   5.0600000000000001e-01  -1.6180000000000000e-01  -7.4499999999999997e-02   1.3539000000000001e+00   1.3339999999999999e-01   3.0470999999999999e+00   5.3939999999999999e-01   1.1550000000000001e-01   2.6979999999999998e-01
  -6.8330000000000002e-01   1.0990000000000000e-01   3.4310000000000002e-01   5.1559999999999995e-01  -5.7099999999999998e-02  -3.9500000000000000e-02   1.4871000000000001e+00   2.6679999999999998e-01   2.6989000000000001e+00   5.3939999999999999e-01   2.8899999999999999e-02   2.5209999999999999e-01
  -7.0530000000000004e-01   2.1999999999999999e-02   5.1470000000000005e-01   3.0549999999999999e-01  -1.0470000000000000e-01  -3.9500000000000000e-02   1.3761000000000001e+00   3.5580000000000001e-01   2.2635999999999998e+00   4.5269999999999999e-01   2.1170000000000000e-01   2.3440000000000000e-01
  -7.7149999999999996e-01  -2.4179999999999999e-01   5.1470000000000005e-01   3.8190000000000002e-01  -5.7099999999999998e-02  -8.7700000000000000e-02   1.4427000000000001e+00   3.7800000000000000e-01   3.2212000000000001e+00   5.5869999999999997e-01   7.6999999999999999e-02   2.6540000000000002e-01
  -5.9509999999999996e-01   0.0000000000000000e+00  -6.0050000000000003e-01   4.0100000000000002e-01  -5.7099999999999998e-02  -1.0960000000000000e-01   1.3317000000000001e+00   2.0010000000000000e-01   2.3506000000000000e+00   5.4910000000000003e-01   7.6999999999999999e-02   2.7429999999999999e-01
  -5.0700000000000001e-01  -4.3999999999999997e-02   2.5740000000000002e-01   4.2009999999999997e-01  -1.6180000000000000e-01  -3.9500000000000000e-02   1.4871000000000001e+00   1.5559999999999999e-01   2.7858999999999998e+00   5.7799999999999996e-01   2.0210000000000000e-01   2.6540000000000002e-01
  -4.4080000000000003e-01   6.6000000000000003e-02  -5.1470000000000005e-01   4.2009999999999997e-01  -1.2370000000000000e-01  -3.5099999999999999e-02   1.4205000000000001e+00   1.3339999999999999e-01   1.9153000000000000e+00   4.6239999999999998e-01   1.0580000000000001e-01   2.6979999999999998e-01
  -5.0700000000000001e-01  -2.1999999999999999e-02   7.7210000000000001e-01   4.2009999999999997e-01  -1.9000000000000000e-02  -1.1400000000000000e-01   1.3539000000000001e+00   3.3350000000000002e-01   2.0893999999999999e+00   5.1049999999999995e-01   1.0580000000000001e-01   2.6540000000000002e-01
  -3.7469999999999998e-01   2.1999999999999999e-02   9.4359999999999999e-01   4.2959999999999998e-01  -1.9000000000000000e-02  -6.1400000000000003e-02   1.5980000000000001e+00   2.2239999999999999e-01   2.6118000000000001e+00   5.2020000000000000e-01   1.4430000000000001e-01   2.6979999999999998e-01
  -5.2900000000000003e-01  -1.0990000000000000e-01   6.8630000000000002e-01   4.0100000000000002e-01  -1.6180000000000000e-01  -7.4499999999999997e-02   1.4649000000000001e+00   4.4499999999999998e-02   2.8730000000000002e+00   4.7199999999999998e-01   2.0210000000000000e-01   2.3440000000000000e-01
  -6.1719999999999997e-01  -1.0990000000000000e-01  -2.5740000000000002e-01   4.6779999999999999e-01  -1.1420000000000000e-01  -4.3900000000000002e-02   1.3317000000000001e+00   2.4460000000000001e-01   3.1341999999999999e+00   5.1049999999999995e-01   1.3469999999999999e-01   2.6540000000000002e-01
  -7.2740000000000005e-01  -1.0990000000000000e-01   2.5740000000000002e-01   4.2959999999999998e-01  -1.3320000000000001e-01  -1.1400000000000000e-01   1.3983000000000001e+00   3.5580000000000001e-01   3.0470999999999999e+00   5.0090000000000001e-01   4.8099999999999997e-02   2.6100000000000001e-01
  -5.2900000000000003e-01  -3.0780000000000002e-01  -1.7160000000000000e-01   4.1049999999999998e-01  -1.0470000000000000e-01  -2.1899999999999999e-02   1.3983000000000001e+00   2.6679999999999998e-01   2.6989000000000001e+00   5.3939999999999999e-01   1.3469999999999999e-01   2.1679999999999999e-01
  -3.7469999999999998e-01  -2.8580000000000000e-01   6.0050000000000003e-01   3.1509999999999999e-01  -1.5229999999999999e-01  -8.7700000000000000e-02   1.4871000000000001e+00  -2.6679999999999998e-01   2.6989000000000001e+00   5.0090000000000001e-01   1.5400000000000000e-01   2.2120000000000001e-01
  -6.6130000000000000e-01  -8.7900000000000006e-02   1.7160000000000000e-01   4.5829999999999999e-01  -5.7099999999999998e-02  -3.5099999999999999e-02   1.2873000000000001e+00   2.0010000000000000e-01   2.6989000000000001e+00   4.9130000000000001e-01   1.1550000000000001e-01   2.4770000000000000e-01
  -4.6289999999999998e-01  -2.8580000000000000e-01   2.5740000000000002e-01   3.0549999999999999e-01  -4.7600000000000003e-02  -5.7000000000000002e-02   1.2650999999999999e+00   2.0010000000000000e-01   2.4377000000000000e+00   5.2020000000000000e-01   1.1550000000000001e-01   2.7870000000000000e-01
  -7.4939999999999996e-01  -2.1999999999999999e-02  -8.5800000000000001e-02   4.4869999999999999e-01  -2.1890000000000001e-01  -5.7000000000000002e-02   1.4649000000000001e+00   2.6679999999999998e-01   2.6118000000000001e+00   5.4910000000000003e-01   1.6360000000000000e-01   2.3440000000000000e-01
  -5.9509999999999996e-01  -2.1999999999999999e-02   2.5740000000000002e-01   5.2510000000000001e-01   0.0000000000000000e+00  -1.1840000000000001e-01   1.5536000000000001e+00   2.8910000000000002e-01   3.2212000000000001e+00   5.3939999999999999e-01   2.5979999999999998e-01   2.2559999999999999e-01
  -5.5110000000000003e-01  -8.7900000000000006e-02  -3.4310000000000002e-01   4.8690000000000000e-01  -1.9000000000000000e-02  -1.0960000000000000e-01   1.4205000000000001e+00   3.1130000000000002e-01   2.7858999999999998e+00   5.4910000000000003e-01   2.1170000000000000e-01   2.5209999999999999e-01
  -3.9679999999999999e-01   2.1999999999999999e-02  -8.5800000000000001e-02   4.7739999999999999e-01  -1.5229999999999999e-01  -3.0700000000000002e-02   1.4427000000000001e+00   2.6679999999999998e-01   3.0470999999999999e+00   5.0090000000000001e-01   9.6199999999999994e-02   2.9189999999999999e-01
  -5.2900000000000003e-01  -1.3189999999999999e-01   6.8630000000000002e-01   3.9140000000000003e-01   0.0000000000000000e+00  -3.9500000000000000e-02   1.2206999999999999e+00   2.4460000000000001e-01   2.8730000000000002e+00   5.1049999999999995e-01   1.8279999999999999e-01   3.2729999999999998e-01
  -6.1719999999999997e-01   0.0000000000000000e+00   4.2890000000000000e-01   3.7240000000000001e-01  -8.5599999999999996e-02  -1.2720000000000001e-01   1.2873000000000001e+00   2.4460000000000001e-01   2.6989000000000001e+00   4.9130000000000001e-01   1.1550000000000001e-01   2.5209999999999999e-01
  -7.4939999999999996e-01  -6.6000000000000003e-02   8.5800000000000001e-02   3.5330000000000000e-01  -4.7600000000000003e-02  -1.0520000000000000e-01   1.5093000000000001e+00   2.4460000000000001e-01   2.9600000000000000e+00   4.9130000000000001e-01   9.6199999999999994e-02   2.6100000000000001e-01
  -5.2900000000000003e-01  -1.0990000000000000e-01  -8.5800000000000001e-02   4.6779999999999999e-01  -7.6100000000000001e-02  -5.7000000000000002e-02   1.5093000000000001e+00   3.1130000000000002e-01   3.1341999999999999e+00   5.3939999999999999e-01   7.6999999999999999e-02   2.2559999999999999e-01
  -5.9509999999999996e-01  -1.3189999999999999e-01   8.5800000000000001e-02   4.2959999999999998e-01  -1.0470000000000000e-01  -6.1400000000000003e-02   1.4427000000000001e+00   2.2239999999999999e-01   3.3953000000000002e+00   4.9130000000000001e-01   2.0210000000000000e-01   2.3000000000000001e-01
  -5.5110000000000003e-01  -1.3189999999999999e-01  -6.8630000000000002e-01   4.2959999999999998e-01  -3.8100000000000002e-02  -7.0199999999999999e-02   1.4649000000000001e+00   4.0020000000000000e-01   2.6118000000000001e+00   5.3939999999999999e-01   1.1550000000000001e-01   2.3000000000000001e-01
  -5.2900000000000003e-01   1.0990000000000000e-01  -4.2890000000000000e-01   4.1049999999999998e-01  -1.2370000000000000e-01  -6.5799999999999997e-02   1.4427000000000001e+00   6.6699999999999995e-02   2.5247000000000002e+00   5.5869999999999997e-01   1.3469999999999999e-01   2.4770000000000000e-01
  -5.7310000000000005e-01  -6.6000000000000003e-02  -8.5800000000000001e-02   4.6779999999999999e-01  -3.8100000000000002e-02  -1.2720000000000001e-01   1.2650999999999999e+00   1.5559999999999999e-01   3.3083000000000000e+00   4.9130000000000001e-01   9.6199999999999994e-02   2.4329999999999999e-01
  -6.6130000000000000e-01  -2.1980000000000000e-01  -8.5800000000000001e-02   3.9140000000000003e-01  -2.8500000000000001e-02  -1.0090000000000000e-01   1.3761000000000001e+00   3.1130000000000002e-01   2.0024000000000002e+00   5.0090000000000001e-01   1.0580000000000001e-01   2.9189999999999999e-01
  -5.9509999999999996e-01  -1.0990000000000000e-01   5.1470000000000005e-01   4.3919999999999998e-01  -9.5200000000000007e-02  -4.8200000000000000e-02   1.4871000000000001e+00   1.5559999999999999e-01   2.9600000000000000e+00   5.0090000000000001e-01   1.0580000000000001e-01   2.4770000000000000e-01
  -3.9679999999999999e-01  -2.6379999999999998e-01   3.4310000000000002e-01   4.0100000000000002e-01  -1.4269999999999999e-01  -6.1400000000000003e-02   1.6646000000000001e+00   1.3339999999999999e-01   3.3083000000000000e+00   4.9130000000000001e-01   1.7319999999999999e-01   2.6100000000000001e-01
  -3.7469999999999998e-01  -1.3189999999999999e-01   3.4310000000000002e-01   3.9140000000000003e-01  -9.4999999999999998e-03  -6.5799999999999997e-02   1.5536000000000001e+00   2.0010000000000000e-01   3.3953000000000002e+00   3.9489999999999997e-01   8.6599999999999996e-02   2.4770000000000000e-01
  -5.0700000000000001e-01  -8.7900000000000006e-02  -3.4310000000000002e-01   4.1049999999999998e-01  -5.7099999999999998e-02  -8.7700000000000000e-02   1.3317000000000001e+00   1.3339999999999999e-01   2.7858999999999998e+00   5.7799999999999996e-01   1.1550000000000001e-01   2.8749999999999998e-01
  -6.8330000000000002e-01  -1.7590000000000000e-01  -5.1470000000000005e-01   4.2009999999999997e-01  -1.6180000000000000e-01  -8.8000000000000005e-03   1.3761000000000001e+00   3.1130000000000002e-01   2.5247000000000002e+00   5.0090000000000001e-01   1.6360000000000000e-01   2.3440000000000000e-01
  -4.6289999999999998e-01   2.1999999999999999e-02  -2.5740000000000002e-01   4.1049999999999998e-01  -5.7099999999999998e-02  -5.2600000000000001e-02   1.3095000000000001e+00   2.6679999999999998e-01   3.3083000000000000e+00   5.9719999999999995e-01   1.4430000000000001e-01   2.5209999999999999e-01
  -3.7469999999999998e-01  -1.7590000000000000e-01  -4.2890000000000000e-01   4.5829999999999999e-01  -5.7099999999999998e-02  -2.1899999999999999e-02   1.5093000000000001e+00   2.0010000000000000e-01   2.3506000000000000e+00   5.2020000000000000e-01   8.6599999999999996e-02   2.2559999999999999e-01
  -5.2900000000000003e-01   6.6000000000000003e-02   6.8630000000000002e-01   4.2959999999999998e-01  -1.6180000000000000e-01  -8.3299999999999999e-02   1.5093000000000001e+00   1.7790000000000000e-01   3.7435999999999998e+00   5.2980000000000005e-01   9.6199999999999994e-02   2.5659999999999999e-01
  -5.2900000000000003e-01  -4.3999999999999997e-02   0.0000000000000000e+00   3.7240000000000001e-01  -1.1420000000000000e-01  -5.2600000000000001e-02   1.4427000000000001e+00  -8.8900000000000007e-02   2.7858999999999998e+00   5.9719999999999995e-01   1.9239999999999999e-01   2.5659999999999999e-01
  -4.6289999999999998e-01   4.3999999999999997e-02  -8.5800000000000001e-02   4.2959999999999998e-01  -1.1420000000000000e-01  -6.5799999999999997e-02   1.3983000000000001e+00   2.8910000000000002e-01   2.6989000000000001e+00   4.8159999999999997e-01   6.7400000000000002e-02   2.5659999999999999e-01
  -6.1719999999999997e-01  -1.3189999999999999e-01  -1.7160000000000000e-01   4.4869999999999999e-01  -1.5229999999999999e-01  -7.0199999999999999e-02   1.5093000000000001e+00   2.6679999999999998e-01   2.2635999999999998e+00   5.3939999999999999e-01   1.0580000000000001e-01   2.7870000000000000e-01
  -3.3060000000000000e-01  -4.3999999999999997e-02   6.0050000000000003e-01   4.5829999999999999e-01  -4.7600000000000003e-02  -5.7000000000000002e-02   1.3317000000000001e+00   6.6699999999999995e-02   2.5247000000000002e+00   4.6239999999999998e-01   6.7400000000000002e-02   2.8749999999999998e-01
  -3.5270000000000001e-01   4.3999999999999997e-02  -8.5800000000000001e-02   4.1049999999999998e-01  -9.5200000000000007e-02  -7.8899999999999998e-02   1.3317000000000001e+00   2.6679999999999998e-01   2.6118000000000001e+00   4.7199999999999998e-01   1.2509999999999999e-01   2.6979999999999998e-01
  -5.0700000000000001e-01  -1.7590000000000000e-01   0.0000000000000000e+00   3.9140000000000003e-01  -7.6100000000000001e-02  -7.0199999999999999e-02   1.2873000000000001e+00   1.7790000000000000e-01   2.1764999999999999e+00   5.2020000000000000e-01   9.6199999999999994e-02   2.5209999999999999e-01
  -6.6130000000000000e-01  -1.9789999999999999e-01   2.5740000000000002e-01   4.5829999999999999e-01  -1.7130000000000001e-01  -7.0199999999999999e-02   1.3539000000000001e+00   4.2249999999999999e-01   3.3083000000000000e+00   4.7199999999999998e-01   1.2509999999999999e-01   2.6100000000000001e-01
  -6.8330000000000002e-01   8.7900000000000006e-02  -1.7160000000000000e-01   5.1559999999999995e-01  -2.8500000000000001e-02  -7.8899999999999998e-02   1.3095000000000001e+00   3.7800000000000000e-01   3.1341999999999999e+00   5.8760000000000001e-01   6.7400000000000002e-02   2.6100000000000001e-01
  -5.2900000000000003e-01  -1.3189999999999999e-01   1.7160000000000000e-01   3.4370000000000001e-01  -1.9000000000000000e-02  -5.2600000000000001e-02   1.4205000000000001e+00   2.2239999999999999e-01   3.1341999999999999e+00   5.0090000000000001e-01   1.1550000000000001e-01   2.5209999999999999e-01
  -5.9509999999999996e-01  -4.3999999999999997e-02  -1.7160000000000000e-01   3.4370000000000001e-01  -9.4999999999999998e-03  -4.8200000000000000e-02   1.4649000000000001e+00   2.6679999999999998e-01   3.0470999999999999e+00   4.8159999999999997e-01   1.3469999999999999e-01   2.6979999999999998e-01
  -6.1719999999999997e-01   1.5390000000000001e-01   1.7160000000000000e-01   5.4420000000000002e-01   3.8100000000000002e-02  -9.6500000000000002e-02   1.4205000000000001e+00   2.4460000000000001e-01   2.8730000000000002e+00   5.4910000000000003e-01   1.5400000000000000e-01   2.1679999999999999e-01
  -4.1880000000000001e-01  -2.1980000000000000e-01   8.5800000000000001e-02   6.0150000000000003e-01  -7.6100000000000001e-02  -5.2600000000000001e-02   1.4871000000000001e+00   2.6679999999999998e-01   2.7858999999999998e+00   5.1049999999999995e-01   1.4430000000000001e-01   2.6979999999999998e-01
  -5.7310000000000005e-01  -8.7900000000000006e-02   8.5800000000000001e-02   4.2959999999999998e-01  -7.6100000000000001e-02  -8.7700000000000000e-02   1.6646000000000001e+00   3.5580000000000001e-01   1.7412000000000001e+00   5.7799999999999996e-01   8.6599999999999996e-02   2.3440000000000000e-01
  -6.6130000000000000e-01  -8.7900000000000006e-02   4.2890000000000000e-01   3.6280000000000001e-01  -1.1420000000000000e-01  -3.0700000000000002e-02   1.4649000000000001e+00   6.6699999999999995e-02   2.6989000000000001e+00   5.3939999999999999e-01   8.6599999999999996e-02   2.8310000000000002e-01
  -5.7310000000000005e-01  -6.6000000000000003e-02   3.4310000000000002e-01   4.4869999999999999e-01  -9.5200000000000007e-02  -3.5099999999999999e-02   1.3983000000000001e+00   1.3339999999999999e-01   3.0470999999999999e+00   5.0090000000000001e-01   1.6360000000000000e-01   2.8749999999999998e-01
  -6.3919999999999999e-01  -8.7900000000000006e-02  -4.2890000000000000e-01   3.8190000000000002e-01  -1.2370000000000000e-01  -7.4499999999999997e-02   1.5758000000000001e+00   2.2239999999999999e-01   3.1341999999999999e+00   4.9130000000000001e-01   1.7319999999999999e-01   2.8310000000000002e-01
  -6.1719999999999997e-01  -1.7590000000000000e-01   4.2890000000000000e-01   4.0100000000000002e-01  -1.3320000000000001e-01  -9.2100000000000001e-02   1.3539000000000001e+00   2.2200000000000001e-02   3.1341999999999999e+00   5.3939999999999999e-01   2.8899999999999999e-02   2.1229999999999999e-01
  -4.4080000000000003e-01  -2.4179999999999999e-01   0.0000000000000000e+00   4.2959999999999998e-01   3.8100000000000002e-02  -6.1400000000000003e-02   1.2206999999999999e+00   2.4460000000000001e-01   2.3506000000000000e+00   4.8159999999999997e-01   4.8099999999999997e-02   2.5209999999999999e-01
  -5.2900000000000003e-01  -1.5390000000000001e-01   0.0000000000000000e+00   3.6280000000000001e-01  -2.8500000000000001e-02  -3.0700000000000002e-02   1.5093000000000001e+00   2.0010000000000000e-01   3.1341999999999999e+00   5.4910000000000003e-01   2.1170000000000000e-01   2.5659999999999999e-01
  -5.7310000000000005e-01  -4.3999999999999997e-02  -2.5740000000000002e-01   3.1509999999999999e-01  -3.8100000000000002e-02  -2.6300000000000000e-02   1.5980000000000001e+00   2.4460000000000001e-01   2.0024000000000002e+00   5.7799999999999996e-01   4.8099999999999997e-02   2.3440000000000000e-01
  -4.8490000000000000e-01  -6.6000000000000003e-02  -8.5800000000000001e-02   4.7739999999999999e-01   4.7600000000000003e-02  -6.1400000000000003e-02   1.4871000000000001e+00   2.8910000000000002e-01   2.3506000000000000e+00   5.2980000000000005e-01   1.0580000000000001e-01   2.4329999999999999e-01
  -5.0700000000000001e-01  -4.3999999999999997e-02  -3.4310000000000002e-01   5.6330000000000002e-01  -9.5200000000000007e-02  -1.0090000000000000e-01   1.5536000000000001e+00  -4.4499999999999998e-02   2.6118000000000001e+00   5.0090000000000001e-01   9.6199999999999994e-02   2.7429999999999999e-01
  -4.8490000000000000e-01  -6.6000000000000003e-02  -5.1470000000000005e-01   3.7240000000000001e-01  -1.0470000000000000e-01  -7.0199999999999999e-02   1.4205000000000001e+00   8.8900000000000007e-02   2.9600000000000000e+00   5.9719999999999995e-01   1.2509999999999999e-01   2.2559999999999999e-01
  -5.5110000000000003e-01  -1.9789999999999999e-01  -5.1470000000000005e-01   4.0100000000000002e-01  -6.6600000000000006e-02  -9.2100000000000001e-02   1.3317000000000001e+00   2.2239999999999999e-01   2.7858999999999998e+00   4.9130000000000001e-01   1.4430000000000001e-01   2.8310000000000002e-01
  -5.2900000000000003e-01   0.0000000000000000e+00  -8.5800000000000001e-02   4.2009999999999997e-01  -1.4269999999999999e-01  -7.4499999999999997e-02   1.4427000000000001e+00   3.1130000000000002e-01   2.8730000000000002e+00   4.8159999999999997e-01   1.6360000000000000e-01   2.3890000000000000e-01
  -6.6130000000000000e-01  -1.0990000000000000e-01  -3.4310000000000002e-01   3.4370000000000001e-01  -1.1420000000000000e-01  -3.0700000000000002e-02   1.5980000000000001e+00   3.1130000000000002e-01   2.7858999999999998e+00   5.2020000000000000e-01   1.3469999999999999e-01   2.5209999999999999e-01
  -5.7310000000000005e-01  -2.4179999999999999e-01   5.1470000000000005e-01   3.9140000000000003e-01  -1.1420000000000000e-01   0.0000000000000000e+00   1.4871000000000001e+00   1.1119999999999999e-01   2.7858999999999998e+00   5.2020000000000000e-01   7.6999999999999999e-02   2.3440000000000000e-01
  -5.2900000000000003e-01  -6.6000000000000003e-02  -5.1470000000000005e-01   4.7739999999999999e-01  -5.7099999999999998e-02  -8.3299999999999999e-02   1.3317000000000001e+00   1.1119999999999999e-01   2.7858999999999998e+00   4.9130000000000001e-01   1.3469999999999999e-01   2.8310000000000002e-01
  -2.8649999999999998e-01  -8.7900000000000006e-02   2.5740000000000002e-01   4.4869999999999999e-01  -6.6600000000000006e-02  -5.7000000000000002e-02   1.4649000000000001e+00   3.3350000000000002e-01   2.6989000000000001e+00   5.4910000000000003e-01   1.8279999999999999e-01   2.2559999999999999e-01
  -3.9679999999999999e-01  -2.1999999999999999e-02   3.4310000000000002e-01   4.1049999999999998e-01  -8.5599999999999996e-02  -6.5799999999999997e-02   1.2206999999999999e+00   3.3350000000000002e-01   2.8730000000000002e+00   5.1049999999999995e-01   1.2509999999999999e-01   2.6100000000000001e-01
  -4.8490000000000000e-01  -3.0780000000000002e-01  -4.2890000000000000e-01   3.7240000000000001e-01  -2.1890000000000001e-01  -7.4499999999999997e-02   1.4205000000000001e+00   4.2249999999999999e-01   1.5670999999999999e+00   5.2020000000000000e-01   9.6199999999999994e-02   2.6540000000000002e-01
  -6.1719999999999997e-01   4.3999999999999997e-02  -2.5740000000000002e-01   5.8240000000000003e-01  -6.6600000000000006e-02  -1.2280000000000001e-01   1.4427000000000001e+00   8.8900000000000007e-02   2.2635999999999998e+00   5.8760000000000001e-01   1.4430000000000001e-01   2.4770000000000000e-01
  -5.0700000000000001e-01  -8.7900000000000006e-02  -3.4310000000000002e-01   4.9650000000000000e-01  -1.6180000000000000e-01  -7.4499999999999997e-02   1.2428999999999999e+00   4.4469999999999998e-01   2.6118000000000001e+00   5.1049999999999995e-01   1.8279999999999999e-01   2.8749999999999998e-01
  -7.7149999999999996e-01   4.3999999999999997e-02   5.1470000000000005e-01   4.2009999999999997e-01  -7.6100000000000001e-02  -7.0199999999999999e-02   1.2650999999999999e+00   5.1139999999999997e-01   1.5670999999999999e+00   5.1049999999999995e-01   1.4430000000000001e-01   2.8310000000000002e-01
  -2.2040000000000001e-01  -2.1980000000000000e-01  -1.7160000000000000e-01   4.4869999999999999e-01  -1.6180000000000000e-01  -6.1400000000000003e-02   1.3539000000000001e+00   1.3339999999999999e-01   2.5247000000000002e+00   5.2020000000000000e-01   1.1550000000000001e-01   2.5659999999999999e-01
  -7.2740000000000005e-01  -1.3189999999999999e-01   2.5740000000000002e-01   3.6280000000000001e-01  -1.0470000000000000e-01  -8.8000000000000005e-03   1.4427000000000001e+00   6.6699999999999995e-02   2.8730000000000002e+00   5.4910000000000003e-01   9.6199999999999994e-02   2.6979999999999998e-01
  -3.7469999999999998e-01  -4.3999999999999997e-02  -6.0050000000000003e-01   3.6280000000000001e-01  -6.6600000000000006e-02  -6.1400000000000003e-02   1.4205000000000001e+00   2.2239999999999999e-01   2.4377000000000000e+00   6.2609999999999999e-01   6.7400000000000002e-02   2.6100000000000001e-01
  -7.0530000000000004e-01  -1.5390000000000001e-01  -8.5800000000000001e-02   3.8190000000000002e-01  -1.7130000000000001e-01  -2.6300000000000000e-02   1.3983000000000001e+00   2.0010000000000000e-01   2.5247000000000002e+00   5.1049999999999995e-01   7.6999999999999999e-02   2.1679999999999999e-01
  -4.1880000000000001e-01  -1.3189999999999999e-01   0.0000000000000000e+00   4.1049999999999998e-01  -1.0470000000000000e-01  -5.7000000000000002e-02   1.3317000000000001e+00   3.3350000000000002e-01   2.6989000000000001e+00   5.4910000000000003e-01   1.5400000000000000e-01   2.3000000000000001e-01
  -2.6450000000000001e-01  -2.1999999999999999e-02  -8.5800000000000001e-02   3.6280000000000001e-01  -2.8500000000000001e-02  -8.7700000000000000e-02   1.3095000000000001e+00   2.4460000000000001e-01   2.6989000000000001e+00   4.4309999999999999e-01   1.7319999999999999e-01   2.9189999999999999e-01
  -6.1719999999999997e-01  -1.5390000000000001e-01  -4.2890000000000000e-01   5.5379999999999996e-01  -8.5599999999999996e-02  -7.4499999999999997e-02   1.3095000000000001e+00   1.7790000000000000e-01   2.4377000000000000e+00   5.1049999999999995e-01   1.1550000000000001e-01   2.6100000000000001e-01
  -4.8490000000000000e-01  -2.6379999999999998e-01   1.7160000000000000e-01   5.2510000000000001e-01  -1.2370000000000000e-01  -1.0520000000000000e-01   1.1540999999999999e+00   1.1119999999999999e-01   2.2635999999999998e+00   5.4910000000000003e-01   1.4430000000000001e-01   2.5209999999999999e-01
  -6.6130000000000000e-01  -4.3999999999999997e-02   4.2890000000000000e-01   4.3919999999999998e-01  -1.6180000000000000e-01  -7.0199999999999999e-02   1.5093000000000001e+00   1.5559999999999999e-01   2.5247000000000002e+00   4.9130000000000001e-01   1.4430000000000001e-01   2.8310000000000002e-01
  -3.5270000000000001e-01  -4.3999999999999997e-02   3.4310000000000002e-01   4.2009999999999997e-01   0.0000000000000000e+00  -1.0090000000000000e-01   1.3983000000000001e+00   2.0010000000000000e-01   2.0893999999999999e+00   4.3350000000000000e-01   8.6599999999999996e-02   2.6979999999999998e-01
  -6.6130000000000000e-01  -1.3189999999999999e-01  -5.1470000000000005e-01   4.7739999999999999e-01  -3.8100000000000002e-02  -4.3900000000000002e-02   1.4205000000000001e+00  -6.6699999999999995e-02   2.7858999999999998e+00   5.1049999999999995e-01   8.6599999999999996e-02   2.9640000000000000e-01
  -6.6130000000000000e-01  -1.3189999999999999e-01  -1.2867999999999999e+00   3.1509999999999999e-01  -6.6600000000000006e-02  -1.0090000000000000e-01   1.3095000000000001e+00   2.4460000000000001e-01   2.7858999999999998e+00   5.2980000000000005e-01   2.0210000000000000e-01   2.6979999999999998e-01
  -5.9509999999999996e-01   6.6000000000000003e-02  -2.5740000000000002e-01   4.1049999999999998e-01  -5.7099999999999998e-02  -2.1899999999999999e-02   1.4205000000000001e+00   3.3350000000000002e-01   2.3506000000000000e+00   4.8159999999999997e-01   8.6599999999999996e-02   2.4770000000000000e-01
  -5.2900000000000003e-01  -6.6000000000000003e-02  -8.5800000000000001e-02   4.4869999999999999e-01  -4.7600000000000003e-02  -9.2100000000000001e-02   1.3539000000000001e+00   1.3339999999999999e-01   2.6989000000000001e+00   5.2020000000000000e-01   1.6360000000000000e-01   2.3440000000000000e-01
  -7.0530000000000004e-01  -6.6000000000000003e-02  -6.8630000000000002e-01   5.3469999999999995e-01  -1.4269999999999999e-01  -5.2600000000000001e-02   1.4427000000000001e+00   3.3350000000000002e-01   2.5247000000000002e+00   5.1049999999999995e-01   2.2130000000000000e-01   1.9910000000000000e-01
  -5.2900000000000003e-01  -1.3189999999999999e-01   6.8630000000000002e-01   4.6779999999999999e-01  -9.5200000000000007e-02  -4.3900000000000002e-02   1.3095000000000001e+00   2.6679999999999998e-01   2.6118000000000001e+00   5.5869999999999997e-01   1.3469999999999999e-01   2.7870000000000000e-01
  -3.3060000000000000e-01   0.0000000000000000e+00  -3.4310000000000002e-01   3.8190000000000002e-01   6.6600000000000006e-02  -9.2100000000000001e-02   1.3317000000000001e+00   3.5580000000000001e-01   3.2212000000000001e+00   4.6239999999999998e-01   1.6360000000000000e-01   2.5659999999999999e-01
  -5.2900000000000003e-01   0.0000000000000000e+00  -1.7160000000000000e-01   4.4869999999999999e-01  -1.0470000000000000e-01  -9.2100000000000001e-02   1.2873000000000001e+00   1.5559999999999999e-01   2.9600000000000000e+00   5.2980000000000005e-01   1.0580000000000001e-01   2.4770000000000000e-01
  -6.6130000000000000e-01  -1.5390000000000001e-01  -6.8630000000000002e-01   4.2009999999999997e-01  -4.7600000000000003e-02  -1.3200000000000000e-02   1.4871000000000001e+00   0.0000000000000000e+00   2.5247000000000002e+00   5.2020000000000000e-01   1.3469999999999999e-01   2.3000000000000001e-01
  -3.7469999999999998e-01   4.3999999999999997e-02   0.0000000000000000e+00   4.7739999999999999e-01   9.4999999999999998e-03  -5.2600000000000001e-02   1.3761000000000001e+00   1.7790000000000000e-01   2.9600000000000000e+00   5.1049999999999995e-01   1.3469999999999999e-01   2.1229999999999999e-01
  -5.5110000000000003e-01  -1.3189999999999999e-01   2.5740000000000002e-01   3.6280000000000001e-01  -8.5599999999999996e-02  -1.2720000000000001e-01   1.2650999999999999e+00   2.0010000000000000e-01   2.0893999999999999e+00   4.5269999999999999e-01   2.8899999999999999e-02   3.0520000000000003e-01
  -5.9509999999999996e-01  -4.3999999999999997e-02   1.7160000000000000e-01   4.3919999999999998e-01  -1.9000000000000000e-02  -3.5099999999999999e-02   1.2873000000000001e+00   2.8910000000000002e-01   3.1341999999999999e+00   5.2020000000000000e-01   1.9239999999999999e-01   3.0520000000000003e-01
  -5.5110000000000003e-01  -1.5390000000000001e-01   0.0000000000000000e+00   3.8190000000000002e-01  -1.1420000000000000e-01  -5.7000000000000002e-02   1.5536000000000001e+00   4.4499999999999998e-02   3.1341999999999999e+00   5.1049999999999995e-01   1.0580000000000001e-01   2.3440000000000000e-01
  -5.0700000000000001e-01  -1.3189999999999999e-01  -6.0050000000000003e-01   4.2959999999999998e-01  -1.0470000000000000e-01  -1.2280000000000001e-01   1.3539000000000001e+00   2.0010000000000000e-01   2.9600000000000000e+00   5.2020000000000000e-01   1.6360000000000000e-01   2.0790000000000000e-01
  -4.4080000000000003e-01  -2.1980000000000000e-01   0.0000000000000000e+00   4.2009999999999997e-01  -8.5599999999999996e-02   0.0000000000000000e+00   1.4427000000000001e+00   3.3350000000000002e-01   2.0893999999999999e+00   4.3350000000000000e-01   1.7319999999999999e-01   1.9910000000000000e-01
  -4.6289999999999998e-01  -1.5390000000000001e-01   3.4310000000000002e-01   4.3919999999999998e-01   5.7099999999999998e-02  -9.6500000000000002e-02   1.3761000000000001e+00   2.4460000000000001e-01   2.5247000000000002e+00   5.3939999999999999e-01   1.8279999999999999e-01   2.6540000000000002e-01
  -6.1719999999999997e-01   1.9789999999999999e-01  -9.4359999999999999e-01   4.2009999999999997e-01   3.8100000000000002e-02  -7.0199999999999999e-02   1.5536000000000001e+00   1.7790000000000000e-01   2.3506000000000000e+00   5.1049999999999995e-01   1.7319999999999999e-01   1.9460000000000000e-01
  -5.2900000000000003e-01  -1.0990000000000000e-01   1.7160000000000000e-01   5.0600000000000001e-01  -5.7099999999999998e-02  -5.7000000000000002e-02   1.4871000000000001e+00   1.7790000000000000e-01   2.7858999999999998e+00   4.6239999999999998e-01   7.6999999999999999e-02   2.6540000000000002e-01
  -6.3919999999999999e-01  -4.3999999999999997e-02  -3.4310000000000002e-01   4.4869999999999999e-01  -2.8500000000000001e-02  -7.0199999999999999e-02   1.4205000000000001e+00   1.7790000000000000e-01   2.4377000000000000e+00   4.9130000000000001e-01   8.6599999999999996e-02   2.3890000000000000e-01
  -5.5110000000000003e-01  -2.1999999999999999e-02   1.7160000000000000e-01   4.5829999999999999e-01  -1.9030000000000000e-01  -4.3900000000000002e-02   1.3317000000000001e+00   2.0010000000000000e-01   2.3506000000000000e+00   4.4309999999999999e-01   0.0000000000000000e+00   2.3440000000000000e-01
  -5.7310000000000005e-01  -4.3999999999999997e-02  -6.8630000000000002e-01   4.1049999999999998e-01  -6.6600000000000006e-02  -4.3900000000000002e-02   1.3983000000000001e+00   1.1119999999999999e-01   2.8730000000000002e+00   5.3939999999999999e-01   1.2509999999999999e-01   3.0520000000000003e-01
  -5.0700000000000001e-01   1.3189999999999999e-01  -1.7160000000000000e-01   4.2959999999999998e-01  -6.6600000000000006e-02   0.0000000000000000e+00   1.5093000000000001e+00   1.5559999999999999e-01   1.6540999999999999e+00   5.3939999999999999e-01   1.6360000000000000e-01   2.6100000000000001e-01
  -5.0700000000000001e-01  -2.1980000000000000e-01  -6.8630000000000002e-01   3.6280000000000001e-01  -1.0470000000000000e-01  -3.5099999999999999e-02   1.3095000000000001e+00   2.8910000000000002e-01   1.9153000000000000e+00   5.2980000000000005e-01   1.1550000000000001e-01   2.7870000000000000e-01
  -5.0700000000000001e-01   6.6000000000000003e-02   2.5740000000000002e-01   4.4869999999999999e-01  -5.7099999999999998e-02  -1.3200000000000000e-02   1.3539000000000001e+00   1.1119999999999999e-01   3.0470999999999999e+00   5.3939999999999999e-01   8.6599999999999996e-02   2.4770000000000000e-01
  -4.8490000000000000e-01  -6.6000000000000003e-02  -1.9730000000000001e+00   4.5829999999999999e-01  -5.7099999999999998e-02   8.8000000000000005e-03   1.5758000000000001e+00   2.2239999999999999e-01   3.8306000000000000e+00   5.1049999999999995e-01   1.3469999999999999e-01   2.3440000000000000e-01
  -4.8490000000000000e-01  -1.3189999999999999e-01  -8.5800000000000001e-02   3.3420000000000000e-01   3.8100000000000002e-02  -1.2280000000000001e-01   1.5536000000000001e+00   2.2239999999999999e-01   2.0893999999999999e+00   6.1650000000000005e-01   9.6199999999999994e-02   2.4770000000000000e-01
  -6.8330000000000002e-01  -1.3189999999999999e-01  -6.8630000000000002e-01   5.4420000000000002e-01  -5.7099999999999998e-02  -7.0199999999999999e-02   1.3761000000000001e+00   1.3339999999999999e-01   2.6118000000000001e+00   5.1049999999999995e-01   9.6199999999999994e-02   2.4329999999999999e-01
  -5.9509999999999996e-01  -1.7590000000000000e-01   0.0000000000000000e+00   4.7739999999999999e-01  -8.5599999999999996e-02  -6.5799999999999997e-02   1.4427000000000001e+00   2.4460000000000001e-01   2.4377000000000000e+00   5.4910000000000003e-01   2.0210000000000000e-01   2.3890000000000000e-01
  -4.6289999999999998e-01   0.0000000000000000e+00  -3.4310000000000002e-01   4.2959999999999998e-01  -7.6100000000000001e-02  -5.7000000000000002e-02   1.3539000000000001e+00   2.6679999999999998e-01   2.3506000000000000e+00   5.3939999999999999e-01   5.7700000000000001e-02   2.3440000000000000e-01
  -5.0700000000000001e-01  -6.6000000000000003e-02   0.0000000000000000e+00   3.1509999999999999e-01  -1.2370000000000000e-01  -3.9500000000000000e-02   1.4649000000000001e+00   3.7800000000000000e-01   2.5247000000000002e+00   4.9130000000000001e-01   8.6599999999999996e-02   2.3440000000000000e-01
  -5.9509999999999996e-01  -4.3999999999999997e-02  -5.1470000000000005e-01   4.5829999999999999e-01  -6.6600000000000006e-02  -2.1899999999999999e-02   1.3761000000000001e+00   2.0010000000000000e-01   2.0893999999999999e+00   4.5269999999999999e-01   1.3469999999999999e-01   2.5659999999999999e-01
  -6.6130000000000000e-01   4.3999999999999997e-02  -1.7160000000000000e-01   4.3919999999999998e-01  -1.2370000000000000e-01  -4.8200000000000000e-02   1.5758000000000001e+00   2.2239999999999999e-01   3.3083000000000000e+00   5.8760000000000001e-01   1.8279999999999999e-01   2.7429999999999999e-01
  -6.3919999999999999e-01  -4.6170000000000000e-01  -1.7160000000000000e-01   3.5330000000000000e-01  -1.4269999999999999e-01  -1.0090000000000000e-01   1.2206999999999999e+00   1.7790000000000000e-01   3.2212000000000001e+00   5.7799999999999996e-01   1.9239999999999999e-01   2.3000000000000001e-01
  -5.2900000000000003e-01   0.0000000000000000e+00  -6.8630000000000002e-01   4.1049999999999998e-01  -6.6600000000000006e-02  -3.9500000000000000e-02   1.3761000000000001e+00   8.8900000000000007e-02   3.2212000000000001e+00   5.1049999999999995e-01   7.6999999999999999e-02   3.0080000000000001e-01
  -6.3919999999999999e-01   2.1999999999999999e-02  -6.8630000000000002e-01   3.4370000000000001e-01  -7.6100000000000001e-02  -7.4499999999999997e-02   1.2873000000000001e+00   1.5559999999999999e-01   3.4824000000000002e+00   5.0090000000000001e-01   1.3469999999999999e-01   2.3000000000000001e-01
  -6.8330000000000002e-01  -2.4179999999999999e-01   0.0000000000000000e+00   3.5330000000000000e-01  -6.6600000000000006e-02  -9.6500000000000002e-02   1.3095000000000001e+00   3.1130000000000002e-01   3.1341999999999999e+00   4.7199999999999998e-01   1.8279999999999999e-01   2.3890000000000000e-01
  -5.5110000000000003e-01   4.3999999999999997e-02  -2.5740000000000002e-01   4.7739999999999999e-01  -1.0470000000000000e-01  -7.4499999999999997e-02   1.5093000000000001e+00   3.1130000000000002e-01   2.6118000000000001e+00   4.7199999999999998e-01   1.9199999999999998e-02   2.2120000000000001e-01
  -7.0530000000000004e-01  -1.9789999999999999e-01   8.5800000000000001e-02   3.9140000000000003e-01  -3.8100000000000002e-02  -3.9500000000000000e-02   1.5536000000000001e+00   3.7800000000000000e-01   3.4824000000000002e+00   5.0090000000000001e-01   9.6199999999999994e-02   2.4329999999999999e-01
  -3.9679999999999999e-01  -1.0990000000000000e-01  -8.5800000000000001e-02   4.7739999999999999e-01  -1.6180000000000000e-01   8.8000000000000005e-03   1.5536000000000001e+00   2.8910000000000002e-01   2.4377000000000000e+00   5.3939999999999999e-01   1.4430000000000001e-01   2.4770000000000000e-01
  -7.2740000000000005e-01   2.6379999999999998e-01  -1.7160000000000000e-01   4.9650000000000000e-01  -8.5599999999999996e-02  -2.1899999999999999e-02   1.3539000000000001e+00   2.2239999999999999e-01   2.2635999999999998e+00   5.0090000000000001e-01   1.4430000000000001e-01   2.6979999999999998e-01
  -6.3919999999999999e-01   6.6000000000000003e-02  -2.5740000000000002e-01   4.6779999999999999e-01  -8.5599999999999996e-02  -3.5099999999999999e-02   1.3983000000000001e+00   1.1119999999999999e-01   1.7412000000000001e+00   4.7199999999999998e-01   5.7700000000000001e-02   2.4770000000000000e-01
  -6.8330000000000002e-01  -2.4179999999999999e-01  -6.0050000000000003e-01   3.5330000000000000e-01  -1.5229999999999999e-01  -3.9500000000000000e-02   1.3095000000000001e+00   2.2239999999999999e-01   3.0470999999999999e+00   5.2980000000000005e-01   1.4430000000000001e-01   2.9189999999999999e-01
  -5.5110000000000003e-01  -3.2979999999999998e-01  -1.7160000000000000e-01   3.5330000000000000e-01  -2.0930000000000001e-01  -8.3299999999999999e-02   1.3317000000000001e+00   1.5559999999999999e-01   3.1341999999999999e+00   4.7199999999999998e-01   9.6199999999999994e-02   2.3440000000000000e-01
  -4.8490000000000000e-01  -2.1980000000000000e-01   6.8630000000000002e-01   3.8190000000000002e-01  -1.3320000000000001e-01  -9.6500000000000002e-02   1.6202000000000001e+00   2.2239999999999999e-01   3.6564999999999999e+00   4.7199999999999998e-01   8.6599999999999996e-02   2.4329999999999999e-01
  -4.4080000000000003e-01  -3.2979999999999998e-01  -2.5740000000000002e-01   3.4370000000000001e-01  -1.4269999999999999e-01  -4.8200000000000000e-02   1.6646000000000001e+00   4.4499999999999998e-02   3.3083000000000000e+00   4.6239999999999998e-01   1.6360000000000000e-01   2.2559999999999999e-01
  -7.0530000000000004e-01  -1.0990000000000000e-01   8.5800000000000001e-02   3.9140000000000003e-01  -1.2370000000000000e-01  -9.6500000000000002e-02   1.4205000000000001e+00   2.0010000000000000e-01   2.6118000000000001e+00   5.9719999999999995e-01   1.6360000000000000e-01   2.4770000000000000e-01
  -6.3919999999999999e-01   8.7900000000000006e-02  -5.1470000000000005e-01   5.4420000000000002e-01  -3.8100000000000002e-02  -8.7700000000000000e-02   1.2650999999999999e+00   2.2200000000000001e-02   3.1341999999999999e+00   5.1049999999999995e-01   1.0580000000000001e-01   2.8310000000000002e-01
  -6.8330000000000002e-01  -2.4179999999999999e-01  -8.5800000000000001e-02   4.5829999999999999e-01   9.4999999999999998e-03  -1.3200000000000000e-02   1.4649000000000001e+00   1.3339999999999999e-01   3.2212000000000001e+00   4.2380000000000001e-01   1.3469999999999999e-01   2.5659999999999999e-01
  -6.3919999999999999e-01  -1.5390000000000001e-01   3.4310000000000002e-01   3.5330000000000000e-01  -6.6600000000000006e-02  -7.4499999999999997e-02   1.4427000000000001e+00   8.8900000000000007e-02   2.0024000000000002e+00   5.7799999999999996e-01   9.6199999999999994e-02   2.3440000000000000e-01
  -4.4080000000000003e-01  -1.0990000000000000e-01   4.2890000000000000e-01   5.2510000000000001e-01  -1.5229999999999999e-01  -5.2600000000000001e-02   1.3761000000000001e+00   2.6679999999999998e-01   2.2635999999999998e+00   5.2980000000000005e-01   7.6999999999999999e-02   2.6100000000000001e-01
  -5.2900000000000003e-01   2.1999999999999999e-02  -4.2890000000000000e-01   4.2959999999999998e-01  -5.7099999999999998e-02  -5.2600000000000001e-02   1.4871000000000001e+00   3.3350000000000002e-01   2.5247000000000002e+00   5.3939999999999999e-01   1.5400000000000000e-01   2.6979999999999998e-01
  -4.1880000000000001e-01  -1.0990000000000000e-01   8.5800000000000001e-02   3.6280000000000001e-01  -2.2839999999999999e-01  -6.1400000000000003e-02   1.3983000000000001e+00   2.0010000000000000e-01   2.7858999999999998e+00   5.4910000000000003e-01   1.5400000000000000e-01   2.9189999999999999e-01
  -4.4080000000000003e-01  -1.9789999999999999e-01   5.1470000000000005e-01   4.0100000000000002e-01  -5.7099999999999998e-02  -6.5799999999999997e-02   1.4871000000000001e+00   2.2239999999999999e-01   2.1764999999999999e+00   5.4910000000000003e-01   1.3469999999999999e-01   2.5209999999999999e-01
  -6.6130000000000000e-01  -1.5390000000000001e-01   2.5740000000000002e-01   4.4869999999999999e-01  -6.6600000000000006e-02  -7.0199999999999999e-02   1.3539000000000001e+00   2.2239999999999999e-01   2.8730000000000002e+00   5.0090000000000001e-01   1.6360000000000000e-01   2.7429999999999999e-01
  -4.1880000000000001e-01  -4.3999999999999997e-02  -3.4310000000000002e-01   3.1509999999999999e-01  -2.8500000000000001e-02  -1.2720000000000001e-01   1.4427000000000001e+00   4.4499999999999998e-02   2.3506000000000000e+00   4.8159999999999997e-01   1.5400000000000000e-01   2.2559999999999999e-01
  -5.7310000000000005e-01  -6.6000000000000003e-02  -1.7160000000000000e-01   3.9140000000000003e-01  -1.9030000000000000e-01  -3.9500000000000000e-02   1.3317000000000001e+00   2.2239999999999999e-01   2.6989000000000001e+00   5.8760000000000001e-01   1.5400000000000000e-01   2.3440000000000000e-01
  -4.4080000000000003e-01   8.7900000000000006e-02   5.1470000000000005e-01   3.7240000000000001e-01   2.8500000000000001e-02  -1.0090000000000000e-01   1.3761000000000001e+00   3.1130000000000002e-01   2.3506000000000000e+00   5.5869999999999997e-01   1.1550000000000001e-01   2.1229999999999999e-01
  -4.1880000000000001e-01  -4.3999999999999997e-02   0.0000000000000000e+00   4.9650000000000000e-01  -4.7600000000000003e-02  -7.0199999999999999e-02   1.2206999999999999e+00   3.1130000000000002e-01   2.5247000000000002e+00   4.5269999999999999e-01   1.4430000000000001e-01   2.8310000000000002e-01
  -3.5270000000000001e-01   8.7900000000000006e-02  -1.7160000000000000e-01   4.4869999999999999e-01  -2.0930000000000001e-01  -2.6300000000000000e-02   1.4871000000000001e+00   4.0020000000000000e-01   2.8730000000000002e+00   5.3939999999999999e-01   1.6360000000000000e-01   2.5659999999999999e-01
  -3.5270000000000001e-01  -1.7590000000000000e-01  -6.0050000000000003e-01   4.3919999999999998e-01  -2.2839999999999999e-01  -5.2600000000000001e-02   1.4649000000000001e+00   1.3339999999999999e-01   2.4377000000000000e+00   4.8159999999999997e-01   1.6360000000000000e-01   2.6100000000000001e-01
  -5.7310000000000005e-01  -1.7590000000000000e-01   4.2890000000000000e-01   3.9140000000000003e-01  -4.7600000000000003e-02  -1.0520000000000000e-01   1.4427000000000001e+00   8.8900000000000007e-02   1.8283000000000000e+00   5.1049999999999995e-01   1.8279999999999999e-01   2.3890000000000000e-01
  -4.6289999999999998e-01  -2.1980000000000000e-01  -3.4310000000000002e-01   3.8190000000000002e-01  -1.4269999999999999e-01  -3.0700000000000002e-02   1.3317000000000001e+00   4.4469999999999998e-01   3.1341999999999999e+00   4.8159999999999997e-01   7.6999999999999999e-02   2.3440000000000000e-01
  -4.8490000000000000e-01  -2.4179999999999999e-01   2.5740000000000002e-01   4.3919999999999998e-01  -1.4269999999999999e-01   8.8000000000000005e-03   1.4205000000000001e+00   8.8900000000000007e-02   3.1341999999999999e+00   5.4910000000000003e-01   1.4430000000000001e-01   2.2120000000000001e-01
  -4.4080000000000003e-01   2.1999999999999999e-02   2.5740000000000002e-01   4.8690000000000000e-01  -9.5200000000000007e-02  -8.3299999999999999e-02   1.5093000000000001e+00   2.0010000000000000e-01   2.4377000000000000e+00   5.2980000000000005e-01   1.7319999999999999e-01   2.4770000000000000e-01
  -4.6289999999999998e-01  -2.1999999999999999e-02   3.4310000000000002e-01   4.5829999999999999e-01  -1.8079999999999999e-01  -7.0199999999999999e-02   1.2650999999999999e+00   2.2200000000000001e-02   2.9600000000000000e+00   5.2020000000000000e-01   1.6360000000000000e-01   2.3890000000000000e-01
  -5.0700000000000001e-01   1.5390000000000001e-01   2.5740000000000002e-01   3.9140000000000003e-01  -4.7600000000000003e-02  -3.9500000000000000e-02   1.2873000000000001e+00   1.5559999999999999e-01   2.4377000000000000e+00   5.3939999999999999e-01   1.3469999999999999e-01   2.4770000000000000e-01
  -5.7310000000000005e-01   2.1999999999999999e-02   8.5800000000000001e-02   5.2510000000000001e-01  -6.6600000000000006e-02  -7.4499999999999997e-02   1.3317000000000001e+00   2.2239999999999999e-01   2.8730000000000002e+00   5.2980000000000005e-01   1.1550000000000001e-01   3.1850000000000001e-01
  -7.0530000000000004e-01  -2.1999999999999999e-02   6.8630000000000002e-01   4.7739999999999999e-01  -8.5599999999999996e-02  -6.1400000000000003e-02   1.4205000000000001e+00   2.2239999999999999e-01   2.4377000000000000e+00   5.2020000000000000e-01   1.6360000000000000e-01   2.8310000000000002e-01
  -2.8649999999999998e-01  -1.9789999999999999e-01  -8.5800000000000001e-02   4.7739999999999999e-01  -9.5200000000000007e-02  -6.5799999999999997e-02   1.5093000000000001e+00   1.5559999999999999e-01   3.4824000000000002e+00   4.4309999999999999e-01   9.6199999999999994e-02   2.6979999999999998e-01
  -3.3060000000000000e-01  -6.6000000000000003e-02   8.5800000000000001e-02   4.5829999999999999e-01  -1.0470000000000000e-01  -3.9500000000000000e-02   1.1762999999999999e+00   2.2200000000000001e-02   3.0470999999999999e+00   4.7199999999999998e-01   9.6199999999999994e-02   2.6100000000000001e-01
  -5.9509999999999996e-01  -2.8580000000000000e-01   1.7160000000000000e-01   4.1049999999999998e-01  -9.5200000000000007e-02  -1.3200000000000000e-02   1.2873000000000001e+00   1.3339999999999999e-01   2.5247000000000002e+00   4.9130000000000001e-01   1.4430000000000001e-01   2.3890000000000000e-01
  -4.4080000000000003e-01  -1.9789999999999999e-01  -7.7210000000000001e-01   4.4869999999999999e-01  -1.3320000000000001e-01  -8.8000000000000005e-03   1.3983000000000001e+00   2.4460000000000001e-01   2.2635999999999998e+00   4.5269999999999999e-01   1.3469999999999999e-01   2.6100000000000001e-01
  -6.8330000000000002e-01  -2.1999999999999999e-02  -5.1470000000000005e-01   4.4869999999999999e-01  -1.3320000000000001e-01  -1.7500000000000002e-02   1.4871000000000001e+00   2.0010000000000000e-01   2.7858999999999998e+00   4.8159999999999997e-01   1.3469999999999999e-01   2.3890000000000000e-01
  -5.0700000000000001e-01  -1.3189999999999999e-01  -8.5800000000000001e-02   3.3420000000000000e-01  -2.8500000000000001e-02  -7.4499999999999997e-02   1.4871000000000001e+00   8.8900000000000007e-02   3.0470999999999999e+00   3.8529999999999998e-01   1.8279999999999999e-01   2.5209999999999999e-01
  -5.9509999999999996e-01  -2.1980000000000000e-01   1.7160000000000000e-01   3.7240000000000001e-01  -1.4269999999999999e-01  -1.1400000000000000e-01   1.3317000000000001e+00   1.1119999999999999e-01   2.5247000000000002e+00   5.2020000000000000e-01   1.0580000000000001e-01   1.9020000000000001e-01
  -5.0700000000000001e-01   2.1999999999999999e-02  -3.4310000000000002e-01   4.2009999999999997e-01  -5.7099999999999998e-02  -5.7000000000000002e-02   1.4649000000000001e+00   3.1130000000000002e-01   3.3083000000000000e+00   4.5269999999999999e-01   1.9239999999999999e-01   2.6100000000000001e-01
  -4.4080000000000003e-01   2.4179999999999999e-01  -3.4310000000000002e-01   4.5829999999999999e-01  -1.7130000000000001e-01  -8.3299999999999999e-02   1.2428999999999999e+00   3.5580000000000001e-01   2.6989000000000001e+00   6.2609999999999999e-01   4.8099999999999997e-02   2.3890000000000000e-01
  -6.1719999999999997e-01  -2.1980000000000000e-01  -1.7160000000000000e-01   4.7739999999999999e-01  -6.6600000000000006e-02  -5.7000000000000002e-02   1.2206999999999999e+00   3.5580000000000001e-01   1.6540999999999999e+00   6.5500000000000003e-01   8.6599999999999996e-02   2.2120000000000001e-01
  -4.6289999999999998e-01  -6.6000000000000003e-02  -1.7160000000000000e-01   4.2009999999999997e-01  -6.6600000000000006e-02  -3.9500000000000000e-02   1.3539000000000001e+00   2.4460000000000001e-01   2.6989000000000001e+00   5.4910000000000003e-01   1.1550000000000001e-01   2.2559999999999999e-01
  -5.5110000000000003e-01  -1.5390000000000001e-01   4.2890000000000000e-01   4.2009999999999997e-01  -1.6180000000000000e-01  -4.3900000000000002e-02   1.3317000000000001e+00   3.7800000000000000e-01   2.6989000000000001e+00   5.3939999999999999e-01   9.6199999999999994e-02   2.6979999999999998e-01
  -6.1719999999999997e-01  -6.6000000000000003e-02   5.1470000000000005e-01   4.5829999999999999e-01  -1.1420000000000000e-01  -7.4499999999999997e-02   1.3983000000000001e+00   3.7800000000000000e-01   2.9600000000000000e+00   4.3350000000000000e-01   4.8099999999999997e-02   2.6979999999999998e-01
  -4.8490000000000000e-01   0.0000000000000000e+00   6.0050000000000003e-01   3.6280000000000001e-01  -1.1420000000000000e-01  -7.0199999999999999e-02   1.3539000000000001e+00   2.8910000000000002e-01   2.7858999999999998e+00   5.5869999999999997e-01   8.6599999999999996e-02   2.9640000000000000e-01
  -5.5110000000000003e-01  -2.1999999999999999e-02  -4.2890000000000000e-01   4.1049999999999998e-01  -2.0930000000000001e-01  -1.7500000000000002e-02   1.3539000000000001e+00   2.2239999999999999e-01   2.4377000000000000e+00   5.1049999999999995e-01   7.6999999999999999e-02   2.6100000000000001e-01
  -7.4939999999999996e-01  -1.3189999999999999e-01   8.5800000000000001e-02   3.8190000000000002e-01  -8.5599999999999996e-02  -3.9500000000000000e-02   1.2873000000000001e+00   2.8910000000000002e-01   3.2212000000000001e+00   5.6830000000000003e-01   6.7400000000000002e-02   2.3890000000000000e-01
  -3.9679999999999999e-01  -2.6379999999999998e-01  -8.5800000000000001e-02   4.0100000000000002e-01  -2.8500000000000001e-02  -7.0199999999999999e-02   1.3539000000000001e+00   2.4460000000000001e-01   3.8306000000000000e+00   4.2380000000000001e-01   2.5979999999999998e-01   2.1229999999999999e-01
  -6.3919999999999999e-01  -6.6000000000000003e-02  -8.5800000000000001e-02   4.4869999999999999e-01  -7.6100000000000001e-02  -1.0520000000000000e-01   1.5980000000000001e+00   2.6679999999999998e-01   2.8730000000000002e+00   4.9130000000000001e-01   1.0580000000000001e-01   2.3890000000000000e-01
  -4.8490000000000000e-01  -1.5390000000000001e-01  -1.0294000000000001e+00   5.5379999999999996e-01  -8.5599999999999996e-02  -1.1840000000000001e-01   1.5536000000000001e+00   3.5580000000000001e-01   2.9600000000000000e+00   5.2020000000000000e-01   5.7700000000000001e-02   2.8749999999999998e-01
  -5.5110000000000003e-01   1.7590000000000000e-01  -2.5740000000000002e-01   4.4869999999999999e-01  -1.9000000000000000e-02  -1.2720000000000001e-01   1.1984999999999999e+00   2.6679999999999998e-01   2.7858999999999998e+00   4.8159999999999997e-01   1.1550000000000001e-01   2.6540000000000002e-01
  -5.5110000000000003e-01   2.1999999999999999e-02  -2.5740000000000002e-01   4.3919999999999998e-01  -1.0470000000000000e-01  -3.5099999999999999e-02   1.4205000000000001e+00   2.6679999999999998e-01   2.5247000000000002e+00   4.9130000000000001e-01   4.8099999999999997e-02   2.4770000000000000e-01
  -4.8490000000000000e-01   1.9789999999999999e-01   5.1470000000000005e-01   5.1559999999999995e-01  -1.5229999999999999e-01  -6.1400000000000003e-02   1.3539000000000001e+00   2.0010000000000000e-01   2.3506000000000000e+00   5.2020000000000000e-01   9.6199999999999994e-02   2.7429999999999999e-01
  -3.9679999999999999e-01   2.1999999999999999e-02  -6.0050000000000003e-01   4.7739999999999999e-01  -7.6100000000000001e-02  -5.2600000000000001e-02   1.4427000000000001e+00   2.2239999999999999e-01   2.3506000000000000e+00   4.9130000000000001e-01   3.8500000000000000e-02   2.9640000000000000e-01
  -5.7310000000000005e-01  -1.3189999999999999e-01  -4.2890000000000000e-01   4.2959999999999998e-01  -1.0470000000000000e-01  -3.5099999999999999e-02   1.4205000000000001e+00   1.7790000000000000e-01   2.6118000000000001e+00   5.1049999999999995e-01   9.6199999999999994e-02   2.8310000000000002e-01
  -3.7469999999999998e-01   1.5390000000000001e-01  -2.5740000000000002e-01   3.5330000000000000e-01  -1.1420000000000000e-01  -7.0199999999999999e-02   1.4649000000000001e+00   1.5559999999999999e-01   2.6989000000000001e+00   5.0090000000000001e-01   1.4430000000000001e-01   2.3000000000000001e-01
  -5.7310000000000005e-01   2.1999999999999999e-02   8.5780000000000001e-01   5.0600000000000001e-01  -1.4269999999999999e-01  -8.3299999999999999e-02   1.4205000000000001e+00   1.7790000000000000e-01   3.1341999999999999e+00   5.3939999999999999e-01   6.7400000000000002e-02   2.9640000000000000e-01
  -5.2900000000000003e-01  -2.4179999999999999e-01  -4.2890000000000000e-01   4.6779999999999999e-01  -4.7600000000000003e-02  -7.4499999999999997e-02   1.3317000000000001e+00   6.6699999999999995e-02   2.0024000000000002e+00   4.8159999999999997e-01   1.5400000000000000e-01   2.3440000000000000e-01
  -3.5270000000000001e-01  -2.4179999999999999e-01   1.7160000000000000e-01   4.0100000000000002e-01  -8.5599999999999996e-02  -6.1400000000000003e-02   1.5093000000000001e+00   3.3350000000000002e-01   2.1764999999999999e+00   5.4910000000000003e-01   1.3469999999999999e-01   2.4329999999999999e-01
  -2.8649999999999998e-01   1.0990000000000000e-01  -1.7160000000000000e-01   4.2959999999999998e-01  -9.5200000000000007e-02   0.0000000000000000e+00   1.2650999999999999e+00   1.7790000000000000e-01   2.2635999999999998e+00   5.4910000000000003e-01   7.6999999999999999e-02   2.8310000000000002e-01
  -7.2740000000000005e-01  -1.3189999999999999e-01  -7.7210000000000001e-01   4.5829999999999999e-01   2.8500000000000001e-02  -3.9500000000000000e-02   1.0209999999999999e+00   1.7790000000000000e-01   2.3506000000000000e+00   4.2380000000000001e-01   1.3469999999999999e-01   2.4770000000000000e-01
  -5.9509999999999996e-01  -2.8580000000000000e-01   8.5800000000000001e-02   4.1049999999999998e-01  -5.7099999999999998e-02  -9.6500000000000002e-02   1.3317000000000001e+00   2.4460000000000001e-01   2.4377000000000000e+00   5.1049999999999995e-01   2.3089999999999999e-01   2.5209999999999999e-01
  -5.2900000000000003e-01  -2.1999999999999999e-02  -3.4310000000000002e-01   4.3919999999999998e-01  -1.7130000000000001e-01  -7.4499999999999997e-02   1.2873000000000001e+00   2.4460000000000001e-01   2.2635999999999998e+00   5.2980000000000005e-01   1.1550000000000001e-01   2.9189999999999999e-01
  -5.2900000000000003e-01   8.7900000000000006e-02  -5.1470000000000005e-01   3.5330000000000000e-01  -1.4269999999999999e-01  -7.4499999999999997e-02   1.4427000000000001e+00   2.8910000000000002e-01   2.6118000000000001e+00   4.6239999999999998e-01   1.1550000000000001e-01   2.6540000000000002e-01
  -6.6130000000000000e-01  -2.1999999999999999e-02  -3.4310000000000002e-01   4.0100000000000002e-01  -1.8079999999999999e-01  -3.0700000000000002e-02   1.4649000000000001e+00   3.5580000000000001e-01   2.3506000000000000e+00   4.8159999999999997e-01   1.1550000000000001e-01   2.3440000000000000e-01
  -5.0700000000000001e-01   0.0000000000000000e+00  -3.4310000000000002e-01   4.0100000000000002e-01  -5.7099999999999998e-02  -6.5799999999999997e-02   1.5315000000000001e+00   4.4469999999999998e-01   2.1764999999999999e+00   4.6239999999999998e-01   1.1550000000000001e-01   2.4329999999999999e-01
  -4.8490000000000000e-01   8.7900000000000006e-02  -1.7160000000000000e-01   4.3919999999999998e-01  -6.6600000000000006e-02  -8.7700000000000000e-02   1.4871000000000001e+00   1.7790000000000000e-01   2.5247000000000002e+00   4.9130000000000001e-01   9.5999999999999992e-03   2.5209999999999999e-01
  -5.0700000000000001e-01  -1.9789999999999999e-01   8.5800000000000001e-02   3.8190000000000002e-01  -9.4999999999999998e-03  -7.0199999999999999e-02   1.4205000000000001e+00   2.8910000000000002e-01   2.9600000000000000e+00   5.0090000000000001e-01   8.6599999999999996e-02   2.6100000000000001e-01
  -7.4939999999999996e-01  -1.7590000000000000e-01   1.7160000000000000e-01   4.3919999999999998e-01  -8.5599999999999996e-02  -7.8899999999999998e-02   1.2873000000000001e+00   3.3350000000000002e-01   3.2212000000000001e+00   5.0090000000000001e-01   1.4430000000000001e-01   2.5659999999999999e-01
  -5.0700000000000001e-01  -1.5390000000000001e-01  -3.4310000000000002e-01   5.1559999999999995e-01  -1.9000000000000000e-02  -9.2100000000000001e-02   1.4427000000000001e+00   1.3339999999999999e-01   2.7858999999999998e+00   5.8760000000000001e-01   1.4430000000000001e-01   2.4770000000000000e-01
  -4.4080000000000003e-01  -1.0990000000000000e-01  -2.5740000000000002e-01   4.5829999999999999e-01   1.9000000000000000e-02  -9.6500000000000002e-02   1.3539000000000001e+00   2.8910000000000002e-01   2.4377000000000000e+00   5.5869999999999997e-01   6.7400000000000002e-02   2.7870000000000000e-01
  -3.5270000000000001e-01   2.1999999999999999e-02  -3.4310000000000002e-01   4.7739999999999999e-01  -1.0470000000000000e-01  -8.7700000000000000e-02   1.2873000000000001e+00   2.0010000000000000e-01   2.4377000000000000e+00   5.5869999999999997e-01   1.5400000000000000e-01   2.5209999999999999e-01
  -5.9509999999999996e-01   0.0000000000000000e+00  -2.5740000000000002e-01   4.2009999999999997e-01  -1.3320000000000001e-01  -7.4499999999999997e-02   1.3761000000000001e+00   2.0010000000000000e-01   3.3953000000000002e+00   4.5269999999999999e-01   1.5400000000000000e-01   2.5659999999999999e-01
  -4.8490000000000000e-01  -1.0990000000000000e-01  -8.5800000000000001e-02   4.2959999999999998e-01  -1.4269999999999999e-01  -3.0700000000000002e-02   1.6646000000000001e+00   2.0010000000000000e-01   2.7858999999999998e+00   5.1049999999999995e-01   3.8500000000000000e-02   2.7870000000000000e-01
  -5.9509999999999996e-01  -1.7590000000000000e-01  -7.7210000000000001e-01   4.0100000000000002e-01  -1.4269999999999999e-01  -1.0520000000000000e-01   1.2206999999999999e+00   3.3350000000000002e-01   3.0470999999999999e+00   5.3939999999999999e-01   1.3469999999999999e-01   2.6979999999999998e-01
  -5.5110000000000003e-01   1.3189999999999999e-01  -4.2890000000000000e-01   3.9140000000000003e-01  -1.3320000000000001e-01  -2.1899999999999999e-02   1.3983000000000001e+00   2.8910000000000002e-01   2.3506000000000000e+00   5.5869999999999997e-01   1.1550000000000001e-01   2.3890000000000000e-01
  -5.7310000000000005e-01  -1.0990000000000000e-01   1.7160000000000000e-01   3.4370000000000001e-01  -5.7099999999999998e-02  -6.5799999999999997e-02   1.3983000000000001e+00   3.7800000000000000e-01   2.0893999999999999e+00   5.2980000000000005e-01   4.8099999999999997e-02   2.2559999999999999e-01
  -6.1719999999999997e-01   2.1999999999999999e-02  -4.2890000000000000e-01   4.2009999999999997e-01  -2.8500000000000001e-02  -6.1400000000000003e-02   1.6202000000000001e+00   1.3339999999999999e-01   2.6989000000000001e+00   5.5869999999999997e-01   2.4060000000000001e-01   2.6540000000000002e-01
  -3.7469999999999998e-01  -2.1999999999999999e-02  -2.5740000000000002e-01   4.7739999999999999e-01  -1.9980000000000001e-01  -4.8200000000000000e-02   1.3983000000000001e+00   2.4460000000000001e-01   3.2212000000000001e+00   4.7199999999999998e-01   1.7319999999999999e-01   2.4329999999999999e-01
  -4.4080000000000003e-01  -2.1999999999999999e-02  -3.4310000000000002e-01   4.8690000000000000e-01   0.0000000000000000e+00  -8.7700000000000000e-02   1.3317000000000001e+00   2.0010000000000000e-01   2.8730000000000002e+00   4.9130000000000001e-01   8.6599999999999996e-02   2.3440000000000000e-01
  -6.1719999999999997e-01  -1.5390000000000001e-01   0.0000000000000000e+00   5.3469999999999995e-01  -1.0470000000000000e-01  -4.3900000000000002e-02   1.3539000000000001e+00   2.0010000000000000e-01   2.8730000000000002e+00   4.7199999999999998e-01   9.6199999999999994e-02   2.6540000000000002e-01
  -4.8490000000000000e-01  -1.5390000000000001e-01   5.1470000000000005e-01   3.6280000000000001e-01  -8.5599999999999996e-02  -5.7000000000000002e-02   1.3095000000000001e+00   8.8900000000000007e-02   2.6989000000000001e+00   5.1049999999999995e-01   1.2509999999999999e-01   2.8310000000000002e-01
  -6.8330000000000002e-01   2.1999999999999999e-02   6.0050000000000003e-01   4.1049999999999998e-01  -1.0470000000000000e-01  -4.3900000000000002e-02   1.4871000000000001e+00  -4.4499999999999998e-02   2.0893999999999999e+00   4.7199999999999998e-01   1.3469999999999999e-01   2.4329999999999999e-01
  -5.7310000000000005e-01  -1.0990000000000000e-01   0.0000000000000000e+00   4.1049999999999998e-01  -1.2370000000000000e-01  -1.1400000000000000e-01   1.2206999999999999e+00   4.0020000000000000e-01   2.4377000000000000e+00   5.2020000000000000e-01   1.1550000000000001e-01   2.8310000000000002e-01
  -5.5110000000000003e-01  -6.6000000000000003e-02  -5.1470000000000005e-01   3.1509999999999999e-01  -4.7600000000000003e-02  -2.6300000000000000e-02   1.3539000000000001e+00   4.4499999999999998e-02   2.6118000000000001e+00   4.7199999999999998e-01   1.4430000000000001e-01   2.3890000000000000e-01
  -5.2900000000000003e-01  -3.9570000000000000e-01  -6.0050000000000003e-01   4.1049999999999998e-01  -1.9000000000000000e-02  -3.5099999999999999e-02   1.3539000000000001e+00   1.1119999999999999e-01   2.5247000000000002e+00   3.8529999999999998e-01   8.6599999999999996e-02   2.4329999999999999e-01
  -4.4080000000000003e-01  -8.7900000000000006e-02   0.0000000000000000e+00   3.6280000000000001e-01  -1.2370000000000000e-01  -9.2100000000000001e-02   1.3095000000000001e+00   2.4460000000000001e-01   2.2635999999999998e+00   6.2609999999999999e-01   1.1550000000000001e-01   2.8749999999999998e-01
  -5.9509999999999996e-01   0.0000000000000000e+00  -2.5740000000000002e-01   4.2959999999999998e-01  -7.6100000000000001e-02  -5.2600000000000001e-02   1.3539000000000001e+00   4.6689999999999998e-01   2.1764999999999999e+00   5.3939999999999999e-01   3.8500000000000000e-02   2.6100000000000001e-01
  -4.8490000000000000e-01  -1.0990000000000000e-01   7.7210000000000001e-01   3.6280000000000001e-01  -1.1420000000000000e-01  -1.0520000000000000e-01   1.4649000000000001e+00   3.5580000000000001e-01   2.8730000000000002e+00   5.1049999999999995e-01   1.9239999999999999e-01   2.4329999999999999e-01
  -4.1880000000000001e-01  -2.1999999999999999e-02  -1.0294000000000001e+00   4.7739999999999999e-01  -4.7600000000000003e-02  -4.8200000000000000e-02   1.3095000000000001e+00   3.5580000000000001e-01   2.5247000000000002e+00   4.9130000000000001e-01   1.1550000000000001e-01   2.6979999999999998e-01
  -4.4080000000000003e-01  -6.6000000000000003e-02   3.4310000000000002e-01   4.5829999999999999e-01  -9.5200000000000007e-02  -6.5799999999999997e-02   1.5758000000000001e+00   4.0020000000000000e-01   2.9600000000000000e+00   5.4910000000000003e-01   4.8099999999999997e-02   2.3440000000000000e-01
  -4.6289999999999998e-01  -1.7590000000000000e-01   3.4310000000000002e-01   4.5829999999999999e-01  -1.0470000000000000e-01  -8.8000000000000005e-03   1.4205000000000001e+00   1.7790000000000000e-01   1.8283000000000000e+00   4.8159999999999997e-01   8.6599999999999996e-02   2.3890000000000000e-01
  -5.5110000000000003e-01  -1.3189999999999999e-01   8.5800000000000001e-02   4.6779999999999999e-01  -4.7600000000000003e-02  -2.6300000000000000e-02   1.3761000000000001e+00   2.0010000000000000e-01   3.0470999999999999e+00   5.2020000000000000e-01   1.0580000000000001e-01   2.5659999999999999e-01
  -5.0700000000000001e-01  -1.5390000000000001e-01  -2.5740000000000002e-01   4.5829999999999999e-01  -8.5599999999999996e-02  -7.0199999999999999e-02   1.4205000000000001e+00   2.4460000000000001e-01   2.7858999999999998e+00   4.7199999999999998e-01   2.0210000000000000e-01   2.5209999999999999e-01
  -4.8490000000000000e-01  -1.7590000000000000e-01  -1.0294000000000001e+00   3.9140000000000003e-01  -1.4269999999999999e-01  -4.3900000000000002e-02   1.4427000000000001e+00   4.0020000000000000e-01   2.9600000000000000e+00   4.8159999999999997e-01   1.9239999999999999e-01   2.4329999999999999e-01
  -5.0700000000000001e-01  -6.6000000000000003e-02  -1.7160000000000000e-01   3.5330000000000000e-01  -5.7099999999999998e-02  -9.6500000000000002e-02   1.2428999999999999e+00   2.2200000000000001e-02   2.5247000000000002e+00   4.6239999999999998e-01   5.7700000000000001e-02   2.3440000000000000e-01
  -3.7469999999999998e-01   4.3999999999999997e-02   1.7160000000000000e-01   4.2959999999999998e-01  -3.8100000000000002e-02  -7.8899999999999998e-02   1.4427000000000001e+00   1.7790000000000000e-01   3.4824000000000002e+00   5.2980000000000005e-01   8.6599999999999996e-02   2.6979999999999998e-01
  -4.1880000000000001e-01  -1.3189999999999999e-01  -2.5740000000000002e-01   4.9650000000000000e-01  -1.3320000000000001e-01  -8.3299999999999999e-02   1.4427000000000001e+00   1.5559999999999999e-01   2.5247000000000002e+00   5.6830000000000003e-01   8.6599999999999996e-02   2.3000000000000001e-01
  -6.8330000000000002e-01   2.1999999999999999e-02  -5.1470000000000005e-01   4.0100000000000002e-01  -7.6100000000000001e-02  -2.6300000000000000e-02   1.4427000000000001e+00   3.7800000000000000e-01   2.8730000000000002e+00   5.0090000000000001e-01   1.3469999999999999e-01   2.3440000000000000e-01
  -6.8330000000000002e-01   1.3189999999999999e-01  -8.5800000000000001e-02   4.8690000000000000e-01  -9.5200000000000007e-02  -7.0199999999999999e-02   1.3539000000000001e+00   1.3339999999999999e-01   2.5247000000000002e+00   4.9130000000000001e-01   1.1550000000000001e-01   2.8749999999999998e-01
  -3.3060000000000000e-01   1.3189999999999999e-01  -3.4310000000000002e-01   4.6779999999999999e-01  -1.1420000000000000e-01  -1.0520000000000000e-01   1.3983000000000001e+00   2.6679999999999998e-01   2.0024000000000002e+00   5.2980000000000005e-01   1.6360000000000000e-01   2.5659999999999999e-01
  -5.0700000000000001e-01  -3.5170000000000001e-01   8.5800000000000001e-02   3.4370000000000001e-01  -1.0470000000000000e-01  -9.2100000000000001e-02   1.4427000000000001e+00   0.0000000000000000e+00   3.2212000000000001e+00   5.2020000000000000e-01   1.4430000000000001e-01   3.0520000000000003e-01
  -7.0530000000000004e-01   0.0000000000000000e+00  -3.4310000000000002e-01   4.6779999999999999e-01  -1.3320000000000001e-01  -6.5799999999999997e-02   1.4427000000000001e+00   1.3339999999999999e-01   2.4377000000000000e+00   4.4309999999999999e-01   1.3469999999999999e-01   2.6979999999999998e-01
  -5.5110000000000003e-01  -1.0990000000000000e-01  -6.0050000000000003e-01   4.2009999999999997e-01  -1.5229999999999999e-01  -6.1400000000000003e-02   1.2428999999999999e+00   8.8900000000000007e-02   2.8730000000000002e+00   5.1049999999999995e-01   1.2509999999999999e-01   2.6979999999999998e-01
  -5.0700000000000001e-01  -6.6000000000000003e-02  -3.4310000000000002e-01   3.7240000000000001e-01  -4.7600000000000003e-02  -4.4000000000000003e-03   1.3983000000000001e+00   3.3350000000000002e-01   2.6989000000000001e+00   5.0090000000000001e-01   1.4430000000000001e-01   2.5659999999999999e-01
  -6.8330000000000002e-01  -6.6000000000000003e-02   8.5800000000000001e-02   4.5829999999999999e-01  -1.3320000000000001e-01   0.0000000000000000e+00   1.3095000000000001e+00   1.5559999999999999e-01   3.3953000000000002e+00   5.9719999999999995e-01   3.8500000000000000e-02   2.5209999999999999e-01
  -5.2900000000000003e-01  -1.5390000000000001e-01   3.4310000000000002e-01   3.1509999999999999e-01  -9.4999999999999998e-03  -4.8200000000000000e-02   1.2428999999999999e+00   3.1130000000000002e-01   3.2212000000000001e+00   4.7199999999999998e-01   3.8500000000000000e-02   2.5209999999999999e-01
  -5.2900000000000003e-01   4.3999999999999997e-02  -2.5740000000000002e-01   4.7739999999999999e-01  -3.8100000000000002e-02  -7.0199999999999999e-02   1.6424000000000001e+00   1.7790000000000000e-01   1.3930000000000000e+00   5.2980000000000005e-01   1.8279999999999999e-01   2.1679999999999999e-01
  -5.5110000000000003e-01   0.0000000000000000e+00   5.1470000000000005e-01   4.5829999999999999e-01  -1.0470000000000000e-01  -5.7000000000000002e-02   1.3983000000000001e+00   2.6679999999999998e-01   2.6989000000000001e+00   5.3939999999999999e-01   1.1550000000000001e-01   2.6540000000000002e-01
  -5.5110000000000003e-01   4.3999999999999997e-02   6.0050000000000003e-01   4.5829999999999999e-01  -1.9000000000000000e-02  -7.8899999999999998e-02   1.4427000000000001e+00   1.5559999999999999e-01   2.9600000000000000e+00   5.2020000000000000e-01   8.6599999999999996e-02   2.5659999999999999e-01
  -4.6289999999999998e-01  -4.3999999999999997e-02  -2.5740000000000002e-01   3.9140000000000003e-01  -1.9000000000000000e-02  -7.4499999999999997e-02   1.3983000000000001e+00   3.1130000000000002e-01   2.6118000000000001e+00   5.1049999999999995e-01   1.1550000000000001e-01   2.8310000000000002e-01
  -6.1719999999999997e-01  -1.0990000000000000e-01  -2.5740000000000002e-01   4.9650000000000000e-01  -1.1420000000000000e-01  -5.2600000000000001e-02   1.3317000000000001e+00   2.0010000000000000e-01   2.0024000000000002e+00   5.3939999999999999e-01   1.3469999999999999e-01   2.6979999999999998e-01
  -4.1880000000000001e-01   6.6000000000000003e-02   2.5740000000000002e-01   4.7739999999999999e-01  -8.5599999999999996e-02  -1.2280000000000001e-01   1.2428999999999999e+00   2.2239999999999999e-01   2.8730000000000002e+00   4.9130000000000001e-01   1.2509999999999999e-01   2.2559999999999999e-01
  -3.9679999999999999e-01  -4.3999999999999997e-02   1.7160000000000000e-01   4.3919999999999998e-01   9.4999999999999998e-03  -6.5799999999999997e-02   1.4205000000000001e+00   3.5580000000000001e-01   2.6989000000000001e+00   5.0090000000000001e-01   1.2509999999999999e-01   2.3000000000000001e-01
  -4.8490000000000000e-01  -2.1999999999999999e-02  -5.1470000000000005e-01   3.6280000000000001e-01  -2.8500000000000001e-02  -3.0700000000000002e-02   1.3983000000000001e+00   2.0010000000000000e-01   2.5247000000000002e+00   4.9130000000000001e-01   6.7400000000000002e-02   2.6979999999999998e-01
  -4.4080000000000003e-01  -1.0990000000000000e-01   2.5740000000000002e-01   3.8190000000000002e-01  -1.2370000000000000e-01  -5.7000000000000002e-02   1.3761000000000001e+00   2.2200000000000001e-02   3.1341999999999999e+00   3.8529999999999998e-01   1.5400000000000000e-01   2.2120000000000001e-01
  -4.8490000000000000e-01  -1.9789999999999999e-01   2.5740000000000002e-01   4.3919999999999998e-01  -1.7130000000000001e-01  -4.3900000000000002e-02   1.3317000000000001e+00   6.6699999999999995e-02   2.6118000000000001e+00   5.1049999999999995e-01   9.6199999999999994e-02   2.8749999999999998e-01
  -5.0700000000000001e-01  -2.1980000000000000e-01  -7.7210000000000001e-01   3.9140000000000003e-01  -8.5599999999999996e-02  -6.5799999999999997e-02   1.3539000000000001e+00   1.1119999999999999e-01   2.7858999999999998e+00   4.7199999999999998e-01   1.3469999999999999e-01   2.7870000000000000e-01
  -3.7469999999999998e-01  -2.4179999999999999e-01  -3.4310000000000002e-01   3.7240000000000001e-01  -3.8100000000000002e-02  -7.4499999999999997e-02   1.4427000000000001e+00   2.0010000000000000e-01   3.3083000000000000e+00   4.8159999999999997e-01   1.8279999999999999e-01   2.5659999999999999e-01
  -5.2900000000000003e-01   1.7590000000000000e-01   4.2890000000000000e-01   5.0600000000000001e-01   3.8100000000000002e-02  -4.3900000000000002e-02   1.4205000000000001e+00   2.2239999999999999e-01   2.6118000000000001e+00   5.0090000000000001e-01   1.5400000000000000e-01   2.1229999999999999e-01
  -5.7310000000000005e-01   2.1999999999999999e-02  -6.0050000000000003e-01   4.2959999999999998e-01  -4.7600000000000003e-02  -4.3900000000000002e-02   1.5536000000000001e+00   4.8920000000000002e-01   2.3506000000000000e+00   5.1049999999999995e-01   1.3469999999999999e-01   2.5659999999999999e-01
  -5.2900000000000003e-01  -8.7900000000000006e-02  -4.2890000000000000e-01   4.1049999999999998e-01  -1.4269999999999999e-01  -3.9500000000000000e-02   1.5536000000000001e+00   8.8900000000000007e-02   2.6118000000000001e+00   5.7799999999999996e-01   1.3469999999999999e-01   2.7870000000000000e-01
  -6.1719999999999997e-01  -8.7900000000000006e-02  -6.8630000000000002e-01   3.8190000000000002e-01  -1.2370000000000000e-01  -9.6500000000000002e-02   1.4205000000000001e+00   2.4460000000000001e-01   2.1764999999999999e+00   4.7199999999999998e-01   6.7400000000000002e-02   2.3890000000000000e-01
  -6.1719999999999997e-01  -2.1999999999999999e-02  -5.1470000000000005e-01   4.5829999999999999e-01  -1.3320000000000001e-01  -5.2600000000000001e-02   1.1318999999999999e+00   1.5559999999999999e-01   3.0470999999999999e+00   4.6239999999999998e-01   1.2509999999999999e-01   2.3000000000000001e-01
  -4.6289999999999998e-01   4.3999999999999997e-02  -4.2890000000000000e-01   3.6280000000000001e-01  -2.3790000000000000e-01  -7.8899999999999998e-02   1.3539000000000001e+00   1.5559999999999999e-01   2.6118000000000001e+00   4.5269999999999999e-01   1.0580000000000001e-01   2.4329999999999999e-01
  -7.2740000000000005e-01  -6.6000000000000003e-02  -7.7210000000000001e-01   4.9650000000000000e-01  -8.5599999999999996e-02  -4.8200000000000000e-02   1.5093000000000001e+00   2.6679999999999998e-01   2.9600000000000000e+00   4.9130000000000001e-01   5.7700000000000001e-02   2.7429999999999999e-01
  -4.8490000000000000e-01   1.0990000000000000e-01  -1.1152000000000000e+00   4.2959999999999998e-01  -7.6100000000000001e-02  -1.2280000000000001e-01   1.4649000000000001e+00   2.8910000000000002e-01   3.3083000000000000e+00   5.5869999999999997e-01   2.8899999999999999e-02   2.6100000000000001e-01
  -6.6130000000000000e-01   2.1999999999999999e-02  -3.4310000000000002e-01   4.4869999999999999e-01  -7.6100000000000001e-02  -1.3159999999999999e-01   1.3317000000000001e+00   2.6679999999999998e-01   2.1764999999999999e+00   5.7799999999999996e-01   1.6360000000000000e-01   2.3890000000000000e-01
  -5.2900000000000003e-01  -2.1980000000000000e-01  -8.5800000000000001e-02   3.7240000000000001e-01  -1.1420000000000000e-01  -7.0199999999999999e-02   1.3317000000000001e+00   2.2239999999999999e-01   3.2212000000000001e+00   5.2980000000000005e-01   1.0580000000000001e-01   2.6540000000000002e-01
  -3.3060000000000000e-01   1.7590000000000000e-01  -2.5740000000000002e-01   4.8690000000000000e-01  -3.8100000000000002e-02  -4.8200000000000000e-02   1.2650999999999999e+00   1.5559999999999999e-01   2.6989000000000001e+00   4.7199999999999998e-01   4.8099999999999997e-02   2.3440000000000000e-01
  -5.7310000000000005e-01   0.0000000000000000e+00  -6.0050000000000003e-01   4.2009999999999997e-01  -5.7099999999999998e-02  -7.8899999999999998e-02   1.3983000000000001e+00   1.5559999999999999e-01   2.8730000000000002e+00   4.8159999999999997e-01   1.7319999999999999e-01   2.9189999999999999e-01
  -4.8490000000000000e-01  -4.1770000000000002e-01  -2.5740000000000002e-01   4.2009999999999997e-01  -1.2370000000000000e-01  -8.7700000000000000e-02   1.2650999999999999e+00   0.0000000000000000e+00   2.6989000000000001e+00   4.9130000000000001e-01   8.6599999999999996e-02   2.6100000000000001e-01
  -3.5270000000000001e-01   1.3189999999999999e-01  -5.1470000000000005e-01   4.3919999999999998e-01  -5.7099999999999998e-02  -6.1400000000000003e-02   1.2650999999999999e+00   2.4460000000000001e-01   2.7858999999999998e+00   4.3350000000000000e-01   1.6360000000000000e-01   2.7870000000000000e-01
  -6.1719999999999997e-01   1.5390000000000001e-01  -2.5740000000000002e-01   5.2510000000000001e-01  -2.8500000000000001e-02  -7.4499999999999997e-02   1.3317000000000001e+00   2.6679999999999998e-01   2.6989000000000001e+00   4.8159999999999997e-01   1.2509999999999999e-01   2.6100000000000001e-01
  -4.4080000000000003e-01  -2.1980000000000000e-01  -1.7160000000000000e-01   4.2959999999999998e-01  -8.5599999999999996e-02  -7.4499999999999997e-02   1.3983000000000001e+00   3.5580000000000001e-01   3.6564999999999999e+00   5.3939999999999999e-01   2.0210000000000000e-01   2.3000000000000001e-01
  -5.0700000000000001e-01  -4.3999999999999997e-02  -6.8630000000000002e-01   3.8190000000000002e-01  -8.5599999999999996e-02  -8.3299999999999999e-02   1.3095000000000001e+00   1.3339999999999999e-01   2.0024000000000002e+00   4.7199999999999998e-01   1.6360000000000000e-01   2.3000000000000001e-01
  -6.3919999999999999e-01  -1.0990000000000000e-01   2.5740000000000002e-01   4.2959999999999998e-01  -6.6600000000000006e-02  -7.0199999999999999e-02   1.5315000000000001e+00   2.8910000000000002e-01   2.3506000000000000e+00   5.4910000000000003e-01   1.1550000000000001e-01   2.3000000000000001e-01
  -4.1880000000000001e-01  -8.7900000000000006e-02  -4.2890000000000000e-01   4.9650000000000000e-01  -1.0470000000000000e-01  -5.2600000000000001e-02   1.3983000000000001e+00   2.8910000000000002e-01   2.6989000000000001e+00   5.1049999999999995e-01   1.1550000000000001e-01   2.1679999999999999e-01
  -4.6289999999999998e-01   8.7900000000000006e-02  -1.7160000000000000e-01   4.4869999999999999e-01  -6.6600000000000006e-02  -5.2600000000000001e-02   1.3539000000000001e+00   1.1119999999999999e-01   2.0024000000000002e+00   4.6239999999999998e-01   1.5400000000000000e-01   2.7429999999999999e-01
  -5.9509999999999996e-01  -6.6000000000000003e-02   3.4310000000000002e-01   4.2009999999999997e-01  -2.8500000000000001e-02  -7.0199999999999999e-02   1.4649000000000001e+00   0.0000000000000000e+00   2.8730000000000002e+00   5.2020000000000000e-01   2.3089999999999999e-01   2.4329999999999999e-01
  -4.8490000000000000e-01   6.6000000000000003e-02  -2.5740000000000002e-01   4.9650000000000000e-01  -5.7099999999999998e-02  -5.7000000000000002e-02   1.5315000000000001e+00   2.4460000000000001e-01   3.0470999999999999e+00   5.2020000000000000e-01   1.8279999999999999e-01   2.5209999999999999e-01
  -4.1880000000000001e-01  -4.3999999999999997e-02  -3.4310000000000002e-01   4.7739999999999999e-01  -1.7130000000000001e-01  -6.5799999999999997e-02   1.4871000000000001e+00   1.3339999999999999e-01   2.8730000000000002e+00   6.0690000000000000e-01   1.1550000000000001e-01   2.4770000000000000e-01
  -5.9509999999999996e-01   4.3999999999999997e-02   8.5800000000000001e-02   3.8190000000000002e-01  -7.6100000000000001e-02  -7.8899999999999998e-02   1.5093000000000001e+00   3.5580000000000001e-01   3.0470999999999999e+00   5.2020000000000000e-01   1.3469999999999999e-01   2.4770000000000000e-01
  -4.6289999999999998e-01   0.0000000000000000e+00  -6.0050000000000003e-01   5.0600000000000001e-01  -1.2370000000000000e-01  -5.2600000000000001e-02   1.4649000000000001e+00   8.8900000000000007e-02   3.4824000000000002e+00   4.9130000000000001e-01   8.6599999999999996e-02   2.6979999999999998e-01
  -5.0700000000000001e-01  -1.5390000000000001e-01  -2.5740000000000002e-01   4.0100000000000002e-01  -1.5229999999999999e-01  -8.7700000000000000e-02   1.3761000000000001e+00   2.4460000000000001e-01   2.8730000000000002e+00   6.2609999999999999e-01   1.7319999999999999e-01   2.0790000000000000e-01
  -4.6289999999999998e-01  -1.7590000000000000e-01   4.2890000000000000e-01   3.2460000000000000e-01  -2.3790000000000000e-01  -6.5799999999999997e-02   1.2428999999999999e+00   2.0010000000000000e-01   2.6989000000000001e+00   4.7199999999999998e-01   1.4430000000000001e-01   2.2559999999999999e-01
  -5.5110000000000003e-01   2.1980000000000000e-01   2.5740000000000002e-01   5.1559999999999995e-01  -2.1890000000000001e-01  -9.2100000000000001e-02   1.1096999999999999e+00   2.2239999999999999e-01   2.6118000000000001e+00   5.2020000000000000e-01   1.3469999999999999e-01   2.5659999999999999e-01
  -6.1719999999999997e-01  -2.1999999999999999e-02  -1.7160000000000000e-01   4.7739999999999999e-01  -1.5229999999999999e-01  -3.5099999999999999e-02   1.6424000000000001e+00   2.2239999999999999e-01   2.5247000000000002e+00   5.8760000000000001e-01   1.5400000000000000e-01   2.3440000000000000e-01
  -5.9509999999999996e-01   1.7590000000000000e-01  -3.4310000000000002e-01   4.5829999999999999e-01  -6.6600000000000006e-02  -7.4499999999999997e-02   1.5315000000000001e+00   2.6679999999999998e-01   2.9600000000000000e+00   6.0690000000000000e-01   2.5019999999999998e-01   2.2559999999999999e-01
  -3.0859999999999999e-01  -4.3999999999999997e-02  -1.7160000000000000e-01   4.5829999999999999e-01  -1.1420000000000000e-01  -7.8899999999999998e-02   1.3539000000000001e+00   2.0010000000000000e-01   2.4377000000000000e+00   6.2609999999999999e-01   8.6599999999999996e-02   2.5209999999999999e-01
  -6.8330000000000002e-01  -1.7590000000000000e-01  -8.5800000000000001e-02   4.1049999999999998e-01  -2.8500000000000001e-02  -9.6500000000000002e-02   1.4205000000000001e+00   2.4460000000000001e-01   2.9600000000000000e+00   5.9719999999999995e-01   8.6599999999999996e-02   2.6540000000000002e-01
  -6.8330000000000002e-01  -2.1999999999999999e-02   2.5740000000000002e-01   4.3919999999999998e-01  -1.0470000000000000e-01  -3.5099999999999999e-02   1.4427000000000001e+00   3.7800000000000000e-01   2.8730000000000002e+00   4.3350000000000000e-01   0.0000000000000000e+00   2.4329999999999999e-01
  -5.9509999999999996e-01  -4.3999999999999997e-02  -6.0050000000000003e-01   4.3919999999999998e-01  -5.7099999999999998e-02  -7.8899999999999998e-02   1.2206999999999999e+00   2.6679999999999998e-01   2.2635999999999998e+00   5.3939999999999999e-01   1.2509999999999999e-01   2.9189999999999999e-01
  -5.0700000000000001e-01  -2.1980000000000000e-01  -2.5740000000000002e-01   4.6779999999999999e-01  -6.6600000000000006e-02  -1.1400000000000000e-01   1.3095000000000001e+00   1.1119999999999999e-01   1.9153000000000000e+00   4.4309999999999999e-01   7.6999999999999999e-02   2.4329999999999999e-01
  -6.6130000000000000e-01  -6.6000000000000003e-02  -2.5740000000000002e-01   4.2959999999999998e-01  -2.1890000000000001e-01  -5.2600000000000001e-02   1.6424000000000001e+00   2.2200000000000001e-02   2.8730000000000002e+00   5.0090000000000001e-01   9.6199999999999994e-02   2.4770000000000000e-01
  -4.4080000000000003e-01   6.6000000000000003e-02   6.8630000000000002e-01   3.7240000000000001e-01  -1.5229999999999999e-01  -1.0960000000000000e-01   1.3539000000000001e+00   2.8910000000000002e-01   3.3953000000000002e+00   4.2380000000000001e-01   1.8279999999999999e-01   2.0790000000000000e-01
  -4.4080000000000003e-01  -4.3999999999999997e-02  -3.4310000000000002e-01   4.3919999999999998e-01  -1.3320000000000001e-01  -1.0520000000000000e-01   1.3317000000000001e+00   4.4469999999999998e-01   2.8730000000000002e+00   4.9130000000000001e-01   1.0580000000000001e-01   2.7870000000000000e-01
  -5.7310000000000005e-01  -2.4179999999999999e-01   2.5740000000000002e-01   4.3919999999999998e-01  -6.6600000000000006e-02  -8.3299999999999999e-02   1.4205000000000001e+00   3.1130000000000002e-01   3.0470999999999999e+00   5.0090000000000001e-01   1.0580000000000001e-01   2.6540000000000002e-01
  -6.8330000000000002e-01  -6.6000000000000003e-02   6.0050000000000003e-01   4.0100000000000002e-01  -7.6100000000000001e-02  -7.0199999999999999e-02   1.4427000000000001e+00   4.0020000000000000e-01   2.9600000000000000e+00   5.9719999999999995e-01   2.4060000000000001e-01   2.6979999999999998e-01
  -5.7310000000000005e-01  -4.3999999999999997e-02   4.2890000000000000e-01   4.6779999999999999e-01  -1.9000000000000000e-02  -2.6300000000000000e-02   1.5758000000000001e+00   4.0020000000000000e-01   2.6989000000000001e+00   4.6239999999999998e-01   2.2130000000000000e-01   2.5659999999999999e-01
  -5.0700000000000001e-01   0.0000000000000000e+00  -1.7160000000000000e-01   4.7739999999999999e-01  -1.1420000000000000e-01  -7.0199999999999999e-02   1.2428999999999999e+00   3.5580000000000001e-01   2.7858999999999998e+00   5.3939999999999999e-01   1.5400000000000000e-01   2.6540000000000002e-01
  -6.1719999999999997e-01   0.0000000000000000e+00  -3.4310000000000002e-01   4.5829999999999999e-01  -6.6600000000000006e-02  -3.0700000000000002e-02   1.4205000000000001e+00   4.2249999999999999e-01   2.6118000000000001e+00   5.5869999999999997e-01   1.8279999999999999e-01   2.2559999999999999e-01
  -5.0700000000000001e-01  -1.3189999999999999e-01  -3.4310000000000002e-01   4.2009999999999997e-01  -8.5599999999999996e-02  -1.3159999999999999e-01   1.3539000000000001e+00   2.2239999999999999e-01   2.6989000000000001e+00   4.7199999999999998e-01   5.7700000000000001e-02   3.4060000000000001e-01
  -2.8649999999999998e-01  -1.5390000000000001e-01  -5.1470000000000005e-01   4.0100000000000002e-01  -6.6600000000000006e-02  -3.5099999999999999e-02   1.5980000000000001e+00   1.7790000000000000e-01   2.5247000000000002e+00   5.5869999999999997e-01   7.6999999999999999e-02   2.6100000000000001e-01
  -6.1719999999999997e-01   2.1999999999999999e-02  -1.7160000000000000e-01   3.4370000000000001e-01  -1.0470000000000000e-01  -7.0199999999999999e-02   1.3983000000000001e+00   1.7790000000000000e-01   3.3953000000000002e+00   5.2020000000000000e-01   9.6199999999999994e-02   2.5209999999999999e-01
  -5.0700000000000001e-01  -8.7900000000000006e-02  -2.5740000000000002e-01   3.6280000000000001e-01  -1.4269999999999999e-01  -6.1400000000000003e-02   1.3539000000000001e+00   2.8910000000000002e-01   3.0470999999999999e+00   5.7799999999999996e-01   1.8279999999999999e-01   2.3890000000000000e-01
  -5.5110000000000003e-01  -1.3189999999999999e-01   1.7160000000000000e-01   4.2959999999999998e-01  -2.8500000000000001e-02  -6.1400000000000003e-02   1.2650999999999999e+00   4.4499999999999998e-02   2.6118000000000001e+00   4.2380000000000001e-01   1.8279999999999999e-01   2.2559999999999999e-01
