# Supplementary material for: Footwear and Foam Surface Alter Gait Initiation of Typical Subjects
Source: PLoS One. 2015 Aug 13;10(8):e0135821. doi: 10.1371/journal.pone.0135821 (PMC4536224; doi:10.1371/journal.pone.0135821)
Supplement: S1 Dataset — (ZIP) [file pone.0135821.s001.zip › 6_shod_av1_02.txt]

   1.4459600000000000e+01   1.9564999999999999e+00   2.7279239999999999e+02   2.3801800000000000e+01   2.7453199999999999e+01  -3.4731000000000001e+00  -1.3405700000000000e+01  -4.5804999999999998e+00   3.7488119999999998e+02   2.2193899999999999e+01  -5.0304000000000002e+01   2.1187999999999998e+00
   1.4195100000000000e+01   1.8906000000000001e+00   2.7064780000000002e+02   2.3572700000000001e+01   2.7262899999999998e+01  -3.3591000000000002e+00  -1.3250400000000001e+01  -3.7134000000000000e+00   3.7557769999999999e+02   2.2155400000000000e+01  -5.0217399999999998e+01   2.0569000000000002e+00
   1.3842499999999999e+01   1.4729000000000001e+00   2.6850319999999999e+02   2.3066600000000001e+01   2.6977399999999999e+01  -3.3195999999999999e+00  -1.4093800000000000e+01  -4.5583000000000000e+00   3.7618709999999999e+02   2.2155400000000000e+01  -5.0169300000000000e+01   2.0392000000000001e+00
   1.3555899999999999e+01   7.0350000000000001e-01   2.6781700000000001e+02   2.2637000000000000e+01   2.6967900000000000e+01  -3.2976999999999999e+00  -1.3760899999999999e+01  -4.9808000000000003e+00   3.7592590000000001e+02   2.2030200000000001e+01  -5.0304000000000002e+01   1.9508000000000001e+00
   1.3357500000000000e+01   1.0990000000000000e-01   2.6644439999999997e+02   2.2226500000000001e+01   2.6967900000000000e+01  -3.1880999999999999e+00  -1.3339200000000000e+01  -4.0914000000000001e+00   3.7644830000000002e+02   2.2068700000000000e+01  -5.0352100000000000e+01   2.0304000000000002e+00
   1.2828500000000000e+01  -8.7900000000000006e-02   2.6610129999999998e+02   2.1796800000000001e+01   2.6910799999999998e+01  -3.1004000000000000e+00  -1.3538900000000000e+01  -4.6917000000000000e+00   3.7688360000000000e+02   2.2145800000000001e+01  -5.0342500000000001e+01   2.1320999999999999e+00
   1.2740399999999999e+01  -1.1212000000000000e+00   2.6507190000000003e+02   2.1357600000000001e+01   2.6853700000000000e+01  -2.9950999999999999e+00  -1.4204800000000001e+01  -4.8696000000000002e+00   3.7740589999999997e+02   2.2059100000000001e+01  -5.0486800000000002e+01   2.0392000000000001e+00
   1.2475800000000000e+01  -1.0551999999999999e+00   2.6352780000000001e+02   2.1080800000000000e+01   2.6748999999999999e+01  -2.9205999999999999e+00  -1.3982799999999999e+01  -4.3360000000000003e+00   3.7784120000000001e+02   2.2039800000000000e+01  -5.0486800000000002e+01   1.9994000000000001e+00
   1.2101100000000001e+01  -1.5608000000000000e+00   2.6301310000000001e+02   2.0870699999999999e+01   2.6577700000000000e+01  -2.9117999999999999e+00  -1.3605499999999999e+01  -4.6028000000000002e+00   3.7845069999999998e+02   2.2030200000000001e+01  -5.0794699999999999e+01   1.9729000000000001e+00
   1.2277500000000000e+01  -1.8246000000000000e+00   2.6249840000000000e+02   2.0488800000000001e+01   2.6672899999999998e+01  -2.8504000000000000e+00  -1.3938400000000000e+01  -4.9141000000000004e+00   3.7914710000000002e+02   2.1933900000000001e+01  -5.0775500000000001e+01   2.0525000000000002e+00
   1.2189299999999999e+01  -1.9346000000000001e+00   2.6069690000000003e+02   2.0202400000000001e+01   2.6596800000000002e+01  -2.8241000000000001e+00  -1.4626500000000000e+01  -4.6917000000000000e+00   3.8106250000000000e+02   2.1770099999999999e+01  -5.0842900000000000e+01   2.0127000000000002e+00
   1.2057000000000000e+01  -2.2423000000000002e+00   2.5941019999999997e+02   1.9811000000000000e+01   2.6377900000000000e+01  -2.7583000000000002e+00  -1.4582100000000001e+01  -5.7367999999999997e+00   3.8167189999999999e+02   2.1625599999999999e+01  -5.0996800000000000e+01   1.9508000000000001e+00
   1.1946800000000000e+01  -2.4401999999999999e+00   2.5700819999999999e+02   1.9390899999999998e+01   2.6225600000000000e+01  -2.6617999999999999e+00  -1.4493300000000000e+01  -5.6923000000000004e+00   3.8167189999999999e+02   2.1375200000000000e+01  -5.1160400000000003e+01   1.8976999999999999e+00
   1.1726400000000000e+01  -2.9458000000000002e+00   2.5477780000000001e+02   1.8942100000000000e+01   2.6111499999999999e+01  -2.6092000000000000e+00  -1.4648700000000000e+01  -5.2920999999999996e+00   3.8428370000000001e+02   2.1452200000000001e+01  -5.1410600000000002e+01   1.8844000000000001e+00
   1.1439900000000000e+01  -3.1876000000000002e+00   2.5271899999999999e+02   1.8388400000000001e+01   2.5844999999999999e+01  -2.4952000000000001e+00  -1.4914999999999999e+01  -6.0926000000000000e+00   3.8672140000000002e+02   2.1124700000000001e+01  -5.1593400000000003e+01   1.9375000000000000e+00
   1.1219400000000000e+01  -3.9790000000000001e+00   2.4954499999999999e+02   1.7891900000000000e+01   2.5683199999999999e+01  -2.3767999999999998e+00  -1.5425500000000000e+01  -5.8034999999999997e+00   3.8846260000000001e+02   2.0960999999999999e+01  -5.1756999999999998e+01   1.9154000000000000e+00
   1.0910900000000000e+01  -4.2207999999999997e+00   2.4697149999999999e+02   1.7395499999999998e+01   2.5550000000000001e+01  -2.3197999999999999e+00  -1.5580800000000000e+01  -5.8034999999999997e+00   3.8985550000000001e+02   2.1057300000000001e+01  -5.2055199999999999e+01   1.8269000000000000e+00
   1.1021100000000001e+01  -4.6166000000000000e+00   2.4611369999999999e+02   1.7004000000000001e+01   2.5378699999999998e+01  -2.2408000000000001e+00  -1.5824999999999999e+01  -6.0259000000000000e+00   3.9072620000000001e+02   2.0768300000000000e+01  -5.2257300000000001e+01   1.9198000000000000e+00
   1.0756600000000001e+01  -5.0781999999999998e+00   2.4482689999999999e+02   1.6564800000000002e+01   2.5293099999999999e+01  -2.1444000000000001e+00  -1.6246700000000001e+01  -6.1147999999999998e+00   3.9359910000000002e+02   2.0710500000000000e+01  -5.2555599999999998e+01   1.8711000000000000e+00
   1.0778600000000001e+01  -5.1661000000000001e+00   2.4233920000000001e+02   1.6249800000000000e+01   2.5064699999999998e+01  -2.1444000000000001e+00  -1.6779399999999999e+01  -6.0480999999999998e+00   3.9542739999999998e+02   2.0527500000000000e+01  -5.2728800000000000e+01   1.8490000000000000e+00
   1.0624300000000000e+01  -5.0781999999999998e+00   2.4062350000000001e+02   1.5925100000000000e+01   2.4960000000000001e+01  -2.0478999999999998e+00  -1.7245500000000000e+01  -6.6040000000000001e+00   3.9742980000000000e+02   2.0286700000000000e+01  -5.3075200000000002e+01   1.7827000000000000e+00
   1.0624300000000000e+01  -5.1441999999999997e+00   2.3710640000000001e+02   1.5705600000000000e+01   2.4684100000000001e+01  -2.0478999999999998e+00  -1.7778099999999998e+01  -6.6261999999999999e+00   3.9960629999999998e+02   2.0036200000000001e+01  -5.3229100000000003e+01   1.6986000000000001e+00
   1.0293699999999999e+01  -4.7923999999999998e+00   2.3513339999999999e+02   1.5380900000000000e+01   2.4531800000000000e+01  -2.0874000000000001e+00  -1.8443999999999999e+01  -7.1599000000000004e+00   4.0047690000000000e+02   1.9814599999999999e+01  -5.3536999999999999e+01   1.6676000000000000e+00
   1.0448000000000000e+01  -4.9242999999999997e+00   2.3238829999999999e+02   1.5046799999999999e+01   2.4227300000000000e+01  -2.0874000000000001e+00  -1.9198599999999999e+01  -7.2710999999999997e+00   4.0422050000000002e+02   1.9352300000000000e+01  -5.3719799999999999e+01   1.6277999999999999e+00
   1.0161400000000000e+01  -4.3087999999999997e+00   2.2955740000000000e+02   1.4855800000000000e+01   2.3922799999999999e+01  -2.0434999999999999e+00  -1.9465000000000000e+01  -8.1382999999999992e+00   4.0465580000000000e+02   1.9034400000000002e+01  -5.3941200000000002e+01   1.5305000000000000e+00
   1.0007099999999999e+01  -4.0888999999999998e+00   2.2621180000000001e+02   1.4426200000000000e+01   2.3561199999999999e+01  -2.0918000000000001e+00  -1.9886700000000001e+01  -8.7385999999999999e+00   4.0674520000000001e+02   1.8658700000000000e+01  -5.4239400000000003e+01   1.4509000000000001e+00
   9.8528000000000002e+00  -3.7372000000000001e+00   2.2286630000000000e+02   1.4254300000000001e+01   2.3161500000000000e+01  -2.0697999999999999e+00  -2.0619100000000000e+01  -9.1610999999999994e+00   4.0970530000000002e+02   1.8321600000000000e+01  -5.4479999999999997e+01   1.3314999999999999e+00
   9.8087000000000000e+00  -3.2536000000000000e+00   2.1960650000000001e+02   1.4149300000000000e+01   2.2933199999999999e+01  -2.1004999999999998e+00  -2.1173999999999999e+01  -9.5612999999999992e+00   4.1075000000000000e+02   1.8013300000000001e+01  -5.4739800000000002e+01   1.2563000000000000e+00
   9.6104000000000003e+00  -3.1656000000000000e+00   2.1789080000000001e+02   1.3786500000000000e+01   2.2647700000000000e+01  -2.1882000000000001e+00  -2.1351500000000001e+01  -1.0228400000000001e+01   4.1414530000000002e+02   1.7791799999999999e+01  -5.4990000000000002e+01   1.1103000000000001e+00
   9.4120000000000008e+00  -2.5280999999999998e+00   2.1214330000000001e+02   1.3738799999999999e+01   2.2314599999999999e+01  -2.1137000000000001e+00  -2.1906400000000001e+01  -1.0851000000000001e+01   4.1597359999999998e+02   1.7425699999999999e+01  -5.5278599999999997e+01   1.0085999999999999e+00
   9.1915999999999993e+00  -1.8906000000000001e+00   2.1051339999999999e+02   1.3614699999999999e+01   2.1991099999999999e+01  -2.1751000000000000e+00  -2.2550100000000000e+01  -1.1362399999999999e+01   4.1823719999999997e+02   1.7107800000000001e+01  -5.5586500000000001e+01   9.5989999999999998e-01
   8.9049999999999994e+00  -1.3410000000000000e+00   2.0751100000000000e+02   1.3538300000000000e+01   2.1772200000000002e+01  -2.1838000000000002e+00  -2.3193700000000000e+01  -1.2051700000000000e+01   4.2050069999999999e+02   1.6867000000000001e+01  -5.5990600000000001e+01   8.6260000000000003e-01
   8.8389000000000006e+00  -1.4069000000000000e+00   2.0407960000000000e+02   1.3213699999999999e+01   2.1401100000000000e+01  -2.2540000000000000e+00  -2.3282499999999999e+01  -1.2296300000000000e+01   4.2319959999999998e+02   1.6606900000000000e+01  -5.6250399999999999e+01   7.8739999999999999e-01
   8.6845999999999997e+00  -5.2759999999999996e-01   2.0133449999999999e+02   1.3099100000000000e+01   2.1096599999999999e+01  -2.2715000000000001e+00  -2.4081499999999998e+01  -1.3030099999999999e+01   4.2729140000000001e+02   1.6414300000000001e+01  -5.6539099999999998e+01   6.4139999999999997e-01
   8.4200999999999997e+00   8.7900000000000006e-02   1.9884680000000000e+02   1.3032299999999999e+01   2.0706499999999998e+01  -2.2715000000000001e+00  -2.4747399999999999e+01  -1.3497000000000000e+01   4.2946789999999999e+02   1.6106000000000002e+01  -5.6991300000000003e+01   6.3700000000000001e-01
   8.5083000000000002e+00   4.1770000000000002e-01   1.9575860000000000e+02   1.2812700000000000e+01   2.0516100000000002e+01  -2.2934999999999999e+00  -2.5213500000000000e+01  -1.3808299999999999e+01   4.3225389999999999e+02   1.5913399999999999e+01  -5.7241500000000002e+01   5.5740000000000001e-01
   8.3980999999999995e+00   6.3749999999999996e-01   1.9404290000000000e+02   1.2803100000000001e+01   2.0278199999999998e+01  -2.3635999999999999e+00  -2.5879300000000001e+01  -1.4297499999999999e+01   4.3495269999999999e+02   1.5778499999999999e+01  -5.7607199999999999e+01   4.9990000000000001e-01
   8.2438000000000002e+00   1.0771999999999999e+00   1.9189830000000001e+02   1.2841300000000000e+01   2.0059400000000000e+01  -2.3767999999999998e+00  -2.6545100000000001e+01  -1.5031300000000000e+01   4.3660690000000000e+02   1.5364300000000000e+01  -5.7722600000000000e+01   4.0250000000000002e-01
   8.0673999999999992e+00   1.1651000000000000e+00   1.8923900000000000e+02   1.2535800000000000e+01   1.9859500000000001e+01  -2.4075000000000002e+00  -2.7077800000000000e+01  -1.5676100000000000e+01   4.3956689999999998e+02   1.5065700000000000e+01  -5.7953499999999998e+01   3.0520000000000003e-01
   7.8470000000000004e+00   1.2531000000000001e+00   1.8769489999999999e+02   1.2402100000000001e+01   1.9669200000000000e+01  -2.4119000000000002e+00  -2.7765899999999998e+01  -1.6031900000000000e+01   4.4191750000000002e+02   1.4921200000000001e+01  -5.8376899999999999e+01   2.6100000000000001e-01
   7.7587999999999999e+00   1.4509000000000001e+00   1.8649390000000000e+02   1.2354400000000000e+01   1.9488399999999999e+01  -2.3812000000000002e+00  -2.8187600000000000e+01  -1.6765699999999999e+01   4.4383290000000000e+02   1.4670700000000000e+01  -5.8579000000000001e+01   1.7249999999999999e-01
   7.5164000000000000e+00   1.4509000000000001e+00   1.8409200000000001e+02   1.2087100000000000e+01   1.9355200000000000e+01  -2.3460999999999999e+00  -2.8920000000000002e+01  -1.7054800000000000e+01   4.4661880000000002e+02   1.4516600000000000e+01  -5.8896500000000003e+01   1.0620000000000000e-01
   7.3841000000000001e+00   7.0350000000000001e-01   1.8246209999999999e+02   1.1733800000000000e+01   1.9155400000000000e+01  -2.2978999999999998e+00  -2.9497100000000000e+01  -1.7810800000000000e+01   4.4844709999999998e+02   1.4140900000000000e+01  -5.9040799999999997e+01  -2.6499999999999999e-02
   7.0754999999999999e+00   4.3969999999999998e-01   1.8134690000000001e+02   1.1476000000000001e+01   1.9079300000000000e+01  -2.2058000000000000e+00  -3.0074100000000001e+01  -1.8255500000000001e+01   4.5088470000000001e+02   1.3880900000000000e+01  -5.9329500000000003e+01  -7.5200000000000003e-02
   6.4804000000000004e+00  -2.1999999999999999e-02   1.7997440000000000e+02   1.1237299999999999e+01   1.9088799999999999e+01  -2.0960999999999999e+00  -3.0384899999999998e+01  -1.8900300000000001e+01   4.5297420000000000e+02   1.3746000000000000e+01  -5.9493099999999998e+01  -8.8499999999999995e-02
   6.2820000000000000e+00  -3.2979999999999998e-01   1.7868760000000000e+02   1.0989100000000001e+01   1.8946000000000002e+01  -2.0785999999999998e+00  -3.0495799999999999e+01  -1.9589600000000001e+01   4.5471539999999999e+02   1.3563000000000001e+01  -5.9762500000000003e+01  -1.9460000000000000e-01
   6.2159000000000004e+00  -1.0112000000000001e+00   1.7817290000000000e+02   1.0731299999999999e+01   1.8841400000000000e+01  -1.9777000000000000e+00  -3.1006300000000000e+01  -1.9945399999999999e+01   4.5671780000000001e+02   1.3341400000000000e+01  -5.9954900000000002e+01  -3.2290000000000002e-01
   5.9513999999999996e+00  -1.8686000000000000e+00   1.7817290000000000e+02   1.0454499999999999e+01   1.8879400000000000e+01  -1.8418000000000001e+00  -3.1494599999999998e+01  -2.0345600000000001e+01   4.5828489999999999e+02   1.3331799999999999e+01  -6.0128100000000003e+01  -3.2729999999999998e-01
   5.8411999999999997e+00  -2.5061000000000000e+00   1.7740090000000001e+02   1.0129799999999999e+01   1.8812799999999999e+01  -1.7585000000000000e+00  -3.1450199999999999e+01  -2.0790299999999998e+01   4.6054840000000002e+02   1.3177700000000000e+01  -6.0407200000000003e+01  -3.8040000000000002e-01
   5.5326000000000004e+00  -2.8138999999999998e+00   1.7671459999999999e+02   9.9292999999999996e+00   1.8936499999999999e+01  -1.6839000000000000e+00  -3.1916300000000000e+01  -2.0946000000000002e+01   4.6228960000000001e+02   1.3023500000000000e+01  -6.0541899999999998e+01  -3.8479999999999998e-01
   5.4885000000000002e+00  -3.4514000000000000e+00   1.7637150000000000e+02   9.5761000000000003e+00   1.8965100000000000e+01  -1.6137999999999999e+00  -3.2338000000000001e+01  -2.1412900000000000e+01   4.6385669999999999e+02   1.2753800000000000e+01  -6.0792000000000002e+01  -4.6000000000000002e-01
   5.3562000000000003e+00  -3.9569999999999999e+00   1.7731510000000000e+02   9.5283999999999995e+00   1.8974599999999999e+01  -1.5391999999999999e+00  -3.2693100000000001e+01  -2.1479600000000001e+01   4.6585910000000001e+02   1.2705700000000000e+01  -6.0945999999999998e+01  -4.5560000000000000e-01
   5.4002999999999997e+00  -4.0449999999999999e+00   1.7722929999999999e+02   9.3659999999999997e+00   1.8965100000000000e+01  -1.4778000000000000e+00  -3.2759700000000002e+01  -2.1991099999999999e+01   4.6699090000000001e+02   1.2551500000000001e+01  -6.0974899999999998e+01  -5.4849999999999999e-01
   5.5545999999999998e+00  -4.2427999999999999e+00   1.7714349999999999e+02   9.2133000000000003e+00   1.8965100000000000e+01  -1.4033000000000000e+00  -3.3092700000000001e+01  -2.2391300000000001e+01   4.6777440000000001e+02   1.2368499999999999e+01  -6.1205800000000004e+01  -5.4410000000000003e-01
   5.5987000000000000e+00  -5.0122999999999998e+00   1.7748670000000001e+02   8.9459999999999997e+00   1.9050699999999999e+01  -1.3856999999999999e+00  -3.3625300000000003e+01  -2.2747100000000000e+01   4.6890620000000001e+02   1.2330000000000000e+01  -6.1302000000000000e+01  -5.7509999999999994e-01
   5.7088999999999999e+00  -4.9683000000000002e+00   1.7765819999999999e+02   8.9459999999999997e+00   1.8993600000000001e+01  -1.3813000000000000e+00  -3.3647500000000001e+01  -2.3036100000000001e+01   4.6951560000000001e+02   1.2146900000000000e+01  -6.1330900000000000e+01  -5.7950000000000002e-01
   5.9292999999999996e+00  -4.8803999999999998e+00   1.7868760000000000e+02   8.7454999999999998e+00   1.9088799999999999e+01  -1.3419000000000001e+00  -3.4113599999999998e+01  -2.3058399999999999e+01   4.7056029999999998e+02   1.2127700000000001e+01  -6.1340499999999999e+01  -6.1040000000000005e-01
   5.9292999999999996e+00  -4.8144000000000000e+00   1.7851609999999999e+02   8.6976999999999993e+00   1.9193400000000000e+01  -1.3856999999999999e+00  -3.4202399999999997e+01  -2.3636500000000002e+01   4.7143099999999998e+02   1.2021699999999999e+01  -6.1378999999999998e+01  -6.4580000000000004e-01
   6.2378999999999998e+00  -5.2321000000000000e+00   1.7997440000000000e+02   8.6882000000000001e+00   1.9231500000000000e+01  -1.3024000000000000e+00  -3.4579700000000003e+01  -2.3836600000000001e+01   4.7221449999999999e+02   1.1944699999999999e+01  -6.1388599999999997e+01  -6.9889999999999997e-01
   6.3480999999999996e+00  -5.4298999999999999e+00   1.7980279999999999e+02   8.4495000000000005e+00   1.9279100000000000e+01  -1.3287000000000000e+00  -3.5023600000000002e+01  -2.3658700000000000e+01   4.7238860000000000e+02   1.1809799999999999e+01  -6.1282800000000002e+01  -7.7410000000000001e-01
   6.5244999999999997e+00  -5.2541000000000002e+00   1.8074639999999999e+02   8.4877000000000002e+00   1.9317100000000000e+01  -1.3200000000000001e+00  -3.5112400000000001e+01  -2.4147900000000000e+01   4.7212740000000002e+02   1.1694200000000000e+01  -6.1311599999999999e+01  -7.5200000000000000e-01
   6.6566999999999998e+00  -5.3860000000000001e+00   1.8203319999999999e+02   8.3922000000000008e+00   1.9374199999999998e+01  -1.3111999999999999e+00  -3.5400900000000000e+01  -2.4570399999999999e+01   4.7169209999999998e+02   1.1646000000000001e+01  -6.1253900000000002e+01  -7.8739999999999999e-01
   6.7668999999999997e+00  -5.3639999999999999e+00   1.8271950000000001e+02   8.2203999999999997e+00   1.9421800000000001e+01  -1.2279000000000000e+00  -3.5756000000000000e+01  -2.4770499999999998e+01   4.7143099999999998e+02   1.1578600000000000e+01  -6.1176900000000003e+01  -8.1830000000000003e-01
   6.7889999999999997e+00  -5.1661000000000001e+00   1.8443510000000001e+02   8.3445000000000000e+00   1.9602599999999999e+01  -1.2542000000000000e+00  -3.5889200000000002e+01  -2.5081800000000001e+01   4.7108269999999999e+02   1.1405200000000001e+01  -6.1080700000000000e+01  -8.2279999999999998e-01
   7.1417000000000002e+00  -5.3639999999999999e+00   1.8546449999999999e+02   8.2108000000000008e+00   1.9802499999999998e+01  -1.3068000000000000e+00  -3.6266500000000001e+01  -2.5281900000000000e+01   4.7082150000000001e+02   1.1289600000000000e+01  -6.0994100000000003e+01  -8.3599999999999997e-01
   6.9653000000000000e+00  -5.2980000000000000e+00   1.8735180000000000e+02   8.2393999999999998e+00   1.9926200000000001e+01  -1.3200000000000001e+00  -3.6333100000000002e+01  -2.5882300000000001e+01   4.7056029999999998e+02   1.1289600000000000e+01  -6.0936399999999999e+01  -8.9800000000000002e-01
   7.1637000000000004e+00  -5.6058000000000003e+00   1.8923900000000000e+02   8.1917000000000009e+00   2.0087900000000001e+01  -1.2673000000000001e+00  -3.6799199999999999e+01  -2.6015699999999999e+01   4.7029919999999998e+02   1.1193300000000001e+01  -6.0801699999999997e+01  -9.2449999999999999e-01
   7.4282000000000004e+00  -5.6936999999999998e+00   1.9121209999999999e+02   8.2872000000000003e+00   2.0420999999999999e+01  -1.2761000000000000e+00  -3.6821399999999997e+01  -2.6126899999999999e+01   4.7003800000000001e+02   1.1019900000000000e+01  -6.0561100000000003e+01  -9.8640000000000005e-01
   7.4062000000000001e+00  -5.7816999999999998e+00   1.9249879999999999e+02   8.1917000000000009e+00   2.0620799999999999e+01  -1.2146999999999999e+00  -3.7021200000000000e+01  -2.6527100000000001e+01   4.6803559999999999e+02   1.0991000000000000e+01  -6.0407200000000003e+01  -1.0395000000000001e+00
   7.4722999999999997e+00  -6.0454999999999997e+00   1.9532970000000000e+02   8.2012999999999998e+00   2.0801600000000001e+01  -1.1928000000000001e+00  -3.7021200000000000e+01  -2.6816199999999998e+01   4.6603320000000002e+02   1.0981400000000001e+01  -6.0291699999999999e+01  -1.0616000000000001e+00
   7.3399999999999999e+00  -6.1334000000000000e+00   1.9661640000000000e+02   8.2775999999999996e+00   2.1068100000000001e+01  -1.1620999999999999e+00  -3.7243099999999998e+01  -2.6994100000000000e+01   4.6620729999999998e+02   1.0846500000000001e+01  -6.0022300000000001e+01  -1.1279999999999999e+00
   7.8029000000000002e+00  -6.5731000000000002e+00   1.9987620000000001e+02   8.1249000000000002e+00   2.1258400000000002e+01  -1.1928000000000001e+00  -3.7265300000000003e+01  -2.7283200000000001e+01   4.6324730000000000e+02   1.0711700000000000e+01  -5.9695099999999996e+01  -1.1589000000000000e+00
   7.7587999999999999e+00  -6.6609999999999996e+00   2.0210659999999999e+02   8.0676000000000005e+00   2.1562899999999999e+01  -1.0963000000000001e+00  -3.7243099999999998e+01  -2.7772300000000001e+01   4.6089670000000001e+02   1.0653900000000000e+01  -5.9502699999999997e+01  -1.1942999999999999e+00
   8.1114999999999995e+00  -6.7050000000000001e+00   2.0459430000000000e+02   8.2203999999999997e+00   2.1715100000000000e+01  -1.0700000000000001e+00  -3.7420699999999997e+01  -2.7928000000000001e+01   4.5924250000000001e+02   1.0547900000000000e+01  -5.9137099999999997e+01  -1.2563000000000000e+00
   8.1776000000000000e+00  -6.9028000000000000e+00   2.0691050000000001e+02   8.2299000000000007e+00   2.1914999999999999e+01  -1.1357999999999999e+00  -3.7487299999999998e+01  -2.8328199999999999e+01   4.5784960000000001e+02   1.0470800000000001e+01  -5.8877299999999998e+01  -1.3492000000000000e+00
   8.4200999999999997e+00  -7.0347000000000000e+00   2.0974140000000000e+02   8.1343999999999994e+00   2.2286100000000001e+01  -1.0700000000000001e+00  -3.7376300000000001e+01  -2.8617300000000000e+01   4.5532479999999998e+02   1.0384100000000000e+01  -5.8530900000000003e+01  -1.3890000000000000e+00
   8.3980999999999995e+00  -7.3864999999999998e+00   2.1248640000000000e+02   8.1917000000000009e+00   2.2504999999999999e+01  -1.0568000000000000e+00  -3.7309699999999999e+01  -2.9106500000000000e+01   4.5271300000000002e+02   1.0287800000000001e+01  -5.8088299999999997e+01  -1.3756999999999999e+00
   8.7507000000000001e+00  -7.6722999999999999e+00   2.1591780000000000e+02   8.3445000000000000e+00   2.2856999999999999e+01  -1.0392999999999999e+00  -3.7642600000000002e+01  -2.9551200000000001e+01   4.5027530000000002e+02   1.0201100000000000e+01  -5.7780299999999997e+01  -1.4376000000000000e+00
   8.9490999999999996e+00  -8.1778999999999993e+00   2.1874870000000001e+02   8.3157999999999994e+00   2.3075900000000001e+01  -1.0525000000000000e+00  -3.7864600000000003e+01  -3.0285000000000000e+01   4.4923059999999998e+02   9.9987999999999992e+00  -5.7462800000000001e+01  -1.4996000000000000e+00
   9.2356999999999996e+00  -8.4197000000000006e+00   2.2149369999999999e+02   8.3348999999999993e+00   2.3408999999999999e+01  -9.7789999999999999e-01  -3.8153100000000002e+01  -3.0418399999999998e+01   4.4670589999999999e+02   1.0143300000000000e+01  -5.7135700000000000e+01  -1.5482000000000000e+00
   9.2797000000000001e+00  -8.8594000000000008e+00   2.2561140000000000e+02   8.2775999999999996e+00   2.3732500000000002e+01  -9.1649999999999998e-01  -3.8241900000000001e+01  -3.0974299999999999e+01   4.4409399999999999e+02   9.9121000000000006e+00  -5.6760399999999997e+01  -1.6056999999999999e+00
   9.5883000000000003e+00  -9.2551000000000005e+00   2.2844220000000001e+02   8.5068000000000001e+00   2.4036999999999999e+01  -9.1210000000000002e-01  -3.8286299999999997e+01  -3.1374500000000001e+01   4.4061160000000001e+02   9.9987999999999992e+00  -5.6375500000000002e+01  -1.6234000000000000e+00
   9.8528000000000002e+00  -9.9366000000000003e+00   2.3281720000000001e+02   8.4686000000000003e+00   2.4436699999999998e+01  -8.5070000000000001e-01  -3.8286299999999997e+01  -3.1997100000000000e+01   4.3808690000000001e+02   9.9987999999999992e+00  -5.6029100000000000e+01  -1.6411000000000000e+00
   1.0205500000000001e+01  -9.9366000000000003e+00   2.3616280000000000e+02   8.5545000000000009e+00   2.4703099999999999e+01  -8.2440000000000002e-01  -3.8485999999999997e+01  -3.2375100000000003e+01   4.3582330000000002e+02   1.0085500000000000e+01  -5.5586500000000001e+01  -1.7206999999999999e+00
   1.0315700000000000e+01  -1.0266299999999999e+01   2.3967990000000000e+02   8.6212999999999997e+00   2.5150400000000001e+01  -7.7620000000000000e-01  -3.8441600000000001e+01  -3.2664200000000001e+01   4.3251499999999999e+02   1.0162599999999999e+01  -5.5192000000000000e+01  -1.7605000000000000e+00
   1.0734500000000001e+01  -1.0903900000000000e+01   2.4388329999999999e+02   8.6785999999999994e+00   2.5512000000000000e+01  -7.3670000000000002e-01  -3.8641399999999997e+01  -3.2575200000000002e+01   4.2964210000000003e+02   1.0355200000000000e+01  -5.4662799999999997e+01  -1.7605000000000000e+00
   1.0932900000000000e+01  -1.1277600000000000e+01   2.4740039999999999e+02   8.8026999999999997e+00   2.5940200000000001e+01  -6.9730000000000003e-01  -3.8685800000000000e+01  -3.2930999999999997e+01   4.2676909999999998e+02   1.0519000000000000e+01  -5.4277900000000002e+01  -1.6898000000000000e+00
   1.1285600000000001e+01  -1.1365500000000001e+01   2.5100340000000000e+02   9.1273999999999997e+00   2.6282699999999998e+01  -6.7969999999999997e-01  -3.8796799999999998e+01  -3.3042200000000001e+01   4.2346080000000001e+02   1.0673100000000000e+01  -5.3777600000000000e+01  -1.7517000000000000e+00
   1.1748500000000000e+01  -1.1849200000000000e+01   2.5597880000000001e+02   9.0986999999999991e+00   2.6634799999999998e+01  -6.4019999999999999e-01  -3.8641399999999997e+01  -3.3064399999999999e+01   4.1893369999999999e+02   1.0923600000000000e+01  -5.3248399999999997e+01  -1.6676000000000000e+00
   1.2079100000000000e+01  -1.2442700000000000e+01   2.6086849999999998e+02   9.3087999999999997e+00   2.7034500000000001e+01  -6.0080000000000000e-01  -3.8663600000000002e+01  -3.2908799999999999e+01   4.1684420000000000e+02   1.1222200000000001e+01  -5.2757599999999996e+01  -1.6146000000000000e+00
   1.2564000000000000e+01  -1.2684500000000000e+01   2.6575819999999999e+02   9.5283999999999995e+00   2.7634000000000000e+01  -5.5249999999999999e-01  -3.8441600000000001e+01  -3.2641900000000000e+01   4.1257830000000001e+02   1.1578600000000000e+01  -5.2238100000000003e+01  -1.5305000000000000e+00
   1.3137100000000000e+01  -1.3300100000000000e+01   2.6979000000000002e+02   9.8816000000000006e+00   2.8014600000000002e+01  -4.9109999999999998e-01  -3.8508200000000002e+01  -3.2464100000000002e+01   4.0935700000000003e+02   1.1935000000000000e+01  -5.1756999999999998e+01  -1.4730000000000001e+00
   1.3622000000000000e+01  -1.3497900000000000e+01   2.7510860000000002e+02   9.9674999999999994e+00   2.8357199999999999e+01  -4.5169999999999999e-01  -3.8130899999999997e+01  -3.2174999999999997e+01   4.0596170000000001e+02   1.2330000000000000e+01  -5.1247000000000000e+01  -1.4464999999999999e+00
   1.4062900000000001e+01  -1.3937600000000000e+01   2.8042720000000003e+02   1.0349399999999999e+01   2.8880600000000001e+01  -3.9029999999999998e-01  -3.7864600000000003e+01  -3.2108300000000000e+01   4.0239220000000000e+02   1.2753800000000000e+01  -5.0708100000000002e+01  -1.3492000000000000e+00
   1.4459600000000000e+01  -1.4509200000000000e+01   2.8626049999999998e+02   1.0559500000000000e+01   2.9565700000000000e+01  -3.8590000000000002e-01  -3.7709200000000003e+01  -3.2041600000000003e+01   3.9777800000000002e+02   1.3254700000000000e+01  -5.0130800000000001e+01  -1.2827999999999999e+00
   1.5032700000000000e+01  -1.5190700000000000e+01   2.9123599999999999e+02   1.0912699999999999e+01   3.0060500000000001e+01  -2.8499999999999998e-01  -3.7598199999999999e+01  -3.1974900000000002e+01   3.9316379999999998e+02   1.3726699999999999e+01  -4.9438000000000002e+01  -1.2917000000000001e+00
   1.5605800000000000e+01  -1.5564399999999999e+01   2.9955700000000002e+02   1.1351900000000001e+01   3.0660000000000000e+01  -2.1929999999999999e-01  -3.7487299999999998e+01  -3.1552399999999999e+01   3.9063909999999998e+02   1.4218000000000000e+01  -4.8754899999999999e+01  -1.1500999999999999e+00
   1.6465499999999999e+01  -1.6223900000000000e+01   3.0676280000000003e+02   1.1772000000000000e+01   3.1373699999999999e+01  -1.7540000000000000e-01  -3.7265300000000003e+01  -3.1152200000000001e+01   3.8428370000000001e+02   1.4863400000000000e+01  -4.8062100000000001e+01  -1.0085999999999999e+00
   1.6972400000000000e+01  -1.6773499999999999e+01   3.1396870000000001e+02   1.2153900000000000e+01   3.2144500000000001e+01  -9.6500000000000002e-02  -3.7065600000000003e+01  -3.0618500000000001e+01   3.7914710000000002e+02   1.5451000000000001e+01  -4.7215299999999999e+01  -9.5099999999999996e-01
   1.7854099999999999e+01  -1.7674800000000001e+01   3.2271859999999998e+02   1.2612200000000000e+01   3.2858199999999997e+01  -8.3299999999999999e-02  -3.6843600000000002e+01  -3.0018100000000000e+01   3.7392349999999999e+02   1.5980800000000000e+01  -4.6387900000000002e+01  -8.7139999999999995e-01
   1.8691700000000001e+01  -1.8158400000000000e+01   3.3069650000000001e+02   1.3175500000000000e+01   3.3705100000000002e+01   8.8000000000000005e-03  -3.7087699999999998e+01  -2.9818000000000001e+01   3.6739400000000001e+02   1.6587700000000002e+01  -4.5570000000000000e+01  -7.8300000000000003e-01
   1.9419100000000000e+01  -1.8707999999999998e+01   3.3987540000000001e+02   1.3691000000000001e+01   3.4523499999999999e+01   3.5099999999999999e-02  -3.6999000000000002e+01  -2.9417800000000000e+01   3.6182220000000001e+02   1.7281199999999998e+01  -4.4540399999999998e+01  -6.1490000000000000e-01
   2.0521200000000000e+01  -1.9675300000000000e+01   3.4948309999999998e+02   1.4359400000000001e+01   3.5341799999999999e+01   1.4470000000000000e-01  -3.6954599999999999e+01  -2.8572800000000001e+01   3.5520560000000000e+02   1.7984400000000001e+01  -4.3655200000000001e+01  -5.5289999999999995e-01
   2.1248600000000000e+01  -2.0510700000000000e+01   3.5977719999999999e+02   1.4960900000000001e+01   3.6398099999999999e+01   2.1929999999999999e-01  -3.6399700000000003e+01  -2.7861300000000000e+01   3.4841489999999999e+02   1.8649100000000001e+01  -4.2750700000000002e+01  -2.8749999999999998e-01
   2.2460899999999999e+01  -2.0708500000000001e+01   3.7058600000000001e+02   1.5676900000000000e+01   3.7501899999999999e+01   2.4560000000000001e-01  -3.6310899999999997e+01  -2.7149699999999999e+01   3.4031830000000002e+02   1.9361899999999999e+01  -4.1634599999999999e+01  -1.1060000000000000e-01
   2.3122199999999999e+01  -2.1324100000000001e+01   3.8165210000000002e+02   1.6383400000000002e+01   3.8501100000000001e+01   4.0780000000000000e-01  -3.5733899999999998e+01  -2.6082400000000000e+01   3.3222170000000000e+02   2.0007300000000001e+01  -4.0364500000000000e+01   2.6499999999999999e-02
   2.3805499999999999e+01  -2.2445200000000000e+01   3.9451960000000003e+02   1.7347700000000000e+01   3.9680999999999997e+01   4.7360000000000002e-01  -3.5201200000000000e+01  -2.5037400000000002e+01   3.2386390000000000e+02   2.0672000000000001e+01  -3.9152099999999997e+01   2.4329999999999999e-01
   2.4907599999999999e+01  -2.3566400000000002e+01   4.0747300000000001e+02   1.8168800000000001e+01   4.0927599999999998e+01   5.3500000000000003e-01  -3.4823900000000002e+01  -2.4081199999999999e+01   3.1420020000000000e+02   2.1259599999999999e+01  -3.7795400000000001e+01   3.4499999999999997e-01
   2.5899500000000000e+01  -2.4599599999999999e+01   4.2059789999999998e+02   1.9028099999999998e+01   4.2069499999999998e+01   6.9730000000000003e-01  -3.4113599999999998e+01  -2.2702600000000000e+01   3.0410129999999998e+02   2.1770099999999999e+01  -3.6275100000000002e+01   6.5910000000000002e-01
   2.7133900000000001e+01  -2.6160499999999999e+01   4.3406599999999997e+02   1.9858699999999999e+01   4.3325600000000001e+01   8.1130000000000002e-01  -3.3159199999999998e+01  -2.1501899999999999e+01   2.9330579999999998e+02   2.2434799999999999e+01  -3.5024200000000000e+01   9.3340000000000001e-01
   2.7971499999999999e+01  -2.7127700000000001e+01   4.4744819999999999e+02   2.0908899999999999e+01   4.4524600000000000e+01   9.5160000000000000e-01  -3.1827500000000001e+01  -1.9611899999999999e+01   2.8346800000000002e+02   2.2983799999999999e+01  -3.3677100000000003e+01   1.0882000000000001e+00
   2.8720900000000000e+01  -2.8710599999999999e+01   4.6057310000000001e+02   2.1682300000000001e+01   4.5676000000000002e+01   1.1007000000000000e+00  -3.0873200000000001e+01  -1.8233200000000000e+01   2.7293369999999999e+02   2.3513600000000000e+01  -3.2291600000000003e+01   1.3713000000000000e+00
   2.9955300000000001e+01  -3.0777000000000001e+01   4.7335489999999999e+02   2.2493800000000000e+01   4.6951099999999997e+01   1.2848999999999999e+00  -2.9297300000000000e+01  -1.6476600000000001e+01   2.6170290000000000e+02   2.3918199999999999e+01  -3.0954100000000000e+01   1.5570999999999999e+00
   3.0792899999999999e+01  -3.2425800000000002e+01   4.8605090000000001e+02   2.3276700000000002e+01   4.8045499999999997e+01   1.4646999999999999e+00  -2.7965599999999998e+01  -1.5186999999999999e+01   2.5142980000000000e+02   2.4274600000000000e+01  -2.9539700000000000e+01   1.7827000000000000e+00
   3.1674499999999998e+01  -3.4558199999999999e+01   4.9934739999999999e+02   2.4145499999999998e+01   4.9187399999999997e+01   1.7059000000000000e+00  -2.7477300000000000e+01  -1.3964000000000000e+01   2.4185319999999999e+02   2.4611799999999999e+01  -2.8202200000000001e+01   1.9198000000000000e+00
   3.2622399999999999e+01  -3.6404800000000002e+01   5.1195760000000001e+02   2.4947500000000002e+01   5.0414900000000003e+01   1.9251000000000000e+00  -2.4680800000000001e+01  -1.1962800000000000e+01   2.3340840000000000e+02   2.4708100000000002e+01  -2.7268899999999999e+01   2.1808000000000001e+00
   3.3592199999999998e+01  -3.8625200000000000e+01   5.2431050000000005e+02   2.5997699999999998e+01   5.1594900000000003e+01   2.1223999999999998e+00  -2.1062999999999999e+01  -1.2696600000000000e+01   2.2774950000000001e+02   2.4573200000000000e+01  -2.6681899999999999e+01   1.9286000000000001e+00
   3.4341600000000000e+01  -4.0449800000000003e+01   5.3777859999999998e+02   2.6627800000000001e+01   5.2793900000000001e+01   2.3679999999999999e+00  -1.9198599999999999e+01  -1.3119000000000000e+01   2.1834700000000001e+02   2.4448000000000000e+01  -2.5864000000000001e+01   1.7427999999999999e+00
   3.5245399999999997e+01  -4.2318399999999997e+01   5.5030300000000000e+02   2.7343900000000001e+01   5.4030900000000003e+01   2.5127000000000002e+00  -1.6379899999999999e+01  -1.1918300000000000e+01   2.0842210000000000e+02   2.4293900000000001e+01  -2.4892199999999999e+01   1.9020999999999999e+00
   3.5994799999999998e+01  -4.4362900000000003e+01   5.6188379999999995e+02   2.8250900000000001e+01   5.5020600000000002e+01   2.7978000000000001e+00  -1.4493300000000000e+01  -1.0028300000000000e+01   1.9858430000000001e+02   2.3870100000000001e+01  -2.3670200000000001e+01   1.9861000000000000e+00
   3.6612000000000002e+01  -4.6451300000000003e+01   5.7440819999999997e+02   2.9071999999999999e+01   5.6181500000000000e+01   2.9687999999999999e+00  -1.3050599999999999e+01  -9.1166000000000000e+00   1.8761470000000000e+02   2.3340299999999999e+01  -2.2477100000000000e+01   1.9462999999999999e+00
   3.7383499999999998e+01  -4.8253999999999998e+01   5.8581750000000000e+02   2.9959900000000001e+01   5.7275799999999997e+01   3.2143999999999999e+00  -1.0409400000000000e+01  -9.2278000000000002e+00   1.7708040000000000e+02   2.2637100000000000e+01  -2.1408999999999999e+01   1.7827000000000000e+00
   3.8110799999999998e+01  -4.9924700000000001e+01   5.9645470000000000e+02   3.0714099999999998e+01   5.8151299999999999e+01   3.3328000000000002e+00  -1.0165300000000000e+01  -9.0944000000000003e+00   1.6715559999999999e+02   2.1827900000000000e+01  -2.0187000000000001e+01   1.6986000000000001e+00
   3.9256999999999998e+01  -5.1617500000000000e+01   6.0769230000000005e+02   3.1630700000000001e+01   5.9121899999999997e+01   3.4994000000000001e+00  -8.3896999999999995e+00  -9.6724999999999994e+00   1.5853659999999999e+02   2.0922400000000000e+01  -1.9051600000000001e+01   1.4464999999999999e+00
   4.0094600000000000e+01  -5.3573999999999998e+01   6.1910159999999996e+02   3.2604500000000002e+01   5.9949800000000003e+01   3.6617000000000002e+00  -6.2590000000000003e+00  -9.8948999999999998e+00   1.4835059999999999e+02   1.9911000000000001e+01  -1.7858499999999999e+01   1.2385999999999999e+00
   4.1329000000000001e+01  -5.4914999999999999e+01   6.2922410000000002e+02   3.3587899999999998e+01   6.0768099999999997e+01   3.7625000000000002e+00  -5.7484999999999999e+00  -9.8726000000000003e+00   1.3598800000000000e+02   1.8620200000000001e+01  -1.6713500000000000e+01   1.0926000000000000e+00
   4.2915999999999997e+01  -5.5750399999999999e+01   6.3891759999999999e+02   3.4647700000000000e+01   6.1329599999999999e+01   3.8151000000000002e+00  -3.6177999999999999e+00  -9.2722999999999995e+00   1.2571490000000000e+02   1.7618400000000001e+01  -1.5433800000000000e+01   9.7319999999999995e-01
   4.4282600000000002e+01  -5.6805599999999998e+01   6.4732439999999997e+02   3.5783799999999999e+01   6.1948099999999997e+01   3.8020000000000000e+00  -3.1516999999999999e+00  -8.0493000000000006e+00   1.1457120000000000e+02   1.6423900000000000e+01  -1.4038600000000001e+01   8.4050000000000002e-01
   4.5979900000000001e+01  -5.8322499999999998e+01   6.5444449999999995e+02   3.6843600000000002e+01   6.2224100000000000e+01   3.8590000000000000e+00  -2.8631000000000002e+00  -6.5818000000000003e+00   1.0220869999999999e+02   1.5056100000000001e+01  -1.2566400000000000e+01   8.6260000000000003e-01
   4.7280400000000000e+01  -5.9333700000000000e+01   6.6165030000000002e+02   3.8036999999999999e+01   6.2433399999999999e+01   3.8414999999999999e+00  -1.5980000000000001e+00  -5.3810000000000002e+00   9.1064999999999998e+01   1.3755599999999999e+01  -1.1257800000000000e+01   8.2279999999999998e-01
   4.8867400000000004e+01  -5.9619500000000002e+01   6.6791260000000000e+02   3.9335500000000003e+01   6.2576099999999997e+01   3.7317999999999998e+00  -1.7534000000000001e+00  -3.5798999999999999e+00   8.0530699999999996e+01   1.2349200000000000e+01  -9.7759999999999998e+00   7.3429999999999995e-01
   5.0652799999999999e+01  -6.0388900000000000e+01   6.7323109999999997e+02   4.0595799999999997e+01   6.2500000000000000e+01   3.6177999999999999e+00  -9.5440000000000003e-01  -2.6905000000000001e+00   6.9996399999999994e+01   1.1087300000000001e+01  -8.6982999999999997e+00   6.9450000000000001e-01
   5.2173699999999997e+01  -6.1114400000000003e+01   6.7743460000000005e+02   4.1846499999999999e+01   6.2224100000000000e+01   3.4599000000000002e+00   1.9980000000000001e-01  -1.4231000000000000e+00   6.1116300000000003e+01   9.6809999999999992e+00  -7.4955999999999996e+00   7.2989999999999999e-01
   5.4069299999999998e+01  -6.1554000000000002e+01   6.7940760000000000e+02   4.2954000000000001e+01   6.1852899999999998e+01   3.2275000000000000e+00   6.6600000000000006e-02   3.3350000000000002e-01   5.0582000000000001e+01   8.2071000000000005e+00  -6.3312999999999997e+00   8.3599999999999997e-01
   5.5590299999999999e+01  -6.1685899999999997e+01   6.8086590000000001e+02   4.4252400000000002e+01   6.1301000000000002e+01   3.0916000000000001e+00   2.6629999999999998e-01   1.7343999999999999e+00   4.2311300000000003e+01   7.0705000000000000e+00  -5.2343999999999999e+00   9.5989999999999998e-01
   5.7133200000000002e+01  -6.2301499999999997e+01   6.8266740000000004e+02   4.5293100000000003e+01   6.0701500000000003e+01   2.8723000000000001e+00  -1.3320000000000001e-01   4.1357999999999997e+00   3.5346400000000003e+01   6.0205000000000002e+00  -4.0796999999999999e+00   1.1324000000000001e+00
   5.8676200000000001e+01  -6.2191600000000001e+01   6.8309630000000004e+02   4.6582000000000001e+01   6.0149600000000000e+01   2.6793999999999998e+00   2.0863000000000000e+00   5.6700999999999997e+00   2.7336900000000000e+01   4.7586000000000004e+00  -3.1753000000000000e+00   1.0129999999999999e+00
   5.9183100000000003e+01  -6.2037700000000001e+01   6.8318209999999999e+02   4.7870899999999999e+01   5.9473999999999997e+01   2.4338000000000002e+00   1.5758000000000001e+00   5.4477000000000002e+00   2.1503900000000002e+01   3.7664000000000000e+00  -2.3765999999999998e+00   1.1103000000000001e+00
   6.0042800000000000e+01  -6.2081699999999998e+01   6.8249580000000003e+02   4.8997500000000002e+01   5.8712699999999998e+01   2.2233000000000001e+00   8.2120000000000004e-01   7.0487000000000002e+00   1.5932000000000000e+01   3.0535999999999999e+00  -1.5299000000000000e+00   1.2917000000000001e+00
   6.0263199999999998e+01  -6.2125599999999999e+01   6.7915020000000004e+02   5.0038200000000003e+01   5.7818199999999997e+01   1.9953000000000001e+00   1.3095000000000001e+00   7.2710999999999997e+00   1.3494300000000001e+01   2.4178000000000002e+00  -1.0391999999999999e+00   1.0749000000000000e+00
   6.0659900000000000e+01  -6.2125599999999999e+01   6.7683410000000003e+02   5.1164800000000000e+01   5.6885700000000000e+01   1.6927000000000001e+00   2.7522000000000002e+00   3.5354999999999999e+00   7.5742000000000003e+00   1.3678999999999999e+00  -5.5810000000000004e-01   4.9099999999999999e-01
   6.0505600000000001e+01  -6.1839799999999997e+01   6.7245910000000003e+02   5.2348700000000001e+01   5.5886499999999998e+01   1.5347999999999999e+00   2.2416999999999998e+00   9.7840000000000005e-01   1.4800000000000000e+00   5.8760000000000001e-01  -3.8500000000000000e-02   2.3000000000000001e-01
   6.0505600000000001e+01  -6.1576000000000001e+01   6.6928510000000006e+02   5.3379800000000003e+01   5.4915900000000001e+01   1.3068000000000000e+00   1.2650999999999999e+00  -1.2897000000000001e+00   3.8306000000000000e+00   2.9859999999999998e-01   2.2130000000000000e-01   1.7690000000000000e-01
   6.0152999999999999e+01  -6.1070399999999999e+01   6.6636839999999995e+02   5.4668700000000001e+01   5.4088000000000001e+01   1.0481000000000000e+00  -3.1069999999999998e-01  -1.7788999999999999e+00   5.4847999999999999e+00   2.5050000000000000e-01   3.6559999999999998e-01   2.2559999999999999e-01
   5.9425600000000003e+01  -5.9993200000000002e+01   6.6396650000000000e+02   5.5909900000000000e+01   5.3317200000000000e+01   7.1479999999999999e-01   2.6629999999999998e-01  -5.7809999999999995e-01   2.0893999999999999e+00   2.6010000000000000e-01   2.0210000000000000e-01   2.6100000000000001e-01
   5.8808399999999999e+01  -5.9443600000000004e+01   6.5993470000000002e+02   5.6912300000000002e+01   5.2441800000000001e+01   4.6039999999999998e-01   2.5524000000000000e+00  -8.8900000000000007e-02   3.3953000000000002e+00   6.1650000000000005e-01  -1.0580000000000001e-01   2.3890000000000000e-01
   5.8257399999999997e+01  -5.8850099999999998e+01   6.5701800000000003e+02   5.7991199999999999e+01   5.1642400000000002e+01   2.4560000000000001e-01   2.5524000000000000e+00   1.6454000000000000e+00   4.0048000000000004e+00   7.8990000000000005e-01  -7.6999999999999999e-02   2.6979999999999998e-01
   5.6978900000000003e+01  -5.8080599999999997e+01   6.5444449999999995e+02   5.9127400000000002e+01   5.1052500000000002e+01   5.7000000000000002e-02   1.8644000000000001e+00   1.3786000000000000e+00   3.0470999999999999e+00   5.4910000000000003e-01   2.8899999999999999e-02   2.3890000000000000e-01
   5.6670299999999997e+01  -5.7267200000000003e+01   6.5058420000000001e+02   6.0177599999999998e+01   5.0224600000000002e+01  -2.4120000000000000e-01   1.4649000000000001e+00  -1.0894999999999999e+00   3.1341999999999999e+00   5.0090000000000001e-01   1.6360000000000000e-01   2.4770000000000000e-01
   5.5965000000000003e+01  -5.6212000000000003e+01   6.4775340000000006e+02   6.1275500000000001e+01   4.9377699999999997e+01  -5.0429999999999997e-01   5.9930000000000005e-01  -2.2239999999999999e-01   3.3083000000000000e+00   3.9489999999999997e-01   2.6939999999999997e-01   2.0349999999999999e-01
   5.5920900000000003e+01  -5.5068899999999999e+01   6.4466510000000005e+02   6.2449900000000000e+01   4.8806699999999999e+01  -8.6390000000000000e-01   1.1540999999999999e+00   1.7790000000000000e-01   3.2212000000000001e+00   4.6239999999999998e-01   1.4430000000000001e-01   2.6540000000000002e-01
   5.5502099999999999e+01  -5.4101599999999998e+01   6.4183429999999998e+02   6.3452399999999997e+01   4.8197699999999998e+01  -1.1489000000000000e+00   2.1972999999999998e+00  -2.2200000000000001e-02   3.4824000000000002e+00   6.4539999999999997e-01  -1.9199999999999998e-02   3.0520000000000003e-01
   5.4995100000000001e+01  -5.3354199999999999e+01   6.3891759999999999e+02   6.4292500000000004e+01   4.7512599999999999e+01  -1.4208000000000001e+00   1.9532000000000000e+00   9.1169999999999995e-01   3.3083000000000000e+00   6.0690000000000000e-01  -4.8099999999999997e-02   2.0349999999999999e-01
   5.5083300000000001e+01  -5.2057099999999998e+01   6.3660149999999999e+02   6.5466899999999995e+01   4.6808399999999999e+01  -1.7541000000000000e+00   1.6424000000000001e+00   6.6710000000000003e-01   3.7435999999999998e+00   5.7799999999999996e-01   9.6199999999999994e-02   2.8749999999999998e-01
   5.4774700000000003e+01  -5.1111800000000002e+01   6.3359900000000005e+02   6.6402500000000003e+01   4.6189900000000002e+01  -2.0127999999999999e+00   1.2650999999999999e+00  -4.2249999999999999e-01   2.9600000000000000e+00   4.0460000000000002e-01   1.5400000000000000e-01   2.2559999999999999e-01
   5.4488100000000003e+01  -5.0254500000000000e+01   6.3317010000000005e+02   6.7385900000000007e+01   4.5628399999999999e+01  -2.3504999999999998e+00   1.1762999999999999e+00   2.2200000000000001e-02   2.2635999999999998e+00   4.7199999999999998e-01   8.6599999999999996e-02   2.5659999999999999e-01
   5.4179600000000001e+01  -4.9375100000000003e+01   6.3196910000000003e+02   6.8455200000000005e+01   4.5419100000000000e+01  -2.5697000000000001e+00   1.8644000000000001e+00   6.6699999999999995e-02   4.2659000000000002e+00   5.6830000000000003e-01   1.3469999999999999e-01   2.4770000000000000e-01
   5.4069299999999998e+01  -4.8363900000000001e+01   6.3025350000000003e+02   6.9467200000000005e+01   4.4952800000000003e+01  -2.8153000000000001e+00   1.8422000000000001e+00   4.8920000000000002e-01   3.3083000000000000e+00   5.1049999999999995e-01   1.0580000000000001e-01   2.4770000000000000e-01
   5.4488100000000003e+01  -4.7484600000000000e+01   6.2853779999999995e+02   7.0278800000000004e+01   4.4410400000000003e+01  -3.0565000000000002e+00   1.9310000000000000e+00   4.4469999999999998e-01   2.8730000000000002e+00   4.7199999999999998e-01   1.1550000000000001e-01   2.3000000000000001e-01
   5.4576300000000003e+01  -4.6912999999999997e+01   6.2707950000000005e+02   7.1071200000000005e+01   4.3887000000000000e+01  -3.3108000000000000e+00   1.4427000000000001e+00  -2.2200000000000001e-02   4.1788999999999996e+00   4.8159999999999997e-01   1.1550000000000001e-01   2.4329999999999999e-01
   5.4554299999999998e+01  -4.6341400000000000e+01   6.2416279999999995e+02   7.1749099999999999e+01   4.3668199999999999e+01  -3.5388999999999999e+00   1.2428999999999999e+00   1.5559999999999999e-01   3.6564999999999999e+00   4.4309999999999999e-01   1.1550000000000001e-01   1.9020000000000001e-01
   5.4576300000000003e+01  -4.5989699999999999e+01   6.2073149999999998e+02   7.2283699999999996e+01   4.3116300000000003e+01  -3.7231000000000001e+00   1.6202000000000001e+00   6.6699999999999995e-02   3.8306000000000000e+00   6.0690000000000000e-01   1.2509999999999999e-01   2.3440000000000000e-01
   5.5369799999999998e+01  -4.6143599999999999e+01   6.1764329999999995e+02   7.2894800000000004e+01   4.2583399999999997e+01  -3.8020000000000000e+00   1.5315000000000001e+00   8.8900000000000007e-02   3.0470999999999999e+00   5.7799999999999996e-01   1.1550000000000001e-01   2.4770000000000000e-01
   5.5987000000000002e+01  -4.6055599999999998e+01   6.1524130000000002e+02   7.3257599999999996e+01   4.2164700000000003e+01  -3.9729999999999999e+00   1.3761000000000001e+00   5.7809999999999995e-01   3.5695000000000001e+00   5.7799999999999996e-01   4.8099999999999997e-02   2.4770000000000000e-01
   5.5920900000000003e+01  -4.6143599999999999e+01   6.1258199999999999e+02   7.3610799999999998e+01   4.1812600000000003e+01  -4.1090000000000000e+00   1.5315000000000001e+00   2.2239999999999999e-01   3.0470999999999999e+00   4.9130000000000001e-01   2.8899999999999999e-02   2.6540000000000002e-01
   5.5987000000000002e+01  -4.6275500000000001e+01   6.1078060000000005e+02   7.3973600000000005e+01   4.1355800000000002e+01  -4.1353000000000000e+00   1.5536000000000001e+00   1.3339999999999999e-01   3.1341999999999999e+00   5.2980000000000005e-01   7.6999999999999999e-02   2.7429999999999999e-01
   5.6273600000000002e+01  -4.6737099999999998e+01   6.0717759999999998e+02   7.4298299999999998e+01   4.1108400000000003e+01  -4.3238000000000003e+00   1.3983000000000001e+00   1.7790000000000000e-01   3.2212000000000001e+00   5.0090000000000001e-01   9.6199999999999994e-02   2.6979999999999998e-01
   5.6560099999999998e+01  -4.6935000000000002e+01   6.0468989999999997e+02   7.4641999999999996e+01   4.0851500000000001e+01  -4.3807999999999998e+00   1.2873000000000001e+00   2.2239999999999999e-01   3.3953000000000002e+00   5.1049999999999995e-01   4.8099999999999997e-02   2.6540000000000002e-01
   5.6604199999999999e+01  -4.7550500000000000e+01   6.0203060000000005e+02   7.4937899999999999e+01   4.0575499999999998e+01  -4.3632999999999997e+00   1.7756000000000001e+00   1.1119999999999999e-01   3.3953000000000002e+00   4.7199999999999998e-01   7.6999999999999999e-02   2.3440000000000000e-01
   5.6846699999999998e+01  -4.8276000000000003e+01   6.0082960000000003e+02   7.5319800000000001e+01   4.0413800000000002e+01  -4.4598000000000004e+00   1.4205000000000001e+00   2.6679999999999998e-01   3.3953000000000002e+00   5.7799999999999996e-01   7.6999999999999999e-02   2.3000000000000001e-01
   5.7199300000000001e+01  -4.8979399999999998e+01   5.9937130000000002e+02   7.5673100000000005e+01   4.0385199999999998e+01  -4.4949000000000003e+00   1.5315000000000001e+00   8.8900000000000007e-02   3.3083000000000000e+00   5.3939999999999999e-01   1.2509999999999999e-01   2.5659999999999999e-01
   5.7133200000000002e+01  -4.9836799999999997e+01   5.9868499999999995e+02   7.6074100000000001e+01   4.0537500000000001e+01  -4.5080000000000000e+00   1.6424000000000001e+00   0.0000000000000000e+00   3.2212000000000001e+00   4.6239999999999998e-01   1.3469999999999999e-01   2.5659999999999999e-01
   5.7221400000000003e+01  -5.0034599999999998e+01   5.9765560000000005e+02   7.6694699999999997e+01   4.0575499999999998e+01  -4.5255000000000001e+00   1.5980000000000001e+00   0.0000000000000000e+00   3.0470999999999999e+00   3.9489999999999997e-01   7.6999999999999999e-02   2.0349999999999999e-01
   5.7243400000000001e+01  -5.0606200000000001e+01   5.9594000000000005e+02   7.7047899999999998e+01   4.0737299999999998e+01  -4.5869000000000000e+00   1.4871000000000001e+00   2.0010000000000000e-01   3.4824000000000002e+00   5.4910000000000003e-01   1.4430000000000001e-01   2.8749999999999998e-01
   5.6846699999999998e+01  -5.1331699999999998e+01   5.9448159999999996e+02   7.7534800000000004e+01   4.0775399999999998e+01  -4.6176000000000004e+00   1.5758000000000001e+00   8.8900000000000007e-02   3.1341999999999999e+00   4.4309999999999999e-01   1.2509999999999999e-01   2.5209999999999999e-01
   5.6538100000000000e+01  -5.2123100000000001e+01   5.9336640000000000e+02   7.8117199999999997e+01   4.0994199999999999e+01  -4.6703000000000001e+00   1.6202000000000001e+00  -1.1119999999999999e-01   3.3953000000000002e+00   5.0090000000000001e-01   1.2509999999999999e-01   2.3440000000000000e-01
   5.6273600000000002e+01  -5.2408900000000003e+01   5.9370960000000002e+02   7.8823700000000002e+01   4.1279699999999998e+01  -4.7580000000000000e+00   1.4871000000000001e+00   2.8910000000000002e-01   3.9177000000000000e+00   5.3939999999999999e-01   1.5400000000000000e-01   2.3440000000000000e-01
   5.6009099999999997e+01  -5.2936500000000002e+01   5.9362379999999996e+02   7.9597099999999998e+01   4.1822099999999999e+01  -4.7359999999999998e+00   1.5758000000000001e+00   2.0010000000000000e-01   2.9600000000000000e+00   4.9130000000000001e-01   6.7400000000000002e-02   2.5659999999999999e-01
   5.5105300000000000e+01  -5.3112299999999998e+01   5.9353800000000001e+02   8.0523200000000003e+01   4.2307400000000001e+01  -4.7447999999999997e+00   1.4427000000000001e+00   4.4499999999999998e-02   2.9600000000000000e+00   4.9130000000000001e-01   1.3469999999999999e-01   2.4329999999999999e-01
   5.4157499999999999e+01  -5.3530000000000001e+01   5.9362379999999996e+02   8.1229699999999994e+01   4.2811700000000002e+01  -4.8150000000000004e+00   1.3761000000000001e+00   4.4469999999999998e-01   3.3083000000000000e+00   6.4539999999999997e-01   1.1550000000000001e-01   2.3890000000000000e-01
   5.3319899999999997e+01  -5.3903799999999997e+01   5.9362379999999996e+02   8.1993499999999997e+01   4.3401699999999998e+01  -4.7887000000000004e+00   1.5758000000000001e+00   4.0020000000000000e-01   3.3083000000000000e+00   5.2020000000000000e-01   1.3469999999999999e-01   2.4770000000000000e-01
   5.2724800000000002e+01  -5.4783099999999997e+01   5.9319489999999996e+02   8.2871899999999997e+01   4.3868000000000002e+01  -4.8544000000000000e+00   1.5315000000000001e+00   1.5559999999999999e-01   4.0048000000000004e+00   4.3350000000000000e-01   9.6199999999999994e-02   2.4770000000000000e-01
   5.1953299999999999e+01  -5.4871000000000002e+01   5.9422429999999997e+02   8.3759799999999998e+01   4.4600700000000003e+01  -4.8895000000000000e+00   1.3983000000000001e+00   2.6679999999999998e-01   3.5695000000000001e+00   4.8159999999999997e-01   2.0210000000000000e-01   2.4770000000000000e-01
   5.1754899999999999e+01  -5.5310699999999997e+01   5.9456740000000002e+02   8.4647700000000000e+01   4.5314399999999999e+01  -4.9378000000000002e+00   1.2206999999999999e+00   2.6679999999999998e-01   2.8730000000000002e+00   5.2020000000000000e-01   1.4430000000000001e-01   2.6540000000000002e-01
   5.1468400000000003e+01  -5.5860300000000002e+01   5.9499630000000002e+02   8.5468800000000002e+01   4.5942500000000003e+01  -4.9596999999999998e+00   1.3983000000000001e+00   2.0010000000000000e-01   3.3953000000000002e+00   4.4309999999999999e-01   1.4430000000000001e-01   3.3179999999999998e-01
   5.0608699999999999e+01  -5.6475800000000000e+01   5.9611149999999998e+02   8.6394900000000007e+01   4.6722799999999999e+01  -4.9816000000000003e+00   1.6202000000000001e+00   0.0000000000000000e+00   3.1341999999999999e+00   5.6830000000000003e-01   7.6999999999999999e-02   2.2559999999999999e-01
   4.9793199999999999e+01  -5.6871499999999997e+01   5.9688360000000000e+02   8.7435500000000005e+01   4.7626800000000003e+01  -5.0648999999999997e+00   1.5758000000000001e+00   1.1119999999999999e-01   3.4824000000000002e+00   4.4309999999999999e-01   1.3469999999999999e-01   2.3890000000000000e-01
   4.9506599999999999e+01  -5.6761600000000001e+01   5.9834190000000001e+02   8.8485799999999998e+01   4.8511699999999998e+01  -5.0999999999999996e+00   1.3317000000000001e+00  -2.2200000000000001e-02   3.5695000000000001e+00   5.2020000000000000e-01   1.2509999999999999e-01   2.6979999999999998e-01
   4.8911499999999997e+01  -5.7047400000000003e+01   6.0014340000000004e+02   8.9583699999999993e+01   4.9453800000000001e+01  -5.1877000000000004e+00   1.5093000000000001e+00   1.3339999999999999e-01   3.5695000000000001e+00   5.5869999999999997e-01   7.6999999999999999e-02   2.4770000000000000e-01
   4.8492699999999999e+01  -5.7179299999999998e+01   6.0237369999999999e+02   9.0824900000000000e+01   5.0386400000000002e+01  -5.2271999999999998e+00   1.5980000000000001e+00  -4.4499999999999998e-02   3.0470999999999999e+00   4.6239999999999998e-01   1.0580000000000001e-01   2.0349999999999999e-01
   4.7699199999999998e+01  -5.7597000000000001e+01   6.0589089999999999e+02   9.2104200000000006e+01   5.1414099999999998e+01  -5.1920999999999999e+00   1.5093000000000001e+00   8.8900000000000007e-02   3.4824000000000002e+00   3.7569999999999998e-01   1.3469999999999999e-01   2.3440000000000000e-01
   4.6927700000000002e+01  -5.8278500000000001e+01   6.1000850000000003e+02   9.3440899999999999e+01   5.2622599999999998e+01  -5.2316000000000003e+00   1.3095000000000001e+00   3.1130000000000002e-01   3.8306000000000000e+00   5.3939999999999999e-01   1.1550000000000001e-01   2.2120000000000001e-01
   4.6090100000000000e+01  -5.8234499999999997e+01   6.1438350000000003e+02   9.4806200000000004e+01   5.3869100000000003e+01  -5.2096000000000000e+00   1.4649000000000001e+00   3.1130000000000002e-01   3.7435999999999998e+00   4.4309999999999999e-01   4.8099999999999997e-02   2.3000000000000001e-01
   4.5406799999999997e+01  -5.9289700000000003e+01   6.2004520000000002e+02   9.6372000000000000e+01   5.4877800000000001e+01  -5.2096000000000000e+00   1.3095000000000001e+00   3.3350000000000002e-01   3.6564999999999999e+00   5.7799999999999996e-01   1.3469999999999999e-01   2.4329999999999999e-01
   4.4943899999999999e+01  -6.0234999999999999e+01   6.2733680000000004e+02   9.7899600000000007e+01   5.6200499999999998e+01  -5.2008999999999999e+00   1.4205000000000001e+00   8.8900000000000007e-02   3.2212000000000001e+00   5.1049999999999995e-01  -9.5999999999999992e-03   2.6540000000000002e-01
   4.4657400000000003e+01  -6.1400199999999998e+01   6.3377059999999994e+02   9.9541700000000006e+01   5.7399500000000003e+01  -5.1788999999999996e+00   1.4205000000000001e+00   4.8920000000000002e-01   3.3083000000000000e+00   4.5269999999999999e-01   1.3469999999999999e-01   2.4770000000000000e-01
   4.4018099999999997e+01  -6.2125599999999999e+01   6.4063329999999996e+02   1.0123160000000000e+02   5.8627099999999999e+01  -5.2096000000000000e+00   1.4205000000000001e+00   2.0010000000000000e-01   3.2212000000000001e+00   5.2980000000000005e-01   4.8099999999999997e-02   2.1679999999999999e-01
   4.3951999999999998e+01  -6.3444600000000001e+01   6.4732439999999997e+02   1.0290240000000000e+02   5.9864100000000001e+01  -5.1262999999999996e+00   1.5758000000000001e+00   2.0010000000000000e-01   3.7435999999999998e+00   5.1049999999999995e-01   1.4430000000000001e-01   2.1229999999999999e-01
   4.3775700000000001e+01  -6.4631699999999995e+01   6.5427290000000005e+02   1.0442050000000000e+02   6.0987000000000002e+01  -5.0605000000000002e+00   1.3317000000000001e+00   2.2200000000000001e-02   2.7858999999999998e+00   6.2609999999999999e-01   1.7319999999999999e-01   2.6100000000000001e-01
   4.3753599999999999e+01  -6.6412400000000005e+01   6.6079250000000002e+02   1.0601490000000000e+02   6.2033700000000003e+01  -4.9771999999999998e+00   1.5758000000000001e+00   2.0010000000000000e-01   3.0470999999999999e+00   5.4910000000000003e-01   4.8099999999999997e-02   2.1229999999999999e-01
   4.3577300000000001e+01  -6.7775400000000005e+01   6.6628269999999998e+02   1.0753290000000000e+02   6.3080500000000001e+01  -4.9728000000000003e+00   1.5758000000000001e+00   1.7790000000000000e-01   3.3083000000000000e+00   5.0090000000000001e-01   4.8099999999999997e-02   2.7870000000000000e-01
   4.3841799999999999e+01  -6.9534099999999995e+01   6.7245910000000003e+02   1.0879320000000000e+02   6.4013000000000005e+01  -4.8456999999999999e+00   1.4649000000000001e+00   3.5580000000000001e-01   2.3506000000000000e+00   5.8760000000000001e-01   1.9239999999999999e-01   2.4329999999999999e-01
   4.4348799999999997e+01  -7.1490600000000001e+01   6.7700559999999996e+02   1.0984340000000000e+02   6.4755300000000005e+01  -4.7229000000000001e+00   1.4649000000000001e+00   4.4499999999999998e-02   2.4377000000000000e+00   5.3939999999999999e-01   9.6199999999999994e-02   2.7870000000000000e-01
   4.4899799999999999e+01  -7.3491100000000003e+01   6.8060860000000002e+02   1.1094140000000000e+02   6.5497500000000002e+01  -4.6176000000000004e+00   1.4649000000000001e+00   3.3350000000000002e-01   2.8730000000000002e+00   5.7799999999999996e-01   1.4430000000000001e-01   2.3890000000000000e-01
   4.5561100000000003e+01  -7.5733500000000006e+01   6.8335360000000003e+02   1.1182930000000000e+02   6.6068399999999997e+01  -4.3983999999999996e+00   1.3317000000000001e+00   2.4460000000000001e-01   2.3506000000000000e+00   5.1049999999999995e-01   1.3469999999999999e-01   2.5659999999999999e-01
   4.6090100000000000e+01  -7.7975800000000007e+01   6.8627030000000002e+02   1.1259310000000001e+02   6.6591800000000006e+01  -4.2186000000000003e+00   1.7312000000000001e+00   8.8900000000000007e-02   3.0470999999999999e+00   5.7799999999999996e-01   1.3469999999999999e-01   2.3000000000000001e-01
   4.6861600000000003e+01  -7.9888400000000004e+01   6.8738549999999998e+02   1.1324230000000000e+02   6.6858300000000000e+01  -4.0518999999999998e+00   1.4427000000000001e+00   8.8900000000000007e-02   3.8306000000000000e+00   4.8159999999999997e-01   1.3469999999999999e-01   2.4770000000000000e-01
   4.7434699999999999e+01  -8.2108699999999999e+01   6.8687080000000003e+02   1.1366240000000001e+02   6.7229399999999998e+01  -3.8721999999999999e+00   1.4427000000000001e+00   1.7790000000000000e-01   3.1341999999999999e+00   5.9719999999999995e-01   1.4430000000000001e-01   2.2120000000000001e-01
   4.8316400000000002e+01  -8.4241100000000003e+01   6.8635609999999997e+02   1.1392019999999999e+02   6.7277000000000001e+01  -3.6396999999999999e+00   1.5758000000000001e+00   0.0000000000000000e+00   2.7858999999999998e+00   4.6239999999999998e-01   5.7700000000000001e-02   1.9460000000000000e-01
   4.8779200000000003e+01  -8.6395499999999998e+01   6.8541240000000005e+02   1.1388200000000001e+02   6.7219899999999996e+01  -3.3458999999999999e+00   1.5315000000000001e+00   6.6699999999999995e-02   3.9177000000000000e+00   4.9130000000000001e-01   1.8279999999999999e-01   2.4770000000000000e-01
   4.9418500000000002e+01  -8.8593900000000005e+01   6.8103750000000002e+02   1.1383420000000000e+02   6.7019999999999996e+01  -3.1617000000000002e+00   1.3983000000000001e+00   1.7790000000000000e-01   2.7858999999999998e+00   5.7799999999999996e-01   8.6599999999999996e-02   2.6100000000000001e-01
   4.9903399999999998e+01  -9.0418499999999995e+01   6.7691980000000001e+02   1.1341419999999999e+02   6.6791700000000006e+01  -2.8504000000000000e+00   1.6868000000000001e+00   8.8900000000000007e-02   4.0918000000000001e+00   5.4910000000000003e-01   1.5400000000000000e-01   2.2120000000000001e-01
   5.0498500000000000e+01  -9.2023300000000006e+01   6.7005709999999999e+02   1.1270760000000000e+02   6.6287300000000002e+01  -2.5960999999999999e+00   1.4871000000000001e+00   1.1119999999999999e-01   3.3083000000000000e+00   4.7199999999999998e-01   1.3469999999999999e-01   2.5659999999999999e-01
   5.0520600000000002e+01  -9.3804000000000002e+01   6.6379489999999998e+02   1.1184840000000000e+02   6.5811499999999995e+01  -2.2584000000000000e+00   1.7090000000000001e+00   4.4469999999999998e-01   2.5247000000000002e+00   4.9130000000000001e-01   1.1550000000000001e-01   2.3890000000000000e-01
   5.0807099999999998e+01  -9.5386799999999994e+01   6.5418709999999999e+02   1.1090320000000000e+02   6.5040700000000001e+01  -1.9032000000000000e+00   1.4871000000000001e+00   3.3350000000000002e-01   3.5695000000000001e+00   5.0090000000000001e-01   1.0580000000000001e-01   2.6540000000000002e-01
   5.0322200000000002e+01  -9.6705799999999996e+01   6.4475090000000000e+02   1.0968110000000000e+02   6.4308000000000007e+01  -1.6050000000000000e+00   1.3983000000000001e+00   1.3339999999999999e-01   3.1341999999999999e+00   3.9489999999999997e-01   2.1170000000000000e-01   2.4329999999999999e-01
   4.9550699999999999e+01  -9.7980900000000005e+01   6.3377059999999994e+02   1.0834450000000000e+02   6.3413499999999999e+01  -1.2673000000000001e+00   1.4205000000000001e+00   3.1130000000000002e-01   2.7858999999999998e+00   4.8159999999999997e-01   1.1550000000000001e-01   2.6540000000000002e-01
   4.8933500000000002e+01  -9.8530400000000000e+01   6.2339080000000001e+02   1.0692189999999999e+02   6.2557099999999998e+01  -8.5950000000000004e-01   1.2428999999999999e+00   2.8910000000000002e-01   3.3083000000000000e+00   5.4910000000000003e-01   6.7400000000000002e-02   2.6100000000000001e-01
   4.8316400000000002e+01  -9.9123999999999995e+01   6.1138099999999997e+02   1.0532750000000000e+02   6.1500799999999998e+01  -4.9109999999999998e-01   1.4871000000000001e+00   8.8900000000000007e-02   2.5247000000000002e+00   5.6830000000000003e-01   1.5400000000000000e-01   2.4329999999999999e-01
   4.7324500000000000e+01  -9.9849500000000006e+01   5.9885659999999996e+02   1.0358980000000000e+02   6.0473100000000002e+01  -1.5350000000000000e-01   1.5536000000000001e+00   2.8910000000000002e-01   2.6989000000000001e+00   4.3350000000000000e-01   1.7319999999999999e-01   2.1229999999999999e-01
   4.6134200000000000e+01  -9.9717600000000004e+01   5.8581750000000000e+02   1.0165170000000001e+02   5.9407400000000003e+01   1.6660000000000000e-01   1.5758000000000001e+00   3.5580000000000001e-01   3.4824000000000002e+00   5.1049999999999995e-01   7.6999999999999999e-02   2.5209999999999999e-01
   4.4988000000000000e+01  -9.9277900000000002e+01   5.7183470000000000e+02   9.9770899999999997e+01   5.8293999999999997e+01   4.6920000000000001e-01   1.6202000000000001e+00   2.6679999999999998e-01   2.4377000000000000e+00   5.0090000000000001e-01   1.6360000000000000e-01   2.8310000000000002e-01
   4.3930000000000000e+01  -9.8530400000000000e+01   5.5845240000000001e+02   9.7689499999999995e+01   5.6933199999999999e+01   7.0599999999999996e-01   1.6202000000000001e+00   5.1139999999999997e-01   3.5695000000000001e+00   5.2020000000000000e-01   7.6999999999999999e-02   2.7870000000000000e-01
   4.2342900000000000e+01  -9.7585099999999997e+01   5.4275400000000002e+02   9.5589100000000002e+01   5.5496400000000001e+01   1.0129999999999999e+00   1.4205000000000001e+00  -4.4499999999999998e-02   3.1341999999999999e+00   4.8159999999999997e-01   1.9199999999999998e-02   2.4770000000000000e-01
   4.1086500000000001e+01  -9.6486000000000004e+01   5.2782759999999996e+02   9.3173599999999993e+01   5.4088000000000001e+01   1.1709000000000001e+00   1.4205000000000001e+00   3.1130000000000002e-01   3.7435999999999998e+00   4.4309999999999999e-01   9.6199999999999994e-02   2.6100000000000001e-01
   3.9984400000000001e+01  -9.5298900000000003e+01   5.1135710000000000e+02   9.0653000000000006e+01   5.2546399999999998e+01   1.3506000000000000e+00   1.4427000000000001e+00   3.5580000000000001e-01   3.2212000000000001e+00   5.2020000000000000e-01   2.3089999999999999e-01   2.4329999999999999e-01
   3.8639899999999997e+01  -9.3342299999999994e+01   4.9497239999999999e+02   8.8075199999999995e+01   5.0947800000000001e+01   1.4559000000000000e+00   1.3983000000000001e+00  -2.2200000000000001e-02   3.2212000000000001e+00   4.7199999999999998e-01   5.7700000000000001e-02   2.4329999999999999e-01
   3.7317300000000003e+01  -9.1012100000000004e+01   4.7764409999999998e+02   8.5335099999999997e+01   4.9244500000000002e+01   1.5743000000000000e+00   1.2873000000000001e+00   2.4460000000000001e-01   2.7858999999999998e+00   5.2980000000000005e-01   8.6599999999999996e-02   3.0520000000000003e-01
   3.5708300000000001e+01  -8.8989599999999996e+01   4.5962950000000001e+02   8.2585400000000007e+01   4.7484000000000002e+01   1.6532000000000000e+00   1.4649000000000001e+00   3.1130000000000002e-01   2.7858999999999998e+00   4.9130000000000001e-01   1.1550000000000001e-01   2.4329999999999999e-01
   3.4363700000000001e+01  -8.7252899999999997e+01   4.4152910000000003e+02   7.9902600000000007e+01   4.5780700000000003e+01   1.8330000000000000e+00   1.4871000000000001e+00   2.0010000000000000e-01   3.8306000000000000e+00   5.4910000000000003e-01   7.6999999999999999e-02   2.1679999999999999e-01
   3.2644399999999997e+01  -8.4966600000000000e+01   4.2548759999999999e+02   7.7277100000000004e+01   4.4086900000000000e+01   1.9119999999999999e+00   1.5093000000000001e+00   2.6679999999999998e-01   3.0470999999999999e+00   4.2380000000000001e-01   8.6599999999999996e-02   2.8310000000000002e-01
   3.0947199999999999e+01  -8.2548400000000001e+01   4.0987490000000003e+02   7.4747000000000000e+01   4.2383499999999998e+01   1.9734000000000000e+00   1.3539000000000001e+00   8.8900000000000007e-02   4.0048000000000004e+00   5.4910000000000003e-01   1.2509999999999999e-01   2.1229999999999999e-01
   2.9161700000000000e+01  -8.0943600000000004e+01   3.9237500000000000e+02   7.1844600000000000e+01   4.0651699999999998e+01   2.1093000000000002e+00   1.4871000000000001e+00   2.2239999999999999e-01   2.9600000000000000e+00   4.5269999999999999e-01   5.7700000000000001e-02   2.1229999999999999e-01
   2.7596699999999998e+01  -7.9800399999999996e+01   3.7547559999999999e+02   6.8970799999999997e+01   3.8948300000000003e+01   2.2584000000000000e+00   1.3539000000000001e+00   1.3339999999999999e-01   3.6564999999999999e+00   5.6830000000000003e-01   4.8099999999999997e-02   3.0080000000000001e-01
   2.5899500000000000e+01  -7.7712000000000003e+01   3.5806150000000002e+02   6.6135199999999998e+01   3.7073700000000002e+01   2.3372999999999999e+00   1.2873000000000001e+00   1.7790000000000000e-01   2.4377000000000000e+00   4.4309999999999999e-01   0.0000000000000000e+00   2.1679999999999999e-01
   2.4554900000000000e+01  -7.5909300000000002e+01   3.4150520000000000e+02   6.3271000000000001e+01   3.5389400000000002e+01   2.4777000000000000e+00   1.5093000000000001e+00   2.8910000000000002e-01   3.0470999999999999e+00   5.2020000000000000e-01   1.5400000000000000e-01   2.5209999999999999e-01
   2.2460899999999999e+01  -7.3908799999999999e+01   3.2469159999999999e+02   6.0463999999999999e+01   3.3486199999999997e+01   2.5960999999999999e+00   1.3983000000000001e+00   1.1119999999999999e-01   3.7435999999999998e+00   4.3350000000000000e-01   1.1550000000000001e-01   2.5659999999999999e-01
   2.1006200000000000e+01  -7.1688500000000005e+01   3.0702019999999999e+02   5.7552000000000000e+01   3.1792400000000001e+01   2.5916999999999999e+00   1.4427000000000001e+00   0.0000000000000000e+00   3.3953000000000002e+00   5.8760000000000001e-01   9.6199999999999994e-02   2.4329999999999999e-01
   1.9463200000000001e+01  -6.9644000000000005e+01   2.8926290000000000e+02   5.4659199999999998e+01   2.9936800000000002e+01   2.6092000000000000e+00   1.4205000000000001e+00   4.2249999999999999e-01   3.3083000000000000e+00   5.3939999999999999e-01   1.3469999999999999e-01   2.7429999999999999e-01
   1.7677800000000001e+01  -6.6939999999999998e+01   2.7150569999999999e+02   5.1556199999999997e+01   2.8138300000000001e+01   2.7145000000000001e+00   1.4871000000000001e+00   8.8900000000000007e-02   3.3083000000000000e+00   4.8159999999999997e-01   1.2509999999999999e-01   2.4770000000000000e-01
   1.6090800000000002e+01  -6.4367900000000006e+01   2.5486359999999999e+02   4.8653799999999997e+01   2.6368400000000001e+01   2.6355000000000000e+00   1.5758000000000001e+00   3.3350000000000002e-01   2.7858999999999998e+00   5.2980000000000005e-01   1.6360000000000000e-01   2.1679999999999999e-01
   1.4437600000000000e+01  -6.1664000000000001e+01   2.3916520000000000e+02   4.6047400000000003e+01   2.4731700000000000e+01   2.7364000000000002e+00   1.3317000000000001e+00   2.4460000000000001e-01   2.6989000000000001e+00   5.9719999999999995e-01   9.6199999999999994e-02   2.6100000000000001e-01
   1.2960800000000001e+01  -6.0081099999999999e+01   2.2483930000000001e+02   4.3316800000000001e+01   2.3218599999999999e+01   2.8504000000000000e+00   1.3539000000000001e+00   2.0010000000000000e-01   2.3506000000000000e+00   4.6239999999999998e-01   1.5400000000000000e-01   2.6979999999999998e-01
   1.1461900000000000e+01  -5.8542299999999997e+01   2.0982710000000000e+02   4.0805799999999998e+01   2.1800799999999999e+01   2.9556000000000000e+00   1.4427000000000001e+00   2.2239999999999999e-01   3.4824000000000002e+00   5.2020000000000000e-01   1.7319999999999999e-01   2.5659999999999999e-01
   9.8749000000000002e+00  -5.6849600000000002e+01   1.9670220000000000e+02   3.8447600000000001e+01   2.0402000000000001e+01   3.0169999999999999e+00   1.3983000000000001e+00   3.7800000000000000e-01   3.8306000000000000e+00   5.0090000000000001e-01   5.7700000000000001e-02   2.9189999999999999e-01
   8.6184999999999992e+00  -5.4871000000000002e+01   1.8400620000000001e+02   3.6032100000000000e+01   1.9117300000000000e+01   3.0653000000000001e+00   1.4205000000000001e+00   4.4469999999999998e-01   3.3953000000000002e+00   4.8159999999999997e-01   1.0580000000000001e-01   2.4770000000000000e-01
   7.8029000000000002e+00  -5.2782600000000002e+01   1.7208230000000000e+02   3.3788400000000003e+01   1.7794599999999999e+01   3.0697000000000001e+00   1.2873000000000001e+00   6.6699999999999995e-02   2.8730000000000002e+00   4.8159999999999997e-01   1.3469999999999999e-01   2.9189999999999999e-01
   6.6125999999999996e+00  -5.0320399999999999e+01   1.5852840000000000e+02   3.1391999999999999e+01   1.6433800000000002e+01   3.0520999999999998e+00   1.3761000000000001e+00   2.4460000000000001e-01   2.6989000000000001e+00   4.7199999999999998e-01   1.2509999999999999e-01   3.0520000000000003e-01
   5.3342000000000001e+00  -4.7946199999999997e+01   1.4600399999999999e+02   2.9062400000000000e+01   1.5101599999999999e+01   3.0609000000000002e+00   1.5758000000000001e+00   2.6679999999999998e-01   2.6118000000000001e+00   5.2020000000000000e-01   9.6199999999999994e-02   1.9910000000000000e-01
   4.6067999999999998e+00  -4.4648699999999998e+01   1.3399430000000001e+02   2.6675599999999999e+01   1.3798000000000000e+01   2.9863000000000000e+00   1.5315000000000001e+00   4.2249999999999999e-01   3.0470999999999999e+00   4.9130000000000001e-01   1.1550000000000001e-01   2.5659999999999999e-01
   3.4165000000000001e+00  -4.1592900000000000e+01   1.2069780000000000e+02   2.4221900000000002e+01   1.2494300000000001e+01   2.8942000000000001e+00   1.5315000000000001e+00   2.6679999999999998e-01   3.2212000000000001e+00   4.3350000000000000e-01   8.6599999999999996e-02   2.5659999999999999e-01
   2.3365000000000000e+00  -3.8559199999999997e+01   1.0654349999999999e+02   2.1596299999999999e+01   1.1085900000000001e+01   2.8329000000000000e+00   1.3983000000000001e+00   2.2239999999999999e-01   2.6118000000000001e+00   5.0090000000000001e-01   1.3469999999999999e-01   1.9910000000000000e-01
   1.9617000000000000e+00  -3.5613399999999999e+01   9.3161199999999994e+01   1.9161700000000000e+01   9.6966000000000001e+00   2.8285000000000000e+00   1.6424000000000001e+00   3.3350000000000002e-01   2.7858999999999998e+00   5.4910000000000003e-01   1.1550000000000001e-01   2.2559999999999999e-01
   1.3446000000000000e+00  -3.2161999999999999e+01   8.1751900000000006e+01   1.6622100000000000e+01   8.4596000000000000e+00   2.5872999999999999e+00   1.2650999999999999e+00   3.1130000000000002e-01   2.6989000000000001e+00   4.8159999999999997e-01   2.8899999999999999e-02   2.4770000000000000e-01
   6.8330000000000002e-01  -2.8117000000000001e+01   6.9399100000000004e+01   1.4483499999999999e+01   7.1749000000000001e+00   2.3767999999999998e+00   1.3317000000000001e+00   2.0010000000000000e-01   3.1341999999999999e+00   4.7199999999999998e-01   1.2509999999999999e-01   2.6540000000000002e-01
  -1.7630000000000001e-01  -2.4445799999999998e+01   5.7646700000000003e+01   1.2144399999999999e+01   6.0330000000000004e+00   2.2847000000000000e+00   1.3761000000000001e+00   3.3350000000000002e-01   2.8730000000000002e+00   5.1049999999999995e-01   8.6599999999999996e-02   2.9189999999999999e-01
  -9.9190000000000000e-01  -2.1609900000000000e+01   4.6752200000000002e+01   9.9102999999999994e+00   4.8244999999999996e+00   2.0785999999999998e+00   1.6202000000000001e+00   1.5559999999999999e-01   3.2212000000000001e+00   5.0090000000000001e-01   7.6999999999999999e-02   2.5659999999999999e-01
  -1.6091000000000000e+00  -1.7806699999999999e+01   3.7058599999999998e+01   7.9626000000000001e+00   3.8443999999999998e+00   1.8199000000000001e+00   1.4871000000000001e+00   2.6679999999999998e-01   2.6118000000000001e+00   5.3939999999999999e-01   1.4430000000000001e-01   2.6979999999999998e-01
  -2.0720000000000001e+00  -1.2530600000000000e+01   2.8394400000000001e+01   6.4062999999999999e+00   3.0356000000000001e+00   1.3637999999999999e+00   1.2650999999999999e+00   3.3350000000000002e-01   3.5695000000000001e+00   5.3939999999999999e-01   6.7400000000000002e-02   2.9640000000000000e-01
  -1.7634000000000001e+00  -7.0787000000000004e+00   2.1874900000000000e+01   5.2606000000000002e+00   2.3790000000000000e+00   8.0689999999999995e-01   1.4205000000000001e+00   4.4499999999999998e-02   3.0470999999999999e+00   5.1049999999999995e-01   2.1170000000000000e-01   2.1679999999999999e-01
  -1.3005000000000000e+00  -5.4959999999999998e-01   1.8529299999999999e+01   4.6496000000000004e+00   1.8555999999999999e+00   1.0090000000000000e-01   1.5980000000000001e+00   3.3350000000000002e-01   2.9600000000000000e+00   4.7199999999999998e-01   1.8279999999999999e-01   2.2120000000000001e-01
  -9.4779999999999998e-01   5.2980000000000000e+00   1.5183700000000000e+01   4.2390999999999996e+00   1.5510999999999999e+00  -5.3500000000000003e-01   1.5980000000000001e+00   3.3350000000000002e-01   3.4824000000000002e+00   5.2020000000000000e-01   1.8279999999999999e-01   2.4329999999999999e-01
  -7.2740000000000005e-01   8.0459999999999994e+00   8.5784000000000002e+00   2.9693000000000001e+00   8.8500000000000001e-01  -6.7530000000000001e-01   1.5758000000000001e+00   6.6699999999999995e-02   3.7435999999999998e+00   5.0090000000000001e-01   1.0580000000000001e-01   2.7429999999999999e-01
   5.5110000000000003e-01   1.7590000000000000e-01  -1.7157000000000000e+00   2.3870000000000000e-01  -1.9980000000000001e-01   1.8859999999999999e-01   1.5980000000000001e+00   1.7790000000000000e-01   2.8730000000000002e+00   4.9130000000000001e-01   6.7400000000000002e-02   2.4329999999999999e-01
  -1.0801000000000001e+00  -5.1002000000000001e+00  -8.5800000000000001e-02   3.5330000000000000e-01   0.0000000000000000e+00  -1.7979999999999999e-01   1.4427000000000001e+00   1.1119999999999999e-01   2.8730000000000002e+00   4.8159999999999997e-01   1.3469999999999999e-01   2.6540000000000002e-01
  -1.1021000000000001e+00   1.4069000000000000e+00   8.5800000000000001e-02   6.2060000000000004e-01  -1.3320000000000001e-01  -1.7100000000000001e-01   1.3761000000000001e+00   1.5559999999999999e-01   3.0470999999999999e+00   5.3939999999999999e-01   8.6599999999999996e-02   2.3890000000000000e-01
   4.1880000000000001e-01   2.7698999999999998e+00   6.0050000000000003e-01   8.5929999999999995e-01  -5.7099999999999998e-02   1.2720000000000001e-01   1.3761000000000001e+00  -2.2200000000000001e-02   3.3083000000000000e+00   4.3350000000000000e-01   1.0580000000000001e-01   2.2559999999999999e-01
  -6.6130000000000000e-01  -2.7040000000000002e+00   3.4310000000000002e-01   3.7240000000000001e-01  -2.8500000000000001e-02  -2.8070000000000001e-01   1.7312000000000001e+00   8.8900000000000007e-02   3.0470999999999999e+00   5.3939999999999999e-01   8.6599999999999996e-02   2.5659999999999999e-01
  -2.2040000000000001e-01  -8.7929999999999997e-01   8.5800000000000001e-02   4.3919999999999998e-01   1.9000000000000000e-02  -7.4499999999999997e-02   1.5980000000000001e+00   6.6699999999999995e-02   2.8730000000000002e+00   4.4309999999999999e-01   8.6599999999999996e-02   2.2559999999999999e-01
  -3.3060000000000000e-01   2.1543999999999999e+00   0.0000000000000000e+00   8.3060000000000000e-01  -1.9000000000000000e-02   3.0700000000000002e-02   1.3983000000000001e+00   2.4460000000000001e-01   2.4377000000000000e+00   5.1049999999999995e-01   9.6199999999999994e-02   2.5209999999999999e-01
  -4.4080000000000003e-01  -7.0350000000000001e-01   7.7210000000000001e-01   5.3469999999999995e-01   1.9000000000000000e-02  -1.9289999999999999e-01   1.3317000000000001e+00  -4.4499999999999998e-02   3.6564999999999999e+00   4.2380000000000001e-01   1.4430000000000001e-01   2.0790000000000000e-01
   6.6100000000000006e-02  -1.7366999999999999e+00   8.5780000000000001e-01   5.6330000000000002e-01  -2.8500000000000001e-02   4.3900000000000002e-02   1.5536000000000001e+00   2.4460000000000001e-01   3.3953000000000002e+00   4.5269999999999999e-01   1.0580000000000001e-01   2.2120000000000001e-01
  -5.5110000000000003e-01   1.1212000000000000e+00   9.4359999999999999e-01   7.5419999999999998e-01   3.8100000000000002e-02  -6.5799999999999997e-02   1.2428999999999999e+00   1.5559999999999999e-01   2.9600000000000000e+00   5.1049999999999995e-01   1.0580000000000001e-01   2.6100000000000001e-01
  -4.1880000000000001e-01   4.8359999999999997e-01  -5.1470000000000005e-01   5.9189999999999998e-01  -9.4999999999999998e-03  -1.2720000000000001e-01   1.5536000000000001e+00   1.7790000000000000e-01   3.3083000000000000e+00   4.8159999999999997e-01   6.7400000000000002e-02   2.8310000000000002e-01
  -4.8490000000000000e-01  -1.7146999999999999e+00   6.0050000000000003e-01   4.6779999999999999e-01  -8.5599999999999996e-02  -3.5099999999999999e-02   1.2206999999999999e+00   4.2249999999999999e-01   2.6989000000000001e+00   5.2020000000000000e-01   1.4430000000000001e-01   2.2559999999999999e-01
  -1.5429999999999999e-01   6.5949999999999998e-01  -8.5800000000000001e-02   5.1559999999999995e-01  -7.6100000000000001e-02  -6.5799999999999997e-02   1.4427000000000001e+00   0.0000000000000000e+00   3.0470999999999999e+00   5.7799999999999996e-01   1.4430000000000001e-01   2.4770000000000000e-01
  -3.0859999999999999e-01   6.3749999999999996e-01   2.5740000000000002e-01   5.5379999999999996e-01  -1.1420000000000000e-01  -7.8899999999999998e-02   1.3317000000000001e+00   2.2239999999999999e-01   3.4824000000000002e+00   4.4309999999999999e-01   3.8500000000000000e-02   2.6100000000000001e-01
  -4.4080000000000003e-01  -8.5740000000000005e-01   2.5740000000000002e-01   4.6779999999999999e-01  -9.4999999999999998e-03  -3.9500000000000000e-02   1.1762999999999999e+00   5.1139999999999997e-01   3.2212000000000001e+00   4.5269999999999999e-01   9.6199999999999994e-02   2.4770000000000000e-01
  -2.6450000000000001e-01   0.0000000000000000e+00   7.7210000000000001e-01   5.1559999999999995e-01  -1.9000000000000000e-02  -1.0090000000000000e-01   1.5315000000000001e+00   2.6679999999999998e-01   2.9600000000000000e+00   4.7199999999999998e-01   1.5400000000000000e-01   2.2559999999999999e-01
  -1.7630000000000001e-01   7.9139999999999999e-01   5.1470000000000005e-01   6.9699999999999995e-01  -2.8500000000000001e-02  -7.8899999999999998e-02   1.5536000000000001e+00   2.8910000000000002e-01   2.4377000000000000e+00   5.4910000000000003e-01   2.0210000000000000e-01   2.3440000000000000e-01
  -2.2040000000000001e-01  -5.9360000000000002e-01  -2.5740000000000002e-01   6.1099999999999999e-01  -9.5200000000000007e-02  -6.1400000000000003e-02   1.3761000000000001e+00   2.8910000000000002e-01   2.6118000000000001e+00   5.4910000000000003e-01   1.4430000000000001e-01   3.0959999999999999e-01
  -2.8649999999999998e-01  -4.1770000000000002e-01  -3.4310000000000002e-01   5.0600000000000001e-01  -1.1420000000000000e-01  -1.1840000000000001e-01   1.4205000000000001e+00   1.3339999999999999e-01   2.4377000000000000e+00   5.2980000000000005e-01   1.0580000000000001e-01   2.1229999999999999e-01
  -3.3060000000000000e-01   5.4959999999999998e-01  -8.5800000000000001e-02   6.7789999999999995e-01  -1.1420000000000000e-01  -1.0090000000000000e-01   1.3761000000000001e+00   4.2249999999999999e-01   2.9600000000000000e+00   5.3939999999999999e-01   1.5400000000000000e-01   2.4329999999999999e-01
  -2.2040000000000001e-01  -1.0990000000000000e-01   3.4310000000000002e-01   5.2510000000000001e-01  -7.6100000000000001e-02  -6.1400000000000003e-02   1.3317000000000001e+00   1.7790000000000000e-01   2.8730000000000002e+00   5.0090000000000001e-01   1.1550000000000001e-01   2.9189999999999999e-01
  -2.6450000000000001e-01  -4.6170000000000000e-01   5.1470000000000005e-01   5.9189999999999998e-01  -2.8500000000000001e-02  -9.2100000000000001e-02   1.5536000000000001e+00   2.8910000000000002e-01   2.6989000000000001e+00   4.8159999999999997e-01   6.7400000000000002e-02   2.8749999999999998e-01
  -2.4249999999999999e-01   4.6170000000000000e-01   6.8630000000000002e-01   5.5379999999999996e-01  -9.4999999999999998e-03  -8.3299999999999999e-02   1.4871000000000001e+00   2.2200000000000001e-02   3.1341999999999999e+00   4.4309999999999999e-01   9.6199999999999994e-02   2.5209999999999999e-01
  -5.7310000000000005e-01   4.3999999999999997e-02   0.0000000000000000e+00   4.5829999999999999e-01  -1.2370000000000000e-01  -1.0960000000000000e-01   1.4649000000000001e+00   3.3350000000000002e-01   2.9600000000000000e+00   4.7199999999999998e-01   9.6199999999999994e-02   2.5659999999999999e-01
  -1.5429999999999999e-01  -4.3969999999999998e-01  -2.5740000000000002e-01   5.0600000000000001e-01  -9.4999999999999998e-03  -7.0199999999999999e-02   1.4871000000000001e+00   3.1130000000000002e-01   3.3083000000000000e+00   5.0090000000000001e-01   1.0580000000000001e-01   2.4329999999999999e-01
  -3.5270000000000001e-01   4.3999999999999997e-02  -1.7160000000000000e-01   5.2510000000000001e-01  -1.3320000000000001e-01  -1.7500000000000002e-02   1.5980000000000001e+00   2.0010000000000000e-01   2.6989000000000001e+00   4.9130000000000001e-01   1.0580000000000001e-01   2.5659999999999999e-01
  -3.7469999999999998e-01   0.0000000000000000e+00  -4.2890000000000000e-01   5.2510000000000001e-01  -1.3320000000000001e-01  -7.4499999999999997e-02   1.4871000000000001e+00   0.0000000000000000e+00   3.9177000000000000e+00   5.5869999999999997e-01   1.5400000000000000e-01   2.6100000000000001e-01
  -4.6289999999999998e-01  -1.3189999999999999e-01   6.8630000000000002e-01   5.2510000000000001e-01  -1.9000000000000000e-02  -5.2600000000000001e-02   1.6202000000000001e+00   2.8910000000000002e-01   2.9600000000000000e+00   4.4309999999999999e-01   7.6999999999999999e-02   2.0790000000000000e-01
  -5.5110000000000003e-01  -2.1999999999999999e-02   4.2890000000000000e-01   5.0600000000000001e-01   3.8100000000000002e-02  -8.3299999999999999e-02   1.3317000000000001e+00   2.8910000000000002e-01   2.8730000000000002e+00   5.0090000000000001e-01   1.1550000000000001e-01   2.4770000000000000e-01
  -2.2040000000000001e-01  -1.3189999999999999e-01   5.1470000000000005e-01   5.3469999999999995e-01  -1.4269999999999999e-01  -3.0700000000000002e-02   1.4427000000000001e+00   1.7790000000000000e-01   3.2212000000000001e+00   5.4910000000000003e-01   7.6999999999999999e-02   2.6100000000000001e-01
  -5.5110000000000003e-01  -3.2979999999999998e-01   6.8630000000000002e-01   6.0150000000000003e-01  -9.4999999999999998e-03  -7.8899999999999998e-02   1.5536000000000001e+00   3.5580000000000001e-01   3.2212000000000001e+00   4.3350000000000000e-01   1.8279999999999999e-01   2.3440000000000000e-01
  -4.8490000000000000e-01   0.0000000000000000e+00   8.5800000000000001e-02   5.7279999999999998e-01  -1.3320000000000001e-01  -7.8899999999999998e-02   1.3761000000000001e+00   4.4499999999999998e-02   2.9600000000000000e+00   5.1049999999999995e-01   7.6999999999999999e-02   2.4770000000000000e-01
  -1.9839999999999999e-01   1.0990000000000000e-01   6.8630000000000002e-01   5.2510000000000001e-01  -8.5599999999999996e-02  -1.0090000000000000e-01   1.5315000000000001e+00   1.3339999999999999e-01   3.0470999999999999e+00   5.0090000000000001e-01   1.2509999999999999e-01   2.6979999999999998e-01
  -4.8490000000000000e-01  -4.8359999999999997e-01  -7.7210000000000001e-01   5.4420000000000002e-01  -5.7099999999999998e-02  -3.9500000000000000e-02   1.5315000000000001e+00   3.5580000000000001e-01   2.6989000000000001e+00   5.0090000000000001e-01   9.6199999999999994e-02   2.4770000000000000e-01
  -3.5270000000000001e-01  -2.1999999999999999e-02  -8.5780000000000001e-01   5.0600000000000001e-01   1.9000000000000000e-02  -9.6500000000000002e-02   1.4649000000000001e+00   2.6679999999999998e-01   3.5695000000000001e+00   4.7199999999999998e-01   1.1550000000000001e-01   2.3890000000000000e-01
  -3.7469999999999998e-01   2.1999999999999999e-02   4.2890000000000000e-01   4.9650000000000000e-01  -6.6600000000000006e-02  -5.2600000000000001e-02   1.5315000000000001e+00   2.0010000000000000e-01   2.5247000000000002e+00   5.0090000000000001e-01   1.0580000000000001e-01   2.2559999999999999e-01
  -3.0859999999999999e-01  -2.4179999999999999e-01   6.8630000000000002e-01   5.6330000000000002e-01  -7.6100000000000001e-02  -4.3900000000000002e-02   1.6868000000000001e+00   2.8910000000000002e-01   2.6118000000000001e+00   4.8159999999999997e-01   1.2509999999999999e-01   2.0790000000000000e-01
  -2.8649999999999998e-01  -1.9789999999999999e-01   3.4310000000000002e-01   6.2060000000000004e-01  -1.2370000000000000e-01  -7.4499999999999997e-02   1.2650999999999999e+00   3.1130000000000002e-01   2.9600000000000000e+00   4.6239999999999998e-01   1.2509999999999999e-01   2.4329999999999999e-01
  -3.5270000000000001e-01   2.1999999999999999e-02   1.7160000000000000e-01   6.0150000000000003e-01  -1.2370000000000000e-01  -8.3299999999999999e-02   1.3317000000000001e+00   3.3350000000000002e-01   2.5247000000000002e+00   4.2380000000000001e-01   1.7319999999999999e-01   2.2559999999999999e-01
  -5.0700000000000001e-01   3.0780000000000002e-01   9.4359999999999999e-01   4.4869999999999999e-01  -3.8100000000000002e-02  -6.1400000000000003e-02   1.3095000000000001e+00   1.7790000000000000e-01   4.0048000000000004e+00   5.2980000000000005e-01   1.5400000000000000e-01   2.3000000000000001e-01
  -4.1880000000000001e-01  -2.6379999999999998e-01   9.4359999999999999e-01   4.7739999999999999e-01  -1.0470000000000000e-01  -1.0520000000000000e-01   1.5093000000000001e+00   3.1130000000000002e-01   2.9600000000000000e+00   6.0690000000000000e-01   7.6999999999999999e-02   2.6100000000000001e-01
  -5.5110000000000003e-01  -1.9789999999999999e-01   2.5740000000000002e-01   4.9650000000000000e-01  -1.2370000000000000e-01  -1.1400000000000000e-01   1.5980000000000001e+00  -4.4499999999999998e-02   2.6989000000000001e+00   5.6830000000000003e-01   9.6199999999999994e-02   2.7870000000000000e-01
  -4.6289999999999998e-01   4.3999999999999997e-02   2.5740000000000002e-01   5.3469999999999995e-01  -1.2370000000000000e-01  -3.9500000000000000e-02   1.3983000000000001e+00   1.1119999999999999e-01   3.3953000000000002e+00   5.2980000000000005e-01   1.2509999999999999e-01   2.6540000000000002e-01
  -4.8490000000000000e-01  -8.7900000000000006e-02   4.2890000000000000e-01   5.2510000000000001e-01  -1.1420000000000000e-01  -1.0090000000000000e-01   1.4427000000000001e+00   2.2239999999999999e-01   2.7858999999999998e+00   5.2020000000000000e-01   5.7700000000000001e-02   2.2120000000000001e-01
  -4.1880000000000001e-01   8.7900000000000006e-02  -5.1470000000000005e-01   5.7279999999999998e-01  -1.2370000000000000e-01  -4.8200000000000000e-02   1.3095000000000001e+00   2.2239999999999999e-01   3.3083000000000000e+00   5.2980000000000005e-01   1.9239999999999999e-01   2.5659999999999999e-01
  -4.8490000000000000e-01  -6.6000000000000003e-02   6.0050000000000003e-01   4.0100000000000002e-01  -1.0470000000000000e-01  -9.2100000000000001e-02   1.4649000000000001e+00   4.4499999999999998e-02   3.0470999999999999e+00   4.8159999999999997e-01   1.0580000000000001e-01   2.3000000000000001e-01
  -3.3060000000000000e-01  -1.9789999999999999e-01   6.0050000000000003e-01   5.3469999999999995e-01  -7.6100000000000001e-02  -8.3299999999999999e-02   1.4205000000000001e+00   2.4460000000000001e-01   3.3083000000000000e+00   5.5869999999999997e-01   1.6360000000000000e-01   2.4329999999999999e-01
  -5.2900000000000003e-01  -1.5390000000000001e-01  -2.5740000000000002e-01   5.1559999999999995e-01  -3.8100000000000002e-02  -6.5799999999999997e-02   1.5980000000000001e+00   2.6679999999999998e-01   3.3953000000000002e+00   4.2380000000000001e-01   7.6999999999999999e-02   2.2120000000000001e-01
  -3.7469999999999998e-01  -1.5390000000000001e-01   2.5740000000000002e-01   6.0150000000000003e-01  -1.9000000000000000e-02  -7.0199999999999999e-02   1.5315000000000001e+00   1.1119999999999999e-01   3.3953000000000002e+00   7.0320000000000005e-01   1.2509999999999999e-01   2.8749999999999998e-01
  -4.1880000000000001e-01  -2.1980000000000000e-01  -2.5740000000000002e-01   5.8240000000000003e-01  -9.5200000000000007e-02  -5.7000000000000002e-02   1.7090000000000001e+00   8.8900000000000007e-02   3.8306000000000000e+00   5.4910000000000003e-01   1.5400000000000000e-01   2.2120000000000001e-01
  -4.4080000000000003e-01   2.4179999999999999e-01   6.8630000000000002e-01   5.8240000000000003e-01  -9.4999999999999998e-03  -7.0199999999999999e-02   1.2650999999999999e+00   2.0010000000000000e-01   3.4824000000000002e+00   4.0460000000000002e-01   1.1550000000000001e-01   2.5659999999999999e-01
  -4.1880000000000001e-01  -4.3999999999999997e-02   0.0000000000000000e+00   5.1559999999999995e-01  -6.6600000000000006e-02  -9.6500000000000002e-02   1.4427000000000001e+00   1.5559999999999999e-01   3.0470999999999999e+00   4.8159999999999997e-01   1.2509999999999999e-01   2.3890000000000000e-01
  -3.0859999999999999e-01  -1.3189999999999999e-01   7.7210000000000001e-01   5.6330000000000002e-01  -7.6100000000000001e-02  -4.3900000000000002e-02   1.4427000000000001e+00   5.1139999999999997e-01   2.4377000000000000e+00   5.2980000000000005e-01   1.0580000000000001e-01   2.3890000000000000e-01
  -3.0859999999999999e-01   8.7900000000000006e-02   2.5740000000000002e-01   4.9650000000000000e-01  -1.9030000000000000e-01  -1.1840000000000001e-01   1.3539000000000001e+00   4.4469999999999998e-01   2.3506000000000000e+00   4.7199999999999998e-01   6.7400000000000002e-02   2.6979999999999998e-01
  -4.1880000000000001e-01   2.1999999999999999e-02  -2.5740000000000002e-01   6.0150000000000003e-01  -1.4269999999999999e-01  -2.6300000000000000e-02   1.3983000000000001e+00   4.0020000000000000e-01   3.0470999999999999e+00   5.0090000000000001e-01   1.2509999999999999e-01   2.3000000000000001e-01
  -4.1880000000000001e-01  -1.0990000000000000e-01   5.1470000000000005e-01   4.7739999999999999e-01   9.4999999999999998e-03  -1.3589999999999999e-01   1.3761000000000001e+00   3.5580000000000001e-01   1.9153000000000000e+00   5.1049999999999995e-01   2.4060000000000001e-01   2.3000000000000001e-01
  -6.1719999999999997e-01  -2.1980000000000000e-01   4.2890000000000000e-01   4.6779999999999999e-01  -2.8500000000000001e-02  -6.5799999999999997e-02   1.3983000000000001e+00   4.0020000000000000e-01   3.3083000000000000e+00   5.4910000000000003e-01   5.7700000000000001e-02   2.5209999999999999e-01
  -3.5270000000000001e-01   0.0000000000000000e+00   8.5800000000000001e-02   5.7279999999999998e-01  -9.5200000000000007e-02  -7.0199999999999999e-02   1.4649000000000001e+00   2.6679999999999998e-01   3.2212000000000001e+00   5.2020000000000000e-01   1.4430000000000001e-01   2.4770000000000000e-01
  -3.5270000000000001e-01  -8.7900000000000006e-02   6.8630000000000002e-01   4.2959999999999998e-01  -7.6100000000000001e-02  -1.1400000000000000e-01   1.4427000000000001e+00   3.5580000000000001e-01   2.5247000000000002e+00   5.8760000000000001e-01   1.4430000000000001e-01   2.3890000000000000e-01
  -4.1880000000000001e-01  -1.7590000000000000e-01   5.1470000000000005e-01   4.4869999999999999e-01  -1.0470000000000000e-01  -1.1400000000000000e-01   1.5758000000000001e+00   2.2239999999999999e-01   3.0470999999999999e+00   4.6239999999999998e-01   3.8500000000000000e-02   2.5209999999999999e-01
  -5.9509999999999996e-01  -6.6000000000000003e-02   5.1470000000000005e-01   5.4420000000000002e-01   1.9000000000000000e-02  -8.7700000000000000e-02   1.5093000000000001e+00   3.1130000000000002e-01   3.6564999999999999e+00   5.5869999999999997e-01   1.7319999999999999e-01   2.4770000000000000e-01
  -4.8490000000000000e-01   1.7590000000000000e-01   4.2890000000000000e-01   5.3469999999999995e-01  -1.9000000000000000e-02  -8.7700000000000000e-02   1.5093000000000001e+00   3.7800000000000000e-01   2.6989000000000001e+00   4.7199999999999998e-01  -1.9199999999999998e-02   2.5209999999999999e-01
  -4.1880000000000001e-01  -4.3999999999999997e-02   5.1470000000000005e-01   5.1559999999999995e-01  -1.2370000000000000e-01  -7.8899999999999998e-02   1.5093000000000001e+00   3.5580000000000001e-01   3.3953000000000002e+00   5.2020000000000000e-01   1.7319999999999999e-01   2.2559999999999999e-01
  -5.2900000000000003e-01  -1.3189999999999999e-01   2.5740000000000002e-01   5.9189999999999998e-01  -8.5599999999999996e-02  -6.1400000000000003e-02   1.6424000000000001e+00  -1.1119999999999999e-01   3.2212000000000001e+00   5.0090000000000001e-01   6.7400000000000002e-02   2.1229999999999999e-01
  -4.4080000000000003e-01   2.4179999999999999e-01  -1.7160000000000000e-01   5.4420000000000002e-01  -1.3320000000000001e-01  -2.1899999999999999e-02   1.4205000000000001e+00   3.1130000000000002e-01   2.9600000000000000e+00   6.0690000000000000e-01   4.8099999999999997e-02   2.3890000000000000e-01
  -4.8490000000000000e-01  -2.1999999999999999e-02   6.0050000000000003e-01   5.3469999999999995e-01  -1.4269999999999999e-01  -3.0700000000000002e-02   1.5315000000000001e+00   1.5559999999999999e-01   2.6118000000000001e+00   4.5269999999999999e-01   3.8500000000000000e-02   2.5659999999999999e-01
  -3.9679999999999999e-01   2.1999999999999999e-02   3.4310000000000002e-01   5.0600000000000001e-01  -1.3320000000000001e-01  -3.0700000000000002e-02   1.5315000000000001e+00   1.3339999999999999e-01   3.5695000000000001e+00   5.1049999999999995e-01   1.4430000000000001e-01   2.4329999999999999e-01
  -4.1880000000000001e-01  -4.3999999999999997e-02   2.5740000000000002e-01   5.8240000000000003e-01  -6.6600000000000006e-02  -1.0520000000000000e-01   1.5315000000000001e+00   2.2200000000000001e-02   4.0048000000000004e+00   5.2980000000000005e-01   6.7400000000000002e-02   3.0520000000000003e-01
  -3.5270000000000001e-01   4.3999999999999997e-02   9.4359999999999999e-01   4.8690000000000000e-01   9.4999999999999998e-03  -1.0090000000000000e-01   1.6868000000000001e+00   2.2239999999999999e-01   3.2212000000000001e+00   5.4910000000000003e-01   1.7319999999999999e-01   2.4329999999999999e-01
  -4.8490000000000000e-01   2.1980000000000000e-01   0.0000000000000000e+00   6.0150000000000003e-01  -1.9030000000000000e-01  -1.3200000000000000e-02   1.5536000000000001e+00   0.0000000000000000e+00   3.3083000000000000e+00   5.1049999999999995e-01   1.8279999999999999e-01   2.3440000000000000e-01
  -5.5110000000000003e-01  -2.1999999999999999e-02  -4.2890000000000000e-01   5.7279999999999998e-01  -7.6100000000000001e-02  -1.0090000000000000e-01   1.3761000000000001e+00   3.7800000000000000e-01   3.1341999999999999e+00   4.1420000000000001e-01   8.6599999999999996e-02   2.4770000000000000e-01
  -3.9679999999999999e-01  -6.6000000000000003e-02   4.2890000000000000e-01   4.2009999999999997e-01  -1.9000000000000000e-02  -1.0960000000000000e-01   1.4649000000000001e+00   4.4499999999999998e-02   3.6564999999999999e+00   5.0090000000000001e-01   1.3469999999999999e-01   2.4770000000000000e-01
  -2.4249999999999999e-01   1.0990000000000000e-01   0.0000000000000000e+00   4.8690000000000000e-01  -3.8100000000000002e-02  -4.3900000000000002e-02   1.5315000000000001e+00   3.5580000000000001e-01   3.1341999999999999e+00   4.4309999999999999e-01   7.6999999999999999e-02   2.0790000000000000e-01
  -4.1880000000000001e-01  -1.0990000000000000e-01   4.2890000000000000e-01   4.7739999999999999e-01  -8.5599999999999996e-02  -7.8899999999999998e-02   1.4427000000000001e+00   2.0010000000000000e-01   2.9600000000000000e+00   4.4309999999999999e-01   7.6999999999999999e-02   2.3000000000000001e-01
  -7.4939999999999996e-01   4.3999999999999997e-02   8.5780000000000001e-01   5.2510000000000001e-01  -2.8500000000000001e-02  -9.2100000000000001e-02   1.6424000000000001e+00   4.4499999999999998e-02   3.2212000000000001e+00   5.4910000000000003e-01   1.0580000000000001e-01   2.5659999999999999e-01
  -4.1880000000000001e-01   1.5390000000000001e-01  -8.5800000000000001e-02   3.7240000000000001e-01  -1.9000000000000000e-02  -9.2100000000000001e-02   1.4205000000000001e+00   1.3339999999999999e-01   3.1341999999999999e+00   4.0460000000000002e-01   1.6360000000000000e-01   2.6100000000000001e-01
  -3.7469999999999998e-01  -4.3999999999999997e-02   3.4310000000000002e-01   5.2510000000000001e-01  -1.6180000000000000e-01  -7.8899999999999998e-02   1.4205000000000001e+00   1.1119999999999999e-01   3.5695000000000001e+00   5.3939999999999999e-01   4.8099999999999997e-02   2.5659999999999999e-01
  -1.9839999999999999e-01   1.0990000000000000e-01  -8.5800000000000001e-02   5.8240000000000003e-01  -1.4269999999999999e-01  -8.7700000000000000e-02   1.5758000000000001e+00   4.0020000000000000e-01   3.0470999999999999e+00   5.4910000000000003e-01   1.5400000000000000e-01   2.6540000000000002e-01
  -4.8490000000000000e-01  -1.7590000000000000e-01   0.0000000000000000e+00   5.5379999999999996e-01  -9.4999999999999998e-03  -8.7700000000000000e-02   1.5315000000000001e+00   2.8910000000000002e-01   3.7435999999999998e+00   4.2380000000000001e-01   1.1550000000000001e-01   2.3000000000000001e-01
  -2.6450000000000001e-01  -2.4179999999999999e-01   3.4310000000000002e-01   4.4869999999999999e-01  -1.9030000000000000e-01  -7.8899999999999998e-02   1.1984999999999999e+00   3.3350000000000002e-01   2.5247000000000002e+00   5.4910000000000003e-01   2.1170000000000000e-01   2.3000000000000001e-01
  -2.8649999999999998e-01  -2.1999999999999999e-02   1.7160000000000000e-01   5.7279999999999998e-01  -1.9000000000000000e-02  -9.2100000000000001e-02   1.5093000000000001e+00   4.2249999999999999e-01   3.4824000000000002e+00   5.2020000000000000e-01   8.6599999999999996e-02   2.6100000000000001e-01
  -4.8490000000000000e-01  -6.6000000000000003e-02   5.1470000000000005e-01   4.6779999999999999e-01  -7.6100000000000001e-02  -8.7700000000000000e-02   1.4427000000000001e+00   3.3350000000000002e-01   3.1341999999999999e+00   5.2980000000000005e-01   1.0580000000000001e-01   2.3000000000000001e-01
  -5.9509999999999996e-01  -2.1999999999999999e-02  -4.2890000000000000e-01   4.2009999999999997e-01  -1.4269999999999999e-01  -5.7000000000000002e-02   1.4649000000000001e+00   2.4460000000000001e-01   2.6989000000000001e+00   5.6830000000000003e-01   1.5400000000000000e-01   2.5659999999999999e-01
  -3.5270000000000001e-01  -6.6000000000000003e-02  -1.7160000000000000e-01   4.4869999999999999e-01  -1.3320000000000001e-01  -5.2600000000000001e-02   1.4427000000000001e+00   4.4499999999999998e-02   2.7858999999999998e+00   5.1049999999999995e-01   1.7319999999999999e-01   2.8749999999999998e-01
  -1.5429999999999999e-01  -1.0990000000000000e-01   4.2890000000000000e-01   4.9650000000000000e-01   0.0000000000000000e+00  -9.6500000000000002e-02   1.6424000000000001e+00   1.7790000000000000e-01   2.6989000000000001e+00   4.8159999999999997e-01   1.7319999999999999e-01   2.2559999999999999e-01
  -2.8649999999999998e-01   0.0000000000000000e+00   1.7160000000000000e-01   4.1049999999999998e-01  -1.2370000000000000e-01  -1.0090000000000000e-01   1.5093000000000001e+00   2.6679999999999998e-01   2.5247000000000002e+00   5.2020000000000000e-01   7.6999999999999999e-02   2.6100000000000001e-01
  -4.1880000000000001e-01  -1.3189999999999999e-01   1.7160000000000000e-01   4.5829999999999999e-01  -4.7600000000000003e-02  -1.1400000000000000e-01   1.3095000000000001e+00   3.1130000000000002e-01   2.8730000000000002e+00   6.0690000000000000e-01   2.3089999999999999e-01   2.2559999999999999e-01
  -5.2900000000000003e-01   1.9789999999999999e-01   6.8630000000000002e-01   5.4420000000000002e-01   9.4999999999999998e-03  -7.4499999999999997e-02   1.5758000000000001e+00   2.2239999999999999e-01   3.1341999999999999e+00   4.9130000000000001e-01   1.5400000000000000e-01   2.2120000000000001e-01
  -2.4249999999999999e-01   4.3999999999999997e-02   5.1470000000000005e-01   4.4869999999999999e-01  -6.6600000000000006e-02  -5.2600000000000001e-02   1.3983000000000001e+00   1.3339999999999999e-01   3.6564999999999999e+00   4.3350000000000000e-01   2.0210000000000000e-01   2.3440000000000000e-01
  -1.1020000000000001e-01  -2.8580000000000000e-01   5.1470000000000005e-01   5.5379999999999996e-01  -1.1420000000000000e-01  -9.2100000000000001e-02   1.6646000000000001e+00   2.0010000000000000e-01   3.0470999999999999e+00   4.7199999999999998e-01   2.4060000000000001e-01   2.1679999999999999e-01
  -5.0700000000000001e-01   0.0000000000000000e+00   8.5800000000000001e-02   4.7739999999999999e-01   6.6600000000000006e-02  -8.3299999999999999e-02   1.4649000000000001e+00   2.4460000000000001e-01   2.8730000000000002e+00   5.4910000000000003e-01   8.6599999999999996e-02   2.3890000000000000e-01
  -5.2900000000000003e-01   8.7900000000000006e-02  -8.5800000000000001e-02   5.1559999999999995e-01  -1.1420000000000000e-01  -8.7700000000000000e-02   1.2873000000000001e+00   3.5580000000000001e-01   3.2212000000000001e+00   5.8760000000000001e-01   4.8099999999999997e-02   2.6100000000000001e-01
   6.6100000000000006e-02  -1.0990000000000000e-01  -1.7160000000000000e-01   3.8190000000000002e-01  -9.5200000000000007e-02  -9.6500000000000002e-02   1.4649000000000001e+00   3.3350000000000002e-01   3.2212000000000001e+00   5.9719999999999995e-01   1.0580000000000001e-01   2.7870000000000000e-01
  -4.8490000000000000e-01  -2.8580000000000000e-01   5.1470000000000005e-01   3.8190000000000002e-01  -1.9980000000000001e-01  -6.1400000000000003e-02   1.5536000000000001e+00   2.8910000000000002e-01   2.8730000000000002e+00   4.5269999999999999e-01   1.6360000000000000e-01   2.6979999999999998e-01
  -3.9679999999999999e-01  -5.0560000000000005e-01   8.5780000000000001e-01   4.9650000000000000e-01  -2.8500000000000001e-02  -5.7000000000000002e-02   1.5093000000000001e+00   2.0010000000000000e-01   3.4824000000000002e+00   4.7199999999999998e-01   1.7319999999999999e-01   2.3000000000000001e-01
  -6.8330000000000002e-01   2.6379999999999998e-01   6.0050000000000003e-01   5.7279999999999998e-01  -1.3320000000000001e-01  -2.6300000000000000e-02   1.3317000000000001e+00   2.4460000000000001e-01   3.0470999999999999e+00   5.5869999999999997e-01   1.2509999999999999e-01   2.4329999999999999e-01
  -2.6450000000000001e-01  -8.7900000000000006e-02   2.5740000000000002e-01   4.6779999999999999e-01  -1.2370000000000000e-01  -6.1400000000000003e-02   1.3095000000000001e+00   3.5580000000000001e-01   1.9153000000000000e+00   5.2980000000000005e-01   9.6199999999999994e-02   2.4329999999999999e-01
  -2.2040000000000001e-01   1.9789999999999999e-01   1.7160000000000000e-01   4.9650000000000000e-01  -7.6100000000000001e-02  -1.1840000000000001e-01   1.3317000000000001e+00   2.0010000000000000e-01   2.7858999999999998e+00   5.1049999999999995e-01   1.0580000000000001e-01   2.3890000000000000e-01
  -6.8330000000000002e-01   6.6000000000000003e-02   4.2890000000000000e-01   5.4420000000000002e-01  -6.6600000000000006e-02  -7.4499999999999997e-02   1.5315000000000001e+00   4.8920000000000002e-01   2.9600000000000000e+00   4.1420000000000001e-01   8.6599999999999996e-02   2.3000000000000001e-01
  -6.3919999999999999e-01   2.4179999999999999e-01   8.5800000000000001e-02   4.5829999999999999e-01  -4.7600000000000003e-02  -3.9500000000000000e-02   1.4871000000000001e+00   1.5559999999999999e-01   3.1341999999999999e+00   4.6239999999999998e-01   2.1170000000000000e-01   2.7429999999999999e-01
  -1.7630000000000001e-01   8.7900000000000006e-02  -2.5740000000000002e-01   5.4420000000000002e-01  -8.5599999999999996e-02  -7.4499999999999997e-02   1.1762999999999999e+00   1.3339999999999999e-01   3.3083000000000000e+00   6.3580000000000003e-01   6.7400000000000002e-02   2.5659999999999999e-01
  -4.4080000000000003e-01  -8.7900000000000006e-02   2.5740000000000002e-01   5.4420000000000002e-01  -1.4269999999999999e-01  -7.0199999999999999e-02   1.2650999999999999e+00   2.8910000000000002e-01   3.3083000000000000e+00   4.6239999999999998e-01   7.6999999999999999e-02   2.7429999999999999e-01
  -9.0369999999999995e-01  -6.6000000000000003e-02   5.1470000000000005e-01   4.2009999999999997e-01   9.4999999999999998e-03  -8.3299999999999999e-02   1.5536000000000001e+00   2.8910000000000002e-01   2.5247000000000002e+00   5.2020000000000000e-01   1.0580000000000001e-01   2.5209999999999999e-01
  -4.1880000000000001e-01  -2.1999999999999999e-02   1.7160000000000000e-01   4.0100000000000002e-01  -3.8100000000000002e-02  -6.5799999999999997e-02   1.4649000000000001e+00   3.3350000000000002e-01   2.7858999999999998e+00   4.5269999999999999e-01   1.3469999999999999e-01   2.2559999999999999e-01
  -1.9839999999999999e-01  -2.1999999999999999e-02   1.1152000000000000e+00   3.8190000000000002e-01  -8.5599999999999996e-02  -6.5799999999999997e-02   1.5758000000000001e+00   1.7790000000000000e-01   3.0470999999999999e+00   4.8159999999999997e-01   2.8899999999999999e-02   2.3440000000000000e-01
  -3.5270000000000001e-01  -1.3189999999999999e-01   5.1470000000000005e-01   4.6779999999999999e-01  -9.5200000000000007e-02  -1.0090000000000000e-01   1.3761000000000001e+00   4.4469999999999998e-01   3.3083000000000000e+00   4.7199999999999998e-01   1.6360000000000000e-01   2.4329999999999999e-01
  -6.6130000000000000e-01   0.0000000000000000e+00  -1.7160000000000000e-01   5.1559999999999995e-01  -1.0470000000000000e-01  -3.9500000000000000e-02   1.5315000000000001e+00   2.8910000000000002e-01   3.2212000000000001e+00   5.4910000000000003e-01   1.6360000000000000e-01   2.4329999999999999e-01
  -5.0700000000000001e-01  -2.4179999999999999e-01   8.5800000000000001e-02   5.1559999999999995e-01  -2.8500000000000001e-02  -1.0960000000000000e-01   1.4649000000000001e+00   1.5559999999999999e-01   3.1341999999999999e+00   5.6830000000000003e-01   1.3469999999999999e-01   2.3890000000000000e-01
  -2.8649999999999998e-01   1.0990000000000000e-01   2.5740000000000002e-01   5.3469999999999995e-01  -7.6100000000000001e-02  -4.8200000000000000e-02   1.4649000000000001e+00   1.1119999999999999e-01   2.6989000000000001e+00   4.7199999999999998e-01   2.4060000000000001e-01   2.4770000000000000e-01
  -3.5270000000000001e-01  -3.0780000000000002e-01   0.0000000000000000e+00   4.1049999999999998e-01  -5.7099999999999998e-02  -8.7700000000000000e-02   1.4649000000000001e+00   2.6679999999999998e-01   3.3953000000000002e+00   4.5269999999999999e-01   1.4430000000000001e-01   2.3440000000000000e-01
  -5.0700000000000001e-01  -1.7590000000000000e-01   3.4310000000000002e-01   6.2060000000000004e-01  -4.7600000000000003e-02  -1.0960000000000000e-01   1.5315000000000001e+00   2.0010000000000000e-01   3.3953000000000002e+00   5.1049999999999995e-01   1.3469999999999999e-01   2.4770000000000000e-01
  -6.1719999999999997e-01   2.1999999999999999e-02   0.0000000000000000e+00   5.0600000000000001e-01   0.0000000000000000e+00  -1.0520000000000000e-01   1.3983000000000001e+00   8.8900000000000007e-02   2.9600000000000000e+00   5.4910000000000003e-01   5.7700000000000001e-02   2.5209999999999999e-01
  -4.1880000000000001e-01   0.0000000000000000e+00  -2.5740000000000002e-01   4.9650000000000000e-01  -1.2370000000000000e-01  -9.6500000000000002e-02   1.3317000000000001e+00   4.6689999999999998e-01   3.1341999999999999e+00   4.1420000000000001e-01   5.7700000000000001e-02   2.3890000000000000e-01
  -2.4249999999999999e-01  -6.6000000000000003e-02   8.5780000000000001e-01   4.3919999999999998e-01  -1.0470000000000000e-01  -7.0199999999999999e-02   1.4871000000000001e+00   2.0010000000000000e-01   3.5695000000000001e+00   4.0460000000000002e-01   4.8099999999999997e-02   3.0959999999999999e-01
  -3.5270000000000001e-01  -1.3189999999999999e-01   5.1470000000000005e-01   5.7279999999999998e-01  -1.1420000000000000e-01  -3.5099999999999999e-02   1.3539000000000001e+00   3.1130000000000002e-01   3.0470999999999999e+00   5.2980000000000005e-01   1.5400000000000000e-01   2.4770000000000000e-01
  -4.6289999999999998e-01  -2.1999999999999999e-02  -4.2890000000000000e-01   4.2009999999999997e-01  -9.4999999999999998e-03  -6.1400000000000003e-02   1.5758000000000001e+00   1.7790000000000000e-01   2.6989000000000001e+00   5.0090000000000001e-01   4.8099999999999997e-02   2.5209999999999999e-01
  -3.9679999999999999e-01  -2.1980000000000000e-01   4.2890000000000000e-01   4.0100000000000002e-01  -1.5229999999999999e-01  -9.2100000000000001e-02   1.3983000000000001e+00   2.4460000000000001e-01   3.4824000000000002e+00   5.0090000000000001e-01   9.6199999999999994e-02   2.2559999999999999e-01
  -4.4080000000000003e-01  -1.5390000000000001e-01   6.8630000000000002e-01   5.2510000000000001e-01  -1.1420000000000000e-01  -8.7700000000000000e-02   1.5536000000000001e+00   2.2239999999999999e-01   3.3953000000000002e+00   4.9130000000000001e-01   1.0580000000000001e-01   2.5209999999999999e-01
  -5.9509999999999996e-01  -1.0990000000000000e-01   0.0000000000000000e+00   4.6779999999999999e-01  -4.7600000000000003e-02  -1.0090000000000000e-01   1.5093000000000001e+00   2.2239999999999999e-01   3.1341999999999999e+00   3.9489999999999997e-01   1.2509999999999999e-01   2.6100000000000001e-01
  -5.2900000000000003e-01   1.0990000000000000e-01  -3.4310000000000002e-01   5.0600000000000001e-01  -1.0470000000000000e-01  -9.2100000000000001e-02   1.4427000000000001e+00   4.0020000000000000e-01   3.4824000000000002e+00   5.9719999999999995e-01   4.8099999999999997e-02   2.1679999999999999e-01
  -2.6450000000000001e-01  -8.7900000000000006e-02  -4.2890000000000000e-01   5.9189999999999998e-01  -4.7600000000000003e-02  -5.2600000000000001e-02   1.4871000000000001e+00   1.5559999999999999e-01   2.6118000000000001e+00   5.1049999999999995e-01   1.5400000000000000e-01   2.8749999999999998e-01
  -3.3060000000000000e-01  -2.1999999999999999e-02   8.5800000000000001e-02   4.8690000000000000e-01  -8.5599999999999996e-02  -1.1840000000000001e-01   1.4205000000000001e+00   1.5559999999999999e-01   3.1341999999999999e+00   4.8159999999999997e-01   2.8899999999999999e-02   2.6979999999999998e-01
  -3.0859999999999999e-01   0.0000000000000000e+00   5.1470000000000005e-01   4.5829999999999999e-01  -6.6600000000000006e-02  -8.3299999999999999e-02   1.5315000000000001e+00   2.4460000000000001e-01   2.9600000000000000e+00   5.3939999999999999e-01   1.8279999999999999e-01   2.3440000000000000e-01
  -4.8490000000000000e-01   8.7900000000000006e-02   8.5780000000000001e-01   4.5829999999999999e-01  -1.5229999999999999e-01  -1.2280000000000001e-01   1.3539000000000001e+00   4.0020000000000000e-01   2.6989000000000001e+00   5.5869999999999997e-01   1.1550000000000001e-01   2.6979999999999998e-01
  -4.4080000000000003e-01  -1.0990000000000000e-01  -1.1152000000000000e+00   4.7739999999999999e-01  -9.5200000000000007e-02  -4.8200000000000000e-02   1.4871000000000001e+00   2.2239999999999999e-01   2.3506000000000000e+00   4.8159999999999997e-01   8.6599999999999996e-02   2.8310000000000002e-01
  -3.7469999999999998e-01  -3.9570000000000000e-01   8.5800000000000001e-02   4.7739999999999999e-01  -1.8079999999999999e-01  -1.7500000000000002e-02   1.5315000000000001e+00   2.8910000000000002e-01   2.6989000000000001e+00   4.6239999999999998e-01   1.6360000000000000e-01   2.3890000000000000e-01
  -2.6450000000000001e-01  -3.7369999999999998e-01   4.2890000000000000e-01   4.2009999999999997e-01  -8.5599999999999996e-02  -1.0090000000000000e-01   1.5093000000000001e+00   2.6679999999999998e-01   2.8730000000000002e+00   4.8159999999999997e-01   1.7319999999999999e-01   2.2559999999999999e-01
  -4.6289999999999998e-01   1.9789999999999999e-01   3.4310000000000002e-01   5.6330000000000002e-01  -1.0470000000000000e-01  -1.2280000000000001e-01   1.4205000000000001e+00   2.8910000000000002e-01   2.6118000000000001e+00   5.3939999999999999e-01   1.1550000000000001e-01   2.2120000000000001e-01
  -6.3919999999999999e-01   3.7369999999999998e-01   9.4359999999999999e-01   4.7739999999999999e-01  -9.4999999999999998e-03  -6.5799999999999997e-02   1.3539000000000001e+00   2.0010000000000000e-01   3.1341999999999999e+00   5.2020000000000000e-01   1.6360000000000000e-01   2.3440000000000000e-01
  -4.1880000000000001e-01  -4.6170000000000000e-01   2.5740000000000002e-01   4.0100000000000002e-01  -3.8100000000000002e-02  -8.8000000000000005e-03   1.5093000000000001e+00   6.6699999999999995e-02   3.0470999999999999e+00   4.6239999999999998e-01   1.0580000000000001e-01   2.3440000000000000e-01
  -4.1880000000000001e-01  -2.1999999999999999e-02  -8.5800000000000001e-02   6.5880000000000005e-01  -1.0470000000000000e-01  -9.2100000000000001e-02   1.3761000000000001e+00   3.7800000000000000e-01   3.5695000000000001e+00   5.3939999999999999e-01   1.4430000000000001e-01   2.7870000000000000e-01
  -3.9679999999999999e-01   3.5170000000000001e-01  -2.5740000000000002e-01   5.4420000000000002e-01  -1.9000000000000000e-02  -7.0199999999999999e-02   1.5536000000000001e+00   2.2239999999999999e-01   2.5247000000000002e+00   5.0090000000000001e-01   1.4430000000000001e-01   2.5209999999999999e-01
  -6.3919999999999999e-01  -2.6379999999999998e-01   2.5740000000000002e-01   3.9140000000000003e-01  -5.7099999999999998e-02  -3.0700000000000002e-02   1.3539000000000001e+00   2.2239999999999999e-01   3.8306000000000000e+00   5.2980000000000005e-01   1.1550000000000001e-01   2.6540000000000002e-01
  -3.9679999999999999e-01  -2.1980000000000000e-01   8.5800000000000001e-02   4.8690000000000000e-01  -5.7099999999999998e-02  -9.2100000000000001e-02   1.3317000000000001e+00   3.5580000000000001e-01   3.2212000000000001e+00   5.2980000000000005e-01   2.2130000000000000e-01   2.3890000000000000e-01
  -6.1719999999999997e-01   1.9789999999999999e-01   8.5800000000000001e-02   4.9650000000000000e-01   0.0000000000000000e+00  -1.0960000000000000e-01   1.4871000000000001e+00   2.4460000000000001e-01   3.3083000000000000e+00   6.0690000000000000e-01   2.2130000000000000e-01   2.3440000000000000e-01
  -3.9679999999999999e-01  -1.3189999999999999e-01   3.4310000000000002e-01   4.2959999999999998e-01  -1.8079999999999999e-01  -8.7700000000000000e-02   1.5315000000000001e+00   8.8900000000000007e-02   3.1341999999999999e+00   5.2020000000000000e-01   7.6999999999999999e-02   2.3890000000000000e-01
  -4.6289999999999998e-01  -1.0990000000000000e-01   7.7210000000000001e-01   4.2959999999999998e-01  -6.6600000000000006e-02  -7.0199999999999999e-02   1.3317000000000001e+00   4.2249999999999999e-01   2.5247000000000002e+00   5.2980000000000005e-01   1.8279999999999999e-01   2.6100000000000001e-01
  -4.4080000000000003e-01   6.6000000000000003e-02  -5.1470000000000005e-01   4.4869999999999999e-01  -4.7600000000000003e-02  -9.2100000000000001e-02   1.3983000000000001e+00   0.0000000000000000e+00   2.7858999999999998e+00   5.3939999999999999e-01   3.8500000000000000e-02   2.4329999999999999e-01
  -5.2900000000000003e-01   1.3189999999999999e-01   2.5740000000000002e-01   5.5379999999999996e-01   3.8100000000000002e-02  -5.7000000000000002e-02   1.4205000000000001e+00   1.3339999999999999e-01   3.6564999999999999e+00   5.8760000000000001e-01   1.1550000000000001e-01   2.0349999999999999e-01
  -3.7469999999999998e-01  -1.5390000000000001e-01   1.7160000000000000e-01   4.7739999999999999e-01   2.8500000000000001e-02  -3.9500000000000000e-02   1.4205000000000001e+00   1.1119999999999999e-01   3.1341999999999999e+00   5.0090000000000001e-01   1.9239999999999999e-01   2.3890000000000000e-01
  -5.0700000000000001e-01  -1.0990000000000000e-01  -2.5740000000000002e-01   4.9650000000000000e-01   9.4999999999999998e-03  -1.0090000000000000e-01   1.5093000000000001e+00   2.4460000000000001e-01   3.3083000000000000e+00   5.0090000000000001e-01   1.0580000000000001e-01   2.5209999999999999e-01
  -2.8649999999999998e-01  -2.1999999999999999e-02   3.4310000000000002e-01   4.7739999999999999e-01  -1.4269999999999999e-01  -4.8200000000000000e-02   1.0875999999999999e+00   2.2239999999999999e-01   2.9600000000000000e+00   5.2980000000000005e-01   1.5400000000000000e-01   2.5659999999999999e-01
  -2.4249999999999999e-01  -2.6379999999999998e-01   6.0050000000000003e-01   4.0100000000000002e-01  -5.7099999999999998e-02  -1.0090000000000000e-01   1.4205000000000001e+00   1.5559999999999999e-01   2.4377000000000000e+00   4.1420000000000001e-01   9.6199999999999994e-02   2.3000000000000001e-01
  -4.6289999999999998e-01  -1.7590000000000000e-01   3.4310000000000002e-01   3.6280000000000001e-01  -1.6180000000000000e-01  -6.1400000000000003e-02   1.2650999999999999e+00   4.4499999999999998e-02   2.5247000000000002e+00   4.4309999999999999e-01   1.3469999999999999e-01   2.3890000000000000e-01
  -3.5270000000000001e-01   0.0000000000000000e+00   4.2890000000000000e-01   4.2959999999999998e-01  -8.5599999999999996e-02  -9.6500000000000002e-02   1.3317000000000001e+00   4.8920000000000002e-01   3.0470999999999999e+00   5.6830000000000003e-01   1.1550000000000001e-01   2.6979999999999998e-01
  -3.0859999999999999e-01  -2.1999999999999999e-02   2.5740000000000002e-01   4.2959999999999998e-01  -6.6600000000000006e-02  -6.5799999999999997e-02   1.2428999999999999e+00   2.8910000000000002e-01   3.5695000000000001e+00   4.9130000000000001e-01   2.1170000000000000e-01   2.4329999999999999e-01
  -3.7469999999999998e-01   8.7900000000000006e-02   6.8630000000000002e-01   4.8690000000000000e-01   3.8100000000000002e-02  -1.0520000000000000e-01   1.5315000000000001e+00   3.1130000000000002e-01   2.6989000000000001e+00   6.0690000000000000e-01   1.6360000000000000e-01   2.4329999999999999e-01
  -4.1880000000000001e-01  -1.0990000000000000e-01   3.4310000000000002e-01   4.5829999999999999e-01  -1.9000000000000000e-02  -1.1400000000000000e-01   1.0209999999999999e+00   2.2239999999999999e-01   3.0470999999999999e+00   5.6830000000000003e-01   1.5400000000000000e-01   2.6979999999999998e-01
  -5.7310000000000005e-01  -1.0990000000000000e-01   8.5800000000000001e-02   4.2009999999999997e-01  -1.9000000000000000e-02  -8.3299999999999999e-02   1.3317000000000001e+00   2.2239999999999999e-01   3.4824000000000002e+00   4.4309999999999999e-01   1.6360000000000000e-01   2.4329999999999999e-01
  -4.6289999999999998e-01  -8.7900000000000006e-02   6.0050000000000003e-01   4.5829999999999999e-01  -6.6600000000000006e-02  -4.3900000000000002e-02   1.4649000000000001e+00   8.8900000000000007e-02   2.8730000000000002e+00   5.3939999999999999e-01   1.0580000000000001e-01   2.5659999999999999e-01
  -4.4080000000000003e-01   1.9789999999999999e-01   2.5740000000000002e-01   5.3469999999999995e-01  -1.0470000000000000e-01  -6.5799999999999997e-02   1.3761000000000001e+00   8.8900000000000007e-02   3.2212000000000001e+00   4.9130000000000001e-01   1.1550000000000001e-01   2.4329999999999999e-01
  -3.3060000000000000e-01   4.3999999999999997e-02   2.5740000000000002e-01   4.7739999999999999e-01   9.4999999999999998e-03  -7.8899999999999998e-02   1.3983000000000001e+00   4.2249999999999999e-01   3.4824000000000002e+00   4.6239999999999998e-01   3.8500000000000000e-02   2.3440000000000000e-01
  -5.0700000000000001e-01  -8.7900000000000006e-02   5.1470000000000005e-01   5.3469999999999995e-01  -1.2370000000000000e-01  -6.1400000000000003e-02   1.3539000000000001e+00   0.0000000000000000e+00   3.3083000000000000e+00   5.1049999999999995e-01   7.6999999999999999e-02   2.5209999999999999e-01
  -3.5270000000000001e-01  -1.7590000000000000e-01   6.0050000000000003e-01   4.3919999999999998e-01  -1.3320000000000001e-01  -9.6500000000000002e-02   1.3983000000000001e+00   1.5559999999999999e-01   3.4824000000000002e+00   5.3939999999999999e-01   1.0580000000000001e-01   3.1409999999999999e-01
  -3.5270000000000001e-01   4.3999999999999997e-02  -2.5740000000000002e-01   4.2009999999999997e-01  -1.7130000000000001e-01  -3.0700000000000002e-02   1.4649000000000001e+00   8.8900000000000007e-02   2.6989000000000001e+00   5.2980000000000005e-01   9.6199999999999994e-02   2.6100000000000001e-01
  -3.9679999999999999e-01   6.6000000000000003e-02  -6.8630000000000002e-01   4.6779999999999999e-01  -1.3320000000000001e-01  -3.9500000000000000e-02   1.4871000000000001e+00   1.5559999999999999e-01   2.7858999999999998e+00   5.1049999999999995e-01   1.1550000000000001e-01   2.3440000000000000e-01
  -4.6289999999999998e-01   2.1999999999999999e-02   0.0000000000000000e+00   5.2510000000000001e-01  -7.6100000000000001e-02  -6.5799999999999997e-02   1.5980000000000001e+00   1.7790000000000000e-01   3.2212000000000001e+00   4.7199999999999998e-01   1.1550000000000001e-01   2.7429999999999999e-01
  -4.6289999999999998e-01   0.0000000000000000e+00   5.1470000000000005e-01   6.0150000000000003e-01  -6.6600000000000006e-02  -9.2100000000000001e-02   1.2650999999999999e+00   2.6679999999999998e-01   3.0470999999999999e+00   5.1049999999999995e-01   1.3469999999999999e-01   2.1679999999999999e-01
  -3.5270000000000001e-01  -1.5390000000000001e-01  -5.1470000000000005e-01   4.6779999999999999e-01  -7.6100000000000001e-02  -8.7700000000000000e-02   1.4649000000000001e+00   2.2239999999999999e-01   3.2212000000000001e+00   4.2380000000000001e-01   1.4430000000000001e-01   2.5659999999999999e-01
  -3.0859999999999999e-01  -1.0990000000000000e-01   9.4359999999999999e-01   4.6779999999999999e-01  -4.7600000000000003e-02  -7.4499999999999997e-02   1.3539000000000001e+00   1.3339999999999999e-01   2.2635999999999998e+00   4.9130000000000001e-01   9.6199999999999994e-02   2.3000000000000001e-01
  -5.5110000000000003e-01   2.1980000000000000e-01   2.5740000000000002e-01   4.7739999999999999e-01  -5.7099999999999998e-02  -6.1400000000000003e-02   1.3983000000000001e+00   8.8900000000000007e-02   3.2212000000000001e+00   5.2020000000000000e-01   5.7700000000000001e-02   2.4770000000000000e-01
  -3.7469999999999998e-01   6.6000000000000003e-02   7.7210000000000001e-01   5.6330000000000002e-01  -8.5599999999999996e-02  -6.5799999999999997e-02   1.3317000000000001e+00   3.3350000000000002e-01   2.4377000000000000e+00   5.5869999999999997e-01   1.2509999999999999e-01   2.5659999999999999e-01
  -3.7469999999999998e-01   2.1999999999999999e-02  -3.4310000000000002e-01   4.8690000000000000e-01  -1.7130000000000001e-01  -1.7500000000000002e-02   1.5980000000000001e+00   3.1130000000000002e-01   3.0470999999999999e+00   5.1049999999999995e-01   5.7700000000000001e-02   2.7870000000000000e-01
  -4.4080000000000003e-01  -2.1980000000000000e-01   4.2890000000000000e-01   4.1049999999999998e-01  -7.6100000000000001e-02  -8.3299999999999999e-02   1.3095000000000001e+00   3.3350000000000002e-01   2.4377000000000000e+00   4.8159999999999997e-01   6.7400000000000002e-02   2.7870000000000000e-01
  -3.3060000000000000e-01  -2.1980000000000000e-01   4.2890000000000000e-01   5.1559999999999995e-01  -1.1420000000000000e-01  -7.8899999999999998e-02   1.5315000000000001e+00   1.5559999999999999e-01   2.3506000000000000e+00   5.1049999999999995e-01   1.1550000000000001e-01   2.8749999999999998e-01
  -2.4249999999999999e-01   6.6000000000000003e-02   8.5800000000000001e-02   3.9140000000000003e-01  -8.5599999999999996e-02  -3.0700000000000002e-02   1.4649000000000001e+00   3.1130000000000002e-01   2.5247000000000002e+00   5.5869999999999997e-01   9.6199999999999994e-02   2.8310000000000002e-01
  -5.9509999999999996e-01   1.7590000000000000e-01  -3.4310000000000002e-01   4.6779999999999999e-01  -1.3320000000000001e-01  -6.1400000000000003e-02   1.5093000000000001e+00   3.1130000000000002e-01   2.0893999999999999e+00   5.6830000000000003e-01   1.5400000000000000e-01   2.5659999999999999e-01
  -3.9679999999999999e-01   0.0000000000000000e+00   2.5740000000000002e-01   4.4869999999999999e-01  -1.9000000000000000e-02  -6.1400000000000003e-02   1.4205000000000001e+00   3.3350000000000002e-01   3.4824000000000002e+00   5.3939999999999999e-01   1.3469999999999999e-01   2.2559999999999999e-01
  -3.0859999999999999e-01  -2.1980000000000000e-01   2.5740000000000002e-01   5.2510000000000001e-01  -1.9000000000000000e-02  -9.6500000000000002e-02   1.2428999999999999e+00   2.2239999999999999e-01   2.5247000000000002e+00   5.1049999999999995e-01   1.2509999999999999e-01   2.6540000000000002e-01
  -4.4080000000000003e-01  -1.7590000000000000e-01   6.0050000000000003e-01   4.5829999999999999e-01  -2.8500000000000001e-02  -3.0700000000000002e-02   1.4871000000000001e+00   2.0010000000000000e-01   3.5695000000000001e+00   5.1049999999999995e-01   1.2509999999999999e-01   2.3890000000000000e-01
  -5.5110000000000003e-01   6.6000000000000003e-02   3.4310000000000002e-01   4.6779999999999999e-01  -9.4999999999999998e-03  -7.4499999999999997e-02   1.2873000000000001e+00   3.3350000000000002e-01   2.0024000000000002e+00   5.0090000000000001e-01   1.2509999999999999e-01   2.6100000000000001e-01
  -2.4249999999999999e-01  -4.3999999999999997e-02   6.0050000000000003e-01   4.6779999999999999e-01  -1.3320000000000001e-01  -9.2100000000000001e-02   1.2650999999999999e+00   2.4460000000000001e-01   3.2212000000000001e+00   5.2020000000000000e-01   1.0580000000000001e-01   2.3440000000000000e-01
  -4.4080000000000003e-01   1.3189999999999999e-01   2.5740000000000002e-01   3.8190000000000002e-01  -9.5200000000000007e-02  -6.1400000000000003e-02   1.5093000000000001e+00   2.2200000000000001e-02   3.3083000000000000e+00   4.8159999999999997e-01   8.6599999999999996e-02   2.4329999999999999e-01
  -4.6289999999999998e-01  -8.7900000000000006e-02  -1.7160000000000000e-01   4.8690000000000000e-01  -8.5599999999999996e-02  -6.5799999999999997e-02   1.4427000000000001e+00   3.3350000000000002e-01   2.5247000000000002e+00   4.9130000000000001e-01   5.7700000000000001e-02   2.7429999999999999e-01
  -3.3060000000000000e-01   0.0000000000000000e+00   7.7210000000000001e-01   5.0600000000000001e-01  -1.5229999999999999e-01  -1.0960000000000000e-01   1.4871000000000001e+00   2.4460000000000001e-01   2.6989000000000001e+00   3.8529999999999998e-01   1.2509999999999999e-01   2.6979999999999998e-01
  -2.8649999999999998e-01  -2.8580000000000000e-01   2.5740000000000002e-01   3.7240000000000001e-01  -1.1420000000000000e-01  -1.4910000000000001e-01   1.3539000000000001e+00   4.4469999999999998e-01   2.6118000000000001e+00   5.5869999999999997e-01   1.4430000000000001e-01   2.9189999999999999e-01
  -4.4080000000000003e-01  -1.5390000000000001e-01  -4.2890000000000000e-01   4.2009999999999997e-01  -2.1890000000000001e-01  -9.2100000000000001e-02   1.5758000000000001e+00   2.0010000000000000e-01   2.9600000000000000e+00   4.2380000000000001e-01   1.5400000000000000e-01   2.4329999999999999e-01
  -3.5270000000000001e-01  -8.7900000000000006e-02   8.5780000000000001e-01   6.2060000000000004e-01  -6.6600000000000006e-02  -8.3299999999999999e-02   1.3761000000000001e+00   2.2239999999999999e-01   3.2212000000000001e+00   5.1049999999999995e-01   8.6599999999999996e-02   2.5659999999999999e-01
  -2.8649999999999998e-01  -1.0990000000000000e-01   8.5800000000000001e-02   4.9650000000000000e-01  -3.8100000000000002e-02  -1.3200000000000000e-02   1.5093000000000001e+00   8.8900000000000007e-02   3.3953000000000002e+00   4.3350000000000000e-01   1.1550000000000001e-01   2.6100000000000001e-01
  -2.6450000000000001e-01  -4.3999999999999997e-02   1.7160000000000000e-01   4.6779999999999999e-01  -7.6100000000000001e-02  -7.4499999999999997e-02   1.4649000000000001e+00   2.6679999999999998e-01   3.3953000000000002e+00   5.7799999999999996e-01   1.2509999999999999e-01   2.0790000000000000e-01
  -2.6450000000000001e-01  -2.1999999999999999e-02  -6.8630000000000002e-01   4.7739999999999999e-01  -1.0470000000000000e-01  -8.3299999999999999e-02   1.3539000000000001e+00   1.3339999999999999e-01   2.6989000000000001e+00   5.6830000000000003e-01   1.5400000000000000e-01   2.6100000000000001e-01
  -3.5270000000000001e-01  -1.7590000000000000e-01  -4.2890000000000000e-01   5.0600000000000001e-01  -9.5200000000000007e-02  -9.6500000000000002e-02   1.4427000000000001e+00   1.7790000000000000e-01   3.3953000000000002e+00   5.3939999999999999e-01   1.2509999999999999e-01   2.1229999999999999e-01
  -3.5270000000000001e-01   6.6000000000000003e-02   8.5800000000000001e-02   4.4869999999999999e-01  -1.9030000000000000e-01  -4.8200000000000000e-02   1.3761000000000001e+00   2.0010000000000000e-01   2.6989000000000001e+00   5.5869999999999997e-01   6.7400000000000002e-02   2.7429999999999999e-01
  -4.4080000000000003e-01  -8.7900000000000006e-02  -3.4310000000000002e-01   4.9650000000000000e-01  -9.5200000000000007e-02  -8.3299999999999999e-02   1.6868000000000001e+00   4.8920000000000002e-01   2.6118000000000001e+00   4.3350000000000000e-01   1.5400000000000000e-01   2.8310000000000002e-01
  -3.9679999999999999e-01   6.6000000000000003e-02   5.1470000000000005e-01   4.6779999999999999e-01  -8.5599999999999996e-02  -7.4499999999999997e-02   1.3317000000000001e+00   2.0010000000000000e-01   3.3083000000000000e+00   6.1650000000000005e-01   1.1550000000000001e-01   2.3440000000000000e-01
  -5.0700000000000001e-01  -1.0990000000000000e-01   4.2890000000000000e-01   4.4869999999999999e-01  -1.6180000000000000e-01  -5.2600000000000001e-02   1.6202000000000001e+00   4.2249999999999999e-01   2.8730000000000002e+00   5.3939999999999999e-01   9.6199999999999994e-02   2.2120000000000001e-01
  -3.7469999999999998e-01   1.0990000000000000e-01  -1.7160000000000000e-01   4.0100000000000002e-01  -1.5229999999999999e-01  -7.4499999999999997e-02   1.4427000000000001e+00   2.8910000000000002e-01   2.9600000000000000e+00   5.3939999999999999e-01   1.3469999999999999e-01   2.3890000000000000e-01
  -3.5270000000000001e-01   2.1999999999999999e-02   0.0000000000000000e+00   5.0600000000000001e-01  -7.6100000000000001e-02  -6.5799999999999997e-02   1.3761000000000001e+00   2.8910000000000002e-01   2.7858999999999998e+00   5.0090000000000001e-01   1.7319999999999999e-01   2.3000000000000001e-01
  -5.2900000000000003e-01   3.0780000000000002e-01   8.5800000000000001e-02   5.1559999999999995e-01   1.9000000000000000e-02  -5.7000000000000002e-02   1.2650999999999999e+00   1.7790000000000000e-01   3.6564999999999999e+00   5.6830000000000003e-01   7.6999999999999999e-02   2.4770000000000000e-01
  -3.9679999999999999e-01   6.6000000000000003e-02   6.8630000000000002e-01   3.6280000000000001e-01  -9.4999999999999998e-03  -5.2600000000000001e-02   1.3539000000000001e+00   1.7790000000000000e-01   2.9600000000000000e+00   4.7199999999999998e-01   1.2509999999999999e-01   2.5209999999999999e-01
  -6.1719999999999997e-01  -4.3999999999999997e-02   1.7160000000000000e-01   5.2510000000000001e-01   0.0000000000000000e+00  -4.3900000000000002e-02   1.3761000000000001e+00   2.8910000000000002e-01   3.1341999999999999e+00   5.6830000000000003e-01   8.6599999999999996e-02   2.3440000000000000e-01
  -5.0700000000000001e-01   2.1999999999999999e-02   3.4310000000000002e-01   4.9650000000000000e-01  -5.7099999999999998e-02  -3.9500000000000000e-02   1.4649000000000001e+00   2.2239999999999999e-01   3.8306000000000000e+00   5.8760000000000001e-01   9.6199999999999994e-02   2.6540000000000002e-01
  -4.1880000000000001e-01  -2.1999999999999999e-02   8.5800000000000001e-02   4.7739999999999999e-01  -1.9000000000000000e-02  -6.1400000000000003e-02   1.4871000000000001e+00   2.4460000000000001e-01   2.5247000000000002e+00   4.9130000000000001e-01   1.2509999999999999e-01   2.5659999999999999e-01
  -1.9839999999999999e-01  -2.1999999999999999e-02   3.4310000000000002e-01   5.1559999999999995e-01  -1.9980000000000001e-01  -7.0199999999999999e-02   1.1984999999999999e+00   3.1130000000000002e-01   3.2212000000000001e+00   4.7199999999999998e-01   1.1550000000000001e-01   2.0790000000000000e-01
  -4.8490000000000000e-01  -8.7900000000000006e-02   5.1470000000000005e-01   4.2959999999999998e-01  -2.2839999999999999e-01  -3.0700000000000002e-02   1.5980000000000001e+00   4.4469999999999998e-01   2.8730000000000002e+00   5.2020000000000000e-01   1.4430000000000001e-01   2.5209999999999999e-01
  -3.5270000000000001e-01  -8.7900000000000006e-02  -8.5800000000000001e-02   4.7739999999999999e-01  -1.4269999999999999e-01  -4.8200000000000000e-02   1.5093000000000001e+00   2.4460000000000001e-01   2.5247000000000002e+00   5.0090000000000001e-01  -9.5999999999999992e-03   2.5209999999999999e-01
  -3.9679999999999999e-01  -6.6000000000000003e-02   5.1470000000000005e-01   4.9650000000000000e-01  -1.3320000000000001e-01  -7.0199999999999999e-02   1.4649000000000001e+00   2.8910000000000002e-01   4.1788999999999996e+00   5.0090000000000001e-01   1.6360000000000000e-01   2.8310000000000002e-01
  -5.2900000000000003e-01  -2.1999999999999999e-02  -5.1470000000000005e-01   5.2510000000000001e-01  -7.6100000000000001e-02  -1.3200000000000000e-02   1.5315000000000001e+00   1.5559999999999999e-01   4.2659000000000002e+00   4.8159999999999997e-01   1.3469999999999999e-01   2.2120000000000001e-01
  -5.2900000000000003e-01  -8.7900000000000006e-02  -3.4310000000000002e-01   5.0600000000000001e-01  -1.4269999999999999e-01  -4.3900000000000002e-02   1.4649000000000001e+00   4.8920000000000002e-01   3.6564999999999999e+00   5.9719999999999995e-01   9.6199999999999994e-02   2.7429999999999999e-01
  -5.0700000000000001e-01  -2.1999999999999999e-02  -1.7160000000000000e-01   5.0600000000000001e-01  -6.6600000000000006e-02  -1.3200000000000000e-02   1.5536000000000001e+00   1.5559999999999999e-01   3.2212000000000001e+00   5.8760000000000001e-01   9.6199999999999994e-02   2.3000000000000001e-01
  -3.0859999999999999e-01   2.1999999999999999e-02   1.7160000000000000e-01   6.0150000000000003e-01  -9.4999999999999998e-03  -8.3299999999999999e-02   1.6202000000000001e+00   3.7800000000000000e-01   2.9600000000000000e+00   5.3939999999999999e-01   1.6360000000000000e-01   2.4329999999999999e-01
  -5.5110000000000003e-01  -8.7900000000000006e-02   8.5800000000000001e-02   4.6779999999999999e-01  -2.8500000000000001e-02  -1.0960000000000000e-01   1.3983000000000001e+00   3.5580000000000001e-01   2.6118000000000001e+00   5.1049999999999995e-01   1.4430000000000001e-01   2.6100000000000001e-01
  -2.8649999999999998e-01  -1.9789999999999999e-01   5.1470000000000005e-01   4.6779999999999999e-01  -1.2370000000000000e-01  -4.8200000000000000e-02   1.4871000000000001e+00   2.8910000000000002e-01   2.9600000000000000e+00   5.8760000000000001e-01   7.6999999999999999e-02   2.4770000000000000e-01
  -5.0700000000000001e-01  -1.3189999999999999e-01  -1.7160000000000000e-01   4.1049999999999998e-01  -1.7130000000000001e-01  -5.7000000000000002e-02   1.3761000000000001e+00   1.3339999999999999e-01   4.1788999999999996e+00   5.1049999999999995e-01   1.0580000000000001e-01   2.4770000000000000e-01
  -2.2040000000000001e-01  -1.5390000000000001e-01   8.5800000000000001e-02   5.0600000000000001e-01  -1.0470000000000000e-01  -4.8200000000000000e-02   1.4427000000000001e+00   3.7800000000000000e-01   2.7858999999999998e+00   4.4309999999999999e-01   1.2509999999999999e-01   2.1679999999999999e-01
  -4.1880000000000001e-01   4.3999999999999997e-02  -2.5740000000000002e-01   5.5379999999999996e-01  -1.6180000000000000e-01  -1.0960000000000000e-01   1.6202000000000001e+00   2.8910000000000002e-01   2.7858999999999998e+00   5.6830000000000003e-01   1.1550000000000001e-01   2.6100000000000001e-01
  -4.8490000000000000e-01   8.7900000000000006e-02   0.0000000000000000e+00   4.4869999999999999e-01  -1.5229999999999999e-01  -9.2100000000000001e-02   1.5758000000000001e+00   2.0010000000000000e-01   3.1341999999999999e+00   4.6239999999999998e-01   2.5019999999999998e-01   2.1229999999999999e-01
  -5.7310000000000005e-01  -8.7900000000000006e-02   4.2890000000000000e-01   4.5829999999999999e-01  -1.0470000000000000e-01  -6.1400000000000003e-02   1.3983000000000001e+00   4.8920000000000002e-01   2.8730000000000002e+00   4.2380000000000001e-01   1.0580000000000001e-01   2.4770000000000000e-01
  -4.8490000000000000e-01   4.3999999999999997e-02   1.7160000000000000e-01   4.9650000000000000e-01  -1.4269999999999999e-01  -7.4499999999999997e-02   1.5093000000000001e+00   4.4469999999999998e-01   3.3953000000000002e+00   5.5869999999999997e-01   1.3469999999999999e-01   2.3440000000000000e-01
  -2.8649999999999998e-01  -8.7900000000000006e-02  -8.5800000000000001e-02   4.4869999999999999e-01  -8.5599999999999996e-02  -1.1400000000000000e-01   1.3317000000000001e+00   2.2239999999999999e-01   3.3083000000000000e+00   5.2020000000000000e-01   1.6360000000000000e-01   1.9910000000000000e-01
  -3.5270000000000001e-01  -8.7900000000000006e-02   6.0050000000000003e-01   4.8690000000000000e-01   3.8100000000000002e-02  -4.8200000000000000e-02   1.4205000000000001e+00   2.8910000000000002e-01   2.5247000000000002e+00   5.0090000000000001e-01   1.7319999999999999e-01   2.3000000000000001e-01
  -4.6289999999999998e-01   0.0000000000000000e+00  -8.5800000000000001e-02   5.1559999999999995e-01   0.0000000000000000e+00  -8.3299999999999999e-02   1.2428999999999999e+00   2.0010000000000000e-01   3.2212000000000001e+00   5.2980000000000005e-01   1.1550000000000001e-01   2.8310000000000002e-01
  -3.7469999999999998e-01   6.6000000000000003e-02   4.2890000000000000e-01   4.3919999999999998e-01  -1.9030000000000000e-01  -8.7700000000000000e-02   1.3761000000000001e+00   3.1130000000000002e-01   2.7858999999999998e+00   5.6830000000000003e-01   1.3469999999999999e-01   2.6100000000000001e-01
  -4.6289999999999998e-01  -6.6000000000000003e-02   2.5740000000000002e-01   4.5829999999999999e-01  -8.5599999999999996e-02  -5.2600000000000001e-02   1.4871000000000001e+00   2.2239999999999999e-01   2.7858999999999998e+00   4.7199999999999998e-01   1.6360000000000000e-01   1.9460000000000000e-01
  -4.6289999999999998e-01  -1.5390000000000001e-01   6.0050000000000003e-01   4.2959999999999998e-01  -1.9030000000000000e-01  -5.2600000000000001e-02   1.5758000000000001e+00   2.6679999999999998e-01   3.0470999999999999e+00   5.2020000000000000e-01   1.6360000000000000e-01   2.3440000000000000e-01
  -3.3060000000000000e-01  -8.7900000000000006e-02   0.0000000000000000e+00   3.8190000000000002e-01  -1.9980000000000001e-01  -7.4499999999999997e-02   1.5093000000000001e+00   3.5580000000000001e-01   2.6989000000000001e+00   5.6830000000000003e-01   1.1550000000000001e-01   2.6540000000000002e-01
  -3.9679999999999999e-01  -2.1999999999999999e-02   6.8630000000000002e-01   4.0100000000000002e-01  -9.4999999999999998e-03  -6.1400000000000003e-02   1.2428999999999999e+00   3.5580000000000001e-01   3.3953000000000002e+00   5.0090000000000001e-01   1.9239999999999999e-01   2.6540000000000002e-01
  -5.5110000000000003e-01   0.0000000000000000e+00  -1.7160000000000000e-01   4.1049999999999998e-01  -1.1420000000000000e-01  -7.4499999999999997e-02   1.3761000000000001e+00   2.2239999999999999e-01   3.1341999999999999e+00   4.6239999999999998e-01   1.8279999999999999e-01   2.5659999999999999e-01
  -2.8649999999999998e-01  -2.1980000000000000e-01  -8.5800000000000001e-02   5.3469999999999995e-01  -9.4999999999999998e-03  -8.3299999999999999e-02   1.5093000000000001e+00   3.1130000000000002e-01   3.1341999999999999e+00   5.5869999999999997e-01   1.7319999999999999e-01   2.3440000000000000e-01
  -5.2900000000000003e-01  -2.1980000000000000e-01   8.5780000000000001e-01   4.1049999999999998e-01  -3.8100000000000002e-02  -7.4499999999999997e-02   1.5093000000000001e+00   1.5559999999999999e-01   2.8730000000000002e+00   4.6239999999999998e-01   1.9239999999999999e-01   2.2120000000000001e-01
  -2.6450000000000001e-01  -6.6000000000000003e-02   4.2890000000000000e-01   4.8690000000000000e-01  -5.7099999999999998e-02  -7.8899999999999998e-02   1.5093000000000001e+00   3.7800000000000000e-01   3.4824000000000002e+00   5.6830000000000003e-01   8.6599999999999996e-02   2.7429999999999999e-01
  -4.8490000000000000e-01  -1.0990000000000000e-01   8.5800000000000001e-02   4.4869999999999999e-01  -9.5200000000000007e-02  -5.7000000000000002e-02   1.1762999999999999e+00  -4.4499999999999998e-02   3.3083000000000000e+00   4.7199999999999998e-01   1.5400000000000000e-01   2.3890000000000000e-01
  -4.4080000000000003e-01  -2.1999999999999999e-02   1.7160000000000000e-01   4.3919999999999998e-01  -1.0470000000000000e-01  -2.1899999999999999e-02   1.5980000000000001e+00   2.4460000000000001e-01   3.4824000000000002e+00   5.5869999999999997e-01   1.8279999999999999e-01   2.4329999999999999e-01
  -4.8490000000000000e-01  -1.0990000000000000e-01  -2.5740000000000002e-01   5.0600000000000001e-01  -1.3320000000000001e-01  -8.7700000000000000e-02   1.3983000000000001e+00   2.4460000000000001e-01   2.6118000000000001e+00   4.8159999999999997e-01   4.8099999999999997e-02   2.2120000000000001e-01
  -3.5270000000000001e-01  -1.9789999999999999e-01   6.0050000000000003e-01   4.4869999999999999e-01  -6.6600000000000006e-02  -2.6300000000000000e-02   1.2873000000000001e+00   1.3339999999999999e-01   3.1341999999999999e+00   4.9130000000000001e-01   7.6999999999999999e-02   2.4329999999999999e-01
  -4.8490000000000000e-01   6.6000000000000003e-02   6.0050000000000003e-01   4.8690000000000000e-01  -1.2370000000000000e-01  -8.8000000000000005e-03   1.5093000000000001e+00   1.5559999999999999e-01   3.4824000000000002e+00   5.2020000000000000e-01   1.0580000000000001e-01   2.4770000000000000e-01
  -4.6289999999999998e-01   1.9789999999999999e-01  -5.1470000000000005e-01   5.1559999999999995e-01  -1.2370000000000000e-01  -7.4499999999999997e-02   1.4427000000000001e+00   6.6699999999999995e-02   2.3506000000000000e+00   4.7199999999999998e-01   1.7319999999999999e-01   2.6100000000000001e-01
  -1.5429999999999999e-01  -2.6379999999999998e-01  -8.5800000000000001e-02   5.1559999999999995e-01  -5.7099999999999998e-02  -8.3299999999999999e-02   1.5758000000000001e+00   2.2239999999999999e-01   3.4824000000000002e+00   5.1049999999999995e-01   8.6599999999999996e-02   2.4329999999999999e-01
  -5.0700000000000001e-01   2.1999999999999999e-02   0.0000000000000000e+00   4.9650000000000000e-01  -1.2370000000000000e-01  -5.7000000000000002e-02   1.3761000000000001e+00   2.2239999999999999e-01   2.2635999999999998e+00   5.4910000000000003e-01   1.9239999999999999e-01   2.6540000000000002e-01
  -4.4080000000000003e-01   4.3999999999999997e-02   6.8630000000000002e-01   4.0100000000000002e-01  -1.2370000000000000e-01  -3.5099999999999999e-02   1.4871000000000001e+00   4.6689999999999998e-01   2.9600000000000000e+00   4.9130000000000001e-01   1.6360000000000000e-01   2.4329999999999999e-01
  -5.9509999999999996e-01  -8.7900000000000006e-02   0.0000000000000000e+00   4.3919999999999998e-01  -1.1420000000000000e-01  -7.8899999999999998e-02   1.2873000000000001e+00   2.2200000000000001e-02   2.7858999999999998e+00   4.6239999999999998e-01   7.6999999999999999e-02   2.7870000000000000e-01
  -6.1719999999999997e-01   2.4179999999999999e-01   0.0000000000000000e+00   5.3469999999999995e-01  -8.5599999999999996e-02  -4.8200000000000000e-02   1.2428999999999999e+00   2.8910000000000002e-01   3.3953000000000002e+00   5.1049999999999995e-01   1.0580000000000001e-01   2.4329999999999999e-01
  -5.0700000000000001e-01   2.1999999999999999e-02   3.4310000000000002e-01   4.6779999999999999e-01  -1.3320000000000001e-01  -5.2600000000000001e-02   1.4205000000000001e+00   5.5589999999999995e-01   3.1341999999999999e+00   5.2980000000000005e-01   1.4430000000000001e-01   2.4329999999999999e-01
  -4.6289999999999998e-01  -6.6000000000000003e-02  -5.1470000000000005e-01   5.4420000000000002e-01  -9.5200000000000007e-02  -6.1400000000000003e-02   1.4205000000000001e+00   1.3339999999999999e-01   3.1341999999999999e+00   4.8159999999999997e-01   9.6199999999999994e-02   2.6100000000000001e-01
  -5.2900000000000003e-01   1.5390000000000001e-01  -1.7160000000000000e-01   4.2959999999999998e-01  -1.9980000000000001e-01  -3.5099999999999999e-02   1.3761000000000001e+00   2.2239999999999999e-01   2.8730000000000002e+00   4.7199999999999998e-01   9.6199999999999994e-02   2.6540000000000002e-01
  -3.9679999999999999e-01   1.3189999999999999e-01   6.8630000000000002e-01   3.9140000000000003e-01  -1.1420000000000000e-01  -1.0520000000000000e-01   1.2206999999999999e+00   6.4480000000000004e-01   3.6564999999999999e+00   5.3939999999999999e-01   4.8099999999999997e-02   2.6100000000000001e-01
  -3.0859999999999999e-01  -2.1999999999999999e-02  -5.1470000000000005e-01   5.6330000000000002e-01  -1.7130000000000001e-01  -4.3900000000000002e-02   1.5758000000000001e+00  -1.3339999999999999e-01   3.7435999999999998e+00   5.1049999999999995e-01   1.6360000000000000e-01   2.6100000000000001e-01
  -5.7310000000000005e-01   6.6000000000000003e-02  -1.7160000000000000e-01   3.8190000000000002e-01  -1.0470000000000000e-01  -7.0199999999999999e-02   1.3761000000000001e+00   1.7790000000000000e-01   2.1764999999999999e+00   4.6239999999999998e-01   1.1550000000000001e-01   2.6540000000000002e-01
  -3.7469999999999998e-01  -6.6000000000000003e-02   0.0000000000000000e+00   3.7240000000000001e-01  -5.7099999999999998e-02  -2.6300000000000000e-02   1.4649000000000001e+00   6.8930000000000002e-01   3.1341999999999999e+00   6.5500000000000003e-01   1.6360000000000000e-01   2.5209999999999999e-01
  -4.1880000000000001e-01  -4.3999999999999997e-02   4.2890000000000000e-01   3.6280000000000001e-01  -1.2370000000000000e-01  -7.0199999999999999e-02   1.4205000000000001e+00   3.1130000000000002e-01   2.2635999999999998e+00   4.9130000000000001e-01   9.5999999999999992e-03   2.0349999999999999e-01
  -4.1880000000000001e-01  -1.7590000000000000e-01   3.4310000000000002e-01   5.4420000000000002e-01  -1.0470000000000000e-01  -5.7000000000000002e-02   1.3983000000000001e+00   2.0010000000000000e-01   2.9600000000000000e+00   4.5269999999999999e-01   1.2509999999999999e-01   2.8749999999999998e-01
  -4.6289999999999998e-01  -6.6000000000000003e-02   7.7210000000000001e-01   4.4869999999999999e-01  -1.3320000000000001e-01  -1.7500000000000002e-02   1.3317000000000001e+00   2.4460000000000001e-01   3.1341999999999999e+00   3.9489999999999997e-01   8.6599999999999996e-02   2.5659999999999999e-01
  -3.5270000000000001e-01  -1.7590000000000000e-01   4.2890000000000000e-01   4.7739999999999999e-01  -1.2370000000000000e-01  -5.2600000000000001e-02   1.1762999999999999e+00   4.2249999999999999e-01   3.2212000000000001e+00   5.5869999999999997e-01   1.2509999999999999e-01   2.2120000000000001e-01
  -4.1880000000000001e-01   0.0000000000000000e+00   3.4310000000000002e-01   3.8190000000000002e-01  -1.5229999999999999e-01  -1.0090000000000000e-01   1.4871000000000001e+00   1.1119999999999999e-01   2.7858999999999998e+00   5.1049999999999995e-01   5.7700000000000001e-02   2.5209999999999999e-01
  -3.9679999999999999e-01  -8.7900000000000006e-02   8.5800000000000001e-02   5.0600000000000001e-01  -2.8500000000000001e-02  -3.5099999999999999e-02   1.4205000000000001e+00   1.1119999999999999e-01   2.8730000000000002e+00   4.3350000000000000e-01   2.8899999999999999e-02   2.7870000000000000e-01
  -6.1719999999999997e-01   8.7900000000000006e-02   1.7160000000000000e-01   4.2009999999999997e-01  -6.6600000000000006e-02  -8.3299999999999999e-02   1.2873000000000001e+00   3.5580000000000001e-01   2.5247000000000002e+00   4.4309999999999999e-01   1.4430000000000001e-01   1.9910000000000000e-01
  -1.5429999999999999e-01  -8.7900000000000006e-02   8.5800000000000001e-02   4.9650000000000000e-01  -1.3320000000000001e-01  -1.0960000000000000e-01   1.5093000000000001e+00   3.7800000000000000e-01   1.9153000000000000e+00   5.5869999999999997e-01   1.3469999999999999e-01   2.2120000000000001e-01
  -3.7469999999999998e-01  -1.9789999999999999e-01   4.2890000000000000e-01   4.7739999999999999e-01  -7.6100000000000001e-02  -7.4499999999999997e-02   1.4649000000000001e+00  -6.6699999999999995e-02   3.4824000000000002e+00   5.5869999999999997e-01   1.3469999999999999e-01   1.7690000000000000e-01
  -7.0530000000000004e-01   2.1999999999999999e-02  -6.0050000000000003e-01   5.2510000000000001e-01  -6.6600000000000006e-02  -5.2600000000000001e-02   1.4649000000000001e+00   3.1130000000000002e-01   3.0470999999999999e+00   5.4910000000000003e-01   1.1550000000000001e-01   2.1229999999999999e-01
  -6.1719999999999997e-01  -1.9789999999999999e-01   8.5800000000000001e-02   4.2009999999999997e-01  -7.6100000000000001e-02  -3.9500000000000000e-02   1.2428999999999999e+00   3.1130000000000002e-01   3.7435999999999998e+00   5.5869999999999997e-01   1.9239999999999999e-01   2.4329999999999999e-01
  -1.9839999999999999e-01  -2.1999999999999999e-02   7.7210000000000001e-01   4.1049999999999998e-01  -1.2370000000000000e-01  -7.4499999999999997e-02   1.5315000000000001e+00   1.1119999999999999e-01   1.9153000000000000e+00   5.2020000000000000e-01   1.0580000000000001e-01   2.4329999999999999e-01
  -5.2900000000000003e-01  -1.3189999999999999e-01   6.0050000000000003e-01   4.4869999999999999e-01  -1.0470000000000000e-01  -3.9500000000000000e-02   1.3095000000000001e+00   4.2249999999999999e-01   3.1341999999999999e+00   5.2980000000000005e-01   8.6599999999999996e-02   2.8749999999999998e-01
  -5.0700000000000001e-01   0.0000000000000000e+00   1.7160000000000000e-01   4.3919999999999998e-01  -1.4269999999999999e-01  -7.4499999999999997e-02   1.2873000000000001e+00   2.0010000000000000e-01   3.4824000000000002e+00   5.2020000000000000e-01   8.6599999999999996e-02   2.7429999999999999e-01
  -5.0700000000000001e-01   4.3999999999999997e-02  -1.7160000000000000e-01   4.7739999999999999e-01  -1.1420000000000000e-01  -7.8899999999999998e-02   1.2873000000000001e+00   2.2200000000000001e-02   2.8730000000000002e+00   4.9130000000000001e-01   8.6599999999999996e-02   2.5659999999999999e-01
  -1.7630000000000001e-01   1.0990000000000000e-01   0.0000000000000000e+00   4.5829999999999999e-01  -1.1420000000000000e-01  -7.0199999999999999e-02   1.4649000000000001e+00   6.4480000000000004e-01   3.1341999999999999e+00   5.5869999999999997e-01   4.8099999999999997e-02   2.3000000000000001e-01
  -2.4249999999999999e-01   2.1999999999999999e-02  -5.1470000000000005e-01   3.9140000000000003e-01  -1.4269999999999999e-01  -6.1400000000000003e-02   1.3983000000000001e+00   2.0010000000000000e-01   2.7858999999999998e+00   5.4910000000000003e-01   8.6599999999999996e-02   2.4329999999999999e-01
  -5.0700000000000001e-01   0.0000000000000000e+00  -5.1470000000000005e-01   5.3469999999999995e-01  -1.2370000000000000e-01  -4.3900000000000002e-02   1.4427000000000001e+00   1.1119999999999999e-01   3.0470999999999999e+00   5.2020000000000000e-01   1.1550000000000001e-01   2.2559999999999999e-01
  -5.0700000000000001e-01  -1.7590000000000000e-01   1.7160000000000000e-01   5.7279999999999998e-01  -7.6100000000000001e-02  -1.0520000000000000e-01   1.5758000000000001e+00   3.5580000000000001e-01   3.3083000000000000e+00   5.0090000000000001e-01   1.6360000000000000e-01   2.6540000000000002e-01
  -1.7630000000000001e-01  -8.7900000000000006e-02  -8.5780000000000001e-01   5.8240000000000003e-01  -6.6600000000000006e-02  -7.0199999999999999e-02   1.2650999999999999e+00   2.8910000000000002e-01   2.9600000000000000e+00   5.1049999999999995e-01   1.4430000000000001e-01   2.3890000000000000e-01
  -5.5110000000000003e-01  -2.1980000000000000e-01  -1.1152000000000000e+00   3.6280000000000001e-01  -1.4269999999999999e-01   1.3200000000000000e-02   1.5093000000000001e+00   1.3339999999999999e-01   2.3506000000000000e+00   5.0090000000000001e-01   1.4430000000000001e-01   2.7870000000000000e-01
  -5.0700000000000001e-01   1.3189999999999999e-01   2.5740000000000002e-01   5.3469999999999995e-01   0.0000000000000000e+00  -8.7700000000000000e-02   1.3761000000000001e+00  -4.4499999999999998e-02   3.3083000000000000e+00   5.3939999999999999e-01   1.2509999999999999e-01   2.3890000000000000e-01
  -3.7469999999999998e-01  -2.4179999999999999e-01  -2.5740000000000002e-01   5.5379999999999996e-01  -1.2370000000000000e-01  -2.1899999999999999e-02   1.3761000000000001e+00   3.1130000000000002e-01   3.1341999999999999e+00   5.4910000000000003e-01   1.7319999999999999e-01   2.2120000000000001e-01
  -3.3060000000000000e-01  -2.1999999999999999e-02   5.1470000000000005e-01   3.3420000000000000e-01  -1.2370000000000000e-01  -4.3900000000000002e-02   1.2428999999999999e+00   3.7800000000000000e-01   3.2212000000000001e+00   5.2020000000000000e-01   1.8279999999999999e-01   2.5659999999999999e-01
  -3.7469999999999998e-01  -4.3999999999999997e-02   7.7210000000000001e-01   3.8190000000000002e-01  -1.6180000000000000e-01  -3.9500000000000000e-02   1.4205000000000001e+00   1.7790000000000000e-01   3.3083000000000000e+00   5.1049999999999995e-01   9.6199999999999994e-02   2.2559999999999999e-01
  -5.7310000000000005e-01  -8.7900000000000006e-02  -5.1470000000000005e-01   5.1559999999999995e-01  -1.4269999999999999e-01  -3.0700000000000002e-02   1.5536000000000001e+00   4.4499999999999998e-02   2.5247000000000002e+00   4.9130000000000001e-01   1.1550000000000001e-01   2.6540000000000002e-01
  -4.1880000000000001e-01  -1.5390000000000001e-01  -1.7160000000000000e-01   4.2009999999999997e-01  -1.1420000000000000e-01   1.3200000000000000e-02   1.4205000000000001e+00   2.6679999999999998e-01   2.7858999999999998e+00   5.2980000000000005e-01   2.0210000000000000e-01   2.3890000000000000e-01
  -2.4249999999999999e-01  -6.6000000000000003e-02  -1.7160000000000000e-01   4.8690000000000000e-01  -1.7130000000000001e-01  -4.3900000000000002e-02   1.2873000000000001e+00   4.4499999999999998e-02   2.7858999999999998e+00   4.7199999999999998e-01   1.8279999999999999e-01   2.3440000000000000e-01
  -4.1880000000000001e-01   2.1999999999999999e-02   6.0050000000000003e-01   4.4869999999999999e-01  -5.7099999999999998e-02  -9.6500000000000002e-02   1.3095000000000001e+00   4.6689999999999998e-01   2.1764999999999999e+00   4.8159999999999997e-01   9.6199999999999994e-02   2.5659999999999999e-01
  -3.9679999999999999e-01  -1.7590000000000000e-01   1.7160000000000000e-01   5.0600000000000001e-01  -3.8100000000000002e-02  -3.0700000000000002e-02   1.4649000000000001e+00   4.6689999999999998e-01   3.2212000000000001e+00   4.6239999999999998e-01   1.0580000000000001e-01   2.5659999999999999e-01
  -3.3060000000000000e-01   4.3999999999999997e-02  -4.2890000000000000e-01   4.5829999999999999e-01  -1.6180000000000000e-01  -6.1400000000000003e-02   1.3317000000000001e+00   3.3350000000000002e-01   2.6989000000000001e+00   5.2980000000000005e-01   8.6599999999999996e-02   2.1679999999999999e-01
  -4.4080000000000003e-01  -1.3189999999999999e-01   4.2890000000000000e-01   5.0600000000000001e-01  -2.8500000000000001e-02  -1.1840000000000001e-01   1.4871000000000001e+00   2.6679999999999998e-01   2.8730000000000002e+00   5.3939999999999999e-01   9.6199999999999994e-02   2.7429999999999999e-01
  -5.9509999999999996e-01  -4.3999999999999997e-02  -8.5800000000000001e-02   4.9650000000000000e-01  -3.8100000000000002e-02  -9.2100000000000001e-02   1.4649000000000001e+00   2.2239999999999999e-01   2.7858999999999998e+00   5.1049999999999995e-01   4.8099999999999997e-02   2.3000000000000001e-01
  -5.0700000000000001e-01   1.0990000000000000e-01   5.1470000000000005e-01   5.4420000000000002e-01  -1.4269999999999999e-01  -3.0700000000000002e-02   1.3095000000000001e+00   2.0010000000000000e-01   3.0470999999999999e+00   5.5869999999999997e-01   1.3469999999999999e-01   2.7870000000000000e-01
  -3.3060000000000000e-01  -2.1999999999999999e-02   8.5800000000000001e-02   4.4869999999999999e-01  -1.2370000000000000e-01  -1.1400000000000000e-01   1.2428999999999999e+00   5.5589999999999995e-01   2.7858999999999998e+00   6.0690000000000000e-01   8.6599999999999996e-02   2.9640000000000000e-01
  -4.1880000000000001e-01  -1.0990000000000000e-01  -8.5800000000000001e-02   5.1559999999999995e-01  -1.7130000000000001e-01  -3.5099999999999999e-02   1.3317000000000001e+00   1.5559999999999999e-01   2.7858999999999998e+00   5.1049999999999995e-01   1.0580000000000001e-01   2.6100000000000001e-01
  -5.2900000000000003e-01  -1.7590000000000000e-01   2.5740000000000002e-01   3.9140000000000003e-01  -1.1420000000000000e-01  -6.1400000000000003e-02   1.2428999999999999e+00   2.6679999999999998e-01   2.7858999999999998e+00   4.4309999999999999e-01   9.6199999999999994e-02   2.2559999999999999e-01
  -4.1880000000000001e-01   2.1999999999999999e-02  -2.5740000000000002e-01   4.9650000000000000e-01  -1.3320000000000001e-01  -1.2720000000000001e-01   1.7312000000000001e+00   4.4469999999999998e-01   3.3953000000000002e+00   5.2980000000000005e-01   2.0210000000000000e-01   2.5209999999999999e-01
  -3.3060000000000000e-01  -6.6000000000000003e-02  -6.8630000000000002e-01   5.3469999999999995e-01  -6.6600000000000006e-02  -8.7700000000000000e-02   1.4649000000000001e+00   4.4469999999999998e-01   2.6118000000000001e+00   5.0090000000000001e-01   1.5400000000000000e-01   2.1229999999999999e-01
  -5.5110000000000003e-01  -2.1999999999999999e-02   6.0050000000000003e-01   4.5829999999999999e-01   3.8100000000000002e-02  -1.2280000000000001e-01   1.5758000000000001e+00   4.4469999999999998e-01   3.0470999999999999e+00   4.9130000000000001e-01   1.7319999999999999e-01   2.8749999999999998e-01
  -3.3060000000000000e-01  -3.7369999999999998e-01   4.2890000000000000e-01   4.6779999999999999e-01  -4.7600000000000003e-02  -4.8200000000000000e-02   1.3539000000000001e+00   1.7790000000000000e-01   2.9600000000000000e+00   5.4910000000000003e-01   1.1550000000000001e-01   2.3000000000000001e-01
  -5.0700000000000001e-01  -1.5390000000000001e-01  -6.8630000000000002e-01   4.3919999999999998e-01   0.0000000000000000e+00  -5.7000000000000002e-02   1.3983000000000001e+00   2.2239999999999999e-01   2.5247000000000002e+00   5.2980000000000005e-01   1.5400000000000000e-01   2.4770000000000000e-01
  -5.5110000000000003e-01   0.0000000000000000e+00   3.4310000000000002e-01   4.6779999999999999e-01  -9.5200000000000007e-02  -7.0199999999999999e-02   1.5758000000000001e+00   4.4499999999999998e-02   3.0470999999999999e+00   5.0090000000000001e-01   1.6360000000000000e-01   2.3890000000000000e-01
  -6.1719999999999997e-01  -6.6000000000000003e-02   8.5800000000000001e-02   5.2510000000000001e-01  -1.1420000000000000e-01  -3.9500000000000000e-02   1.4649000000000001e+00   3.1130000000000002e-01   2.4377000000000000e+00   5.4910000000000003e-01   8.6599999999999996e-02   2.5659999999999999e-01
  -4.4080000000000003e-01  -1.0990000000000000e-01  -1.7160000000000000e-01   5.0600000000000001e-01  -1.9000000000000000e-02  -8.8000000000000005e-03   1.3539000000000001e+00   2.8910000000000002e-01   2.9600000000000000e+00   5.2020000000000000e-01   3.8500000000000000e-02   3.0080000000000001e-01
  -4.8490000000000000e-01   4.3999999999999997e-02  -8.5800000000000001e-02   3.6280000000000001e-01  -1.5229999999999999e-01  -8.3299999999999999e-02   1.5093000000000001e+00   1.7790000000000000e-01   2.4377000000000000e+00   5.3939999999999999e-01   1.0580000000000001e-01   2.3000000000000001e-01
  -2.8649999999999998e-01  -3.7369999999999998e-01   0.0000000000000000e+00   2.2910000000000000e-01  -1.0470000000000000e-01  -8.7700000000000000e-02   1.3539000000000001e+00   2.0010000000000000e-01   3.1341999999999999e+00   5.7799999999999996e-01   1.7319999999999999e-01   2.3000000000000001e-01
  -3.9679999999999999e-01  -1.5390000000000001e-01   5.1470000000000005e-01   3.1509999999999999e-01  -1.3320000000000001e-01  -3.9500000000000000e-02   1.4205000000000001e+00   2.4460000000000001e-01   2.9600000000000000e+00   5.3939999999999999e-01   1.2509999999999999e-01   2.4770000000000000e-01
  -3.5270000000000001e-01   1.5390000000000001e-01   4.2890000000000000e-01   4.6779999999999999e-01   0.0000000000000000e+00  -1.0520000000000000e-01   1.4871000000000001e+00   0.0000000000000000e+00   2.8730000000000002e+00   5.8760000000000001e-01   1.7319999999999999e-01   2.3440000000000000e-01
  -3.5270000000000001e-01   2.1980000000000000e-01   6.0050000000000003e-01   4.1049999999999998e-01  -1.9000000000000000e-02  -6.1400000000000003e-02   1.3317000000000001e+00   2.0010000000000000e-01   3.3953000000000002e+00   5.1049999999999995e-01   1.1550000000000001e-01   2.2559999999999999e-01
  -4.4080000000000003e-01   0.0000000000000000e+00   1.7160000000000000e-01   5.0600000000000001e-01  -1.3320000000000001e-01  -1.0090000000000000e-01   1.2206999999999999e+00   1.3339999999999999e-01   3.2212000000000001e+00   4.7199999999999998e-01   8.6599999999999996e-02   2.8749999999999998e-01
  -4.1880000000000001e-01  -2.1999999999999999e-02  -3.4310000000000002e-01   4.5829999999999999e-01  -2.8500000000000001e-02  -9.2100000000000001e-02   1.2873000000000001e+00   1.3339999999999999e-01   3.3953000000000002e+00   5.3939999999999999e-01   5.7700000000000001e-02   2.3440000000000000e-01
  -4.1880000000000001e-01   1.0990000000000000e-01   6.8630000000000002e-01   4.8690000000000000e-01  -5.7099999999999998e-02  -8.3299999999999999e-02   1.5315000000000001e+00   2.6679999999999998e-01   1.8283000000000000e+00   4.3350000000000000e-01   1.1550000000000001e-01   2.6979999999999998e-01
  -5.2900000000000003e-01   8.7900000000000006e-02   8.5800000000000001e-02   4.8690000000000000e-01  -1.1420000000000000e-01  -5.2600000000000001e-02   1.3983000000000001e+00   2.0010000000000000e-01   2.4377000000000000e+00   4.5269999999999999e-01   2.0210000000000000e-01   2.3440000000000000e-01
  -4.4080000000000003e-01   2.1999999999999999e-02  -1.7160000000000000e-01   4.5829999999999999e-01  -4.7600000000000003e-02  -4.8200000000000000e-02   1.3539000000000001e+00   2.6679999999999998e-01   1.6540999999999999e+00   4.9130000000000001e-01   9.6199999999999994e-02   2.5209999999999999e-01
  -5.2900000000000003e-01   0.0000000000000000e+00  -2.5740000000000002e-01   4.8690000000000000e-01   3.8100000000000002e-02  -6.5799999999999997e-02   1.3983000000000001e+00   3.7800000000000000e-01   3.2212000000000001e+00   5.9719999999999995e-01   9.6199999999999994e-02   2.5209999999999999e-01
  -3.9679999999999999e-01  -1.7590000000000000e-01   2.5740000000000002e-01   4.2959999999999998e-01  -5.7099999999999998e-02  -1.0090000000000000e-01   1.2206999999999999e+00   2.0010000000000000e-01   3.3083000000000000e+00   4.7199999999999998e-01   1.4430000000000001e-01   2.2120000000000001e-01
  -3.7469999999999998e-01   1.5390000000000001e-01   0.0000000000000000e+00   4.7739999999999999e-01  -1.5229999999999999e-01  -4.3900000000000002e-02   1.1984999999999999e+00   4.4469999999999998e-01   2.9600000000000000e+00   5.3939999999999999e-01   1.9239999999999999e-01   2.9189999999999999e-01
  -3.3060000000000000e-01   2.1999999999999999e-02   4.2890000000000000e-01   4.8690000000000000e-01  -1.1420000000000000e-01  -8.7700000000000000e-02   1.3983000000000001e+00   2.6679999999999998e-01   2.3506000000000000e+00   4.8159999999999997e-01   2.8899999999999999e-02   2.6100000000000001e-01
  -2.6450000000000001e-01   8.7900000000000006e-02   2.5740000000000002e-01   5.4420000000000002e-01  -1.3320000000000001e-01  -7.8899999999999998e-02   1.6646000000000001e+00   1.7790000000000000e-01   3.6564999999999999e+00   5.1049999999999995e-01   9.6199999999999994e-02   2.6540000000000002e-01
  -3.0859999999999999e-01   2.1999999999999999e-02   3.4310000000000002e-01   4.0100000000000002e-01  -5.7099999999999998e-02  -5.7000000000000002e-02   1.3317000000000001e+00   3.5580000000000001e-01   2.8730000000000002e+00   6.0690000000000000e-01   1.1550000000000001e-01   2.7429999999999999e-01
  -3.9679999999999999e-01  -2.6379999999999998e-01  -1.7160000000000000e-01   4.2009999999999997e-01   9.4999999999999998e-03  -7.8899999999999998e-02   1.5758000000000001e+00   4.4469999999999998e-01   3.6564999999999999e+00   4.7199999999999998e-01   1.3469999999999999e-01   2.8310000000000002e-01
  -4.4080000000000003e-01  -1.0990000000000000e-01   8.5800000000000001e-02   4.7739999999999999e-01  -1.9980000000000001e-01  -6.5799999999999997e-02   1.4427000000000001e+00   2.8910000000000002e-01   2.3506000000000000e+00   5.0090000000000001e-01   1.0580000000000001e-01   2.6540000000000002e-01
  -5.5110000000000003e-01   2.1999999999999999e-02   4.2890000000000000e-01   3.9140000000000003e-01  -7.6100000000000001e-02  -5.7000000000000002e-02   1.2650999999999999e+00   4.2249999999999999e-01   3.6564999999999999e+00   4.8159999999999997e-01   8.6599999999999996e-02   2.6100000000000001e-01
  -5.0700000000000001e-01   1.3189999999999999e-01   1.7160000000000000e-01   4.2959999999999998e-01  -5.7099999999999998e-02  -5.2600000000000001e-02   1.5093000000000001e+00   2.6679999999999998e-01   2.6118000000000001e+00   5.8760000000000001e-01   5.7700000000000001e-02   2.9640000000000000e-01
  -2.8649999999999998e-01  -6.6000000000000003e-02   5.1470000000000005e-01   4.1049999999999998e-01  -1.9000000000000000e-02  -1.6230000000000000e-01   1.4427000000000001e+00   2.2239999999999999e-01   2.1764999999999999e+00   5.1049999999999995e-01   4.8099999999999997e-02   2.4770000000000000e-01
  -3.5270000000000001e-01  -4.3999999999999997e-02  -3.4310000000000002e-01   4.4869999999999999e-01  -1.4269999999999999e-01  -2.1899999999999999e-02   1.5315000000000001e+00   3.3350000000000002e-01   2.7858999999999998e+00   4.7199999999999998e-01   1.3469999999999999e-01   2.5209999999999999e-01
  -5.2900000000000003e-01  -1.5390000000000001e-01   3.4310000000000002e-01   4.3919999999999998e-01  -8.5599999999999996e-02  -6.1400000000000003e-02   1.4427000000000001e+00   2.0010000000000000e-01   3.1341999999999999e+00   5.5869999999999997e-01   1.5400000000000000e-01   2.8749999999999998e-01
  -4.1880000000000001e-01  -4.3999999999999997e-02   5.1470000000000005e-01   4.2959999999999998e-01  -1.1420000000000000e-01  -7.0199999999999999e-02   1.3317000000000001e+00   3.7800000000000000e-01   3.1341999999999999e+00   5.2980000000000005e-01   1.8279999999999999e-01   2.3890000000000000e-01
  -5.2900000000000003e-01  -6.6000000000000003e-02   0.0000000000000000e+00   3.9140000000000003e-01  -1.0470000000000000e-01  -1.2280000000000001e-01   1.5093000000000001e+00   1.1119999999999999e-01   2.9600000000000000e+00   4.8159999999999997e-01   1.2509999999999999e-01   2.2559999999999999e-01
  -4.1880000000000001e-01  -1.0990000000000000e-01   8.5800000000000001e-02   4.0100000000000002e-01  -8.5599999999999996e-02  -4.8200000000000000e-02   1.5315000000000001e+00   3.7800000000000000e-01   2.6989000000000001e+00   4.4309999999999999e-01   1.6360000000000000e-01   2.3440000000000000e-01
  -4.8490000000000000e-01  -4.3999999999999997e-02  -2.5740000000000002e-01   5.1559999999999995e-01  -6.6600000000000006e-02  -1.1400000000000000e-01   1.3095000000000001e+00   2.2239999999999999e-01   3.2212000000000001e+00   5.0090000000000001e-01   8.6599999999999996e-02   2.6540000000000002e-01
  -4.6289999999999998e-01  -2.1999999999999999e-02  -1.7160000000000000e-01   4.9650000000000000e-01  -1.4269999999999999e-01  -3.9500000000000000e-02   1.3539000000000001e+00   3.5580000000000001e-01   2.8730000000000002e+00   5.5869999999999997e-01   2.8899999999999999e-02   2.5659999999999999e-01
  -3.0859999999999999e-01  -2.1980000000000000e-01   8.5800000000000001e-02   4.6779999999999999e-01  -1.9000000000000000e-02  -5.7000000000000002e-02   1.4427000000000001e+00   2.2200000000000001e-02   3.4824000000000002e+00   5.5869999999999997e-01   1.0580000000000001e-01   2.4329999999999999e-01
  -5.5110000000000003e-01   4.3999999999999997e-02   3.4310000000000002e-01   3.9140000000000003e-01  -1.2370000000000000e-01  -2.6300000000000000e-02   1.1540999999999999e+00   8.8900000000000007e-02   2.9600000000000000e+00   5.3939999999999999e-01   1.2509999999999999e-01   2.3440000000000000e-01
  -5.2900000000000003e-01  -8.7900000000000006e-02  -2.5740000000000002e-01   4.7739999999999999e-01  -3.8100000000000002e-02  -4.8200000000000000e-02   1.3983000000000001e+00   2.2239999999999999e-01   2.6989000000000001e+00   5.0090000000000001e-01   1.1550000000000001e-01   2.3890000000000000e-01
  -5.9509999999999996e-01   2.1999999999999999e-02   0.0000000000000000e+00   4.5829999999999999e-01  -1.3320000000000001e-01  -3.5099999999999999e-02   1.3317000000000001e+00   2.0010000000000000e-01   2.4377000000000000e+00   5.0090000000000001e-01   1.8279999999999999e-01   2.1679999999999999e-01
  -5.0700000000000001e-01  -1.3189999999999999e-01   8.5800000000000001e-02   3.9140000000000003e-01  -9.5200000000000007e-02  -1.7500000000000002e-02   1.3761000000000001e+00   2.2200000000000001e-02   2.3506000000000000e+00   6.0690000000000000e-01   1.2509999999999999e-01   2.4770000000000000e-01
  -2.8649999999999998e-01   4.3999999999999997e-02   2.5740000000000002e-01   5.6330000000000002e-01  -4.7600000000000003e-02  -9.2100000000000001e-02   1.4205000000000001e+00   2.4460000000000001e-01   2.6118000000000001e+00   5.2020000000000000e-01   1.3469999999999999e-01   2.2120000000000001e-01
  -3.0859999999999999e-01   6.6000000000000003e-02   8.5800000000000001e-02   3.8190000000000002e-01   5.7099999999999998e-02  -7.8899999999999998e-02   1.5093000000000001e+00   8.8900000000000007e-02   3.1341999999999999e+00   5.5869999999999997e-01   1.4430000000000001e-01   2.6979999999999998e-01
  -6.3919999999999999e-01   2.4179999999999999e-01  -2.5740000000000002e-01   4.8690000000000000e-01  -8.5599999999999996e-02  -8.8000000000000005e-03   1.1762999999999999e+00   3.7800000000000000e-01   2.6118000000000001e+00   4.7199999999999998e-01   1.4430000000000001e-01   2.4770000000000000e-01
  -5.0700000000000001e-01   1.3189999999999999e-01   0.0000000000000000e+00   4.3919999999999998e-01  -4.7600000000000003e-02  -4.8200000000000000e-02   1.4427000000000001e+00   2.6679999999999998e-01   2.4377000000000000e+00   4.8159999999999997e-01   1.3469999999999999e-01   2.4329999999999999e-01
  -5.2900000000000003e-01  -4.3999999999999997e-02   4.2890000000000000e-01   4.5829999999999999e-01  -3.8100000000000002e-02  -8.3299999999999999e-02   1.5093000000000001e+00   4.0020000000000000e-01   3.1341999999999999e+00   5.2020000000000000e-01   2.3089999999999999e-01   2.3440000000000000e-01
  -3.9679999999999999e-01  -2.1999999999999999e-02   8.5800000000000001e-02   3.6280000000000001e-01  -2.8500000000000001e-02  -2.6300000000000000e-02   1.3983000000000001e+00   2.6679999999999998e-01   3.1341999999999999e+00   5.0090000000000001e-01   6.7400000000000002e-02   2.4329999999999999e-01
  -2.6450000000000001e-01  -2.1980000000000000e-01   1.7160000000000000e-01   4.5829999999999999e-01  -1.4269999999999999e-01  -6.5799999999999997e-02   1.2650999999999999e+00   2.8910000000000002e-01   3.3083000000000000e+00   4.5269999999999999e-01   1.1550000000000001e-01   2.5209999999999999e-01
  -4.6289999999999998e-01   8.7900000000000006e-02  -6.0050000000000003e-01   5.7279999999999998e-01  -1.1420000000000000e-01   2.6300000000000000e-02   1.2206999999999999e+00   3.5580000000000001e-01   3.1341999999999999e+00   5.9719999999999995e-01   1.4430000000000001e-01   2.4770000000000000e-01
  -3.5270000000000001e-01   1.5390000000000001e-01   1.0294000000000001e+00   3.7240000000000001e-01  -1.3320000000000001e-01  -1.1400000000000000e-01   1.2206999999999999e+00   2.8910000000000002e-01   2.7858999999999998e+00   5.1049999999999995e-01   1.9239999999999999e-01   2.4329999999999999e-01
  -4.4080000000000003e-01   2.1999999999999999e-02   2.5740000000000002e-01   4.9650000000000000e-01  -4.7600000000000003e-02  -9.2100000000000001e-02   1.4649000000000001e+00   8.8900000000000007e-02   2.6118000000000001e+00   4.8159999999999997e-01   1.3469999999999999e-01   2.4770000000000000e-01
  -4.8490000000000000e-01   0.0000000000000000e+00  -7.7210000000000001e-01   5.2510000000000001e-01  -1.2370000000000000e-01  -1.7500000000000002e-02   1.2873000000000001e+00   2.2239999999999999e-01   2.5247000000000002e+00   4.9130000000000001e-01   1.3469999999999999e-01   2.3000000000000001e-01
  -4.6289999999999998e-01  -2.1980000000000000e-01   1.2010000000000001e+00   4.8690000000000000e-01  -5.7099999999999998e-02  -4.3900000000000002e-02   1.5980000000000001e+00   2.0010000000000000e-01   2.2635999999999998e+00   4.8159999999999997e-01   1.6360000000000000e-01   2.1679999999999999e-01
  -3.0859999999999999e-01  -3.0780000000000002e-01  -4.2890000000000000e-01   5.1559999999999995e-01  -7.6100000000000001e-02  -4.3900000000000002e-02   1.4427000000000001e+00   1.7790000000000000e-01   3.2212000000000001e+00   4.8159999999999997e-01   1.6360000000000000e-01   2.5659999999999999e-01
  -3.9679999999999999e-01   1.0990000000000000e-01  -8.5800000000000001e-02   5.0600000000000001e-01  -1.9000000000000000e-02  -1.1840000000000001e-01   1.2873000000000001e+00   4.8920000000000002e-01   2.6989000000000001e+00   5.2020000000000000e-01   1.8279999999999999e-01   2.1229999999999999e-01
  -4.4080000000000003e-01  -1.9789999999999999e-01   2.5740000000000002e-01   4.8690000000000000e-01  -1.9000000000000000e-02  -3.9500000000000000e-02   1.4871000000000001e+00   2.0010000000000000e-01   2.6989000000000001e+00   4.5269999999999999e-01   1.0580000000000001e-01   2.1229999999999999e-01
  -5.2900000000000003e-01  -2.1980000000000000e-01  -4.2890000000000000e-01   4.1049999999999998e-01  -4.7600000000000003e-02  -1.7500000000000002e-02   1.2650999999999999e+00   2.4460000000000001e-01   2.9600000000000000e+00   4.8159999999999997e-01   8.6599999999999996e-02   2.6100000000000001e-01
  -3.0859999999999999e-01  -2.6379999999999998e-01   6.0050000000000003e-01   3.6280000000000001e-01  -1.5229999999999999e-01  -5.2600000000000001e-02   1.1984999999999999e+00   4.2249999999999999e-01   3.0470999999999999e+00   5.5869999999999997e-01   1.1550000000000001e-01   2.3440000000000000e-01
  -3.9679999999999999e-01  -1.3189999999999999e-01  -5.1470000000000005e-01   4.9650000000000000e-01  -1.0470000000000000e-01  -6.1400000000000003e-02   1.4427000000000001e+00   8.8900000000000007e-02   2.7858999999999998e+00   5.3939999999999999e-01   1.6360000000000000e-01   2.5659999999999999e-01
  -5.0700000000000001e-01  -2.1999999999999999e-02   4.2890000000000000e-01   5.0600000000000001e-01  -1.1420000000000000e-01  -3.0700000000000002e-02   1.4871000000000001e+00   2.6679999999999998e-01   2.9600000000000000e+00   5.0090000000000001e-01   1.3469999999999999e-01   2.2120000000000001e-01
  -5.2900000000000003e-01  -4.3999999999999997e-02  -6.8630000000000002e-01   3.5330000000000000e-01  -1.3320000000000001e-01  -9.2100000000000001e-02   1.4205000000000001e+00   1.5559999999999999e-01   2.9600000000000000e+00   4.9130000000000001e-01   1.4430000000000001e-01   2.1229999999999999e-01
  -4.1880000000000001e-01  -2.1999999999999999e-02   4.2890000000000000e-01   6.0150000000000003e-01  -3.8100000000000002e-02  -5.2600000000000001e-02   1.3983000000000001e+00   4.6689999999999998e-01   2.1764999999999999e+00   5.8760000000000001e-01   7.6999999999999999e-02   2.6540000000000002e-01
  -4.4080000000000003e-01  -2.1999999999999999e-02  -6.8630000000000002e-01   5.0600000000000001e-01  -4.7600000000000003e-02  -1.2720000000000001e-01   1.4427000000000001e+00   1.5559999999999999e-01   2.6989000000000001e+00   5.8760000000000001e-01   1.1550000000000001e-01   2.2559999999999999e-01
  -6.3919999999999999e-01   1.5390000000000001e-01   8.5800000000000001e-02   3.9140000000000003e-01  -9.5200000000000007e-02  -1.0090000000000000e-01   1.4871000000000001e+00   2.0010000000000000e-01   3.2212000000000001e+00   5.1049999999999995e-01   1.5400000000000000e-01   2.5209999999999999e-01
  -4.8490000000000000e-01  -1.9789999999999999e-01  -4.2890000000000000e-01   4.7739999999999999e-01   4.7600000000000003e-02  -3.9500000000000000e-02   1.4871000000000001e+00   2.6679999999999998e-01   3.2212000000000001e+00   5.1049999999999995e-01   1.2509999999999999e-01   2.5659999999999999e-01
  -3.3060000000000000e-01  -1.5390000000000001e-01   4.2890000000000000e-01   4.2009999999999997e-01  -2.3790000000000000e-01  -5.2600000000000001e-02   1.3761000000000001e+00   4.0020000000000000e-01   2.5247000000000002e+00   5.6830000000000003e-01   1.5400000000000000e-01   2.4329999999999999e-01
  -5.5110000000000003e-01  -1.0990000000000000e-01   2.5740000000000002e-01   4.9650000000000000e-01  -1.2370000000000000e-01  -9.2100000000000001e-02   1.4649000000000001e+00   2.4460000000000001e-01   2.7858999999999998e+00   4.7199999999999998e-01   3.8500000000000000e-02   2.3000000000000001e-01
  -1.7630000000000001e-01  -2.8580000000000000e-01  -6.0050000000000003e-01   4.2959999999999998e-01  -1.1420000000000000e-01  -1.1400000000000000e-01   1.3761000000000001e+00   1.3339999999999999e-01   2.6118000000000001e+00   4.3350000000000000e-01   8.6599999999999996e-02   2.6100000000000001e-01
  -3.7469999999999998e-01  -2.6379999999999998e-01   0.0000000000000000e+00   4.1049999999999998e-01  -1.9030000000000000e-01  -8.7700000000000000e-02   1.3983000000000001e+00   3.5580000000000001e-01   2.6989000000000001e+00   6.1650000000000005e-01   1.0580000000000001e-01   2.3440000000000000e-01
  -4.1880000000000001e-01  -6.6000000000000003e-02   4.2890000000000000e-01   4.2959999999999998e-01  -1.1420000000000000e-01  -5.7000000000000002e-02   1.3539000000000001e+00   2.2239999999999999e-01   2.6989000000000001e+00   4.7199999999999998e-01   1.6360000000000000e-01   2.6100000000000001e-01
  -5.0700000000000001e-01   4.3999999999999997e-02  -2.5740000000000002e-01   4.0100000000000002e-01  -2.3790000000000000e-01  -5.7000000000000002e-02   1.5093000000000001e+00   2.6679999999999998e-01   2.8730000000000002e+00   5.6830000000000003e-01   1.4430000000000001e-01   2.1679999999999999e-01
  -4.1880000000000001e-01  -1.0990000000000000e-01  -1.7160000000000000e-01   4.7739999999999999e-01  -1.7130000000000001e-01  -7.8899999999999998e-02   1.3539000000000001e+00   3.5580000000000001e-01   2.6989000000000001e+00   4.5269999999999999e-01   1.7319999999999999e-01   2.1679999999999999e-01
  -4.4080000000000003e-01  -1.3189999999999999e-01   5.1470000000000005e-01   4.7739999999999999e-01  -4.7600000000000003e-02  -8.7700000000000000e-02   1.5093000000000001e+00   1.3339999999999999e-01   3.2212000000000001e+00   5.9719999999999995e-01   1.9239999999999999e-01   3.0080000000000001e-01
  -4.1880000000000001e-01  -1.3189999999999999e-01   6.0050000000000003e-01   4.5829999999999999e-01  -1.2370000000000000e-01  -5.2600000000000001e-02   1.3983000000000001e+00   2.2239999999999999e-01   3.3953000000000002e+00   4.7199999999999998e-01   2.1170000000000000e-01   2.8310000000000002e-01
  -5.0700000000000001e-01  -1.0990000000000000e-01  -7.7210000000000001e-01   4.2009999999999997e-01  -8.5599999999999996e-02  -7.8899999999999998e-02   1.4871000000000001e+00   2.8910000000000002e-01   2.9600000000000000e+00   4.6239999999999998e-01   1.2509999999999999e-01   2.5659999999999999e-01
  -3.3060000000000000e-01  -1.5390000000000001e-01   4.2890000000000000e-01   4.8690000000000000e-01  -7.6100000000000001e-02  -5.7000000000000002e-02   1.3539000000000001e+00   1.7790000000000000e-01   2.0893999999999999e+00   4.6239999999999998e-01   1.9239999999999999e-01   2.4770000000000000e-01
  -3.7469999999999998e-01  -1.5390000000000001e-01  -3.4310000000000002e-01   4.3919999999999998e-01  -7.6100000000000001e-02  -8.3299999999999999e-02   1.3539000000000001e+00   2.8910000000000002e-01   2.7858999999999998e+00   5.1049999999999995e-01   7.6999999999999999e-02   2.6979999999999998e-01
  -5.0700000000000001e-01   8.7900000000000006e-02   2.5740000000000002e-01   2.5779999999999997e-01  -6.6600000000000006e-02  -9.6500000000000002e-02   1.2650999999999999e+00   1.7790000000000000e-01   2.3506000000000000e+00   5.2020000000000000e-01   9.6199999999999994e-02   2.7870000000000000e-01
  -1.7630000000000001e-01  -4.3999999999999997e-02   6.8630000000000002e-01   3.4370000000000001e-01  -1.9000000000000000e-02  -7.0199999999999999e-02   1.3539000000000001e+00   3.5580000000000001e-01   2.6989000000000001e+00   4.9130000000000001e-01   2.1170000000000000e-01   2.3000000000000001e-01
  -4.4080000000000003e-01   1.7590000000000000e-01   0.0000000000000000e+00   4.0100000000000002e-01  -9.4999999999999998e-03  -8.7700000000000000e-02   1.4871000000000001e+00   3.3350000000000002e-01   3.1341999999999999e+00   3.9489999999999997e-01   5.7700000000000001e-02   2.5659999999999999e-01
  -4.1880000000000001e-01  -2.6379999999999998e-01   2.5740000000000002e-01   4.5829999999999999e-01  -6.6600000000000006e-02  -3.0700000000000002e-02   1.3761000000000001e+00   4.2249999999999999e-01   2.4377000000000000e+00   4.9130000000000001e-01   1.2509999999999999e-01   2.6100000000000001e-01
  -4.4080000000000003e-01  -6.6000000000000003e-02   8.5800000000000001e-02   4.2009999999999997e-01  -3.8100000000000002e-02  -6.5799999999999997e-02   1.4649000000000001e+00   2.2239999999999999e-01   3.1341999999999999e+00   5.0090000000000001e-01   6.7400000000000002e-02   2.0790000000000000e-01
  -4.4080000000000003e-01  -6.6000000000000003e-02   7.7210000000000001e-01   4.5829999999999999e-01   0.0000000000000000e+00  -9.2100000000000001e-02   1.3761000000000001e+00   2.2239999999999999e-01   2.6118000000000001e+00   5.8760000000000001e-01   1.1550000000000001e-01   2.3890000000000000e-01
  -4.4080000000000003e-01  -8.7900000000000006e-02   3.4310000000000002e-01   4.1049999999999998e-01  -2.1890000000000001e-01  -4.8200000000000000e-02   1.3983000000000001e+00   2.8910000000000002e-01   2.9600000000000000e+00   5.2020000000000000e-01   1.6360000000000000e-01   2.4329999999999999e-01
  -5.0700000000000001e-01   4.3999999999999997e-02   8.5800000000000001e-02   4.2009999999999997e-01  -1.0470000000000000e-01  -4.8200000000000000e-02   1.6424000000000001e+00   4.4469999999999998e-01   3.6564999999999999e+00   5.5869999999999997e-01   1.4430000000000001e-01   2.6540000000000002e-01
  -3.5270000000000001e-01  -2.1999999999999999e-02  -4.2890000000000000e-01   4.5829999999999999e-01  -1.4269999999999999e-01  -7.0199999999999999e-02   1.3539000000000001e+00   1.5559999999999999e-01   3.1341999999999999e+00   4.9130000000000001e-01   1.7319999999999999e-01   2.8749999999999998e-01
  -4.1880000000000001e-01   6.6000000000000003e-02   8.5780000000000001e-01   4.3919999999999998e-01  -2.8500000000000001e-02  -2.1899999999999999e-02   1.4649000000000001e+00   1.3339999999999999e-01   2.5247000000000002e+00   5.4910000000000003e-01   8.6599999999999996e-02   2.8749999999999998e-01
  -3.5270000000000001e-01  -3.2979999999999998e-01   6.8630000000000002e-01   4.6779999999999999e-01  -1.0470000000000000e-01  -3.5099999999999999e-02   1.2873000000000001e+00   1.1119999999999999e-01   3.2212000000000001e+00   5.0090000000000001e-01   1.4430000000000001e-01   2.6540000000000002e-01
  -3.3060000000000000e-01  -1.7590000000000000e-01  -3.4310000000000002e-01   5.1559999999999995e-01   9.4999999999999998e-03  -9.2100000000000001e-02   1.2873000000000001e+00   3.7800000000000000e-01   2.8730000000000002e+00   4.5269999999999999e-01   1.1550000000000001e-01   2.4329999999999999e-01
  -4.4080000000000003e-01  -2.1980000000000000e-01   1.7160000000000000e-01   3.9140000000000003e-01  -8.5599999999999996e-02  -8.3299999999999999e-02   1.3539000000000001e+00   2.8910000000000002e-01   2.6989000000000001e+00   4.9130000000000001e-01   1.0580000000000001e-01   2.1229999999999999e-01
  -4.1880000000000001e-01   4.3999999999999997e-02  -4.2890000000000000e-01   4.1049999999999998e-01  -1.5229999999999999e-01  -9.2100000000000001e-02   1.4205000000000001e+00   3.5580000000000001e-01   2.2635999999999998e+00   5.2980000000000005e-01   1.3469999999999999e-01   2.3890000000000000e-01
  -4.4080000000000003e-01  -1.0990000000000000e-01  -4.2890000000000000e-01   4.3919999999999998e-01  -9.5200000000000007e-02  -4.3900000000000002e-02   1.4871000000000001e+00   1.3339999999999999e-01   2.4377000000000000e+00   5.8760000000000001e-01   1.5400000000000000e-01   2.4770000000000000e-01
  -2.6450000000000001e-01   2.1999999999999999e-02  -1.7160000000000000e-01   5.1559999999999995e-01  -1.4269999999999999e-01  -8.7700000000000000e-02   1.4205000000000001e+00   2.4460000000000001e-01   1.8283000000000000e+00   5.6830000000000003e-01   2.2130000000000000e-01   2.2559999999999999e-01
  -3.7469999999999998e-01   1.0990000000000000e-01  -3.4310000000000002e-01   4.2009999999999997e-01   9.4999999999999998e-03  -7.0199999999999999e-02   1.3095000000000001e+00   2.6679999999999998e-01   3.3083000000000000e+00   5.1049999999999995e-01   1.3469999999999999e-01   2.2120000000000001e-01
  -2.2040000000000001e-01   1.3189999999999999e-01   0.0000000000000000e+00   4.9650000000000000e-01  -1.0470000000000000e-01  -5.2600000000000001e-02   1.1540999999999999e+00   3.1130000000000002e-01   3.2212000000000001e+00   5.0090000000000001e-01   2.8899999999999999e-02   2.7429999999999999e-01
  -6.3919999999999999e-01  -6.6000000000000003e-02   3.4310000000000002e-01   4.0100000000000002e-01  -9.4999999999999998e-03  -8.8000000000000005e-03   1.4649000000000001e+00   3.5580000000000001e-01   2.3506000000000000e+00   5.4910000000000003e-01   1.3469999999999999e-01   2.7870000000000000e-01
  -3.0859999999999999e-01   1.0990000000000000e-01   2.5740000000000002e-01   4.3919999999999998e-01  -1.0470000000000000e-01  -7.8899999999999998e-02   1.3539000000000001e+00   2.2239999999999999e-01   2.6989000000000001e+00   6.1650000000000005e-01   7.6999999999999999e-02   2.8310000000000002e-01
  -2.4249999999999999e-01  -2.1999999999999999e-02   8.5800000000000001e-02   3.7240000000000001e-01  -1.4269999999999999e-01  -9.2100000000000001e-02   1.5536000000000001e+00   2.2200000000000001e-02   3.6564999999999999e+00   5.6830000000000003e-01   6.7400000000000002e-02   2.5659999999999999e-01
  -3.9679999999999999e-01  -8.7900000000000006e-02  -1.1152000000000000e+00   5.1559999999999995e-01  -1.7130000000000001e-01  -2.1899999999999999e-02   1.1762999999999999e+00   3.7800000000000000e-01   2.8730000000000002e+00   5.1049999999999995e-01   6.7400000000000002e-02   2.6100000000000001e-01
  -3.7469999999999998e-01   4.3999999999999997e-02   0.0000000000000000e+00   4.7739999999999999e-01  -1.6180000000000000e-01  -5.7000000000000002e-02   1.4205000000000001e+00   4.2249999999999999e-01   3.6564999999999999e+00   4.2380000000000001e-01   1.0580000000000001e-01   2.3000000000000001e-01
  -3.7469999999999998e-01   4.3999999999999997e-02  -8.5780000000000001e-01   4.1049999999999998e-01  -9.5200000000000007e-02  -6.1400000000000003e-02   1.2873000000000001e+00   1.7790000000000000e-01   2.9600000000000000e+00   5.5869999999999997e-01   1.8279999999999999e-01   2.4329999999999999e-01
  -4.1880000000000001e-01  -8.7900000000000006e-02  -5.1470000000000005e-01   4.1049999999999998e-01  -1.4269999999999999e-01  -8.7700000000000000e-02   1.5536000000000001e+00   3.5580000000000001e-01   3.3953000000000002e+00   4.5269999999999999e-01   1.4430000000000001e-01   2.7429999999999999e-01
  -5.0700000000000001e-01  -2.1980000000000000e-01   7.7210000000000001e-01   5.2510000000000001e-01  -4.7600000000000003e-02  -7.8899999999999998e-02   1.4871000000000001e+00   2.0010000000000000e-01   2.8730000000000002e+00   4.9130000000000001e-01   1.8279999999999999e-01   2.1229999999999999e-01
  -4.4080000000000003e-01  -8.7900000000000006e-02   0.0000000000000000e+00   3.7240000000000001e-01  -3.8100000000000002e-02  -1.1400000000000000e-01   1.4205000000000001e+00   1.3339999999999999e-01   2.9600000000000000e+00   5.5869999999999997e-01   1.3469999999999999e-01   2.3440000000000000e-01
  -4.6289999999999998e-01   8.7900000000000006e-02   5.1470000000000005e-01   4.2959999999999998e-01  -8.5599999999999996e-02  -3.0700000000000002e-02   1.5536000000000001e+00   2.6679999999999998e-01   3.3083000000000000e+00   5.2980000000000005e-01   1.4430000000000001e-01   2.6540000000000002e-01
  -3.0859999999999999e-01   4.3999999999999997e-02  -2.5740000000000002e-01   4.6779999999999999e-01  -7.6100000000000001e-02  -7.0199999999999999e-02   1.1762999999999999e+00   2.8910000000000002e-01   2.8730000000000002e+00   4.7199999999999998e-01   5.7700000000000001e-02   2.6540000000000002e-01
  -3.0859999999999999e-01   2.1999999999999999e-02   8.5800000000000001e-02   3.9140000000000003e-01  -1.3320000000000001e-01  -5.2600000000000001e-02   1.3983000000000001e+00   3.3350000000000002e-01   2.4377000000000000e+00   4.5269999999999999e-01   1.0580000000000001e-01   2.6540000000000002e-01
  -4.1880000000000001e-01   2.1999999999999999e-02  -8.5800000000000001e-02   4.5829999999999999e-01  -9.4999999999999998e-03  -7.8899999999999998e-02   1.5093000000000001e+00   3.7800000000000000e-01   2.4377000000000000e+00   5.0090000000000001e-01  -2.8899999999999999e-02   2.6540000000000002e-01
  -3.3060000000000000e-01  -2.1999999999999999e-02  -1.7160000000000000e-01   4.2009999999999997e-01  -2.0930000000000001e-01  -8.7700000000000000e-02   1.2873000000000001e+00   1.5559999999999999e-01   3.2212000000000001e+00   5.3939999999999999e-01   1.9239999999999999e-01   3.0080000000000001e-01
  -3.7469999999999998e-01  -1.0990000000000000e-01  -8.5800000000000001e-02   2.8639999999999999e-01  -1.2370000000000000e-01  -3.5099999999999999e-02   1.2428999999999999e+00   1.3339999999999999e-01   2.6118000000000001e+00   4.5269999999999999e-01   1.5400000000000000e-01   2.1679999999999999e-01
  -4.6289999999999998e-01  -2.1999999999999999e-02  -1.0294000000000001e+00   2.5779999999999997e-01  -1.1420000000000000e-01  -8.3299999999999999e-02   1.2650999999999999e+00   3.3350000000000002e-01   3.3953000000000002e+00   5.2980000000000005e-01   1.9239999999999999e-01   2.3440000000000000e-01
  -5.9509999999999996e-01  -2.1980000000000000e-01  -2.5740000000000002e-01   4.1049999999999998e-01  -1.0470000000000000e-01  -7.4499999999999997e-02   1.3983000000000001e+00   3.1130000000000002e-01   2.7858999999999998e+00   4.9130000000000001e-01   1.2509999999999999e-01   2.3000000000000001e-01
  -4.8490000000000000e-01   6.6000000000000003e-02  -1.7160000000000000e-01   3.7240000000000001e-01  -5.7099999999999998e-02  -6.1400000000000003e-02   1.5093000000000001e+00   2.6679999999999998e-01   2.6989000000000001e+00   5.5869999999999997e-01   7.6999999999999999e-02   2.2559999999999999e-01
  -5.5110000000000003e-01   1.7590000000000000e-01  -7.7210000000000001e-01   5.4420000000000002e-01  -1.5229999999999999e-01  -8.7700000000000000e-02   1.6202000000000001e+00   2.2239999999999999e-01   3.5695000000000001e+00   5.3939999999999999e-01   1.1550000000000001e-01   2.0349999999999999e-01
  -5.2900000000000003e-01  -1.5390000000000001e-01  -4.2890000000000000e-01   4.0100000000000002e-01   5.7099999999999998e-02  -6.5799999999999997e-02   1.6202000000000001e+00   3.3350000000000002e-01   3.3083000000000000e+00   5.1049999999999995e-01   8.6599999999999996e-02   2.4770000000000000e-01
  -3.0859999999999999e-01  -1.9789999999999999e-01   1.7160000000000000e-01   5.0600000000000001e-01  -3.8100000000000002e-02  -9.6500000000000002e-02   1.7090000000000001e+00   8.8900000000000007e-02   2.6118000000000001e+00   5.1049999999999995e-01   9.6199999999999994e-02   2.4329999999999999e-01
  -3.5270000000000001e-01  -1.5390000000000001e-01  -2.5740000000000002e-01   3.5330000000000000e-01  -8.5599999999999996e-02  -6.5799999999999997e-02   1.3095000000000001e+00   4.0020000000000000e-01   2.2635999999999998e+00   6.0690000000000000e-01   1.1550000000000001e-01   2.6100000000000001e-01
  -4.4080000000000003e-01  -2.4179999999999999e-01  -8.5800000000000001e-02   4.4869999999999999e-01  -1.4269999999999999e-01  -1.1840000000000001e-01   1.5536000000000001e+00  -4.4499999999999998e-02   3.5695000000000001e+00   4.2380000000000001e-01   1.1550000000000001e-01   2.3890000000000000e-01
  -5.5110000000000003e-01  -1.0990000000000000e-01  -1.7160000000000000e-01   5.0600000000000001e-01  -9.5200000000000007e-02   0.0000000000000000e+00   1.4427000000000001e+00   3.1130000000000002e-01   2.9600000000000000e+00   4.9130000000000001e-01   9.6199999999999994e-02   2.8749999999999998e-01
  -5.2900000000000003e-01  -2.4179999999999999e-01  -3.4310000000000002e-01   4.4869999999999999e-01  -1.5229999999999999e-01  -5.2600000000000001e-02   1.2428999999999999e+00   3.5580000000000001e-01   2.6118000000000001e+00   4.3350000000000000e-01   1.4430000000000001e-01   2.3440000000000000e-01
  -3.7469999999999998e-01  -2.1999999999999999e-02  -4.2890000000000000e-01   4.1049999999999998e-01  -1.8079999999999999e-01  -6.5799999999999997e-02   1.4427000000000001e+00   1.3339999999999999e-01   2.6118000000000001e+00   5.6830000000000003e-01   1.7319999999999999e-01   1.8140000000000001e-01
  -5.9509999999999996e-01  -4.3999999999999997e-02  -5.1470000000000005e-01   4.2959999999999998e-01  -1.1420000000000000e-01  -8.3299999999999999e-02   1.4205000000000001e+00   3.3350000000000002e-01   2.6118000000000001e+00   5.4910000000000003e-01   6.7400000000000002e-02   2.0790000000000000e-01
  -2.8649999999999998e-01   4.3999999999999997e-02  -3.4310000000000002e-01   4.3919999999999998e-01   1.9000000000000000e-02  -9.6500000000000002e-02   1.5315000000000001e+00   3.1130000000000002e-01   2.6118000000000001e+00   4.6239999999999998e-01   1.4430000000000001e-01   2.4770000000000000e-01
  -3.0859999999999999e-01  -2.1999999999999999e-02   2.5740000000000002e-01   4.4869999999999999e-01  -1.5229999999999999e-01  -5.2600000000000001e-02   1.4649000000000001e+00   2.0010000000000000e-01   2.6989000000000001e+00   5.2020000000000000e-01   2.2130000000000000e-01   2.4770000000000000e-01
  -4.6289999999999998e-01  -1.0990000000000000e-01   4.2890000000000000e-01   5.5379999999999996e-01  -7.6100000000000001e-02  -2.6300000000000000e-02   1.5315000000000001e+00   1.7790000000000000e-01   2.8730000000000002e+00   5.1049999999999995e-01   1.2509999999999999e-01   2.3000000000000001e-01
  -5.2900000000000003e-01  -6.6000000000000003e-02   8.5780000000000001e-01   4.6779999999999999e-01  -1.1420000000000000e-01  -7.0199999999999999e-02   1.3095000000000001e+00   3.1130000000000002e-01   2.9600000000000000e+00   5.3939999999999999e-01   3.8500000000000000e-02   2.6100000000000001e-01
  -2.8649999999999998e-01  -1.5390000000000001e-01   8.5800000000000001e-02   4.5829999999999999e-01  -8.5599999999999996e-02  -6.5799999999999997e-02   1.4871000000000001e+00   2.6679999999999998e-01   3.0470999999999999e+00   4.9130000000000001e-01   1.7319999999999999e-01   2.3440000000000000e-01
  -5.7310000000000005e-01   8.7900000000000006e-02  -4.2890000000000000e-01   5.7279999999999998e-01  -5.7099999999999998e-02  -8.3299999999999999e-02   1.3095000000000001e+00   1.3339999999999999e-01   3.2212000000000001e+00   4.7199999999999998e-01   5.7700000000000001e-02   2.9189999999999999e-01
  -4.8490000000000000e-01  -1.0990000000000000e-01   5.1470000000000005e-01   4.5829999999999999e-01  -1.2370000000000000e-01  -4.8200000000000000e-02   1.3761000000000001e+00   2.0010000000000000e-01   2.8730000000000002e+00   6.2609999999999999e-01   1.0580000000000001e-01   2.2120000000000001e-01
  -5.9509999999999996e-01  -1.7590000000000000e-01   4.2890000000000000e-01   4.4869999999999999e-01  -2.3790000000000000e-01  -4.8200000000000000e-02   1.4205000000000001e+00   1.3339999999999999e-01   2.5247000000000002e+00   5.8760000000000001e-01   1.9199999999999998e-02   2.8749999999999998e-01
  -1.5429999999999999e-01  -3.5170000000000001e-01  -4.2890000000000000e-01   4.1049999999999998e-01  -8.5599999999999996e-02  -9.6500000000000002e-02   1.5536000000000001e+00   4.4469999999999998e-01   2.1764999999999999e+00   4.9130000000000001e-01   1.2509999999999999e-01   2.7870000000000000e-01
  -4.6289999999999998e-01  -1.7590000000000000e-01   6.0050000000000003e-01   5.4420000000000002e-01  -9.5200000000000007e-02  -1.2720000000000001e-01   1.4649000000000001e+00   2.0010000000000000e-01   2.9600000000000000e+00   5.2980000000000005e-01   1.5400000000000000e-01   2.5659999999999999e-01
  -4.6289999999999998e-01  -6.6000000000000003e-02   3.4310000000000002e-01   4.3919999999999998e-01   3.8100000000000002e-02  -6.5799999999999997e-02   1.5536000000000001e+00   2.8910000000000002e-01   2.6989000000000001e+00   5.2980000000000005e-01   2.3089999999999999e-01   2.4329999999999999e-01
  -3.7469999999999998e-01   0.0000000000000000e+00  -1.7160000000000000e-01   5.0600000000000001e-01  -1.0470000000000000e-01  -5.2600000000000001e-02   1.3761000000000001e+00   8.8900000000000007e-02   3.2212000000000001e+00   5.2980000000000005e-01   8.6599999999999996e-02   2.8310000000000002e-01
  -4.1880000000000001e-01  -8.7900000000000006e-02   4.2890000000000000e-01   4.7739999999999999e-01  -9.5200000000000007e-02  -8.3299999999999999e-02   1.3761000000000001e+00   1.7790000000000000e-01   2.0024000000000002e+00   5.5869999999999997e-01   1.3469999999999999e-01   2.3000000000000001e-01
  -3.7469999999999998e-01  -4.3999999999999997e-02  -1.7160000000000000e-01   5.1559999999999995e-01  -1.2370000000000000e-01  -3.0700000000000002e-02   1.4427000000000001e+00   2.0010000000000000e-01   3.0470999999999999e+00   5.4910000000000003e-01   5.7700000000000001e-02   2.6100000000000001e-01
  -4.1880000000000001e-01  -6.6000000000000003e-02  -8.5800000000000001e-02   3.4370000000000001e-01  -1.3320000000000001e-01  -3.0700000000000002e-02   1.3317000000000001e+00   1.7790000000000000e-01   2.6118000000000001e+00   5.2980000000000005e-01   1.0580000000000001e-01   2.8749999999999998e-01
  -5.7310000000000005e-01  -1.0990000000000000e-01   2.5740000000000002e-01   4.8690000000000000e-01  -6.6600000000000006e-02  -8.3299999999999999e-02   1.3317000000000001e+00   3.1130000000000002e-01   3.3083000000000000e+00   5.9719999999999995e-01   1.3469999999999999e-01   2.6540000000000002e-01
  -3.7469999999999998e-01  -1.7590000000000000e-01   2.5740000000000002e-01   4.3919999999999998e-01  -1.2370000000000000e-01  -5.7000000000000002e-02   1.5315000000000001e+00   3.3350000000000002e-01   2.7858999999999998e+00   4.7199999999999998e-01   1.1550000000000001e-01   2.7870000000000000e-01
  -4.1880000000000001e-01  -1.0990000000000000e-01  -6.0050000000000003e-01   4.1049999999999998e-01  -1.5229999999999999e-01  -3.5099999999999999e-02   1.3095000000000001e+00   3.1130000000000002e-01   2.4377000000000000e+00   5.5869999999999997e-01   8.6599999999999996e-02   2.7429999999999999e-01
  -3.7469999999999998e-01  -1.3189999999999999e-01  -2.5740000000000002e-01   3.6280000000000001e-01  -1.6180000000000000e-01  -4.8200000000000000e-02   1.4205000000000001e+00   3.1130000000000002e-01   3.1341999999999999e+00   5.1049999999999995e-01   1.5400000000000000e-01   2.7870000000000000e-01
  -2.4249999999999999e-01   6.6000000000000003e-02   5.1470000000000005e-01   4.0100000000000002e-01  -2.8500000000000001e-02  -7.8899999999999998e-02   1.3983000000000001e+00   1.3339999999999999e-01   2.7858999999999998e+00   4.7199999999999998e-01   1.3469999999999999e-01   2.8749999999999998e-01
  -4.6289999999999998e-01   0.0000000000000000e+00  -5.1470000000000005e-01   4.0100000000000002e-01  -4.7600000000000003e-02  -4.8200000000000000e-02   1.3761000000000001e+00   2.0010000000000000e-01   2.6989000000000001e+00   4.7199999999999998e-01   1.1550000000000001e-01   2.4770000000000000e-01
  -4.4080000000000003e-01  -4.3999999999999997e-02   0.0000000000000000e+00   4.3919999999999998e-01  -3.8100000000000002e-02  -6.5799999999999997e-02   1.2206999999999999e+00   2.6679999999999998e-01   2.6989000000000001e+00   4.4309999999999999e-01   1.0580000000000001e-01   2.6100000000000001e-01
  -4.6289999999999998e-01   6.6000000000000003e-02   3.4310000000000002e-01   5.6330000000000002e-01  -4.7600000000000003e-02  -7.0199999999999999e-02   1.3317000000000001e+00   1.5559999999999999e-01   2.7858999999999998e+00   5.4910000000000003e-01   3.8500000000000000e-02   2.4770000000000000e-01
  -3.5270000000000001e-01   2.1999999999999999e-02  -8.5800000000000001e-02   4.6779999999999999e-01  -9.4999999999999998e-03  -1.0090000000000000e-01   1.3983000000000001e+00   5.1139999999999997e-01   2.7858999999999998e+00   5.3939999999999999e-01   2.8899999999999999e-02   2.3890000000000000e-01
  -2.4249999999999999e-01  -2.1980000000000000e-01  -4.2890000000000000e-01   4.2959999999999998e-01  -1.0470000000000000e-01  -2.6300000000000000e-02   1.4427000000000001e+00   1.1119999999999999e-01   3.4824000000000002e+00   5.6830000000000003e-01   1.3469999999999999e-01   2.5209999999999999e-01
  -4.4080000000000003e-01  -1.3189999999999999e-01  -2.5740000000000002e-01   4.0100000000000002e-01  -6.6600000000000006e-02  -9.2100000000000001e-02   1.5536000000000001e+00   1.3339999999999999e-01   2.7858999999999998e+00   5.2020000000000000e-01   1.8279999999999999e-01   2.0349999999999999e-01
  -5.5110000000000003e-01  -1.0990000000000000e-01  -1.7160000000000000e-01   4.1049999999999998e-01   9.4999999999999998e-03  -9.2100000000000001e-02   1.5315000000000001e+00   2.6679999999999998e-01   2.3506000000000000e+00   4.7199999999999998e-01   1.6360000000000000e-01   3.1409999999999999e-01
  -5.7310000000000005e-01   0.0000000000000000e+00   3.4310000000000002e-01   4.1049999999999998e-01  -9.5200000000000007e-02  -7.4499999999999997e-02   1.4205000000000001e+00   8.8900000000000007e-02   3.3083000000000000e+00   4.2380000000000001e-01   1.0580000000000001e-01   2.4329999999999999e-01
  -5.9509999999999996e-01  -1.9789999999999999e-01  -8.5800000000000001e-02   4.2959999999999998e-01  -1.0470000000000000e-01  -7.8899999999999998e-02   1.3539000000000001e+00   4.0020000000000000e-01   1.8283000000000000e+00   5.4910000000000003e-01   9.6199999999999994e-02   2.1229999999999999e-01
  -4.4080000000000003e-01   0.0000000000000000e+00  -1.7160000000000000e-01   4.8690000000000000e-01  -7.6100000000000001e-02  -2.1899999999999999e-02   1.3761000000000001e+00   1.1119999999999999e-01   3.0470999999999999e+00   4.3350000000000000e-01   1.3469999999999999e-01   2.1679999999999999e-01
  -4.6289999999999998e-01   6.6000000000000003e-02  -1.0294000000000001e+00   5.3469999999999995e-01  -1.9030000000000000e-01  -3.9500000000000000e-02   1.5536000000000001e+00   2.6679999999999998e-01   2.9600000000000000e+00   4.8159999999999997e-01   2.2130000000000000e-01   2.5659999999999999e-01
  -6.3919999999999999e-01  -8.7900000000000006e-02  -8.5780000000000001e-01   4.8690000000000000e-01  -9.5200000000000007e-02  -6.1400000000000003e-02   1.2873000000000001e+00   2.0010000000000000e-01   3.3083000000000000e+00   4.9130000000000001e-01   7.6999999999999999e-02   2.2120000000000001e-01
  -3.3060000000000000e-01   0.0000000000000000e+00   8.5800000000000001e-02   4.7739999999999999e-01  -3.8100000000000002e-02  -1.0520000000000000e-01   1.3539000000000001e+00   1.5559999999999999e-01   3.1341999999999999e+00   5.1049999999999995e-01   1.2509999999999999e-01   2.3890000000000000e-01
  -4.1880000000000001e-01   0.0000000000000000e+00  -2.5740000000000002e-01   5.5379999999999996e-01  -1.0470000000000000e-01  -4.3900000000000002e-02   1.3761000000000001e+00   3.3350000000000002e-01   2.6989000000000001e+00   4.8159999999999997e-01   1.5400000000000000e-01   2.6540000000000002e-01
  -5.9509999999999996e-01  -1.9789999999999999e-01   8.5800000000000001e-02   5.1559999999999995e-01  -7.6100000000000001e-02  -5.2600000000000001e-02   1.4427000000000001e+00   3.3350000000000002e-01   2.8730000000000002e+00   5.3939999999999999e-01   1.9239999999999999e-01   2.3440000000000000e-01
  -2.6450000000000001e-01   2.1999999999999999e-02  -8.5800000000000001e-02   4.3919999999999998e-01  -1.4269999999999999e-01  -3.0700000000000002e-02   1.1984999999999999e+00   4.0020000000000000e-01   2.4377000000000000e+00   5.1049999999999995e-01   8.6599999999999996e-02   2.6100000000000001e-01
  -4.6289999999999998e-01  -1.5390000000000001e-01   8.5800000000000001e-02   3.7240000000000001e-01  -9.4999999999999998e-03  -1.3589999999999999e-01   1.3983000000000001e+00   8.8900000000000007e-02   2.7858999999999998e+00   4.7199999999999998e-01   6.7400000000000002e-02   2.6540000000000002e-01
  -4.8490000000000000e-01   4.3999999999999997e-02  -2.5740000000000002e-01   3.8190000000000002e-01  -2.1890000000000001e-01  -7.0199999999999999e-02   1.4871000000000001e+00   3.7800000000000000e-01   2.8730000000000002e+00   5.1049999999999995e-01   1.7319999999999999e-01   2.3000000000000001e-01
  -2.6450000000000001e-01  -2.8580000000000000e-01  -2.5740000000000002e-01   3.9140000000000003e-01  -8.5599999999999996e-02  -6.5799999999999997e-02   1.4205000000000001e+00   1.5559999999999999e-01   3.3083000000000000e+00   5.0090000000000001e-01   9.6199999999999994e-02   2.5659999999999999e-01
  -4.6289999999999998e-01   4.3999999999999997e-02   1.7160000000000000e-01   4.7739999999999999e-01  -1.0470000000000000e-01  -8.3299999999999999e-02   1.3539000000000001e+00   3.5580000000000001e-01   2.9600000000000000e+00   4.7199999999999998e-01   1.3469999999999999e-01   2.5209999999999999e-01
  -5.0700000000000001e-01  -6.6000000000000003e-02   5.1470000000000005e-01   4.7739999999999999e-01  -9.5200000000000007e-02  -6.5799999999999997e-02   1.2873000000000001e+00   3.1130000000000002e-01   2.8730000000000002e+00   5.3939999999999999e-01   1.8279999999999999e-01   2.2120000000000001e-01
  -3.9679999999999999e-01   2.1999999999999999e-02  -1.7160000000000000e-01   3.8190000000000002e-01  -1.0470000000000000e-01  -6.5799999999999997e-02   1.4205000000000001e+00   2.2239999999999999e-01   3.2212000000000001e+00   4.8159999999999997e-01   1.2509999999999999e-01   2.1679999999999999e-01
  -4.4080000000000003e-01   2.1999999999999999e-02  -1.7160000000000000e-01   4.8690000000000000e-01  -9.5200000000000007e-02  -5.2600000000000001e-02   1.3983000000000001e+00   2.2239999999999999e-01   3.3953000000000002e+00   5.3939999999999999e-01   1.1550000000000001e-01   2.4329999999999999e-01
  -3.0859999999999999e-01   0.0000000000000000e+00   8.5780000000000001e-01   4.8690000000000000e-01  -6.6600000000000006e-02  -8.3299999999999999e-02   1.3095000000000001e+00   1.3339999999999999e-01   2.4377000000000000e+00   4.7199999999999998e-01   1.3469999999999999e-01   2.5659999999999999e-01
  -3.9679999999999999e-01  -2.4179999999999999e-01   8.5780000000000001e-01   4.2009999999999997e-01  -9.5200000000000007e-02  -6.1400000000000003e-02   1.4205000000000001e+00   1.7790000000000000e-01   2.3506000000000000e+00   5.2980000000000005e-01   2.1170000000000000e-01   1.9910000000000000e-01
  -4.1880000000000001e-01  -2.1999999999999999e-02  -8.5800000000000001e-02   3.8190000000000002e-01  -1.4269999999999999e-01  -7.0199999999999999e-02   1.3761000000000001e+00   8.8900000000000007e-02   2.1764999999999999e+00   5.1049999999999995e-01   1.6360000000000000e-01   2.5659999999999999e-01
  -3.7469999999999998e-01   2.1999999999999999e-02   3.4310000000000002e-01   5.3469999999999995e-01  -7.6100000000000001e-02  -4.8200000000000000e-02   1.3983000000000001e+00   4.2249999999999999e-01   2.6118000000000001e+00   5.3939999999999999e-01   1.3469999999999999e-01   2.4329999999999999e-01
  -3.9679999999999999e-01  -1.5390000000000001e-01  -5.1470000000000005e-01   3.8190000000000002e-01  -9.5200000000000007e-02  -3.0700000000000002e-02   1.4427000000000001e+00   4.2249999999999999e-01   2.6118000000000001e+00   4.8159999999999997e-01   8.6599999999999996e-02   2.6979999999999998e-01
  -3.5270000000000001e-01  -1.3189999999999999e-01   1.7160000000000000e-01   3.6280000000000001e-01  -1.0470000000000000e-01  -3.0700000000000002e-02   1.4649000000000001e+00   2.2239999999999999e-01   3.1341999999999999e+00   4.9130000000000001e-01   1.0580000000000001e-01   2.3000000000000001e-01
  -3.9679999999999999e-01  -1.5390000000000001e-01   9.4359999999999999e-01   4.9650000000000000e-01  -8.5599999999999996e-02  -5.2600000000000001e-02   1.2428999999999999e+00   2.6679999999999998e-01   3.0470999999999999e+00   5.7799999999999996e-01   1.0580000000000001e-01   2.5209999999999999e-01
  -1.9839999999999999e-01  -1.7590000000000000e-01   9.4359999999999999e-01   4.2009999999999997e-01  -2.8500000000000001e-02  -9.2100000000000001e-02   1.2873000000000001e+00   2.0010000000000000e-01   3.3083000000000000e+00   5.1049999999999995e-01   2.2130000000000000e-01   2.6540000000000002e-01
  -3.9679999999999999e-01  -4.3999999999999997e-02  -3.4310000000000002e-01   4.2009999999999997e-01  -1.1420000000000000e-01  -3.5099999999999999e-02   1.5315000000000001e+00   2.6679999999999998e-01   2.6118000000000001e+00   4.6239999999999998e-01   1.0580000000000001e-01   2.3440000000000000e-01
  -4.4080000000000003e-01   0.0000000000000000e+00   1.7160000000000000e-01   5.6330000000000002e-01   0.0000000000000000e+00  -8.3299999999999999e-02   1.3539000000000001e+00   1.5559999999999999e-01   3.0470999999999999e+00   4.8159999999999997e-01   1.8279999999999999e-01   2.5209999999999999e-01
  -4.6289999999999998e-01   2.1999999999999999e-02  -6.8630000000000002e-01   4.4869999999999999e-01  -9.5200000000000007e-02  -4.8200000000000000e-02   1.5536000000000001e+00   2.8910000000000002e-01   3.6564999999999999e+00   5.2020000000000000e-01   7.6999999999999999e-02   2.4770000000000000e-01
  -4.1880000000000001e-01  -1.0990000000000000e-01   7.7210000000000001e-01   3.8190000000000002e-01  -6.6600000000000006e-02  -3.5099999999999999e-02   1.4205000000000001e+00   2.4460000000000001e-01   3.0470999999999999e+00   4.7199999999999998e-01   6.7400000000000002e-02   2.4770000000000000e-01
  -3.7469999999999998e-01  -1.3189999999999999e-01   2.5740000000000002e-01   4.3919999999999998e-01  -2.1890000000000001e-01  -7.8899999999999998e-02   1.3761000000000001e+00   2.2239999999999999e-01   3.3953000000000002e+00   4.8159999999999997e-01   8.6599999999999996e-02   2.6540000000000002e-01
  -3.7469999999999998e-01   6.6000000000000003e-02  -3.4310000000000002e-01   5.2510000000000001e-01  -1.1420000000000000e-01  -8.3299999999999999e-02   1.2873000000000001e+00   4.2249999999999999e-01   2.3506000000000000e+00   5.3939999999999999e-01   9.6199999999999994e-02   2.4770000000000000e-01
  -3.9679999999999999e-01   0.0000000000000000e+00  -4.2890000000000000e-01   4.3919999999999998e-01  -5.7099999999999998e-02  -6.1400000000000003e-02   1.4427000000000001e+00   2.2239999999999999e-01   2.7858999999999998e+00   5.2980000000000005e-01   1.2509999999999999e-01   2.7429999999999999e-01
  -4.6289999999999998e-01  -4.3999999999999997e-02   3.4310000000000002e-01   4.6779999999999999e-01  -9.5200000000000007e-02  -3.5099999999999999e-02   1.3761000000000001e+00   2.0010000000000000e-01   2.9600000000000000e+00   5.6830000000000003e-01   1.2509999999999999e-01   2.5209999999999999e-01
  -4.8490000000000000e-01   1.0990000000000000e-01  -3.4310000000000002e-01   4.7739999999999999e-01  -1.1420000000000000e-01  -1.0090000000000000e-01   1.3539000000000001e+00   4.4469999999999998e-01   3.2212000000000001e+00   4.5269999999999999e-01   1.1550000000000001e-01   2.5209999999999999e-01
  -6.1719999999999997e-01  -4.3999999999999997e-02  -7.7210000000000001e-01   4.2959999999999998e-01  -4.7600000000000003e-02  -8.3299999999999999e-02   1.2428999999999999e+00   3.5580000000000001e-01   2.3506000000000000e+00   4.7199999999999998e-01   1.6360000000000000e-01   2.1229999999999999e-01
  -4.4080000000000003e-01  -4.3999999999999997e-02   6.0050000000000003e-01   4.2009999999999997e-01  -1.8079999999999999e-01  -1.7500000000000002e-02   1.3761000000000001e+00   2.2239999999999999e-01   2.3506000000000000e+00   4.7199999999999998e-01   1.8279999999999999e-01   2.4329999999999999e-01
  -5.0700000000000001e-01  -1.5390000000000001e-01  -2.5740000000000002e-01   4.6779999999999999e-01  -8.5599999999999996e-02  -6.5799999999999997e-02   1.3095000000000001e+00   1.1119999999999999e-01   2.6118000000000001e+00   5.0090000000000001e-01   1.0580000000000001e-01   2.4770000000000000e-01
  -3.7469999999999998e-01  -2.6379999999999998e-01   5.1470000000000005e-01   4.7739999999999999e-01  -6.6600000000000006e-02  -7.8899999999999998e-02   1.4205000000000001e+00   1.3339999999999999e-01   3.1341999999999999e+00   5.4910000000000003e-01   4.8099999999999997e-02   2.3440000000000000e-01
  -3.3060000000000000e-01  -1.0990000000000000e-01  -8.5800000000000001e-02   4.7739999999999999e-01  -1.2370000000000000e-01  -1.0090000000000000e-01   1.2873000000000001e+00   1.3339999999999999e-01   3.0470999999999999e+00   4.6239999999999998e-01   1.3469999999999999e-01   2.4770000000000000e-01
  -3.5270000000000001e-01  -1.3189999999999999e-01   4.2890000000000000e-01   4.6779999999999999e-01  -5.7099999999999998e-02  -1.0090000000000000e-01   1.3317000000000001e+00   1.7790000000000000e-01   2.5247000000000002e+00   5.4910000000000003e-01   5.7700000000000001e-02   2.6100000000000001e-01
  -5.2900000000000003e-01   6.6000000000000003e-02  -1.7160000000000000e-01   4.9650000000000000e-01  -7.6100000000000001e-02  -7.0199999999999999e-02   1.4205000000000001e+00   2.2239999999999999e-01   3.2212000000000001e+00   5.7799999999999996e-01   1.0580000000000001e-01   2.6100000000000001e-01
  -4.8490000000000000e-01   8.7900000000000006e-02  -6.0050000000000003e-01   4.2009999999999997e-01  -1.3320000000000001e-01  -9.6500000000000002e-02   1.2873000000000001e+00   1.3339999999999999e-01   3.0470999999999999e+00   5.8760000000000001e-01   1.0580000000000001e-01   2.5209999999999999e-01
  -5.0700000000000001e-01  -1.7590000000000000e-01   3.4310000000000002e-01   4.3919999999999998e-01  -1.2370000000000000e-01  -8.8000000000000005e-03   1.5093000000000001e+00   4.4469999999999998e-01   3.0470999999999999e+00   4.6239999999999998e-01   1.3469999999999999e-01   2.8749999999999998e-01
  -6.6130000000000000e-01  -1.7590000000000000e-01   0.0000000000000000e+00   4.4869999999999999e-01  -1.2370000000000000e-01  -7.0199999999999999e-02   1.3761000000000001e+00   3.5580000000000001e-01   2.6989000000000001e+00   5.0090000000000001e-01   4.8099999999999997e-02   2.1229999999999999e-01
  -4.6289999999999998e-01   1.5390000000000001e-01  -5.1470000000000005e-01   4.8690000000000000e-01  -1.0470000000000000e-01  -4.8200000000000000e-02   1.3761000000000001e+00   3.7800000000000000e-01   2.9600000000000000e+00   5.5869999999999997e-01   9.6199999999999994e-02   2.4329999999999999e-01
  -4.4080000000000003e-01  -1.7590000000000000e-01  -8.5800000000000001e-02   4.7739999999999999e-01  -1.3320000000000001e-01  -2.6300000000000000e-02   1.4205000000000001e+00   3.3350000000000002e-01   2.9600000000000000e+00   4.8159999999999997e-01   1.7319999999999999e-01   2.7429999999999999e-01
  -2.4249999999999999e-01  -2.4179999999999999e-01   2.5740000000000002e-01   4.3919999999999998e-01  -3.8100000000000002e-02  -4.8200000000000000e-02   1.2650999999999999e+00   6.6699999999999995e-02   3.5695000000000001e+00   4.4309999999999999e-01   1.2509999999999999e-01   2.6100000000000001e-01
  -4.4080000000000003e-01   1.3189999999999999e-01   0.0000000000000000e+00   4.5829999999999999e-01  -3.8100000000000002e-02  -1.1840000000000001e-01   1.3761000000000001e+00   2.0010000000000000e-01   2.8730000000000002e+00   5.1049999999999995e-01   1.3469999999999999e-01   2.4770000000000000e-01
  -4.8490000000000000e-01  -2.1999999999999999e-02  -3.4310000000000002e-01   4.5829999999999999e-01  -1.6180000000000000e-01  -6.5799999999999997e-02   1.4427000000000001e+00   3.3350000000000002e-01   3.5695000000000001e+00   5.2020000000000000e-01   1.8279999999999999e-01   2.3440000000000000e-01
  -3.7469999999999998e-01   1.7590000000000000e-01   5.1470000000000005e-01   4.3919999999999998e-01  -1.0470000000000000e-01  -7.0199999999999999e-02   1.3317000000000001e+00   8.8900000000000007e-02   3.3953000000000002e+00   4.6239999999999998e-01   8.6599999999999996e-02   2.3440000000000000e-01
  -3.3060000000000000e-01  -1.7590000000000000e-01   2.5740000000000002e-01   4.2009999999999997e-01   9.4999999999999998e-03  -6.5799999999999997e-02   1.3761000000000001e+00   1.7790000000000000e-01   3.3083000000000000e+00   4.7199999999999998e-01   1.5400000000000000e-01   2.3000000000000001e-01
  -2.8649999999999998e-01  -1.9789999999999999e-01   8.5800000000000001e-02   3.8190000000000002e-01  -1.5229999999999999e-01  -7.8899999999999998e-02   1.2428999999999999e+00   1.5559999999999999e-01   2.7858999999999998e+00   4.4309999999999999e-01   1.7319999999999999e-01   2.3440000000000000e-01
  -4.4080000000000003e-01  -6.6000000000000003e-02  -9.4359999999999999e-01   4.3919999999999998e-01  -1.4269999999999999e-01  -3.9500000000000000e-02   1.3095000000000001e+00   2.2239999999999999e-01   3.3083000000000000e+00   5.3939999999999999e-01   1.1550000000000001e-01   2.5209999999999999e-01
  -4.6289999999999998e-01   4.3999999999999997e-02  -8.5800000000000001e-02   4.3919999999999998e-01  -1.3320000000000001e-01  -4.8200000000000000e-02   1.4205000000000001e+00   2.6679999999999998e-01   3.1341999999999999e+00   4.6239999999999998e-01   8.6599999999999996e-02   2.3000000000000001e-01
  -2.8649999999999998e-01  -1.7590000000000000e-01   7.7210000000000001e-01   4.2009999999999997e-01  -6.6600000000000006e-02  -9.6500000000000002e-02   1.3539000000000001e+00   2.0010000000000000e-01   2.6118000000000001e+00   5.1049999999999995e-01   1.7319999999999999e-01   2.4770000000000000e-01
  -2.6450000000000001e-01  -1.5390000000000001e-01  -4.2890000000000000e-01   4.8690000000000000e-01  -4.7600000000000003e-02  -3.5099999999999999e-02   1.3761000000000001e+00   6.6699999999999995e-02   3.5695000000000001e+00   4.7199999999999998e-01   1.0580000000000001e-01   2.3890000000000000e-01
  -4.8490000000000000e-01  -8.7900000000000006e-02  -3.4310000000000002e-01   4.5829999999999999e-01  -6.6600000000000006e-02  -7.4499999999999997e-02   1.3539000000000001e+00   5.1139999999999997e-01   2.7858999999999998e+00   4.3350000000000000e-01   1.4430000000000001e-01   2.6979999999999998e-01
  -4.1880000000000001e-01  -2.1980000000000000e-01   2.5740000000000002e-01   5.0600000000000001e-01  -5.7099999999999998e-02  -9.2100000000000001e-02   1.2873000000000001e+00   3.5580000000000001e-01   2.6118000000000001e+00   4.8159999999999997e-01   6.7400000000000002e-02   2.5659999999999999e-01
  -5.9509999999999996e-01  -1.0990000000000000e-01  -6.0050000000000003e-01   4.0100000000000002e-01  -8.5599999999999996e-02  -7.0199999999999999e-02   1.1318999999999999e+00   4.8920000000000002e-01   2.1764999999999999e+00   5.2020000000000000e-01   8.6599999999999996e-02   2.6540000000000002e-01
  -4.6289999999999998e-01  -8.7900000000000006e-02  -8.5800000000000001e-02   5.0600000000000001e-01  -1.0470000000000000e-01  -9.6500000000000002e-02   1.2428999999999999e+00   3.3350000000000002e-01   3.1341999999999999e+00   5.8760000000000001e-01   1.1550000000000001e-01   2.6100000000000001e-01
  -4.6289999999999998e-01  -4.3969999999999998e-01   4.2890000000000000e-01   4.2009999999999997e-01  -1.3320000000000001e-01  -6.5799999999999997e-02   1.2428999999999999e+00   6.6699999999999995e-02   3.1341999999999999e+00   4.8159999999999997e-01   2.3089999999999999e-01   2.3000000000000001e-01
  -5.9509999999999996e-01  -1.0990000000000000e-01   6.0050000000000003e-01   3.3420000000000000e-01  -3.8100000000000002e-02  -6.1400000000000003e-02   1.4649000000000001e+00   2.8910000000000002e-01   3.5695000000000001e+00   5.5869999999999997e-01   1.1550000000000001e-01   2.3890000000000000e-01
  -3.7469999999999998e-01  -1.9789999999999999e-01  -6.8630000000000002e-01   4.2959999999999998e-01  -8.5599999999999996e-02  -6.5799999999999997e-02   1.4427000000000001e+00   2.6679999999999998e-01   2.6989000000000001e+00   4.3350000000000000e-01   9.6199999999999994e-02   2.5659999999999999e-01
  -4.8490000000000000e-01  -1.0990000000000000e-01   1.2010000000000001e+00   4.4869999999999999e-01  -9.4999999999999998e-03  -4.8200000000000000e-02   1.4427000000000001e+00   4.8920000000000002e-01   2.5247000000000002e+00   5.8760000000000001e-01   1.8279999999999999e-01   2.5659999999999999e-01
  -3.7469999999999998e-01  -4.3999999999999997e-02  -2.5740000000000002e-01   4.2009999999999997e-01  -3.8100000000000002e-02  -1.0090000000000000e-01   1.5536000000000001e+00   5.5589999999999995e-01   2.9600000000000000e+00   5.5869999999999997e-01   1.3469999999999999e-01   2.1229999999999999e-01
  -4.8490000000000000e-01  -1.0990000000000000e-01   6.0050000000000003e-01   3.9140000000000003e-01  -3.8100000000000002e-02  -9.6500000000000002e-02   1.5758000000000001e+00   2.2239999999999999e-01   3.6564999999999999e+00   3.3710000000000001e-01   2.2130000000000000e-01   2.3890000000000000e-01
  -3.9679999999999999e-01  -8.7900000000000006e-02   8.5800000000000001e-02   5.4420000000000002e-01  -2.8500000000000001e-02  -8.3299999999999999e-02   1.5536000000000001e+00   2.8910000000000002e-01   2.1764999999999999e+00   4.6239999999999998e-01   1.5400000000000000e-01   2.0790000000000000e-01
  -4.1880000000000001e-01  -1.3189999999999999e-01   0.0000000000000000e+00   4.6779999999999999e-01  -5.7099999999999998e-02  -7.0199999999999999e-02   1.5315000000000001e+00   3.7800000000000000e-01   2.5247000000000002e+00   4.7199999999999998e-01   1.0580000000000001e-01   2.6100000000000001e-01
  -3.3060000000000000e-01  -1.3189999999999999e-01  -1.7160000000000000e-01   4.1049999999999998e-01  -1.9980000000000001e-01  -6.5799999999999997e-02   1.3539000000000001e+00   8.8900000000000007e-02   3.1341999999999999e+00   4.3350000000000000e-01   9.6199999999999994e-02   2.1229999999999999e-01
  -5.5110000000000003e-01  -4.3999999999999997e-02   5.1470000000000005e-01   4.3919999999999998e-01  -1.0470000000000000e-01  -5.7000000000000002e-02   1.3761000000000001e+00   2.8910000000000002e-01   2.3506000000000000e+00   5.5869999999999997e-01   9.6199999999999994e-02   2.9640000000000000e-01
  -4.4080000000000003e-01  -2.8580000000000000e-01  -4.2890000000000000e-01   5.6330000000000002e-01  -2.8500000000000001e-02  -8.3299999999999999e-02   1.3761000000000001e+00   3.5580000000000001e-01   2.8730000000000002e+00   5.2980000000000005e-01   1.3469999999999999e-01   2.5659999999999999e-01
  -3.5270000000000001e-01  -4.3999999999999997e-02   1.2010000000000001e+00   4.2959999999999998e-01  -8.5599999999999996e-02  -2.6300000000000000e-02   1.3983000000000001e+00   2.0010000000000000e-01   3.0470999999999999e+00   5.5869999999999997e-01   1.3469999999999999e-01   2.2559999999999999e-01
  -3.9679999999999999e-01   2.1999999999999999e-02  -2.5740000000000002e-01   3.5330000000000000e-01  -7.6100000000000001e-02  -1.0520000000000000e-01   1.5315000000000001e+00   8.8900000000000007e-02   2.4377000000000000e+00   6.2609999999999999e-01   1.0580000000000001e-01   2.8749999999999998e-01
  -3.3060000000000000e-01   1.5390000000000001e-01  -6.8630000000000002e-01   5.4420000000000002e-01  -5.7099999999999998e-02  -8.7700000000000000e-02   1.4871000000000001e+00   2.2239999999999999e-01   2.5247000000000002e+00   4.7199999999999998e-01   2.2130000000000000e-01   2.6979999999999998e-01
  -4.4080000000000003e-01   2.1999999999999999e-02  -8.5800000000000001e-02   4.6779999999999999e-01  -1.6180000000000000e-01  -7.8899999999999998e-02   1.3539000000000001e+00   2.2239999999999999e-01   2.8730000000000002e+00   5.1049999999999995e-01   8.6599999999999996e-02   2.9189999999999999e-01
  -3.5270000000000001e-01   4.3999999999999997e-02   1.7160000000000000e-01   4.0100000000000002e-01  -1.1420000000000000e-01  -3.9500000000000000e-02   1.3983000000000001e+00   1.1119999999999999e-01   2.3506000000000000e+00   5.6830000000000003e-01   1.8279999999999999e-01   1.9910000000000000e-01
  -2.8649999999999998e-01  -3.0780000000000002e-01  -1.7160000000000000e-01   4.5829999999999999e-01  -1.6180000000000000e-01  -1.0090000000000000e-01   1.3761000000000001e+00   1.5559999999999999e-01   2.6118000000000001e+00   6.1650000000000005e-01   1.7319999999999999e-01   2.5209999999999999e-01
  -3.9679999999999999e-01  -2.6379999999999998e-01   6.8630000000000002e-01   5.6330000000000002e-01  -1.3320000000000001e-01  -8.8000000000000005e-03   1.2873000000000001e+00   2.6679999999999998e-01   3.1341999999999999e+00   5.3939999999999999e-01   1.0580000000000001e-01   2.3890000000000000e-01
  -3.3060000000000000e-01   6.6000000000000003e-02  -8.5800000000000001e-02   4.8690000000000000e-01  -7.6100000000000001e-02  -8.3299999999999999e-02   1.3317000000000001e+00   2.4460000000000001e-01   2.2635999999999998e+00   6.0690000000000000e-01   8.6599999999999996e-02   2.3000000000000001e-01
  -2.4249999999999999e-01   4.3999999999999997e-02  -6.8630000000000002e-01   4.9650000000000000e-01  -1.8079999999999999e-01  -7.0199999999999999e-02   1.3317000000000001e+00   3.3350000000000002e-01   2.6118000000000001e+00   4.6239999999999998e-01   1.9199999999999998e-02   2.3890000000000000e-01
  -3.9679999999999999e-01  -6.6000000000000003e-02   1.7160000000000000e-01   4.6779999999999999e-01  -1.4269999999999999e-01  -6.1400000000000003e-02   1.5093000000000001e+00   1.5559999999999999e-01   2.3506000000000000e+00   5.1049999999999995e-01   9.5999999999999992e-03   2.6540000000000002e-01
  -4.4080000000000003e-01  -1.3189999999999999e-01   8.5800000000000001e-02   4.0100000000000002e-01  -1.7130000000000001e-01  -5.2600000000000001e-02   1.3761000000000001e+00   2.2239999999999999e-01   3.2212000000000001e+00   4.9130000000000001e-01   1.0580000000000001e-01   2.3000000000000001e-01
  -5.7310000000000005e-01   4.3999999999999997e-02  -4.2890000000000000e-01   4.2009999999999997e-01  -1.9980000000000001e-01  -5.7000000000000002e-02   1.3095000000000001e+00   4.4499999999999998e-02   3.7435999999999998e+00   4.6239999999999998e-01   1.6360000000000000e-01   2.3000000000000001e-01
  -3.7469999999999998e-01   8.7900000000000006e-02   5.1470000000000005e-01   4.3919999999999998e-01  -9.5200000000000007e-02  -8.3299999999999999e-02   1.3095000000000001e+00   2.6679999999999998e-01   2.8730000000000002e+00   5.4910000000000003e-01   2.1170000000000000e-01   2.6100000000000001e-01
  -5.9509999999999996e-01  -1.0990000000000000e-01   2.5740000000000002e-01   3.8190000000000002e-01  -1.6180000000000000e-01  -7.8899999999999998e-02   1.2873000000000001e+00   4.2249999999999999e-01   2.6989000000000001e+00   5.2020000000000000e-01   1.0580000000000001e-01   2.1679999999999999e-01
  -5.0700000000000001e-01   2.1999999999999999e-02  -5.1470000000000005e-01   3.7240000000000001e-01  -7.6100000000000001e-02  -1.1400000000000000e-01   1.4871000000000001e+00   8.8900000000000007e-02   3.3953000000000002e+00   5.6830000000000003e-01   1.6360000000000000e-01   2.3440000000000000e-01
  -1.7630000000000001e-01   1.3189999999999999e-01  -4.2890000000000000e-01   4.7739999999999999e-01  -1.2370000000000000e-01  -8.3299999999999999e-02   1.2650999999999999e+00   2.0010000000000000e-01   2.8730000000000002e+00   4.1420000000000001e-01   2.0210000000000000e-01   2.4329999999999999e-01
  -4.1880000000000001e-01   1.3189999999999999e-01  -8.5780000000000001e-01   4.9650000000000000e-01  -6.6600000000000006e-02  -1.7500000000000002e-02   1.3095000000000001e+00   2.2239999999999999e-01   3.4824000000000002e+00   5.1049999999999995e-01   1.7319999999999999e-01   2.7870000000000000e-01
  -4.8490000000000000e-01   0.0000000000000000e+00   3.4310000000000002e-01   4.7739999999999999e-01  -1.6180000000000000e-01  -3.9500000000000000e-02   1.3539000000000001e+00   1.3339999999999999e-01   3.0470999999999999e+00   5.2020000000000000e-01   1.0580000000000001e-01   2.3000000000000001e-01
  -1.9839999999999999e-01  -1.7590000000000000e-01   2.5740000000000002e-01   3.7240000000000001e-01  -3.8100000000000002e-02  -8.7700000000000000e-02   1.2206999999999999e+00   2.2200000000000001e-02   3.0470999999999999e+00   5.0090000000000001e-01   1.2509999999999999e-01   2.2120000000000001e-01
  -3.7469999999999998e-01  -8.7900000000000006e-02  -2.5740000000000002e-01   4.5829999999999999e-01  -1.3320000000000001e-01  -6.5799999999999997e-02   1.4205000000000001e+00   1.3339999999999999e-01   2.5247000000000002e+00   5.1049999999999995e-01   1.4430000000000001e-01   2.3440000000000000e-01
  -5.0700000000000001e-01   4.3999999999999997e-02  -1.1152000000000000e+00   4.2959999999999998e-01  -1.7130000000000001e-01  -5.2600000000000001e-02   1.2206999999999999e+00   2.4460000000000001e-01   2.6118000000000001e+00   5.4910000000000003e-01   1.4430000000000001e-01   2.6979999999999998e-01
  -5.9509999999999996e-01   6.6000000000000003e-02  -6.8630000000000002e-01   4.0100000000000002e-01  -1.7130000000000001e-01  -6.5799999999999997e-02   1.4205000000000001e+00   3.1130000000000002e-01   2.0024000000000002e+00   5.8760000000000001e-01   9.6199999999999994e-02   2.4329999999999999e-01
  -2.2040000000000001e-01  -6.6000000000000003e-02  -1.7160000000000000e-01   4.7739999999999999e-01  -9.5200000000000007e-02  -8.7700000000000000e-02   1.3983000000000001e+00   2.2239999999999999e-01   2.5247000000000002e+00   5.1049999999999995e-01   1.6360000000000000e-01   2.4770000000000000e-01
  -2.6450000000000001e-01  -1.3189999999999999e-01   0.0000000000000000e+00   4.5829999999999999e-01  -3.8100000000000002e-02  -6.1400000000000003e-02   1.3539000000000001e+00   3.5580000000000001e-01   2.6118000000000001e+00   5.6830000000000003e-01   1.9239999999999999e-01   2.3890000000000000e-01
  -6.8330000000000002e-01   2.1999999999999999e-02   0.0000000000000000e+00   4.9650000000000000e-01  -1.9030000000000000e-01  -3.5099999999999999e-02   1.3761000000000001e+00   2.4460000000000001e-01   2.0024000000000002e+00   4.9130000000000001e-01   2.3089999999999999e-01   2.4770000000000000e-01
  -4.6289999999999998e-01   0.0000000000000000e+00   4.2890000000000000e-01   4.2009999999999997e-01   9.4999999999999998e-03  -1.2720000000000001e-01   1.2650999999999999e+00   1.7790000000000000e-01   3.0470999999999999e+00   4.9130000000000001e-01   1.2509999999999999e-01   2.5209999999999999e-01
  -5.2900000000000003e-01   1.0990000000000000e-01   6.0050000000000003e-01   4.1049999999999998e-01  -1.9030000000000000e-01  -1.1840000000000001e-01   1.2428999999999999e+00   5.1139999999999997e-01   2.5247000000000002e+00   5.2020000000000000e-01   8.6599999999999996e-02   2.7870000000000000e-01
  -3.0859999999999999e-01   1.7590000000000000e-01   6.8630000000000002e-01   4.5829999999999999e-01  -2.8500000000000001e-02  -4.3900000000000002e-02   1.3095000000000001e+00   3.5580000000000001e-01   2.6118000000000001e+00   4.7199999999999998e-01   1.9239999999999999e-01   2.3890000000000000e-01
  -4.4080000000000003e-01   0.0000000000000000e+00   1.7160000000000000e-01   4.3919999999999998e-01  -1.6180000000000000e-01  -9.6500000000000002e-02   1.3761000000000001e+00   2.4460000000000001e-01   2.7858999999999998e+00   5.1049999999999995e-01   6.7400000000000002e-02   2.6100000000000001e-01
  -4.6289999999999998e-01   2.1999999999999999e-02  -2.5740000000000002e-01   4.6779999999999999e-01  -1.4269999999999999e-01  -3.5099999999999999e-02   1.1984999999999999e+00   2.2239999999999999e-01   2.2635999999999998e+00   5.3939999999999999e-01   5.7700000000000001e-02   2.5659999999999999e-01
  -3.7469999999999998e-01   6.6000000000000003e-02  -2.5740000000000002e-01   3.6280000000000001e-01  -7.6100000000000001e-02  -7.0199999999999999e-02   1.3761000000000001e+00   2.0010000000000000e-01   3.0470999999999999e+00   4.4309999999999999e-01   1.1550000000000001e-01   2.4770000000000000e-01
  -3.5270000000000001e-01  -8.7900000000000006e-02   0.0000000000000000e+00   4.4869999999999999e-01  -5.7099999999999998e-02  -7.0199999999999999e-02   1.5093000000000001e+00   1.7790000000000000e-01   3.1341999999999999e+00   5.5869999999999997e-01   2.4060000000000001e-01   2.6540000000000002e-01
  -5.5110000000000003e-01  -1.5390000000000001e-01  -5.1470000000000005e-01   3.7240000000000001e-01  -5.7099999999999998e-02  -7.0199999999999999e-02   1.4205000000000001e+00   3.5580000000000001e-01   2.2635999999999998e+00   5.2020000000000000e-01   1.7319999999999999e-01   2.4770000000000000e-01
  -5.5110000000000003e-01   2.4179999999999999e-01   3.4310000000000002e-01   3.7240000000000001e-01  -1.1420000000000000e-01  -3.0700000000000002e-02   1.2650999999999999e+00   3.1130000000000002e-01   2.0893999999999999e+00   5.3939999999999999e-01   1.1550000000000001e-01   2.2120000000000001e-01
  -4.4080000000000003e-01  -1.0990000000000000e-01  -2.5740000000000002e-01   4.0100000000000002e-01  -1.3320000000000001e-01  -9.2100000000000001e-02   1.3539000000000001e+00   1.5559999999999999e-01   2.6118000000000001e+00   5.2980000000000005e-01   1.5400000000000000e-01   2.4770000000000000e-01
  -2.6450000000000001e-01  -2.1980000000000000e-01   7.7210000000000001e-01   5.3469999999999995e-01  -7.6100000000000001e-02  -2.1899999999999999e-02   1.3539000000000001e+00   1.7790000000000000e-01   2.1764999999999999e+00   4.7199999999999998e-01   1.5400000000000000e-01   2.3890000000000000e-01
  -3.9679999999999999e-01   2.1999999999999999e-02   1.7160000000000000e-01   4.6779999999999999e-01  -5.7099999999999998e-02  -7.4499999999999997e-02   1.3317000000000001e+00   2.4460000000000001e-01   2.6118000000000001e+00   5.4910000000000003e-01   8.6599999999999996e-02   2.6540000000000002e-01
  -5.2900000000000003e-01   4.3999999999999997e-02   0.0000000000000000e+00   5.1559999999999995e-01  -7.6100000000000001e-02  -1.3200000000000000e-02   1.4871000000000001e+00   2.2239999999999999e-01   2.7858999999999998e+00   4.8159999999999997e-01   9.6199999999999994e-02   2.4329999999999999e-01
  -5.5110000000000003e-01  -1.0990000000000000e-01   1.7160000000000000e-01   4.0100000000000002e-01  -1.3320000000000001e-01  -4.8200000000000000e-02   1.3761000000000001e+00   3.5580000000000001e-01   2.0893999999999999e+00   5.2020000000000000e-01   4.8099999999999997e-02   2.5659999999999999e-01
  -5.5110000000000003e-01   4.3999999999999997e-02  -4.2890000000000000e-01   4.3919999999999998e-01  -5.7099999999999998e-02  -4.8200000000000000e-02   1.5536000000000001e+00   2.6679999999999998e-01   2.9600000000000000e+00   5.7799999999999996e-01   6.7400000000000002e-02   2.3000000000000001e-01
  -6.6130000000000000e-01  -8.7900000000000006e-02   5.1470000000000005e-01   3.7240000000000001e-01  -1.8079999999999999e-01  -7.4499999999999997e-02   1.3761000000000001e+00   1.7790000000000000e-01   2.6989000000000001e+00   5.1049999999999995e-01   1.7319999999999999e-01   2.2120000000000001e-01
  -3.9679999999999999e-01  -1.0990000000000000e-01  -1.7160000000000000e-01   4.0100000000000002e-01  -2.3790000000000000e-01  -8.7700000000000000e-02   1.3539000000000001e+00   2.0010000000000000e-01   3.0470999999999999e+00   5.2980000000000005e-01   1.0580000000000001e-01   2.0349999999999999e-01
  -3.5270000000000001e-01  -1.3189999999999999e-01   0.0000000000000000e+00   3.8190000000000002e-01  -7.6100000000000001e-02  -4.3900000000000002e-02   1.5980000000000001e+00   1.3339999999999999e-01   2.7858999999999998e+00   4.6239999999999998e-01   1.2509999999999999e-01   2.1679999999999999e-01
  -3.3060000000000000e-01  -1.7590000000000000e-01  -6.8630000000000002e-01   5.3469999999999995e-01  -1.6180000000000000e-01  -5.2600000000000001e-02   1.3983000000000001e+00   3.3350000000000002e-01   2.1764999999999999e+00   5.1049999999999995e-01   1.5400000000000000e-01   2.3000000000000001e-01
  -4.6289999999999998e-01  -8.7900000000000006e-02   5.1470000000000005e-01   4.2009999999999997e-01  -7.6100000000000001e-02  -4.3900000000000002e-02   1.4427000000000001e+00   1.1119999999999999e-01   2.8730000000000002e+00   5.8760000000000001e-01   1.1550000000000001e-01   2.7870000000000000e-01
  -5.7310000000000005e-01   1.9789999999999999e-01  -6.0050000000000003e-01   5.2510000000000001e-01  -6.6600000000000006e-02  -8.3299999999999999e-02   1.6202000000000001e+00   2.0010000000000000e-01   3.0470999999999999e+00   4.8159999999999997e-01   6.7400000000000002e-02   2.8310000000000002e-01
  -5.7310000000000005e-01   2.1999999999999999e-02   5.1470000000000005e-01   5.1559999999999995e-01  -5.7099999999999998e-02   0.0000000000000000e+00   1.4427000000000001e+00   8.8900000000000007e-02   2.5247000000000002e+00   4.5269999999999999e-01   1.3469999999999999e-01   2.6100000000000001e-01
  -4.6289999999999998e-01   0.0000000000000000e+00  -7.7210000000000001e-01   4.2009999999999997e-01  -8.5599999999999996e-02  -7.4499999999999997e-02   1.3983000000000001e+00   2.8910000000000002e-01   3.0470999999999999e+00   5.3939999999999999e-01   2.1170000000000000e-01   2.9640000000000000e-01
  -1.3230000000000000e-01  -1.0990000000000000e-01   8.5800000000000001e-02   4.0100000000000002e-01  -1.3320000000000001e-01  -7.4499999999999997e-02   1.4205000000000001e+00   2.4460000000000001e-01   3.2212000000000001e+00   5.4910000000000003e-01   0.0000000000000000e+00   2.6979999999999998e-01
  -4.4080000000000003e-01   6.6000000000000003e-02  -6.0050000000000003e-01   6.1099999999999999e-01   1.9000000000000000e-02  -4.8200000000000000e-02   1.3983000000000001e+00  -4.4499999999999998e-02   2.0024000000000002e+00   4.9130000000000001e-01   1.5400000000000000e-01   2.3440000000000000e-01
  -3.5270000000000001e-01   4.3999999999999997e-02  -6.8630000000000002e-01   2.8639999999999999e-01  -1.5229999999999999e-01  -3.5099999999999999e-02   1.4649000000000001e+00   1.7790000000000000e-01   2.6118000000000001e+00   4.9130000000000001e-01   6.7400000000000002e-02   2.5659999999999999e-01
  -3.7469999999999998e-01  -1.5390000000000001e-01   3.4310000000000002e-01   3.7240000000000001e-01  -1.9000000000000000e-02  -4.8200000000000000e-02   1.4649000000000001e+00   2.6679999999999998e-01   2.6118000000000001e+00   5.5869999999999997e-01   1.1550000000000001e-01   2.8749999999999998e-01
  -4.8490000000000000e-01  -1.5390000000000001e-01  -6.0050000000000003e-01   4.7739999999999999e-01  -1.4269999999999999e-01  -7.4499999999999997e-02   1.4205000000000001e+00   2.6679999999999998e-01   3.1341999999999999e+00   4.8159999999999997e-01   4.8099999999999997e-02   2.5209999999999999e-01
  -5.7310000000000005e-01  -6.6000000000000003e-02  -7.7210000000000001e-01   4.1049999999999998e-01  -1.1420000000000000e-01  -4.8200000000000000e-02   1.1762999999999999e+00   2.6679999999999998e-01   2.7858999999999998e+00   4.7199999999999998e-01   1.2509999999999999e-01   2.1229999999999999e-01
  -5.5110000000000003e-01   2.1999999999999999e-02  -6.8630000000000002e-01   4.0100000000000002e-01  -1.4269999999999999e-01  -5.2600000000000001e-02   1.4649000000000001e+00   1.5559999999999999e-01   3.1341999999999999e+00   5.1049999999999995e-01   1.1550000000000001e-01   2.1679999999999999e-01
  -3.5270000000000001e-01   4.3999999999999997e-02  -1.7160000000000000e-01   4.7739999999999999e-01  -9.4999999999999998e-03  -7.0199999999999999e-02   1.3095000000000001e+00   1.7790000000000000e-01   2.6118000000000001e+00   4.5269999999999999e-01   1.8279999999999999e-01   2.5209999999999999e-01
  -2.6450000000000001e-01  -6.6000000000000003e-02   8.5800000000000001e-02   4.8690000000000000e-01  -1.1420000000000000e-01  -9.6500000000000002e-02   1.1540999999999999e+00   4.2249999999999999e-01   1.9153000000000000e+00   6.0690000000000000e-01   5.7700000000000001e-02   2.8310000000000002e-01
  -3.3060000000000000e-01  -1.7590000000000000e-01   0.0000000000000000e+00   4.5829999999999999e-01  -8.5599999999999996e-02  -5.7000000000000002e-02   1.2873000000000001e+00   1.5559999999999999e-01   2.7858999999999998e+00   6.0690000000000000e-01   1.2509999999999999e-01   2.5209999999999999e-01
  -3.5270000000000001e-01   1.0990000000000000e-01  -6.0050000000000003e-01   5.0600000000000001e-01   9.4999999999999998e-03  -6.1400000000000003e-02   1.1318999999999999e+00   2.4460000000000001e-01   3.1341999999999999e+00   4.8159999999999997e-01   9.6199999999999994e-02   2.5209999999999999e-01
  -5.2900000000000003e-01  -1.0990000000000000e-01  -3.4310000000000002e-01   4.2959999999999998e-01  -5.7099999999999998e-02  -6.5799999999999997e-02   1.3317000000000001e+00   4.0020000000000000e-01   2.4377000000000000e+00   6.0690000000000000e-01   3.8500000000000000e-02   2.3890000000000000e-01
  -4.6289999999999998e-01   6.6000000000000003e-02  -8.5780000000000001e-01   3.9140000000000003e-01  -1.3320000000000001e-01  -8.7700000000000000e-02   1.4205000000000001e+00   2.0010000000000000e-01   2.1764999999999999e+00   4.7199999999999998e-01   1.5400000000000000e-01   2.3440000000000000e-01
  -5.5110000000000003e-01  -6.6000000000000003e-02   9.4359999999999999e-01   3.5330000000000000e-01  -9.4999999999999998e-03  -6.1400000000000003e-02   1.2873000000000001e+00   2.4460000000000001e-01   2.6989000000000001e+00   4.7199999999999998e-01   1.0580000000000001e-01   2.3440000000000000e-01
  -5.0700000000000001e-01  -1.0990000000000000e-01  -4.2890000000000000e-01   4.2959999999999998e-01  -1.2370000000000000e-01  -7.0199999999999999e-02   1.4427000000000001e+00   3.3350000000000002e-01   3.0470999999999999e+00   5.2980000000000005e-01   1.6360000000000000e-01   2.8749999999999998e-01
  -2.4249999999999999e-01   6.6000000000000003e-02  -7.7210000000000001e-01   4.9650000000000000e-01  -1.4269999999999999e-01  -1.0960000000000000e-01   1.6646000000000001e+00   2.8910000000000002e-01   3.0470999999999999e+00   5.8760000000000001e-01   1.6360000000000000e-01   2.7429999999999999e-01
  -5.2900000000000003e-01  -4.3999999999999997e-02   8.5800000000000001e-02   4.9650000000000000e-01  -6.6600000000000006e-02  -3.9500000000000000e-02   1.2206999999999999e+00   4.0020000000000000e-01   2.8730000000000002e+00   4.6239999999999998e-01   1.1550000000000001e-01   2.4329999999999999e-01
  -2.8649999999999998e-01   6.6000000000000003e-02   0.0000000000000000e+00   4.6779999999999999e-01  -4.7600000000000003e-02  -3.0700000000000002e-02   1.4205000000000001e+00   4.0020000000000000e-01   2.6989000000000001e+00   5.3939999999999999e-01   6.7400000000000002e-02   2.3890000000000000e-01
  -4.4080000000000003e-01   4.3999999999999997e-02   3.4310000000000002e-01   3.9140000000000003e-01  -4.7600000000000003e-02  -7.0199999999999999e-02   1.5093000000000001e+00   2.0010000000000000e-01   2.7858999999999998e+00   5.2020000000000000e-01   1.4430000000000001e-01   2.2559999999999999e-01
  -3.9679999999999999e-01  -2.1980000000000000e-01  -5.1470000000000005e-01   4.6779999999999999e-01  -5.7099999999999998e-02  -2.6300000000000000e-02   1.2428999999999999e+00   3.1130000000000002e-01   2.2635999999999998e+00   5.2980000000000005e-01   1.2509999999999999e-01   2.7429999999999999e-01
  -3.9679999999999999e-01   2.1999999999999999e-02  -1.7160000000000000e-01   4.7739999999999999e-01  -4.7600000000000003e-02  -8.7700000000000000e-02   1.3317000000000001e+00   1.1119999999999999e-01   3.1341999999999999e+00   4.9130000000000001e-01   1.3469999999999999e-01   2.1229999999999999e-01
  -3.7469999999999998e-01  -1.0990000000000000e-01  -5.1470000000000005e-01   4.3919999999999998e-01  -1.3320000000000001e-01  -1.3200000000000000e-02   1.3317000000000001e+00   3.3350000000000002e-01   2.5247000000000002e+00   4.7199999999999998e-01   7.6999999999999999e-02   2.4329999999999999e-01
  -4.1880000000000001e-01  -1.0990000000000000e-01   0.0000000000000000e+00   4.2009999999999997e-01  -1.6180000000000000e-01  -3.5099999999999999e-02   1.2650999999999999e+00   4.4499999999999998e-02   3.2212000000000001e+00   4.6239999999999998e-01   1.5400000000000000e-01   2.3440000000000000e-01
  -5.9509999999999996e-01  -8.7900000000000006e-02   8.5800000000000001e-02   3.9140000000000003e-01  -1.9980000000000001e-01  -8.3299999999999999e-02   1.3761000000000001e+00   1.7790000000000000e-01   2.3506000000000000e+00   5.3939999999999999e-01   6.7400000000000002e-02   2.4770000000000000e-01
  -5.7310000000000005e-01   1.3189999999999999e-01   1.7160000000000000e-01   4.7739999999999999e-01  -1.8079999999999999e-01  -8.7700000000000000e-02   1.2873000000000001e+00   3.1130000000000002e-01   3.3953000000000002e+00   5.5869999999999997e-01   1.7319999999999999e-01   2.4770000000000000e-01
  -6.1719999999999997e-01   2.1999999999999999e-02  -2.5740000000000002e-01   4.8690000000000000e-01  -9.5200000000000007e-02  -8.8000000000000005e-03   1.3095000000000001e+00   2.8910000000000002e-01   3.8306000000000000e+00   5.5869999999999997e-01   1.0580000000000001e-01   2.4770000000000000e-01
  -4.4080000000000003e-01   2.1999999999999999e-02  -8.5780000000000001e-01   3.2460000000000000e-01  -3.8100000000000002e-02  -7.4499999999999997e-02   1.3761000000000001e+00   2.8910000000000002e-01   2.5247000000000002e+00   5.2020000000000000e-01   1.0580000000000001e-01   2.6100000000000001e-01
  -4.6289999999999998e-01  -4.3999999999999997e-02   5.1470000000000005e-01   4.9650000000000000e-01  -4.7600000000000003e-02  -1.7500000000000002e-02   1.4649000000000001e+00   2.0010000000000000e-01   2.6989000000000001e+00   4.2380000000000001e-01   1.1550000000000001e-01   2.5659999999999999e-01
  -4.4080000000000003e-01  -2.1999999999999999e-02  -1.7160000000000000e-01   4.2959999999999998e-01  -6.6600000000000006e-02  -6.5799999999999997e-02   1.1540999999999999e+00   2.8910000000000002e-01   2.5247000000000002e+00   5.0090000000000001e-01   1.3469999999999999e-01   2.6100000000000001e-01
  -4.6289999999999998e-01   1.7590000000000000e-01   1.7160000000000000e-01   5.0600000000000001e-01  -5.7099999999999998e-02   0.0000000000000000e+00   1.1984999999999999e+00   3.3350000000000002e-01   3.3083000000000000e+00   5.2980000000000005e-01   1.4430000000000001e-01   2.7870000000000000e-01
  -3.3060000000000000e-01  -8.7900000000000006e-02  -5.1470000000000005e-01   4.8690000000000000e-01  -1.4269999999999999e-01  -4.8200000000000000e-02   1.4427000000000001e+00   1.3339999999999999e-01   1.7412000000000001e+00   5.0090000000000001e-01   6.7400000000000002e-02   2.7870000000000000e-01
  -4.4080000000000003e-01  -2.6379999999999998e-01   5.1470000000000005e-01   4.1049999999999998e-01  -1.1420000000000000e-01  -7.4499999999999997e-02   1.4649000000000001e+00   2.2239999999999999e-01   2.7858999999999998e+00   4.9130000000000001e-01   1.1550000000000001e-01   2.5659999999999999e-01
  -6.8330000000000002e-01  -8.7900000000000006e-02   1.7160000000000000e-01   4.4869999999999999e-01  -1.4269999999999999e-01  -4.4000000000000003e-03   1.2428999999999999e+00   2.4460000000000001e-01   3.1341999999999999e+00   4.8159999999999997e-01   1.5400000000000000e-01   2.3000000000000001e-01
  -3.3060000000000000e-01   1.5390000000000001e-01  -1.1152000000000000e+00   4.6779999999999999e-01  -1.6180000000000000e-01  -3.0700000000000002e-02   1.2206999999999999e+00   1.3339999999999999e-01   3.7435999999999998e+00   4.7199999999999998e-01   1.5400000000000000e-01   3.3179999999999998e-01
  -3.9679999999999999e-01   0.0000000000000000e+00  -1.7160000000000000e-01   3.8190000000000002e-01  -1.0470000000000000e-01  -9.6500000000000002e-02   1.4205000000000001e+00   2.0010000000000000e-01   2.5247000000000002e+00   5.5869999999999997e-01   1.7319999999999999e-01   2.6100000000000001e-01
  -5.9509999999999996e-01  -1.3189999999999999e-01   6.0050000000000003e-01   4.1049999999999998e-01  -1.8079999999999999e-01  -1.2280000000000001e-01   1.2206999999999999e+00   2.0010000000000000e-01   2.7858999999999998e+00   4.5269999999999999e-01   2.2130000000000000e-01   2.5209999999999999e-01
  -4.6289999999999998e-01  -8.7900000000000006e-02  -8.5800000000000001e-02   4.2959999999999998e-01  -6.6600000000000006e-02  -8.7700000000000000e-02   1.0875999999999999e+00   3.5580000000000001e-01   3.2212000000000001e+00   4.7199999999999998e-01   1.5400000000000000e-01   2.5209999999999999e-01
  -5.9509999999999996e-01   0.0000000000000000e+00   6.8630000000000002e-01   4.8690000000000000e-01  -1.4269999999999999e-01  -4.8200000000000000e-02   1.4871000000000001e+00   2.6679999999999998e-01   2.0893999999999999e+00   5.5869999999999997e-01   1.0580000000000001e-01   2.5659999999999999e-01
  -3.9679999999999999e-01  -1.0990000000000000e-01   8.5800000000000001e-02   5.0600000000000001e-01  -1.2370000000000000e-01  -5.2600000000000001e-02   1.3761000000000001e+00   2.8910000000000002e-01   2.2635999999999998e+00   5.1049999999999995e-01   1.1550000000000001e-01   2.4770000000000000e-01
  -3.3060000000000000e-01   4.3999999999999997e-02  -1.7160000000000000e-01   4.2959999999999998e-01  -1.0470000000000000e-01  -9.6500000000000002e-02   1.2873000000000001e+00   4.6689999999999998e-01   1.9153000000000000e+00   4.8159999999999997e-01   1.8279999999999999e-01   2.8310000000000002e-01
  -3.5270000000000001e-01   1.9789999999999999e-01  -4.2890000000000000e-01   3.7240000000000001e-01  -1.4269999999999999e-01  -1.3200000000000000e-02   1.0875999999999999e+00   1.3339999999999999e-01   2.6989000000000001e+00   4.7199999999999998e-01   1.7319999999999999e-01   2.6100000000000001e-01
  -5.0700000000000001e-01  -4.3999999999999997e-02  -4.2890000000000000e-01   4.2959999999999998e-01  -1.1420000000000000e-01  -6.1400000000000003e-02   1.5758000000000001e+00   2.0010000000000000e-01   3.3953000000000002e+00   5.0090000000000001e-01   2.8899999999999999e-02   2.9189999999999999e-01
  -4.8490000000000000e-01  -8.7900000000000006e-02   1.7160000000000000e-01   3.9140000000000003e-01  -1.7130000000000001e-01  -3.5099999999999999e-02   1.7090000000000001e+00   3.7800000000000000e-01   2.9600000000000000e+00   4.4309999999999999e-01   9.6199999999999994e-02   2.4329999999999999e-01
  -4.6289999999999998e-01  -4.3999999999999997e-02   0.0000000000000000e+00   4.1049999999999998e-01  -1.3320000000000001e-01  -5.2600000000000001e-02   1.3761000000000001e+00   2.0010000000000000e-01   2.3506000000000000e+00   5.1049999999999995e-01   1.3469999999999999e-01   2.4770000000000000e-01
  -4.6289999999999998e-01   1.3189999999999999e-01   2.5740000000000002e-01   3.6280000000000001e-01  -6.6600000000000006e-02  -4.8200000000000000e-02   1.3539000000000001e+00   3.7800000000000000e-01   2.9600000000000000e+00   5.5869999999999997e-01   1.3469999999999999e-01   2.5659999999999999e-01
  -3.5270000000000001e-01  -1.0990000000000000e-01  -9.4359999999999999e-01   4.4869999999999999e-01  -1.4269999999999999e-01  -2.6300000000000000e-02   1.2873000000000001e+00  -4.4499999999999998e-02   1.9153000000000000e+00   4.8159999999999997e-01   1.4430000000000001e-01   2.7429999999999999e-01
  -2.4249999999999999e-01  -1.0990000000000000e-01   5.1470000000000005e-01   4.6779999999999999e-01  -1.2370000000000000e-01  -6.5799999999999997e-02   1.3317000000000001e+00   4.6689999999999998e-01   3.4824000000000002e+00   4.5269999999999999e-01   2.4060000000000001e-01   2.4329999999999999e-01
  -5.0700000000000001e-01   0.0000000000000000e+00  -2.5740000000000002e-01   4.8690000000000000e-01  -2.8500000000000001e-02  -8.7700000000000000e-02   1.3317000000000001e+00   2.0010000000000000e-01   2.8730000000000002e+00   4.8159999999999997e-01   1.0580000000000001e-01   2.4770000000000000e-01
  -4.4080000000000003e-01  -4.3999999999999997e-02  -3.4310000000000002e-01   5.3469999999999995e-01  -8.5599999999999996e-02  -1.0960000000000000e-01   1.3317000000000001e+00   3.1130000000000002e-01   2.9600000000000000e+00   4.6239999999999998e-01   1.6360000000000000e-01   2.1679999999999999e-01
  -4.6289999999999998e-01  -1.5390000000000001e-01   2.5740000000000002e-01   4.3919999999999998e-01  -1.5229999999999999e-01  -8.3299999999999999e-02   1.2650999999999999e+00   2.4460000000000001e-01   1.9153000000000000e+00   5.1049999999999995e-01   2.1170000000000000e-01   2.6979999999999998e-01
  -3.3060000000000000e-01   2.1999999999999999e-02   3.4310000000000002e-01   4.1049999999999998e-01  -9.5200000000000007e-02  -3.9500000000000000e-02   1.0875999999999999e+00   2.8910000000000002e-01   3.2212000000000001e+00   4.0460000000000002e-01   9.6199999999999994e-02   2.4770000000000000e-01
  -4.8490000000000000e-01  -2.1980000000000000e-01  -3.4310000000000002e-01   4.8690000000000000e-01  -1.8079999999999999e-01  -1.7500000000000002e-02   1.2650999999999999e+00   6.6699999999999995e-02   2.9600000000000000e+00   4.6239999999999998e-01   1.4430000000000001e-01   2.6100000000000001e-01
  -4.1880000000000001e-01  -6.6000000000000003e-02  -4.2890000000000000e-01   3.7240000000000001e-01  -1.8079999999999999e-01  -1.0090000000000000e-01   1.2428999999999999e+00   1.5559999999999999e-01   2.6118000000000001e+00   4.5269999999999999e-01   8.6599999999999996e-02   2.8310000000000002e-01
  -2.8649999999999998e-01  -8.7900000000000006e-02   9.4359999999999999e-01   4.2959999999999998e-01  -6.6600000000000006e-02  -4.4000000000000003e-03   1.3761000000000001e+00   4.8920000000000002e-01   2.6989000000000001e+00   5.0090000000000001e-01   7.6999999999999999e-02   2.7429999999999999e-01
  -3.3060000000000000e-01   4.3999999999999997e-02   8.5800000000000001e-02   4.7739999999999999e-01  -9.5200000000000007e-02  -8.3299999999999999e-02   1.4205000000000001e+00   4.0020000000000000e-01   2.4377000000000000e+00   5.0090000000000001e-01   1.7319999999999999e-01   2.5659999999999999e-01
  -4.1880000000000001e-01  -2.1980000000000000e-01  -5.1470000000000005e-01   4.2009999999999997e-01  -9.4999999999999998e-03  -5.2600000000000001e-02   1.2873000000000001e+00   3.5580000000000001e-01   2.3506000000000000e+00   5.8760000000000001e-01   1.0580000000000001e-01   2.4770000000000000e-01
  -5.0700000000000001e-01   0.0000000000000000e+00  -3.4310000000000002e-01   5.0600000000000001e-01  -2.3790000000000000e-01  -3.0700000000000002e-02   1.3983000000000001e+00   2.0010000000000000e-01   2.7858999999999998e+00   5.2020000000000000e-01   1.4430000000000001e-01   2.8749999999999998e-01
  -5.5110000000000003e-01   2.1999999999999999e-02  -8.5800000000000001e-02   5.1559999999999995e-01  -3.8100000000000002e-02  -5.7000000000000002e-02   1.3317000000000001e+00   1.3339999999999999e-01   3.3083000000000000e+00   4.7199999999999998e-01   1.6360000000000000e-01   2.5209999999999999e-01
  -3.9679999999999999e-01  -1.0990000000000000e-01  -2.5740000000000002e-01   4.6779999999999999e-01  -1.7130000000000001e-01  -7.4499999999999997e-02   1.2206999999999999e+00   2.6679999999999998e-01   3.0470999999999999e+00   5.0090000000000001e-01   1.1550000000000001e-01   2.3440000000000000e-01
  -3.9679999999999999e-01   2.1980000000000000e-01  -2.5740000000000002e-01   4.2009999999999997e-01  -1.3320000000000001e-01  -9.6500000000000002e-02   1.1984999999999999e+00   5.7809999999999995e-01   2.6989000000000001e+00   5.3939999999999999e-01   1.0580000000000001e-01   2.6100000000000001e-01
  -4.1880000000000001e-01   1.3189999999999999e-01   5.1470000000000005e-01   4.9650000000000000e-01  -1.2370000000000000e-01  -7.8899999999999998e-02   1.1762999999999999e+00   4.4469999999999998e-01   3.0470999999999999e+00   4.6239999999999998e-01   1.5400000000000000e-01   2.4329999999999999e-01
  -3.9679999999999999e-01  -1.5390000000000001e-01   4.2890000000000000e-01   4.3919999999999998e-01  -8.5599999999999996e-02  -8.3299999999999999e-02   1.4649000000000001e+00   3.7800000000000000e-01   2.0893999999999999e+00   5.4910000000000003e-01   5.7700000000000001e-02   2.7870000000000000e-01
  -2.8649999999999998e-01  -2.6379999999999998e-01   0.0000000000000000e+00   4.7739999999999999e-01  -1.5229999999999999e-01  -4.8200000000000000e-02   1.4649000000000001e+00   1.1119999999999999e-01   3.0470999999999999e+00   4.2380000000000001e-01   1.4430000000000001e-01   2.3890000000000000e-01
  -3.7469999999999998e-01  -6.6000000000000003e-02   8.5800000000000001e-02   4.1049999999999998e-01  -1.9030000000000000e-01  -6.5799999999999997e-02   1.5315000000000001e+00   3.1130000000000002e-01   3.1341999999999999e+00   5.1049999999999995e-01   1.0580000000000001e-01   2.4770000000000000e-01
  -4.8490000000000000e-01   2.1980000000000000e-01   5.1470000000000005e-01   4.6779999999999999e-01  -5.7099999999999998e-02  -8.3299999999999999e-02   1.2206999999999999e+00   1.1119999999999999e-01   2.8730000000000002e+00   4.8159999999999997e-01   1.8279999999999999e-01   2.5659999999999999e-01
  -6.3919999999999999e-01  -2.6379999999999998e-01   8.5800000000000001e-02   4.5829999999999999e-01  -1.0470000000000000e-01  -2.6300000000000000e-02   1.3983000000000001e+00   3.1130000000000002e-01   2.4377000000000000e+00   5.1049999999999995e-01   1.8279999999999999e-01   2.2120000000000001e-01
  -3.3060000000000000e-01  -1.9789999999999999e-01  -4.2890000000000000e-01   4.7739999999999999e-01  -4.7600000000000003e-02  -5.7000000000000002e-02   1.3761000000000001e+00   2.6679999999999998e-01   2.8730000000000002e+00   4.8159999999999997e-01   1.8279999999999999e-01   2.2120000000000001e-01
  -3.3060000000000000e-01  -1.7590000000000000e-01   1.7160000000000000e-01   4.7739999999999999e-01  -8.5599999999999996e-02  -7.0199999999999999e-02   1.4649000000000001e+00   1.5559999999999999e-01   1.7412000000000001e+00   5.0090000000000001e-01   1.2509999999999999e-01   2.3890000000000000e-01
  -4.6289999999999998e-01  -2.1999999999999999e-02   2.5740000000000002e-01   5.0600000000000001e-01  -3.8100000000000002e-02  -7.4499999999999997e-02   1.2206999999999999e+00   2.8910000000000002e-01   3.1341999999999999e+00   5.0090000000000001e-01   1.6360000000000000e-01   2.4770000000000000e-01
  -3.9679999999999999e-01   6.6000000000000003e-02   5.1470000000000005e-01   4.3919999999999998e-01  -2.0930000000000001e-01  -6.5799999999999997e-02   1.4649000000000001e+00   2.8910000000000002e-01   2.8730000000000002e+00   4.6239999999999998e-01   1.0580000000000001e-01   2.6540000000000002e-01
  -3.5270000000000001e-01  -6.6000000000000003e-02  -3.4310000000000002e-01   4.3919999999999998e-01  -1.5229999999999999e-01  -7.0199999999999999e-02   1.2428999999999999e+00   2.8910000000000002e-01   3.2212000000000001e+00   5.8760000000000001e-01   1.6360000000000000e-01   2.8310000000000002e-01
  -3.3060000000000000e-01  -8.7900000000000006e-02  -1.7160000000000000e-01   4.2009999999999997e-01  -1.6180000000000000e-01  -5.2600000000000001e-02   1.4205000000000001e+00   2.2239999999999999e-01   3.2212000000000001e+00   5.1049999999999995e-01   9.6199999999999994e-02   2.7870000000000000e-01
  -4.8490000000000000e-01  -3.2979999999999998e-01   9.4359999999999999e-01   4.2959999999999998e-01  -1.5229999999999999e-01  -2.1899999999999999e-02   1.4427000000000001e+00   2.4460000000000001e-01   3.0470999999999999e+00   5.2020000000000000e-01   1.0580000000000001e-01   2.6979999999999998e-01
  -3.7469999999999998e-01  -1.0990000000000000e-01   1.7160000000000000e-01   4.3919999999999998e-01  -1.1420000000000000e-01  -7.8899999999999998e-02   1.4871000000000001e+00   3.5580000000000001e-01   2.6989000000000001e+00   5.6830000000000003e-01   5.7700000000000001e-02   2.3890000000000000e-01
  -2.4249999999999999e-01  -1.5390000000000001e-01  -2.5740000000000002e-01   4.0100000000000002e-01  -1.6180000000000000e-01  -6.5799999999999997e-02   1.5315000000000001e+00   4.2249999999999999e-01   2.9600000000000000e+00   5.6830000000000003e-01   1.5400000000000000e-01   2.3440000000000000e-01
  -3.3060000000000000e-01  -2.4179999999999999e-01  -8.5800000000000001e-02   4.2959999999999998e-01  -1.9030000000000000e-01  -4.3900000000000002e-02   1.3761000000000001e+00   3.1130000000000002e-01   2.3506000000000000e+00   4.9130000000000001e-01   1.1550000000000001e-01   2.4329999999999999e-01
  -3.9679999999999999e-01  -1.9789999999999999e-01  -2.5740000000000002e-01   4.2009999999999997e-01  -3.8100000000000002e-02  -7.8899999999999998e-02   1.5536000000000001e+00   3.5580000000000001e-01   2.6118000000000001e+00   5.2980000000000005e-01   1.2509999999999999e-01   2.0349999999999999e-01
  -5.5110000000000003e-01  -4.3999999999999997e-02  -8.5800000000000001e-02   4.3919999999999998e-01  -3.8100000000000002e-02  -7.4499999999999997e-02   1.3983000000000001e+00   2.6679999999999998e-01   2.7858999999999998e+00   5.8760000000000001e-01   5.7700000000000001e-02   2.4770000000000000e-01
  -3.9679999999999999e-01  -4.3999999999999997e-02   3.4310000000000002e-01   4.4869999999999999e-01  -1.0470000000000000e-01  -5.2600000000000001e-02   1.4649000000000001e+00   2.6679999999999998e-01   3.2212000000000001e+00   5.2980000000000005e-01   1.2509999999999999e-01   2.5209999999999999e-01
  -4.1880000000000001e-01  -1.9789999999999999e-01   3.4310000000000002e-01   4.4869999999999999e-01  -1.3320000000000001e-01  -3.5099999999999999e-02   1.4649000000000001e+00   2.2239999999999999e-01   2.6118000000000001e+00   4.9130000000000001e-01   1.4430000000000001e-01   2.5659999999999999e-01
  -3.9679999999999999e-01   6.6000000000000003e-02   2.5740000000000002e-01   4.7739999999999999e-01  -9.5200000000000007e-02  -8.3299999999999999e-02   1.4649000000000001e+00   1.5559999999999999e-01   3.1341999999999999e+00   4.4309999999999999e-01   8.6599999999999996e-02   2.3890000000000000e-01
  -3.0859999999999999e-01  -1.5390000000000001e-01   8.5800000000000001e-02   4.3919999999999998e-01  -1.0470000000000000e-01  -1.0520000000000000e-01   1.3317000000000001e+00   2.2200000000000001e-02   2.7858999999999998e+00   4.9130000000000001e-01   1.0580000000000001e-01   2.8310000000000002e-01
  -5.7310000000000005e-01  -4.3999999999999997e-02   0.0000000000000000e+00   3.2460000000000000e-01  -5.7099999999999998e-02  -4.8200000000000000e-02   1.5758000000000001e+00   4.0020000000000000e-01   2.5247000000000002e+00   4.9130000000000001e-01   9.6199999999999994e-02   2.4329999999999999e-01
  -3.5270000000000001e-01  -8.7900000000000006e-02  -6.0050000000000003e-01   4.2959999999999998e-01  -1.0470000000000000e-01  -1.1840000000000001e-01   1.4649000000000001e+00   2.6679999999999998e-01   2.6989000000000001e+00   5.8760000000000001e-01   5.7700000000000001e-02   2.6100000000000001e-01
  -2.6450000000000001e-01  -1.0990000000000000e-01   5.1470000000000005e-01   4.2009999999999997e-01  -1.3320000000000001e-01  -9.2100000000000001e-02   1.2650999999999999e+00   2.8910000000000002e-01   3.0470999999999999e+00   4.3350000000000000e-01   1.0580000000000001e-01   2.2120000000000001e-01
  -4.1880000000000001e-01  -1.5390000000000001e-01  -3.4310000000000002e-01   4.2959999999999998e-01  -1.3320000000000001e-01  -8.7700000000000000e-02   1.3317000000000001e+00   6.2260000000000004e-01   2.6989000000000001e+00   6.1650000000000005e-01   1.6360000000000000e-01   2.6100000000000001e-01
  -3.0859999999999999e-01   8.7900000000000006e-02  -8.5800000000000001e-02   5.2510000000000001e-01  -8.5599999999999996e-02  -3.5099999999999999e-02   1.4205000000000001e+00   2.2239999999999999e-01   3.1341999999999999e+00   5.1049999999999995e-01   2.1170000000000000e-01   2.5209999999999999e-01
  -4.1880000000000001e-01   1.5390000000000001e-01  -4.2890000000000000e-01   4.6779999999999999e-01  -8.5599999999999996e-02  -3.0700000000000002e-02   1.2873000000000001e+00   1.5559999999999999e-01   3.3083000000000000e+00   5.6830000000000003e-01   5.7700000000000001e-02   2.6540000000000002e-01
  -3.3060000000000000e-01   6.6000000000000003e-02  -9.4359999999999999e-01   5.0600000000000001e-01  -1.0470000000000000e-01  -3.0700000000000002e-02   1.2873000000000001e+00   2.4460000000000001e-01   3.1341999999999999e+00   4.7199999999999998e-01   1.9239999999999999e-01   2.4329999999999999e-01
  -4.1880000000000001e-01  -1.0990000000000000e-01   8.5800000000000001e-02   4.2959999999999998e-01  -9.5200000000000007e-02  -1.7500000000000002e-02   1.4205000000000001e+00   3.5580000000000001e-01   2.2635999999999998e+00   4.0460000000000002e-01   8.6599999999999996e-02   2.7870000000000000e-01
  -2.8649999999999998e-01   6.6000000000000003e-02  -3.4310000000000002e-01   4.2959999999999998e-01  -6.6600000000000006e-02  -6.1400000000000003e-02   1.2206999999999999e+00   1.1119999999999999e-01   2.9600000000000000e+00   5.4910000000000003e-01   7.6999999999999999e-02   2.8749999999999998e-01
  -4.4100000000000000e-02  -1.5390000000000001e-01   5.1470000000000005e-01   3.9140000000000003e-01  -9.5200000000000007e-02  -8.3299999999999999e-02   1.4871000000000001e+00   2.2239999999999999e-01   1.9153000000000000e+00   6.0690000000000000e-01   1.1550000000000001e-01   2.3000000000000001e-01
  -5.9509999999999996e-01  -1.3189999999999999e-01  -8.5800000000000001e-02   4.5829999999999999e-01  -8.5599999999999996e-02  -8.8000000000000005e-03   1.3761000000000001e+00   1.1119999999999999e-01   2.2635999999999998e+00   5.6830000000000003e-01   1.1550000000000001e-01   2.4329999999999999e-01
  -3.7469999999999998e-01   2.1999999999999999e-02  -6.8630000000000002e-01   3.7240000000000001e-01  -1.2370000000000000e-01  -7.4499999999999997e-02   1.3983000000000001e+00   3.1130000000000002e-01   2.5247000000000002e+00   5.2020000000000000e-01   9.6199999999999994e-02   2.7870000000000000e-01
  -3.7469999999999998e-01   0.0000000000000000e+00   8.5800000000000001e-02   4.2959999999999998e-01  -4.7600000000000003e-02  -1.2280000000000001e-01   1.4871000000000001e+00   2.6679999999999998e-01   2.7858999999999998e+00   5.0090000000000001e-01   1.4430000000000001e-01   2.1679999999999999e-01
  -3.9679999999999999e-01  -4.3999999999999997e-02  -1.7160000000000000e-01   4.0100000000000002e-01  -1.6180000000000000e-01  -9.6500000000000002e-02   1.3095000000000001e+00   4.2249999999999999e-01   2.1764999999999999e+00   4.6239999999999998e-01   1.3469999999999999e-01   2.6100000000000001e-01
  -5.2900000000000003e-01  -2.1999999999999999e-02  -1.7160000000000000e-01   3.8190000000000002e-01  -8.5599999999999996e-02  -8.7700000000000000e-02   1.4205000000000001e+00   2.8910000000000002e-01   3.0470999999999999e+00   5.2020000000000000e-01   1.6360000000000000e-01   2.2120000000000001e-01
  -3.9679999999999999e-01  -1.0990000000000000e-01  -2.5740000000000002e-01   4.2009999999999997e-01  -3.8100000000000002e-02  -1.0520000000000000e-01   1.1318999999999999e+00   4.0020000000000000e-01   3.1341999999999999e+00   4.3350000000000000e-01   1.4430000000000001e-01   2.1679999999999999e-01
  -4.6289999999999998e-01   1.3189999999999999e-01   2.5740000000000002e-01   5.7279999999999998e-01  -5.7099999999999998e-02  -8.3299999999999999e-02   1.2650999999999999e+00   2.4460000000000001e-01   3.2212000000000001e+00   4.9130000000000001e-01   1.9239999999999999e-01   2.4770000000000000e-01
  -4.1880000000000001e-01  -4.3999999999999997e-02   0.0000000000000000e+00   4.6779999999999999e-01  -1.4269999999999999e-01  -7.8899999999999998e-02   1.3761000000000001e+00   2.6679999999999998e-01   3.3953000000000002e+00   5.5869999999999997e-01   1.8279999999999999e-01   2.6100000000000001e-01
  -3.9679999999999999e-01  -6.6000000000000003e-02  -6.0050000000000003e-01   4.7739999999999999e-01  -1.2370000000000000e-01  -4.8200000000000000e-02   1.3539000000000001e+00   2.4460000000000001e-01   2.6989000000000001e+00   5.1049999999999995e-01   5.7700000000000001e-02   2.3440000000000000e-01
  -3.0859999999999999e-01  -1.3189999999999999e-01  -6.0050000000000003e-01   4.6779999999999999e-01  -9.5200000000000007e-02  -3.9500000000000000e-02   1.3761000000000001e+00   2.8910000000000002e-01   2.6989000000000001e+00   5.6830000000000003e-01   1.3469999999999999e-01   2.8749999999999998e-01
  -5.0700000000000001e-01  -1.7590000000000000e-01  -9.4359999999999999e-01   4.2009999999999997e-01  -1.2370000000000000e-01  -7.8899999999999998e-02   1.3095000000000001e+00   2.4460000000000001e-01   2.9600000000000000e+00   4.2380000000000001e-01   1.0580000000000001e-01   2.1679999999999999e-01
  -3.9679999999999999e-01  -8.7900000000000006e-02   0.0000000000000000e+00   4.1049999999999998e-01  -1.4269999999999999e-01  -7.8899999999999998e-02   1.4205000000000001e+00   4.4469999999999998e-01   3.1341999999999999e+00   5.3939999999999999e-01   1.1550000000000001e-01   2.7870000000000000e-01
  -4.4080000000000003e-01   0.0000000000000000e+00  -5.1470000000000005e-01   4.5829999999999999e-01  -1.3320000000000001e-01  -8.3299999999999999e-02   1.6202000000000001e+00   3.1130000000000002e-01   3.6564999999999999e+00   4.8159999999999997e-01   1.0580000000000001e-01   2.7429999999999999e-01
  -5.2900000000000003e-01   0.0000000000000000e+00  -6.8630000000000002e-01   4.4869999999999999e-01  -1.2370000000000000e-01  -6.1400000000000003e-02   1.5980000000000001e+00   2.0010000000000000e-01   2.7858999999999998e+00   5.0090000000000001e-01   8.6599999999999996e-02   2.0349999999999999e-01
  -5.0700000000000001e-01   1.3189999999999999e-01   2.5740000000000002e-01   3.6280000000000001e-01  -2.8500000000000001e-02  -5.2600000000000001e-02   1.4205000000000001e+00   2.4460000000000001e-01   2.6118000000000001e+00   4.0460000000000002e-01   2.0210000000000000e-01   2.3440000000000000e-01
  -2.6450000000000001e-01   6.6000000000000003e-02  -2.5740000000000002e-01   4.5829999999999999e-01  -3.8100000000000002e-02  -6.1400000000000003e-02   1.3095000000000001e+00   3.5580000000000001e-01   1.6540999999999999e+00   5.3939999999999999e-01   1.0580000000000001e-01   3.1409999999999999e-01
