# Supplementary material for: Footwear and Foam Surface Alter Gait Initiation of Typical Subjects
Source: PLoS One. 2015 Aug 13;10(8):e0135821. doi: 10.1371/journal.pone.0135821 (PMC4536224; doi:10.1371/journal.pone.0135821)
Supplement: S1 Dataset — (ZIP) [file pone.0135821.s001.zip › 6_shod_av1_03.txt]

   1.7788000000000000e+01   1.9346000000000001e+00   3.0478980000000001e+02   7.6380000000000003e-01   2.5854500000000002e+01  -1.9514000000000000e+00  -1.8266400000000001e+01  -4.5137999999999998e+00   3.3970890000000003e+02  -7.5713999999999997e+00  -4.2000200000000000e+01   1.0306999999999999e+00
   1.7479399999999998e+01   2.1103999999999998e+00   3.0376040000000000e+02   8.1150000000000000e-01   2.5692799999999998e+01  -1.9601999999999999e+00  -1.7778099999999998e+01  -3.4687999999999999e+00   3.3979590000000002e+02  -7.5906000000000002e+00  -4.2077199999999998e+01   8.9349999999999996e-01
   1.7501500000000000e+01   1.8466000000000000e+00   3.0195890000000003e+02   7.8290000000000004e-01   2.5626100000000001e+01  -1.8899999999999999e+00  -1.7578399999999998e+01  -3.4020999999999999e+00   3.3997010000000000e+02  -7.6581000000000001e+00  -4.2221499999999999e+01   9.2889999999999995e-01
   1.7567599999999999e+01   1.9126000000000001e+00   3.0170159999999998e+02   7.5419999999999998e-01   2.5502400000000002e+01  -1.9427000000000001e+00  -1.8111100000000000e+01  -4.3582000000000001e+00   3.4066649999999998e+02  -7.8026000000000000e+00  -4.2134900000000002e+01   9.7760000000000002e-01
   1.7413300000000000e+01   1.6708000000000001e+00   2.9921379999999999e+02   6.7789999999999995e-01   2.5378699999999998e+01  -1.9601999999999999e+00  -1.8399600000000000e+01  -3.7355999999999998e+00   3.4171129999999999e+02  -7.8506999999999998e+00  -4.2317700000000002e+01   9.6870000000000001e-01
   1.7214900000000000e+01   1.4509000000000001e+00   2.9861340000000001e+02   6.5880000000000005e-01   2.5140799999999999e+01  -1.9777000000000000e+00  -1.8088899999999999e+01  -4.1135999999999999e+00   3.4336540000000002e+02  -7.8795999999999999e+00  -4.2259999999999998e+01   9.5989999999999998e-01
   1.6972400000000000e+01   1.5608000000000000e+00   2.9535359999999997e+02   6.1099999999999999e-01   2.5083700000000000e+01  -1.9076000000000000e+00  -1.7622800000000002e+01  -4.1581000000000001e+00   3.4214659999999998e+02  -8.0145000000000000e+00  -4.2577500000000001e+01   8.8910000000000000e-01
   1.6950399999999998e+01   1.7366999999999999e+00   2.9423840000000001e+02   6.6830000000000001e-01   2.5007600000000000e+01  -1.9514000000000000e+00  -1.8177700000000002e+01  -4.1357999999999997e+00   3.4475839999999999e+02  -8.0047999999999995e+00  -4.2616000000000000e+01   8.5370000000000001e-01
   1.6730000000000000e+01   1.4948999999999999e+00   2.9243689999999998e+02   5.3469999999999995e-01   2.4769700000000000e+01  -1.8813000000000000e+00  -1.8577200000000001e+01  -4.3582000000000001e+00   3.4562900000000002e+02  -8.1782000000000004e+00  -4.2731499999999997e+01   8.9349999999999996e-01
   1.6399300000000000e+01   1.0771999999999999e+00   2.9012079999999997e+02   4.2009999999999997e-01   2.4636500000000002e+01  -1.8462000000000001e+00  -1.8532800000000002e+01  -4.8029000000000002e+00   3.4632549999999998e+02  -8.3420000000000005e+00  -4.2904699999999998e+01   7.7410000000000001e-01
   1.6156900000000000e+01   1.2531000000000001e+00   2.8703250000000003e+02   4.3919999999999998e-01   2.4455700000000000e+01  -1.9162999999999999e+00  -1.8488399999999999e+01  -4.6250000000000000e+00   3.4754430000000002e+02  -8.4864999999999995e+00  -4.3087499999999999e+01   7.4760000000000004e-01
   1.5782200000000000e+01   8.1340000000000001e-01   2.8411590000000001e+02   2.3870000000000000e-01   2.4198799999999999e+01  -1.8944000000000001e+00  -1.8799099999999999e+01  -4.8917999999999999e+00   3.4919839999999999e+02  -8.5828000000000007e+00  -4.3328000000000003e+01   7.6970000000000005e-01
   1.5473599999999999e+01   5.9360000000000002e-01   2.8145659999999998e+02   5.7299999999999997e-02   2.3960899999999999e+01  -1.8593000000000000e+00  -1.8976700000000001e+01  -5.7590000000000003e+00   3.5093959999999998e+02  -8.7850999999999999e+00  -4.3356900000000003e+01   7.2989999999999999e-01
   1.5010700000000000e+01   1.7590000000000000e-01   2.7793950000000001e+02  -1.4319999999999999e-01   2.3656400000000001e+01  -1.8243000000000000e+00  -1.9065500000000000e+01  -5.1364000000000001e+00   3.5207139999999998e+02  -8.9199999999999999e+00  -4.3587800000000001e+01   6.9889999999999997e-01
   1.4702100000000000e+01  -6.6000000000000003e-02   2.7476549999999997e+02  -3.7240000000000001e-01   2.3551700000000000e+01  -1.7804000000000000e+00  -1.9220800000000001e+01  -5.7145999999999999e+00   3.5407380000000001e+02  -9.2088999999999999e+00  -4.3838000000000001e+01   6.0160000000000002e-01
   1.4327400000000001e+01  -5.4959999999999998e-01   2.7202040000000000e+02  -7.4470000000000003e-01   2.3342300000000002e+01  -1.7408999999999999e+00  -1.9620300000000000e+01  -6.1814999999999998e+00   3.5564089999999999e+02  -9.3148999999999997e+00  -4.4020800000000001e+01   5.3080000000000005e-01
   1.3886500000000000e+01  -9.2330000000000001e-01   2.6901799999999997e+02  -8.8790000000000002e-01   2.3199600000000000e+01  -1.6795000000000000e+00  -1.9820100000000000e+01  -5.9368999999999996e+00   3.5773030000000000e+02  -9.4689999999999994e+00  -4.4280600000000000e+01   4.6000000000000002e-01
   1.3798400000000001e+01  -1.1212000000000000e+00   2.6567239999999998e+02  -1.1171000000000000e+00   2.3152000000000001e+01  -1.6664000000000001e+00  -2.0042000000000002e+01  -6.1814999999999998e+00   3.5929739999999998e+02  -9.6713000000000005e+00  -4.4607799999999997e+01   4.2020000000000002e-01
   1.3137100000000000e+01  -1.7586999999999999e+00   2.6378510000000000e+02  -1.5658000000000001e+00   2.2923600000000000e+01  -1.6006000000000000e+00  -2.0441500000000001e+01  -6.2481999999999998e+00   3.6208330000000001e+02  -9.9024999999999999e+00  -4.4848300000000002e+01   2.8310000000000002e-01
   1.3247299999999999e+01  -1.8686000000000000e+00   2.6164049999999997e+02  -1.8045000000000000e+00   2.2895099999999999e+01  -1.5787000000000000e+00  -2.0841000000000001e+01  -6.0926000000000000e+00   3.6434690000000001e+02  -1.0210800000000001e+01  -4.5108100000000000e+01   2.6540000000000002e-01
   1.2784400000000000e+01  -1.8466000000000000e+00   2.5949599999999998e+02  -2.2054999999999998e+00   2.2771400000000000e+01  -1.5743000000000000e+00  -2.1551300000000001e+01  -6.4706000000000001e+00   3.6765519999999998e+02  -1.0480499999999999e+01  -4.5396799999999999e+01   1.6370000000000001e-01
   1.2696300000000001e+01  -2.3521999999999998e+00   2.5675090000000000e+02  -2.4155000000000002e+00   2.2723800000000001e+01  -1.4865999999999999e+00  -2.2194900000000001e+01  -6.5594999999999999e+00   3.6922230000000002e+02  -1.0759800000000000e+01  -4.5646999999999998e+01   4.8700000000000000e-02
   1.2431800000000001e+01  -2.5061000000000000e+00   2.5683670000000001e+02  -2.8929000000000000e+00   2.2542999999999999e+01  -1.4077000000000000e+00  -2.2594400000000000e+01  -6.7374000000000001e+00   3.7026700000000000e+02  -1.0952500000000001e+01  -4.5974100000000000e+01  -8.8499999999999995e-02
   1.2497900000000000e+01  -2.5061000000000000e+00   2.5443469999999999e+02  -3.0552000000000001e+00   2.2514500000000002e+01  -1.3989000000000000e+00  -2.3571000000000002e+01  -7.1154000000000002e+00   3.7444589999999999e+02  -1.1289600000000000e+01  -4.6137700000000002e+01  -2.1679999999999999e-01
   1.2387700000000001e+01  -2.7040000000000002e+00   2.5289060000000001e+02  -3.4466000000000001e+00   2.2409800000000001e+01  -1.3900999999999999e+00  -2.4192499999999999e+01  -7.6268000000000002e+00   3.7662240000000003e+02  -1.1694200000000000e+01  -4.6349400000000003e+01  -4.0250000000000002e-01
   1.2233400000000000e+01  -2.5941000000000001e+00   2.5108910000000000e+02  -3.7425999999999999e+00   2.2333700000000000e+01  -1.4164000000000001e+00  -2.5102499999999999e+01  -7.8047000000000004e+00   3.7923419999999999e+02  -1.1838699999999999e+01  -4.6580300000000001e+01  -5.5740000000000001e-01
   1.1902799999999999e+01  -2.9238000000000000e+00   2.4980240000000001e+02  -3.9813000000000001e+00   2.2286100000000001e+01  -1.3419000000000001e+00  -2.6101199999999999e+01  -8.1382999999999992e+00   3.8219430000000000e+02  -1.2185499999999999e+01  -4.6686100000000003e+01  -7.3870000000000002e-01
   1.1990900000000000e+01  -3.0556999999999999e+00   2.4774359999999999e+02  -4.1150000000000002e+00   2.2057700000000001e+01  -1.2761000000000000e+00  -2.6811499999999999e+01  -8.5385000000000009e+00   3.8410960000000000e+02  -1.2570800000000000e+01  -4.7051800000000000e+01  -7.9620000000000002e-01
   1.1836600000000001e+01  -3.0556999999999999e+00   2.4542740000000001e+02  -4.3536000000000001e+00   2.2000599999999999e+01  -1.3243000000000000e+00  -2.7610499999999998e+01  -8.7830999999999992e+00   3.8646019999999999e+02  -1.2927199999999999e+01  -4.7167200000000001e+01  -1.0395000000000001e+00
   1.1902799999999999e+01  -3.1217000000000001e+00   2.4362600000000000e+02  -4.4490999999999996e+00   2.1781700000000001e+01  -1.2761000000000000e+00  -2.8143200000000000e+01  -9.2500000000000000e+00   3.8959440000000001e+02  -1.3177700000000000e+01  -4.7359699999999997e+01  -1.1324000000000001e+00
   1.1461900000000000e+01  -3.0556999999999999e+00   2.4208179999999999e+02  -4.6687000000000003e+00   2.1724699999999999e+01  -1.2585999999999999e+00  -2.9141999999999999e+01  -9.6502999999999997e+00   3.9116149999999999e+02  -1.3563000000000001e+01  -4.7609900000000003e+01  -1.3005000000000000e+00
   1.1109200000000000e+01  -2.9678000000000000e+00   2.4019460000000001e+02  -4.8597000000000001e+00   2.1610499999999998e+01  -1.2279000000000000e+00  -2.9719000000000001e+01  -9.8948999999999998e+00   3.9438270000000000e+02  -1.3861599999999999e+01  -4.7908099999999997e+01  -1.4376000000000000e+00
   1.0977000000000000e+01  -3.1876000000000002e+00   2.3702060000000000e+02  -4.9837999999999996e+00   2.1401100000000000e+01  -1.2410000000000001e+00  -3.0074100000000001e+01  -1.0450799999999999e+01   3.9655919999999998e+02  -1.4189100000000000e+01  -4.8139099999999999e+01  -1.5526000000000000e+00
   1.0778600000000001e+01  -3.4514000000000000e+00   2.3521910000000000e+02  -5.1078999999999999e+00   2.1248899999999999e+01  -1.2365999999999999e+00  -3.0695599999999999e+01  -1.0650900000000000e+01   3.9925799999999998e+02  -1.4468500000000001e+01  -4.8427700000000002e+01  -1.6588000000000001e+00
   1.0668400000000000e+01  -3.4954000000000001e+00   2.3384660000000000e+02  -5.2511000000000001e+00   2.1163200000000000e+01  -1.1402000000000001e+00  -3.1206099999999999e+01  -1.1028900000000000e+01   4.0186989999999997e+02  -1.4786300000000001e+01  -4.8687500000000000e+01  -1.7517000000000000e+00
   1.0359800000000000e+01  -3.5394000000000001e+00   2.3230250000000001e+02  -5.5471000000000004e+00   2.1030000000000001e+01  -1.1226000000000000e+00  -3.1916300000000000e+01  -1.1384700000000000e+01   4.0465580000000000e+02  -1.5171600000000000e+01  -4.8928100000000001e+01  -1.9065000000000001e+00
   1.0183500000000000e+01  -3.2755999999999998e+00   2.3058680000000001e+02  -5.4611000000000001e+00   2.0858699999999999e+01  -1.1094999999999999e+00  -3.2493400000000001e+01  -1.1762700000000001e+01   4.0726760000000002e+02  -1.5518400000000000e+01  -4.9149400000000000e+01  -2.0127000000000002e+00
   1.0161400000000000e+01  -3.4954000000000001e+00   2.3007210000000001e+02  -5.6330000000000000e+00   2.0811100000000000e+01  -1.1445000000000001e+00  -3.3181399999999996e+01  -1.2318600000000000e+01   4.0926999999999998e+02  -1.5788100000000000e+01  -4.9438000000000002e+01  -2.1011000000000002e+00
   9.8087000000000000e+00  -3.5394000000000001e+00   2.2758439999999999e+02  -5.9194000000000004e+00   2.0830200000000001e+01  -1.0874999999999999e+00  -3.3714100000000002e+01  -1.2874400000000000e+01   4.1101119999999997e+02  -1.6115700000000000e+01  -4.9591999999999999e+01  -2.2427000000000001e+00
   9.6545000000000005e+00  -3.5173999999999999e+00   2.2646920000000000e+02  -5.8907999999999996e+00   2.0687400000000000e+01  -1.0392999999999999e+00  -3.4246800000000000e+01  -1.3296900000000001e+01   4.1327470000000000e+02  -1.6423900000000000e+01  -4.9861400000000003e+01  -2.3489000000000000e+00
   9.3018000000000001e+00  -3.8471000000000002e+00   2.2681229999999999e+02  -6.0434999999999999e+00   2.0792100000000001e+01  -1.0788000000000000e+00  -3.4735100000000003e+01  -1.3875100000000000e+01   4.1536419999999998e+02  -1.6712900000000001e+01  -4.9996099999999998e+01  -2.4639000000000002e+00
   9.3679000000000006e+00  -4.1768999999999998e+00   2.2578290000000001e+02  -6.2153999999999998e+00   2.0811100000000000e+01  -1.0042000000000000e+00  -3.5156799999999997e+01  -1.4453200000000001e+01   4.1649599999999998e+02  -1.7059699999999999e+01  -5.0159700000000001e+01  -2.5789000000000000e+00
   9.3679000000000006e+00  -4.0888999999999998e+00   2.2561140000000000e+02  -6.4253999999999998e+00   2.0725500000000000e+01  -9.3410000000000004e-01  -3.5289999999999999e+01  -1.4808900000000000e+01   4.1806310000000002e+02  -1.7165600000000001e+01  -5.0313600000000001e+01  -2.6939000000000002e+00
   9.0814000000000004e+00  -4.0670000000000002e+00   2.2492509999999999e+02  -6.5686000000000000e+00   2.0668399999999998e+01  -8.9459999999999995e-01  -3.5822600000000001e+01  -1.5520500000000000e+01   4.1919479999999999e+02  -1.7464200000000002e+01  -5.0544600000000003e+01  -2.7381000000000002e+00
   9.1254000000000008e+00  -4.1548999999999996e+00   2.2501089999999999e+02  -6.5590999999999999e+00   2.0811100000000000e+01  -8.4630000000000005e-01  -3.5733899999999998e+01  -1.5987399999999999e+01   4.2084899999999999e+02  -1.7839900000000000e+01  -5.0544600000000003e+01  -2.8620000000000001e+00
   9.3459000000000003e+00  -4.2427999999999999e+00   2.2389570000000001e+02  -6.8169000000000004e+00   2.0658899999999999e+01  -7.8059999999999996e-01  -3.6199900000000000e+01  -1.6498899999999999e+01   4.2111020000000002e+02  -1.8023000000000000e+01  -5.0611899999999999e+01  -2.9327999999999999e+00
   9.1034000000000006e+00  -4.3087999999999997e+00   2.2320939999999999e+02  -6.9123999999999999e+00   2.0630299999999998e+01  -7.5429999999999997e-01  -3.6488500000000002e+01  -1.6721200000000000e+01   4.2171960000000001e+02  -1.8186699999999998e+01  -5.0659999999999997e+01  -2.9725999999999999e+00
   9.3018000000000001e+00  -4.1548999999999996e+00   2.2432460000000000e+02  -6.9409999999999998e+00   2.0763600000000000e+01  -7.1040000000000003e-01  -3.6288699999999999e+01  -1.7099200000000000e+01   4.2267720000000003e+02  -1.8369700000000002e+01  -5.0775500000000001e+01  -3.0478000000000001e+00
   9.3679000000000006e+00  -3.9350999999999998e+00   2.2518240000000000e+02  -6.9028000000000000e+00   2.0754000000000001e+01  -6.9730000000000003e-01  -3.6444099999999999e+01  -1.7499500000000001e+01   4.2337369999999999e+02  -1.8543099999999999e+01  -5.0737000000000002e+01  -3.0920000000000001e+00
   9.1694999999999993e+00  -4.0010000000000003e+00   2.2432460000000000e+02  -7.0460000000000003e+00   2.0716000000000001e+01  -6.7969999999999997e-01  -3.6577300000000001e+01  -1.7921900000000001e+01   4.2319959999999998e+02  -1.8706900000000001e+01  -5.0727400000000003e+01  -3.1141000000000001e+00
   9.7646999999999995e+00  -3.9350999999999998e+00   2.2501089999999999e+02  -7.0365000000000002e+00   2.0754000000000001e+01  -6.1390000000000000e-01  -3.6754800000000003e+01  -1.8122100000000000e+01   4.2302550000000002e+02  -1.8832100000000001e+01  -5.0708100000000002e+01  -3.1318000000000001e+00
   9.6545000000000005e+00  -3.6273000000000000e+00   2.2561140000000000e+02  -6.9218999999999999e+00   2.0744499999999999e+01  -6.3149999999999995e-01  -3.7021200000000000e+01  -1.8455600000000000e+01   4.2372199999999998e+02  -1.9092199999999998e+01  -5.0737000000000002e+01  -3.1937000000000002e+00
   9.6765000000000008e+00  -3.2755999999999998e+00   2.2569710000000001e+02  -7.0077999999999996e+00   2.0773099999999999e+01  -6.2270000000000003e-01  -3.7021200000000000e+01  -1.8588999999999999e+01   4.2398309999999998e+02  -1.9092199999999998e+01  -5.0814000000000000e+01  -3.2113999999999998e+00
   9.8528000000000002e+00  -3.4293999999999998e+00   2.2646920000000000e+02  -6.9504999999999999e+00   2.0782599999999999e+01  -6.4459999999999995e-01  -3.7376300000000001e+01  -1.8989300000000000e+01   4.2415730000000002e+02  -1.9169300000000000e+01  -5.0842900000000000e+01  -3.2336000000000000e+00
   9.7425999999999995e+00  -3.2096000000000000e+00   2.2586869999999999e+02  -6.9886999999999997e+00   2.0773099999999999e+01  -6.4019999999999999e-01  -3.7376300000000001e+01  -1.8989300000000000e+01   4.2476670000000001e+02  -1.9227000000000000e+01  -5.0746600000000001e+01  -3.2159000000000000e+00
   9.7205999999999992e+00  -2.9458000000000002e+00   2.2535400000000001e+02  -6.9983000000000004e+00   2.0706499999999998e+01  -5.5689999999999995e-01  -3.7553800000000003e+01  -1.9167100000000001e+01   4.2346080000000001e+02  -1.9265599999999999e+01  -5.0794699999999999e+01  -3.2336000000000000e+00
   9.8308000000000000e+00  -2.6379999999999999e+00   2.2672649999999999e+02  -6.9983000000000004e+00   2.0811100000000000e+01  -5.8760000000000001e-01  -3.7886800000000001e+01  -1.9011500000000002e+01   4.2389609999999999e+02  -1.9198200000000000e+01  -5.0659999999999997e+01  -3.2380000000000000e+00
   9.9629999999999992e+00  -2.9458000000000002e+00   2.2655500000000001e+02  -6.9791999999999996e+00   2.0763600000000000e+01  -4.7799999999999998e-01  -3.8019900000000000e+01  -1.9122699999999998e+01   4.2398309999999998e+02  -1.9217400000000001e+01  -5.0534999999999997e+01  -3.2601000000000000e+00
   9.4780999999999995e+00  -3.2096000000000000e+00   2.2732700000000000e+02  -7.0842000000000001e+00   2.0887300000000000e+01  -5.2620000000000000e-01  -3.8286299999999997e+01  -1.9300599999999999e+01   4.2259019999999998e+02  -1.9149999999999999e+01  -5.0534999999999997e+01  -3.2336000000000000e+00
   9.6765000000000008e+00  -3.3635000000000002e+00   2.2801329999999999e+02  -7.0651000000000002e+00   2.0877700000000001e+01  -3.8590000000000002e-01  -3.8619199999999999e+01  -1.9389500000000002e+01   4.2267720000000003e+02  -1.9072900000000001e+01  -5.0332900000000002e+01  -3.2069999999999999e+00
   9.7866999999999997e+00  -3.3855000000000000e+00   2.2990049999999999e+02  -7.1988000000000003e+00   2.1010999999999999e+01  -4.3850000000000000e-01  -3.8375100000000003e+01  -1.9678599999999999e+01   4.2206779999999998e+02  -1.8995899999999999e+01  -5.0352100000000000e+01  -3.2202999999999999e+00
   9.6984999999999992e+00  -3.8471000000000002e+00   2.3127310000000000e+02  -7.2465000000000002e+00   2.1087100000000000e+01  -3.2010000000000000e-01  -3.9018700000000003e+01  -1.9789700000000000e+01   4.2224189999999999e+02  -1.8889900000000001e+01  -5.0140400000000000e+01  -3.1583999999999999e+00
   1.0007099999999999e+01  -3.9350999999999998e+00   2.3170200000000000e+02  -7.2942999999999998e+00   2.1324999999999999e+01  -2.5430000000000003e-01  -3.8796799999999998e+01  -1.9656300000000002e+01   4.2006540000000001e+02  -1.8706900000000001e+01  -5.0024999999999999e+01  -3.2025999999999999e+00
   1.0293699999999999e+01  -4.2427999999999999e+00   2.3427549999999999e+02  -7.6093000000000002e+00   2.1467700000000001e+01  -2.2359999999999999e-01  -3.9063099999999999e+01  -1.9367300000000000e+01   4.2015249999999997e+02  -1.8591300000000000e+01  -4.9919100000000000e+01  -3.1362000000000001e+00
   1.0315700000000000e+01  -4.3746999999999998e+00   2.3573380000000000e+02  -7.6379999999999999e+00   2.1562899999999999e+01  -1.1400000000000000e-01  -3.9218499999999999e+01  -1.9367300000000000e+01   4.1841129999999998e+02  -1.8321600000000000e+01  -4.9707500000000003e+01  -3.0388999999999999e+00
   1.0492100000000001e+01  -4.9462999999999999e+00   2.3830740000000000e+02  -7.8575999999999997e+00   2.1658000000000001e+01  -8.7700000000000000e-02  -3.9262799999999999e+01  -1.9167100000000001e+01   4.1762779999999998e+02  -1.8023000000000000e+01  -4.9447699999999998e+01  -3.0655000000000001e+00
   1.0580200000000000e+01  -5.1222000000000003e+00   2.3959410000000000e+02  -7.9244000000000003e+00   2.1886399999999998e+01  -3.9500000000000000e-02  -3.9262799999999999e+01  -1.9322800000000001e+01   4.1684420000000000e+02  -1.7897700000000000e+01  -4.9380299999999998e+01  -2.9769999999999999e+00
   1.0932900000000000e+01  -5.4080000000000004e+00   2.4268230000000000e+02  -8.0485000000000007e+00   2.2152899999999999e+01   8.8000000000000005e-03  -3.9240699999999997e+01  -1.9256100000000000e+01   4.1492890000000000e+02  -1.7628000000000000e+01  -4.9120500000000000e+01  -2.9990999999999999e+00
   1.1461900000000000e+01  -5.7816999999999998e+00   2.4396910000000000e+02  -8.2681000000000004e+00   2.2324200000000001e+01   6.5799999999999997e-02  -3.9418199999999999e+01  -1.9100400000000000e+01   4.1336180000000002e+02  -1.7329400000000000e+01  -4.8908799999999999e+01  -2.9018000000000002e+00
   1.1484000000000000e+01  -5.8696000000000002e+00   2.4671420000000001e+02  -8.4971999999999994e+00   2.2524000000000001e+01   2.0610000000000001e-01  -3.9307200000000002e+01  -1.9100400000000000e+01   4.1205590000000001e+02  -1.7088600000000000e+01  -4.8716400000000000e+01  -2.8664000000000001e+00
   1.1660299999999999e+01  -6.3971999999999998e+00   2.4920189999999999e+02  -8.5831999999999997e+00   2.2752400000000002e+01   1.7979999999999999e-01  -3.9573599999999999e+01  -1.9167100000000001e+01   4.0996650000000000e+02  -1.6818899999999999e+01  -4.8418100000000003e+01  -2.7778999999999998e+00
   1.2013000000000000e+01  -6.8148999999999997e+00   2.5331950000000001e+02  -8.8123000000000005e+00   2.2990300000000001e+01   2.5869999999999999e-01  -3.9351599999999998e+01  -1.9100400000000000e+01   4.0813819999999998e+02  -1.6539500000000000e+01  -4.8119799999999998e+01  -2.7824000000000000e+00
   1.1858700000000001e+01  -7.1665999999999999e+00   2.5572149999999999e+02  -9.0795999999999992e+00   2.3152000000000001e+01   3.3329999999999999e-01  -3.9440399999999997e+01  -1.9056000000000001e+01   4.0561340000000001e+02  -1.6212000000000000e+01  -4.7917800000000000e+01  -2.7027000000000001e+00
   1.2409700000000001e+01  -7.2986000000000004e+00   2.5855230000000000e+02  -9.2515000000000001e+00   2.3446999999999999e+01   3.8150000000000001e-01  -3.9440399999999997e+01  -1.8944800000000001e+01   4.0509109999999998e+02  -1.5913399999999999e+01  -4.7686799999999998e+01  -2.6939000000000002e+00
   1.2542000000000000e+01  -7.9141000000000004e+00   2.6198370000000000e+02  -9.4901999999999997e+00   2.3770600000000002e+01   4.5610000000000001e-01  -3.9551400000000001e+01  -1.9033700000000000e+01   4.0186989999999997e+02  -1.5576200000000000e+01  -4.7282699999999998e+01  -2.6408000000000000e+00
   1.2630100000000001e+01  -8.2878000000000007e+00   2.6472879999999998e+02  -9.6524999999999999e+00   2.4056000000000001e+01   4.5169999999999999e-01  -3.9529200000000003e+01  -1.9256100000000000e+01   4.0056400000000002e+02  -1.5345000000000001e+01  -4.6945900000000002e+01  -2.6364000000000001e+00
   1.2806500000000000e+01  -8.6175999999999995e+00   2.6713069999999999e+02  -9.9007000000000005e+00   2.4122599999999998e+01   5.0870000000000004e-01  -3.9484800000000000e+01  -1.9522900000000000e+01   3.9777800000000002e+02  -1.4988600000000000e+01  -4.6734200000000001e+01  -2.6010000000000000e+00
   1.3004899999999999e+01  -9.2331000000000003e+00   2.7081939999999997e+02  -1.0072600000000000e+01   2.4474699999999999e+01   6.1390000000000000e-01  -3.9529200000000003e+01  -1.9456199999999999e+01   3.9542739999999998e+02  -1.4651500000000000e+01  -4.6416699999999999e+01  -2.6097999999999999e+00
   1.2982799999999999e+01  -9.6508000000000003e+00   2.7330709999999999e+02  -1.0330299999999999e+01   2.4750699999999998e+01   6.7530000000000001e-01  -3.9595799999999997e+01  -1.9611899999999999e+01   3.9342500000000001e+02  -1.4246900000000000e+01  -4.6012599999999999e+01  -2.5922000000000001e+00
   1.3401600000000000e+01  -1.0310300000000000e+01   2.7785370000000000e+02  -1.0769500000000001e+01   2.5216999999999999e+01   7.1040000000000003e-01  -3.9706699999999998e+01  -1.9700800000000001e+01   3.9133560000000000e+02  -1.3900100000000000e+01  -4.5723900000000000e+01  -2.5568000000000000e+00
   1.3555899999999999e+01  -1.0552099999999999e+01   2.8042720000000003e+02  -1.0912699999999999e+01   2.5530999999999999e+01   7.6300000000000001e-01  -3.9728900000000003e+01  -1.9500699999999998e+01   3.8898489999999998e+02  -1.3485900000000001e+01  -4.5521900000000002e+01  -2.5125000000000002e+00
   1.3688200000000000e+01  -1.0859900000000000e+01   2.8591739999999999e+02  -1.1218299999999999e+01   2.5835500000000000e+01   8.9019999999999999e-01  -3.9728900000000003e+01  -1.9434000000000001e+01   3.8585079999999999e+02  -1.3100600000000000e+01  -4.5031100000000002e+01  -2.4418000000000002e+00
   1.4129000000000000e+01  -1.1607300000000000e+01   2.8917710000000000e+02  -1.1561999999999999e+01   2.6235199999999999e+01   9.4279999999999997e-01  -3.9751100000000001e+01  -1.9456199999999999e+01   3.8332600000000002e+02  -1.2696000000000000e+01  -4.4713600000000000e+01  -2.3620999999999999e+00
   1.4349399999999999e+01  -1.2069000000000001e+01   2.9372370000000001e+02  -1.1943899999999999e+01   2.6663399999999999e+01   1.0305000000000000e+00  -3.9640200000000000e+01  -1.9656300000000002e+01   3.8141070000000002e+02  -1.2214399999999999e+01  -4.4290199999999999e+01  -2.3134999999999999e+00
   1.4702100000000000e+01  -1.2816400000000000e+01   2.9878489999999999e+02  -1.2192100000000000e+01   2.7062999999999999e+01   1.0525000000000000e+00  -3.9573599999999999e+01  -1.9278300000000002e+01   3.7705770000000001e+02  -1.1626799999999999e+01  -4.3963099999999997e+01  -2.2913999999999999e+00
   1.5032700000000000e+01  -1.3190200000000001e+01   3.0170159999999998e+02  -1.2669499999999999e+01   2.7348500000000001e+01   1.1796000000000000e+00  -3.9218499999999999e+01  -1.9256100000000000e+01   3.7462000000000000e+02  -1.1164400000000001e+01  -4.3433900000000001e+01  -2.1896000000000000e+00
   1.5539700000000000e+01  -1.4003500000000001e+01   3.0684859999999998e+02  -1.3013199999999999e+01   2.7862400000000001e+01   1.2848999999999999e+00  -3.9351599999999998e+01  -1.9078199999999999e+01   3.7087639999999999e+02  -1.0538300000000000e+01  -4.2904699999999998e+01  -2.1808000000000001e+00
   1.5826200000000000e+01  -1.4509200000000000e+01   3.1251029999999997e+02  -1.3356900000000000e+01   2.8224000000000000e+01   1.3856999999999999e+00  -3.9396000000000001e+01  -1.9167100000000001e+01   3.6800340000000000e+02  -9.9024999999999999e+00  -4.2462100000000000e+01  -2.1587000000000001e+00
   1.6311199999999999e+01  -1.5190700000000000e+01   3.1774310000000003e+02  -1.3815200000000001e+01   2.8870999999999999e+01   1.4208000000000001e+00  -3.9196300000000001e+01  -1.8744700000000002e+01   3.6260570000000001e+02  -9.4111999999999991e+00  -4.1932800000000000e+01  -2.0613000000000001e+00
   1.6685900000000000e+01  -1.5916100000000000e+01   3.2391960000000000e+02  -1.4168400000000000e+01   2.9365900000000000e+01   1.5918000000000001e+00  -3.8974299999999999e+01  -1.8855799999999999e+01   3.5921039999999999e+02  -8.9489000000000001e+00  -4.1480600000000003e+01  -1.9508000000000001e+00
   1.7369199999999999e+01  -1.6333800000000000e+01   3.2915240000000000e+02  -1.4598100000000001e+01   2.9889199999999999e+01   1.5918000000000001e+00  -3.8730200000000004e+01  -1.8455600000000000e+01   3.5363850000000002e+02  -8.2745999999999995e+00  -4.0816699999999997e+01  -1.8755999999999999e+00
   1.8052499999999998e+01  -1.7059300000000000e+01   3.3644400000000002e+02  -1.5085000000000001e+01   3.0460200000000000e+01   1.7760000000000000e+00  -3.8441600000000001e+01  -1.8322199999999999e+01   3.4980790000000002e+02  -7.6292000000000000e+00  -4.0258600000000001e+01  -1.8312999999999999e+00
   1.8317000000000000e+01  -1.7674800000000001e+01   3.4279199999999997e+02  -1.5552800000000000e+01   3.1173900000000000e+01   1.9207000000000001e+00  -3.8241900000000001e+01  -1.8010899999999999e+01   3.4432310000000001e+02  -6.8971000000000000e+00  -3.9585099999999997e+01  -1.6986000000000001e+00
   1.8846000000000000e+01  -1.8664100000000001e+01   3.4999779999999998e+02  -1.6058800000000002e+01   3.1716300000000000e+01   1.9690000000000001e+00  -3.7842399999999998e+01  -1.7632899999999999e+01   3.3979590000000002e+02  -6.2324000000000002e+00  -3.8911499999999997e+01  -1.6056999999999999e+00
   1.9573399999999999e+01  -1.9257600000000000e+01   3.5737520000000001e+02  -1.6469400000000000e+01   3.2372900000000001e+01   2.0697999999999999e+00  -3.7465100000000000e+01  -1.7588400000000000e+01   3.3465940000000001e+02  -5.5292000000000003e+00  -3.8228400000000001e+01  -1.5217000000000001e+00
   2.0014299999999999e+01  -2.0093000000000000e+01   3.6518160000000000e+02  -1.7175899999999999e+01   3.3105600000000003e+01   2.2364999999999999e+00  -3.7087699999999998e+01  -1.7388300000000001e+01   3.2882639999999998e+02  -4.7008000000000001e+00  -3.7458599999999997e+01  -1.4641999999999999e+00
   2.0521200000000000e+01  -2.1192200000000000e+01   3.7427470000000000e+02  -1.7662800000000001e+01   3.3923999999999999e+01   2.3460999999999999e+00  -3.6932400000000001e+01  -1.7232600000000001e+01   3.2299329999999998e+02  -3.9590999999999998e+00  -3.6688800000000001e+01  -1.3669000000000000e+00
   2.1050200000000000e+01  -2.2049499999999998e+01   3.8148050000000001e+02  -1.8216500000000000e+01   3.4618600000000001e+01   2.5083000000000002e+00  -3.6510700000000000e+01  -1.6632300000000001e+01   3.1628969999999998e+02  -3.2654999999999998e+00  -3.5813200000000002e+01  -1.2827999999999999e+00
   2.1689499999999999e+01  -2.2906900000000000e+01   3.9177449999999999e+02  -1.8980300000000000e+01   3.5541600000000003e+01   2.6574000000000000e+00  -3.5822600000000001e+01  -1.6143100000000000e+01   3.0976020000000000e+02  -2.3793000000000002e+00  -3.4995399999999997e+01  -1.1677999999999999e+00
   2.2438900000000000e+01  -2.3940100000000001e+01   4.0052449999999999e+02  -1.9639099999999999e+01   3.6283900000000003e+01   2.8197000000000001e+00  -3.5378700000000002e+01  -1.5565000000000000e+01   3.0392710000000000e+02  -1.5893999999999999e+00  -3.4129399999999997e+01  -1.0218000000000000e+00
   2.2879700000000000e+01  -2.4951400000000000e+01   4.0996069999999997e+02  -2.0326499999999999e+01   3.7187899999999999e+01   2.9643999999999999e+00  -3.4801699999999997e+01  -1.5164700000000000e+01   2.9617880000000002e+02  -7.6100000000000001e-01  -3.3157499999999999e+01  -8.5370000000000001e-01
   2.3607099999999999e+01  -2.6248400000000000e+01   4.1913959999999997e+02  -2.1099900000000002e+01   3.8025300000000001e+01   3.2275000000000000e+00  -3.4246800000000000e+01  -1.4831200000000001e+01   2.8747280000000001e+02   2.0230000000000001e-01  -3.2224200000000003e+01  -7.4760000000000004e-01
   2.4510800000000000e+01  -2.7655400000000000e+01   4.2900470000000001e+02  -2.1978200000000001e+01   3.9081499999999998e+01   3.4291999999999998e+00  -3.3181399999999996e+01  -1.4230800000000000e+01   2.7998559999999998e+02   9.7289999999999999e-01  -3.1213899999999999e+01  -6.0160000000000002e-01
   2.5216200000000001e+01  -2.9304099999999998e+01   4.4032819999999998e+02  -2.2770700000000001e+01   3.9938000000000002e+01   3.7187000000000001e+00  -3.2271400000000000e+01  -1.3274699999999999e+01   2.7101839999999999e+02   1.8494999999999999e+00  -3.0145900000000001e+01  -3.7600000000000000e-01
   2.5833400000000001e+01  -3.0843000000000000e+01   4.5053640000000001e+02  -2.3591699999999999e+01   4.0975200000000001e+01   3.9554999999999998e+00  -3.1716600000000000e+01  -1.2229600000000000e+01   2.6266059999999999e+02   2.8706000000000000e+00  -2.9039300000000001e+01  -1.9910000000000000e-01
   2.6670999999999999e+01  -3.2557699999999997e+01   4.6203149999999999e+02  -2.4479700000000001e+01   4.1869700000000002e+01   4.1923000000000004e+00  -3.0806600000000000e+01  -1.2051700000000000e+01   2.5395460000000000e+02   3.5352000000000001e+00  -2.7961600000000001e+01  -1.3710000000000000e-01
   2.7971499999999999e+01  -3.4162500000000001e+01   4.7335489999999999e+02  -2.5319800000000001e+01   4.2982999999999997e+01   4.4115000000000002e+00  -3.0251700000000000e+01  -1.1562500000000000e+01   2.4455210000000000e+02   4.2481000000000000e+00  -2.6797400000000000e+01  -8.8000000000000005e-03
   2.9051500000000001e+01  -3.5569400000000002e+01   4.8545040000000000e+02  -2.6140899999999998e+01   4.4048800000000000e+01   4.7184999999999997e+00  -2.7588300000000000e+01  -1.1362399999999999e+01   2.3898020000000000e+02   4.6525999999999996e+00  -2.6220099999999999e+01   2.5209999999999999e-01
   3.0043399999999998e+01  -3.7020400000000002e+01   4.9728859999999997e+02  -2.6933399999999999e+01   4.5085999999999999e+01   4.9290000000000003e+00  -2.4702999999999999e+01  -1.1406900000000000e+01   2.3131890000000001e+02   5.1054000000000004e+00  -2.5671600000000002e+01   2.2559999999999999e-01
   3.0991199999999999e+01  -3.8603200000000001e+01   5.0946990000000000e+02  -2.7697199999999999e+01   4.6028100000000002e+01   5.1702000000000004e+00  -2.2439100000000000e+01  -1.0739800000000001e+01   2.2209059999999999e+02   5.6448000000000000e+00  -2.4892199999999999e+01   4.3350000000000000e-01
   3.2005200000000002e+01  -4.0339900000000000e+01   5.2147960000000000e+02  -2.8508700000000001e+01   4.7084400000000002e+01   5.4377000000000004e+00  -2.0219600000000000e+01  -9.8948999999999998e+00   2.1399400000000000e+02   6.1071999999999997e+00  -2.3891500000000001e+01   6.6790000000000005e-01
   3.2908900000000003e+01  -4.2010599999999997e+01   5.3306039999999996e+02  -2.9434799999999999e+01   4.8197699999999998e+01   5.6700999999999997e+00  -1.8954499999999999e+01  -9.5168999999999997e+00   2.0319850000000000e+02   6.5407000000000002e+00  -2.2852300000000000e+01   6.9010000000000005e-01
   3.3768500000000003e+01  -4.3967199999999998e+01   5.4489859999999999e+02  -3.0284500000000001e+01   4.9168300000000002e+01   6.0121000000000002e+00  -1.6446500000000000e+01  -9.7614999999999998e+00   1.9457950000000000e+02   6.8007000000000000e+00  -2.1822800000000001e+01   7.9620000000000002e-01
   3.4672300000000000e+01  -4.6275500000000001e+01   5.5725149999999996e+02  -3.1134200000000000e+01   5.0215100000000000e+01   6.3147000000000002e+00  -1.4759600000000001e+01  -9.4502000000000006e+00   1.8604759999999999e+02   7.0319000000000003e+00  -2.1014500000000002e+01   8.2720000000000005e-01
   3.5443700000000000e+01  -4.8649700000000003e+01   5.6874649999999997e+02  -3.2194000000000003e+01   5.1252299999999998e+01   6.6261000000000001e+00  -1.3472300000000001e+01  -8.8942999999999994e+00   1.7542630000000000e+02   7.0705000000000000e+00  -1.9965699999999998e+01   8.3160000000000001e-01
   3.6149099999999997e+01  -5.1155799999999999e+01   5.8204300000000001e+02  -3.3129700000000000e+01   5.2356099999999998e+01   6.9374000000000002e+00  -1.2295999999999999e+01  -8.6273999999999997e+00   1.6680730000000000e+02   7.2728000000000002e+00  -1.9061299999999999e+01   8.5370000000000001e-01
   3.7052799999999998e+01  -5.3618000000000002e+01   5.9405269999999996e+02  -3.4065300000000001e+01   5.3326700000000002e+01   7.3846999999999996e+00  -1.0365000000000000e+01  -8.3384000000000000e+00   1.5792720000000000e+02   7.2053000000000003e+00  -1.8099100000000000e+01   9.1120000000000001e-01
   3.8000599999999999e+01  -5.6036200000000001e+01   6.0426099999999997e+02  -3.4924599999999998e+01   5.4402000000000001e+01   7.7092000000000001e+00  -8.2787000000000006e+00  -8.2271999999999998e+00   1.4843760000000000e+02   7.0511999999999997e+00  -1.7079100000000000e+01   8.4050000000000002e-01
   3.9323200000000000e+01  -5.8212499999999999e+01   6.1506970000000001e+02  -3.5697899999999997e+01   5.5182299999999998e+01   8.0643999999999991e+00  -7.0136000000000003e+00  -8.2716999999999992e+00   1.3729390000000001e+02   6.9645000000000001e+00  -1.5982200000000001e+01   7.3870000000000002e-01
   4.0623600000000003e+01  -6.0630699999999997e+01   6.2416279999999995e+02  -3.6662199999999999e+01   5.5943600000000004e+01   8.4196000000000009e+00  -5.8817000000000004e+00  -8.0047999999999995e+00   1.2736910000000000e+02   6.6852000000000000e+00  -1.4885300000000001e+01   7.1660000000000001e-01
   4.2188600000000001e+01  -6.2521299999999997e+01   6.3317010000000005e+02  -3.7177799999999998e+01   5.6524099999999997e+01   8.7573000000000008e+00  -5.1492000000000004e+00  -6.9375000000000000e+00   1.1666070000000001e+02   6.5309999999999997e+00  -1.3634399999999999e+01   7.2099999999999997e-01
   4.3533200000000001e+01  -6.4455900000000000e+01   6.3968970000000002e+02  -3.7798400000000001e+01   5.6942799999999998e+01   9.0510999999999999e+00  -4.3280000000000003e+00  -5.6033999999999997e+00   1.0638760000000001e+02   6.3287000000000004e+00  -1.2441300000000000e+01   7.0330000000000004e-01
   4.4965899999999998e+01  -6.6412400000000005e+01   6.4663819999999998e+02  -3.8237499999999997e+01   5.7190199999999997e+01   9.3931000000000004e+00  -3.7509000000000001e+00  -4.8696000000000002e+00   9.6636799999999994e+01   6.1167999999999996e+00  -1.1267400000000000e+01   6.7240000000000000e-01
   4.6795400000000001e+01  -6.8434899999999999e+01   6.5169939999999997e+02  -3.8705399999999997e+01   5.7532699999999998e+01   9.5949000000000009e+00  -3.5956000000000001e+00  -4.4470999999999998e+00   8.5754300000000001e+01   5.6833000000000000e+00  -9.9972999999999992e+00   5.1749999999999996e-01
   4.8206099999999999e+01  -6.9951800000000006e+01   6.5564549999999997e+02  -3.8915399999999998e+01   5.7694499999999998e+01   9.9193999999999996e+00  -3.1960999999999999e+00  -4.4694000000000003e+00   7.6874200000000002e+01   5.2788000000000004e+00  -9.0254999999999992e+00   4.6450000000000002e-01
   5.0101799999999997e+01  -7.1886300000000006e+01   6.6062090000000001e+02  -3.9144500000000001e+01   5.7837299999999999e+01   1.0147399999999999e+01  -2.3083000000000000e+00  -3.1797000000000000e+00   6.9648200000000003e+01   4.8935000000000004e+00  -7.9863000000000000e+00   6.0160000000000002e-01
   5.1424300000000002e+01  -7.3315299999999993e+01   6.6328020000000004e+02  -3.9115900000000003e+01   5.7970500000000001e+01   1.0366700000000000e+01  -1.4205000000000001e+00  -2.6679999999999998e-01   6.1290399999999998e+01   4.6814999999999998e+00  -7.1492000000000004e+00   7.4309999999999998e-01
   5.2724800000000002e+01  -7.4700199999999995e+01   6.6653999999999996e+02  -3.9020400000000002e+01   5.7856299999999997e+01   1.0520099999999999e+01  -1.0875999999999999e+00   1.0894999999999999e+00   5.4238500000000002e+01   4.2576999999999998e+00  -6.4467999999999996e+00   8.0510000000000004e-01
   5.3937100000000001e+01  -7.5931299999999993e+01   6.6834150000000000e+02  -3.8848599999999998e+01   5.7808700000000002e+01   1.0612200000000000e+01  -5.3269999999999995e-01   1.6899000000000000e+00   4.7621899999999997e+01   3.8241999999999998e+00  -5.5231000000000003e+00   8.7139999999999995e-01
   5.4995100000000001e+01  -7.6612799999999993e+01   6.6979980000000000e+02  -3.8600299999999997e+01   5.7742100000000001e+01   1.0730600000000001e+01  -5.1049999999999995e-01   2.9573000000000000e+00   4.1527700000000003e+01   3.4582000000000002e+00  -4.6570999999999998e+00   9.3340000000000001e-01
   5.5854799999999997e+01  -7.7580100000000002e+01   6.7108659999999998e+02  -3.8151600000000002e+01   5.7599400000000003e+01   1.0774500000000000e+01  -3.5510000000000003e-01   4.2469999999999999e+00   3.5259399999999999e+01   3.2077000000000000e+00  -3.9546999999999999e+00   1.0218000000000000e+00
   5.6339700000000001e+01  -7.8393500000000003e+01   6.7100080000000003e+02  -3.7769700000000000e+01   5.7332900000000002e+01   1.0879700000000000e+01   3.3289999999999997e-01   5.2698999999999998e+00   2.9600500000000000e+01   2.9186999999999999e+00  -3.3292000000000002e+00   1.0749000000000000e+00
   5.6736400000000003e+01  -7.9118899999999996e+01   6.7177279999999996e+02  -3.7301900000000003e+01   5.7133099999999999e+01   1.0866600000000000e+01   3.7730000000000002e-01   6.7819000000000003e+00   2.4899200000000000e+01   2.5720000000000001e+00  -2.7038000000000002e+00   1.2430000000000001e+00
   5.6758499999999998e+01  -7.9998300000000000e+01   6.7151549999999997e+02  -3.6948599999999999e+01   5.7047400000000003e+01   1.0853400000000001e+01   2.2189999999999999e-01   8.1159999999999997e+00   2.1939200000000000e+01   2.3793000000000002e+00  -2.1457000000000002e+00   1.4685999999999999e+00
   5.6560099999999998e+01  -8.1097499999999997e+01   6.7040030000000002e+02  -3.6480800000000002e+01   5.6819099999999999e+01   1.0871000000000000e+01   1.9980000000000001e-01   9.1832999999999991e+00   1.7499099999999999e+01   2.0421999999999998e+00  -1.6935000000000000e+00   1.5348999999999999e+00
   5.5987000000000002e+01  -8.1757000000000005e+01   6.6799829999999997e+02  -3.5908000000000001e+01   5.6590699999999998e+01   1.0897300000000000e+01   8.2120000000000004e-01   8.2939000000000007e+00   1.4626099999999999e+01   1.7435000000000000e+00  -1.2508999999999999e+00   1.2917000000000001e+00
   5.4973100000000002e+01  -8.1932800000000000e+01   6.6645420000000001e+02  -3.5344700000000003e+01   5.6362299999999998e+01   1.0734999999999999e+01   1.5536000000000001e+00   5.5811999999999999e+00   1.0099000000000000e+01   1.4641999999999999e+00  -9.1410000000000002e-01   8.9349999999999996e-01
   5.4708599999999997e+01  -8.2284599999999998e+01   6.6328020000000004e+02  -3.4494900000000001e+01   5.6076799999999999e+01   1.0656100000000000e+01   9.3220000000000003e-01   2.8239000000000001e+00   5.9200999999999997e+00   9.4399999999999995e-01  -3.5599999999999998e-01   6.8559999999999999e-01
   5.3606499999999997e+01  -8.2262600000000006e+01   6.5993470000000002e+02  -3.3731099999999998e+01   5.5677199999999999e+01   1.0533300000000001e+01   1.6868000000000001e+00   1.2452000000000001e+00   3.6564999999999999e+00   5.0090000000000001e-01   1.0580000000000001e-01   1.6370000000000001e-01
   5.3121499999999997e+01  -8.2680300000000003e+01   6.5581700000000001e+02  -3.2862299999999998e+01   5.5486800000000002e+01   1.0388600000000000e+01   2.6412000000000000e+00  -2.0678999999999998e+00   3.1341999999999999e+00   2.5050000000000000e-01   2.6939999999999997e-01   4.4200000000000003e-02
   5.2416200000000003e+01  -8.2174700000000001e+01   6.5238570000000004e+02  -3.1926700000000000e+01   5.4991999999999997e+01   1.0217599999999999e+01  -4.2170000000000002e-01  -1.7343999999999999e+00   3.1341999999999999e+00   2.1190000000000001e-01   3.1750000000000000e-01   4.2909999999999998e-01
   5.1931300000000000e+01  -8.1932800000000000e+01   6.4818230000000005e+02  -3.0866900000000001e+01   5.4735100000000003e+01   1.0077199999999999e+01   9.5440000000000003e-01   6.2260000000000004e-01   3.2212000000000001e+00   2.6010000000000000e-01   2.9830000000000001e-01   1.4599999999999999e-01
   5.1446300000000001e+01  -8.0965599999999995e+01   6.4372149999999999e+02  -2.9912199999999999e+01   5.4106999999999999e+01   9.9062000000000001e+00   1.7534000000000001e+00  -2.0010000000000000e-01   3.4824000000000002e+00   5.8760000000000001e-01  -9.6199999999999994e-02   2.8310000000000002e-01
   5.0741000000000000e+01  -8.0394000000000005e+01   6.3917499999999995e+02  -2.8766500000000001e+01   5.3735900000000001e+01   9.6826000000000008e+00   2.8853000000000000e+00   9.5609999999999995e-01   2.5247000000000002e+00   5.3939999999999999e-01  -4.8099999999999997e-02   2.4770000000000000e-01
   5.0498500000000000e+01  -7.9338800000000006e+01   6.3497159999999997e+02  -2.7429800000000000e+01   5.3345799999999997e+01   9.4764999999999997e+00   1.5758000000000001e+00   1.1785000000000001e+00   2.8730000000000002e+00   5.5869999999999997e-01   3.8500000000000000e-02   2.2559999999999999e-01
   5.0300100000000000e+01  -7.8415499999999994e+01   6.3076819999999998e+02  -2.6417800000000000e+01   5.2869999999999997e+01   9.2879000000000005e+00   1.3095000000000001e+00  -6.0040000000000004e-01   3.7435999999999998e+00   4.4309999999999999e-01   2.0210000000000000e-01   1.9020000000000001e-01
   5.0256100000000004e+01  -7.7162400000000005e+01   6.2605010000000004e+02  -2.5148000000000000e+01   5.2403700000000001e+01   9.0861999999999998e+00   7.5460000000000005e-01  -5.5589999999999995e-01   2.3506000000000000e+00   3.0819999999999997e-01   3.1750000000000000e-01   3.1409999999999999e-01
   5.0013599999999997e+01  -7.6261099999999999e+01   6.2030259999999998e+02  -2.3859100000000002e+01   5.2023099999999999e+01   8.7967999999999993e+00   1.5536000000000001e+00  -8.8900000000000007e-02   3.1341999999999999e+00   4.5269999999999999e-01   1.9239999999999999e-01   2.3000000000000001e-01
   4.9793199999999999e+01  -7.5249799999999993e+01   6.1635649999999998e+02  -2.2637000000000000e+01   5.1547300000000000e+01   8.6344999999999992e+00   1.4871000000000001e+00   4.4469999999999998e-01   4.3529999999999998e+00   5.7799999999999996e-01   1.6360000000000000e-01   2.2559999999999999e-01
   4.9440500000000000e+01  -7.3842900000000000e+01   6.1138099999999997e+02  -2.1462700000000002e+01   5.1128599999999999e+01   8.4503000000000004e+00   1.8200000000000001e+00   7.1150000000000002e-01   2.7858999999999998e+00   4.9130000000000001e-01   1.2509999999999999e-01   1.9460000000000000e-01
   4.8889400000000002e+01  -7.2721699999999998e+01   6.0794970000000001e+02  -2.0116499999999998e+01   5.0995399999999997e+01   8.2134999999999998e+00   1.7312000000000001e+00  -4.4499999999999998e-02   3.0470999999999999e+00   4.9130000000000001e-01   3.8500000000000000e-02   2.3000000000000001e-01
   4.8514699999999998e+01  -7.1754400000000004e+01   6.0408939999999996e+02  -1.8827600000000000e+01   5.0681300000000000e+01   8.0074000000000005e+00   1.0209999999999999e+00   2.2200000000000001e-02   3.8306000000000000e+00   4.3350000000000000e-01   2.2130000000000000e-01   2.1229999999999999e-01
   4.7897500000000001e+01  -7.0897099999999995e+01   6.0031489999999997e+02  -1.7739200000000000e+01   5.0500500000000002e+01   7.8452000000000002e+00   8.4340000000000004e-01  -8.8900000000000007e-02   3.9177000000000000e+00   3.9489999999999997e-01   2.1170000000000000e-01   2.6100000000000001e-01
   4.7082000000000001e+01  -7.0369500000000002e+01   5.9937130000000002e+02  -1.6412099999999999e+01   5.0357799999999997e+01   7.5426000000000002e+00   1.5758000000000001e+00  -5.1139999999999997e-01   4.0918000000000001e+00   4.4309999999999999e-01   9.6199999999999994e-02   2.4770000000000000e-01
   4.6288499999999999e+01  -6.9358199999999997e+01   5.9671199999999999e+02  -1.5113600000000000e+01   5.0281700000000001e+01   7.4724000000000004e+00   1.8422000000000001e+00   6.8930000000000002e-01   3.3083000000000000e+00   5.8760000000000001e-01   7.6999999999999999e-02   2.3000000000000001e-01
   4.5605200000000004e+01  -6.9006500000000003e+01   5.9645470000000000e+02  -1.3948800000000000e+01   5.0186500000000002e+01   7.2969999999999997e+00   1.4871000000000001e+00   2.4460000000000001e-01   3.6564999999999999e+00   4.7199999999999998e-01   2.0210000000000000e-01   2.2559999999999999e-01
   4.5032100000000000e+01  -6.8830600000000004e+01   5.9594000000000005e+02  -1.2850899999999999e+01   5.0367300000000000e+01   7.0952999999999999e+00   1.4205000000000001e+00  -2.4460000000000001e-01   3.8306000000000000e+00   4.3350000000000000e-01   1.2509999999999999e-01   2.3440000000000000e-01
   4.4613300000000002e+01  -6.8456900000000005e+01   5.9568259999999998e+02  -1.1647900000000000e+01   5.0472000000000001e+01   6.9242999999999997e+00   1.2428999999999999e+00  -4.4499999999999998e-02   2.5247000000000002e+00   3.6599999999999999e-01   2.1170000000000000e-01   2.6540000000000002e-01
   4.4040199999999999e+01  -6.8346999999999994e+01   5.9645470000000000e+02  -1.0368499999999999e+01   5.0633800000000001e+01   6.6917999999999997e+00   1.2873000000000001e+00  -1.7790000000000000e-01   3.0470999999999999e+00   5.5869999999999997e-01   1.6360000000000000e-01   2.2559999999999999e-01
   4.3643400000000000e+01  -6.8346999999999994e+01   5.9748410000000001e+02  -9.0986999999999991e+00   5.0786000000000001e+01   6.5777999999999999e+00   1.4427000000000001e+00   4.4499999999999998e-02   2.8730000000000002e+00   4.3350000000000000e-01   1.3469999999999999e-01   2.1679999999999999e-01
   4.3378900000000002e+01  -6.7951300000000003e+01   5.9817030000000000e+02  -7.6760999999999999e+00   5.0881200000000000e+01   6.4550000000000001e+00   1.5758000000000001e+00   2.6679999999999998e-01   2.7858999999999998e+00   4.1420000000000001e-01   1.0580000000000001e-01   2.1229999999999999e-01
   4.3533200000000001e+01  -6.8105199999999996e+01   6.0031489999999997e+02  -6.4444999999999997e+00   5.0995399999999997e+01   6.3235000000000001e+00   1.5093000000000001e+00   4.4499999999999998e-02   3.3953000000000002e+00   4.9130000000000001e-01   7.6999999999999999e-02   2.6540000000000002e-01
   4.3731600000000000e+01  -6.8039199999999994e+01   6.0134429999999998e+02  -5.0697000000000001e+00   5.1223700000000001e+01   6.1832000000000003e+00   1.3317000000000001e+00   3.1130000000000002e-01   2.7858999999999998e+00   4.9130000000000001e-01   1.6360000000000000e-01   2.9640000000000000e-01
   4.3996099999999998e+01  -6.7951300000000003e+01   6.0323159999999996e+02  -3.7140000000000000e+00   5.1290399999999998e+01   6.0560000000000000e+00   1.3761000000000001e+00  -2.2200000000000001e-02   2.2635999999999998e+00   4.8159999999999997e-01   1.1550000000000001e-01   2.7429999999999999e-01
   4.4282600000000002e+01  -6.7929299999999998e+01   6.0631979999999999e+02  -2.3008999999999999e+00   5.1604399999999998e+01   5.9595000000000002e+00   1.3761000000000001e+00   6.6699999999999995e-02   3.4824000000000002e+00   3.9489999999999997e-01   1.0580000000000001e-01   2.6979999999999998e-01
   4.4481000000000002e+01  -6.8302999999999997e+01   6.0940800000000002e+02  -9.3569999999999998e-01   5.2013599999999997e+01   5.8586999999999998e+00   1.5536000000000001e+00   2.2239999999999999e-01   3.3953000000000002e+00   3.8529999999999998e-01   1.5400000000000000e-01   2.2120000000000001e-01
   4.4635300000000001e+01  -6.8281000000000006e+01   6.1172420000000000e+02   5.8240000000000003e-01   5.2432299999999998e+01   5.7138999999999998e+00   1.4649000000000001e+00   0.0000000000000000e+00   2.9600000000000000e+00   4.7199999999999998e-01   2.0210000000000000e-01   2.6979999999999998e-01
   4.4304699999999997e+01  -6.8544799999999995e+01   6.1644230000000005e+02   2.1099999999999999e+00   5.2765300000000003e+01   5.5166000000000004e+00   1.3095000000000001e+00   2.4460000000000001e-01   3.2212000000000001e+00   4.8159999999999997e-01   1.1550000000000001e-01   2.4770000000000000e-01
   4.3951999999999998e+01  -6.8390900000000002e+01   6.1858690000000001e+02   3.5135000000000001e+00   5.3117400000000004e+01   5.4771000000000001e+00   1.3539000000000001e+00   1.3339999999999999e-01   3.2212000000000001e+00   4.2380000000000001e-01   1.8279999999999999e-01   2.6100000000000001e-01
   4.3996099999999998e+01  -6.8764700000000005e+01   6.2296180000000004e+02   4.8406000000000002e+00   5.3555100000000003e+01   5.2842000000000002e+00   1.5315000000000001e+00   4.4499999999999998e-02   2.8730000000000002e+00   5.0090000000000001e-01   1.2509999999999999e-01   2.3000000000000001e-01
   4.3709499999999998e+01  -6.8918499999999995e+01   6.2476329999999996e+02   6.4444999999999997e+00   5.3840600000000002e+01   5.1833000000000000e+00   1.5758000000000001e+00   0.0000000000000000e+00   3.2212000000000001e+00   4.3350000000000000e-01   1.2509999999999999e-01   2.5209999999999999e-01
   4.3996099999999998e+01  -6.9556100000000001e+01   6.2836620000000005e+02   7.8193999999999999e+00   5.4230699999999999e+01   5.1395000000000000e+00   1.3983000000000001e+00   8.8900000000000007e-02   4.0918000000000001e+00   5.2020000000000000e-01   1.6360000000000000e-01   2.2559999999999999e-01
   4.4326700000000002e+01  -7.0457400000000007e+01   6.3179759999999999e+02   9.1751000000000005e+00   5.4516199999999998e+01   5.1044000000000000e+00   1.4871000000000001e+00  -2.0010000000000000e-01   3.3083000000000000e+00   5.3939999999999999e-01   1.6360000000000000e-01   2.2559999999999999e-01
   4.4921900000000001e+01  -7.1292800000000000e+01   6.3514310000000000e+02   1.0578600000000000e+01   5.4944400000000002e+01   5.1132000000000000e+00   1.4649000000000001e+00   4.4499999999999998e-02   3.3953000000000002e+00   4.2380000000000001e-01   1.4430000000000001e-01   2.3000000000000001e-01
   4.5450899999999997e+01  -7.2106200000000001e+01   6.3977549999999997e+02   1.2068000000000000e+01   5.5220399999999998e+01   5.0034999999999998e+00   1.4649000000000001e+00  -1.7790000000000000e-01   3.4824000000000002e+00   4.9130000000000001e-01   4.8099999999999997e-02   2.3440000000000000e-01
   4.5164299999999997e+01  -7.2128200000000007e+01   6.4157690000000002e+02   1.3461900000000000e+01   5.5543900000000001e+01   4.8193999999999999e+00   1.3095000000000001e+00   1.1119999999999999e-01   3.3953000000000002e+00   5.2020000000000000e-01   1.7319999999999999e-01   2.8310000000000002e-01
   4.4855699999999999e+01  -7.2963499999999996e+01   6.4526559999999995e+02   1.4703099999999999e+01   5.5905500000000004e+01   4.7887000000000004e+00   1.3539000000000001e+00   1.1119999999999999e-01   3.2212000000000001e+00   4.7199999999999998e-01   9.6199999999999994e-02   2.1679999999999999e-01
   4.5009999999999998e+01  -7.3864900000000006e+01   6.4878279999999995e+02   1.6125599999999999e+01   5.6352800000000002e+01   4.6352000000000002e+00   1.5758000000000001e+00   1.1119999999999999e-01   2.9600000000000000e+00   5.2020000000000000e-01   9.6199999999999994e-02   2.0349999999999999e-01
   4.5230499999999999e+01  -7.5271799999999999e+01   6.5384400000000005e+02   1.7300000000000001e+01   5.7057000000000002e+01   4.6745999999999999e+00   1.5315000000000001e+00   2.0010000000000000e-01   3.5695000000000001e+00   4.7199999999999998e-01   1.0580000000000001e-01   2.1679999999999999e-01
   4.4414900000000003e+01  -7.6810699999999997e+01   6.5839059999999995e+02   1.8388400000000001e+01   5.7751600000000003e+01   4.5343000000000000e+00   1.3983000000000001e+00  -2.0010000000000000e-01   3.1341999999999999e+00   4.4309999999999999e-01   1.7319999999999999e-01   2.3890000000000000e-01
   4.4282600000000002e+01  -7.6546899999999994e+01   6.6139300000000003e+02   1.9725000000000001e+01   5.8293999999999997e+01   4.4466000000000001e+00   1.2428999999999999e+00   4.4499999999999998e-02   1.8283000000000000e+00   4.3350000000000000e-01   1.3469999999999999e-01   2.1229999999999999e-01
   4.4084299999999999e+01  -7.7821899999999999e+01   6.6611109999999996e+02   2.0775300000000001e+01   5.8922100000000000e+01   4.3193999999999999e+00   1.5315000000000001e+00   1.7790000000000000e-01   2.7858999999999998e+00   5.0090000000000001e-01   8.6599999999999996e-02   2.7429999999999999e-01
   4.4348799999999997e+01  -7.9118899999999996e+01   6.6834150000000000e+02   2.1987800000000000e+01   5.9264600000000002e+01   4.2624000000000004e+00   1.4649000000000001e+00   1.7790000000000000e-01   2.6989000000000001e+00   5.1049999999999995e-01   1.6360000000000000e-01   2.5659999999999999e-01
   4.4414900000000003e+01  -7.9250799999999998e+01   6.7228750000000002e+02   2.3076200000000000e+01   5.9664299999999997e+01   4.1440000000000001e+00   1.4649000000000001e+00  -8.8900000000000007e-02   2.1764999999999999e+00   4.9130000000000001e-01   8.6599999999999996e-02   2.3440000000000000e-01
   4.5164299999999997e+01  -7.9844399999999993e+01   6.7460370000000000e+02   2.4384200000000000e+01   6.0111499999999999e+01   4.0957999999999997e+00   1.4871000000000001e+00   1.3339999999999999e-01   3.3953000000000002e+00   4.0460000000000002e-01   1.3469999999999999e-01   2.6979999999999998e-01
   4.5450899999999997e+01  -7.9294799999999995e+01   6.7940760000000000e+02   2.5596699999999998e+01   6.0511200000000002e+01   3.9510999999999998e+00   1.5315000000000001e+00  -1.3339999999999999e-01   3.1341999999999999e+00   5.0090000000000001e-01   7.6999999999999999e-02   2.6100000000000001e-01
   4.6244399999999999e+01  -7.9888400000000004e+01   6.8292470000000003e+02   2.6904699999999998e+01   6.1015500000000003e+01   3.9028000000000000e+00   1.5315000000000001e+00   2.2200000000000001e-02   3.3953000000000002e+00   4.7199999999999998e-01   2.2130000000000000e-01   2.7429999999999999e-01
   4.6442799999999998e+01  -8.0394000000000005e+01   6.8678499999999997e+02   2.7954899999999999e+01   6.1557899999999997e+01   3.7932000000000001e+00   1.3761000000000001e+00   1.7790000000000000e-01   2.7858999999999998e+00   4.7199999999999998e-01   1.9199999999999998e-02   2.3890000000000000e-01
   4.7434699999999999e+01  -8.0481899999999996e+01   6.8875800000000004e+02   2.9071999999999999e+01   6.1862499999999997e+01   3.8283000000000000e+00   1.3983000000000001e+00   4.4499999999999998e-02   2.5247000000000002e+00   4.9130000000000001e-01   1.3469999999999999e-01   2.4329999999999999e-01
   4.8095900000000000e+01  -8.1405199999999994e+01   6.9253250000000003e+02   3.0007600000000000e+01   6.2167000000000002e+01   3.7054999999999998e+00   1.4649000000000001e+00   1.7790000000000000e-01   2.4377000000000000e+00   3.8529999999999998e-01   1.4430000000000001e-01   2.2559999999999999e-01
   4.8162100000000002e+01  -8.2394499999999994e+01   6.9364769999999999e+02   3.1105599999999999e+01   6.2490499999999997e+01   3.6747999999999998e+00   1.4649000000000001e+00  -2.2200000000000001e-02   3.0470999999999999e+00   5.1049999999999995e-01   1.4430000000000001e-01   2.2120000000000001e-01
   4.8294300000000000e+01  -8.3229900000000001e+01   6.9416240000000005e+02   3.1888500000000001e+01   6.2795000000000002e+01   3.6924000000000001e+00   1.2206999999999999e+00   6.6699999999999995e-02   3.3083000000000000e+00   4.4309999999999999e-01   1.9199999999999998e-02   2.6540000000000002e-01
   4.8845399999999998e+01  -8.4460899999999995e+01   6.9476289999999995e+02   3.2728700000000003e+01   6.2890200000000000e+01   3.7317999999999998e+00   1.5093000000000001e+00   4.4499999999999998e-02   4.0048000000000004e+00   5.2980000000000005e-01   2.3089999999999999e-01   2.4329999999999999e-01
   4.9043700000000001e+01  -8.5911900000000003e+01   6.9553489999999999e+02   3.3416100000000000e+01   6.3175600000000003e+01   3.6924000000000001e+00   1.4871000000000001e+00   4.4499999999999998e-02   3.3083000000000000e+00   4.2380000000000001e-01   1.0580000000000001e-01   2.0349999999999999e-01
   4.9396400000000000e+01  -8.7252899999999997e+01   6.9604960000000005e+02   3.4275300000000001e+01   6.3318399999999997e+01   3.7231000000000001e+00   1.3983000000000001e+00   8.8900000000000007e-02   2.9600000000000000e+00   5.2980000000000005e-01   1.7319999999999999e-01   2.5659999999999999e-01
   4.9660899999999998e+01  -8.8945599999999999e+01   6.9656430000000000e+02   3.4838600000000000e+01   6.3489699999999999e+01   3.7801000000000000e+00   1.4871000000000001e+00   6.6699999999999995e-02   2.6118000000000001e+00   4.9130000000000001e-01   1.5400000000000000e-01   2.6100000000000001e-01
   5.0101799999999997e+01  -9.0836200000000005e+01   6.9596389999999997e+02   3.5363799999999998e+01   6.3508699999999997e+01   3.8896999999999999e+00   1.3761000000000001e+00   1.5559999999999999e-01   3.2212000000000001e+00   4.9130000000000001e-01   1.6360000000000000e-01   2.5209999999999999e-01
   5.0322200000000002e+01  -9.2616900000000001e+01   6.9476289999999995e+02   3.5946100000000001e+01   6.3613399999999999e+01   4.0037000000000003e+00   1.3539000000000001e+00   1.5559999999999999e-01   2.4377000000000000e+00   4.2380000000000001e-01   1.2509999999999999e-01   2.5209999999999999e-01
   5.0696899999999999e+01  -9.4639300000000006e+01   6.9356190000000004e+02   3.6509399999999999e+01   6.3603800000000000e+01   4.1090000000000000e+00   1.5093000000000001e+00   1.7790000000000000e-01   3.0470999999999999e+00   4.6239999999999998e-01   1.4430000000000001e-01   1.9910000000000000e-01
   5.1534500000000001e+01  -9.6156199999999998e+01   6.9261829999999998e+02   3.6891300000000001e+01   6.3432600000000001e+01   4.2712000000000003e+00   1.3761000000000001e+00   3.1130000000000002e-01   3.1341999999999999e+00   5.1049999999999995e-01   1.1550000000000001e-01   2.3440000000000000e-01
   5.2195799999999998e+01  -9.7585099999999997e+01   6.8995899999999995e+02   3.7435600000000001e+01   6.3289800000000000e+01   4.3544999999999998e+00   1.4205000000000001e+00   2.6679999999999998e-01   3.2212000000000001e+00   4.7199999999999998e-01   1.0580000000000001e-01   2.3890000000000000e-01
   5.3121499999999997e+01  -9.9233900000000006e+01   6.8738549999999998e+02   3.7779299999999999e+01   6.3109000000000002e+01   4.5080000000000000e+00   1.5536000000000001e+00   1.7790000000000000e-01   2.8730000000000002e+00   4.8159999999999997e-01   1.1550000000000001e-01   2.4770000000000000e-01
   5.3540300000000002e+01  -1.0061890000000000e+02   6.8335360000000003e+02   3.8142099999999999e+01   6.2652299999999997e+01   4.7141000000000002e+00   1.5093000000000001e+00   1.5559999999999999e-01   2.5247000000000002e+00   4.4309999999999999e-01   1.3469999999999999e-01   2.5209999999999999e-01
   5.4289800000000000e+01  -1.0213580000000000e+02   6.8052279999999996e+02   3.8399799999999999e+01   6.2347799999999999e+01   4.8939000000000004e+00   1.3317000000000001e+00  -1.5559999999999999e-01   3.1341999999999999e+00   4.8159999999999997e-01   4.8099999999999997e-02   2.7429999999999999e-01
   5.4796700000000001e+01  -1.0354270000000000e+02   6.7503260000000000e+02   3.8819899999999997e+01   6.1948099999999997e+01   5.0385999999999997e+00   1.2650999999999999e+00   1.7790000000000000e-01   3.3953000000000002e+00   4.4309999999999999e-01   1.6360000000000000e-01   2.5659999999999999e-01
   5.5105300000000000e+01  -1.0497160000000000e+02   6.6988559999999995e+02   3.8838999999999999e+01   6.1405700000000003e+01   5.1395000000000000e+00   1.3761000000000001e+00   2.2239999999999999e-01   3.1341999999999999e+00   4.4309999999999999e-01   9.6199999999999994e-02   2.5659999999999999e-01
   5.5369799999999998e+01  -1.0607080000000001e+02   6.6293709999999999e+02   3.9087299999999999e+01   6.0739600000000003e+01   5.3982000000000001e+00   1.4649000000000001e+00   0.0000000000000000e+00   2.8730000000000002e+00   4.9130000000000001e-01   2.1170000000000000e-01   2.7429999999999999e-01
   5.5612299999999998e+01  -1.0703810000000000e+02   6.5607439999999997e+02   3.9144500000000001e+01   6.0159100000000002e+01   5.5166000000000004e+00   1.3983000000000001e+00   4.6689999999999998e-01   3.0470999999999999e+00   4.9130000000000001e-01   1.0580000000000001e-01   2.6979999999999998e-01
   5.5678400000000003e+01  -1.0822520000000000e+02   6.4741020000000003e+02   3.9144500000000001e+01   5.9312199999999997e+01   5.6920000000000002e+00   1.5758000000000001e+00   3.3350000000000002e-01   3.8306000000000000e+00   4.6239999999999998e-01   2.2130000000000000e-01   2.2120000000000001e-01
   5.5369799999999998e+01  -1.0914850000000000e+02   6.3771669999999995e+02   3.8915399999999998e+01   5.8493800000000000e+01   5.9069000000000003e+00   1.5315000000000001e+00   2.4460000000000001e-01   3.1341999999999999e+00   4.8159999999999997e-01   7.6999999999999999e-02   2.7429999999999999e-01
   5.5171500000000002e+01  -1.0996190000000000e+02   6.2870939999999996e+02   3.8829500000000003e+01   5.7608899999999998e+01   6.0867000000000004e+00   1.2206999999999999e+00   8.8900000000000007e-02   2.9600000000000000e+00   3.9489999999999997e-01   4.8099999999999997e-02   2.0349999999999999e-01
   5.4730600000000003e+01  -1.1077530000000000e+02   6.1764329999999995e+02   3.8524000000000001e+01   5.6790500000000002e+01   6.2270000000000003e+00   1.4871000000000001e+00   1.7790000000000000e-01   2.8730000000000002e+00   5.6830000000000003e-01   8.6599999999999996e-02   2.6100000000000001e-01
   5.4135500000000000e+01  -1.1156670000000000e+02   6.0614819999999997e+02   3.8142099999999999e+01   5.5543900000000001e+01   6.4507000000000003e+00   1.3095000000000001e+00   2.0010000000000000e-01   3.3083000000000000e+00   4.4309999999999999e-01   1.7319999999999999e-01   2.6100000000000001e-01
   5.3165599999999998e+01  -1.1194040000000000e+02   5.9448159999999996e+02   3.7741100000000003e+01   5.4506700000000002e+01   6.6085000000000003e+00   1.1984999999999999e+00   1.7790000000000000e-01   2.0893999999999999e+00   4.6239999999999998e-01   1.4430000000000001e-01   2.6540000000000002e-01
   5.2239800000000002e+01  -1.1229219999999999e+02   5.8041309999999999e+02   3.7292299999999997e+01   5.3222099999999998e+01   6.8059000000000003e+00   1.3317000000000001e+00   1.1119999999999999e-01   3.3083000000000000e+00   4.4309999999999999e-01   1.6360000000000000e-01   2.9640000000000000e-01
   5.1159799999999997e+01  -1.1229219999999999e+02   5.6634460000000001e+02   3.6490400000000001e+01   5.1956499999999998e+01   6.9154999999999998e+00   1.2873000000000001e+00   2.8910000000000002e-01   2.1764999999999999e+00   4.7199999999999998e-01   1.5400000000000000e-01   2.8749999999999998e-01
   4.9771099999999997e+01  -1.1145680000000000e+02   5.5064610000000005e+02   3.5965200000000003e+01   5.0529100000000000e+01   7.0206999999999997e+00   1.3983000000000001e+00   2.4460000000000001e-01   3.2212000000000001e+00   4.4309999999999999e-01   1.4430000000000001e-01   2.4770000000000000e-01
   4.8514699999999998e+01  -1.1059940000000000e+02   5.3529079999999999e+02   3.5306500000000000e+01   4.9168300000000002e+01   7.0339000000000000e+00   1.4649000000000001e+00   0.0000000000000000e+00   2.6989000000000001e+00   4.9130000000000001e-01   9.6199999999999994e-02   2.5659999999999999e-01
   4.7037900000000000e+01  -1.0879680000000000e+02   5.1864880000000005e+02   3.4561799999999998e+01   4.7626800000000003e+01   7.0865000000000000e+00   1.1540999999999999e+00   2.8910000000000002e-01   3.7435999999999998e+00   6.1650000000000005e-01   1.8279999999999999e-01   2.3000000000000001e-01
   4.5759500000000003e+01  -1.0708210000000000e+02   5.0140620000000001e+02   3.3740699999999997e+01   4.6104199999999999e+01   6.9856999999999996e+00   1.5536000000000001e+00   4.4499999999999998e-02   3.5695000000000001e+00   3.5639999999999999e-01   1.2509999999999999e-01   2.1679999999999999e-01
   4.4194499999999998e+01  -1.0451000000000001e+02   4.8416370000000001e+02   3.3062800000000003e+01   4.4486499999999999e+01   6.9813000000000001e+00   1.2428999999999999e+00  -8.8900000000000007e-02   2.6989000000000001e+00   4.2380000000000001e-01   1.2509999999999999e-01   2.3440000000000000e-01
   4.2629500000000000e+01  -1.0233360000000000e+02   4.6640640000000002e+02   3.2088999999999999e+01   4.2697600000000001e+01   6.8540999999999999e+00   1.5980000000000001e+00   3.1130000000000002e-01   2.5247000000000002e+00   4.2380000000000001e-01   8.6599999999999996e-02   1.8140000000000001e-01
   4.0579599999999999e+01  -9.9783500000000004e+01   4.4719090000000000e+02   3.1143799999999999e+01   4.1032299999999999e+01   6.7138000000000000e+00   1.5315000000000001e+00   2.2200000000000001e-02   3.3083000000000000e+00   5.1049999999999995e-01   9.6199999999999994e-02   2.6979999999999998e-01
   3.9455399999999997e+01  -9.7057500000000005e+01   4.2840420000000000e+02   3.0084000000000000e+01   3.9186199999999999e+01   6.6085000000000003e+00   1.4427000000000001e+00   6.6699999999999995e-02   3.1341999999999999e+00   4.9130000000000001e-01   1.0580000000000001e-01   2.9640000000000000e-01
   3.7736100000000000e+01  -9.4221699999999998e+01   4.0798770000000002e+02   2.8995600000000000e+01   3.7254500000000000e+01   6.5339999999999998e+00   1.4871000000000001e+00   3.5580000000000001e-01   2.4377000000000000e+00   5.0090000000000001e-01   1.2509999999999999e-01   2.3440000000000000e-01
   3.5730300000000000e+01  -9.0946100000000001e+01   3.8654169999999999e+02   2.7849900000000002e+01   3.5341799999999999e+01   6.3015999999999996e+00   1.3095000000000001e+00   1.1119999999999999e-01   3.3083000000000000e+00   5.2980000000000005e-01   1.8279999999999999e-01   2.4329999999999999e-01
   3.4121200000000002e+01  -8.7538600000000002e+01   3.6612520000000001e+02   2.6513300000000001e+01   3.3486199999999997e+01   6.1787999999999998e+00   1.3983000000000001e+00   1.1119999999999999e-01   2.9600000000000000e+00   4.8159999999999997e-01   9.6199999999999994e-02   2.8310000000000002e-01
   3.1917000000000002e+01  -8.4438999999999993e+01   3.4467919999999998e+02   2.5434400000000000e+01   3.1411799999999999e+01   5.9332000000000003e+00   1.3983000000000001e+00   0.0000000000000000e+00   2.7858999999999998e+00   4.6239999999999998e-01   1.9239999999999999e-01   2.0790000000000000e-01
   2.9558499999999999e+01  -8.0833699999999993e+01   3.2383380000000000e+02   2.4231400000000001e+01   2.9537199999999999e+01   5.7403000000000004e+00   1.2873000000000001e+00   8.8900000000000007e-02   3.1341999999999999e+00   5.2980000000000005e-01   1.3469999999999999e-01   2.5209999999999999e-01
   2.6759100000000000e+01  -7.7074500000000000e+01   3.0204469999999998e+02   2.3286200000000001e+01   2.7624500000000001e+01   5.4596000000000000e+00   1.3317000000000001e+00   6.6699999999999995e-02   3.4824000000000002e+00   5.2020000000000000e-01   1.6360000000000000e-01   2.6979999999999998e-01
   2.4554900000000000e+01  -7.3535100000000000e+01   2.8222870000000000e+02   2.1844600000000000e+01   2.5854500000000002e+01   5.1965000000000003e+00   1.5980000000000001e+00   1.3339999999999999e-01   3.3953000000000002e+00   5.1049999999999995e-01   1.2509999999999999e-01   2.5209999999999999e-01
   2.2372800000000002e+01  -7.0083699999999993e+01   2.6309890000000001e+02   2.0546099999999999e+01   2.3951400000000000e+01   4.9641000000000002e+00   1.2428999999999999e+00   2.2200000000000001e-02   3.2212000000000001e+00   5.1049999999999995e-01   1.7319999999999999e-01   2.3000000000000001e-01
   1.9882000000000001e+01  -6.6610299999999995e+01   2.4388329999999999e+02   1.9314499999999999e+01   2.2257500000000000e+01   4.8236999999999997e+00   1.4205000000000001e+00   3.5580000000000001e-01   2.7858999999999998e+00   4.8159999999999997e-01   7.6999999999999999e-02   2.6540000000000002e-01
   1.7413300000000000e+01  -6.3576500000000003e+01   2.2552560000000000e+02   1.8235600000000002e+01   2.0639800000000001e+01   4.6527000000000003e+00   1.3317000000000001e+00  -1.3339999999999999e-01   3.1341999999999999e+00   4.9130000000000001e-01   9.5999999999999992e-03   2.2120000000000001e-01
   1.5363400000000000e+01  -6.1092399999999998e+01   2.0776830000000001e+02   1.6822600000000001e+01   1.9231500000000000e+01   4.4421999999999997e+00   1.3983000000000001e+00   4.4499999999999998e-02   3.1341999999999999e+00   5.2020000000000000e-01   1.0580000000000001e-01   2.3890000000000000e-01
   1.3137100000000000e+01  -5.8278500000000001e+01   1.9164099999999999e+02   1.5848800000000001e+01   1.7594799999999999e+01   4.3414000000000001e+00   1.5093000000000001e+00   1.7790000000000000e-01   3.0470999999999999e+00   5.1049999999999995e-01   1.9239999999999999e-01   2.7870000000000000e-01
   1.1528000000000000e+01  -5.4914999999999999e+01   1.7542779999999999e+02   1.4559900000000001e+01   1.6062700000000000e+01   4.0914000000000001e+00   1.4649000000000001e+00   3.5580000000000001e-01   2.7858999999999998e+00   5.1049999999999995e-01   8.6599999999999996e-02   2.8310000000000002e-01
   1.0095300000000000e+01  -5.1309699999999999e+01   1.5964359999999999e+02   1.3538300000000000e+01   1.4768599999999999e+01   3.8502000000000001e+00   1.3761000000000001e+00   1.1119999999999999e-01   3.9177000000000000e+00   5.4910000000000003e-01   2.1170000000000000e-01   2.2559999999999999e-01
   8.7065999999999999e+00  -4.8122100000000003e+01   1.4428829999999999e+02   1.2459400000000000e+01   1.3341200000000001e+01   3.7010999999999998e+00   1.4871000000000001e+00   1.3339999999999999e-01   3.2212000000000001e+00   4.1420000000000001e-01   1.2509999999999999e-01   2.3000000000000001e-01
   6.5906000000000002e+00  -4.5264200000000002e+01   1.3039140000000000e+02   1.1332800000000001e+01   1.1923299999999999e+01   3.5476000000000001e+00   1.4205000000000001e+00   1.7790000000000000e-01   3.0470999999999999e+00   4.9130000000000001e-01   1.2509999999999999e-01   2.4329999999999999e-01
   4.9154000000000000e+00  -4.1570999999999998e+01   1.1640860000000001e+02   1.0339900000000000e+01   1.0686299999999999e+01   3.3679000000000001e+00   1.3317000000000001e+00   2.2239999999999999e-01   3.2212000000000001e+00   4.5269999999999999e-01   1.7319999999999999e-01   2.6540000000000002e-01
   3.5047000000000001e+00  -3.7877699999999997e+01   1.0122490000000001e+02   9.0128000000000004e+00   9.5062999999999995e+00   3.0828000000000002e+00   1.2650999999999999e+00   1.7790000000000000e-01   2.6118000000000001e+00   4.0460000000000002e-01   9.6199999999999994e-02   2.5209999999999999e-01
   2.7111999999999998e+00  -3.4602200000000003e+01   8.8271500000000003e+01   7.9435000000000002e+00   8.2882999999999996e+00   2.8504000000000000e+00   1.3539000000000001e+00   1.7790000000000000e-01   2.7858999999999998e+00   4.5269999999999999e-01   8.6599999999999996e-02   2.3890000000000000e-01
   2.2042000000000002e+00  -3.0754999999999999e+01   7.5832899999999995e+01   7.0651000000000002e+00   7.0132000000000003e+00   2.5829000000000000e+00   1.3539000000000001e+00   2.6679999999999998e-01   3.4824000000000002e+00   5.2020000000000000e-01   6.7400000000000002e-02   2.9189999999999999e-01
   9.9190000000000000e-01  -2.6314399999999999e+01   6.4252099999999999e+01   6.1199000000000003e+00   6.1092000000000004e+00   2.3109999999999999e+00   1.3317000000000001e+00   8.8900000000000007e-02   3.0470999999999999e+00   4.3350000000000000e-01   5.7700000000000001e-02   2.4770000000000000e-01
   1.9839999999999999e-01  -2.2577100000000002e+01   5.3357500000000002e+01   5.1364999999999998e+00   5.0434000000000001e+00   2.0697999999999999e+00   1.4427000000000001e+00   2.2239999999999999e-01   2.4377000000000000e+00   5.2980000000000005e-01   1.7319999999999999e-01   2.6540000000000002e-01
  -3.5270000000000001e-01  -1.8818000000000001e+01   4.2720300000000002e+01   4.1627000000000001e+00   4.1394000000000002e+00   1.7672000000000001e+00   1.3317000000000001e+00   1.3339999999999999e-01   2.4377000000000000e+00   5.2980000000000005e-01   9.6199999999999994e-02   2.7870000000000000e-01
  -1.0139000000000000e+00  -1.4970800000000001e+01   3.3455700000000000e+01   3.3607000000000000e+00   3.1972999999999998e+00   1.4119999999999999e+00   1.3983000000000001e+00   1.3339999999999999e-01   3.3083000000000000e+00   4.9130000000000001e-01   1.0580000000000001e-01   2.6540000000000002e-01
  -1.3887000000000000e+00  -9.6508000000000003e+00   2.4362600000000000e+01   2.8165000000000000e+00   2.5217000000000001e+00   9.1649999999999998e-01   1.3539000000000001e+00   8.8900000000000007e-02   3.5695000000000001e+00   4.6239999999999998e-01   2.1170000000000000e-01   2.1679999999999999e-01
  -1.3446000000000000e+00  -3.9350999999999998e+00   2.0416499999999999e+01   2.2723000000000000e+00   1.8366000000000000e+00   3.4639999999999999e-01   1.2650999999999999e+00   2.2239999999999999e-01   2.5247000000000002e+00   4.6239999999999998e-01   1.1550000000000001e-01   2.1229999999999999e-01
  -1.6532000000000000e+00   2.6600000000000001e+00   1.4926399999999999e+01   2.3963999999999999e+00   1.4844999999999999e+00  -2.4120000000000000e-01   1.3539000000000001e+00   2.4460000000000001e-01   3.0470999999999999e+00   4.7199999999999998e-01   5.7700000000000001e-02   2.8310000000000002e-01
  -1.5208999999999999e+00   7.8480999999999996e+00   1.1237700000000000e+01   2.1863999999999999e+00   1.1133999999999999e+00  -6.3149999999999995e-01   1.4205000000000001e+00   2.0010000000000000e-01   3.1341999999999999e+00   4.4309999999999999e-01   1.5400000000000000e-01   2.2559999999999999e-01
   5.5110000000000003e-01   2.3521999999999998e+00  -4.2890000000000000e-01   5.0600000000000001e-01  -1.9980000000000001e-01   7.4499999999999997e-02   1.5980000000000001e+00  -6.6699999999999995e-02   3.3083000000000000e+00   4.9130000000000001e-01   1.7319999999999999e-01   2.7429999999999999e-01
  -6.8330000000000002e-01  -4.6384999999999996e+00  -4.2890000000000000e-01   2.1959999999999999e-01   1.8079999999999999e-01  -1.6230000000000000e-01   1.3761000000000001e+00   2.4460000000000001e-01   2.1764999999999999e+00   4.5269999999999999e-01   9.6199999999999994e-02   2.4329999999999999e-01
  -1.1902999999999999e+00   1.5390000000000001e-01  -3.4310000000000002e-01   4.7739999999999999e-01  -1.8079999999999999e-01  -1.3200000000000000e-02   1.4205000000000001e+00   1.3339999999999999e-01   2.3506000000000000e+00   5.1049999999999995e-01   4.8099999999999997e-02   2.5659999999999999e-01
   1.2564000000000000e+00   2.8138999999999998e+00   1.3725000000000001e+00   8.3060000000000000e-01  -2.8500000000000001e-02   3.5099999999999999e-02   1.2873000000000001e+00   2.8910000000000002e-01   3.5695000000000001e+00   4.5269999999999999e-01   1.6360000000000000e-01   2.3000000000000001e-01
  -6.8330000000000002e-01  -1.6927000000000001e+00   1.7160000000000000e-01   2.5779999999999997e-01  -1.5229999999999999e-01  -1.9289999999999999e-01   1.4871000000000001e+00   4.4499999999999998e-02   2.8730000000000002e+00   5.1049999999999995e-01   1.4430000000000001e-01   2.4770000000000000e-01
  -3.0859999999999999e-01  -1.7146999999999999e+00  -1.2010000000000001e+00   4.2009999999999997e-01   1.9000000000000000e-02   4.4000000000000003e-03   1.2873000000000001e+00   2.2239999999999999e-01   2.7858999999999998e+00   5.4910000000000003e-01   1.1550000000000001e-01   2.8310000000000002e-01
  -5.2900000000000003e-01   2.0445000000000002e+00   7.7210000000000001e-01   6.8740000000000001e-01   2.8500000000000001e-02  -7.4499999999999997e-02   1.3095000000000001e+00   2.4460000000000001e-01   3.2212000000000001e+00   4.9130000000000001e-01   1.9239999999999999e-01   2.7870000000000000e-01
  -1.1020000000000001e-01  -2.1999999999999999e-02   5.1470000000000005e-01   3.7240000000000001e-01   3.8100000000000002e-02  -1.1840000000000001e-01   1.5093000000000001e+00   1.3339999999999999e-01   2.7858999999999998e+00   5.0090000000000001e-01   1.1550000000000001e-01   1.9910000000000000e-01
   1.5429999999999999e-01  -1.6927000000000001e+00   8.5800000000000001e-02   3.9140000000000003e-01   8.5599999999999996e-02  -4.3900000000000002e-02   1.4871000000000001e+00   1.3339999999999999e-01   3.0470999999999999e+00   4.7199999999999998e-01   5.7700000000000001e-02   2.5209999999999999e-01
  -8.1559999999999999e-01   9.2330000000000001e-01   3.4310000000000002e-01   5.6330000000000002e-01   7.6100000000000001e-02  -1.0520000000000000e-01   1.4649000000000001e+00   3.1130000000000002e-01   2.2635999999999998e+00   4.9130000000000001e-01   1.6360000000000000e-01   2.6100000000000001e-01
  -1.7630000000000001e-01   8.7929999999999997e-01  -4.2890000000000000e-01   5.6330000000000002e-01  -3.8100000000000002e-02  -9.2100000000000001e-02   1.3761000000000001e+00   1.1119999999999999e-01   2.3506000000000000e+00   4.8159999999999997e-01   8.6599999999999996e-02   1.9910000000000000e-01
  -2.4249999999999999e-01  -1.2531000000000001e+00   2.5740000000000002e-01   3.8190000000000002e-01  -3.8100000000000002e-02  -3.9500000000000000e-02   1.1984999999999999e+00   2.6679999999999998e-01   3.0470999999999999e+00   5.1049999999999995e-01   1.7319999999999999e-01   2.7429999999999999e-01
   1.9839999999999999e-01   0.0000000000000000e+00  -2.5740000000000002e-01   5.0600000000000001e-01   0.0000000000000000e+00  -1.2280000000000001e-01   1.3983000000000001e+00  -4.4499999999999998e-02   2.3506000000000000e+00   5.0090000000000001e-01   2.7900000000000003e-01   2.6100000000000001e-01
  -3.5270000000000001e-01   1.0771999999999999e+00   8.5800000000000001e-02   5.5379999999999996e-01  -9.5200000000000007e-02  -1.3200000000000000e-02   1.3317000000000001e+00  -2.2200000000000001e-02   3.2212000000000001e+00   5.2020000000000000e-01   1.7319999999999999e-01   2.3890000000000000e-01
  -3.3060000000000000e-01  -5.4959999999999998e-01   3.4310000000000002e-01   3.6280000000000001e-01  -1.9000000000000000e-02  -6.5799999999999997e-02   1.2428999999999999e+00   2.6679999999999998e-01   3.7435999999999998e+00   4.6239999999999998e-01   1.7319999999999999e-01   2.7429999999999999e-01
  -1.7630000000000001e-01  -3.7369999999999998e-01   0.0000000000000000e+00   4.8690000000000000e-01   5.7099999999999998e-02  -1.0520000000000000e-01   1.3539000000000001e+00   1.3339999999999999e-01   3.3953000000000002e+00   5.2020000000000000e-01   1.6360000000000000e-01   2.7429999999999999e-01
  -2.4249999999999999e-01   5.7160000000000000e-01   1.3725000000000001e+00   6.3970000000000005e-01  -4.7600000000000003e-02  -5.7000000000000002e-02   1.3095000000000001e+00  -1.7790000000000000e-01   2.6118000000000001e+00   4.0460000000000002e-01   7.6999999999999999e-02   2.1679999999999999e-01
  -2.6450000000000001e-01   2.1980000000000000e-01  -3.4310000000000002e-01   3.7240000000000001e-01  -2.8500000000000001e-02  -6.1400000000000003e-02   1.2650999999999999e+00   4.0020000000000000e-01   3.4824000000000002e+00   5.4910000000000003e-01   1.3469999999999999e-01   2.2559999999999999e-01
  -4.8490000000000000e-01  -3.9570000000000000e-01   6.8630000000000002e-01   3.3420000000000000e-01   7.6100000000000001e-02  -8.3299999999999999e-02   1.5758000000000001e+00  -8.8900000000000007e-02   2.6989000000000001e+00   4.8159999999999997e-01   1.1550000000000001e-01   2.3440000000000000e-01
  -1.3230000000000000e-01   4.3969999999999998e-01   6.0050000000000003e-01   5.5379999999999996e-01  -8.5599999999999996e-02  -8.8000000000000005e-03   1.3095000000000001e+00   2.0010000000000000e-01   3.0470999999999999e+00   4.0460000000000002e-01   1.0580000000000001e-01   2.5659999999999999e-01
  -2.1999999999999999e-02   4.3999999999999997e-02   1.7157000000000000e+00   4.1049999999999998e-01  -1.1420000000000000e-01   8.8000000000000005e-03   1.3539000000000001e+00   2.2239999999999999e-01   3.3953000000000002e+00   5.7799999999999996e-01   1.4430000000000001e-01   2.4329999999999999e-01
  -1.9839999999999999e-01  -5.7160000000000000e-01   5.1470000000000005e-01   3.3420000000000000e-01  -1.0470000000000000e-01  -7.0199999999999999e-02   1.3761000000000001e+00   1.1119999999999999e-01   2.7858999999999998e+00   4.6239999999999998e-01   2.8899999999999999e-02   2.6540000000000002e-01
  -4.8490000000000000e-01   2.6379999999999998e-01   5.1470000000000005e-01   4.6779999999999999e-01   4.7600000000000003e-02  -3.9500000000000000e-02   1.3317000000000001e+00   2.0010000000000000e-01   2.6989000000000001e+00   4.8159999999999997e-01   7.6999999999999999e-02   3.0080000000000001e-01
  -4.6289999999999998e-01   4.8359999999999997e-01   3.4310000000000002e-01   5.2510000000000001e-01  -1.9000000000000000e-02  -4.3900000000000002e-02   1.5093000000000001e+00   2.2239999999999999e-01   2.5247000000000002e+00   4.1420000000000001e-01   1.3469999999999999e-01   2.3000000000000001e-01
  -1.5429999999999999e-01  -2.1980000000000000e-01   2.5740000000000002e-01   3.7240000000000001e-01   6.6600000000000006e-02  -4.3900000000000002e-02   1.5315000000000001e+00   2.0010000000000000e-01   3.2212000000000001e+00   4.3350000000000000e-01   1.0580000000000001e-01   2.3000000000000001e-01
  -4.4080000000000003e-01   1.3189999999999999e-01   6.8630000000000002e-01   4.3919999999999998e-01   1.9000000000000000e-02  -8.3299999999999999e-02   1.4205000000000001e+00   1.7790000000000000e-01   3.3083000000000000e+00   4.9130000000000001e-01   9.6199999999999994e-02   2.5209999999999999e-01
  -1.3230000000000000e-01   2.4179999999999999e-01  -5.1470000000000005e-01   4.3919999999999998e-01  -2.8500000000000001e-02  -2.6300000000000000e-02   1.5093000000000001e+00   4.4499999999999998e-02   2.9600000000000000e+00   4.4309999999999999e-01   1.9239999999999999e-01   2.1679999999999999e-01
  -4.1880000000000001e-01  -1.5390000000000001e-01   8.5800000000000001e-02   3.3420000000000000e-01   1.9000000000000000e-02  -6.1400000000000003e-02   1.1540999999999999e+00   2.6679999999999998e-01   3.3083000000000000e+00   4.6239999999999998e-01   1.1550000000000001e-01   2.1229999999999999e-01
   0.0000000000000000e+00  -4.3999999999999997e-02   0.0000000000000000e+00   4.6779999999999999e-01   0.0000000000000000e+00  -7.4499999999999997e-02   1.2650999999999999e+00   6.6699999999999995e-02   2.9600000000000000e+00   4.5269999999999999e-01   1.4430000000000001e-01   2.3440000000000000e-01
  -1.9839999999999999e-01   1.9789999999999999e-01   3.4310000000000002e-01   5.0600000000000001e-01   4.7600000000000003e-02  -8.3299999999999999e-02   1.3095000000000001e+00   4.4499999999999998e-02   3.2212000000000001e+00   5.0090000000000001e-01   7.6999999999999999e-02   2.9640000000000000e-01
  -3.5270000000000001e-01  -2.1999999999999999e-02   2.5740000000000002e-01   3.7240000000000001e-01   0.0000000000000000e+00  -6.5799999999999997e-02   1.4649000000000001e+00   1.3339999999999999e-01   2.8730000000000002e+00   6.5500000000000003e-01   1.3469999999999999e-01   2.9189999999999999e-01
  -4.6289999999999998e-01   4.3999999999999997e-02   6.0050000000000003e-01   4.0100000000000002e-01  -1.5229999999999999e-01  -2.1899999999999999e-02   1.2650999999999999e+00   2.2200000000000001e-02   2.5247000000000002e+00   4.6239999999999998e-01   4.8099999999999997e-02   2.8310000000000002e-01
  -2.8649999999999998e-01   2.6379999999999998e-01   1.7160000000000000e-01   4.7739999999999999e-01  -9.5200000000000007e-02  -8.8000000000000005e-03   1.2428999999999999e+00   8.8900000000000007e-02   2.0893999999999999e+00   4.5269999999999999e-01   3.8500000000000000e-02   2.5659999999999999e-01
  -3.0859999999999999e-01  -4.3999999999999997e-02  -7.7210000000000001e-01   4.2009999999999997e-01  -1.2370000000000000e-01  -3.0700000000000002e-02   1.4649000000000001e+00   2.0010000000000000e-01   3.3083000000000000e+00   4.6239999999999998e-01   1.1550000000000001e-01   2.0790000000000000e-01
  -2.6450000000000001e-01  -6.6000000000000003e-02  -1.7160000000000000e-01   3.4370000000000001e-01  -1.0470000000000000e-01  -6.5799999999999997e-02   1.5093000000000001e+00   2.0010000000000000e-01   2.8730000000000002e+00   4.6239999999999998e-01   2.0210000000000000e-01   1.9910000000000000e-01
  -2.2040000000000001e-01   1.0990000000000000e-01   6.0050000000000003e-01   4.2959999999999998e-01   2.8500000000000001e-02  -6.1400000000000003e-02   1.2650999999999999e+00   1.5559999999999999e-01   2.6118000000000001e+00   5.1049999999999995e-01   1.4430000000000001e-01   2.7870000000000000e-01
  -2.2040000000000001e-01  -4.3999999999999997e-02   2.5740000000000002e-01   4.0100000000000002e-01  -2.8500000000000001e-02  -8.7700000000000000e-02   1.4205000000000001e+00   1.5559999999999999e-01   2.5247000000000002e+00   5.6830000000000003e-01   1.7319999999999999e-01   2.5209999999999999e-01
  -3.5270000000000001e-01  -6.6000000000000003e-02   0.0000000000000000e+00   3.6280000000000001e-01  -1.9030000000000000e-01  -4.3900000000000002e-02   1.3317000000000001e+00   2.2239999999999999e-01   2.9600000000000000e+00   4.5269999999999999e-01   1.5400000000000000e-01   2.5659999999999999e-01
  -2.8649999999999998e-01   2.8580000000000000e-01   5.1470000000000005e-01   3.9140000000000003e-01   4.7600000000000003e-02  -3.5099999999999999e-02   1.5315000000000001e+00   2.2239999999999999e-01   3.1341999999999999e+00   5.5869999999999997e-01   7.6999999999999999e-02   2.3890000000000000e-01
  -4.6289999999999998e-01   2.4179999999999999e-01   3.4310000000000002e-01   4.1049999999999998e-01  -9.4999999999999998e-03  -7.8899999999999998e-02   1.4649000000000001e+00   2.0010000000000000e-01   3.1341999999999999e+00   5.6830000000000003e-01   6.7400000000000002e-02   2.4329999999999999e-01
  -1.9839999999999999e-01  -2.1999999999999999e-02   1.2010000000000001e+00   3.7240000000000001e-01  -6.6600000000000006e-02  -3.5099999999999999e-02   1.3983000000000001e+00   3.3350000000000002e-01   2.0893999999999999e+00   5.2020000000000000e-01   9.6199999999999994e-02   2.7429999999999999e-01
  -3.5270000000000001e-01  -1.0990000000000000e-01   2.5740000000000002e-01   3.7240000000000001e-01  -8.5599999999999996e-02  -7.4499999999999997e-02   1.2873000000000001e+00   1.3339999999999999e-01   2.7858999999999998e+00   5.0090000000000001e-01   8.6599999999999996e-02   2.7870000000000000e-01
  -6.6100000000000006e-02   0.0000000000000000e+00   3.4310000000000002e-01   3.9140000000000003e-01  -6.6600000000000006e-02  -7.8899999999999998e-02   1.3095000000000001e+00   1.5559999999999999e-01   3.0470999999999999e+00   4.4309999999999999e-01   1.0580000000000001e-01   2.3440000000000000e-01
  -4.6289999999999998e-01   0.0000000000000000e+00   6.8630000000000002e-01   4.7739999999999999e-01  -1.4269999999999999e-01  -6.1400000000000003e-02   1.5536000000000001e+00   2.4460000000000001e-01   3.0470999999999999e+00   3.6599999999999999e-01   1.1550000000000001e-01   2.7429999999999999e-01
  -3.7469999999999998e-01  -1.7590000000000000e-01   3.4310000000000002e-01   4.4869999999999999e-01  -5.7099999999999998e-02  -1.0520000000000000e-01   1.5536000000000001e+00   4.2249999999999999e-01   2.8730000000000002e+00   4.8159999999999997e-01   3.8500000000000000e-02   2.5209999999999999e-01
  -4.4080000000000003e-01   0.0000000000000000e+00   8.5780000000000001e-01   4.3919999999999998e-01  -2.8500000000000001e-02  -7.0199999999999999e-02   1.5315000000000001e+00   2.6679999999999998e-01   3.7435999999999998e+00   4.7199999999999998e-01   1.4430000000000001e-01   2.5209999999999999e-01
  -3.3060000000000000e-01  -2.1999999999999999e-02   5.1470000000000005e-01   4.6779999999999999e-01  -3.8100000000000002e-02  -9.2100000000000001e-02   1.3317000000000001e+00   2.8910000000000002e-01   2.3506000000000000e+00   5.7799999999999996e-01   2.0210000000000000e-01   2.6540000000000002e-01
  -3.3060000000000000e-01   1.0990000000000000e-01   1.2010000000000001e+00   4.4869999999999999e-01   9.4999999999999998e-03  -3.0700000000000002e-02   1.4649000000000001e+00   1.1119999999999999e-01   2.5247000000000002e+00   4.5269999999999999e-01   1.5400000000000000e-01   2.3440000000000000e-01
  -3.5270000000000001e-01   3.0780000000000002e-01   0.0000000000000000e+00   5.2510000000000001e-01  -3.8100000000000002e-02  -3.0700000000000002e-02   1.3761000000000001e+00   1.5559999999999999e-01   2.1764999999999999e+00   5.1049999999999995e-01   1.4430000000000001e-01   2.3000000000000001e-01
  -3.5270000000000001e-01  -2.1999999999999999e-02   4.2890000000000000e-01   4.5829999999999999e-01  -1.1420000000000000e-01  -5.7000000000000002e-02   1.3983000000000001e+00   1.3339999999999999e-01   2.3506000000000000e+00   5.2980000000000005e-01   1.3469999999999999e-01   2.6979999999999998e-01
  -1.1020000000000001e-01   6.6000000000000003e-02   5.1470000000000005e-01   4.3919999999999998e-01  -7.6100000000000001e-02  -9.2100000000000001e-02   1.4205000000000001e+00   1.1119999999999999e-01   2.7858999999999998e+00   4.6239999999999998e-01   2.2130000000000000e-01   1.8579999999999999e-01
  -3.7469999999999998e-01   1.0990000000000000e-01   5.1470000000000005e-01   3.7240000000000001e-01  -7.6100000000000001e-02  -6.5799999999999997e-02   1.3761000000000001e+00   8.8900000000000007e-02   2.9600000000000000e+00   5.1049999999999995e-01   1.3469999999999999e-01   2.6540000000000002e-01
  -2.6450000000000001e-01   6.6000000000000003e-02  -2.5740000000000002e-01   4.2959999999999998e-01  -8.5599999999999996e-02  -4.8200000000000000e-02   1.5758000000000001e+00   2.6679999999999998e-01   2.9600000000000000e+00   5.4910000000000003e-01   6.7400000000000002e-02   2.6540000000000002e-01
  -4.1880000000000001e-01   8.7900000000000006e-02   3.4310000000000002e-01   3.5330000000000000e-01  -9.5200000000000007e-02  -7.0199999999999999e-02   1.4871000000000001e+00   1.3339999999999999e-01   2.9600000000000000e+00   5.2020000000000000e-01   1.1550000000000001e-01   2.5659999999999999e-01
  -2.8649999999999998e-01   2.8580000000000000e-01   3.4310000000000002e-01   4.0100000000000002e-01   9.4999999999999998e-03  -7.0199999999999999e-02   1.2206999999999999e+00   3.7800000000000000e-01   2.4377000000000000e+00   5.6830000000000003e-01   7.6999999999999999e-02   2.6100000000000001e-01
  -1.3230000000000000e-01  -6.6000000000000003e-02   4.2890000000000000e-01   5.0600000000000001e-01  -9.4999999999999998e-03  -1.2720000000000001e-01   1.6202000000000001e+00   3.1130000000000002e-01   2.7858999999999998e+00   4.9130000000000001e-01   8.6599999999999996e-02   2.6100000000000001e-01
  -1.3230000000000000e-01   1.0990000000000000e-01  -8.5800000000000001e-02   4.3919999999999998e-01  -1.1420000000000000e-01  -3.9500000000000000e-02   1.3539000000000001e+00   2.2239999999999999e-01   3.4824000000000002e+00   5.3939999999999999e-01   1.8279999999999999e-01   2.3890000000000000e-01
  -3.5270000000000001e-01   1.0990000000000000e-01   6.0050000000000003e-01   3.4370000000000001e-01  -2.8500000000000001e-02  -8.3299999999999999e-02   1.4427000000000001e+00   2.8910000000000002e-01   2.6989000000000001e+00   5.3939999999999999e-01   1.6360000000000000e-01   2.6540000000000002e-01
  -1.3230000000000000e-01   4.3999999999999997e-02   1.8015000000000001e+00   4.3919999999999998e-01  -1.9000000000000000e-02  -6.1400000000000003e-02   1.5315000000000001e+00   2.6679999999999998e-01   2.6118000000000001e+00   4.1420000000000001e-01   4.8099999999999997e-02   2.8310000000000002e-01
  -3.3060000000000000e-01  -6.6000000000000003e-02   1.0294000000000001e+00   4.5829999999999999e-01   3.8100000000000002e-02  -6.5799999999999997e-02   1.3095000000000001e+00   2.8910000000000002e-01   3.3083000000000000e+00   4.8159999999999997e-01   1.1550000000000001e-01   2.6100000000000001e-01
  -1.7630000000000001e-01   2.1999999999999999e-02  -5.1470000000000005e-01   4.1049999999999998e-01  -5.7099999999999998e-02   1.3200000000000000e-02   1.4649000000000001e+00   8.8900000000000007e-02   2.5247000000000002e+00   4.6239999999999998e-01   8.6599999999999996e-02   2.6540000000000002e-01
  -4.8490000000000000e-01   1.3189999999999999e-01   1.7160000000000000e-01   4.2959999999999998e-01  -5.7099999999999998e-02  -1.0520000000000000e-01   1.3983000000000001e+00   6.6699999999999995e-02   3.0470999999999999e+00   4.8159999999999997e-01   7.6999999999999999e-02   2.4770000000000000e-01
  -4.6289999999999998e-01   2.1999999999999999e-02   3.4310000000000002e-01   5.2510000000000001e-01  -8.5599999999999996e-02   0.0000000000000000e+00   1.4427000000000001e+00   1.7790000000000000e-01   3.3083000000000000e+00   5.2980000000000005e-01   1.3469999999999999e-01   2.0790000000000000e-01
  -1.1020000000000001e-01   1.5390000000000001e-01   8.5800000000000001e-02   3.3420000000000000e-01   9.4999999999999998e-03  -8.3299999999999999e-02   1.3983000000000001e+00   1.5559999999999999e-01   3.3953000000000002e+00   5.5869999999999997e-01   1.8279999999999999e-01   2.5209999999999999e-01
  -3.5270000000000001e-01   1.9789999999999999e-01  -2.5740000000000002e-01   4.9650000000000000e-01  -4.7600000000000003e-02  -2.6300000000000000e-02   1.3317000000000001e+00   2.2239999999999999e-01   3.2212000000000001e+00   4.6239999999999998e-01   1.1550000000000001e-01   2.6979999999999998e-01
  -1.9839999999999999e-01   1.3189999999999999e-01   8.5800000000000001e-02   4.9650000000000000e-01  -3.8100000000000002e-02  -6.1400000000000003e-02   1.3761000000000001e+00   2.2200000000000001e-02   2.6118000000000001e+00   4.7199999999999998e-01   1.3469999999999999e-01   2.4770000000000000e-01
  -3.5270000000000001e-01   0.0000000000000000e+00  -6.0050000000000003e-01   4.2959999999999998e-01  -8.5599999999999996e-02  -1.1840000000000001e-01   1.3095000000000001e+00   0.0000000000000000e+00   2.6118000000000001e+00   4.6239999999999998e-01   1.7319999999999999e-01   2.5209999999999999e-01
  -3.5270000000000001e-01  -2.1999999999999999e-02   7.7210000000000001e-01   3.8190000000000002e-01  -7.6100000000000001e-02  -4.8200000000000000e-02   1.4649000000000001e+00   1.7790000000000000e-01   3.1341999999999999e+00   4.1420000000000001e-01   5.7700000000000001e-02   2.5209999999999999e-01
  -5.7310000000000005e-01  -4.3999999999999997e-02   8.5780000000000001e-01   4.9650000000000000e-01  -3.8100000000000002e-02  -3.0700000000000002e-02   1.4871000000000001e+00   2.2200000000000001e-02   2.6989000000000001e+00   5.6830000000000003e-01   9.6199999999999994e-02   2.3000000000000001e-01
  -2.8649999999999998e-01   8.7900000000000006e-02   6.8630000000000002e-01   4.7739999999999999e-01  -1.4269999999999999e-01  -3.5099999999999999e-02   1.3539000000000001e+00   3.3350000000000002e-01   2.7858999999999998e+00   5.4910000000000003e-01   1.2509999999999999e-01   2.7870000000000000e-01
  -4.8490000000000000e-01   2.1999999999999999e-02  -5.1470000000000005e-01   4.7739999999999999e-01  -4.7600000000000003e-02  -4.3900000000000002e-02   1.3761000000000001e+00   2.4460000000000001e-01   3.3083000000000000e+00   4.8159999999999997e-01   1.3469999999999999e-01   2.4770000000000000e-01
  -3.3060000000000000e-01   1.5390000000000001e-01  -8.5800000000000001e-02   4.5829999999999999e-01  -2.8500000000000001e-02  -8.7700000000000000e-02   1.3539000000000001e+00   2.4460000000000001e-01   3.2212000000000001e+00   5.2980000000000005e-01   1.4430000000000001e-01   2.7870000000000000e-01
  -3.7469999999999998e-01   1.3189999999999999e-01   4.2890000000000000e-01   5.1559999999999995e-01  -1.3320000000000001e-01  -5.2600000000000001e-02   1.3983000000000001e+00   1.3339999999999999e-01   2.8730000000000002e+00   4.7199999999999998e-01   5.7700000000000001e-02   2.6979999999999998e-01
  -8.8200000000000001e-02   1.3189999999999999e-01   3.4310000000000002e-01   4.2959999999999998e-01  -1.0470000000000000e-01  -4.3900000000000002e-02   1.3539000000000001e+00  -8.8900000000000007e-02   2.9600000000000000e+00   4.9130000000000001e-01   1.4430000000000001e-01   2.3000000000000001e-01
  -2.6450000000000001e-01  -1.7590000000000000e-01  -4.2890000000000000e-01   4.0100000000000002e-01  -1.6180000000000000e-01  -3.9500000000000000e-02   1.3761000000000001e+00   2.2200000000000001e-02   2.8730000000000002e+00   5.2020000000000000e-01   1.0580000000000001e-01   2.6100000000000001e-01
  -5.2900000000000003e-01   6.6000000000000003e-02  -2.5740000000000002e-01   4.3919999999999998e-01   9.4999999999999998e-03  -3.9500000000000000e-02   1.2428999999999999e+00   4.4499999999999998e-02   3.3083000000000000e+00   4.6239999999999998e-01   1.8279999999999999e-01   2.6540000000000002e-01
  -2.8649999999999998e-01  -1.3189999999999999e-01  -5.1470000000000005e-01   5.1559999999999995e-01  -7.6100000000000001e-02  -6.5799999999999997e-02   1.2428999999999999e+00   2.8910000000000002e-01   2.7858999999999998e+00   5.1049999999999995e-01   1.5400000000000000e-01   2.2559999999999999e-01
  -4.1880000000000001e-01   2.1999999999999999e-02   7.7210000000000001e-01   3.3420000000000000e-01  -1.7130000000000001e-01  -1.7500000000000002e-02   1.3539000000000001e+00   2.2239999999999999e-01   2.5247000000000002e+00   6.3580000000000003e-01   9.6199999999999994e-02   2.5659999999999999e-01
  -4.4100000000000000e-02  -2.1999999999999999e-02   3.4310000000000002e-01   4.5829999999999999e-01   4.7600000000000003e-02  -1.0520000000000000e-01   1.3761000000000001e+00   6.6699999999999995e-02   3.4824000000000002e+00   5.2020000000000000e-01   1.1550000000000001e-01   2.7429999999999999e-01
  -3.7469999999999998e-01  -2.1999999999999999e-02   1.2010000000000001e+00   4.5829999999999999e-01   5.7099999999999998e-02  -4.8200000000000000e-02   1.2206999999999999e+00   4.4499999999999998e-02   3.1341999999999999e+00   5.0090000000000001e-01   1.5400000000000000e-01   2.8749999999999998e-01
  -3.7469999999999998e-01  -2.1980000000000000e-01   6.0050000000000003e-01   4.7739999999999999e-01  -3.8100000000000002e-02  -1.0960000000000000e-01   1.3317000000000001e+00   0.0000000000000000e+00   3.3083000000000000e+00   5.2980000000000005e-01   2.1170000000000000e-01   2.2120000000000001e-01
  -3.5270000000000001e-01   1.7590000000000000e-01   1.7160000000000000e-01   4.4869999999999999e-01  -8.5599999999999996e-02  -1.3200000000000000e-02   1.2428999999999999e+00   0.0000000000000000e+00   3.1341999999999999e+00   5.0090000000000001e-01   1.4430000000000001e-01   2.6979999999999998e-01
  -2.2040000000000001e-01   6.6000000000000003e-02   8.5800000000000001e-02   4.4869999999999999e-01  -6.6600000000000006e-02  -1.1400000000000000e-01   1.3095000000000001e+00   6.6699999999999995e-02   2.7858999999999998e+00   5.0090000000000001e-01   9.6199999999999994e-02   2.5209999999999999e-01
  -3.9679999999999999e-01   8.7900000000000006e-02  -2.5740000000000002e-01   4.9650000000000000e-01  -7.6100000000000001e-02  -3.5099999999999999e-02   1.4205000000000001e+00   1.7790000000000000e-01   3.3083000000000000e+00   4.7199999999999998e-01   1.2509999999999999e-01   2.8749999999999998e-01
  -3.0859999999999999e-01  -2.1999999999999999e-02  -4.2890000000000000e-01   5.0600000000000001e-01  -1.6180000000000000e-01  -3.9500000000000000e-02   1.4649000000000001e+00   1.1119999999999999e-01   3.2212000000000001e+00   4.7199999999999998e-01   1.7319999999999999e-01   2.4770000000000000e-01
  -2.2040000000000001e-01  -1.0990000000000000e-01  -6.8630000000000002e-01   4.6779999999999999e-01  -7.6100000000000001e-02  -3.0700000000000002e-02   1.3095000000000001e+00   2.4460000000000001e-01   2.3506000000000000e+00   5.2980000000000005e-01   1.4430000000000001e-01   2.8310000000000002e-01
  -1.5429999999999999e-01  -6.6000000000000003e-02   5.1470000000000005e-01   4.6779999999999999e-01  -1.2370000000000000e-01  -8.3299999999999999e-02   1.4871000000000001e+00   0.0000000000000000e+00   2.5247000000000002e+00   5.3939999999999999e-01   8.6599999999999996e-02   3.0520000000000003e-01
  -3.9679999999999999e-01   4.3999999999999997e-02   2.5740000000000002e-01   3.8190000000000002e-01  -6.6600000000000006e-02  -7.4499999999999997e-02   1.4427000000000001e+00   2.0010000000000000e-01   3.2212000000000001e+00   3.8529999999999998e-01   1.3469999999999999e-01   2.3890000000000000e-01
  -4.4080000000000003e-01  -1.3189999999999999e-01   2.5740000000000002e-01   4.3919999999999998e-01  -1.9000000000000000e-02  -1.0960000000000000e-01   1.3539000000000001e+00   8.8900000000000007e-02   2.6989000000000001e+00   5.2980000000000005e-01   1.7319999999999999e-01   3.0080000000000001e-01
  -2.6450000000000001e-01   8.7900000000000006e-02   6.0050000000000003e-01   4.2959999999999998e-01  -6.6600000000000006e-02  -5.7000000000000002e-02   1.4871000000000001e+00   1.5559999999999999e-01   2.3506000000000000e+00   5.2980000000000005e-01   1.2509999999999999e-01   2.4329999999999999e-01
  -1.9839999999999999e-01  -2.1999999999999999e-02   6.8630000000000002e-01   4.3919999999999998e-01  -4.7600000000000003e-02  -5.2600000000000001e-02   1.3983000000000001e+00   1.3339999999999999e-01   2.4377000000000000e+00   4.2380000000000001e-01   1.6360000000000000e-01   2.6100000000000001e-01
  -3.3060000000000000e-01  -2.1999999999999999e-02   8.5800000000000001e-02   3.6280000000000001e-01  -3.8100000000000002e-02  -7.8899999999999998e-02   1.3095000000000001e+00   4.0020000000000000e-01   3.0470999999999999e+00   5.0090000000000001e-01   1.1550000000000001e-01   2.8310000000000002e-01
  -5.0700000000000001e-01  -6.6000000000000003e-02   1.7160000000000000e-01   4.4869999999999999e-01  -3.8100000000000002e-02  -6.5799999999999997e-02   1.5315000000000001e+00  -2.2200000000000001e-02   3.4824000000000002e+00   5.0090000000000001e-01   1.2509999999999999e-01   2.7870000000000000e-01
  -5.2900000000000003e-01   1.0990000000000000e-01   0.0000000000000000e+00   4.3919999999999998e-01  -1.8079999999999999e-01  -2.6300000000000000e-02   1.4871000000000001e+00   3.1130000000000002e-01   2.6989000000000001e+00   4.6239999999999998e-01   1.4430000000000001e-01   2.8310000000000002e-01
   2.1999999999999999e-02  -8.7900000000000006e-02   4.2890000000000000e-01   2.7689999999999998e-01  -1.3320000000000001e-01  -1.7500000000000002e-02   1.3983000000000001e+00   1.1119999999999999e-01   2.5247000000000002e+00   5.1049999999999995e-01   1.1550000000000001e-01   2.1679999999999999e-01
  -3.9679999999999999e-01   1.5390000000000001e-01   4.2890000000000000e-01   4.4869999999999999e-01  -4.7600000000000003e-02  -4.3900000000000002e-02   1.3983000000000001e+00   3.1130000000000002e-01   2.7858999999999998e+00   5.0090000000000001e-01   1.9239999999999999e-01   2.4770000000000000e-01
  -7.4939999999999996e-01   3.2979999999999998e-01  -8.5800000000000001e-02   4.4869999999999999e-01  -1.9000000000000000e-02  -7.8899999999999998e-02   1.4649000000000001e+00  -2.2200000000000001e-02   2.7858999999999998e+00   4.1420000000000001e-01   1.3469999999999999e-01   2.6540000000000002e-01
  -8.8200000000000001e-02  -2.1999999999999999e-02   4.2890000000000000e-01   3.8190000000000002e-01  -7.6100000000000001e-02  -4.3900000000000002e-02   1.2428999999999999e+00   3.3350000000000002e-01   3.6564999999999999e+00   4.4309999999999999e-01   2.1170000000000000e-01   2.7870000000000000e-01
   2.1999999999999999e-02   4.3999999999999997e-02   4.2890000000000000e-01   4.9650000000000000e-01  -1.4269999999999999e-01  -7.0199999999999999e-02   1.3095000000000001e+00   1.7790000000000000e-01   2.6118000000000001e+00   5.2980000000000005e-01   1.0580000000000001e-01   2.9189999999999999e-01
  -3.5270000000000001e-01  -1.0990000000000000e-01   1.2867999999999999e+00   5.2510000000000001e-01  -7.6100000000000001e-02  -5.7000000000000002e-02   1.3095000000000001e+00   6.6699999999999995e-02   2.5247000000000002e+00   4.3350000000000000e-01   2.8899999999999999e-02   2.4770000000000000e-01
  -6.8330000000000002e-01   6.6000000000000003e-02   3.4310000000000002e-01   4.4869999999999999e-01  -5.7099999999999998e-02  -7.0199999999999999e-02   1.2873000000000001e+00   2.2239999999999999e-01   2.9600000000000000e+00   4.5269999999999999e-01   1.2509999999999999e-01   2.5209999999999999e-01
  -4.4080000000000003e-01  -2.1999999999999999e-02   5.1470000000000005e-01   4.5829999999999999e-01  -2.8500000000000001e-02   8.8000000000000005e-03   1.2650999999999999e+00   8.8900000000000007e-02   3.3953000000000002e+00   4.0460000000000002e-01   2.8899999999999999e-02   2.6100000000000001e-01
   4.4100000000000000e-02  -1.9789999999999999e-01   9.4359999999999999e-01   4.1049999999999998e-01  -8.5599999999999996e-02  -3.9500000000000000e-02   1.3761000000000001e+00   2.6679999999999998e-01   2.8730000000000002e+00   5.9719999999999995e-01   9.6199999999999994e-02   2.6100000000000001e-01
  -4.8490000000000000e-01  -1.0990000000000000e-01   0.0000000000000000e+00   4.1049999999999998e-01  -8.5599999999999996e-02  -6.5799999999999997e-02   1.3761000000000001e+00   2.4460000000000001e-01   3.2212000000000001e+00   3.9489999999999997e-01   1.6360000000000000e-01   2.3000000000000001e-01
  -5.5110000000000003e-01  -2.1999999999999999e-02  -3.4310000000000002e-01   4.2959999999999998e-01  -1.0470000000000000e-01  -1.3589999999999999e-01   1.3983000000000001e+00   1.3339999999999999e-01   3.4824000000000002e+00   4.8159999999999997e-01   1.5400000000000000e-01   2.3890000000000000e-01
  -3.7469999999999998e-01   1.5390000000000001e-01  -6.0050000000000003e-01   4.2959999999999998e-01  -2.8500000000000001e-02  -1.3200000000000000e-02   1.5315000000000001e+00   4.2249999999999999e-01   2.5247000000000002e+00   4.3350000000000000e-01   1.2509999999999999e-01   2.4329999999999999e-01
   6.6100000000000006e-02  -8.7900000000000006e-02   5.1470000000000005e-01   4.2959999999999998e-01  -1.2370000000000000e-01  -7.8899999999999998e-02   1.3095000000000001e+00   2.6679999999999998e-01   3.3953000000000002e+00   4.9130000000000001e-01   1.2509999999999999e-01   2.3890000000000000e-01
  -4.1880000000000001e-01   6.6000000000000003e-02  -8.5800000000000001e-02   4.3919999999999998e-01  -9.5200000000000007e-02  -1.3200000000000000e-02   1.5980000000000001e+00   1.5559999999999999e-01   2.5247000000000002e+00   4.9130000000000001e-01   1.9239999999999999e-01   2.6100000000000001e-01
  -6.3919999999999999e-01   1.7590000000000000e-01  -5.1470000000000005e-01   4.6779999999999999e-01  -6.6600000000000006e-02  -9.6500000000000002e-02   1.4649000000000001e+00   1.7790000000000000e-01   3.1341999999999999e+00   5.6830000000000003e-01   2.3089999999999999e-01   2.8749999999999998e-01
  -3.7469999999999998e-01  -1.3189999999999999e-01   1.7160000000000000e-01   5.4420000000000002e-01  -1.3320000000000001e-01  -3.9500000000000000e-02   1.4871000000000001e+00   8.8900000000000007e-02   3.4824000000000002e+00   5.2020000000000000e-01   1.2509999999999999e-01   2.3440000000000000e-01
  -4.4100000000000000e-02  -8.7900000000000006e-02   6.0050000000000003e-01   3.4370000000000001e-01  -6.6600000000000006e-02  -3.5099999999999999e-02   1.3983000000000001e+00   2.6679999999999998e-01   2.6118000000000001e+00   4.8159999999999997e-01   4.8099999999999997e-02   2.2559999999999999e-01
  -4.4080000000000003e-01   4.3999999999999997e-02   6.8630000000000002e-01   3.9140000000000003e-01  -3.8100000000000002e-02  -7.0199999999999999e-02   1.3761000000000001e+00   1.5559999999999999e-01   2.6118000000000001e+00   4.9130000000000001e-01   1.3469999999999999e-01   2.7870000000000000e-01
  -4.1880000000000001e-01  -3.2979999999999998e-01  -8.5800000000000001e-02   4.1049999999999998e-01  -5.7099999999999998e-02  -1.0090000000000000e-01   1.3317000000000001e+00   1.7790000000000000e-01   2.7858999999999998e+00   5.2980000000000005e-01   9.6199999999999994e-02   2.6540000000000002e-01
  -2.8649999999999998e-01  -1.3189999999999999e-01   8.5800000000000001e-02   3.3420000000000000e-01  -1.0470000000000000e-01  -5.2600000000000001e-02   1.4649000000000001e+00   2.2239999999999999e-01   2.6118000000000001e+00   4.2380000000000001e-01   6.7400000000000002e-02   2.0790000000000000e-01
  -1.3230000000000000e-01   4.3999999999999997e-02   5.1470000000000005e-01   4.2959999999999998e-01  -1.1420000000000000e-01  -7.4499999999999997e-02   1.3983000000000001e+00   2.8910000000000002e-01   2.7858999999999998e+00   4.1420000000000001e-01   9.6199999999999994e-02   2.8310000000000002e-01
  -3.0859999999999999e-01  -1.5390000000000001e-01   2.5740000000000002e-01   4.5829999999999999e-01  -5.7099999999999998e-02  -3.0700000000000002e-02   1.2650999999999999e+00   3.7800000000000000e-01   2.9600000000000000e+00   5.7799999999999996e-01   3.8500000000000000e-02   2.5659999999999999e-01
  -5.0700000000000001e-01   0.0000000000000000e+00   8.5800000000000001e-02   4.2009999999999997e-01  -9.5200000000000007e-02  -8.7700000000000000e-02   1.5536000000000001e+00   2.8910000000000002e-01   2.6989000000000001e+00   5.0090000000000001e-01   1.2509999999999999e-01   2.3000000000000001e-01
  -2.2040000000000001e-01  -4.3999999999999997e-02   0.0000000000000000e+00   4.0100000000000002e-01  -9.5200000000000007e-02  -5.7000000000000002e-02   1.2206999999999999e+00   3.3350000000000002e-01   3.5695000000000001e+00   5.2020000000000000e-01   9.6199999999999994e-02   2.5659999999999999e-01
  -4.6289999999999998e-01   1.3189999999999999e-01   0.0000000000000000e+00   4.8690000000000000e-01  -6.6600000000000006e-02  -1.7500000000000002e-02   1.3983000000000001e+00   1.5559999999999999e-01   2.9600000000000000e+00   5.4910000000000003e-01   1.6360000000000000e-01   2.3000000000000001e-01
  -1.9839999999999999e-01  -2.1999999999999999e-02   3.4310000000000002e-01   5.2510000000000001e-01  -6.6600000000000006e-02   0.0000000000000000e+00   1.3317000000000001e+00   4.0020000000000000e-01   3.5695000000000001e+00   4.4309999999999999e-01   1.2509999999999999e-01   2.2120000000000001e-01
  -3.7469999999999998e-01  -1.7590000000000000e-01  -4.2890000000000000e-01   3.7240000000000001e-01  -7.6100000000000001e-02  -4.8200000000000000e-02   1.4871000000000001e+00   2.4460000000000001e-01   2.9600000000000000e+00   4.3350000000000000e-01   9.6199999999999994e-02   2.3440000000000000e-01
  -4.6289999999999998e-01  -8.7900000000000006e-02  -8.5800000000000001e-02   4.2959999999999998e-01  -3.8100000000000002e-02  -9.6500000000000002e-02   1.3761000000000001e+00   2.0010000000000000e-01   3.6564999999999999e+00   5.1049999999999995e-01   5.7700000000000001e-02   2.5209999999999999e-01
  -2.6450000000000001e-01  -2.1999999999999999e-02  -2.5740000000000002e-01   2.6729999999999998e-01  -1.5229999999999999e-01  -5.2600000000000001e-02   1.4649000000000001e+00   4.4499999999999998e-02   3.0470999999999999e+00   4.8159999999999997e-01   9.6199999999999994e-02   2.4329999999999999e-01
  -3.5270000000000001e-01   1.7590000000000000e-01  -4.2890000000000000e-01   3.7240000000000001e-01  -9.5200000000000007e-02  -4.3900000000000002e-02   1.2650999999999999e+00   2.4460000000000001e-01   3.0470999999999999e+00   5.0090000000000001e-01   1.5400000000000000e-01   2.3440000000000000e-01
  -2.2040000000000001e-01  -1.0990000000000000e-01  -8.5800000000000001e-02   3.7240000000000001e-01  -1.0470000000000000e-01  -8.8000000000000005e-03   1.3761000000000001e+00   1.5559999999999999e-01   3.9177000000000000e+00   5.2980000000000005e-01   1.4430000000000001e-01   2.8310000000000002e-01
  -3.3060000000000000e-01   1.5390000000000001e-01   0.0000000000000000e+00   4.6779999999999999e-01  -8.5599999999999996e-02  -5.2600000000000001e-02   1.3317000000000001e+00   2.2239999999999999e-01   2.5247000000000002e+00   4.4309999999999999e-01   1.5400000000000000e-01   2.1229999999999999e-01
  -2.8649999999999998e-01   8.7900000000000006e-02   5.1470000000000005e-01   3.4370000000000001e-01  -4.7600000000000003e-02  -7.0199999999999999e-02   1.4871000000000001e+00   1.3339999999999999e-01   2.5247000000000002e+00   4.9130000000000001e-01   1.1550000000000001e-01   2.3890000000000000e-01
  -2.2040000000000001e-01  -2.1980000000000000e-01   0.0000000000000000e+00   4.2959999999999998e-01  -8.5599999999999996e-02  -7.8899999999999998e-02   1.3317000000000001e+00   1.1119999999999999e-01   3.0470999999999999e+00   6.1650000000000005e-01   1.6360000000000000e-01   2.3000000000000001e-01
  -3.5270000000000001e-01   3.9570000000000000e-01   5.1470000000000005e-01   5.2510000000000001e-01  -5.7099999999999998e-02   1.7500000000000002e-02   1.2650999999999999e+00   2.2239999999999999e-01   2.6989000000000001e+00   4.8159999999999997e-01   1.2509999999999999e-01   2.4329999999999999e-01
  -2.4249999999999999e-01   4.3999999999999997e-02  -2.5740000000000002e-01   4.3919999999999998e-01  -4.7600000000000003e-02  -2.6300000000000000e-02   1.2428999999999999e+00   2.0010000000000000e-01   2.4377000000000000e+00   4.7199999999999998e-01   1.4430000000000001e-01   2.6100000000000001e-01
  -8.8200000000000001e-02  -3.2979999999999998e-01  -8.5800000000000001e-02   4.0100000000000002e-01  -1.2370000000000000e-01  -7.8899999999999998e-02   1.3761000000000001e+00   1.7790000000000000e-01   2.5247000000000002e+00   4.6239999999999998e-01   1.7319999999999999e-01   2.7429999999999999e-01
  -1.9839999999999999e-01   1.3189999999999999e-01  -8.5800000000000001e-02   3.8190000000000002e-01  -7.6100000000000001e-02  -3.9500000000000000e-02   1.3539000000000001e+00   8.8900000000000007e-02   2.6989000000000001e+00   4.4309999999999999e-01   1.4430000000000001e-01   2.6100000000000001e-01
  -3.0859999999999999e-01   2.6379999999999998e-01   1.7160000000000000e-01   4.2959999999999998e-01  -1.3320000000000001e-01  -4.3900000000000002e-02   1.3761000000000001e+00   3.1130000000000002e-01   2.9600000000000000e+00   5.5869999999999997e-01   1.1550000000000001e-01   2.3890000000000000e-01
  -4.4080000000000003e-01  -1.7590000000000000e-01   8.5800000000000001e-02   4.2959999999999998e-01  -1.6180000000000000e-01  -4.4000000000000003e-03   1.3539000000000001e+00   2.6679999999999998e-01   2.8730000000000002e+00   5.7799999999999996e-01   9.6199999999999994e-02   2.3890000000000000e-01
  -3.0859999999999999e-01  -2.8580000000000000e-01   5.1470000000000005e-01   3.8190000000000002e-01  -1.2370000000000000e-01  -9.6500000000000002e-02   1.4205000000000001e+00   2.2239999999999999e-01   2.0893999999999999e+00   5.1049999999999995e-01   1.2509999999999999e-01   2.6100000000000001e-01
  -1.5429999999999999e-01   4.1770000000000002e-01   8.5800000000000001e-02   4.9650000000000000e-01  -9.5200000000000007e-02  -4.4000000000000003e-03   1.3317000000000001e+00   2.0010000000000000e-01   2.6989000000000001e+00   4.6239999999999998e-01   8.6599999999999996e-02   2.1679999999999999e-01
  -3.9679999999999999e-01   4.3999999999999997e-02   1.7160000000000000e-01   3.6280000000000001e-01  -4.7600000000000003e-02  -7.4499999999999997e-02   1.2428999999999999e+00   2.8910000000000002e-01   2.7858999999999998e+00   4.8159999999999997e-01   1.6360000000000000e-01   2.0790000000000000e-01
  -4.1880000000000001e-01   4.3999999999999997e-02  -3.4310000000000002e-01   4.3919999999999998e-01  -8.5599999999999996e-02  -3.5099999999999999e-02   1.2650999999999999e+00   2.8910000000000002e-01   3.5695000000000001e+00   4.6239999999999998e-01   2.0210000000000000e-01   1.9020000000000001e-01
  -2.2040000000000001e-01   1.9789999999999999e-01   4.2890000000000000e-01   5.1559999999999995e-01  -3.8100000000000002e-02  -7.8899999999999998e-02   1.5093000000000001e+00   6.6699999999999995e-02   3.6564999999999999e+00   5.7799999999999996e-01   1.8279999999999999e-01   2.9189999999999999e-01
  -1.3230000000000000e-01   8.7900000000000006e-02   8.5800000000000001e-02   4.3919999999999998e-01  -7.6100000000000001e-02  -4.3900000000000002e-02   1.4205000000000001e+00   2.0010000000000000e-01   2.1764999999999999e+00   4.6239999999999998e-01   1.3469999999999999e-01   2.5659999999999999e-01
  -4.1880000000000001e-01  -1.7590000000000000e-01   6.8630000000000002e-01   3.8190000000000002e-01  -1.0470000000000000e-01  -3.9500000000000000e-02   1.3317000000000001e+00   1.1119999999999999e-01   2.5247000000000002e+00   5.3939999999999999e-01   1.5400000000000000e-01   2.9640000000000000e-01
  -2.2040000000000001e-01   3.0780000000000002e-01   8.5780000000000001e-01   4.9650000000000000e-01  -1.9000000000000000e-02  -2.1899999999999999e-02   1.1984999999999999e+00   2.0010000000000000e-01   2.7858999999999998e+00   5.6830000000000003e-01   2.0210000000000000e-01   2.9640000000000000e-01
  -3.3060000000000000e-01   2.1980000000000000e-01   3.4310000000000002e-01   4.9650000000000000e-01  -5.7099999999999998e-02  -1.0090000000000000e-01   1.4649000000000001e+00   2.2200000000000001e-02   3.6564999999999999e+00   5.3939999999999999e-01   7.6999999999999999e-02   2.3440000000000000e-01
  -1.7630000000000001e-01  -2.4179999999999999e-01   6.8630000000000002e-01   3.5330000000000000e-01  -1.3320000000000001e-01  -3.9500000000000000e-02   1.4205000000000001e+00   8.8900000000000007e-02   3.3083000000000000e+00   5.8760000000000001e-01   1.3469999999999999e-01   2.3440000000000000e-01
  -4.6289999999999998e-01   1.5390000000000001e-01  -8.5800000000000001e-02   5.1559999999999995e-01  -1.7130000000000001e-01  -3.9500000000000000e-02   1.3317000000000001e+00   4.2249999999999999e-01   2.7858999999999998e+00   4.6239999999999998e-01   7.6999999999999999e-02   2.7870000000000000e-01
  -3.3060000000000000e-01   4.3999999999999997e-02  -1.7160000000000000e-01   5.0600000000000001e-01  -1.4269999999999999e-01  -3.0700000000000002e-02   1.4205000000000001e+00   2.6679999999999998e-01   3.4824000000000002e+00   4.5269999999999999e-01   4.8099999999999997e-02   2.4329999999999999e-01
  -3.3060000000000000e-01  -3.0780000000000002e-01   2.5740000000000002e-01   4.7739999999999999e-01  -9.5200000000000007e-02  -5.2600000000000001e-02   1.3983000000000001e+00   3.3350000000000002e-01   2.6118000000000001e+00   5.5869999999999997e-01   1.3469999999999999e-01   2.4329999999999999e-01
  -3.0859999999999999e-01   8.7900000000000006e-02   1.7160000000000000e-01   4.1049999999999998e-01  -1.3320000000000001e-01  -3.5099999999999999e-02   1.3983000000000001e+00   2.4460000000000001e-01   2.5247000000000002e+00   5.1049999999999995e-01   2.3089999999999999e-01   2.1679999999999999e-01
  -3.7469999999999998e-01  -4.3999999999999997e-02   2.5740000000000002e-01   4.2009999999999997e-01  -1.1420000000000000e-01  -1.0090000000000000e-01   1.2206999999999999e+00   2.4460000000000001e-01   2.6118000000000001e+00   5.4910000000000003e-01   8.6599999999999996e-02   2.5659999999999999e-01
  -2.8649999999999998e-01  -2.1999999999999999e-02  -8.5800000000000001e-02   4.5829999999999999e-01  -6.6600000000000006e-02  -4.3900000000000002e-02   1.2206999999999999e+00   2.6679999999999998e-01   3.1341999999999999e+00   4.4309999999999999e-01   2.2130000000000000e-01   2.6979999999999998e-01
  -2.2040000000000001e-01   4.3999999999999997e-02   2.5740000000000002e-01   4.2959999999999998e-01  -1.6180000000000000e-01  -5.2600000000000001e-02   1.3095000000000001e+00   3.3350000000000002e-01   2.6118000000000001e+00   4.9130000000000001e-01   1.0580000000000001e-01   2.2120000000000001e-01
  -3.7469999999999998e-01   0.0000000000000000e+00  -1.7160000000000000e-01   4.2959999999999998e-01  -7.6100000000000001e-02  -3.9500000000000000e-02   1.3539000000000001e+00   1.3339999999999999e-01   3.6564999999999999e+00   4.8159999999999997e-01   1.0580000000000001e-01   2.6100000000000001e-01
  -2.6450000000000001e-01  -1.0990000000000000e-01   5.1470000000000005e-01   3.9140000000000003e-01  -9.5200000000000007e-02  -6.5799999999999997e-02   1.3983000000000001e+00   2.6679999999999998e-01   2.7858999999999998e+00   4.7199999999999998e-01   1.3469999999999999e-01   2.1679999999999999e-01
  -2.6450000000000001e-01   0.0000000000000000e+00   8.5780000000000001e-01   4.1049999999999998e-01  -1.5229999999999999e-01  -1.3200000000000000e-02   1.4427000000000001e+00   1.5559999999999999e-01   2.4377000000000000e+00   5.1049999999999995e-01   7.6999999999999999e-02   2.6100000000000001e-01
  -4.4080000000000003e-01   1.0990000000000000e-01   1.7160000000000000e-01   3.8190000000000002e-01  -5.7099999999999998e-02  -8.8000000000000005e-03   1.5536000000000001e+00   3.7800000000000000e-01   2.9600000000000000e+00   5.5869999999999997e-01   1.9239999999999999e-01   2.4329999999999999e-01
  -3.5270000000000001e-01  -8.7900000000000006e-02   1.7160000000000000e-01   4.2959999999999998e-01  -1.0470000000000000e-01  -6.1400000000000003e-02   1.1540999999999999e+00   2.0010000000000000e-01   3.1341999999999999e+00   3.7569999999999998e-01   1.5400000000000000e-01   2.7870000000000000e-01
  -1.9839999999999999e-01  -1.5390000000000001e-01  -2.5740000000000002e-01   3.6280000000000001e-01  -5.7099999999999998e-02  -6.1400000000000003e-02   1.2873000000000001e+00   8.8900000000000007e-02   3.2212000000000001e+00   5.0090000000000001e-01   1.7319999999999999e-01   2.6979999999999998e-01
  -1.7630000000000001e-01  -6.6000000000000003e-02   4.2890000000000000e-01   3.7240000000000001e-01  -3.8100000000000002e-02  -5.2600000000000001e-02   1.2428999999999999e+00   1.1119999999999999e-01   3.5695000000000001e+00   5.0090000000000001e-01   1.3469999999999999e-01   2.4329999999999999e-01
  -2.6450000000000001e-01   1.7590000000000000e-01  -6.0050000000000003e-01   4.9650000000000000e-01  -1.0470000000000000e-01  -1.0520000000000000e-01   1.3983000000000001e+00   1.7790000000000000e-01   2.4377000000000000e+00   5.3939999999999999e-01   8.6599999999999996e-02   2.5659999999999999e-01
  -3.7469999999999998e-01   0.0000000000000000e+00  -3.4310000000000002e-01   3.3420000000000000e-01  -1.3320000000000001e-01  -3.5099999999999999e-02   1.3761000000000001e+00   1.1119999999999999e-01   3.1341999999999999e+00   5.2980000000000005e-01   1.7319999999999999e-01   3.0520000000000003e-01
  -1.5429999999999999e-01  -8.7900000000000006e-02  -1.7160000000000000e-01   3.7240000000000001e-01  -1.2370000000000000e-01   1.7500000000000002e-02   1.3761000000000001e+00   4.6689999999999998e-01   2.7858999999999998e+00   5.1049999999999995e-01   9.6199999999999994e-02   2.7429999999999999e-01
  -4.4080000000000003e-01  -8.7900000000000006e-02   4.2890000000000000e-01   4.6779999999999999e-01  -5.7099999999999998e-02  -4.8200000000000000e-02   1.2428999999999999e+00   3.5580000000000001e-01   2.7858999999999998e+00   5.3939999999999999e-01   1.5400000000000000e-01   2.3890000000000000e-01
  -4.4080000000000003e-01   0.0000000000000000e+00  -1.0294000000000001e+00   5.2510000000000001e-01  -1.3320000000000001e-01  -3.9500000000000000e-02   1.2206999999999999e+00   3.5580000000000001e-01   2.0024000000000002e+00   4.0460000000000002e-01   1.0580000000000001e-01   2.4770000000000000e-01
  -2.4249999999999999e-01  -8.7900000000000006e-02   4.2890000000000000e-01   3.7240000000000001e-01  -7.6100000000000001e-02  -7.4499999999999997e-02   1.3761000000000001e+00   1.7790000000000000e-01   3.2212000000000001e+00   5.2980000000000005e-01   1.6360000000000000e-01   2.7429999999999999e-01
  -3.0859999999999999e-01  -6.6000000000000003e-02   0.0000000000000000e+00   3.7240000000000001e-01  -1.6180000000000000e-01  -4.8200000000000000e-02   1.3761000000000001e+00   1.1119999999999999e-01   2.6989000000000001e+00   5.9719999999999995e-01   7.6999999999999999e-02   2.4770000000000000e-01
  -2.8649999999999998e-01   2.1999999999999999e-02   1.7160000000000000e-01   4.5829999999999999e-01  -1.2370000000000000e-01  -3.9500000000000000e-02   1.3983000000000001e+00   2.2239999999999999e-01   3.4824000000000002e+00   5.1049999999999995e-01   8.6599999999999996e-02   2.3440000000000000e-01
  -1.7630000000000001e-01  -1.9789999999999999e-01   8.5800000000000001e-02   4.3919999999999998e-01  -1.0470000000000000e-01  -4.3900000000000002e-02   1.2428999999999999e+00   1.1119999999999999e-01   2.9600000000000000e+00   5.3939999999999999e-01   1.3469999999999999e-01   2.1679999999999999e-01
  -3.7469999999999998e-01   4.3999999999999997e-02   8.5800000000000001e-02   4.3919999999999998e-01   0.0000000000000000e+00  -9.6500000000000002e-02   1.5093000000000001e+00   1.3339999999999999e-01   2.3506000000000000e+00   4.8159999999999997e-01   1.2509999999999999e-01   2.6979999999999998e-01
  -4.1880000000000001e-01   6.6000000000000003e-02  -2.5740000000000002e-01   4.7739999999999999e-01   1.9000000000000000e-02  -8.7700000000000000e-02   1.3539000000000001e+00   2.2239999999999999e-01   2.8730000000000002e+00   5.5869999999999997e-01   9.6199999999999994e-02   2.8749999999999998e-01
  -2.4249999999999999e-01  -2.1999999999999999e-02   6.8630000000000002e-01   4.4869999999999999e-01  -9.5200000000000007e-02  -8.3299999999999999e-02   1.4205000000000001e+00   1.3339999999999999e-01   2.7858999999999998e+00   5.0090000000000001e-01   1.9239999999999999e-01   2.5209999999999999e-01
  -8.8200000000000001e-02   4.3999999999999997e-02   0.0000000000000000e+00   4.2959999999999998e-01  -1.1420000000000000e-01  -8.7700000000000000e-02   1.3317000000000001e+00   2.4460000000000001e-01   2.9600000000000000e+00   5.0090000000000001e-01   1.6360000000000000e-01   2.4329999999999999e-01
  -3.9679999999999999e-01   8.7900000000000006e-02   8.5800000000000001e-02   4.4869999999999999e-01  -7.6100000000000001e-02  -5.7000000000000002e-02   1.3539000000000001e+00  -2.2200000000000001e-02   3.2212000000000001e+00   4.9130000000000001e-01   1.5400000000000000e-01   2.3890000000000000e-01
  -3.5270000000000001e-01  -6.6000000000000003e-02   4.2890000000000000e-01   3.8190000000000002e-01  -4.7600000000000003e-02  -8.7700000000000000e-02   1.4205000000000001e+00   1.5559999999999999e-01   2.1764999999999999e+00   4.3350000000000000e-01   3.8500000000000000e-02   2.2559999999999999e-01
  -2.6450000000000001e-01  -2.1980000000000000e-01  -1.7160000000000000e-01   3.1509999999999999e-01  -1.7130000000000001e-01  -1.7500000000000002e-02   1.5093000000000001e+00   2.0010000000000000e-01   3.3953000000000002e+00   5.2980000000000005e-01   1.3469999999999999e-01   2.8749999999999998e-01
  -3.5270000000000001e-01   2.1999999999999999e-02  -8.5800000000000001e-02   4.2009999999999997e-01  -1.8079999999999999e-01  -6.1400000000000003e-02   1.1540999999999999e+00  -2.2200000000000001e-02   3.4824000000000002e+00   4.6239999999999998e-01   7.6999999999999999e-02   2.8749999999999998e-01
  -4.1880000000000001e-01  -4.3999999999999997e-02  -2.5740000000000002e-01   4.1049999999999998e-01  -1.3320000000000001e-01  -6.1400000000000003e-02   1.3317000000000001e+00   3.5580000000000001e-01   2.2635999999999998e+00   5.0090000000000001e-01   8.6599999999999996e-02   2.6540000000000002e-01
  -3.5270000000000001e-01   8.7900000000000006e-02   8.5800000000000001e-02   3.2460000000000000e-01  -7.6100000000000001e-02  -9.6500000000000002e-02   1.3095000000000001e+00   2.6679999999999998e-01   2.4377000000000000e+00   5.1049999999999995e-01   2.0210000000000000e-01   2.7870000000000000e-01
  -2.6450000000000001e-01  -6.6000000000000003e-02   1.7160000000000000e-01   3.3420000000000000e-01  -1.0470000000000000e-01  -6.5799999999999997e-02   1.4427000000000001e+00   3.1130000000000002e-01   2.6118000000000001e+00   5.4910000000000003e-01   1.2509999999999999e-01   1.9460000000000000e-01
  -4.4080000000000003e-01   4.3999999999999997e-02   2.5740000000000002e-01   3.6280000000000001e-01  -5.7099999999999998e-02  -1.1400000000000000e-01   1.3539000000000001e+00   1.7790000000000000e-01   2.3506000000000000e+00   5.1049999999999995e-01   2.8899999999999999e-02   2.4770000000000000e-01
  -2.4249999999999999e-01   6.6000000000000003e-02   6.8630000000000002e-01   4.2959999999999998e-01   4.7600000000000003e-02  -7.8899999999999998e-02   1.1984999999999999e+00   2.0010000000000000e-01   2.7858999999999998e+00   5.0090000000000001e-01   1.6360000000000000e-01   2.5659999999999999e-01
  -3.0859999999999999e-01   0.0000000000000000e+00   4.2890000000000000e-01   4.1049999999999998e-01  -1.1420000000000000e-01  -6.1400000000000003e-02   1.2650999999999999e+00   1.7790000000000000e-01   2.8730000000000002e+00   4.5269999999999999e-01   1.9239999999999999e-01   2.3000000000000001e-01
  -2.4249999999999999e-01   8.7900000000000006e-02  -8.5800000000000001e-02   5.1559999999999995e-01  -7.6100000000000001e-02  -7.8899999999999998e-02   1.3539000000000001e+00   2.6679999999999998e-01   2.7858999999999998e+00   4.1420000000000001e-01   1.1550000000000001e-01   2.3890000000000000e-01
  -5.0700000000000001e-01   8.7900000000000006e-02  -6.8630000000000002e-01   3.7240000000000001e-01  -6.6600000000000006e-02  -5.7000000000000002e-02   1.3539000000000001e+00   8.8900000000000007e-02   3.0470999999999999e+00   4.8159999999999997e-01   9.6199999999999994e-02   2.5659999999999999e-01
  -2.4249999999999999e-01   0.0000000000000000e+00   8.5780000000000001e-01   4.1049999999999998e-01  -1.1420000000000000e-01  -2.1899999999999999e-02   1.3983000000000001e+00   4.4499999999999998e-02   3.3953000000000002e+00   5.0090000000000001e-01   1.5400000000000000e-01   2.6540000000000002e-01
  -4.6289999999999998e-01  -6.6000000000000003e-02  -1.7160000000000000e-01   5.2510000000000001e-01  -1.6180000000000000e-01  -5.2600000000000001e-02   1.5093000000000001e+00   4.2249999999999999e-01   3.1341999999999999e+00   6.3580000000000003e-01   9.5999999999999992e-03   2.6100000000000001e-01
  -4.1880000000000001e-01   4.3999999999999997e-02  -2.5740000000000002e-01   4.1049999999999998e-01  -9.5200000000000007e-02  -6.5799999999999997e-02   1.4427000000000001e+00   2.6679999999999998e-01   2.3506000000000000e+00   5.4910000000000003e-01   8.6599999999999996e-02   2.7870000000000000e-01
  -4.4080000000000003e-01   4.3999999999999997e-02   4.2890000000000000e-01   4.8690000000000000e-01  -3.8100000000000002e-02  -1.0960000000000000e-01   1.2650999999999999e+00   2.0010000000000000e-01   2.8730000000000002e+00   4.0460000000000002e-01   2.2130000000000000e-01   2.1229999999999999e-01
  -3.0859999999999999e-01   2.1999999999999999e-02   8.5780000000000001e-01   3.7240000000000001e-01  -9.4999999999999998e-03  -1.7500000000000002e-02   1.3761000000000001e+00   1.5559999999999999e-01   2.9600000000000000e+00   4.6239999999999998e-01   1.5400000000000000e-01   2.8749999999999998e-01
  -2.2040000000000001e-01   6.6000000000000003e-02  -8.5800000000000001e-02   5.3469999999999995e-01  -6.6600000000000006e-02  -6.5799999999999997e-02   1.2873000000000001e+00   3.3350000000000002e-01   2.9600000000000000e+00   4.7199999999999998e-01   9.6199999999999994e-02   2.4329999999999999e-01
  -8.8200000000000001e-02   2.1999999999999999e-02  -2.5740000000000002e-01   4.7739999999999999e-01  -8.5599999999999996e-02  -6.1400000000000003e-02   1.3095000000000001e+00   4.4499999999999998e-02   3.0470999999999999e+00   5.0090000000000001e-01   1.4430000000000001e-01   2.4329999999999999e-01
  -3.3060000000000000e-01  -8.7900000000000006e-02   6.8630000000000002e-01   4.2009999999999997e-01  -1.0470000000000000e-01  -5.7000000000000002e-02   1.3983000000000001e+00   6.6699999999999995e-02   2.4377000000000000e+00   5.1049999999999995e-01   1.8279999999999999e-01   2.4329999999999999e-01
  -1.7630000000000001e-01   2.1999999999999999e-02   6.0050000000000003e-01   4.5829999999999999e-01  -1.7130000000000001e-01  -1.0090000000000000e-01   1.2206999999999999e+00   3.3350000000000002e-01   3.1341999999999999e+00   4.3350000000000000e-01   1.2509999999999999e-01   2.8749999999999998e-01
  -3.7469999999999998e-01  -1.0990000000000000e-01  -7.7210000000000001e-01   5.0600000000000001e-01  -9.5200000000000007e-02  -4.4000000000000003e-03   1.3539000000000001e+00   1.1119999999999999e-01   2.5247000000000002e+00   4.8159999999999997e-01   1.3469999999999999e-01   2.6979999999999998e-01
  -6.6100000000000006e-02  -1.0990000000000000e-01   0.0000000000000000e+00   2.9599999999999999e-01  -5.7099999999999998e-02  -6.5799999999999997e-02   1.2650999999999999e+00   2.2239999999999999e-01   2.4377000000000000e+00   5.4910000000000003e-01   1.2509999999999999e-01   2.7429999999999999e-01
  -2.6450000000000001e-01  -2.1999999999999999e-02  -2.5740000000000002e-01   3.5330000000000000e-01  -8.5599999999999996e-02  -5.2600000000000001e-02   1.4205000000000001e+00   3.3350000000000002e-01   3.2212000000000001e+00   4.9130000000000001e-01   4.8099999999999997e-02   2.6100000000000001e-01
  -3.0859999999999999e-01   6.6000000000000003e-02  -1.0294000000000001e+00   4.6779999999999999e-01  -3.8100000000000002e-02  -2.6300000000000000e-02   1.2873000000000001e+00   6.6699999999999995e-02   3.3953000000000002e+00   4.3350000000000000e-01   8.6599999999999996e-02   2.5659999999999999e-01
  -2.6450000000000001e-01   2.1999999999999999e-02  -2.5740000000000002e-01   5.3469999999999995e-01  -8.5599999999999996e-02  -2.6300000000000000e-02   1.3761000000000001e+00   2.0010000000000000e-01   2.9600000000000000e+00   4.7199999999999998e-01   2.4060000000000001e-01   2.5209999999999999e-01
  -4.1880000000000001e-01  -2.1999999999999999e-02   7.7210000000000001e-01   4.3919999999999998e-01  -3.8100000000000002e-02  -4.8200000000000000e-02   1.4427000000000001e+00   8.8900000000000007e-02   2.4377000000000000e+00   5.2980000000000005e-01   1.1550000000000001e-01   2.3890000000000000e-01
  -2.2040000000000001e-01   6.6000000000000003e-02   3.4310000000000002e-01   4.2009999999999997e-01  -9.4999999999999998e-03  -2.6300000000000000e-02   1.2428999999999999e+00   1.7790000000000000e-01   2.9600000000000000e+00   4.8159999999999997e-01   1.0580000000000001e-01   2.5209999999999999e-01
  -3.3060000000000000e-01  -1.5390000000000001e-01   0.0000000000000000e+00   4.6779999999999999e-01  -3.8100000000000002e-02  -4.3900000000000002e-02   1.1762999999999999e+00   8.8900000000000007e-02   3.1341999999999999e+00   3.9489999999999997e-01   1.5400000000000000e-01   2.3440000000000000e-01
  -4.1880000000000001e-01   4.3999999999999997e-02   2.5740000000000002e-01   4.0100000000000002e-01  -4.7600000000000003e-02  -8.8000000000000005e-03   1.2873000000000001e+00   2.0010000000000000e-01   3.0470999999999999e+00   4.7199999999999998e-01   1.1550000000000001e-01   2.5209999999999999e-01
  -2.2040000000000001e-01  -4.3999999999999997e-02   3.4310000000000002e-01   3.8190000000000002e-01  -6.6600000000000006e-02  -6.5799999999999997e-02   1.3317000000000001e+00   2.0010000000000000e-01   2.6118000000000001e+00   4.4309999999999999e-01   1.9199999999999998e-02   2.8310000000000002e-01
  -5.5110000000000003e-01  -2.1999999999999999e-02  -3.4310000000000002e-01   5.4420000000000002e-01  -1.1420000000000000e-01  -4.3900000000000002e-02   1.3761000000000001e+00   2.4460000000000001e-01   2.6989000000000001e+00   3.9489999999999997e-01   1.1550000000000001e-01   2.4329999999999999e-01
  -2.6450000000000001e-01  -1.5390000000000001e-01   1.7160000000000000e-01   4.2959999999999998e-01  -2.0930000000000001e-01  -7.4499999999999997e-02   1.3095000000000001e+00   8.8900000000000007e-02   3.0470999999999999e+00   5.0090000000000001e-01   1.4430000000000001e-01   2.2559999999999999e-01
  -1.9839999999999999e-01  -2.1999999999999999e-02  -8.5800000000000001e-02   4.6779999999999999e-01  -1.0470000000000000e-01  -3.0700000000000002e-02   1.3539000000000001e+00   4.2249999999999999e-01   2.6118000000000001e+00   4.8159999999999997e-01   1.3469999999999999e-01   2.6100000000000001e-01
  -4.4080000000000003e-01   2.1999999999999999e-02   9.4359999999999999e-01   4.2959999999999998e-01  -6.6600000000000006e-02  -6.5799999999999997e-02   1.3539000000000001e+00   1.7790000000000000e-01   2.8730000000000002e+00   5.2020000000000000e-01   1.9239999999999999e-01   2.4329999999999999e-01
  -1.1020000000000001e-01   6.6000000000000003e-02   2.5740000000000002e-01   4.2959999999999998e-01  -9.5200000000000007e-02  -6.5799999999999997e-02   1.4427000000000001e+00   3.3350000000000002e-01   2.6118000000000001e+00   5.7799999999999996e-01   1.4430000000000001e-01   2.6100000000000001e-01
  -5.0700000000000001e-01   1.5390000000000001e-01  -2.5740000000000002e-01   4.6779999999999999e-01  -9.5200000000000007e-02  -7.0199999999999999e-02   1.2873000000000001e+00   1.3339999999999999e-01   2.6118000000000001e+00   4.9130000000000001e-01   1.3469999999999999e-01   2.9189999999999999e-01
  -2.6450000000000001e-01   2.1980000000000000e-01   1.1152000000000000e+00   5.7279999999999998e-01   9.4999999999999998e-03  -2.6300000000000000e-02   1.4205000000000001e+00   1.3339999999999999e-01   2.5247000000000002e+00   5.1049999999999995e-01   1.9239999999999999e-01   2.6100000000000001e-01
  -4.4080000000000003e-01  -1.0990000000000000e-01  -1.7160000000000000e-01   5.1559999999999995e-01  -7.6100000000000001e-02  -3.5099999999999999e-02   1.1318999999999999e+00   1.3339999999999999e-01   3.0470999999999999e+00   5.1049999999999995e-01   1.0580000000000001e-01   2.9640000000000000e-01
  -4.1880000000000001e-01   6.6000000000000003e-02   2.5740000000000002e-01   4.1049999999999998e-01  -1.0470000000000000e-01  -1.3200000000000000e-02   1.3095000000000001e+00   3.3350000000000002e-01   2.6118000000000001e+00   5.1049999999999995e-01   9.6199999999999994e-02   2.6100000000000001e-01
  -3.9679999999999999e-01  -1.0990000000000000e-01   2.5740000000000002e-01   3.7240000000000001e-01  -5.7099999999999998e-02  -7.0199999999999999e-02   1.2873000000000001e+00   3.1130000000000002e-01   2.8730000000000002e+00   4.2380000000000001e-01   1.4430000000000001e-01   2.6979999999999998e-01
  -1.3230000000000000e-01  -4.3999999999999997e-02   2.5740000000000002e-01   3.7240000000000001e-01  -1.1420000000000000e-01  -1.1840000000000001e-01   1.2650999999999999e+00   3.7800000000000000e-01   2.7858999999999998e+00   5.2020000000000000e-01   1.6360000000000000e-01   2.3890000000000000e-01
  -3.5270000000000001e-01  -8.7900000000000006e-02  -8.5800000000000001e-02   3.8190000000000002e-01  -2.2839999999999999e-01  -8.7700000000000000e-02   1.4427000000000001e+00   1.1119999999999999e-01   2.7858999999999998e+00   4.8159999999999997e-01   1.7319999999999999e-01   2.5659999999999999e-01
  -5.2900000000000003e-01  -1.0990000000000000e-01   4.2890000000000000e-01   3.4370000000000001e-01  -9.5200000000000007e-02  -4.8200000000000000e-02   1.5093000000000001e+00   2.6679999999999998e-01   3.1341999999999999e+00   5.7799999999999996e-01   1.5400000000000000e-01   2.9640000000000000e-01
  -5.7310000000000005e-01  -1.7590000000000000e-01   8.5800000000000001e-02   4.8690000000000000e-01  -1.5229999999999999e-01  -7.4499999999999997e-02   1.3761000000000001e+00   1.3339999999999999e-01   3.3083000000000000e+00   5.0090000000000001e-01   8.6599999999999996e-02   2.4770000000000000e-01
  -3.9679999999999999e-01   8.7900000000000006e-02   3.4310000000000002e-01   4.1049999999999998e-01  -1.0470000000000000e-01  -7.4499999999999997e-02   1.4427000000000001e+00   0.0000000000000000e+00   3.3953000000000002e+00   5.0090000000000001e-01   1.5400000000000000e-01   2.2120000000000001e-01
  -4.6289999999999998e-01   1.3189999999999999e-01   1.7160000000000000e-01   4.5829999999999999e-01  -1.9000000000000000e-02  -1.7500000000000002e-02   1.3983000000000001e+00   2.2239999999999999e-01   2.2635999999999998e+00   4.5269999999999999e-01   1.3469999999999999e-01   2.4770000000000000e-01
  -4.1880000000000001e-01  -8.7900000000000006e-02   3.4310000000000002e-01   3.7240000000000001e-01   3.8100000000000002e-02  -5.2600000000000001e-02   1.2428999999999999e+00   3.3350000000000002e-01   3.2212000000000001e+00   5.2980000000000005e-01   2.0210000000000000e-01   2.6100000000000001e-01
  -1.3230000000000000e-01  -2.1999999999999999e-02  -5.1470000000000005e-01   4.5829999999999999e-01  -8.5599999999999996e-02  -4.3900000000000002e-02   1.4427000000000001e+00   8.8900000000000007e-02   3.1341999999999999e+00   4.5269999999999999e-01   1.0580000000000001e-01   2.4770000000000000e-01
  -1.9839999999999999e-01  -8.7900000000000006e-02   3.4310000000000002e-01   4.0100000000000002e-01  -1.2370000000000000e-01  -4.3900000000000002e-02   1.3761000000000001e+00   1.5559999999999999e-01   3.4824000000000002e+00   5.1049999999999995e-01   1.2509999999999999e-01   2.9640000000000000e-01
  -3.0859999999999999e-01   2.1980000000000000e-01   2.5740000000000002e-01   5.4420000000000002e-01  -9.5200000000000007e-02  -7.8899999999999998e-02   1.5536000000000001e+00   2.4460000000000001e-01   3.0470999999999999e+00   5.2980000000000005e-01   1.7319999999999999e-01   2.8749999999999998e-01
  -3.7469999999999998e-01  -1.3189999999999999e-01   6.0050000000000003e-01   4.5829999999999999e-01   1.9000000000000000e-02  -6.5799999999999997e-02   1.4649000000000001e+00   2.0010000000000000e-01   3.2212000000000001e+00   5.2980000000000005e-01   1.6360000000000000e-01   2.8749999999999998e-01
  -2.6450000000000001e-01   2.1999999999999999e-02  -2.5740000000000002e-01   3.3420000000000000e-01  -1.1420000000000000e-01  -5.2600000000000001e-02   1.4205000000000001e+00   3.7800000000000000e-01   2.8730000000000002e+00   5.8760000000000001e-01   4.8099999999999997e-02   2.2120000000000001e-01
  -2.8649999999999998e-01   6.6000000000000003e-02   6.8630000000000002e-01   3.6280000000000001e-01  -1.1420000000000000e-01  -5.2600000000000001e-02   1.3095000000000001e+00   3.1130000000000002e-01   2.6989000000000001e+00   5.4910000000000003e-01   1.4430000000000001e-01   2.7870000000000000e-01
  -5.9509999999999996e-01   1.3189999999999999e-01   3.4310000000000002e-01   4.1049999999999998e-01   2.8500000000000001e-02  -1.0090000000000000e-01   1.1984999999999999e+00   3.1130000000000002e-01   2.5247000000000002e+00   4.7199999999999998e-01   1.2509999999999999e-01   2.5659999999999999e-01
  -1.3230000000000000e-01   1.5390000000000001e-01  -6.0050000000000003e-01   4.7739999999999999e-01  -1.0470000000000000e-01  -1.0960000000000000e-01   1.3761000000000001e+00   3.1130000000000002e-01   2.6118000000000001e+00   5.4910000000000003e-01   1.3469999999999999e-01   2.6540000000000002e-01
  -2.4249999999999999e-01  -2.6379999999999998e-01  -1.7160000000000000e-01   3.5330000000000000e-01  -6.6600000000000006e-02  -2.6300000000000000e-02   1.2428999999999999e+00   3.3350000000000002e-01   2.7858999999999998e+00   5.3939999999999999e-01   1.6360000000000000e-01   2.6100000000000001e-01
  -3.3060000000000000e-01  -6.6000000000000003e-02   4.2890000000000000e-01   5.4420000000000002e-01  -1.3320000000000001e-01  -4.8200000000000000e-02   1.2873000000000001e+00   2.2200000000000001e-02   2.8730000000000002e+00   5.7799999999999996e-01   1.0580000000000001e-01   2.6100000000000001e-01
  -6.6130000000000000e-01  -1.5390000000000001e-01  -3.4310000000000002e-01   4.5829999999999999e-01  -1.9000000000000000e-02  -6.5799999999999997e-02   1.3761000000000001e+00   1.7790000000000000e-01   2.6989000000000001e+00   4.6239999999999998e-01   1.0580000000000001e-01   2.0349999999999999e-01
  -4.1880000000000001e-01  -4.3999999999999997e-02   5.1470000000000005e-01   4.4869999999999999e-01  -1.9000000000000000e-02  -3.0700000000000002e-02   1.2650999999999999e+00   2.2239999999999999e-01   3.4824000000000002e+00   5.6830000000000003e-01   9.6199999999999994e-02   3.1850000000000001e-01
  -6.6100000000000006e-02   1.3189999999999999e-01   1.7160000000000000e-01   4.2009999999999997e-01  -6.6600000000000006e-02  -3.5099999999999999e-02   1.4871000000000001e+00   3.7800000000000000e-01   1.8283000000000000e+00   4.4309999999999999e-01   3.8500000000000000e-02   2.4770000000000000e-01
  -6.3919999999999999e-01   1.9789999999999999e-01   2.5740000000000002e-01   5.3469999999999995e-01  -2.8500000000000001e-02  -4.8200000000000000e-02   1.3317000000000001e+00  -1.5559999999999999e-01   2.6118000000000001e+00   4.6239999999999998e-01   8.6599999999999996e-02   3.1850000000000001e-01
  -4.4080000000000003e-01  -2.1999999999999999e-02   4.2890000000000000e-01   4.2959999999999998e-01  -5.7099999999999998e-02   4.4000000000000003e-03   1.1984999999999999e+00   2.6679999999999998e-01   3.6564999999999999e+00   5.2980000000000005e-01   3.8500000000000000e-02   2.4770000000000000e-01
  -2.2040000000000001e-01   8.7900000000000006e-02   5.1470000000000005e-01   4.3919999999999998e-01  -2.3790000000000000e-01  -1.0520000000000000e-01   1.3095000000000001e+00   7.1150000000000002e-01   2.6118000000000001e+00   3.8529999999999998e-01   1.5400000000000000e-01   2.0790000000000000e-01
  -1.3230000000000000e-01  -6.6000000000000003e-02   8.5800000000000001e-02   3.8190000000000002e-01  -7.6100000000000001e-02  -6.5799999999999997e-02   1.6202000000000001e+00  -5.1139999999999997e-01   2.0893999999999999e+00   5.4910000000000003e-01   1.3469999999999999e-01   2.3440000000000000e-01
  -3.5270000000000001e-01  -1.3189999999999999e-01   6.8630000000000002e-01   4.6779999999999999e-01  -1.9030000000000000e-01   8.8000000000000005e-03   1.2650999999999999e+00   4.4469999999999998e-01   2.7858999999999998e+00   5.0090000000000001e-01   1.6360000000000000e-01   2.2120000000000001e-01
  -4.1880000000000001e-01   8.7900000000000006e-02  -1.7160000000000000e-01   5.0600000000000001e-01  -6.6600000000000006e-02  -9.6500000000000002e-02   1.0209999999999999e+00   1.0450999999999999e+00   3.6564999999999999e+00   4.6239999999999998e-01   1.9239999999999999e-01   2.5209999999999999e-01
  -1.7630000000000001e-01   2.4179999999999999e-01   0.0000000000000000e+00   4.6779999999999999e-01  -5.7099999999999998e-02  -9.2100000000000001e-02   1.3095000000000001e+00  -4.6689999999999998e-01   2.3506000000000000e+00   4.1420000000000001e-01   1.4430000000000001e-01   2.7870000000000000e-01
  -2.4249999999999999e-01   0.0000000000000000e+00   4.2890000000000000e-01   3.9140000000000003e-01  -4.7600000000000003e-02  -9.2100000000000001e-02   1.4205000000000001e+00   1.7790000000000000e-01   2.2635999999999998e+00   5.3939999999999999e-01   3.8500000000000000e-02   2.2120000000000001e-01
  -2.8649999999999998e-01   0.0000000000000000e+00   1.7160000000000000e-01   4.6779999999999999e-01  -5.7099999999999998e-02  -2.6300000000000000e-02   1.3761000000000001e+00   5.3369999999999995e-01   3.2212000000000001e+00   4.7199999999999998e-01   8.6599999999999996e-02   2.4770000000000000e-01
  -3.7469999999999998e-01   1.3189999999999999e-01  -8.5800000000000001e-02   4.4869999999999999e-01  -1.6180000000000000e-01  -5.7000000000000002e-02   1.1984999999999999e+00   2.0010000000000000e-01   2.4377000000000000e+00   4.7199999999999998e-01   9.5999999999999992e-03   2.6100000000000001e-01
  -1.9839999999999999e-01   6.6000000000000003e-02   1.7160000000000000e-01   4.4869999999999999e-01  -1.3320000000000001e-01  -5.2600000000000001e-02   1.3761000000000001e+00  -1.5559999999999999e-01   2.0024000000000002e+00   4.5269999999999999e-01   1.3469999999999999e-01   2.3440000000000000e-01
  -1.3230000000000000e-01   4.3999999999999997e-02   8.5800000000000001e-02   4.1049999999999998e-01  -1.2370000000000000e-01  -3.9500000000000000e-02   1.3317000000000001e+00   4.4499999999999998e-02   3.3083000000000000e+00   5.2020000000000000e-01   2.6939999999999997e-01   2.8749999999999998e-01
  -3.7469999999999998e-01  -8.7900000000000006e-02   2.5740000000000002e-01   3.3420000000000000e-01  -1.4269999999999999e-01  -6.1400000000000003e-02   1.0209999999999999e+00   7.5600000000000001e-01   2.9600000000000000e+00   5.0090000000000001e-01   1.6360000000000000e-01   2.1229999999999999e-01
  -6.1719999999999997e-01  -6.6000000000000003e-02   5.1470000000000005e-01   4.0100000000000002e-01  -9.5200000000000007e-02  -5.2600000000000001e-02   1.7090000000000001e+00  -5.1139999999999997e-01   3.0470999999999999e+00   4.2380000000000001e-01   1.1550000000000001e-01   2.0349999999999999e-01
  -2.8649999999999998e-01  -2.8580000000000000e-01   6.0050000000000003e-01   3.4370000000000001e-01  -1.1420000000000000e-01  -4.3900000000000002e-02   1.5315000000000001e+00   6.6699999999999995e-02   2.2635999999999998e+00   4.8159999999999997e-01   1.3469999999999999e-01   2.2559999999999999e-01
  -2.1999999999999999e-02  -2.6379999999999998e-01   4.2890000000000000e-01   4.2009999999999997e-01  -1.0470000000000000e-01   2.1899999999999999e-02   1.0653999999999999e+00   8.2269999999999999e-01   3.4824000000000002e+00   3.9489999999999997e-01   1.6360000000000000e-01   2.4329999999999999e-01
  -3.5270000000000001e-01  -1.3189999999999999e-01   0.0000000000000000e+00   4.2009999999999997e-01  -1.4269999999999999e-01  -4.8200000000000000e-02   1.5093000000000001e+00  -1.7790000000000000e-01   3.3953000000000002e+00   4.6239999999999998e-01   1.8279999999999999e-01   2.5209999999999999e-01
  -4.6289999999999998e-01   1.9789999999999999e-01   1.7160000000000000e-01   4.5829999999999999e-01  -2.8500000000000001e-02  -6.1400000000000003e-02   1.4871000000000001e+00   8.8900000000000007e-02   2.0893999999999999e+00   4.9130000000000001e-01   8.6599999999999996e-02   2.8749999999999998e-01
  -3.9679999999999999e-01   0.0000000000000000e+00  -8.5800000000000001e-02   4.2009999999999997e-01  -1.0470000000000000e-01  -5.2600000000000001e-02   1.2873000000000001e+00   4.4469999999999998e-01   3.0470999999999999e+00   4.9130000000000001e-01   9.6199999999999994e-02   2.5209999999999999e-01
  -1.3230000000000000e-01  -2.1980000000000000e-01   1.2010000000000001e+00   5.1559999999999995e-01  -1.3320000000000001e-01  -5.2600000000000001e-02   1.1984999999999999e+00   1.3339999999999999e-01   2.5247000000000002e+00   4.7199999999999998e-01   2.8899999999999999e-02   2.7870000000000000e-01
  -3.0859999999999999e-01  -4.3999999999999997e-02   6.8630000000000002e-01   4.3919999999999998e-01  -6.6600000000000006e-02  -4.3900000000000002e-02   1.3095000000000001e+00   0.0000000000000000e+00   1.8283000000000000e+00   4.5269999999999999e-01   7.6999999999999999e-02   2.9640000000000000e-01
  -5.5110000000000003e-01  -8.7900000000000006e-02  -5.1470000000000005e-01   4.3919999999999998e-01  -1.3320000000000001e-01   1.3200000000000000e-02   1.3983000000000001e+00   1.7790000000000000e-01   4.0048000000000004e+00   5.0090000000000001e-01   1.6360000000000000e-01   2.3890000000000000e-01
  -2.8649999999999998e-01   4.3999999999999997e-02  -9.4359999999999999e-01   4.2009999999999997e-01  -2.2839999999999999e-01  -3.9500000000000000e-02   1.2428999999999999e+00   4.2249999999999999e-01   2.8730000000000002e+00   5.8760000000000001e-01   1.2509999999999999e-01   2.8749999999999998e-01
  -4.4080000000000003e-01   1.3189999999999999e-01   1.7160000000000000e-01   4.6779999999999999e-01  -7.6100000000000001e-02  -5.7000000000000002e-02   1.4427000000000001e+00   4.4499999999999998e-02   2.0024000000000002e+00   4.8159999999999997e-01   3.8500000000000000e-02   3.0080000000000001e-01
  -3.5270000000000001e-01  -8.7900000000000006e-02   1.7160000000000000e-01   4.4869999999999999e-01  -9.4999999999999998e-03  -4.8200000000000000e-02   1.2873000000000001e+00   1.3339999999999999e-01   2.0893999999999999e+00   4.9130000000000001e-01   1.6360000000000000e-01   2.6540000000000002e-01
  -5.9509999999999996e-01   8.7900000000000006e-02  -2.5740000000000002e-01   4.1049999999999998e-01  -9.5200000000000007e-02  -6.1400000000000003e-02   1.1540999999999999e+00   5.5589999999999995e-01   3.0470999999999999e+00   4.6239999999999998e-01   1.7319999999999999e-01   2.6540000000000002e-01
  -1.5429999999999999e-01  -1.5390000000000001e-01  -1.7160000000000000e-01   4.3919999999999998e-01  -9.5200000000000007e-02  -1.3200000000000000e-02   1.2873000000000001e+00   1.5559999999999999e-01   3.5695000000000001e+00   5.6830000000000003e-01   1.3469999999999999e-01   2.9189999999999999e-01
  -3.7469999999999998e-01  -4.3999999999999997e-02   7.7210000000000001e-01   4.8690000000000000e-01   1.9000000000000000e-02  -3.9500000000000000e-02   1.2650999999999999e+00  -6.6699999999999995e-02   2.6989000000000001e+00   4.6239999999999998e-01   6.7400000000000002e-02   2.8310000000000002e-01
  -4.4080000000000003e-01  -6.6000000000000003e-02   2.5740000000000002e-01   3.5330000000000000e-01  -1.9000000000000000e-02  -2.6300000000000000e-02   1.2873000000000001e+00   7.1150000000000002e-01   2.6989000000000001e+00   4.8159999999999997e-01   1.5400000000000000e-01   2.4329999999999999e-01
  -3.5270000000000001e-01  -1.7590000000000000e-01   5.1470000000000005e-01   4.0100000000000002e-01  -4.7600000000000003e-02  -4.3900000000000002e-02   1.3317000000000001e+00   1.3339999999999999e-01   2.8730000000000002e+00   5.8760000000000001e-01   1.2509999999999999e-01   2.4770000000000000e-01
  -8.8200000000000001e-02  -1.5390000000000001e-01   6.0050000000000003e-01   4.2959999999999998e-01  -1.2370000000000000e-01  -7.0199999999999999e-02   1.2428999999999999e+00   1.5559999999999999e-01   2.1764999999999999e+00   4.0460000000000002e-01   1.2509999999999999e-01   2.8310000000000002e-01
  -3.0859999999999999e-01   4.3999999999999997e-02   8.5800000000000001e-02   4.3919999999999998e-01  -1.9030000000000000e-01  -2.1899999999999999e-02   1.2650999999999999e+00   2.6679999999999998e-01   3.7435999999999998e+00   5.3939999999999999e-01   1.7319999999999999e-01   2.3000000000000001e-01
  -3.9679999999999999e-01  -2.4179999999999999e-01  -4.2890000000000000e-01   3.7240000000000001e-01  -6.6600000000000006e-02  -8.7700000000000000e-02   1.3317000000000001e+00   2.4460000000000001e-01   3.4824000000000002e+00   5.7799999999999996e-01   2.0210000000000000e-01   2.8749999999999998e-01
  -5.7310000000000005e-01  -1.3189999999999999e-01  -3.4310000000000002e-01   3.9140000000000003e-01  -6.6600000000000006e-02  -3.9500000000000000e-02   1.3983000000000001e+00   2.0010000000000000e-01   3.2212000000000001e+00   5.5869999999999997e-01   1.3469999999999999e-01   2.7429999999999999e-01
  -2.8649999999999998e-01   2.1999999999999999e-02   4.2890000000000000e-01   3.3420000000000000e-01  -8.5599999999999996e-02  -7.8899999999999998e-02   1.3095000000000001e+00   3.7800000000000000e-01   2.9600000000000000e+00   5.2020000000000000e-01   1.7319999999999999e-01   2.8749999999999998e-01
  -1.9839999999999999e-01  -2.6379999999999998e-01   6.8630000000000002e-01   4.2009999999999997e-01  -9.5200000000000007e-02  -5.7000000000000002e-02   1.3317000000000001e+00   1.5559999999999999e-01   2.8730000000000002e+00   5.1049999999999995e-01   1.1550000000000001e-01   2.6979999999999998e-01
  -1.1020000000000001e-01   8.7900000000000006e-02   5.1470000000000005e-01   4.9650000000000000e-01  -1.0470000000000000e-01  -5.7000000000000002e-02   1.4649000000000001e+00   2.0010000000000000e-01   3.0470999999999999e+00   4.5269999999999999e-01   8.6599999999999996e-02   2.6540000000000002e-01
  -2.6450000000000001e-01   8.7900000000000006e-02   2.5740000000000002e-01   5.4420000000000002e-01  -4.7600000000000003e-02  -9.2100000000000001e-02   1.3983000000000001e+00   1.5559999999999999e-01   3.3953000000000002e+00   4.9130000000000001e-01   1.3469999999999999e-01   2.6540000000000002e-01
  -2.8649999999999998e-01  -1.3189999999999999e-01   4.2890000000000000e-01   4.6779999999999999e-01  -1.2370000000000000e-01   4.4000000000000003e-03   1.2873000000000001e+00   3.5580000000000001e-01   3.2212000000000001e+00   4.6239999999999998e-01   1.0580000000000001e-01   2.2559999999999999e-01
  -1.1020000000000001e-01   4.3999999999999997e-02   1.7160000000000000e-01   4.2009999999999997e-01  -6.6600000000000006e-02  -3.0700000000000002e-02   1.4427000000000001e+00   2.4460000000000001e-01   3.4824000000000002e+00   5.0090000000000001e-01   1.9239999999999999e-01   2.5209999999999999e-01
  -4.8490000000000000e-01   6.6000000000000003e-02   3.4310000000000002e-01   4.0100000000000002e-01  -1.1420000000000000e-01  -7.4499999999999997e-02   1.3095000000000001e+00   1.5559999999999999e-01   2.1764999999999999e+00   3.9489999999999997e-01   1.0580000000000001e-01   2.3000000000000001e-01
  -5.7310000000000005e-01  -1.0990000000000000e-01   0.0000000000000000e+00   4.0100000000000002e-01  -5.7099999999999998e-02  -9.6500000000000002e-02   1.1984999999999999e+00   3.5580000000000001e-01   2.7858999999999998e+00   4.9130000000000001e-01   1.0580000000000001e-01   2.6540000000000002e-01
  -2.8649999999999998e-01  -1.3189999999999999e-01   1.7160000000000000e-01   4.2009999999999997e-01  -8.5599999999999996e-02   1.3200000000000000e-02   1.3539000000000001e+00   1.5559999999999999e-01   2.4377000000000000e+00   5.4910000000000003e-01   2.1170000000000000e-01   2.5209999999999999e-01
  -2.6450000000000001e-01  -6.6000000000000003e-02   8.5800000000000001e-02   5.2510000000000001e-01  -5.7099999999999998e-02  -8.7700000000000000e-02   1.2650999999999999e+00  -2.2200000000000001e-02   2.6118000000000001e+00   5.2020000000000000e-01   9.6199999999999994e-02   2.6979999999999998e-01
  -3.5270000000000001e-01   1.5390000000000001e-01  -8.5780000000000001e-01   5.2510000000000001e-01  -1.2370000000000000e-01  -5.2600000000000001e-02   1.4205000000000001e+00   2.8910000000000002e-01   3.2212000000000001e+00   5.1049999999999995e-01   1.5400000000000000e-01   2.0349999999999999e-01
  -4.8490000000000000e-01  -2.1999999999999999e-02   1.7160000000000000e-01   4.3919999999999998e-01  -6.6600000000000006e-02  -4.8200000000000000e-02   1.1540999999999999e+00   4.0020000000000000e-01   3.2212000000000001e+00   4.4309999999999999e-01   1.1550000000000001e-01   2.3000000000000001e-01
  -2.6450000000000001e-01   4.3999999999999997e-02   0.0000000000000000e+00   4.6779999999999999e-01  -1.3320000000000001e-01  -4.3900000000000002e-02   1.1540999999999999e+00   2.0010000000000000e-01   3.0470999999999999e+00   5.8760000000000001e-01   1.1550000000000001e-01   2.2559999999999999e-01
  -2.8649999999999998e-01  -1.7590000000000000e-01   6.0050000000000003e-01   4.7739999999999999e-01  -2.8500000000000001e-02  -4.8200000000000000e-02   1.4205000000000001e+00   3.5580000000000001e-01   2.5247000000000002e+00   5.1049999999999995e-01   1.7319999999999999e-01   2.6540000000000002e-01
  -3.3060000000000000e-01   4.3999999999999997e-02   0.0000000000000000e+00   4.0100000000000002e-01  -5.7099999999999998e-02  -3.9500000000000000e-02   1.3761000000000001e+00   8.8900000000000007e-02   2.7858999999999998e+00   5.0090000000000001e-01   1.4430000000000001e-01   2.2559999999999999e-01
  -3.5270000000000001e-01  -2.1999999999999999e-02   0.0000000000000000e+00   4.7739999999999999e-01  -1.2370000000000000e-01  -7.4499999999999997e-02   1.3539000000000001e+00   5.5589999999999995e-01   2.6118000000000001e+00   5.1049999999999995e-01   5.7700000000000001e-02   3.2729999999999998e-01
  -4.1880000000000001e-01   1.0990000000000000e-01   1.6298999999999999e+00   4.2959999999999998e-01  -5.7099999999999998e-02  -1.3200000000000000e-02   1.3761000000000001e+00   4.4499999999999998e-02   2.9600000000000000e+00   4.5269999999999999e-01   7.6999999999999999e-02   2.6100000000000001e-01
  -1.9839999999999999e-01  -3.0780000000000002e-01   4.2890000000000000e-01   3.9140000000000003e-01  -1.0470000000000000e-01  -6.5799999999999997e-02   1.1762999999999999e+00   4.8920000000000002e-01   2.9600000000000000e+00   4.9130000000000001e-01   2.1170000000000000e-01   2.8749999999999998e-01
  -1.9839999999999999e-01   1.5390000000000001e-01  -2.5740000000000002e-01   3.4370000000000001e-01  -7.6100000000000001e-02  -8.7700000000000000e-02   1.1762999999999999e+00   1.7790000000000000e-01   2.2635999999999998e+00   5.1049999999999995e-01   1.6360000000000000e-01   2.4770000000000000e-01
  -4.8490000000000000e-01   1.5390000000000001e-01  -3.4310000000000002e-01   4.5829999999999999e-01  -1.2370000000000000e-01  -5.7000000000000002e-02   1.2873000000000001e+00   2.0010000000000000e-01   2.6989000000000001e+00   4.8159999999999997e-01   1.2509999999999999e-01   2.6100000000000001e-01
  -3.5270000000000001e-01  -1.3189999999999999e-01   3.4310000000000002e-01   5.0600000000000001e-01  -9.5200000000000007e-02  -3.9500000000000000e-02   1.1318999999999999e+00   2.2239999999999999e-01   3.5695000000000001e+00   4.2380000000000001e-01   1.8279999999999999e-01   2.2120000000000001e-01
  -3.9679999999999999e-01  -2.1999999999999999e-02  -8.5800000000000001e-02   3.2460000000000000e-01  -1.1420000000000000e-01  -1.0090000000000000e-01   1.1984999999999999e+00   1.1119999999999999e-01   2.8730000000000002e+00   4.8159999999999997e-01   2.3089999999999999e-01   2.3440000000000000e-01
  -2.4249999999999999e-01  -4.3999999999999997e-02   0.0000000000000000e+00   5.1559999999999995e-01  -9.5200000000000007e-02  -6.1400000000000003e-02   1.4427000000000001e+00   2.8910000000000002e-01   3.0470999999999999e+00   5.3939999999999999e-01   1.6360000000000000e-01   2.5659999999999999e-01
  -2.6450000000000001e-01  -2.1999999999999999e-02   8.5780000000000001e-01   4.2959999999999998e-01  -5.7099999999999998e-02  -1.0960000000000000e-01   1.1762999999999999e+00   2.4460000000000001e-01   2.9600000000000000e+00   5.2020000000000000e-01   1.6360000000000000e-01   2.6979999999999998e-01
  -4.4080000000000003e-01   2.4179999999999999e-01   8.5780000000000001e-01   3.8190000000000002e-01  -6.6600000000000006e-02  -4.8200000000000000e-02   1.2873000000000001e+00   1.3339999999999999e-01   2.6118000000000001e+00   5.2020000000000000e-01   1.4430000000000001e-01   2.6100000000000001e-01
  -2.4249999999999999e-01  -1.3189999999999999e-01   5.1470000000000005e-01   3.8190000000000002e-01  -1.5229999999999999e-01  -5.7000000000000002e-02   1.2206999999999999e+00   2.2239999999999999e-01   3.0470999999999999e+00   3.8529999999999998e-01   1.7319999999999999e-01   2.5659999999999999e-01
  -3.7469999999999998e-01   6.6000000000000003e-02  -7.7210000000000001e-01   4.6779999999999999e-01  -1.0470000000000000e-01  -3.0700000000000002e-02   1.3317000000000001e+00   2.0010000000000000e-01   3.4824000000000002e+00   6.2609999999999999e-01   1.0580000000000001e-01   2.4770000000000000e-01
  -3.0859999999999999e-01  -1.0990000000000000e-01  -3.4310000000000002e-01   4.0100000000000002e-01  -1.3320000000000001e-01  -1.0520000000000000e-01   1.1762999999999999e+00   3.3350000000000002e-01   2.9600000000000000e+00   4.8159999999999997e-01   1.1550000000000001e-01   2.6540000000000002e-01
  -3.9679999999999999e-01   2.8580000000000000e-01  -8.5800000000000001e-02   4.5829999999999999e-01  -1.3320000000000001e-01  -6.5799999999999997e-02   1.1096999999999999e+00   2.6679999999999998e-01   2.5247000000000002e+00   4.4309999999999999e-01   1.2509999999999999e-01   2.6979999999999998e-01
  -1.1020000000000001e-01  -6.6000000000000003e-02   0.0000000000000000e+00   5.0600000000000001e-01   0.0000000000000000e+00  -8.7700000000000000e-02   1.2206999999999999e+00   8.8900000000000007e-02   3.4824000000000002e+00   4.4309999999999999e-01   9.6199999999999994e-02   2.4329999999999999e-01
  -2.4249999999999999e-01  -1.3189999999999999e-01  -2.5740000000000002e-01   3.9140000000000003e-01  -8.5599999999999996e-02  -2.6300000000000000e-02   1.4427000000000001e+00   6.6699999999999995e-02   2.3506000000000000e+00   5.5869999999999997e-01   1.0580000000000001e-01   2.3890000000000000e-01
  -2.6450000000000001e-01  -6.6000000000000003e-02   3.4310000000000002e-01   3.1509999999999999e-01  -1.5229999999999999e-01  -1.2280000000000001e-01   1.3761000000000001e+00   2.2239999999999999e-01   3.2212000000000001e+00   5.2980000000000005e-01   3.8500000000000000e-02   2.4770000000000000e-01
  -3.0859999999999999e-01  -1.0990000000000000e-01   1.0294000000000001e+00   4.7739999999999999e-01  -4.7600000000000003e-02  -5.7000000000000002e-02   1.2428999999999999e+00   1.3339999999999999e-01   2.2635999999999998e+00   5.3939999999999999e-01   1.3469999999999999e-01   2.5659999999999999e-01
  -3.0859999999999999e-01   8.7900000000000006e-02  -2.5740000000000002e-01   3.5330000000000000e-01  -7.6100000000000001e-02  -7.4499999999999997e-02   1.4205000000000001e+00   1.5559999999999999e-01   2.6118000000000001e+00   4.6239999999999998e-01   1.6360000000000000e-01   2.2120000000000001e-01
  -3.9679999999999999e-01   1.5390000000000001e-01   0.0000000000000000e+00   4.1049999999999998e-01  -1.1420000000000000e-01  -3.0700000000000002e-02   1.1984999999999999e+00   4.2249999999999999e-01   2.7858999999999998e+00   5.3939999999999999e-01   2.1170000000000000e-01   2.5659999999999999e-01
  -4.8490000000000000e-01   2.1999999999999999e-02   8.5800000000000001e-02   5.0600000000000001e-01  -1.0470000000000000e-01  -5.7000000000000002e-02   1.3761000000000001e+00   1.7790000000000000e-01   3.3083000000000000e+00   5.4910000000000003e-01   1.4430000000000001e-01   2.6100000000000001e-01
  -2.2040000000000001e-01  -1.7590000000000000e-01   2.5740000000000002e-01   4.4869999999999999e-01  -7.6100000000000001e-02  -7.0199999999999999e-02   1.4205000000000001e+00   2.2239999999999999e-01   2.3506000000000000e+00   5.3939999999999999e-01   1.4430000000000001e-01   2.4770000000000000e-01
  -5.2900000000000003e-01  -8.7900000000000006e-02  -1.7160000000000000e-01   3.9140000000000003e-01  -7.6100000000000001e-02  -6.1400000000000003e-02   1.3761000000000001e+00   3.1130000000000002e-01   2.0893999999999999e+00   5.3939999999999999e-01   2.1170000000000000e-01   2.6100000000000001e-01
  -2.4249999999999999e-01  -6.6000000000000003e-02   6.8630000000000002e-01   4.2009999999999997e-01  -8.5599999999999996e-02  -2.1899999999999999e-02   1.1984999999999999e+00   2.6679999999999998e-01   3.0470999999999999e+00   4.7199999999999998e-01   2.2130000000000000e-01   2.3440000000000000e-01
  -3.7469999999999998e-01   1.3189999999999999e-01  -4.2890000000000000e-01   4.0100000000000002e-01  -1.2370000000000000e-01  -6.5799999999999997e-02   1.3317000000000001e+00   8.8900000000000007e-02   2.8730000000000002e+00   5.4910000000000003e-01   1.5400000000000000e-01   2.2559999999999999e-01
  -2.6450000000000001e-01   2.1999999999999999e-02  -2.5740000000000002e-01   4.3919999999999998e-01  -1.9000000000000000e-02  -7.0199999999999999e-02   1.5315000000000001e+00   4.4469999999999998e-01   2.3506000000000000e+00   5.2020000000000000e-01   8.6599999999999996e-02   2.5209999999999999e-01
  -3.5270000000000001e-01  -4.3999999999999997e-02   1.7160000000000000e-01   4.4869999999999999e-01  -7.6100000000000001e-02  -2.1899999999999999e-02   1.3539000000000001e+00   2.6679999999999998e-01   2.3506000000000000e+00   5.2020000000000000e-01   1.3469999999999999e-01   2.5209999999999999e-01
  -4.1880000000000001e-01  -1.7590000000000000e-01   2.5740000000000002e-01   4.9650000000000000e-01  -4.7600000000000003e-02  -6.1400000000000003e-02   1.4871000000000001e+00   1.7790000000000000e-01   3.0470999999999999e+00   4.9130000000000001e-01   1.1550000000000001e-01   2.2559999999999999e-01
  -3.0859999999999999e-01   1.3189999999999999e-01   2.5740000000000002e-01   4.8690000000000000e-01  -6.6600000000000006e-02  -3.5099999999999999e-02   1.3317000000000001e+00   1.5559999999999999e-01   2.4377000000000000e+00   5.2980000000000005e-01   1.4430000000000001e-01   2.7429999999999999e-01
  -2.8649999999999998e-01   8.7900000000000006e-02  -8.5800000000000001e-02   3.7240000000000001e-01  -1.3320000000000001e-01  -6.5799999999999997e-02   1.4649000000000001e+00   1.5559999999999999e-01   2.8730000000000002e+00   5.1049999999999995e-01   1.7319999999999999e-01   2.5659999999999999e-01
  -2.2040000000000001e-01   2.1980000000000000e-01  -2.5740000000000002e-01   4.3919999999999998e-01  -1.5229999999999999e-01  -2.6300000000000000e-02   1.3983000000000001e+00   1.1119999999999999e-01   2.4377000000000000e+00   5.4910000000000003e-01   1.3469999999999999e-01   2.6540000000000002e-01
  -3.3060000000000000e-01   8.7900000000000006e-02   5.1470000000000005e-01   4.6779999999999999e-01  -8.5599999999999996e-02  -6.5799999999999997e-02   1.3761000000000001e+00   1.5559999999999999e-01   2.8730000000000002e+00   5.6830000000000003e-01   8.6599999999999996e-02   2.6540000000000002e-01
  -4.1880000000000001e-01   0.0000000000000000e+00  -4.2890000000000000e-01   4.0100000000000002e-01  -1.6180000000000000e-01  -4.8200000000000000e-02   1.3095000000000001e+00   1.1119999999999999e-01   2.9600000000000000e+00   6.1650000000000005e-01   1.5400000000000000e-01   2.6100000000000001e-01
  -2.2040000000000001e-01  -2.1999999999999999e-02  -4.2890000000000000e-01   4.5829999999999999e-01  -1.4269999999999999e-01  -4.3900000000000002e-02   1.4427000000000001e+00   0.0000000000000000e+00   3.0470999999999999e+00   4.5269999999999999e-01   9.6199999999999994e-02   2.3890000000000000e-01
  -5.0700000000000001e-01  -8.7900000000000006e-02   8.5800000000000001e-02   4.5829999999999999e-01  -8.5599999999999996e-02  -7.4499999999999997e-02   1.3539000000000001e+00   8.8900000000000007e-02   3.3953000000000002e+00   4.7199999999999998e-01   1.4430000000000001e-01   2.3000000000000001e-01
  -2.4249999999999999e-01   1.5390000000000001e-01   5.1470000000000005e-01   4.8690000000000000e-01  -1.6180000000000000e-01  -5.2600000000000001e-02   1.2206999999999999e+00   2.2239999999999999e-01   2.9600000000000000e+00   5.2980000000000005e-01   2.1170000000000000e-01   2.3000000000000001e-01
  -1.7630000000000001e-01  -1.5390000000000001e-01   3.4310000000000002e-01   4.4869999999999999e-01  -1.7130000000000001e-01  -7.4499999999999997e-02   1.1762999999999999e+00   2.4460000000000001e-01   3.0470999999999999e+00   5.1049999999999995e-01   9.6199999999999994e-02   2.4770000000000000e-01
  -5.2900000000000003e-01  -6.6000000000000003e-02  -7.7210000000000001e-01   4.4869999999999999e-01  -6.6600000000000006e-02  -7.4499999999999997e-02   1.2873000000000001e+00   1.7790000000000000e-01   2.4377000000000000e+00   5.7799999999999996e-01   7.6999999999999999e-02   2.5659999999999999e-01
  -1.9839999999999999e-01   8.7900000000000006e-02  -3.4310000000000002e-01   4.2959999999999998e-01  -1.9000000000000000e-02  -5.7000000000000002e-02   1.2206999999999999e+00   3.1130000000000002e-01   2.6989000000000001e+00   5.0090000000000001e-01   8.6599999999999996e-02   2.7870000000000000e-01
  -2.2040000000000001e-01  -2.1999999999999999e-02  -1.7160000000000000e-01   4.9650000000000000e-01  -1.0470000000000000e-01  -6.5799999999999997e-02   1.3095000000000001e+00   3.3350000000000002e-01   2.1764999999999999e+00   5.0090000000000001e-01   1.8279999999999999e-01   2.6979999999999998e-01
  -2.8649999999999998e-01   4.3999999999999997e-02  -2.5740000000000002e-01   3.6280000000000001e-01  -5.7099999999999998e-02  -3.5099999999999999e-02   1.4871000000000001e+00   2.0010000000000000e-01   3.0470999999999999e+00   4.7199999999999998e-01   1.0580000000000001e-01   2.6979999999999998e-01
  -3.3060000000000000e-01   2.1999999999999999e-02  -6.0050000000000003e-01   4.7739999999999999e-01  -8.5599999999999996e-02  -5.7000000000000002e-02   1.1984999999999999e+00   1.5559999999999999e-01   3.0470999999999999e+00   4.7199999999999998e-01   1.9239999999999999e-01   2.6540000000000002e-01
  -3.9679999999999999e-01   1.3189999999999999e-01  -1.2867999999999999e+00   3.9140000000000003e-01  -1.0470000000000000e-01  -9.2100000000000001e-02   1.3317000000000001e+00   3.3350000000000002e-01   2.8730000000000002e+00   3.7569999999999998e-01   1.3469999999999999e-01   2.4329999999999999e-01
  -4.6289999999999998e-01  -8.7900000000000006e-02   1.7160000000000000e-01   4.0100000000000002e-01  -1.9980000000000001e-01  -4.3900000000000002e-02   1.3983000000000001e+00   1.3339999999999999e-01   3.1341999999999999e+00   4.3350000000000000e-01   1.6360000000000000e-01   2.4329999999999999e-01
  -3.3060000000000000e-01   2.1999999999999999e-02   4.2890000000000000e-01   4.8690000000000000e-01  -6.6600000000000006e-02  -9.6500000000000002e-02   1.2873000000000001e+00  -1.5559999999999999e-01   2.8730000000000002e+00   5.3939999999999999e-01   7.6999999999999999e-02   2.4770000000000000e-01
  -3.7469999999999998e-01  -4.3999999999999997e-02   3.4310000000000002e-01   4.4869999999999999e-01  -3.8100000000000002e-02  -6.5799999999999997e-02   1.3095000000000001e+00   1.3339999999999999e-01   2.2635999999999998e+00   3.9489999999999997e-01   1.6360000000000000e-01   2.2120000000000001e-01
  -3.9679999999999999e-01   1.0990000000000000e-01   3.4310000000000002e-01   4.0100000000000002e-01  -1.0470000000000000e-01  -7.8899999999999998e-02   1.4871000000000001e+00   8.8900000000000007e-02   2.6989000000000001e+00   4.7199999999999998e-01   1.9239999999999999e-01   2.5659999999999999e-01
  -4.1880000000000001e-01   0.0000000000000000e+00   8.5800000000000001e-02   4.8690000000000000e-01  -8.5599999999999996e-02  -4.8200000000000000e-02   1.2650999999999999e+00   4.4499999999999998e-02   2.6118000000000001e+00   4.6239999999999998e-01   8.6599999999999996e-02   2.5659999999999999e-01
  -4.4080000000000003e-01   6.6000000000000003e-02  -8.5800000000000001e-02   4.8690000000000000e-01   0.0000000000000000e+00  -5.7000000000000002e-02   1.2428999999999999e+00   2.8910000000000002e-01   2.6989000000000001e+00   4.8159999999999997e-01   9.6199999999999994e-02   2.2559999999999999e-01
  -1.5429999999999999e-01   8.7900000000000006e-02  -1.7160000000000000e-01   4.4869999999999999e-01  -1.6180000000000000e-01  -1.3200000000000000e-02   1.1762999999999999e+00   3.5580000000000001e-01   2.8730000000000002e+00   5.0090000000000001e-01   7.6999999999999999e-02   2.2559999999999999e-01
  -2.8649999999999998e-01  -2.1999999999999999e-02  -3.4310000000000002e-01   3.8190000000000002e-01  -5.7099999999999998e-02  -7.8899999999999998e-02   1.2650999999999999e+00  -2.2200000000000001e-02   2.9600000000000000e+00   4.5269999999999999e-01   6.7400000000000002e-02   2.6540000000000002e-01
  -4.8490000000000000e-01   0.0000000000000000e+00  -4.2890000000000000e-01   4.0100000000000002e-01   0.0000000000000000e+00  -9.6500000000000002e-02   1.2428999999999999e+00   2.8910000000000002e-01   2.8730000000000002e+00   4.6239999999999998e-01   1.6360000000000000e-01   2.8310000000000002e-01
  -2.6450000000000001e-01  -1.7590000000000000e-01  -1.7160000000000000e-01   3.7240000000000001e-01  -1.0470000000000000e-01  -4.3900000000000002e-02   1.2428999999999999e+00   8.8900000000000007e-02   3.5695000000000001e+00   4.9130000000000001e-01   1.6360000000000000e-01   2.0349999999999999e-01
  -3.7469999999999998e-01   0.0000000000000000e+00   0.0000000000000000e+00   4.3919999999999998e-01  -8.5599999999999996e-02  -6.1400000000000003e-02   1.5315000000000001e+00   2.6679999999999998e-01   3.5695000000000001e+00   5.6830000000000003e-01   1.4430000000000001e-01   2.4770000000000000e-01
  -2.6450000000000001e-01   4.3999999999999997e-02   0.0000000000000000e+00   4.0100000000000002e-01  -1.2370000000000000e-01  -3.9500000000000000e-02   1.2650999999999999e+00   3.1130000000000002e-01   2.0024000000000002e+00   5.1049999999999995e-01   2.1170000000000000e-01   2.5659999999999999e-01
  -3.0859999999999999e-01   6.6000000000000003e-02  -1.7160000000000000e-01   5.2510000000000001e-01  -6.6600000000000006e-02  -4.8200000000000000e-02   1.4871000000000001e+00   3.5580000000000001e-01   2.8730000000000002e+00   5.2980000000000005e-01   1.9239999999999999e-01   2.4770000000000000e-01
  -3.0859999999999999e-01   2.1999999999999999e-02  -6.0050000000000003e-01   4.1049999999999998e-01  -1.1420000000000000e-01  -3.5099999999999999e-02   1.3983000000000001e+00   3.3350000000000002e-01   2.7858999999999998e+00   4.3350000000000000e-01   1.0580000000000001e-01   2.6540000000000002e-01
  -6.6100000000000006e-02  -2.1999999999999999e-02  -8.5800000000000001e-02   4.6779999999999999e-01  -9.4999999999999998e-03  -3.5099999999999999e-02   1.3317000000000001e+00   1.1119999999999999e-01   2.0893999999999999e+00   5.2020000000000000e-01   1.1550000000000001e-01   2.4770000000000000e-01
  -3.3060000000000000e-01   1.3189999999999999e-01   0.0000000000000000e+00   4.4869999999999999e-01  -2.8500000000000001e-02  -1.1400000000000000e-01   1.2873000000000001e+00   1.1119999999999999e-01   2.6118000000000001e+00   4.5269999999999999e-01   1.2509999999999999e-01   2.2559999999999999e-01
  -3.3060000000000000e-01  -6.6000000000000003e-02   3.4310000000000002e-01   4.1049999999999998e-01  -8.5599999999999996e-02  -1.7500000000000002e-02   1.2873000000000001e+00  -4.4499999999999998e-02   2.9600000000000000e+00   5.5869999999999997e-01   1.6360000000000000e-01   2.5209999999999999e-01
  -3.3060000000000000e-01  -4.3999999999999997e-02  -1.7160000000000000e-01   3.8190000000000002e-01   0.0000000000000000e+00  -1.3200000000000000e-02   1.1984999999999999e+00   1.1119999999999999e-01   3.3953000000000002e+00   4.0460000000000002e-01   9.6199999999999994e-02   2.6979999999999998e-01
  -4.1880000000000001e-01   6.6000000000000003e-02  -7.7210000000000001e-01   4.8690000000000000e-01  -8.5599999999999996e-02  -2.1899999999999999e-02   1.3761000000000001e+00   3.5580000000000001e-01   2.6118000000000001e+00   5.1049999999999995e-01   1.1550000000000001e-01   2.7429999999999999e-01
  -4.8490000000000000e-01  -2.1980000000000000e-01   2.5740000000000002e-01   3.5330000000000000e-01  -1.6180000000000000e-01  -3.5099999999999999e-02   1.2873000000000001e+00   1.3339999999999999e-01   3.0470999999999999e+00   4.4309999999999999e-01   1.0580000000000001e-01   2.6979999999999998e-01
  -4.6289999999999998e-01  -1.7590000000000000e-01   8.5800000000000001e-02   3.0549999999999999e-01  -1.0470000000000000e-01  -2.1899999999999999e-02   1.3983000000000001e+00   3.7800000000000000e-01   2.7858999999999998e+00   4.9130000000000001e-01   7.6999999999999999e-02   2.6979999999999998e-01
  -3.7469999999999998e-01   2.1999999999999999e-02   3.4310000000000002e-01   4.2959999999999998e-01  -7.6100000000000001e-02  -4.3900000000000002e-02   1.5315000000000001e+00   3.5580000000000001e-01   3.0470999999999999e+00   5.8760000000000001e-01   1.5400000000000000e-01   2.2559999999999999e-01
  -3.0859999999999999e-01   6.6000000000000003e-02   1.7160000000000000e-01   4.1049999999999998e-01  -7.6100000000000001e-02  -2.6300000000000000e-02   1.3095000000000001e+00   3.1130000000000002e-01   2.5247000000000002e+00   6.1650000000000005e-01   1.3469999999999999e-01   2.1679999999999999e-01
  -4.8490000000000000e-01   4.3999999999999997e-02   0.0000000000000000e+00   4.0100000000000002e-01  -2.8500000000000001e-02  -3.5099999999999999e-02   1.3539000000000001e+00   2.8910000000000002e-01   3.3953000000000002e+00   4.5269999999999999e-01   1.3469999999999999e-01   2.4329999999999999e-01
  -3.9679999999999999e-01   0.0000000000000000e+00   6.0050000000000003e-01   4.6779999999999999e-01  -9.4999999999999998e-03  -9.6500000000000002e-02   1.4649000000000001e+00   1.5559999999999999e-01   3.4824000000000002e+00   5.1049999999999995e-01   4.8099999999999997e-02   2.3440000000000000e-01
  -2.4249999999999999e-01   0.0000000000000000e+00   3.4310000000000002e-01   4.2009999999999997e-01  -7.6100000000000001e-02  -6.1400000000000003e-02   1.2873000000000001e+00   3.1130000000000002e-01   3.0470999999999999e+00   4.8159999999999997e-01   1.6360000000000000e-01   2.5209999999999999e-01
  -2.4249999999999999e-01   1.0990000000000000e-01  -1.7160000000000000e-01   4.3919999999999998e-01  -1.0470000000000000e-01  -1.3200000000000000e-02   1.3095000000000001e+00   2.0010000000000000e-01   3.4824000000000002e+00   4.4309999999999999e-01   9.6199999999999994e-02   2.5209999999999999e-01
  -3.7469999999999998e-01  -2.1999999999999999e-02   5.1470000000000005e-01   5.1559999999999995e-01  -1.5229999999999999e-01  -8.7700000000000000e-02   1.2428999999999999e+00   1.5559999999999999e-01   3.1341999999999999e+00   3.9489999999999997e-01   1.9239999999999999e-01   3.0959999999999999e-01
  -2.6450000000000001e-01  -1.7590000000000000e-01   5.1470000000000005e-01   4.0100000000000002e-01  -3.8100000000000002e-02  -4.8200000000000000e-02   1.3761000000000001e+00   2.2239999999999999e-01   2.9600000000000000e+00   4.0460000000000002e-01   7.6999999999999999e-02   2.6979999999999998e-01
  -4.4080000000000003e-01  -1.0990000000000000e-01   6.0050000000000003e-01   3.5330000000000000e-01  -1.0470000000000000e-01  -7.8899999999999998e-02   1.5093000000000001e+00   1.7790000000000000e-01   3.4824000000000002e+00   4.7199999999999998e-01   1.0580000000000001e-01   2.7870000000000000e-01
  -8.8200000000000001e-02   1.9789999999999999e-01  -1.0294000000000001e+00   4.0100000000000002e-01  -1.3320000000000001e-01  -6.1400000000000003e-02   1.3539000000000001e+00   1.1119999999999999e-01   2.9600000000000000e+00   4.6239999999999998e-01   1.6360000000000000e-01   2.4770000000000000e-01
  -7.2740000000000005e-01  -1.3189999999999999e-01   1.7160000000000000e-01   4.3919999999999998e-01  -1.0470000000000000e-01  -7.8899999999999998e-02   1.4205000000000001e+00   2.6679999999999998e-01   2.6989000000000001e+00   5.0090000000000001e-01   1.9239999999999999e-01   3.0080000000000001e-01
  -2.6450000000000001e-01   0.0000000000000000e+00  -6.0050000000000003e-01   4.6779999999999999e-01  -1.2370000000000000e-01  -3.9500000000000000e-02   1.4871000000000001e+00   2.4460000000000001e-01   2.3506000000000000e+00   4.5269999999999999e-01   1.1550000000000001e-01   2.6100000000000001e-01
  -2.6450000000000001e-01   1.3189999999999999e-01   2.5740000000000002e-01   4.9650000000000000e-01  -1.5229999999999999e-01  -6.5799999999999997e-02   1.2206999999999999e+00   8.8900000000000007e-02   2.0024000000000002e+00   4.5269999999999999e-01   1.7319999999999999e-01   2.5209999999999999e-01
  -1.7630000000000001e-01  -1.5390000000000001e-01   8.5800000000000001e-02   4.7739999999999999e-01  -1.5229999999999999e-01  -8.3299999999999999e-02   1.3761000000000001e+00   1.7790000000000000e-01   2.9600000000000000e+00   5.0090000000000001e-01   1.2509999999999999e-01   2.5209999999999999e-01
  -3.3060000000000000e-01   6.6000000000000003e-02  -8.5800000000000001e-02   5.3469999999999995e-01  -7.6100000000000001e-02  -7.0199999999999999e-02   1.2428999999999999e+00   2.2239999999999999e-01   2.8730000000000002e+00   4.4309999999999999e-01   1.1550000000000001e-01   2.7429999999999999e-01
  -4.8490000000000000e-01  -6.6000000000000003e-02   1.7160000000000000e-01   4.4869999999999999e-01  -7.6100000000000001e-02  -6.5799999999999997e-02   1.0875999999999999e+00   1.1119999999999999e-01   2.4377000000000000e+00   5.7799999999999996e-01   4.8099999999999997e-02   2.7429999999999999e-01
  -6.6100000000000006e-02  -4.3999999999999997e-02  -2.5740000000000002e-01   4.2959999999999998e-01  -1.7130000000000001e-01  -6.1400000000000003e-02   1.5315000000000001e+00   3.7800000000000000e-01   3.3083000000000000e+00   4.4309999999999999e-01   1.2509999999999999e-01   2.1229999999999999e-01
  -3.0859999999999999e-01   0.0000000000000000e+00   3.4310000000000002e-01   3.4370000000000001e-01  -7.6100000000000001e-02  -8.3299999999999999e-02   1.1984999999999999e+00   2.6679999999999998e-01   3.1341999999999999e+00   5.0090000000000001e-01   6.7400000000000002e-02   2.8310000000000002e-01
  -3.7469999999999998e-01   1.0990000000000000e-01  -3.4310000000000002e-01   4.2959999999999998e-01  -1.1420000000000000e-01  -4.3900000000000002e-02   1.3761000000000001e+00  -4.4499999999999998e-02   3.2212000000000001e+00   4.9130000000000001e-01   1.4430000000000001e-01   2.3890000000000000e-01
  -4.6289999999999998e-01   0.0000000000000000e+00   1.7160000000000000e-01   3.2460000000000000e-01  -3.0449999999999999e-01   4.4000000000000003e-03   1.3095000000000001e+00   2.2239999999999999e-01   2.3506000000000000e+00   5.3939999999999999e-01   1.7319999999999999e-01   2.4329999999999999e-01
  -2.2040000000000001e-01  -1.5390000000000001e-01   5.1470000000000005e-01   4.3919999999999998e-01  -1.3320000000000001e-01  -8.8000000000000005e-03   1.1762999999999999e+00   2.6679999999999998e-01   3.3953000000000002e+00   5.1049999999999995e-01   1.7319999999999999e-01   2.4770000000000000e-01
  -3.9679999999999999e-01  -2.1999999999999999e-02   3.4310000000000002e-01   3.6280000000000001e-01  -1.0470000000000000e-01   2.6300000000000000e-02   1.2873000000000001e+00   2.8910000000000002e-01   2.4377000000000000e+00   5.2020000000000000e-01   1.9239999999999999e-01   2.6100000000000001e-01
  -1.9839999999999999e-01  -1.0990000000000000e-01  -1.2010000000000001e+00   4.5829999999999999e-01  -8.5599999999999996e-02  -6.5799999999999997e-02   1.6868000000000001e+00  -2.2200000000000001e-02   2.6989000000000001e+00   5.2020000000000000e-01   1.5400000000000000e-01   2.6540000000000002e-01
  -5.7310000000000005e-01  -8.7900000000000006e-02  -6.0050000000000003e-01   5.2510000000000001e-01  -4.7600000000000003e-02  -5.2600000000000001e-02   1.1318999999999999e+00   2.8910000000000002e-01   2.9600000000000000e+00   5.2020000000000000e-01   1.2509999999999999e-01   2.5209999999999999e-01
  -3.3060000000000000e-01   1.5390000000000001e-01   4.2890000000000000e-01   5.3469999999999995e-01  -4.7600000000000003e-02  -3.9500000000000000e-02   1.2428999999999999e+00   1.3339999999999999e-01   2.6118000000000001e+00   5.2980000000000005e-01   1.5400000000000000e-01   2.4770000000000000e-01
  -1.5429999999999999e-01  -8.7900000000000006e-02   1.7160000000000000e-01   4.0100000000000002e-01  -5.7099999999999998e-02  -3.5099999999999999e-02   1.4649000000000001e+00   6.6699999999999995e-02   2.8730000000000002e+00   4.7199999999999998e-01   1.2509999999999999e-01   3.2290000000000002e-01
  -5.9509999999999996e-01  -1.3189999999999999e-01  -4.2890000000000000e-01   3.9140000000000003e-01  -1.0470000000000000e-01  -6.5799999999999997e-02   1.1096999999999999e+00   3.7800000000000000e-01   3.3083000000000000e+00   4.5269999999999999e-01   1.6360000000000000e-01   2.6979999999999998e-01
  -3.7469999999999998e-01   8.7900000000000006e-02  -8.5780000000000001e-01   4.1049999999999998e-01  -1.4269999999999999e-01  -4.3900000000000002e-02   9.9880000000000002e-01   2.0010000000000000e-01   2.5247000000000002e+00   4.8159999999999997e-01   3.8500000000000000e-02   2.8749999999999998e-01
  -4.1880000000000001e-01  -2.1999999999999999e-02   8.5800000000000001e-02   4.1049999999999998e-01  -1.7130000000000001e-01  -5.2600000000000001e-02   1.3983000000000001e+00   3.7800000000000000e-01   2.5247000000000002e+00   4.8159999999999997e-01   1.5400000000000000e-01   2.5209999999999999e-01
  -3.3060000000000000e-01   2.6379999999999998e-01  -1.7160000000000000e-01   4.1049999999999998e-01  -6.6600000000000006e-02  -4.8200000000000000e-02   1.3095000000000001e+00   2.0010000000000000e-01   1.9153000000000000e+00   4.6239999999999998e-01   2.8899999999999999e-02   2.4329999999999999e-01
  -4.1880000000000001e-01  -1.0990000000000000e-01   8.5800000000000001e-02   5.0600000000000001e-01  -1.8079999999999999e-01  -4.3900000000000002e-02   1.5536000000000001e+00   3.5580000000000001e-01   3.3083000000000000e+00   4.8159999999999997e-01   2.2130000000000000e-01   2.4770000000000000e-01
  -4.8490000000000000e-01  -2.1999999999999999e-02  -8.5780000000000001e-01   4.0100000000000002e-01  -1.7130000000000001e-01  -6.5799999999999997e-02   1.3761000000000001e+00   3.7800000000000000e-01   2.0024000000000002e+00   5.2020000000000000e-01   1.3469999999999999e-01   2.5209999999999999e-01
  -1.7630000000000001e-01   2.1999999999999999e-02   2.5740000000000002e-01   3.5330000000000000e-01  -9.5200000000000007e-02  -6.5799999999999997e-02   1.4427000000000001e+00   1.1119999999999999e-01   3.3083000000000000e+00   5.4910000000000003e-01   2.1170000000000000e-01   2.3000000000000001e-01
  -3.5270000000000001e-01   8.7900000000000006e-02   1.7160000000000000e-01   4.8690000000000000e-01  -7.6100000000000001e-02  -1.0090000000000000e-01   1.5093000000000001e+00   3.1130000000000002e-01   2.5247000000000002e+00   5.4910000000000003e-01   8.6599999999999996e-02   2.2120000000000001e-01
  -2.8649999999999998e-01   1.3189999999999999e-01   2.5740000000000002e-01   4.5829999999999999e-01  -5.7099999999999998e-02  -1.0090000000000000e-01   1.5093000000000001e+00   4.0020000000000000e-01   2.7858999999999998e+00   4.6239999999999998e-01   2.2130000000000000e-01   2.4770000000000000e-01
  -4.4080000000000003e-01  -8.7900000000000006e-02   7.7210000000000001e-01   4.0100000000000002e-01  -1.0470000000000000e-01  -7.8899999999999998e-02   1.3317000000000001e+00   2.0010000000000000e-01   3.1341999999999999e+00   4.7199999999999998e-01   1.7319999999999999e-01   2.3440000000000000e-01
  -4.4080000000000003e-01   1.5390000000000001e-01  -5.1470000000000005e-01   4.4869999999999999e-01  -1.9030000000000000e-01  -4.3900000000000002e-02   1.1096999999999999e+00   4.8920000000000002e-01   3.2212000000000001e+00   5.2980000000000005e-01   7.6999999999999999e-02   2.6100000000000001e-01
  -4.4080000000000003e-01   2.1980000000000000e-01  -5.1470000000000005e-01   4.6779999999999999e-01  -1.0470000000000000e-01  -3.9500000000000000e-02   1.3983000000000001e+00   3.3350000000000002e-01   2.6989000000000001e+00   5.1049999999999995e-01   8.6599999999999996e-02   2.9640000000000000e-01
  -6.6130000000000000e-01  -1.5390000000000001e-01   0.0000000000000000e+00   4.4869999999999999e-01  -7.6100000000000001e-02  -8.7700000000000000e-02   1.2206999999999999e+00   1.7790000000000000e-01   2.5247000000000002e+00   5.3939999999999999e-01   3.8500000000000000e-02   2.6540000000000002e-01
  -3.9679999999999999e-01   1.7590000000000000e-01  -9.4359999999999999e-01   4.7739999999999999e-01  -1.2370000000000000e-01  -6.5799999999999997e-02   1.3317000000000001e+00   2.0010000000000000e-01   2.2635999999999998e+00   4.4309999999999999e-01   1.0580000000000001e-01   2.7870000000000000e-01
  -4.4080000000000003e-01   1.5390000000000001e-01  -1.7160000000000000e-01   4.0100000000000002e-01  -4.7600000000000003e-02  -6.5799999999999997e-02   1.3095000000000001e+00   2.4460000000000001e-01   3.7435999999999998e+00   4.5269999999999999e-01   1.6360000000000000e-01   2.3890000000000000e-01
  -5.0700000000000001e-01  -3.0780000000000002e-01   0.0000000000000000e+00   4.2009999999999997e-01  -5.7099999999999998e-02  -3.5099999999999999e-02   1.3983000000000001e+00   2.8910000000000002e-01   2.7858999999999998e+00   5.1049999999999995e-01   1.4430000000000001e-01   1.9910000000000000e-01
  -5.7310000000000005e-01   1.0990000000000000e-01  -4.2890000000000000e-01   4.2009999999999997e-01  -6.6600000000000006e-02  -6.1400000000000003e-02   1.4649000000000001e+00   4.8920000000000002e-01   3.3083000000000000e+00   5.0090000000000001e-01   2.3089999999999999e-01   2.7870000000000000e-01
  -2.2040000000000001e-01  -8.7900000000000006e-02  -1.7160000000000000e-01   4.6779999999999999e-01  -1.5229999999999999e-01  -3.9500000000000000e-02   1.1318999999999999e+00   1.5559999999999999e-01   2.0893999999999999e+00   5.2980000000000005e-01   1.6360000000000000e-01   2.8310000000000002e-01
  -5.5110000000000003e-01   2.1999999999999999e-02   5.1470000000000005e-01   4.5829999999999999e-01  -6.6600000000000006e-02  -3.9500000000000000e-02   1.0653999999999999e+00   1.3339999999999999e-01   3.1341999999999999e+00   4.7199999999999998e-01   1.7319999999999999e-01   2.3440000000000000e-01
  -5.7310000000000005e-01   0.0000000000000000e+00  -3.4310000000000002e-01   4.0100000000000002e-01  -4.7600000000000003e-02  -5.7000000000000002e-02   1.3761000000000001e+00   1.3339999999999999e-01   2.7858999999999998e+00   4.3350000000000000e-01   1.7319999999999999e-01   2.6100000000000001e-01
  -4.1880000000000001e-01   0.0000000000000000e+00   0.0000000000000000e+00   4.2959999999999998e-01  -1.1420000000000000e-01  -5.2600000000000001e-02   1.2428999999999999e+00   1.3339999999999999e-01   2.5247000000000002e+00   4.9130000000000001e-01   5.7700000000000001e-02   2.3890000000000000e-01
  -1.7630000000000001e-01  -1.3189999999999999e-01  -3.4310000000000002e-01   4.3919999999999998e-01  -1.4269999999999999e-01  -5.7000000000000002e-02   1.2650999999999999e+00  -2.2200000000000001e-02   3.1341999999999999e+00   3.8529999999999998e-01   1.4430000000000001e-01   2.5659999999999999e-01
  -1.1020000000000001e-01  -1.3189999999999999e-01   1.7160000000000000e-01   3.4370000000000001e-01  -1.3320000000000001e-01  -3.0700000000000002e-02   1.3317000000000001e+00   2.4460000000000001e-01   2.4377000000000000e+00   5.9719999999999995e-01   4.8099999999999997e-02   2.3890000000000000e-01
  -3.9679999999999999e-01  -6.6000000000000003e-02   3.4310000000000002e-01   5.0600000000000001e-01  -1.2370000000000000e-01  -6.1400000000000003e-02   1.3761000000000001e+00   3.3350000000000002e-01   2.6989000000000001e+00   6.5500000000000003e-01   1.6360000000000000e-01   2.6979999999999998e-01
  -2.8649999999999998e-01   0.0000000000000000e+00   3.4310000000000002e-01   5.2510000000000001e-01   5.7099999999999998e-02  -2.6300000000000000e-02   1.3761000000000001e+00   1.3339999999999999e-01   3.6564999999999999e+00   4.8159999999999997e-01   6.7400000000000002e-02   2.5209999999999999e-01
  -2.8649999999999998e-01   1.7590000000000000e-01  -9.4359999999999999e-01   4.3919999999999998e-01  -1.2370000000000000e-01  -4.3900000000000002e-02   1.2873000000000001e+00   3.3350000000000002e-01   1.9153000000000000e+00   5.2020000000000000e-01   1.6360000000000000e-01   2.1229999999999999e-01
  -3.0859999999999999e-01   0.0000000000000000e+00   6.0050000000000003e-01   3.7240000000000001e-01  -1.4269999999999999e-01  -7.0199999999999999e-02   1.0875999999999999e+00   3.1130000000000002e-01   2.6989000000000001e+00   5.8760000000000001e-01   1.4430000000000001e-01   2.1229999999999999e-01
  -2.8649999999999998e-01  -6.6000000000000003e-02  -8.5800000000000001e-02   4.0100000000000002e-01  -4.7600000000000003e-02  -3.5099999999999999e-02   1.5536000000000001e+00   2.6679999999999998e-01   3.0470999999999999e+00   5.9719999999999995e-01   1.0580000000000001e-01   2.6979999999999998e-01
  -1.5429999999999999e-01   2.1980000000000000e-01  -7.7210000000000001e-01   5.1559999999999995e-01  -6.6600000000000006e-02  -8.7700000000000000e-02   1.2206999999999999e+00   4.6689999999999998e-01   2.8730000000000002e+00   6.0690000000000000e-01   4.8099999999999997e-02   2.9640000000000000e-01
  -2.4249999999999999e-01   2.1999999999999999e-02   3.4310000000000002e-01   4.1049999999999998e-01  -9.5200000000000007e-02  -5.7000000000000002e-02   1.2206999999999999e+00   2.8910000000000002e-01   3.1341999999999999e+00   5.2020000000000000e-01   1.1550000000000001e-01   2.5209999999999999e-01
  -1.1020000000000001e-01  -2.1980000000000000e-01   1.7160000000000000e-01   4.0100000000000002e-01  -7.6100000000000001e-02  -3.9500000000000000e-02   1.4205000000000001e+00   8.8900000000000007e-02   2.2635999999999998e+00   4.1420000000000001e-01   8.6599999999999996e-02   2.5659999999999999e-01
  -2.8649999999999998e-01  -1.9789999999999999e-01   2.5740000000000002e-01   4.4869999999999999e-01  -1.4269999999999999e-01  -5.7000000000000002e-02   1.4205000000000001e+00   1.5559999999999999e-01   2.5247000000000002e+00   5.4910000000000003e-01   1.4430000000000001e-01   2.4329999999999999e-01
  -5.7310000000000005e-01   1.3189999999999999e-01  -1.4582999999999999e+00   4.2959999999999998e-01  -1.8079999999999999e-01  -6.5799999999999997e-02   1.4649000000000001e+00   6.6699999999999995e-02   3.1341999999999999e+00   4.7199999999999998e-01   1.5400000000000000e-01   3.0959999999999999e-01
  -1.9839999999999999e-01   4.3999999999999997e-02   8.5800000000000001e-02   3.5330000000000000e-01  -1.0470000000000000e-01  -4.3900000000000002e-02   1.4427000000000001e+00   1.5559999999999999e-01   2.8730000000000002e+00   5.3939999999999999e-01   1.8279999999999999e-01   2.6540000000000002e-01
  -3.9679999999999999e-01   1.5390000000000001e-01   5.1470000000000005e-01   3.9140000000000003e-01  -6.6600000000000006e-02  -4.3900000000000002e-02   1.1540999999999999e+00   1.3339999999999999e-01   3.2212000000000001e+00   4.8159999999999997e-01  -3.8500000000000000e-02   2.5659999999999999e-01
  -3.7469999999999998e-01   0.0000000000000000e+00   5.1470000000000005e-01   4.2959999999999998e-01  -6.6600000000000006e-02  -7.8899999999999998e-02   1.3983000000000001e+00   2.8910000000000002e-01   2.6118000000000001e+00   4.5269999999999999e-01   2.5019999999999998e-01   2.3000000000000001e-01
  -1.3230000000000000e-01  -1.5390000000000001e-01  -4.2890000000000000e-01   4.6779999999999999e-01  -1.2370000000000000e-01  -2.6300000000000000e-02   1.5536000000000001e+00   2.2239999999999999e-01   2.6118000000000001e+00   5.0090000000000001e-01   9.6199999999999994e-02   2.4329999999999999e-01
  -1.5429999999999999e-01  -8.7900000000000006e-02   0.0000000000000000e+00   5.1559999999999995e-01  -2.8500000000000001e-02  -3.9500000000000000e-02   1.3983000000000001e+00   1.7790000000000000e-01   3.0470999999999999e+00   4.6239999999999998e-01   1.1550000000000001e-01   2.5659999999999999e-01
  -3.3060000000000000e-01  -4.3999999999999997e-02   6.8630000000000002e-01   4.3919999999999998e-01  -2.8500000000000001e-02  -8.3299999999999999e-02   1.3539000000000001e+00   3.7800000000000000e-01   3.2212000000000001e+00   4.9130000000000001e-01   5.7700000000000001e-02   2.5209999999999999e-01
  -2.2040000000000001e-01   2.1999999999999999e-02   3.4310000000000002e-01   3.6280000000000001e-01   0.0000000000000000e+00  -3.9500000000000000e-02   1.3761000000000001e+00   3.1130000000000002e-01   2.1764999999999999e+00   5.3939999999999999e-01   8.6599999999999996e-02   2.3440000000000000e-01
  -4.1880000000000001e-01   4.3999999999999997e-02  -2.5740000000000002e-01   4.1049999999999998e-01  -6.6600000000000006e-02  -8.3299999999999999e-02   1.2650999999999999e+00   2.2239999999999999e-01   3.3953000000000002e+00   4.8159999999999997e-01   1.0580000000000001e-01   2.7429999999999999e-01
  -5.2900000000000003e-01   1.7590000000000000e-01   1.7160000000000000e-01   4.2009999999999997e-01   0.0000000000000000e+00  -1.0520000000000000e-01   1.3539000000000001e+00   2.4460000000000001e-01   2.4377000000000000e+00   5.2980000000000005e-01   1.2509999999999999e-01   2.6100000000000001e-01
  -3.0859999999999999e-01   2.1980000000000000e-01   6.0050000000000003e-01   5.0600000000000001e-01  -1.7130000000000001e-01  -5.2600000000000001e-02   1.4205000000000001e+00   2.2239999999999999e-01   2.3506000000000000e+00   5.5869999999999997e-01   2.4060000000000001e-01   2.7870000000000000e-01
  -4.4080000000000003e-01   0.0000000000000000e+00   2.5740000000000002e-01   3.9140000000000003e-01  -5.7099999999999998e-02  -9.2100000000000001e-02   1.1984999999999999e+00   1.1119999999999999e-01   2.9600000000000000e+00   5.2980000000000005e-01   7.6999999999999999e-02   2.6100000000000001e-01
  -3.9679999999999999e-01   8.7900000000000006e-02   1.7160000000000000e-01   4.4869999999999999e-01  -1.0470000000000000e-01  -9.6500000000000002e-02   1.2206999999999999e+00   6.6699999999999995e-02   2.5247000000000002e+00   3.7569999999999998e-01   1.9239999999999999e-01   2.4329999999999999e-01
  -3.3060000000000000e-01   6.6000000000000003e-02  -1.1152000000000000e+00   5.5379999999999996e-01  -1.0470000000000000e-01  -6.5799999999999997e-02   1.1984999999999999e+00   3.1130000000000002e-01   2.9600000000000000e+00   4.8159999999999997e-01   1.1550000000000001e-01   2.6100000000000001e-01
  -4.4080000000000003e-01   8.7900000000000006e-02  -8.5800000000000001e-02   4.2959999999999998e-01  -9.5200000000000007e-02  -9.2100000000000001e-02   1.1984999999999999e+00   1.1119999999999999e-01   3.2212000000000001e+00   5.2020000000000000e-01   1.6360000000000000e-01   2.7870000000000000e-01
  -4.4080000000000003e-01  -8.7900000000000006e-02  -1.7160000000000000e-01   5.2510000000000001e-01  -1.2370000000000000e-01  -5.2600000000000001e-02   1.3095000000000001e+00   2.6679999999999998e-01   2.4377000000000000e+00   4.3350000000000000e-01   1.8279999999999999e-01   3.0959999999999999e-01
  -5.0700000000000001e-01   1.3189999999999999e-01   2.5740000000000002e-01   5.7279999999999998e-01  -3.8100000000000002e-02  -4.8200000000000000e-02   1.5093000000000001e+00   2.4460000000000001e-01   2.2635999999999998e+00   4.6239999999999998e-01   1.2509999999999999e-01   2.5209999999999999e-01
  -4.1880000000000001e-01   4.3999999999999997e-02   6.0050000000000003e-01   4.4869999999999999e-01  -1.2370000000000000e-01  -7.4499999999999997e-02   1.2873000000000001e+00   1.1119999999999999e-01   4.1788999999999996e+00   5.4910000000000003e-01   1.8279999999999999e-01   2.6100000000000001e-01
  -3.9679999999999999e-01   2.1999999999999999e-02   1.7160000000000000e-01   4.3919999999999998e-01  -1.3320000000000001e-01  -7.4499999999999997e-02   1.3095000000000001e+00   2.2239999999999999e-01   2.9600000000000000e+00   5.3939999999999999e-01   7.6999999999999999e-02   2.4329999999999999e-01
  -2.8649999999999998e-01  -8.7900000000000006e-02  -8.5800000000000001e-02   4.2009999999999997e-01  -1.9000000000000000e-02  -4.3900000000000002e-02   1.3095000000000001e+00   3.3350000000000002e-01   3.2212000000000001e+00   4.2380000000000001e-01   1.4430000000000001e-01   2.5659999999999999e-01
  -4.6289999999999998e-01   0.0000000000000000e+00   3.4310000000000002e-01   4.0100000000000002e-01  -1.9030000000000000e-01  -6.5799999999999997e-02   1.3539000000000001e+00   2.0010000000000000e-01   2.6118000000000001e+00   4.7199999999999998e-01   1.2509999999999999e-01   2.7429999999999999e-01
  -3.7469999999999998e-01   8.7900000000000006e-02  -2.5740000000000002e-01   3.8190000000000002e-01  -1.3320000000000001e-01  -5.7000000000000002e-02   1.3983000000000001e+00   1.5559999999999999e-01   3.1341999999999999e+00   5.0090000000000001e-01   2.0210000000000000e-01   2.5659999999999999e-01
  -4.1880000000000001e-01   6.6000000000000003e-02  -1.7160000000000000e-01   4.5829999999999999e-01  -4.7600000000000003e-02   2.1899999999999999e-02   1.3095000000000001e+00   2.8910000000000002e-01   1.7412000000000001e+00   5.3939999999999999e-01   5.7700000000000001e-02   2.6100000000000001e-01
  -5.0700000000000001e-01   6.6000000000000003e-02  -3.4310000000000002e-01   5.1559999999999995e-01  -1.5229999999999999e-01  -3.5099999999999999e-02   1.2428999999999999e+00   4.4499999999999998e-02   3.0470999999999999e+00   6.4539999999999997e-01   1.0580000000000001e-01   2.9189999999999999e-01
  -1.3230000000000000e-01   4.3999999999999997e-02  -1.7160000000000000e-01   5.5379999999999996e-01  -1.3320000000000001e-01  -2.6300000000000000e-02   1.3539000000000001e+00   2.0010000000000000e-01   2.1764999999999999e+00   4.9130000000000001e-01   4.8099999999999997e-02   2.8310000000000002e-01
  -3.5270000000000001e-01  -2.1999999999999999e-02  -5.1470000000000005e-01   4.2959999999999998e-01  -7.6100000000000001e-02  -8.3299999999999999e-02   1.4649000000000001e+00  -8.8900000000000007e-02   2.3506000000000000e+00   4.8159999999999997e-01   6.7400000000000002e-02   2.7429999999999999e-01
  -3.7469999999999998e-01  -2.1999999999999999e-02  -6.0050000000000003e-01   5.2510000000000001e-01  -1.1420000000000000e-01  -7.4499999999999997e-02   1.2206999999999999e+00   3.7800000000000000e-01   3.1341999999999999e+00   6.2609999999999999e-01   1.8279999999999999e-01   2.6979999999999998e-01
  -3.3060000000000000e-01   4.3999999999999997e-02   4.2890000000000000e-01   3.3420000000000000e-01  -1.6180000000000000e-01  -5.2600000000000001e-02   1.3539000000000001e+00   1.7790000000000000e-01   3.2212000000000001e+00   4.4309999999999999e-01   1.4430000000000001e-01   2.6100000000000001e-01
  -1.5429999999999999e-01   6.6000000000000003e-02   8.5800000000000001e-02   4.2959999999999998e-01  -1.0470000000000000e-01  -2.6300000000000000e-02   1.2650999999999999e+00   1.3339999999999999e-01   2.4377000000000000e+00   5.0090000000000001e-01   1.9239999999999999e-01   2.6100000000000001e-01
  -3.3060000000000000e-01   1.0990000000000000e-01   2.5740000000000002e-01   3.9140000000000003e-01  -1.0470000000000000e-01  -1.0960000000000000e-01   1.2206999999999999e+00   2.2200000000000001e-02   3.1341999999999999e+00   3.8529999999999998e-01   1.1550000000000001e-01   2.1679999999999999e-01
  -3.3060000000000000e-01   6.6000000000000003e-02  -5.1470000000000005e-01   4.5829999999999999e-01  -1.9980000000000001e-01   8.8000000000000005e-03   1.2428999999999999e+00   1.7790000000000000e-01   2.8730000000000002e+00   6.0690000000000000e-01   8.6599999999999996e-02   2.5209999999999999e-01
  -6.8330000000000002e-01   1.0990000000000000e-01  -5.1470000000000005e-01   4.2009999999999997e-01  -1.2370000000000000e-01  -3.0700000000000002e-02   1.2206999999999999e+00   1.3339999999999999e-01   2.4377000000000000e+00   5.7799999999999996e-01   1.6360000000000000e-01   2.4329999999999999e-01
  -2.4249999999999999e-01   6.6000000000000003e-02   8.5780000000000001e-01   4.5829999999999999e-01  -7.6100000000000001e-02   0.0000000000000000e+00   1.2873000000000001e+00   4.2249999999999999e-01   2.9600000000000000e+00   4.6239999999999998e-01   1.9239999999999999e-01   2.2120000000000001e-01
  -3.9679999999999999e-01  -4.3999999999999997e-02  -6.0050000000000003e-01   4.1049999999999998e-01  -1.9000000000000000e-02  -4.8200000000000000e-02   1.3539000000000001e+00   4.4469999999999998e-01   3.1341999999999999e+00   6.1650000000000005e-01   1.5400000000000000e-01   2.3440000000000000e-01
  -4.8490000000000000e-01   2.1999999999999999e-02   3.4310000000000002e-01   4.4869999999999999e-01  -1.6180000000000000e-01  -8.3299999999999999e-02   1.3539000000000001e+00   2.6679999999999998e-01   2.0893999999999999e+00   5.4910000000000003e-01   1.5400000000000000e-01   2.6979999999999998e-01
  -4.1880000000000001e-01  -1.3189999999999999e-01  -8.5800000000000001e-02   4.5829999999999999e-01  -1.3320000000000001e-01  -7.0199999999999999e-02   1.4427000000000001e+00   3.3350000000000002e-01   2.8730000000000002e+00   5.8760000000000001e-01   1.1550000000000001e-01   2.7429999999999999e-01
  -5.0700000000000001e-01   2.8580000000000000e-01  -7.7210000000000001e-01   3.8190000000000002e-01  -1.0470000000000000e-01  -3.9500000000000000e-02   1.3539000000000001e+00   1.7790000000000000e-01   3.1341999999999999e+00   4.6239999999999998e-01   1.1550000000000001e-01   2.6979999999999998e-01
  -1.7630000000000001e-01   6.6000000000000003e-02  -4.2890000000000000e-01   4.5829999999999999e-01  -1.4269999999999999e-01  -4.8200000000000000e-02   1.2206999999999999e+00   2.4460000000000001e-01   3.5695000000000001e+00   4.1420000000000001e-01   1.9239999999999999e-01   2.2120000000000001e-01
  -3.5270000000000001e-01   2.4179999999999999e-01  -5.1470000000000005e-01   4.0100000000000002e-01  -1.9030000000000000e-01  -1.7500000000000002e-02   1.4427000000000001e+00   1.3339999999999999e-01   2.0024000000000002e+00   5.1049999999999995e-01   2.8899999999999999e-02   2.4770000000000000e-01
  -3.7469999999999998e-01  -1.9789999999999999e-01  -1.7160000000000000e-01   5.5379999999999996e-01  -9.5200000000000007e-02  -7.4499999999999997e-02   1.3317000000000001e+00   2.8910000000000002e-01   3.6564999999999999e+00   5.2020000000000000e-01   7.6999999999999999e-02   2.7870000000000000e-01
  -4.4080000000000003e-01   1.0990000000000000e-01  -6.0050000000000003e-01   3.9140000000000003e-01  -1.2370000000000000e-01  -1.7500000000000002e-02   1.1762999999999999e+00   2.2239999999999999e-01   3.3083000000000000e+00   5.4910000000000003e-01   9.6199999999999994e-02   2.5659999999999999e-01
  -6.6100000000000006e-02  -1.5390000000000001e-01   6.0050000000000003e-01   3.7240000000000001e-01  -1.9030000000000000e-01  -9.6500000000000002e-02   1.2428999999999999e+00   4.2249999999999999e-01   3.3083000000000000e+00   4.0460000000000002e-01   6.7400000000000002e-02   2.7429999999999999e-01
  -3.5270000000000001e-01   6.6000000000000003e-02  -8.5800000000000001e-02   4.1049999999999998e-01  -7.6100000000000001e-02  -7.8899999999999998e-02   1.3983000000000001e+00   1.1119999999999999e-01   3.1341999999999999e+00   5.3939999999999999e-01   1.5400000000000000e-01   2.6979999999999998e-01
  -3.9679999999999999e-01  -2.1999999999999999e-02   7.7210000000000001e-01   4.5829999999999999e-01  -7.6100000000000001e-02  -8.3299999999999999e-02   1.3317000000000001e+00   6.6699999999999995e-02   2.6118000000000001e+00   4.3350000000000000e-01   1.8279999999999999e-01   2.3440000000000000e-01
  -3.7469999999999998e-01   1.3189999999999999e-01  -3.4310000000000002e-01   4.8690000000000000e-01  -1.1420000000000000e-01  -3.0700000000000002e-02   1.2428999999999999e+00   3.7800000000000000e-01   3.0470999999999999e+00   4.4309999999999999e-01   1.4430000000000001e-01   2.3000000000000001e-01
  -2.6450000000000001e-01   2.4179999999999999e-01   4.2890000000000000e-01   4.9650000000000000e-01  -3.8100000000000002e-02  -7.0199999999999999e-02   1.2428999999999999e+00   3.5580000000000001e-01   2.0024000000000002e+00   4.9130000000000001e-01   1.6360000000000000e-01   2.3000000000000001e-01
  -3.7469999999999998e-01   4.3999999999999997e-02   4.2890000000000000e-01   3.9140000000000003e-01  -2.8500000000000001e-02  -1.7500000000000002e-02   1.1540999999999999e+00   3.1130000000000002e-01   3.1341999999999999e+00   4.9130000000000001e-01   4.8099999999999997e-02   2.6540000000000002e-01
  -3.0859999999999999e-01   1.3189999999999999e-01  -1.7160000000000000e-01   3.8190000000000002e-01  -1.2370000000000000e-01  -2.6300000000000000e-02   1.3539000000000001e+00   3.3350000000000002e-01   2.6118000000000001e+00   5.2980000000000005e-01   1.1550000000000001e-01   2.6100000000000001e-01
  -2.6450000000000001e-01  -4.3999999999999997e-02   8.5800000000000001e-02   3.6280000000000001e-01  -6.6600000000000006e-02  -6.5799999999999997e-02   1.1984999999999999e+00   2.4460000000000001e-01   3.3953000000000002e+00   5.1049999999999995e-01   1.1550000000000001e-01   2.6100000000000001e-01
  -1.3230000000000000e-01  -1.0990000000000000e-01  -4.2890000000000000e-01   3.8190000000000002e-01  -4.7600000000000003e-02  -3.0700000000000002e-02   1.4427000000000001e+00   3.1130000000000002e-01   2.1764999999999999e+00   4.5269999999999999e-01   5.7700000000000001e-02   2.2120000000000001e-01
  -5.7310000000000005e-01   1.0990000000000000e-01   6.8630000000000002e-01   4.1049999999999998e-01  -1.6180000000000000e-01  -7.8899999999999998e-02   1.2650999999999999e+00   3.5580000000000001e-01   3.5695000000000001e+00   5.4910000000000003e-01   1.1550000000000001e-01   2.0349999999999999e-01
  -1.3230000000000000e-01  -6.6000000000000003e-02  -8.5800000000000001e-02   3.7240000000000001e-01  -1.2370000000000000e-01  -4.4000000000000003e-03   1.3761000000000001e+00   2.2200000000000001e-02   2.6989000000000001e+00   5.2980000000000005e-01   9.6199999999999994e-02   2.7429999999999999e-01
  -4.1880000000000001e-01   1.0990000000000000e-01   0.0000000000000000e+00   4.7739999999999999e-01  -8.5599999999999996e-02  -4.3900000000000002e-02   1.1540999999999999e+00   4.2249999999999999e-01   3.1341999999999999e+00   4.8159999999999997e-01   8.6599999999999996e-02   2.7870000000000000e-01
  -3.0859999999999999e-01   4.3999999999999997e-02  -2.5740000000000002e-01   5.1559999999999995e-01  -8.5599999999999996e-02  -3.9500000000000000e-02   1.4205000000000001e+00   4.0020000000000000e-01   3.3083000000000000e+00   4.8159999999999997e-01   1.4430000000000001e-01   1.9020000000000001e-01
  -1.9839999999999999e-01  -8.7900000000000006e-02   1.7160000000000000e-01   3.8190000000000002e-01   0.0000000000000000e+00  -8.3299999999999999e-02   1.2206999999999999e+00   2.8910000000000002e-01   3.4824000000000002e+00   5.2980000000000005e-01   2.1170000000000000e-01   2.7870000000000000e-01
  -3.7469999999999998e-01   0.0000000000000000e+00  -5.1470000000000005e-01   4.7739999999999999e-01  -6.6600000000000006e-02  -3.5099999999999999e-02   1.2650999999999999e+00   2.6679999999999998e-01   1.6540999999999999e+00   5.0090000000000001e-01   2.8899999999999999e-02   2.3000000000000001e-01
  -3.3060000000000000e-01   8.7900000000000006e-02   9.4359999999999999e-01   4.9650000000000000e-01  -1.2370000000000000e-01  -5.2600000000000001e-02   1.2650999999999999e+00   4.2249999999999999e-01   2.6989000000000001e+00   5.1049999999999995e-01   1.5400000000000000e-01   2.3000000000000001e-01
  -3.9679999999999999e-01   4.3999999999999997e-02   3.4310000000000002e-01   4.4869999999999999e-01  -7.6100000000000001e-02  -9.2100000000000001e-02   1.5093000000000001e+00   4.4469999999999998e-01   1.9153000000000000e+00   5.2020000000000000e-01   1.2509999999999999e-01   2.3000000000000001e-01
  -3.0859999999999999e-01  -2.1999999999999999e-02   0.0000000000000000e+00   4.5829999999999999e-01  -1.9000000000000000e-02  -6.5799999999999997e-02   1.3539000000000001e+00   1.7790000000000000e-01   2.6118000000000001e+00   5.0090000000000001e-01   5.7700000000000001e-02   2.3890000000000000e-01
  -3.9679999999999999e-01  -2.1980000000000000e-01   4.2890000000000000e-01   4.8690000000000000e-01  -7.6100000000000001e-02  -8.3299999999999999e-02   1.1762999999999999e+00   3.1130000000000002e-01   2.3506000000000000e+00   5.0090000000000001e-01   1.2509999999999999e-01   2.3890000000000000e-01
  -3.3060000000000000e-01   8.7900000000000006e-02  -9.4359999999999999e-01   4.6779999999999999e-01  -1.3320000000000001e-01  -3.9500000000000000e-02   1.1984999999999999e+00   2.0010000000000000e-01   2.7858999999999998e+00   4.5269999999999999e-01   7.6999999999999999e-02   2.3890000000000000e-01
  -1.7630000000000001e-01  -1.5390000000000001e-01   5.1470000000000005e-01   3.5330000000000000e-01  -1.5229999999999999e-01  -6.5799999999999997e-02   1.2650999999999999e+00   1.3339999999999999e-01   3.0470999999999999e+00   5.3939999999999999e-01   2.0210000000000000e-01   2.5659999999999999e-01
  -1.7630000000000001e-01  -2.1980000000000000e-01   8.5800000000000001e-02   4.7739999999999999e-01  -8.5599999999999996e-02  -6.5799999999999997e-02   1.2206999999999999e+00   1.7790000000000000e-01   2.7858999999999998e+00   5.2980000000000005e-01   9.6199999999999994e-02   2.5659999999999999e-01
  -4.1880000000000001e-01   6.6000000000000003e-02   0.0000000000000000e+00   4.1049999999999998e-01  -5.7099999999999998e-02  -1.0960000000000000e-01   1.3983000000000001e+00   3.7800000000000000e-01   2.3506000000000000e+00   5.1049999999999995e-01   1.6360000000000000e-01   2.6540000000000002e-01
  -1.7630000000000001e-01   6.6000000000000003e-02   8.5800000000000001e-02   4.1049999999999998e-01  -8.5599999999999996e-02  -1.2280000000000001e-01   1.3539000000000001e+00   1.5559999999999999e-01   2.6989000000000001e+00   5.1049999999999995e-01   8.6599999999999996e-02   2.3890000000000000e-01
  -5.2900000000000003e-01  -1.7590000000000000e-01  -9.4359999999999999e-01   4.2959999999999998e-01  -1.2370000000000000e-01  -8.7700000000000000e-02   1.4649000000000001e+00   1.5559999999999999e-01   2.5247000000000002e+00   5.0090000000000001e-01   5.7700000000000001e-02   2.3000000000000001e-01
  -2.8649999999999998e-01  -4.3999999999999997e-02   6.8630000000000002e-01   5.9189999999999998e-01  -3.8100000000000002e-02  -1.7500000000000002e-02   1.3983000000000001e+00   1.7790000000000000e-01   3.4824000000000002e+00   5.2020000000000000e-01   1.5400000000000000e-01   2.4329999999999999e-01
  -1.7630000000000001e-01  -1.5390000000000001e-01  -1.7160000000000000e-01   4.5829999999999999e-01  -1.6180000000000000e-01  -3.9500000000000000e-02   1.1540999999999999e+00   2.6679999999999998e-01   2.8730000000000002e+00   6.2609999999999999e-01   7.6999999999999999e-02   2.7429999999999999e-01
  -4.6289999999999998e-01   2.4179999999999999e-01  -6.8630000000000002e-01   3.8190000000000002e-01  -7.6100000000000001e-02  -8.7700000000000000e-02   1.1762999999999999e+00   4.6689999999999998e-01   3.3953000000000002e+00   4.8159999999999997e-01   1.1550000000000001e-01   3.0959999999999999e-01
  -1.9839999999999999e-01   0.0000000000000000e+00  -7.7210000000000001e-01   4.2009999999999997e-01  -1.2370000000000000e-01  -7.4499999999999997e-02   1.5093000000000001e+00   2.4460000000000001e-01   2.1764999999999999e+00   5.3939999999999999e-01   9.5999999999999992e-03   2.5659999999999999e-01
  -3.7469999999999998e-01  -2.4179999999999999e-01  -4.2890000000000000e-01   3.8190000000000002e-01  -1.1420000000000000e-01  -3.9500000000000000e-02   1.1762999999999999e+00   3.1130000000000002e-01   3.0470999999999999e+00   5.2980000000000005e-01   1.6360000000000000e-01   2.4770000000000000e-01
  -4.6289999999999998e-01  -6.6000000000000003e-02   1.7160000000000000e-01   3.3420000000000000e-01  -1.2370000000000000e-01  -3.0700000000000002e-02   1.3317000000000001e+00   4.0020000000000000e-01   2.7858999999999998e+00   6.0690000000000000e-01   1.8279999999999999e-01   3.0080000000000001e-01
  -3.0859999999999999e-01  -4.3999999999999997e-02  -3.4310000000000002e-01   3.7240000000000001e-01  -6.6600000000000006e-02  -3.0700000000000002e-02   1.4649000000000001e+00   1.7790000000000000e-01   3.3083000000000000e+00   5.5869999999999997e-01   7.6999999999999999e-02   2.6979999999999998e-01
  -4.6289999999999998e-01   4.3999999999999997e-02  -6.8630000000000002e-01   4.3919999999999998e-01  -1.9030000000000000e-01  -6.5799999999999997e-02   1.2206999999999999e+00   2.4460000000000001e-01   3.3953000000000002e+00   6.0690000000000000e-01   1.7319999999999999e-01   2.6540000000000002e-01
  -2.8649999999999998e-01   3.0780000000000002e-01   1.7160000000000000e-01   3.4370000000000001e-01  -5.7099999999999998e-02  -1.2280000000000001e-01   1.1096999999999999e+00   2.8910000000000002e-01   3.3083000000000000e+00   4.5269999999999999e-01   1.0580000000000001e-01   2.3890000000000000e-01
  -3.9679999999999999e-01   1.9789999999999999e-01   3.4310000000000002e-01   5.1559999999999995e-01  -1.2370000000000000e-01  -1.0520000000000000e-01   1.1984999999999999e+00   3.3350000000000002e-01   2.6118000000000001e+00   5.2020000000000000e-01   8.6599999999999996e-02   2.5209999999999999e-01
  -1.3230000000000000e-01   0.0000000000000000e+00   4.2890000000000000e-01   3.3420000000000000e-01  -8.5599999999999996e-02  -5.7000000000000002e-02   1.2873000000000001e+00   4.0020000000000000e-01   2.0893999999999999e+00   5.0090000000000001e-01   1.4430000000000001e-01   2.5659999999999999e-01
  -1.5429999999999999e-01   2.1999999999999999e-02   1.7160000000000000e-01   4.1049999999999998e-01  -1.3320000000000001e-01  -5.2600000000000001e-02   1.1096999999999999e+00   1.1119999999999999e-01   3.7435999999999998e+00   5.6830000000000003e-01   1.3469999999999999e-01   2.6100000000000001e-01
  -4.1880000000000001e-01   6.6000000000000003e-02   8.5800000000000001e-02   3.1509999999999999e-01  -3.8100000000000002e-02  -2.6300000000000000e-02   1.3539000000000001e+00   4.0020000000000000e-01   2.9600000000000000e+00   5.2020000000000000e-01   2.8899999999999999e-02   2.5659999999999999e-01
  -3.0859999999999999e-01   4.3999999999999997e-02  -4.2890000000000000e-01   5.1559999999999995e-01  -1.2370000000000000e-01   6.5799999999999997e-02   1.4427000000000001e+00   2.2239999999999999e-01   3.3083000000000000e+00   6.1650000000000005e-01   7.6999999999999999e-02   2.8310000000000002e-01
  -1.5429999999999999e-01  -2.4179999999999999e-01  -8.5800000000000001e-02   3.0549999999999999e-01  -6.6600000000000006e-02  -2.6300000000000000e-02   1.2428999999999999e+00   2.2239999999999999e-01   3.1341999999999999e+00   4.1420000000000001e-01   7.6999999999999999e-02   2.6100000000000001e-01
  -2.4249999999999999e-01  -6.6000000000000003e-02  -3.4310000000000002e-01   4.1049999999999998e-01  -5.7099999999999998e-02  -5.2600000000000001e-02   1.3317000000000001e+00   8.8900000000000007e-02   3.0470999999999999e+00   5.0090000000000001e-01   1.0580000000000001e-01   2.5209999999999999e-01
  -4.4080000000000003e-01   6.6000000000000003e-02   5.1470000000000005e-01   4.1049999999999998e-01  -1.3320000000000001e-01  -7.0199999999999999e-02   1.4427000000000001e+00   3.1130000000000002e-01   3.1341999999999999e+00   4.2380000000000001e-01   2.2130000000000000e-01   2.6540000000000002e-01
  -3.3060000000000000e-01  -2.1999999999999999e-02  -3.4310000000000002e-01   4.5829999999999999e-01  -1.3320000000000001e-01  -7.4499999999999997e-02   1.3317000000000001e+00   2.2239999999999999e-01   3.2212000000000001e+00   5.3939999999999999e-01   1.5400000000000000e-01   2.4329999999999999e-01
  -4.6289999999999998e-01   1.5390000000000001e-01  -8.5800000000000001e-02   4.1049999999999998e-01  -2.0930000000000001e-01  -2.6300000000000000e-02   1.2428999999999999e+00   8.8900000000000007e-02   2.3506000000000000e+00   4.9130000000000001e-01   1.0580000000000001e-01   2.5209999999999999e-01
  -4.6289999999999998e-01   1.9789999999999999e-01  -7.7210000000000001e-01   5.1559999999999995e-01   5.7099999999999998e-02  -4.3900000000000002e-02   1.2650999999999999e+00   1.3339999999999999e-01   3.2212000000000001e+00   4.6239999999999998e-01   6.7400000000000002e-02   2.5659999999999999e-01
  -3.3060000000000000e-01   0.0000000000000000e+00  -8.5800000000000001e-02   3.9140000000000003e-01  -1.9030000000000000e-01  -4.3900000000000002e-02   1.3095000000000001e+00   3.3350000000000002e-01   3.1341999999999999e+00   5.4910000000000003e-01   1.3469999999999999e-01   2.3890000000000000e-01
  -3.7469999999999998e-01  -4.3999999999999997e-02  -2.5740000000000002e-01   3.7240000000000001e-01  -1.7130000000000001e-01  -1.3200000000000000e-02   1.1984999999999999e+00   8.8900000000000007e-02   2.7858999999999998e+00   4.5269999999999999e-01   1.7319999999999999e-01   2.7870000000000000e-01
  -4.1880000000000001e-01   1.3189999999999999e-01  -6.0050000000000003e-01   4.6779999999999999e-01  -1.3320000000000001e-01  -4.8200000000000000e-02   1.1540999999999999e+00  -2.2200000000000001e-02   3.6564999999999999e+00   4.4309999999999999e-01   1.1550000000000001e-01   2.4770000000000000e-01
  -5.2900000000000003e-01  -6.6000000000000003e-02   2.5740000000000002e-01   3.7240000000000001e-01  -6.6600000000000006e-02  -2.6300000000000000e-02   1.3983000000000001e+00  -4.4499999999999998e-02   2.6989000000000001e+00   5.2020000000000000e-01   1.3469999999999999e-01   2.8310000000000002e-01
  -2.6450000000000001e-01   2.4179999999999999e-01   1.7160000000000000e-01   2.9599999999999999e-01  -4.7600000000000003e-02  -2.1899999999999999e-02   1.3761000000000001e+00   3.3350000000000002e-01   2.5247000000000002e+00   5.3939999999999999e-01   7.6999999999999999e-02   2.7429999999999999e-01
  -4.4080000000000003e-01   0.0000000000000000e+00   0.0000000000000000e+00   3.8190000000000002e-01   2.8500000000000001e-02  -9.2100000000000001e-02   1.1318999999999999e+00  -4.4499999999999998e-02   3.4824000000000002e+00   4.7199999999999998e-01   9.6199999999999994e-02   2.1679999999999999e-01
  -2.6450000000000001e-01   2.8580000000000000e-01  -2.5740000000000002e-01   4.1049999999999998e-01  -1.3320000000000001e-01  -6.1400000000000003e-02   1.1318999999999999e+00   2.4460000000000001e-01   3.8306000000000000e+00   5.0090000000000001e-01   1.8279999999999999e-01   2.4770000000000000e-01
  -4.6289999999999998e-01  -4.3999999999999997e-02  -1.0294000000000001e+00   4.8690000000000000e-01  -1.3320000000000001e-01  -2.6300000000000000e-02   1.4649000000000001e+00  -6.6699999999999995e-02   3.3083000000000000e+00   5.8760000000000001e-01   1.3469999999999999e-01   2.6540000000000002e-01
  -3.0859999999999999e-01  -4.3999999999999997e-02  -8.5800000000000001e-02   4.3919999999999998e-01  -6.6600000000000006e-02  -7.4499999999999997e-02   1.4427000000000001e+00   2.6679999999999998e-01   3.1341999999999999e+00   4.8159999999999997e-01   1.3469999999999999e-01   2.1229999999999999e-01
  -2.2040000000000001e-01   2.1999999999999999e-02  -3.4310000000000002e-01   4.7739999999999999e-01   6.6600000000000006e-02  -6.5799999999999997e-02   1.3317000000000001e+00   2.0010000000000000e-01   3.1341999999999999e+00   5.5869999999999997e-01   9.6199999999999994e-02   2.9640000000000000e-01
  -3.0859999999999999e-01  -4.3999999999999997e-02  -5.1470000000000005e-01   4.9650000000000000e-01  -1.0470000000000000e-01  -6.1400000000000003e-02   1.2873000000000001e+00   8.8900000000000007e-02   3.1341999999999999e+00   4.5269999999999999e-01   1.6360000000000000e-01   2.2120000000000001e-01
  -3.9679999999999999e-01  -6.6000000000000003e-02   8.5800000000000001e-02   4.0100000000000002e-01  -1.1420000000000000e-01  -3.9500000000000000e-02   1.4205000000000001e+00   2.4460000000000001e-01   2.6989000000000001e+00   5.8760000000000001e-01   5.7700000000000001e-02   2.6540000000000002e-01
  -3.3060000000000000e-01  -2.1999999999999999e-02  -4.2890000000000000e-01   4.8690000000000000e-01  -1.1420000000000000e-01  -3.0700000000000002e-02   1.3317000000000001e+00   3.1130000000000002e-01   3.3083000000000000e+00   4.0460000000000002e-01   6.7400000000000002e-02   1.9020000000000001e-01
  -5.2900000000000003e-01  -6.6000000000000003e-02   5.1470000000000005e-01   4.5829999999999999e-01  -1.4269999999999999e-01  -4.3900000000000002e-02   1.3095000000000001e+00   3.1130000000000002e-01   2.2635999999999998e+00   4.0460000000000002e-01   4.8099999999999997e-02   2.2559999999999999e-01
  -2.8649999999999998e-01   6.6000000000000003e-02   3.4310000000000002e-01   3.9140000000000003e-01  -1.1420000000000000e-01   0.0000000000000000e+00   1.0875999999999999e+00   3.7800000000000000e-01   2.6118000000000001e+00   4.7199999999999998e-01   1.3469999999999999e-01   2.5209999999999999e-01
  -2.4249999999999999e-01  -2.1980000000000000e-01  -6.0050000000000003e-01   3.8190000000000002e-01  -1.1420000000000000e-01  -9.2100000000000001e-02   1.3539000000000001e+00   2.4460000000000001e-01   2.0893999999999999e+00   6.0690000000000000e-01   9.6199999999999994e-02   2.6540000000000002e-01
  -2.2040000000000001e-01  -1.7590000000000000e-01  -4.2890000000000000e-01   3.4370000000000001e-01  -4.7600000000000003e-02  -7.8899999999999998e-02   1.3539000000000001e+00   4.4499999999999998e-02   3.3953000000000002e+00   5.5869999999999997e-01   1.2509999999999999e-01   2.5659999999999999e-01
  -2.4249999999999999e-01   1.0990000000000000e-01  -2.5740000000000002e-01   4.6779999999999999e-01  -5.7099999999999998e-02  -3.5099999999999999e-02   1.5315000000000001e+00   3.5580000000000001e-01   1.8283000000000000e+00   4.2380000000000001e-01   2.0210000000000000e-01   2.0349999999999999e-01
  -6.1719999999999997e-01   1.3189999999999999e-01   6.0050000000000003e-01   3.4370000000000001e-01  -5.7099999999999998e-02  -6.5799999999999997e-02   1.2650999999999999e+00   3.7800000000000000e-01   3.1341999999999999e+00   6.1650000000000005e-01   1.4430000000000001e-01   2.9640000000000000e-01
  -2.8649999999999998e-01  -2.1999999999999999e-02  -1.7160000000000000e-01   4.8690000000000000e-01  -8.5599999999999996e-02  -8.3299999999999999e-02   1.2650999999999999e+00   3.3350000000000002e-01   2.5247000000000002e+00   3.7569999999999998e-01   1.0580000000000001e-01   2.3890000000000000e-01
  -2.6450000000000001e-01  -2.1999999999999999e-02  -6.8630000000000002e-01   5.3469999999999995e-01  -1.2370000000000000e-01   8.8000000000000005e-03   1.2650999999999999e+00   3.1130000000000002e-01   2.4377000000000000e+00   5.3939999999999999e-01   1.1550000000000001e-01   2.9189999999999999e-01
  -2.6450000000000001e-01   8.7900000000000006e-02  -4.2890000000000000e-01   3.8190000000000002e-01  -4.7600000000000003e-02  -6.1400000000000003e-02   1.1318999999999999e+00   2.2239999999999999e-01   2.6118000000000001e+00   5.2980000000000005e-01   1.2509999999999999e-01   2.7870000000000000e-01
  -3.7469999999999998e-01  -6.6000000000000003e-02  -5.1470000000000005e-01   3.8190000000000002e-01  -1.1420000000000000e-01   1.3200000000000000e-02   1.1318999999999999e+00   1.7790000000000000e-01   3.3083000000000000e+00   5.7799999999999996e-01   8.6599999999999996e-02   2.8749999999999998e-01
  -3.0859999999999999e-01  -2.4179999999999999e-01   8.5800000000000001e-02   3.7240000000000001e-01  -9.5200000000000007e-02  -9.6500000000000002e-02   1.2428999999999999e+00   2.8910000000000002e-01   1.9153000000000000e+00   4.9130000000000001e-01   1.3469999999999999e-01   2.6100000000000001e-01
  -4.6289999999999998e-01   0.0000000000000000e+00  -3.4310000000000002e-01   4.4869999999999999e-01  -1.2370000000000000e-01  -6.5799999999999997e-02   1.3983000000000001e+00   2.0010000000000000e-01   2.7858999999999998e+00   4.4309999999999999e-01   7.6999999999999999e-02   2.5659999999999999e-01
  -4.4080000000000003e-01   0.0000000000000000e+00   6.0050000000000003e-01   3.7240000000000001e-01  -1.8079999999999999e-01  -3.0700000000000002e-02   1.3539000000000001e+00   1.3339999999999999e-01   2.6989000000000001e+00   4.8159999999999997e-01   1.2509999999999999e-01   2.7429999999999999e-01
  -3.0859999999999999e-01   6.6000000000000003e-02  -2.5740000000000002e-01   4.3919999999999998e-01  -6.6600000000000006e-02  -2.6300000000000000e-02   1.5315000000000001e+00   3.3350000000000002e-01   3.6564999999999999e+00   4.7199999999999998e-01   1.0580000000000001e-01   2.5659999999999999e-01
  -2.6450000000000001e-01   1.0990000000000000e-01  -2.5740000000000002e-01   3.5330000000000000e-01  -1.1420000000000000e-01  -7.0199999999999999e-02   1.2206999999999999e+00   3.1130000000000002e-01   2.7858999999999998e+00   4.5269999999999999e-01   1.5400000000000000e-01   2.3000000000000001e-01
  -3.9679999999999999e-01  -4.3999999999999997e-02  -5.1470000000000005e-01   4.4869999999999999e-01  -1.1420000000000000e-01  -3.0700000000000002e-02   1.2206999999999999e+00   4.2249999999999999e-01   2.5247000000000002e+00   5.2020000000000000e-01   1.9239999999999999e-01   2.5659999999999999e-01
  -2.8649999999999998e-01   1.3189999999999999e-01   6.0050000000000003e-01   3.9140000000000003e-01  -3.8100000000000002e-02  -5.2600000000000001e-02   1.3539000000000001e+00   4.0020000000000000e-01   2.4377000000000000e+00   5.2980000000000005e-01   1.6360000000000000e-01   2.3890000000000000e-01
  -2.4249999999999999e-01   6.6000000000000003e-02   3.4310000000000002e-01   4.6779999999999999e-01  -3.8100000000000002e-02  -7.0199999999999999e-02   1.3317000000000001e+00   1.3339999999999999e-01   3.3083000000000000e+00   5.5869999999999997e-01   1.0580000000000001e-01   2.3890000000000000e-01
  -4.1880000000000001e-01   8.7900000000000006e-02  -1.7160000000000000e-01   3.9140000000000003e-01  -1.2370000000000000e-01  -7.4499999999999997e-02   1.3317000000000001e+00   3.5580000000000001e-01   3.4824000000000002e+00   5.4910000000000003e-01   1.8279999999999999e-01   2.6540000000000002e-01
  -3.9679999999999999e-01   8.7900000000000006e-02  -3.4310000000000002e-01   4.2959999999999998e-01  -1.8079999999999999e-01  -1.0960000000000000e-01   1.1984999999999999e+00   2.4460000000000001e-01   2.6989000000000001e+00   4.7199999999999998e-01   1.0580000000000001e-01   2.7429999999999999e-01
  -5.5110000000000003e-01   2.1999999999999999e-02  -1.7160000000000000e-01   4.2959999999999998e-01  -1.2370000000000000e-01  -5.7000000000000002e-02   1.2428999999999999e+00   3.1130000000000002e-01   3.3953000000000002e+00   4.8159999999999997e-01   1.3469999999999999e-01   2.4329999999999999e-01
  -4.1880000000000001e-01  -6.6000000000000003e-02  -1.7160000000000000e-01   4.1049999999999998e-01  -1.4269999999999999e-01   4.4000000000000003e-03   1.1540999999999999e+00   3.3350000000000002e-01   2.2635999999999998e+00   5.2020000000000000e-01   1.9239999999999999e-01   2.3890000000000000e-01
  -3.3060000000000000e-01   4.3999999999999997e-02  -4.2890000000000000e-01   4.2009999999999997e-01  -1.4269999999999999e-01  -2.1899999999999999e-02   1.3539000000000001e+00   2.0010000000000000e-01   2.6118000000000001e+00   5.0090000000000001e-01   1.2509999999999999e-01   2.4329999999999999e-01
  -2.2040000000000001e-01   8.7900000000000006e-02  -5.1470000000000005e-01   4.3919999999999998e-01  -1.0470000000000000e-01  -7.4499999999999997e-02   1.3761000000000001e+00   2.8910000000000002e-01   2.9600000000000000e+00   5.2980000000000005e-01   7.6999999999999999e-02   2.7429999999999999e-01
  -3.9679999999999999e-01  -1.9789999999999999e-01  -6.0050000000000003e-01   4.1049999999999998e-01  -5.7099999999999998e-02  -3.0700000000000002e-02   1.4205000000000001e+00   3.3350000000000002e-01   2.6118000000000001e+00   5.5869999999999997e-01   1.9239999999999999e-01   2.2559999999999999e-01
  -3.3060000000000000e-01   1.0990000000000000e-01   2.5740000000000002e-01   3.2460000000000000e-01  -1.0470000000000000e-01  -8.3299999999999999e-02   1.4871000000000001e+00   3.1130000000000002e-01   2.0893999999999999e+00   5.0090000000000001e-01   2.2130000000000000e-01   2.3890000000000000e-01
  -4.8490000000000000e-01   6.6000000000000003e-02  -5.1470000000000005e-01   5.3469999999999995e-01  -6.6600000000000006e-02  -9.2100000000000001e-02   1.2650999999999999e+00   2.2239999999999999e-01   2.1764999999999999e+00   5.1049999999999995e-01   1.0580000000000001e-01   2.5209999999999999e-01
  -5.5110000000000003e-01   1.7590000000000000e-01   8.5800000000000001e-02   4.7739999999999999e-01  -9.5200000000000007e-02  -4.4000000000000003e-03   1.3761000000000001e+00   3.1130000000000002e-01   2.5247000000000002e+00   5.8760000000000001e-01   2.4060000000000001e-01   2.3440000000000000e-01
  -4.1880000000000001e-01  -2.1999999999999999e-02   2.5740000000000002e-01   4.2009999999999997e-01  -5.7099999999999998e-02  -4.8200000000000000e-02   1.3983000000000001e+00   1.5559999999999999e-01   3.3083000000000000e+00   4.4309999999999999e-01   1.8279999999999999e-01   2.6979999999999998e-01
  -4.8490000000000000e-01   0.0000000000000000e+00  -1.7160000000000000e-01   3.9140000000000003e-01  -5.7099999999999998e-02  -6.1400000000000003e-02   1.3095000000000001e+00   1.7790000000000000e-01   2.8730000000000002e+00   4.1420000000000001e-01   1.7319999999999999e-01   2.6100000000000001e-01
  -2.8649999999999998e-01   0.0000000000000000e+00  -1.2867999999999999e+00   4.3919999999999998e-01  -1.6180000000000000e-01  -3.0700000000000002e-02   1.4649000000000001e+00  -4.4499999999999998e-02   2.9600000000000000e+00   4.7199999999999998e-01   7.6999999999999999e-02   2.5209999999999999e-01
  -5.0700000000000001e-01  -6.6000000000000003e-02  -8.5800000000000001e-02   4.0100000000000002e-01  -8.5599999999999996e-02   8.8000000000000005e-03   1.0875999999999999e+00   1.7790000000000000e-01   3.2212000000000001e+00   5.5869999999999997e-01   9.6199999999999994e-02   2.4770000000000000e-01
  -1.5429999999999999e-01  -1.0990000000000000e-01   0.0000000000000000e+00   3.6280000000000001e-01  -3.8100000000000002e-02  -7.4499999999999997e-02   1.2428999999999999e+00   2.2239999999999999e-01   2.8730000000000002e+00   4.5269999999999999e-01   1.0580000000000001e-01   2.0349999999999999e-01
  -5.9509999999999996e-01   1.3189999999999999e-01   0.0000000000000000e+00   4.7739999999999999e-01  -1.5229999999999999e-01  -7.4499999999999997e-02   1.1984999999999999e+00   3.5580000000000001e-01   3.3083000000000000e+00   5.8760000000000001e-01   1.4430000000000001e-01   2.6540000000000002e-01
  -2.2040000000000001e-01  -4.3999999999999997e-02   0.0000000000000000e+00   4.3919999999999998e-01  -1.3320000000000001e-01  -5.7000000000000002e-02   1.3317000000000001e+00   2.2239999999999999e-01   3.3083000000000000e+00   4.4309999999999999e-01   1.6360000000000000e-01   2.3440000000000000e-01
  -3.9679999999999999e-01  -6.6000000000000003e-02  -4.2890000000000000e-01   3.0549999999999999e-01  -5.7099999999999998e-02  -3.9500000000000000e-02   1.1318999999999999e+00   1.7790000000000000e-01   2.5247000000000002e+00   5.7799999999999996e-01   1.2509999999999999e-01   2.6100000000000001e-01
  -3.7469999999999998e-01   2.1980000000000000e-01   3.4310000000000002e-01   4.4869999999999999e-01  -3.8100000000000002e-02  -1.0960000000000000e-01   1.1762999999999999e+00   8.8900000000000007e-02   2.8730000000000002e+00   4.9130000000000001e-01   3.8500000000000000e-02   2.4770000000000000e-01
  -3.5270000000000001e-01   4.3999999999999997e-02   1.7160000000000000e-01   4.6779999999999999e-01  -1.1420000000000000e-01  -4.8200000000000000e-02   1.3317000000000001e+00   3.7800000000000000e-01   2.7858999999999998e+00   4.8159999999999997e-01   1.9239999999999999e-01   2.8310000000000002e-01
  -4.6289999999999998e-01  -1.7590000000000000e-01  -6.0050000000000003e-01   4.4869999999999999e-01  -9.5200000000000007e-02  -8.3299999999999999e-02   1.3539000000000001e+00   1.1119999999999999e-01   2.2635999999999998e+00   6.0690000000000000e-01   1.3469999999999999e-01   2.7870000000000000e-01
  -3.9679999999999999e-01   1.5390000000000001e-01  -2.5740000000000002e-01   4.2009999999999997e-01  -8.5599999999999996e-02  -7.4499999999999997e-02   1.3983000000000001e+00   4.6689999999999998e-01   2.7858999999999998e+00   5.2980000000000005e-01   1.4430000000000001e-01   2.8749999999999998e-01
  -3.9679999999999999e-01   8.7900000000000006e-02  -6.8630000000000002e-01   4.3919999999999998e-01  -1.1420000000000000e-01  -7.4499999999999997e-02   1.3983000000000001e+00   2.4460000000000001e-01   2.4377000000000000e+00   5.2020000000000000e-01  -2.8899999999999999e-02   2.7870000000000000e-01
  -1.3230000000000000e-01  -1.9789999999999999e-01  -2.5740000000000002e-01   4.0100000000000002e-01  -1.2370000000000000e-01  -2.1899999999999999e-02   1.3761000000000001e+00   6.6699999999999995e-02   2.9600000000000000e+00   6.0690000000000000e-01   1.1550000000000001e-01   2.7429999999999999e-01
  -2.8649999999999998e-01  -1.3189999999999999e-01   1.7160000000000000e-01   3.1509999999999999e-01  -8.5599999999999996e-02  -3.9500000000000000e-02   1.3761000000000001e+00   2.4460000000000001e-01   2.4377000000000000e+00   5.8760000000000001e-01   1.8279999999999999e-01   2.5209999999999999e-01
  -3.7469999999999998e-01  -4.3999999999999997e-02   7.7210000000000001e-01   4.1049999999999998e-01  -7.6100000000000001e-02  -2.1899999999999999e-02   1.1318999999999999e+00   1.5559999999999999e-01   2.6118000000000001e+00   5.6830000000000003e-01   1.5400000000000000e-01   2.3890000000000000e-01
  -3.7469999999999998e-01   2.1999999999999999e-02   5.1470000000000005e-01   3.7240000000000001e-01  -1.2370000000000000e-01  -5.7000000000000002e-02   1.4427000000000001e+00   0.0000000000000000e+00   3.3083000000000000e+00   4.6239999999999998e-01   1.8279999999999999e-01   2.4329999999999999e-01
  -4.4080000000000003e-01  -4.3999999999999997e-02  -2.5740000000000002e-01   3.8190000000000002e-01  -9.5200000000000007e-02  -4.8200000000000000e-02   1.1096999999999999e+00   3.1130000000000002e-01   2.7858999999999998e+00   5.7799999999999996e-01   1.5400000000000000e-01   2.3440000000000000e-01
  -5.5110000000000003e-01   1.5390000000000001e-01  -6.8630000000000002e-01   4.3919999999999998e-01  -6.6600000000000006e-02  -9.2100000000000001e-02   1.4871000000000001e+00   2.8910000000000002e-01   2.6118000000000001e+00   4.3350000000000000e-01   2.3089999999999999e-01   2.5209999999999999e-01
  -2.6450000000000001e-01   1.0990000000000000e-01  -3.4310000000000002e-01   5.3469999999999995e-01  -1.9000000000000000e-02  -8.3299999999999999e-02   1.2428999999999999e+00   1.3339999999999999e-01   3.2212000000000001e+00   5.2020000000000000e-01   1.3469999999999999e-01   2.6979999999999998e-01
  -2.8649999999999998e-01   4.3999999999999997e-02  -1.7160000000000000e-01   3.9140000000000003e-01  -2.2839999999999999e-01  -4.3900000000000002e-02   1.3317000000000001e+00   2.6679999999999998e-01   2.6989000000000001e+00   5.9719999999999995e-01   1.1550000000000001e-01   2.5659999999999999e-01
  -4.1880000000000001e-01   6.6000000000000003e-02   1.7160000000000000e-01   3.5330000000000000e-01  -9.5200000000000007e-02  -4.8200000000000000e-02   1.3761000000000001e+00   2.0010000000000000e-01   2.3506000000000000e+00   3.3710000000000001e-01   4.8099999999999997e-02   2.5659999999999999e-01
  -2.6450000000000001e-01   8.7900000000000006e-02  -2.5740000000000002e-01   3.7240000000000001e-01  -1.9030000000000000e-01  -4.4000000000000003e-03   1.2650999999999999e+00   1.7790000000000000e-01   2.7858999999999998e+00   5.2020000000000000e-01   1.1550000000000001e-01   2.5659999999999999e-01
  -7.2740000000000005e-01   4.3999999999999997e-02   5.1470000000000005e-01   4.1049999999999998e-01  -1.2370000000000000e-01  -3.9500000000000000e-02   1.3095000000000001e+00   3.1130000000000002e-01   2.9600000000000000e+00   5.1049999999999995e-01   1.7319999999999999e-01   2.5209999999999999e-01
  -3.3060000000000000e-01  -1.3189999999999999e-01   8.5800000000000001e-02   3.7240000000000001e-01  -1.4269999999999999e-01  -7.0199999999999999e-02   1.3761000000000001e+00   8.8900000000000007e-02   3.4824000000000002e+00   5.1049999999999995e-01   9.6199999999999994e-02   2.1229999999999999e-01
  -4.4080000000000003e-01   8.7900000000000006e-02   0.0000000000000000e+00   4.4869999999999999e-01  -7.6100000000000001e-02  -6.1400000000000003e-02   1.2206999999999999e+00   4.6689999999999998e-01   2.9600000000000000e+00   5.2980000000000005e-01   1.2509999999999999e-01   2.8310000000000002e-01
  -5.2900000000000003e-01   1.9789999999999999e-01  -8.5780000000000001e-01   3.5330000000000000e-01  -1.9000000000000000e-02  -3.5099999999999999e-02   1.3983000000000001e+00   2.0010000000000000e-01   3.1341999999999999e+00   5.0090000000000001e-01   1.6360000000000000e-01   2.1679999999999999e-01
  -2.2040000000000001e-01  -8.7900000000000006e-02  -8.5800000000000001e-02   3.9140000000000003e-01  -1.0470000000000000e-01  -8.7700000000000000e-02   1.3095000000000001e+00   2.4460000000000001e-01   3.1341999999999999e+00   4.5269999999999999e-01   1.5400000000000000e-01   2.3890000000000000e-01
  -1.9839999999999999e-01  -1.7590000000000000e-01   2.5740000000000002e-01   4.2959999999999998e-01   9.4999999999999998e-03  -6.5799999999999997e-02   1.3317000000000001e+00   2.2239999999999999e-01   3.0470999999999999e+00   5.4910000000000003e-01   8.6599999999999996e-02   2.9640000000000000e-01
  -3.7469999999999998e-01   1.3189999999999999e-01   8.5780000000000001e-01   4.3919999999999998e-01  -7.6100000000000001e-02  -3.5099999999999999e-02   1.3539000000000001e+00   2.8910000000000002e-01   3.3953000000000002e+00   4.9130000000000001e-01   1.4430000000000001e-01   2.6540000000000002e-01
  -1.1020000000000001e-01  -4.3999999999999997e-02  -8.5800000000000001e-02   3.9140000000000003e-01  -3.8100000000000002e-02  -5.2600000000000001e-02   1.1762999999999999e+00   4.2249999999999999e-01   2.6118000000000001e+00   5.4910000000000003e-01   8.6599999999999996e-02   2.6100000000000001e-01
  -3.3060000000000000e-01  -1.3189999999999999e-01   1.7160000000000000e-01   4.0100000000000002e-01  -1.9000000000000000e-02  -8.8000000000000005e-03   1.2428999999999999e+00   8.8900000000000007e-02   2.1764999999999999e+00   4.9130000000000001e-01   1.0580000000000001e-01   2.4329999999999999e-01
  -5.0700000000000001e-01  -2.4179999999999999e-01  -1.7160000000000000e-01   4.6779999999999999e-01  -1.0470000000000000e-01  -4.3900000000000002e-02   1.1762999999999999e+00   1.3339999999999999e-01   3.5695000000000001e+00   5.4910000000000003e-01   6.7400000000000002e-02   3.0520000000000003e-01
  -5.0700000000000001e-01  -1.5390000000000001e-01   1.7160000000000000e-01   2.6729999999999998e-01  -1.0470000000000000e-01  -6.5799999999999997e-02   1.2650999999999999e+00   3.1130000000000002e-01   3.3083000000000000e+00   5.7799999999999996e-01   1.3469999999999999e-01   3.0520000000000003e-01
  -5.5110000000000003e-01   6.6000000000000003e-02  -8.5800000000000001e-02   4.2009999999999997e-01  -1.3320000000000001e-01  -2.1899999999999999e-02   1.5315000000000001e+00   1.5559999999999999e-01   2.6989000000000001e+00   5.5869999999999997e-01   1.1550000000000001e-01   2.6979999999999998e-01
  -3.3060000000000000e-01  -1.5390000000000001e-01  -5.1470000000000005e-01   5.3469999999999995e-01  -9.5200000000000007e-02  -2.6300000000000000e-02   1.2650999999999999e+00   1.3339999999999999e-01   2.4377000000000000e+00   5.2020000000000000e-01   9.6199999999999994e-02   2.6540000000000002e-01
  -2.6450000000000001e-01  -6.6000000000000003e-02  -1.7160000000000000e-01   4.2959999999999998e-01  -1.1420000000000000e-01   4.4000000000000003e-03   1.2873000000000001e+00   2.8910000000000002e-01   2.9600000000000000e+00   4.0460000000000002e-01   8.6599999999999996e-02   2.7429999999999999e-01
  -5.0700000000000001e-01   6.6000000000000003e-02   6.0050000000000003e-01   5.1559999999999995e-01  -1.2370000000000000e-01  -1.7500000000000002e-02   1.3539000000000001e+00   2.0010000000000000e-01   2.7858999999999998e+00   5.8760000000000001e-01   1.6360000000000000e-01   2.1679999999999999e-01
  -3.3060000000000000e-01   1.0990000000000000e-01  -5.1470000000000005e-01   4.8690000000000000e-01  -7.6100000000000001e-02  -8.3299999999999999e-02   1.3539000000000001e+00   1.1119999999999999e-01   3.2212000000000001e+00   5.6830000000000003e-01   1.6360000000000000e-01   2.2120000000000001e-01
  -3.5270000000000001e-01  -4.3999999999999997e-02   1.7160000000000000e-01   4.9650000000000000e-01  -6.6600000000000006e-02  -6.1400000000000003e-02   1.5536000000000001e+00   4.0020000000000000e-01   2.6989000000000001e+00   4.7199999999999998e-01   1.6360000000000000e-01   2.2120000000000001e-01
  -2.8649999999999998e-01   6.6000000000000003e-02  -1.7160000000000000e-01   4.0100000000000002e-01  -6.6600000000000006e-02  -2.6300000000000000e-02   1.3095000000000001e+00   3.1130000000000002e-01   2.6118000000000001e+00   5.4910000000000003e-01   1.0580000000000001e-01   2.9640000000000000e-01
  -3.9679999999999999e-01  -1.5390000000000001e-01   1.7160000000000000e-01   4.3919999999999998e-01  -8.5599999999999996e-02  -6.5799999999999997e-02   1.1540999999999999e+00   1.3339999999999999e-01   2.3506000000000000e+00   6.2609999999999999e-01   1.3469999999999999e-01   2.7870000000000000e-01
  -2.8649999999999998e-01   4.3999999999999997e-02  -7.7210000000000001e-01   4.0100000000000002e-01  -1.2370000000000000e-01  -1.1840000000000001e-01   1.3539000000000001e+00   4.0020000000000000e-01   2.4377000000000000e+00   5.0090000000000001e-01   1.8279999999999999e-01   2.6540000000000002e-01
  -4.8490000000000000e-01  -6.6000000000000003e-02   4.2890000000000000e-01   3.7240000000000001e-01  -1.4269999999999999e-01  -9.2100000000000001e-02   1.4427000000000001e+00   2.4460000000000001e-01   2.6989000000000001e+00   5.4910000000000003e-01   1.7319999999999999e-01   2.5659999999999999e-01
  -1.1020000000000001e-01  -6.6000000000000003e-02  -1.0294000000000001e+00   4.7739999999999999e-01  -1.5229999999999999e-01  -3.0700000000000002e-02   1.3539000000000001e+00   6.0040000000000004e-01   3.0470999999999999e+00   5.5869999999999997e-01   1.2509999999999999e-01   2.7870000000000000e-01
  -3.9679999999999999e-01  -4.3999999999999997e-02   1.0294000000000001e+00   4.3919999999999998e-01  -1.4269999999999999e-01  -6.5799999999999997e-02   1.1318999999999999e+00   3.3350000000000002e-01   3.2212000000000001e+00   5.2980000000000005e-01   1.7319999999999999e-01   2.8310000000000002e-01
  -3.0859999999999999e-01   0.0000000000000000e+00   8.5800000000000001e-02   3.3420000000000000e-01  -9.5200000000000007e-02   1.7500000000000002e-02   1.4427000000000001e+00   3.3350000000000002e-01   2.2635999999999998e+00   4.8159999999999997e-01   1.6360000000000000e-01   1.9910000000000000e-01
  -3.5270000000000001e-01  -1.3189999999999999e-01   8.5800000000000001e-02   4.2009999999999997e-01  -6.6600000000000006e-02  -5.2600000000000001e-02   1.3983000000000001e+00   3.1130000000000002e-01   2.9600000000000000e+00   4.0460000000000002e-01   1.2509999999999999e-01   2.5659999999999999e-01
  -3.5270000000000001e-01   4.3999999999999997e-02   3.4310000000000002e-01   5.2510000000000001e-01  -1.3320000000000001e-01  -8.8000000000000005e-03   1.4649000000000001e+00   2.4460000000000001e-01   2.4377000000000000e+00   4.4309999999999999e-01   4.8099999999999997e-02   2.6540000000000002e-01
  -3.3060000000000000e-01   1.5390000000000001e-01   4.2890000000000000e-01   5.0600000000000001e-01  -9.5200000000000007e-02  -5.7000000000000002e-02   1.3983000000000001e+00   1.7790000000000000e-01   3.2212000000000001e+00   5.0090000000000001e-01   1.0580000000000001e-01   2.2120000000000001e-01
  -3.5270000000000001e-01  -6.6000000000000003e-02   4.2890000000000000e-01   4.4869999999999999e-01  -6.6600000000000006e-02  -3.9500000000000000e-02   1.2428999999999999e+00   8.8900000000000007e-02   2.8730000000000002e+00   4.5269999999999999e-01   7.6999999999999999e-02   2.3000000000000001e-01
  -2.6450000000000001e-01   2.1999999999999999e-02   4.2890000000000000e-01   3.8190000000000002e-01  -7.6100000000000001e-02  -4.3900000000000002e-02   1.2428999999999999e+00   2.4460000000000001e-01   3.0470999999999999e+00   4.7199999999999998e-01   9.6199999999999994e-02   2.5659999999999999e-01
  -3.5270000000000001e-01   0.0000000000000000e+00  -8.5800000000000001e-02   4.1049999999999998e-01  -6.6600000000000006e-02  -7.0199999999999999e-02   1.2873000000000001e+00   2.0010000000000000e-01   2.6118000000000001e+00   5.1049999999999995e-01   7.6999999999999999e-02   2.6540000000000002e-01
  -3.0859999999999999e-01   1.3189999999999999e-01  -9.4359999999999999e-01   3.7240000000000001e-01  -7.6100000000000001e-02  -3.5099999999999999e-02   1.2873000000000001e+00   2.0010000000000000e-01   3.1341999999999999e+00   5.3939999999999999e-01   4.8099999999999997e-02   2.5659999999999999e-01
  -5.0700000000000001e-01   1.3189999999999999e-01  -8.5800000000000001e-02   3.1509999999999999e-01  -1.1420000000000000e-01  -3.5099999999999999e-02   1.2873000000000001e+00   2.6679999999999998e-01   2.6989000000000001e+00   5.0090000000000001e-01   1.6360000000000000e-01   3.1409999999999999e-01
  -3.9679999999999999e-01   8.7900000000000006e-02  -7.7210000000000001e-01   4.5829999999999999e-01  -1.4269999999999999e-01  -5.7000000000000002e-02   1.1540999999999999e+00   2.6679999999999998e-01   2.5247000000000002e+00   5.0090000000000001e-01   1.1550000000000001e-01   2.8310000000000002e-01
  -4.4080000000000003e-01  -6.6000000000000003e-02   0.0000000000000000e+00   4.2009999999999997e-01  -7.6100000000000001e-02  -7.4499999999999997e-02   1.5093000000000001e+00   2.0010000000000000e-01   2.0024000000000002e+00   4.7199999999999998e-01   1.3469999999999999e-01   2.4329999999999999e-01
  -3.3060000000000000e-01  -6.6000000000000003e-02  -2.5740000000000002e-01   4.1049999999999998e-01  -2.8500000000000001e-02  -7.0199999999999999e-02   1.4427000000000001e+00   1.1119999999999999e-01   2.7858999999999998e+00   4.7199999999999998e-01   1.4430000000000001e-01   2.1229999999999999e-01
  -3.7469999999999998e-01  -4.3999999999999997e-02   8.5800000000000001e-02   4.5829999999999999e-01  -8.5599999999999996e-02  -5.2600000000000001e-02   1.2873000000000001e+00   1.7790000000000000e-01   2.3506000000000000e+00   5.4910000000000003e-01   1.0580000000000001e-01   2.7870000000000000e-01
  -3.5270000000000001e-01  -4.3999999999999997e-02   1.7160000000000000e-01   4.2959999999999998e-01  -1.0470000000000000e-01  -7.0199999999999999e-02   1.3095000000000001e+00   2.6679999999999998e-01   2.3506000000000000e+00   4.7199999999999998e-01   2.2130000000000000e-01   2.4329999999999999e-01
  -4.4080000000000003e-01  -1.0990000000000000e-01   0.0000000000000000e+00   3.8190000000000002e-01  -4.7600000000000003e-02  -3.5099999999999999e-02   1.3983000000000001e+00   1.1119999999999999e-01   3.3083000000000000e+00   5.1049999999999995e-01   1.2509999999999999e-01   2.4770000000000000e-01
  -5.2900000000000003e-01  -8.7900000000000006e-02   5.1470000000000005e-01   4.2959999999999998e-01  -1.1420000000000000e-01  -4.8200000000000000e-02   1.4205000000000001e+00   3.3350000000000002e-01   3.5695000000000001e+00   4.6239999999999998e-01   2.8899999999999999e-02   2.3000000000000001e-01
  -3.0859999999999999e-01  -2.1999999999999999e-02   6.8630000000000002e-01   4.6779999999999999e-01  -2.8500000000000001e-02  -4.8200000000000000e-02   1.1762999999999999e+00   2.4460000000000001e-01   2.3506000000000000e+00   5.2020000000000000e-01   1.7319999999999999e-01   2.5209999999999999e-01
  -3.3060000000000000e-01  -1.9789999999999999e-01  -1.7160000000000000e-01   3.3420000000000000e-01  -4.7600000000000003e-02   8.8000000000000005e-03   1.3317000000000001e+00   2.4460000000000001e-01   2.4377000000000000e+00   4.6239999999999998e-01   1.3469999999999999e-01   2.3440000000000000e-01
  -1.5429999999999999e-01  -2.1999999999999999e-02  -5.1470000000000005e-01   3.6280000000000001e-01  -1.2370000000000000e-01  -7.4499999999999997e-02   1.5315000000000001e+00   3.1130000000000002e-01   3.0470999999999999e+00   4.8159999999999997e-01   1.2509999999999999e-01   2.6100000000000001e-01
  -6.1719999999999997e-01  -1.0990000000000000e-01  -4.2890000000000000e-01   4.0100000000000002e-01  -3.8100000000000002e-02  -3.0700000000000002e-02   1.3317000000000001e+00   4.0020000000000000e-01   3.0470999999999999e+00   5.0090000000000001e-01   1.5400000000000000e-01   2.2559999999999999e-01
  -2.8649999999999998e-01  -1.0990000000000000e-01  -5.1470000000000005e-01   4.2959999999999998e-01  -1.1420000000000000e-01  -7.4499999999999997e-02   1.3539000000000001e+00   4.4469999999999998e-01   2.4377000000000000e+00   5.4910000000000003e-01   1.7319999999999999e-01   2.3440000000000000e-01
  -2.8649999999999998e-01  -4.3999999999999997e-02   8.5800000000000001e-02   4.6779999999999999e-01  -1.9980000000000001e-01  -1.7500000000000002e-02   1.1096999999999999e+00   2.4460000000000001e-01   2.7858999999999998e+00   4.7199999999999998e-01   2.0210000000000000e-01   2.3890000000000000e-01
  -4.6289999999999998e-01   1.7590000000000000e-01  -1.7160000000000000e-01   4.5829999999999999e-01  -6.6600000000000006e-02  -3.5099999999999999e-02   1.4427000000000001e+00   2.0010000000000000e-01   2.4377000000000000e+00   5.0090000000000001e-01   1.0580000000000001e-01   2.6100000000000001e-01
  -3.7469999999999998e-01  -2.1999999999999999e-02  -1.7160000000000000e-01   4.3919999999999998e-01  -9.5200000000000007e-02  -7.0199999999999999e-02   1.2428999999999999e+00   1.3339999999999999e-01   2.4377000000000000e+00   4.6239999999999998e-01   1.3469999999999999e-01   2.3000000000000001e-01
  -3.7469999999999998e-01  -6.6000000000000003e-02   0.0000000000000000e+00   4.3919999999999998e-01  -1.6180000000000000e-01  -5.7000000000000002e-02   1.3095000000000001e+00   2.2239999999999999e-01   2.7858999999999998e+00   6.0690000000000000e-01   1.2509999999999999e-01   2.3000000000000001e-01
  -6.1719999999999997e-01  -1.5390000000000001e-01   2.5740000000000002e-01   3.9140000000000003e-01  -6.6600000000000006e-02  -6.5799999999999997e-02   1.3095000000000001e+00   2.2200000000000001e-02   3.4824000000000002e+00   4.7199999999999998e-01   9.6199999999999994e-02   2.4329999999999999e-01
  -3.5270000000000001e-01  -1.0990000000000000e-01   8.5800000000000001e-02   4.9650000000000000e-01  -9.5200000000000007e-02  -7.8899999999999998e-02   1.3983000000000001e+00   2.6679999999999998e-01   2.6989000000000001e+00   5.4910000000000003e-01   1.1550000000000001e-01   2.9640000000000000e-01
  -3.3060000000000000e-01   1.5390000000000001e-01  -6.0050000000000003e-01   2.6729999999999998e-01  -3.8100000000000002e-02  -3.0700000000000002e-02   1.4205000000000001e+00   2.2239999999999999e-01   2.9600000000000000e+00   5.2980000000000005e-01   9.6199999999999994e-02   2.5659999999999999e-01
  -3.3060000000000000e-01  -4.3999999999999997e-02  -6.0050000000000003e-01   3.5330000000000000e-01   9.4999999999999998e-03  -6.1400000000000003e-02   1.2650999999999999e+00   3.1130000000000002e-01   2.6118000000000001e+00   4.9130000000000001e-01   1.7319999999999999e-01   2.7870000000000000e-01
  -2.4249999999999999e-01  -6.6000000000000003e-02  -3.4310000000000002e-01   3.8190000000000002e-01  -9.5200000000000007e-02  -3.0700000000000002e-02   1.2873000000000001e+00   1.1119999999999999e-01   2.3506000000000000e+00   5.5869999999999997e-01   1.6360000000000000e-01   2.5659999999999999e-01
  -3.3060000000000000e-01  -4.3999999999999997e-02   1.7160000000000000e-01   4.8690000000000000e-01  -7.6100000000000001e-02  -6.1400000000000003e-02   1.2206999999999999e+00   2.4460000000000001e-01   2.2635999999999998e+00   5.2980000000000005e-01   1.9239999999999999e-01   2.1679999999999999e-01
  -3.0859999999999999e-01  -1.7590000000000000e-01   1.2010000000000001e+00   2.6729999999999998e-01  -9.4999999999999998e-03  -1.1840000000000001e-01   1.2873000000000001e+00   3.1130000000000002e-01   3.5695000000000001e+00   4.8159999999999997e-01   1.6360000000000000e-01   2.5659999999999999e-01
  -3.5270000000000001e-01   1.5390000000000001e-01  -6.0050000000000003e-01   4.9650000000000000e-01  -1.1420000000000000e-01  -7.0199999999999999e-02   1.2428999999999999e+00   1.5559999999999999e-01   2.8730000000000002e+00   4.6239999999999998e-01   1.6360000000000000e-01   2.2120000000000001e-01
  -5.0700000000000001e-01   2.1999999999999999e-02  -6.8630000000000002e-01   4.3919999999999998e-01  -1.4269999999999999e-01  -2.1899999999999999e-02   1.2206999999999999e+00   1.5559999999999999e-01   2.3506000000000000e+00   4.5269999999999999e-01   1.1550000000000001e-01   2.4329999999999999e-01
  -3.7469999999999998e-01  -1.7590000000000000e-01   0.0000000000000000e+00   4.5829999999999999e-01  -1.4269999999999999e-01  -3.9500000000000000e-02   1.3539000000000001e+00   2.2200000000000001e-02   3.3953000000000002e+00   5.3939999999999999e-01   1.9239999999999999e-01   2.2559999999999999e-01
  -4.1880000000000001e-01   1.3189999999999999e-01  -2.5740000000000002e-01   3.6280000000000001e-01  -6.6600000000000006e-02  -7.4499999999999997e-02   1.1762999999999999e+00   2.8910000000000002e-01   1.9153000000000000e+00   4.7199999999999998e-01   1.9199999999999998e-02   2.5659999999999999e-01
  -4.1880000000000001e-01   0.0000000000000000e+00  -1.0294000000000001e+00   4.8690000000000000e-01  -1.9000000000000000e-02  -3.0700000000000002e-02   1.2428999999999999e+00   2.2239999999999999e-01   3.4824000000000002e+00   5.4910000000000003e-01   1.0580000000000001e-01   2.6540000000000002e-01
  -3.5270000000000001e-01   0.0000000000000000e+00  -8.5800000000000001e-02   4.3919999999999998e-01  -1.1420000000000000e-01  -1.3200000000000000e-02   1.1762999999999999e+00   1.1119999999999999e-01   3.2212000000000001e+00   5.2020000000000000e-01   1.0580000000000001e-01   2.6540000000000002e-01
  -1.7630000000000001e-01  -1.7590000000000000e-01  -8.5800000000000001e-02   2.8639999999999999e-01  -8.5599999999999996e-02  -3.5099999999999999e-02   1.1984999999999999e+00   1.7790000000000000e-01   2.9600000000000000e+00   4.7199999999999998e-01   1.3469999999999999e-01   2.9189999999999999e-01
  -2.6450000000000001e-01  -8.7900000000000006e-02   0.0000000000000000e+00   4.2009999999999997e-01  -3.8100000000000002e-02  -3.5099999999999999e-02   1.2873000000000001e+00   8.8900000000000007e-02   3.1341999999999999e+00   4.5269999999999999e-01   2.8899999999999999e-02   2.6979999999999998e-01
  -4.4080000000000003e-01  -4.3999999999999997e-02  -8.5800000000000001e-02   3.5330000000000000e-01  -1.0470000000000000e-01  -3.5099999999999999e-02   1.2650999999999999e+00   2.0010000000000000e-01   3.0470999999999999e+00   4.9130000000000001e-01   1.8279999999999999e-01   2.7870000000000000e-01
  -4.4080000000000003e-01  -3.2979999999999998e-01   3.4310000000000002e-01   3.8190000000000002e-01  -7.6100000000000001e-02  -7.8899999999999998e-02   1.2650999999999999e+00   2.0010000000000000e-01   2.2635999999999998e+00   5.2980000000000005e-01   1.2509999999999999e-01   2.6979999999999998e-01
  -2.2040000000000001e-01  -2.6379999999999998e-01  -8.5800000000000001e-02   5.6330000000000002e-01  -3.8100000000000002e-02  -2.6300000000000000e-02   1.2650999999999999e+00   2.6679999999999998e-01   2.6118000000000001e+00   5.3939999999999999e-01   1.7319999999999999e-01   2.4329999999999999e-01
  -3.5270000000000001e-01  -1.7590000000000000e-01   2.5740000000000002e-01   4.7739999999999999e-01  -7.6100000000000001e-02  -6.5799999999999997e-02   1.2650999999999999e+00   3.3350000000000002e-01   3.2212000000000001e+00   5.4910000000000003e-01   1.0580000000000001e-01   2.4329999999999999e-01
  -4.8490000000000000e-01   1.5390000000000001e-01  -2.5740000000000002e-01   3.9140000000000003e-01  -1.4269999999999999e-01  -1.7500000000000002e-02   1.1762999999999999e+00   3.1130000000000002e-01   2.7858999999999998e+00   5.0090000000000001e-01   2.5019999999999998e-01   2.6100000000000001e-01
  -2.4249999999999999e-01   0.0000000000000000e+00   0.0000000000000000e+00   4.3919999999999998e-01  -1.3320000000000001e-01  -1.3200000000000000e-02   1.1984999999999999e+00   2.0010000000000000e-01   2.7858999999999998e+00   5.4910000000000003e-01   1.3469999999999999e-01   2.5209999999999999e-01
  -4.4080000000000003e-01  -3.0780000000000002e-01   1.7160000000000000e-01   4.3919999999999998e-01  -1.9980000000000001e-01  -6.5799999999999997e-02   1.3761000000000001e+00   2.2239999999999999e-01   2.8730000000000002e+00   4.7199999999999998e-01   1.9239999999999999e-01   2.4329999999999999e-01
  -5.5110000000000003e-01  -8.7900000000000006e-02  -8.5800000000000001e-02   2.7689999999999998e-01  -7.6100000000000001e-02  -1.3589999999999999e-01   1.1762999999999999e+00   2.0010000000000000e-01   3.0470999999999999e+00   4.5269999999999999e-01   8.6599999999999996e-02   2.4770000000000000e-01
  -2.2040000000000001e-01  -2.8580000000000000e-01  -8.5800000000000001e-02   2.8639999999999999e-01  -1.1420000000000000e-01  -5.7000000000000002e-02   1.5093000000000001e+00  -2.2200000000000001e-02   2.2635999999999998e+00   5.2020000000000000e-01   1.7319999999999999e-01   2.7870000000000000e-01
  -3.0859999999999999e-01   1.3189999999999999e-01  -7.7210000000000001e-01   5.0600000000000001e-01  -8.5599999999999996e-02  -4.8200000000000000e-02   1.3983000000000001e+00   3.1130000000000002e-01   2.7858999999999998e+00   5.1049999999999995e-01   9.5999999999999992e-03   3.1409999999999999e-01
  -3.9679999999999999e-01  -4.3999999999999997e-02   0.0000000000000000e+00   4.2959999999999998e-01  -1.0470000000000000e-01  -6.1400000000000003e-02   1.3983000000000001e+00   3.3350000000000002e-01   1.6540999999999999e+00   5.4910000000000003e-01   2.0210000000000000e-01   2.4770000000000000e-01
  -3.5270000000000001e-01  -1.0990000000000000e-01   2.5740000000000002e-01   3.7240000000000001e-01  -9.5200000000000007e-02  -4.4000000000000003e-03   1.3095000000000001e+00   1.3339999999999999e-01   3.1341999999999999e+00   5.2980000000000005e-01   9.6199999999999994e-02   2.3000000000000001e-01
  -2.6450000000000001e-01   0.0000000000000000e+00  -7.7210000000000001e-01   4.7739999999999999e-01  -7.6100000000000001e-02  -7.8899999999999998e-02   1.4427000000000001e+00   2.2239999999999999e-01   2.4377000000000000e+00   5.3939999999999999e-01   1.7319999999999999e-01   2.3890000000000000e-01
  -3.0859999999999999e-01   2.1980000000000000e-01   8.5800000000000001e-02   5.0600000000000001e-01  -8.5599999999999996e-02  -9.2100000000000001e-02   1.1762999999999999e+00   2.0010000000000000e-01   3.2212000000000001e+00   5.2980000000000005e-01   1.4430000000000001e-01   2.4770000000000000e-01
  -5.0700000000000001e-01  -1.9789999999999999e-01   4.2890000000000000e-01   4.2959999999999998e-01  -6.6600000000000006e-02  -3.9500000000000000e-02   1.2873000000000001e+00   8.8900000000000007e-02   3.3083000000000000e+00   5.2020000000000000e-01   1.9239999999999999e-01   2.7870000000000000e-01
  -5.9509999999999996e-01  -4.3999999999999997e-02  -5.1470000000000005e-01   5.4420000000000002e-01  -8.5599999999999996e-02  -4.4000000000000003e-03   1.3539000000000001e+00   1.1119999999999999e-01   3.8306000000000000e+00   5.2020000000000000e-01   1.6360000000000000e-01   2.4770000000000000e-01
  -1.3230000000000000e-01  -1.7590000000000000e-01   5.1470000000000005e-01   4.0100000000000002e-01   2.8500000000000001e-02  -4.3900000000000002e-02   1.1984999999999999e+00   1.1119999999999999e-01   2.6989000000000001e+00   4.9130000000000001e-01   1.5400000000000000e-01   2.8749999999999998e-01
  -5.0700000000000001e-01  -6.6000000000000003e-02  -1.1152000000000000e+00   4.2009999999999997e-01  -1.5229999999999999e-01  -1.7500000000000002e-02   1.1540999999999999e+00   2.2239999999999999e-01   3.3083000000000000e+00   4.1420000000000001e-01   1.1550000000000001e-01   2.9189999999999999e-01
  -4.1880000000000001e-01  -4.3999999999999997e-02  -4.2890000000000000e-01   4.2009999999999997e-01  -1.9980000000000001e-01   0.0000000000000000e+00   1.3761000000000001e+00   2.4460000000000001e-01   2.5247000000000002e+00   5.2980000000000005e-01   2.1170000000000000e-01   2.6540000000000002e-01
  -1.3230000000000000e-01   2.1999999999999999e-02   8.5800000000000001e-02   3.7240000000000001e-01  -1.5229999999999999e-01  -3.0700000000000002e-02   1.2428999999999999e+00   5.1139999999999997e-01   2.5247000000000002e+00   5.3939999999999999e-01   1.4430000000000001e-01   2.6979999999999998e-01
  -5.2900000000000003e-01  -1.7590000000000000e-01   8.5800000000000001e-02   4.1049999999999998e-01  -1.8079999999999999e-01  -3.9500000000000000e-02   1.2650999999999999e+00   2.2239999999999999e-01   2.9600000000000000e+00   5.1049999999999995e-01   1.1550000000000001e-01   2.1679999999999999e-01
  -3.3060000000000000e-01  -2.6379999999999998e-01   0.0000000000000000e+00   4.4869999999999999e-01  -1.3320000000000001e-01  -3.9500000000000000e-02   1.2873000000000001e+00   8.8900000000000007e-02   2.7858999999999998e+00   4.3350000000000000e-01   2.3089999999999999e-01   2.8310000000000002e-01
  -3.9679999999999999e-01  -2.1999999999999999e-02  -1.7160000000000000e-01   4.9650000000000000e-01  -1.1420000000000000e-01  -9.2100000000000001e-02   1.1762999999999999e+00   2.4460000000000001e-01   2.6118000000000001e+00   5.0090000000000001e-01   1.1550000000000001e-01   2.5209999999999999e-01
  -3.9679999999999999e-01  -1.5390000000000001e-01  -5.1470000000000005e-01   3.7240000000000001e-01  -9.5200000000000007e-02  -7.8899999999999998e-02   1.2428999999999999e+00   1.7790000000000000e-01   3.7435999999999998e+00   4.2380000000000001e-01   1.9239999999999999e-01   2.4329999999999999e-01
  -2.8649999999999998e-01   8.7900000000000006e-02   1.7160000000000000e-01   3.8190000000000002e-01  -8.5599999999999996e-02  -1.7500000000000002e-02   1.3095000000000001e+00   2.4460000000000001e-01   2.6989000000000001e+00   5.4910000000000003e-01   1.3469999999999999e-01   2.3440000000000000e-01
  -1.9839999999999999e-01   1.7590000000000000e-01   6.0050000000000003e-01   4.4869999999999999e-01  -1.0470000000000000e-01  -3.9500000000000000e-02   1.1984999999999999e+00   2.4460000000000001e-01   2.5247000000000002e+00   5.3939999999999999e-01   7.6999999999999999e-02   2.8749999999999998e-01
  -5.7310000000000005e-01   2.1999999999999999e-02  -6.8630000000000002e-01   5.0600000000000001e-01  -1.5229999999999999e-01  -8.8000000000000005e-03   1.3095000000000001e+00   2.2239999999999999e-01   2.6989000000000001e+00   4.8159999999999997e-01   1.0580000000000001e-01   2.7870000000000000e-01
  -3.7469999999999998e-01  -1.5390000000000001e-01  -2.5740000000000002e-01   3.4370000000000001e-01  -5.7099999999999998e-02  -3.0700000000000002e-02   1.4205000000000001e+00   2.8910000000000002e-01   3.2212000000000001e+00   4.9130000000000001e-01   1.2509999999999999e-01   2.4329999999999999e-01
  -2.8649999999999998e-01   2.1999999999999999e-02   8.5800000000000001e-02   4.4869999999999999e-01  -1.2370000000000000e-01  -7.0199999999999999e-02   1.4427000000000001e+00   2.0010000000000000e-01   3.0470999999999999e+00   5.3939999999999999e-01   6.7400000000000002e-02   2.7429999999999999e-01
  -3.7469999999999998e-01  -1.3189999999999999e-01  -1.7160000000000000e-01   4.2009999999999997e-01  -1.4269999999999999e-01  -1.7500000000000002e-02   1.2206999999999999e+00   1.7790000000000000e-01   2.3506000000000000e+00   5.6830000000000003e-01   1.6360000000000000e-01   2.9640000000000000e-01
  -5.5110000000000003e-01   1.3189999999999999e-01  -8.5780000000000001e-01   4.8690000000000000e-01  -9.5200000000000007e-02  -1.3200000000000000e-02   1.3095000000000001e+00   2.6679999999999998e-01   3.3083000000000000e+00   5.8760000000000001e-01   2.0210000000000000e-01   2.1229999999999999e-01
  -3.5270000000000001e-01  -8.7900000000000006e-02   2.5740000000000002e-01   4.0100000000000002e-01  -9.5200000000000007e-02  -6.5799999999999997e-02   1.2650999999999999e+00   2.0010000000000000e-01   2.0893999999999999e+00   5.5869999999999997e-01   2.0210000000000000e-01   2.3000000000000001e-01
  -1.9839999999999999e-01   8.7900000000000006e-02   0.0000000000000000e+00   4.0100000000000002e-01  -1.0470000000000000e-01  -2.1899999999999999e-02   1.4649000000000001e+00   2.4460000000000001e-01   3.0470999999999999e+00   4.8159999999999997e-01   2.0210000000000000e-01   2.4770000000000000e-01
  -3.7469999999999998e-01  -8.7900000000000006e-02  -1.7160000000000000e-01   4.3919999999999998e-01  -1.1420000000000000e-01  -1.3589999999999999e-01   1.4205000000000001e+00   6.6699999999999995e-02   2.9600000000000000e+00   5.9719999999999995e-01   1.1550000000000001e-01   2.5659999999999999e-01
  -2.2040000000000001e-01   2.1999999999999999e-02   7.7210000000000001e-01   5.1559999999999995e-01  -6.6600000000000006e-02  -5.7000000000000002e-02   1.1318999999999999e+00   3.1130000000000002e-01   2.2635999999999998e+00   5.2980000000000005e-01   1.0580000000000001e-01   2.7429999999999999e-01
  -5.7310000000000005e-01   2.1999999999999999e-02  -8.5800000000000001e-02   3.1509999999999999e-01  -3.8100000000000002e-02  -1.7500000000000002e-02   1.3095000000000001e+00   2.0010000000000000e-01   3.2212000000000001e+00   5.2980000000000005e-01   9.6199999999999994e-02   2.8310000000000002e-01
  -3.5270000000000001e-01  -1.9789999999999999e-01  -1.7160000000000000e-01   4.5829999999999999e-01  -1.9000000000000000e-02  -3.9500000000000000e-02   1.4427000000000001e+00   2.4460000000000001e-01   2.7858999999999998e+00   5.1049999999999995e-01   5.7700000000000001e-02   2.4770000000000000e-01
  -3.3060000000000000e-01  -1.0990000000000000e-01   6.8630000000000002e-01   3.2460000000000000e-01  -1.8079999999999999e-01  -5.7000000000000002e-02   1.0653999999999999e+00   3.7800000000000000e-01   2.5247000000000002e+00   4.7199999999999998e-01   1.8279999999999999e-01   2.6540000000000002e-01
  -2.4249999999999999e-01   1.0990000000000000e-01  -6.0050000000000003e-01   2.8639999999999999e-01  -1.3320000000000001e-01  -6.1400000000000003e-02   1.2428999999999999e+00   2.8910000000000002e-01   2.6118000000000001e+00   4.8159999999999997e-01   2.0210000000000000e-01   2.8310000000000002e-01
  -2.2040000000000001e-01  -2.6379999999999998e-01  -3.4310000000000002e-01   4.2009999999999997e-01  -1.4269999999999999e-01  -2.6300000000000000e-02   1.1984999999999999e+00   4.0020000000000000e-01   2.4377000000000000e+00   4.2380000000000001e-01   1.8279999999999999e-01   2.2559999999999999e-01
  -4.8490000000000000e-01  -4.3999999999999997e-02  -1.7160000000000000e-01   4.5829999999999999e-01  -9.5200000000000007e-02  -4.3900000000000002e-02   1.3539000000000001e+00   3.1130000000000002e-01   1.9153000000000000e+00   6.0690000000000000e-01   2.6939999999999997e-01   2.2559999999999999e-01
  -3.5270000000000001e-01   4.3999999999999997e-02   3.4310000000000002e-01   4.4869999999999999e-01  -5.7099999999999998e-02   2.1899999999999999e-02   1.3539000000000001e+00   2.4460000000000001e-01   1.7412000000000001e+00   4.1420000000000001e-01   1.3469999999999999e-01   2.3890000000000000e-01
  -3.5270000000000001e-01   2.1999999999999999e-02  -4.2890000000000000e-01   4.2009999999999997e-01  -5.7099999999999998e-02  -7.0199999999999999e-02   1.1762999999999999e+00   2.0010000000000000e-01   2.7858999999999998e+00   5.2020000000000000e-01   1.0580000000000001e-01   2.2120000000000001e-01
  -1.7630000000000001e-01   0.0000000000000000e+00  -2.5740000000000002e-01   4.7739999999999999e-01  -1.3320000000000001e-01  -2.1899999999999999e-02   1.2873000000000001e+00   3.3350000000000002e-01   2.6989000000000001e+00   5.1049999999999995e-01   7.6999999999999999e-02   2.7870000000000000e-01
  -3.3060000000000000e-01  -1.3189999999999999e-01   4.2890000000000000e-01   3.9140000000000003e-01  -1.4269999999999999e-01  -4.8200000000000000e-02   1.1096999999999999e+00   3.7800000000000000e-01   2.7858999999999998e+00   5.4910000000000003e-01   9.6199999999999994e-02   2.5209999999999999e-01
  -3.3060000000000000e-01   1.0990000000000000e-01   6.8630000000000002e-01   4.3919999999999998e-01  -1.1420000000000000e-01  -9.6500000000000002e-02   1.1096999999999999e+00   2.4460000000000001e-01   3.0470999999999999e+00   5.0090000000000001e-01   1.6360000000000000e-01   2.7429999999999999e-01
  -4.1880000000000001e-01   2.1999999999999999e-02  -2.5740000000000002e-01   4.8690000000000000e-01  -1.0470000000000000e-01  -5.7000000000000002e-02   1.3095000000000001e+00   3.3350000000000002e-01   2.1764999999999999e+00   4.5269999999999999e-01   3.8500000000000000e-02   2.4329999999999999e-01
  -5.0700000000000001e-01  -2.8580000000000000e-01  -1.7160000000000000e-01   4.0100000000000002e-01  -1.9980000000000001e-01  -3.5099999999999999e-02   1.3095000000000001e+00   8.8900000000000007e-02   3.2212000000000001e+00   5.3939999999999999e-01   8.6599999999999996e-02   2.4329999999999999e-01
  -6.1719999999999997e-01   4.3999999999999997e-02   1.7160000000000000e-01   3.4370000000000001e-01  -1.2370000000000000e-01  -1.7500000000000002e-02   1.3539000000000001e+00   1.3339999999999999e-01   2.3506000000000000e+00   4.6239999999999998e-01   8.6599999999999996e-02   2.6979999999999998e-01
  -2.8649999999999998e-01   4.3999999999999997e-02  -2.5740000000000002e-01   4.8690000000000000e-01  -1.3320000000000001e-01  -6.1400000000000003e-02   1.2650999999999999e+00   2.2239999999999999e-01   2.9600000000000000e+00   5.9719999999999995e-01   1.2509999999999999e-01   2.5209999999999999e-01
  -4.4080000000000003e-01   1.0990000000000000e-01   3.4310000000000002e-01   4.2959999999999998e-01  -1.2370000000000000e-01  -6.1400000000000003e-02   1.3983000000000001e+00   1.7790000000000000e-01   2.5247000000000002e+00   4.2380000000000001e-01   8.6599999999999996e-02   2.3000000000000001e-01
  -3.3060000000000000e-01  -8.7900000000000006e-02   0.0000000000000000e+00   3.5330000000000000e-01  -1.2370000000000000e-01  -3.9500000000000000e-02   1.3095000000000001e+00  -6.6699999999999995e-02   3.2212000000000001e+00   5.7799999999999996e-01   2.1170000000000000e-01   2.2559999999999999e-01
  -3.7469999999999998e-01   1.3189999999999999e-01  -4.2890000000000000e-01   5.0600000000000001e-01  -9.5200000000000007e-02  -6.5799999999999997e-02   1.4205000000000001e+00   2.0010000000000000e-01   2.5247000000000002e+00   4.5269999999999999e-01   1.8279999999999999e-01   2.6540000000000002e-01
  -1.3230000000000000e-01  -1.3189999999999999e-01   0.0000000000000000e+00   4.3919999999999998e-01  -7.6100000000000001e-02  -7.8899999999999998e-02   1.3095000000000001e+00   2.0010000000000000e-01   2.1764999999999999e+00   4.8159999999999997e-01   8.6599999999999996e-02   2.6540000000000002e-01
  -3.3060000000000000e-01  -1.3189999999999999e-01   5.1470000000000005e-01   4.0100000000000002e-01  -4.7600000000000003e-02  -1.1400000000000000e-01   1.2873000000000001e+00   3.3350000000000002e-01   1.8283000000000000e+00   5.2980000000000005e-01   8.6599999999999996e-02   2.3000000000000001e-01
  -2.2040000000000001e-01   2.8580000000000000e-01   0.0000000000000000e+00   4.5829999999999999e-01  -1.2370000000000000e-01  -6.1400000000000003e-02   9.9880000000000002e-01   2.4460000000000001e-01   3.2212000000000001e+00   5.2020000000000000e-01   8.6599999999999996e-02   2.5209999999999999e-01
  -6.3919999999999999e-01   1.7590000000000000e-01  -8.5800000000000001e-02   5.0600000000000001e-01  -5.7099999999999998e-02  -3.9500000000000000e-02   1.3095000000000001e+00   2.4460000000000001e-01   2.6118000000000001e+00   5.5869999999999997e-01   1.7319999999999999e-01   2.4770000000000000e-01
  -2.6450000000000001e-01  -1.0990000000000000e-01  -6.8630000000000002e-01   4.2009999999999997e-01  -1.8079999999999999e-01   2.6300000000000000e-02   1.2650999999999999e+00   2.4460000000000001e-01   3.7435999999999998e+00   5.2020000000000000e-01   7.6999999999999999e-02   2.5209999999999999e-01
  -2.6450000000000001e-01  -6.6000000000000003e-02   0.0000000000000000e+00   3.1509999999999999e-01  -1.8079999999999999e-01  -4.8200000000000000e-02   1.1318999999999999e+00   2.2239999999999999e-01   1.9153000000000000e+00   4.0460000000000002e-01   2.1170000000000000e-01   2.0349999999999999e-01
  -3.5270000000000001e-01   0.0000000000000000e+00   8.5800000000000001e-02   3.9140000000000003e-01  -1.0470000000000000e-01  -5.7000000000000002e-02   1.3095000000000001e+00   1.5559999999999999e-01   3.1341999999999999e+00   5.2020000000000000e-01   2.3089999999999999e-01   2.7870000000000000e-01
  -2.8649999999999998e-01  -4.3999999999999997e-02   6.8630000000000002e-01   3.8190000000000002e-01  -1.5229999999999999e-01  -6.5799999999999997e-02   1.2428999999999999e+00   1.5559999999999999e-01   2.2635999999999998e+00   4.3350000000000000e-01   1.9239999999999999e-01   2.4329999999999999e-01
  -5.2900000000000003e-01   1.3189999999999999e-01   0.0000000000000000e+00   4.0100000000000002e-01  -1.1420000000000000e-01  -8.7700000000000000e-02   1.3095000000000001e+00   4.2249999999999999e-01   2.7858999999999998e+00   5.2020000000000000e-01   1.9239999999999999e-01   2.4770000000000000e-01
  -4.6289999999999998e-01  -4.3999999999999997e-02  -1.7160000000000000e-01   4.6779999999999999e-01   0.0000000000000000e+00  -4.3900000000000002e-02   1.4205000000000001e+00   3.1130000000000002e-01   2.4377000000000000e+00   5.5869999999999997e-01   8.6599999999999996e-02   2.8310000000000002e-01
  -1.9839999999999999e-01   8.7900000000000006e-02   8.5800000000000001e-02   5.1559999999999995e-01  -8.5599999999999996e-02  -7.8899999999999998e-02   1.2428999999999999e+00   1.5559999999999999e-01   3.0470999999999999e+00   5.2020000000000000e-01   1.4430000000000001e-01   2.6540000000000002e-01
  -2.8649999999999998e-01  -1.7590000000000000e-01  -8.5780000000000001e-01   3.3420000000000000e-01  -5.7099999999999998e-02  -2.1899999999999999e-02   1.3761000000000001e+00   1.1119999999999999e-01   3.0470999999999999e+00   5.2020000000000000e-01   1.1550000000000001e-01   2.6540000000000002e-01
  -5.7310000000000005e-01   1.7590000000000000e-01  -1.7160000000000000e-01   3.7240000000000001e-01  -1.3320000000000001e-01  -3.9500000000000000e-02   1.3317000000000001e+00   3.7800000000000000e-01   2.0893999999999999e+00   4.7199999999999998e-01   1.9199999999999998e-02   2.5659999999999999e-01
  -3.0859999999999999e-01  -2.4179999999999999e-01   5.1470000000000005e-01   3.7240000000000001e-01  -1.2370000000000000e-01  -6.5799999999999997e-02   1.2206999999999999e+00   2.8910000000000002e-01   2.6118000000000001e+00   4.6239999999999998e-01   1.3469999999999999e-01   2.1229999999999999e-01
  -2.4249999999999999e-01   4.3999999999999997e-02  -1.7160000000000000e-01   4.1049999999999998e-01  -1.6180000000000000e-01  -3.9500000000000000e-02   1.2873000000000001e+00  -4.4499999999999998e-02   2.6118000000000001e+00   4.9130000000000001e-01   1.4430000000000001e-01   2.4770000000000000e-01
  -2.2040000000000001e-01   6.6000000000000003e-02  -8.5780000000000001e-01   4.8690000000000000e-01  -1.1420000000000000e-01  -2.1899999999999999e-02   1.4205000000000001e+00   1.7790000000000000e-01   2.8730000000000002e+00   4.8159999999999997e-01   8.6599999999999996e-02   2.5659999999999999e-01
  -2.4249999999999999e-01  -2.1999999999999999e-02  -1.7160000000000000e-01   3.8190000000000002e-01  -1.2370000000000000e-01  -3.0700000000000002e-02   1.3761000000000001e+00   1.5559999999999999e-01   2.4377000000000000e+00   5.0090000000000001e-01   1.5400000000000000e-01   2.7429999999999999e-01
