# Supplementary material for: Footwear and Foam Surface Alter Gait Initiation of Typical Subjects
Source: PLoS One. 2015 Aug 13;10(8):e0135821. doi: 10.1371/journal.pone.0135821 (PMC4536224; doi:10.1371/journal.pone.0135821)
Supplement: S1 Dataset — (ZIP) [file pone.0135821.s001.zip › 6_shod_av1_04.txt]

   1.5804200000000000e+01   2.3521999999999998e+00   2.8874820000000000e+02  -2.7305999999999999e+00   2.6948799999999999e+01  -1.8506000000000000e+00  -1.6268899999999999e+01  -1.8677999999999999e+00   3.5868799999999999e+02  -6.3673000000000002e+00  -4.3703299999999999e+01   1.5969000000000000e+00
   1.5715999999999999e+01   2.2863000000000002e+00   2.8746150000000000e+02  -2.6732999999999998e+00   2.6958400000000001e+01  -1.8944000000000001e+00  -1.5647399999999999e+01  -1.6677000000000000e+00   3.5903620000000001e+02  -6.1554000000000002e+00  -4.3905400000000000e+01   1.4863000000000000e+00
   1.5694000000000001e+01   2.1764000000000001e+00   2.8686099999999999e+02  -2.6637000000000000e+00   2.6806100000000001e+01  -1.8549000000000000e+00  -1.5558700000000000e+01  -6.8930000000000002e-01   3.5833980000000003e+02  -6.1167999999999996e+00  -4.3905400000000000e+01   1.4464999999999999e+00
   1.5649900000000001e+01   2.0445000000000002e+00   2.8660359999999997e+02  -2.7019000000000002e+00   2.6768000000000001e+01  -1.8549000000000000e+00  -1.6157900000000001e+01  -1.6677000000000000e+00   3.5842680000000001e+02  -6.2420000000000000e+00  -4.3789900000000003e+01   1.4597000000000000e+00
   1.5760100000000000e+01   2.3302999999999998e+00   2.8608890000000002e+02  -2.6827999999999999e+00   2.6691900000000000e+01  -1.8549000000000000e+00  -1.6535200000000000e+01  -1.7565999999999999e+00   3.5912329999999997e+02  -6.2998000000000003e+00  -4.3924599999999998e+01   1.5261000000000000e+00
   1.5539700000000000e+01   2.4841000000000002e+00   2.8428750000000002e+02  -2.5013999999999998e+00   2.6625299999999999e+01  -1.8725000000000001e+00  -1.5847200000000001e+01  -8.0049999999999999e-01   3.5947149999999999e+02  -6.2228000000000003e+00  -4.4001600000000003e+01   1.5217000000000001e+00
   1.5605800000000000e+01   2.3742000000000001e+00   2.8308650000000000e+02  -2.5110000000000001e+00   2.6558700000000002e+01  -1.9251000000000000e+00  -1.5913800000000000e+01  -1.5565000000000000e+00   3.5912329999999997e+02  -6.1843000000000004e+00  -4.4049700000000001e+01   1.4244000000000001e+00
   1.5319300000000000e+01   2.4182000000000001e+00   2.8154239999999999e+02  -2.5301000000000000e+00   2.6377900000000000e+01  -1.8899999999999999e+00  -1.6490800000000000e+01  -1.4676000000000000e+00   3.6095159999999998e+02  -6.2420000000000000e+00  -4.4107399999999998e+01   1.4597000000000000e+00
   1.5517700000000000e+01   2.3742000000000001e+00   2.8119920000000002e+02  -2.4060000000000001e+00   2.6263700000000000e+01  -1.9162999999999999e+00  -1.6291100000000000e+01  -1.3341000000000001e+00   3.6138690000000003e+02  -6.1456999999999997e+00  -4.4097799999999999e+01   1.5217000000000001e+00
   1.5363400000000000e+01   2.4401999999999999e+00   2.7999829999999997e+02  -2.4251000000000000e+00   2.6149500000000000e+01  -1.9251000000000000e+00  -1.6224499999999999e+01  -1.5120000000000000e+00   3.6182220000000001e+02  -6.2228000000000003e+00  -4.4319099999999999e+01   1.5084000000000000e+00
   1.5363400000000000e+01   2.7260000000000000e+00   2.7879730000000001e+02  -2.3008999999999999e+00   2.5806899999999999e+01  -1.9251000000000000e+00  -1.6424299999999999e+01  -1.5787000000000000e+00   3.6173509999999999e+02  -6.3287000000000004e+00  -4.4405700000000003e+01   1.5084000000000000e+00
   1.5054800000000000e+01   2.8359000000000001e+00   2.7648110000000003e+02  -2.1673000000000000e+00   2.5864000000000001e+01  -1.9953000000000001e+00  -1.6646200000000000e+01  -1.2452000000000001e+00   3.6391160000000002e+02  -6.3094999999999999e+00  -4.4386499999999998e+01   1.4288000000000001e+00
   1.4944599999999999e+01   2.9018000000000002e+00   2.7519439999999997e+02  -2.2627000000000002e+00   2.5730799999999999e+01  -2.0040000000000000e+00  -1.6890300000000000e+01  -1.7565999999999999e+00   3.6391160000000002e+02  -6.2998000000000003e+00  -4.4434600000000003e+01   1.4774000000000000e+00
   1.4878399999999999e+01   2.9897999999999998e+00   2.7253510000000000e+02  -2.1194999999999999e+00   2.5492899999999999e+01  -2.0171999999999999e+00  -1.6668399999999998e+01  -1.5565000000000000e+00   3.6530459999999999e+02  -6.4154000000000000e+00  -4.4780999999999999e+01   1.4641999999999999e+00
   1.4790300000000000e+01   3.0118000000000000e+00   2.7039049999999997e+02  -2.0527000000000002e+00   2.5340699999999998e+01  -2.0127999999999999e+00  -1.6668399999999998e+01  -1.3341000000000001e+00   3.6661050000000000e+02  -6.4250999999999996e+00  -4.4877200000000002e+01   1.4464999999999999e+00
   1.4613899999999999e+01   3.2536000000000000e+00   2.6764540000000000e+02  -1.9954000000000001e+00   2.5074200000000001e+01  -2.1181000000000001e+00  -1.7334199999999999e+01  -1.8232999999999999e+00   3.6817759999999998e+02  -6.6177000000000001e+00  -4.4992699999999999e+01   1.4111000000000000e+00
   1.4547800000000001e+01   3.1436999999999999e+00   2.6524349999999998e+02  -1.9095000000000000e+00   2.4703099999999999e+01  -2.0653999999999999e+00  -1.7556200000000000e+01  -1.7343999999999999e+00   3.7000580000000002e+02  -6.7526000000000002e+00  -4.5252499999999998e+01   1.4198999999999999e+00
   1.4106999999999999e+01   2.7919000000000000e+00   2.6215519999999998e+02  -1.9380999999999999e+00   2.4560400000000001e+01  -2.0741999999999998e+00  -1.7844700000000000e+01  -1.3341000000000001e+00   3.7226940000000002e+02  -6.8103999999999996e+00  -4.5618099999999998e+01   1.4198999999999999e+00
   1.3908600000000000e+01   3.4954000000000001e+00   2.5872390000000001e+02  -1.8808000000000000e+00   2.4246400000000001e+01  -2.0874000000000001e+00  -1.7911300000000001e+01  -1.6232000000000000e+00   3.7322710000000001e+02  -6.8585000000000003e+00  -4.5752800000000001e+01   1.4021999999999999e+00
   1.3291399999999999e+01   3.2315999999999998e+00   2.5640769999999998e+02  -1.8617999999999999e+00   2.3989400000000000e+01  -2.1444000000000001e+00  -1.8310800000000000e+01  -1.7121000000000000e+00   3.7575180000000000e+02  -6.9356000000000000e+00  -4.5935600000000001e+01   1.3403000000000000e+00
   1.2982799999999999e+01   3.2755999999999998e+00   2.5280480000000000e+02  -1.9190000000000000e+00   2.3703900000000001e+01  -2.1137000000000001e+00  -1.8799099999999999e+01  -1.7343999999999999e+00   3.7810239999999999e+02  -7.0511999999999997e+00  -4.6156900000000000e+01   1.2650999999999999e+00
   1.2806500000000000e+01   3.1217000000000001e+00   2.4851560000000001e+02  -1.8236000000000001e+00   2.3342300000000002e+01  -2.1267999999999998e+00  -1.8843499999999999e+01  -1.8677999999999999e+00   3.7975659999999999e+02  -7.0896999999999997e+00  -4.6368600000000001e+01   1.2341000000000000e+00
   1.2630100000000001e+01   3.1656000000000000e+00   2.4568480000000000e+02  -1.8427000000000000e+00   2.3009300000000000e+01  -2.0830000000000002e+00  -1.9353999999999999e+01  -1.5120000000000000e+00   3.8193310000000002e+02  -7.2824000000000000e+00  -4.6657299999999999e+01   1.1899000000000000e+00
   1.2145200000000001e+01   2.7698999999999998e+00   2.4251079999999999e+02  -1.8808000000000000e+00   2.2771400000000000e+01  -2.0434999999999999e+00  -2.0019800000000000e+01  -1.5120000000000000e+00   3.8471899999999999e+02  -7.3883000000000001e+00  -4.6917099999999998e+01   1.1191000000000000e+00
   1.1814600000000000e+01   3.0118000000000000e+00   2.3822160000000000e+02  -1.8904000000000001e+00   2.2466899999999999e+01  -2.0390999999999999e+00  -2.0841000000000001e+01  -1.8010999999999999e+00   3.8802730000000003e+02  -7.6387999999999998e+00  -4.7378900000000002e+01   1.1368000000000000e+00
   1.1638199999999999e+01   2.7919000000000000e+00   2.3521910000000000e+02  -2.0049999999999999e+00   2.2124300000000002e+01  -2.0259999999999998e+00  -2.1262799999999999e+01  -1.4676000000000000e+00   3.9098730000000000e+02  -7.7061999999999999e+00  -4.7638700000000000e+01   1.0882000000000001e+00
   1.1065099999999999e+01   2.3961999999999999e+00   2.3084420000000000e+02  -2.0813000000000001e+00   2.1905500000000000e+01  -2.0478999999999998e+00  -2.1972999999999999e+01  -1.2897000000000001e+00   3.9342500000000001e+02  -7.9278000000000004e+00  -4.8004399999999997e+01   1.0085999999999999e+00
   1.0756600000000001e+01   2.1983999999999999e+00   2.2767019999999999e+02  -2.2818000000000001e+00   2.1648499999999999e+01  -1.9645999999999999e+00  -2.3016200000000001e+01  -1.3564000000000001e+00   3.9682040000000001e+02  -8.1590000000000007e+00  -4.8216000000000001e+01   9.0239999999999998e-01
   1.0492100000000001e+01   1.9346000000000001e+00   2.2441040000000001e+02  -2.4251000000000000e+00   2.1324999999999999e+01  -1.9997000000000000e+00  -2.4059300000000000e+01  -1.6010000000000000e+00   3.9969340000000000e+02  -8.2649000000000008e+00  -4.8475800000000000e+01   8.4489999999999998e-01
   1.0117300000000000e+01   2.0225000000000000e+00   2.2192269999999999e+02  -2.6541999999999999e+00   2.1134699999999999e+01  -1.9032000000000000e+00  -2.4569800000000001e+01  -1.4231000000000000e+00   4.0195690000000002e+02  -8.5347000000000008e+00  -4.8793399999999998e+01   7.0330000000000004e-01
   1.0095300000000000e+01   1.7806999999999999e+00   2.1849130000000000e+02  -2.8641999999999999e+00   2.0896799999999999e+01  -1.9339000000000000e+00  -2.5257800000000000e+01  -1.6677000000000000e+00   4.0439460000000003e+02  -8.7272999999999996e+00  -4.9168599999999998e+01   6.2370000000000003e-01
   9.5883000000000003e+00   1.4289000000000001e+00   2.1514570000000001e+02  -2.9597000000000002e+00   2.0677900000000001e+01  -1.9032000000000000e+00  -2.6123400000000000e+01  -1.7121000000000000e+00   4.0857350000000002e+02  -8.9778000000000002e+00  -4.9351399999999998e+01   5.2200000000000002e-01
   9.4120000000000008e+00   1.4069000000000000e+00   2.1188589999999999e+02  -3.1507000000000001e+00   2.0487600000000000e+01  -1.9032000000000000e+00  -2.7277600000000000e+01  -1.8010999999999999e+00   4.1205590000000001e+02  -9.3823000000000008e+00  -4.9755600000000001e+01   3.4949999999999998e-01
   9.4339999999999993e+00   1.4289000000000001e+00   2.1034180000000001e+02  -3.2747999999999999e+00   2.0249700000000001e+01  -1.8418000000000001e+00  -2.8098800000000001e+01  -1.9567000000000001e+00   4.1562540000000001e+02  -9.6713000000000005e+00  -5.0150100000000002e+01   2.6100000000000001e-01
   9.1694999999999993e+00   1.0771999999999999e+00   2.0768250000000000e+02  -3.4847999999999999e+00   2.0116499999999998e+01  -1.8373999999999999e+00  -2.8853400000000001e+01  -2.4681999999999999e+00   4.1788889999999998e+02  -1.0162599999999999e+01  -5.0486800000000002e+01   7.9600000000000004e-02
   9.3018000000000001e+00   9.0129999999999999e-01   2.0442280000000000e+02  -3.6471000000000000e+00   1.9935700000000001e+01  -1.7760000000000000e+00  -3.0251700000000000e+01  -2.6015999999999999e+00   4.2171960000000001e+02  -1.0596100000000000e+01  -5.0823599999999999e+01  -5.7500000000000002e-02
   9.0152000000000001e+00   5.4959999999999998e-01   2.0124879999999999e+02  -3.9813000000000001e+00   1.9678699999999999e+01  -1.6752000000000000e+00  -3.1050699999999999e+01  -3.2686000000000002e+00   4.2502789999999999e+02  -1.1068099999999999e+01  -5.1218100000000000e+01  -2.0790000000000000e-01
   8.8829999999999991e+00   4.1770000000000002e-01   1.9970470000000000e+02  -4.1150000000000002e+00   1.9564599999999999e+01  -1.6839000000000000e+00  -3.1938500000000001e+01  -3.7578000000000000e+00   4.2790089999999998e+02  -1.1549700000000000e+01  -5.1535600000000002e+01  -4.0699999999999997e-01
   8.5083000000000002e+00   6.6000000000000003e-02   1.9670220000000000e+02  -4.4204999999999997e+00   1.9364699999999999e+01  -1.6181000000000001e+00  -3.2604399999999998e+01  -4.6028000000000002e+00   4.3207970000000000e+02  -1.2127700000000001e+01  -5.1843600000000002e+01  -6.1929999999999996e-01
   8.2878000000000007e+00  -2.6379999999999998e-01   1.9464340000000001e+02  -4.5731999999999999e+00   1.9107800000000001e+01  -1.5524000000000000e+00  -3.3314599999999999e+01  -5.2920999999999996e+00   4.3443040000000002e+02  -1.2753800000000000e+01  -5.2180300000000003e+01  -8.0950000000000000e-01
   7.9131000000000000e+00  -3.0780000000000002e-01   1.9215570000000000e+02  -4.9837999999999996e+00   1.9031700000000001e+01  -1.5347999999999999e+00  -3.3825099999999999e+01  -6.2260000000000000e+00   4.3765159999999997e+02  -1.3457000000000001e+01  -5.2392000000000003e+01  -1.0041000000000000e+00
   8.0013000000000005e+00  -4.6170000000000000e-01   1.8983949999999999e+02  -5.0220000000000002e+00   1.8946000000000002e+01  -1.5391999999999999e+00  -3.4601900000000001e+01  -7.1599000000000004e+00   4.4052460000000002e+02  -1.4160200000000000e+01  -5.2747999999999998e+01  -1.1855000000000000e+00
   7.5384000000000002e+00  -6.1550000000000005e-01   1.8889590000000001e+02  -5.4039000000000001e+00   1.8841400000000000e+01  -1.4734000000000000e+00  -3.5267800000000001e+01  -8.0715000000000003e+00   4.4418110000000001e+02  -1.4815200000000001e+01  -5.3171399999999998e+01  -1.3845000000000001e+00
   7.4501999999999997e+00  -3.9570000000000000e-01   1.8657970000000000e+02  -5.5853000000000002e+00   1.8727200000000000e+01  -1.4602999999999999e+00  -3.5645099999999999e+01  -8.6941000000000006e+00   4.4722820000000002e+02  -1.5470300000000000e+01  -5.3498500000000000e+01  -1.5482000000000000e+00
   7.1417000000000002e+00  -3.9570000000000000e-01   1.8512139999999999e+02  -5.6330000000000000e+00   1.8651000000000000e+01  -1.4910000000000001e+00  -3.6665999999999997e+01  -9.7392000000000003e+00   4.5001409999999998e+02  -1.6173500000000001e+01  -5.3844900000000003e+01  -1.7517000000000000e+00
   6.9653000000000000e+00  -3.9570000000000000e-01   1.8520720000000000e+02  -5.8811999999999998e+00   1.8527300000000000e+01  -1.4690000000000001e+00  -3.6954599999999999e+01  -1.0428500000000000e+01   4.5340949999999998e+02  -1.6847700000000000e+01  -5.4249099999999999e+01  -1.9198000000000000e+00
   6.8331000000000000e+00   2.1999999999999999e-02   1.8323419999999999e+02  -6.0913000000000004e+00   1.8574900000000000e+01  -1.5041000000000000e+00  -3.7620399999999997e+01  -1.1206799999999999e+01   4.5671780000000001e+02  -1.7541300000000000e+01  -5.4624299999999998e+01  -2.0348000000000002e+00
   6.5023999999999997e+00   2.1980000000000000e-01   1.8194739999999999e+02  -6.3109000000000002e+00   1.8470199999999998e+01  -1.5261000000000000e+00  -3.8064300000000003e+01  -1.1829400000000000e+01   4.5950369999999998e+02  -1.8283000000000001e+01  -5.4835999999999999e+01  -2.1587000000000001e+00
   6.3040000000000003e+00   7.4739999999999995e-01   1.8066069999999999e+02  -6.3013000000000003e+00   1.8375100000000000e+01  -1.5524000000000000e+00  -3.8597000000000001e+01  -1.2741000000000000e+01   4.6185430000000002e+02  -1.8957300000000000e+01  -5.5220900000000000e+01  -2.2913999999999999e+00
   5.9733999999999998e+00   1.0551999999999999e+00   1.7971700000000001e+02  -6.5018000000000002e+00   1.8308499999999999e+01  -1.5480000000000000e+00  -3.8619199999999999e+01  -1.3052300000000001e+01   4.6472730000000001e+02  -1.9564200000000000e+01  -5.5384500000000003e+01  -2.4108000000000001e+00
   5.7530000000000001e+00   1.2091000000000001e+00   1.7868760000000000e+02  -6.7595999999999998e+00   1.8270399999999999e+01  -1.6181000000000001e+00  -3.9040900000000001e+01  -1.3786099999999999e+01   4.6594619999999998e+02  -2.0026599999999998e+01  -5.5750100000000003e+01  -2.5611999999999999e+00
   5.9073000000000002e+00   1.8466000000000000e+00   1.7868760000000000e+02  -6.8933000000000000e+00   1.8222799999999999e+01  -1.6313000000000000e+00  -3.9307200000000002e+01  -1.4364200000000000e+01   4.6812270000000001e+02  -2.0537099999999999e+01  -5.5932899999999997e+01  -2.6585000000000001e+00
   5.4443999999999999e+00   1.8466000000000000e+00   1.7688620000000000e+02  -6.9504999999999999e+00   1.8165700000000001e+01  -1.7145999999999999e+00  -3.9884300000000003e+01  -1.4897900000000000e+01   4.6968970000000002e+02  -2.1086200000000002e+01  -5.6106099999999998e+01  -2.7425999999999999e+00
   5.4443999999999999e+00   2.0005000000000002e+00   1.7688620000000000e+02  -7.1891999999999996e+00   1.8108599999999999e+01  -1.6313000000000000e+00  -4.0017499999999998e+01  -1.5364800000000001e+01   4.7056029999999998e+02  -2.1596699999999998e+01  -5.6202300000000001e+01  -2.8664000000000001e+00
   4.9814999999999996e+00   1.9346000000000001e+00   1.7577099999999999e+02  -7.4470000000000001e+00   1.8203800000000001e+01  -1.6664000000000001e+00  -4.0439200000000000e+01  -1.5676100000000000e+01   4.7195330000000001e+02  -2.1924199999999999e+01  -5.6192700000000002e+01  -2.9504999999999999e+00
   5.1578999999999997e+00   1.9126000000000001e+00   1.7551360000000000e+02  -7.7333999999999996e+00   1.8346499999999999e+01  -1.6576000000000000e+00  -4.0572400000000002e+01  -1.6076400000000000e+01   4.7195330000000001e+02  -2.2299900000000001e+01  -5.6308199999999999e+01  -3.0522000000000000e+00
   4.9154000000000000e+00   1.8686000000000000e+00   1.7654300000000001e+02  -8.0007999999999999e+00   1.8337000000000000e+01  -1.6181000000000001e+00  -4.0971899999999998e+01  -1.6454400000000000e+01   4.7273689999999999e+02  -2.2723800000000001e+01  -5.6308199999999999e+01  -3.0566000000000000e+00
   5.0476000000000001e+00   1.7366999999999999e+00   1.7705770000000001e+02  -8.4017999999999997e+00   1.8403600000000001e+01  -1.5787000000000000e+00  -4.1193800000000003e+01  -1.6676700000000000e+01   4.7325920000000002e+02  -2.2916399999999999e+01  -5.6308199999999999e+01  -3.0743000000000000e+00
   5.0255999999999998e+00   1.5828000000000000e+00   1.7757239999999999e+02  -8.5927000000000007e+00   1.8527300000000000e+01  -1.4734000000000000e+00  -4.1260399999999997e+01  -1.7010300000000001e+01   4.7264980000000003e+02  -2.3157200000000000e+01  -5.6317799999999998e+01  -3.1627999999999998e+00
   5.0476000000000001e+00   1.1651000000000000e+00   1.7928809999999999e+02  -9.0986999999999991e+00   1.8574900000000000e+01  -1.4427000000000001e+00  -4.1149400000000000e+01  -1.7054800000000000e+01   4.7186630000000002e+02  -2.3407699999999998e+01  -5.6096499999999999e+01  -3.2557000000000000e+00
   5.2900999999999998e+00   8.5740000000000005e-01   1.8040330000000000e+02  -9.5283999999999995e+00   1.8698599999999999e+01  -1.3856999999999999e+00  -4.1326999999999998e+01  -1.7388300000000001e+01   4.7143099999999998e+02  -2.3812300000000000e+01  -5.5971400000000003e+01  -3.3264999999999998e+00
   5.5105000000000004e+00   3.7369999999999998e-01   1.8083220000000000e+02  -9.9580000000000002e+00   1.8974599999999999e+01  -1.2717000000000001e+00  -4.1593299999999999e+01  -1.7588400000000000e+01   4.6977679999999998e+02  -2.3947099999999999e+01  -5.5981000000000002e+01  -3.3132000000000001e+00
   5.6207000000000003e+00  -1.5390000000000001e-01   1.8340570000000000e+02  -1.0349399999999999e+01   1.9107800000000001e+01  -1.2191000000000001e+00  -4.1438000000000002e+01  -1.8166499999999999e+01   4.6873210000000000e+02  -2.4168700000000001e+01  -5.5779000000000003e+01  -3.3972000000000002e+00
   6.0835999999999997e+00  -5.9360000000000002e-01   1.8503559999999999e+02  -1.0779100000000000e+01   1.9279100000000000e+01  -1.0919000000000001e+00  -4.1593299999999999e+01  -1.8144300000000001e+01   4.6794850000000002e+02  -2.4380600000000001e+01  -5.5615400000000001e+01  -3.4281999999999999e+00
   6.2378999999999998e+00  -1.2531000000000001e+00   1.8795230000000001e+02  -1.1170500000000001e+01   1.9536000000000001e+01  -9.6909999999999996e-01  -4.1948399999999999e+01  -1.8566800000000001e+01   4.6690379999999999e+02  -2.4505800000000001e+01  -5.5442200000000000e+01  -3.4546999999999999e+00
   6.6566999999999998e+00  -1.3410000000000000e+00   1.8966790000000000e+02  -1.1590600000000000e+01   1.9812000000000001e+01  -9.0769999999999995e-01  -4.1793100000000003e+01  -1.8655700000000000e+01   4.6603320000000002e+02  -2.4553999999999998e+01  -5.5307499999999997e+01  -3.4901000000000000e+00
   6.7668999999999997e+00  -2.3083000000000000e+00   1.9258459999999999e+02  -1.2106199999999999e+01   2.0030799999999999e+01  -6.6220000000000001e-01  -4.1815300000000001e+01  -1.8655700000000000e+01   4.6490140000000002e+02  -2.4736999999999998e+01  -5.5105400000000003e+01  -3.5255000000000001e+00
   6.9211999999999998e+00  -3.0556999999999999e+00   1.9567280000000000e+02  -1.2602600000000001e+01   2.0192599999999999e+01  -6.0080000000000000e-01  -4.2037199999999999e+01  -1.9100400000000000e+01   4.6385669999999999e+02  -2.4843000000000000e+01  -5.4999600000000001e+01  -3.5167000000000002e+00
   7.3399999999999999e+00  -3.6273000000000000e+00   1.9807480000000001e+02  -1.3156400000000000e+01   2.0620799999999999e+01  -4.4729999999999998e-01  -4.2281399999999998e+01  -1.9434000000000001e+01   4.6202839999999998e+02  -2.5006699999999999e+01  -5.4941800000000001e+01  -3.5741999999999998e+00
   7.5605000000000002e+00  -4.7484999999999999e+00   2.0124879999999999e+02  -1.3853300000000001e+01   2.0906300000000002e+01  -3.3770000000000000e-01  -4.2414499999999997e+01  -1.9278300000000002e+01   4.6028719999999998e+02  -2.5016400000000001e+01  -5.4537700000000001e+01  -3.6095999999999999e+00
   7.7367999999999997e+00  -5.3419999999999996e+00   2.0399379999999999e+02  -1.4254300000000001e+01   2.1182300000000001e+01  -1.6230000000000000e-01  -4.2370100000000001e+01  -1.9834199999999999e+01   4.5889429999999999e+02  -2.5074200000000001e+01  -5.4345300000000002e+01  -3.5962999999999998e+00
   7.6927000000000003e+00  -6.1334000000000000e+00   2.0811150000000001e+02  -1.4636200000000001e+01   2.1620000000000001e+01  -2.1899999999999999e-02  -4.2458900000000000e+01  -2.0034300000000002e+01   4.5750130000000001e+02  -2.5305299999999999e+01  -5.4162500000000001e+01  -3.6802999999999999e+00
   7.8470000000000004e+00  -7.1006999999999998e+00   2.1102809999999999e+02  -1.5256800000000000e+01   2.2010100000000001e+01   5.7000000000000002e-02  -4.2414499999999997e+01  -2.0390100000000000e+01   4.5488950000000000e+02  -2.5372800000000002e+01  -5.3921900000000001e+01  -3.7467000000000001e+00
   8.0013000000000005e+00  -7.7161999999999997e+00   2.1445949999999999e+02  -1.5600500000000000e+01   2.2248000000000001e+01   2.0610000000000001e-01  -4.2414499999999997e+01  -2.0768100000000000e+01   4.5358359999999999e+02  -2.5430599999999998e+01  -5.3633200000000002e+01  -3.8218999999999999e+00
   8.1555999999999997e+00  -8.4417000000000009e+00   2.1900600000000000e+02  -1.6173400000000001e+01   2.2866599999999998e+01   2.8499999999999998e-01  -4.2148200000000003e+01  -2.1168299999999999e+01   4.5149419999999998e+02  -2.5478700000000000e+01  -5.3363799999999998e+01  -3.8086000000000002e+00
   8.2438000000000002e+00  -9.2990999999999993e+00   2.2312360000000001e+02  -1.6650800000000000e+01   2.3313800000000001e+01   4.7799999999999998e-01  -4.2214799999999997e+01  -2.1613099999999999e+01   4.4879530000000000e+02  -2.5469100000000001e+01  -5.3161799999999999e+01  -3.8483999999999998e+00
   8.6845999999999997e+00  -9.9146000000000001e+00   2.2741280000000000e+02  -1.7290400000000002e+01   2.3551700000000000e+01   5.5249999999999999e-01  -4.2103800000000000e+01  -2.2346800000000002e+01   4.4661880000000002e+02  -2.5401700000000002e+01  -5.2834600000000002e+01  -3.8927000000000000e+00
   8.7286999999999999e+00  -1.0618100000000000e+01   2.3195939999999999e+02  -1.7739200000000000e+01   2.4122599999999998e+01   6.5780000000000005e-01  -4.2237000000000002e+01  -2.2524699999999999e+01   4.4339760000000001e+02  -2.5430599999999998e+01  -5.2459400000000002e+01  -3.9192000000000000e+00
   8.8609000000000009e+00  -1.1519399999999999e+01   2.3633430000000001e+02  -1.8254700000000000e+01   2.4626999999999999e+01   8.1999999999999995e-01  -4.2148200000000003e+01  -2.3125100000000000e+01   4.4052460000000002e+02  -2.5498000000000001e+01  -5.2122599999999998e+01  -3.9944000000000002e+00
   8.9710999999999999e+00  -1.2222899999999999e+01   2.4139560000000000e+02  -1.8827600000000000e+01   2.5007600000000000e+01   9.5160000000000000e-01  -4.1748699999999999e+01  -2.3747699999999998e+01   4.3712920000000003e+02  -2.5372800000000002e+01  -5.1670400000000001e+01  -4.0297999999999998e+00
   9.2797000000000001e+00  -1.2860400000000000e+01   2.4611369999999999e+02  -1.9419499999999999e+01   2.5521500000000000e+01   1.0919000000000001e+00  -4.1637700000000002e+01  -2.4259100000000000e+01   4.3469150000000002e+02  -2.5286100000000001e+01  -5.1343200000000003e+01  -4.0872999999999999e+00
   9.4120000000000008e+00  -1.3783700000000000e+01   2.5117490000000001e+02  -1.9973299999999998e+01   2.5978200000000001e+01   1.1665000000000001e+00  -4.1593299999999999e+01  -2.4815000000000001e+01   4.3016440000000000e+02  -2.5286100000000001e+01  -5.0939100000000003e+01  -4.1935000000000002e+00
   9.9410000000000007e+00  -1.4685000000000000e+01   2.5606459999999998e+02  -2.0488800000000001e+01   2.6520600000000002e+01   1.3637999999999999e+00  -4.1438000000000002e+01  -2.5504300000000001e+01   4.2781380000000001e+02  -2.5074200000000001e+01  -5.0429099999999998e+01  -4.2641999999999998e+00
   1.0359800000000000e+01  -1.5388500000000001e+01   2.6275569999999999e+02  -2.1176200000000001e+01   2.6986899999999999e+01   1.4208000000000001e+00  -4.1260399999999997e+01  -2.6193600000000000e+01   4.2407020000000000e+02  -2.5045300000000001e+01  -5.0015400000000000e+01  -4.3350000000000000e+00
   1.0756600000000001e+01  -1.5960100000000001e+01   2.6755959999999999e+02  -2.1596299999999999e+01   2.7481700000000000e+01   1.6137999999999999e+00  -4.1082799999999999e+01  -2.7082999999999998e+01   4.1928190000000001e+02  -2.4736999999999998e+01  -4.9553500000000000e+01  -4.3437999999999999e+00
   1.1109200000000000e+01  -1.6751500000000000e+01   2.7304980000000000e+02  -2.2207400000000000e+01   2.7986100000000000e+01   1.7234000000000000e+00  -4.0905299999999997e+01  -2.7838999999999999e+01   4.1571240000000000e+02  -2.4534700000000001e+01  -4.8928100000000001e+01  -4.4146000000000001e+00
   1.1770500000000000e+01  -1.7433000000000000e+01   2.7836840000000001e+02  -2.2761099999999999e+01   2.8433299999999999e+01   1.8373999999999999e+00  -4.0572400000000002e+01  -2.8684000000000001e+01   4.1179469999999998e+02  -2.4274600000000000e+01  -4.8437300000000000e+01  -4.4809999999999999e+00
   1.2013000000000000e+01  -1.7894600000000001e+01   2.8334379999999999e+02  -2.3248000000000001e+01   2.8975700000000000e+01   1.9997000000000000e+00  -4.0372599999999998e+01  -2.9217700000000001e+01   4.0787700000000001e+02  -2.3956700000000001e+01  -4.7975499999999997e+01  -4.5030999999999999e+00
   1.2784400000000000e+01  -1.8510200000000001e+01   2.8900560000000002e+02  -2.3916399999999999e+01   2.9413399999999999e+01   1.9953000000000001e+00  -4.0061900000000001e+01  -2.9862500000000001e+01   4.0230520000000001e+02  -2.3629200000000001e+01  -4.7398200000000003e+01  -4.5606000000000000e+00
   1.3401600000000000e+01  -1.9257600000000000e+01   2.9603980000000001e+02  -2.4527400000000000e+01   3.0003399999999999e+01   2.1795000000000000e+00  -3.9995300000000000e+01  -3.0462900000000001e+01   3.9786509999999998e+02  -2.3205400000000001e+01  -4.6743899999999996e+01  -4.5827000000000000e+00
   1.3820399999999999e+01  -1.9829200000000000e+01   3.0230210000000000e+02  -2.5157499999999999e+01   3.0631499999999999e+01   2.3460999999999999e+00  -3.9595799999999997e+01  -3.1241099999999999e+01   3.9255439999999999e+02  -2.2646699999999999e+01  -4.6195399999999999e+01  -4.5960000000000001e+00
   1.4129000000000000e+01  -2.0576599999999999e+01   3.0873579999999998e+02  -2.5892700000000001e+01   3.1202400000000001e+01   2.4733000000000001e+00  -3.9418199999999999e+01  -3.2197200000000002e+01   3.8759199999999998e+02  -2.2039800000000000e+01  -4.5493000000000002e+01  -4.5561999999999996e+00
   1.4878399999999999e+01  -2.1411999999999999e+01   3.1542700000000002e+02  -2.6618300000000001e+01   3.1830500000000001e+01   2.5829000000000000e+00  -3.9174100000000003e+01  -3.2530799999999999e+01   3.8245540000000000e+02  -2.1327000000000002e+01  -4.4906100000000002e+01  -4.5871000000000004e+00
   1.5738099999999999e+01  -2.2247399999999999e+01   3.2297600000000000e+02  -2.7324800000000000e+01   3.2696399999999997e+01   2.7934000000000001e+00  -3.9085299999999997e+01  -3.2797600000000003e+01   3.7697059999999999e+02  -2.0392600000000002e+01  -4.4059300000000000e+01  -4.5960000000000001e+00
   1.6289100000000001e+01  -2.2994800000000001e+01   3.3018180000000001e+02  -2.8126799999999999e+01   3.3391100000000002e+01   2.9117999999999999e+00  -3.8952100000000002e+01  -3.2975499999999997e+01   3.7035410000000002e+02  -1.9458200000000001e+01  -4.3231800000000000e+01  -4.4588999999999999e+00
   1.6774100000000001e+01  -2.3874199999999998e+01   3.3918910000000000e+02  -2.8776000000000000e+01   3.4019100000000002e+01   3.1135000000000002e+00  -3.8619199999999999e+01  -3.2930999999999997e+01   3.6425990000000002e+02  -1.8514199999999999e+01  -4.2423600000000000e+01  -4.3792000000000000e+00
   1.7413300000000000e+01  -2.4797499999999999e+01   3.4682380000000001e+02  -2.9759399999999999e+01   3.4723300000000002e+01   3.3239999999999998e+00  -3.8175300000000000e+01  -3.2530799999999999e+01   3.5651150000000001e+02  -1.7204200000000000e+01  -4.1442100000000003e+01  -4.2244000000000002e+00
   1.7986400000000000e+01  -2.5720800000000001e+01   3.5540219999999999e+02  -3.0609100000000002e+01   3.5579700000000003e+01   3.4643000000000002e+00  -3.7820200000000000e+01  -3.2108300000000000e+01   3.4945960000000002e+02  -1.5865200000000000e+01  -4.0556899999999999e+01  -4.0784000000000002e+00
   1.8625599999999999e+01  -2.6402300000000000e+01   3.6500999999999999e+02  -3.1487500000000001e+01   3.6502699999999997e+01   3.6617000000000002e+00  -3.7531599999999997e+01  -3.1530200000000001e+01   3.4066649999999998e+02  -1.4429900000000000e+01  -3.9431100000000001e+01  -3.8881999999999999e+00
   1.9573399999999999e+01  -2.7413499999999999e+01   3.7530410000000001e+02  -3.2518599999999999e+01   3.7387700000000002e+01   3.8546000000000000e+00  -3.6910200000000003e+01  -3.0440600000000000e+01   3.3143819999999999e+02  -1.2821199999999999e+01  -3.8218699999999998e+01  -3.6051000000000002e+00
   2.0344899999999999e+01  -2.8292899999999999e+01   3.8508339999999998e+02  -3.3492500000000000e+01   3.8301200000000001e+01   4.0869999999999997e+00  -3.6066800000000001e+01  -2.9128699999999998e+01   3.2255799999999999e+02  -1.1029500000000001e+01  -3.6929400000000001e+01  -3.2911000000000001e+00
   2.1491099999999999e+01  -2.9436000000000000e+01   3.9675000000000000e+02  -3.4485399999999998e+01   3.9519300000000001e+01   4.2624000000000004e+00  -3.5090200000000003e+01  -2.7438800000000001e+01   3.1167550000000000e+02  -9.2475000000000005e+00  -3.5620800000000003e+01  -2.9813999999999998e+00
   2.2659300000000002e+01  -3.0469300000000000e+01   4.0807350000000002e+02  -3.5487900000000003e+01   4.0632599999999996e+01   4.5035999999999996e+00  -3.4202399999999997e+01  -2.6015699999999999e+01   3.0053179999999998e+02  -7.3305999999999996e+00  -3.4331400000000002e+01  -2.5434999999999999e+00
   2.3673200000000001e+01  -3.1876200000000001e+01   4.2016899999999998e+02  -3.6719499999999996e+01   4.1726900000000001e+01   4.7624000000000004e+00  -3.3336799999999997e+01  -2.3881100000000000e+01   2.9078100000000001e+02  -5.2884000000000002e+00  -3.2888100000000001e+01  -2.1099999999999999e+00
   2.4532900000000001e+01  -3.3085299999999997e+01   4.3252179999999998e+02  -3.7722000000000001e+01   4.2821300000000001e+01   4.9596999999999998e+00  -3.2626600000000003e+01  -2.0968200000000000e+01   2.8007260000000002e+02  -3.1017999999999999e+00  -3.1492899999999999e+01  -1.6056999999999999e+00
   2.5172100000000000e+01  -3.4492199999999997e+01   4.4504629999999997e+02  -3.8705399999999997e+01   4.4039299999999997e+01   5.2667000000000002e+00  -3.1183900000000001e+01  -1.8122100000000000e+01   2.7006070000000000e+02  -1.1558999999999999e+00  -3.0328700000000001e+01  -1.0792999999999999e+00
   2.6141999999999999e+01  -3.5965200000000003e+01   4.5739909999999998e+02  -3.9908299999999997e+01   4.5247799999999998e+01   5.5472999999999999e+00  -3.0229500000000002e+01  -1.5542700000000000e+01   2.6039699999999999e+02   9.0549999999999997e-01  -2.9068200000000001e+01  -5.1749999999999996e-01
   2.7111799999999999e+01  -3.7372100000000003e+01   4.7086720000000003e+02  -4.0882199999999997e+01   4.6484900000000003e+01   5.9024999999999999e+00  -2.9363900000000001e+01  -1.2429700000000000e+01   2.5230040000000000e+02   2.8319999999999999e+00  -2.7961600000000001e+01   2.2100000000000002e-02
   2.8346200000000000e+01  -3.8866999999999997e+01   4.8407790000000000e+02  -4.1951500000000003e+01   4.7607700000000001e+01   6.1349000000000000e+00  -2.8809000000000001e+01  -9.4056999999999995e+00   2.4359440000000001e+02   4.6044999999999998e+00  -2.6932099999999998e+01   4.9540000000000001e-01
   2.9161700000000000e+01  -4.0076099999999997e+01   4.9797489999999999e+02  -4.3011299999999999e+01   4.8959000000000003e+01   6.3673000000000002e+00  -2.6811499999999999e+01  -7.1375999999999999e+00   2.3697780000000000e+02   5.7026000000000003e+00  -2.6297000000000001e+01   1.0571999999999999e+00
   3.0418099999999999e+01  -4.1724899999999998e+01   5.1101400000000001e+02  -4.4070999999999998e+01   5.0034300000000002e+01   6.6612000000000000e+00  -2.1861999999999998e+01  -7.7824999999999998e+00   2.3410489999999999e+02   6.6273999999999997e+00  -2.6162299999999998e+01   1.1988000000000001e+00
   3.1652500000000000e+01  -4.3549500000000002e+01   5.2396740000000000e+02  -4.4978000000000002e+01   5.1309399999999997e+01   6.9637000000000002e+00  -1.8799099999999999e+01  -7.1599000000000004e+00   2.2635650000000001e+02   7.5713999999999997e+00  -2.5623500000000000e+01   1.4332000000000000e+00
   3.2688499999999998e+01  -4.5198300000000003e+01   5.3717809999999997e+02  -4.6018700000000003e+01   5.2318100000000001e+01   7.2575000000000003e+00  -1.7312100000000001e+01  -5.5811999999999999e+00   2.1695400000000001e+02   8.4382999999999999e+00  -2.4940300000000001e+01   1.7252000000000001e+00
   3.3812600000000003e+01  -4.7396599999999999e+01   5.5004560000000004e+02  -4.7011600000000001e+01   5.3536099999999998e+01   7.5819999999999999e+00  -1.4471100000000000e+01  -5.0475000000000003e+00   2.1068570000000000e+02   8.9489000000000001e+00  -2.4122499999999999e+01   1.8623000000000001e+00
   3.4980899999999998e+01  -4.9089399999999998e+01   5.6239850000000001e+02  -4.7823200000000000e+01   5.4592399999999998e+01   7.8364000000000003e+00  -1.3694300000000000e+01  -6.0702999999999996e+00   2.0128319999999999e+02   9.1704000000000008e+00  -2.3237200000000001e+01   1.8799999999999999e+00
   3.5774400000000000e+01  -5.0716099999999997e+01   5.7432240000000002e+02  -4.8844799999999999e+01   5.5658099999999997e+01   8.1915999999999993e+00  -1.2051900000000000e+01  -6.9820000000000002e+00   1.9196770000000001e+02   9.4016000000000002e+00  -2.2409700000000001e+01   1.6720999999999999e+00
   3.6656100000000002e+01  -5.2518799999999999e+01   5.8564589999999998e+02  -4.9684899999999999e+01   5.6628700000000002e+01   8.4590999999999994e+00  -9.8766999999999996e+00  -6.1814999999999998e+00   1.8352289999999999e+02   9.6038999999999994e+00  -2.1476400000000002e+01   1.6101000000000001e+00
   3.7846299999999999e+01  -5.4453299999999999e+01   5.9765560000000005e+02  -5.0401000000000003e+01   5.7618400000000001e+01   8.7529000000000003e+00  -8.4118999999999993e+00  -6.7152000000000003e+00   1.7359800000000001e+02   9.4400999999999993e+00  -2.0360199999999999e+01   1.4819000000000000e+00
   3.8970500000000001e+01  -5.6014200000000002e+01   6.0777809999999999e+02  -5.1040700000000001e+01   5.8560499999999998e+01   9.0510999999999999e+00  -7.4797000000000002e+00  -8.4496000000000002e+00   1.6167080000000001e+02   9.2088999999999999e+00  -1.9167100000000001e+01   1.3403000000000000e+00
   4.0337100000000000e+01  -5.7531100000000002e+01   6.1661379999999997e+02  -5.1766300000000001e+01   5.9293199999999999e+01   9.2439999999999998e+00  -6.3921000000000001e+00  -7.8936999999999999e+00   1.4939529999999999e+02   9.0451999999999995e+00  -1.7714200000000002e+01   1.1988000000000001e+00
   4.1527400000000000e+01  -5.8872000000000000e+01   6.2682209999999998e+02  -5.2215000000000003e+01   6.0082999999999998e+01   9.4720999999999993e+00  -5.2602000000000002e+00  -6.4482999999999997e+00   1.3677160000000001e+02   8.6983999999999995e+00  -1.6261199999999999e+01   1.0792999999999999e+00
   4.2871899999999997e+01  -5.9707400000000000e+01   6.3574360000000001e+02  -5.2472799999999999e+01   6.0901400000000002e+01   9.6738000000000000e+00  -4.6387000000000000e+00  -6.4482999999999997e+00   1.2284190000000000e+02   8.2745999999999995e+00  -1.4731299999999999e+01   9.2449999999999999e-01
   4.4018099999999997e+01  -6.0960500000000003e+01   6.4483669999999995e+02  -5.2883299999999998e+01   6.1424700000000001e+01   9.9324999999999992e+00  -4.5499999999999998e+00  -6.2481999999999998e+00   1.1100170000000000e+02   7.7736999999999998e+00  -1.2893500000000000e+01   7.6529999999999998e-01
   4.5098199999999999e+01  -6.1971699999999998e+01   6.5006949999999995e+02  -5.3036099999999998e+01   6.1881500000000003e+01   1.0033400000000000e+01  -4.4390000000000001e+00  -5.0919999999999996e+00   9.9422700000000006e+01   7.1571999999999996e+00  -1.1661899999999999e+01   6.5469999999999995e-01
   4.6045999999999999e+01  -6.2873100000000001e+01   6.5633169999999996e+02  -5.3141100000000002e+01   6.2376300000000001e+01   1.0248300000000000e+01  -2.5968000000000000e+00  -4.9585999999999997e+00   8.8104900000000001e+01   6.7622000000000000e+00  -1.0555400000000001e+01   6.1490000000000000e-01
   4.7103999999999999e+01  -6.4170100000000005e+01   6.6156460000000004e+02  -5.3055199999999999e+01   6.2833100000000002e+01   1.0349100000000000e+01  -1.8200000000000001e+00  -3.3576000000000001e+00   7.6874200000000002e+01   6.0109000000000004e+00  -9.2468000000000004e+00   4.8220000000000002e-01
   4.7765300000000003e+01  -6.5049400000000006e+01   6.6679740000000004e+02  -5.3179299999999998e+01   6.3004399999999997e+01   1.0458800000000000e+01  -1.5758000000000001e+00  -2.6238000000000001e+00   6.6426900000000003e+01   5.4522000000000004e+00  -7.9863000000000000e+00   4.8659999999999998e-01
   4.8558799999999998e+01  -6.5730900000000005e+01   6.7091499999999996e+02  -5.3036099999999998e+01   6.3156599999999997e+01   1.0533300000000001e+01  -1.4427000000000001e+00  -2.0901999999999998e+00   5.8852699999999999e+01   4.7874999999999996e+00  -6.7931999999999997e+00   5.0429999999999997e-01
   4.9176000000000002e+01  -6.6588300000000004e+01   6.7357429999999999e+02  -5.2720999999999997e+01   6.3356400000000001e+01   1.0577199999999999e+01  -1.3095000000000001e+00  -4.2249999999999999e-01   4.8840800000000002e+01   4.1902999999999997e+00  -5.5712000000000002e+00   5.5740000000000001e-01
   4.9881300000000003e+01  -6.7159899999999993e+01   6.7546150000000000e+02  -5.2367800000000003e+01   6.3118499999999997e+01   1.0590299999999999e+01  -3.7730000000000002e-01   1.0894999999999999e+00   4.0308900000000001e+01   3.7664000000000000e+00  -4.5896999999999997e+00   6.1490000000000000e-01
   5.0057699999999997e+01  -6.8039199999999994e+01   6.7520420000000001e+02  -5.1909500000000001e+01   6.2937700000000000e+01   1.0590299999999999e+01   2.2200000000000001e-02   2.7349999999999999e+00   3.3082900000000002e+01   3.3136999999999999e+00  -3.5985999999999998e+00   7.4309999999999998e-01
   5.0344200000000001e+01  -6.8478899999999996e+01   6.7468949999999995e+02  -5.1222099999999998e+01   6.2823500000000003e+01   1.0546500000000000e+01  -3.3289999999999997e-01   4.2915000000000001e+00   2.6553400000000000e+01   2.8416999999999999e+00  -2.8961999999999999e+00   9.2010000000000003e-01
   5.0388300000000001e+01  -6.9314300000000003e+01   6.7391740000000004e+02  -5.0620600000000003e+01   6.2290700000000001e+01   1.0502599999999999e+01  -2.2200000000000001e-02   6.5818000000000003e+00   2.2374500000000001e+01   2.5045000000000002e+00  -2.1553000000000000e+00   1.1677999999999999e+00
   5.0410400000000003e+01  -6.9644000000000005e+01   6.7177279999999996e+02  -4.9942700000000002e+01   6.2043300000000002e+01   1.0353500000000000e+01   1.8422000000000001e+00   7.1154000000000002e+00   1.7063800000000001e+01   2.1095999999999999e+00  -1.7126999999999999e+00   1.1279999999999999e+00
   4.9925400000000003e+01  -7.0171599999999998e+01   6.6808410000000003e+02  -4.8968899999999998e+01   6.1567500000000003e+01   1.0270200000000001e+01   1.2873000000000001e+00   6.5594999999999999e+00   1.2536700000000000e+01   1.6665000000000001e+00  -1.3086000000000000e+00   1.1013999999999999e+00
   4.9308199999999999e+01  -7.0347499999999997e+01   6.6388070000000005e+02  -4.8090499999999999e+01   6.1044100000000000e+01   1.0099200000000000e+01   2.1751000000000000e+00   3.9802000000000000e+00   7.8353999999999999e+00   1.0789000000000000e+00  -6.1580000000000001e-01   6.0599999999999998e-01
   4.8272300000000001e+01  -7.0457400000000007e+01   6.5984889999999996e+02  -4.7164400000000001e+01   6.0482700000000001e+01   9.9501000000000008e+00   1.6646000000000001e+00   6.4480000000000004e-01   2.8730000000000002e+00   6.0690000000000000e-01   3.8500000000000000e-02   2.6540000000000002e-01
   4.7610999999999997e+01  -7.0325500000000005e+01   6.5624599999999998e+02  -4.6142800000000001e+01   6.0006900000000002e+01   9.7570999999999994e+00   1.1984999999999999e+00  -1.1785000000000001e+00   2.8730000000000002e+00   3.3710000000000001e-01   1.6360000000000000e-01   1.6370000000000001e-01
   4.6575000000000003e+01  -7.0611300000000000e+01   6.5169939999999997e+02  -4.5140300000000003e+01   5.9407400000000003e+01   9.5071999999999992e+00   7.1020000000000005e-01  -1.7343999999999999e+00   4.0048000000000004e+00   2.5050000000000000e-01   2.9830000000000001e-01   1.8140000000000001e-01
   4.5517000000000003e+01  -7.0369500000000002e+01   6.4775340000000006e+02  -4.4013700000000000e+01   5.8865000000000002e+01   9.2396999999999991e+00   3.3289999999999997e-01  -1.5559999999999999e-01   4.0048000000000004e+00   3.4680000000000000e-01   3.1750000000000000e-01   2.7870000000000000e-01
   4.4569200000000002e+01  -7.0039699999999996e+01   6.4260630000000003e+02  -4.2839399999999998e+01   5.8274999999999999e+01   8.9896999999999991e+00   1.9753000000000001e+00   4.0020000000000000e-01   2.5247000000000002e+00   4.8159999999999997e-01   3.8500000000000000e-02   2.6540000000000002e-01
   4.3753599999999999e+01  -6.9929800000000000e+01   6.3866030000000001e+02  -4.1684199999999997e+01   5.7770600000000002e+01   8.7090999999999994e+00   2.5524000000000000e+00   4.4469999999999998e-01   3.3083000000000000e+00   6.8389999999999995e-01  -5.7700000000000001e-02   2.2559999999999999e-01
   4.3048299999999998e+01  -6.9270300000000006e+01   6.3437109999999996e+02  -4.0433500000000002e+01   5.7133099999999999e+01   8.4415999999999993e+00   1.7978000000000001e+00   9.5609999999999995e-01   3.5695000000000001e+00   5.9719999999999995e-01   8.6599999999999996e-02   2.0349999999999999e-01
   4.2122500000000002e+01  -6.8720699999999994e+01   6.3042499999999995e+02  -3.9068199999999997e+01   5.6543100000000003e+01   8.1697000000000006e+00   1.1984999999999999e+00  -3.3350000000000002e-01   3.3953000000000002e+00   4.8159999999999997e-01   2.0210000000000000e-01   2.6979999999999998e-01
   4.1262900000000002e+01  -6.7863299999999995e+01   6.2579269999999997e+02  -3.7616999999999997e+01   5.6029200000000003e+01   7.8539000000000003e+00   9.7660000000000002e-01  -8.0049999999999999e-01   3.0470999999999999e+00   3.5639999999999999e-01   1.5400000000000000e-01   2.2559999999999999e-01
   4.0513399999999997e+01  -6.6852099999999993e+01   6.2167510000000004e+02  -3.6366199999999999e+01   5.5401200000000003e+01   7.4855999999999998e+00   1.1540999999999999e+00   1.5559999999999999e-01   3.1341999999999999e+00   4.2380000000000001e-01   1.7319999999999999e-01   2.4770000000000000e-01
   3.9675800000000002e+01  -6.6632300000000001e+01   6.1678539999999998e+02  -3.5115499999999997e+01   5.4839799999999997e+01   7.2355999999999998e+00   1.6868000000000001e+00   2.6679999999999998e-01   3.5695000000000001e+00   5.0090000000000001e-01   1.0580000000000001e-01   1.8579999999999999e-01
   3.9014600000000002e+01  -6.5511099999999999e+01   6.1361140000000000e+02  -3.3893400000000000e+01   5.4335400000000000e+01   6.9592999999999998e+00   1.8200000000000001e+00   2.8910000000000002e-01   2.6989000000000001e+00   5.1049999999999995e-01  -3.8500000000000000e-02   2.8310000000000002e-01
   3.8132899999999999e+01  -6.4785600000000002e+01   6.1043740000000003e+02  -3.2671399999999998e+01   5.3821599999999997e+01   6.6787000000000001e+00   1.4427000000000001e+00   2.8910000000000002e-01   3.7435999999999998e+00   4.1420000000000001e-01   1.0580000000000001e-01   2.4770000000000000e-01
   3.7559800000000003e+01  -6.3994199999999999e+01   6.0726340000000005e+02  -3.1516100000000002e+01   5.3402900000000002e+01   6.4199999999999999e+00   1.1540999999999999e+00  -2.4460000000000001e-01   4.1788999999999996e+00   4.1420000000000001e-01   1.9239999999999999e-01   2.4329999999999999e-01
   3.7030799999999999e+01  -6.3158799999999999e+01   6.0408939999999996e+02  -3.0418199999999999e+01   5.2908000000000001e+01   6.1787999999999998e+00   1.3095000000000001e+00  -2.2239999999999999e-01   3.6564999999999999e+00   3.6599999999999999e-01   1.3469999999999999e-01   2.5659999999999999e-01
   3.6589900000000000e+01  -6.2125599999999999e+01   6.0134429999999998e+02  -2.9091100000000001e+01   5.2460799999999999e+01   5.9901999999999997e+00   1.4427000000000001e+00  -8.8900000000000007e-02   3.0470999999999999e+00   4.6239999999999998e-01   2.2130000000000000e-01   2.3000000000000001e-01
   3.6149099999999997e+01  -6.1488100000000003e+01   5.9825609999999995e+02  -2.8059999999999999e+01   5.2042099999999998e+01   5.7314999999999996e+00   1.5315000000000001e+00   4.6689999999999998e-01   3.9177000000000000e+00   4.3350000000000000e-01   1.4430000000000001e-01   2.3000000000000001e-01
   3.6060899999999997e+01  -6.1026400000000002e+01   5.9662620000000004e+02  -2.7000200000000000e+01   5.1689999999999998e+01   5.5166000000000004e+00   1.4871000000000001e+00   3.5580000000000001e-01   3.5695000000000001e+00   4.4309999999999999e-01   1.2509999999999999e-01   2.1679999999999999e-01
   3.6038899999999998e+01  -6.0454900000000002e+01   5.9499630000000002e+02  -2.5911799999999999e+01   5.1375999999999998e+01   5.3544000000000000e+00   1.5536000000000001e+00  -2.0010000000000000e-01   2.6989000000000001e+00   4.4309999999999999e-01   1.3469999999999999e-01   2.1679999999999999e-01
   3.6237299999999998e+01  -5.9817300000000003e+01   5.9405269999999996e+02  -2.4871099999999998e+01   5.0976300000000002e+01   5.1351000000000004e+00   1.3761000000000001e+00   1.1119999999999999e-01   3.1341999999999999e+00   4.2380000000000001e-01   1.5400000000000000e-01   2.6540000000000002e-01
   3.5928699999999999e+01  -5.9091900000000003e+01   5.9190809999999999e+02  -2.3820900000000002e+01   5.0681300000000000e+01   4.9947999999999997e+00   1.2428999999999999e+00  -2.2200000000000001e-02   3.5695000000000001e+00   4.5269999999999999e-01   1.1550000000000001e-01   2.1679999999999999e-01
   3.5994799999999998e+01  -5.8586300000000001e+01   5.9105029999999999e+02  -2.2808900000000001e+01   5.0338799999999999e+01   4.8501000000000003e+00   1.5315000000000001e+00  -8.8900000000000007e-02   2.6118000000000001e+00   4.1420000000000001e-01   9.5999999999999992e-03   2.5659999999999999e-01
   3.6215200000000003e+01  -5.8300500000000000e+01   5.8967769999999996e+02  -2.1796800000000001e+01   4.9891500000000001e+01   4.7492000000000001e+00   1.4871000000000001e+00   2.6679999999999998e-01   3.0470999999999999e+00   5.5869999999999997e-01   9.6199999999999994e-02   2.4770000000000000e-01
   3.6259300000000003e+01  -5.7926800000000000e+01   5.8899149999999997e+02  -2.0765699999999999e+01   4.9672699999999999e+01   4.5913000000000004e+00   1.4871000000000001e+00   2.2239999999999999e-01   2.9600000000000000e+00   4.6239999999999998e-01   7.6999999999999999e-02   2.6540000000000002e-01
   3.6193199999999997e+01  -5.7684899999999999e+01   5.8650369999999998e+02  -1.9858699999999999e+01   4.9387200000000000e+01   4.5298999999999996e+00   1.3983000000000001e+00   8.8900000000000007e-02   2.6989000000000001e+00   4.5269999999999999e-01   1.1550000000000001e-01   2.4329999999999999e-01
   3.6237299999999998e+01  -5.7421100000000003e+01   5.8530280000000005e+02  -1.8846699999999998e+01   4.9073200000000000e+01   4.3765000000000001e+00   1.5315000000000001e+00  -1.5559999999999999e-01   2.9600000000000000e+00   3.8529999999999998e-01   1.0580000000000001e-01   2.9189999999999999e-01
   3.6325400000000002e+01  -5.7333199999999998e+01   5.8581750000000000e+02  -1.7882400000000001e+01   4.8873300000000000e+01   4.3063000000000002e+00   1.4427000000000001e+00   1.5559999999999999e-01   3.6564999999999999e+00   4.5269999999999999e-01   7.6999999999999999e-02   2.3440000000000000e-01
   3.6237299999999998e+01  -5.7531100000000002e+01   5.8530280000000005e+02  -1.7061299999999999e+01   4.8664000000000001e+01   4.2492999999999999e+00   1.5536000000000001e+00   1.7790000000000000e-01   3.3953000000000002e+00   4.8159999999999997e-01   1.2509999999999999e-01   2.3890000000000000e-01
   3.6744199999999999e+01  -5.7772900000000000e+01   5.8633219999999994e+02  -1.6058800000000002e+01   4.8578299999999999e+01   4.2404999999999999e+00   1.5536000000000001e+00   2.4460000000000001e-01   2.6989000000000001e+00   4.3350000000000000e-01   5.7700000000000001e-02   2.3890000000000000e-01
   3.7405500000000004e+01  -5.7772900000000000e+01   5.8779049999999995e+02  -1.5304600000000001e+01   4.8435600000000001e+01   4.1132999999999997e+00   1.3983000000000001e+00   4.4499999999999998e-02   2.9600000000000000e+00   5.1049999999999995e-01   1.2509999999999999e-01   2.4770000000000000e-01
   3.8066800000000001e+01  -5.8036700000000003e+01   5.8873410000000001e+02  -1.4407100000000000e+01   4.8359499999999997e+01   4.0869999999999997e+00   1.4427000000000001e+00  -6.6699999999999995e-02   3.7435999999999998e+00   4.7199999999999998e-01   2.3089999999999999e-01   2.2559999999999999e-01
   3.8529600000000002e+01  -5.8190600000000003e+01   5.9002089999999998e+02  -1.3595599999999999e+01   4.8254800000000003e+01   4.0651000000000002e+00   1.3983000000000001e+00  -1.3339999999999999e-01   3.7435999999999998e+00   4.1420000000000001e-01   1.1550000000000001e-01   2.3000000000000001e-01
   3.8992500000000000e+01  -5.8674199999999999e+01   5.9250860000000000e+02  -1.2860400000000000e+01   4.8235799999999998e+01   4.0606999999999998e+00   1.3539000000000001e+00   1.3339999999999999e-01   3.4824000000000002e+00   5.2980000000000005e-01   1.3469999999999999e-01   2.5659999999999999e-01
   3.9741999999999997e+01  -5.9685400000000001e+01   5.9431010000000003e+02  -1.2125299999999999e+01   4.8207200000000000e+01   4.0694999999999997e+00   1.5315000000000001e+00   8.8900000000000007e-02   3.9177000000000000e+00   5.0090000000000001e-01   3.8500000000000000e-02   2.3000000000000001e-01
   4.0645699999999998e+01  -6.0476900000000001e+01   5.9739829999999995e+02  -1.1351900000000001e+01   4.8093000000000004e+01   4.1616000000000000e+00   1.3983000000000001e+00   6.6699999999999995e-02   3.4824000000000002e+00   5.3939999999999999e-01   1.0580000000000001e-01   2.3440000000000000e-01
   4.1439200000000000e+01  -6.1883800000000001e+01   5.9980020000000002e+02  -1.0540400000000000e+01   4.8169199999999996e+01   4.1660000000000004e+00   1.3761000000000001e+00   1.5559999999999999e-01   3.5695000000000001e+00   4.4309999999999999e-01   1.6360000000000000e-01   2.3000000000000001e-01
   4.2320900000000002e+01  -6.3005000000000003e+01   6.0220219999999995e+02  -9.8051999999999992e+00   4.8273800000000001e+01   4.2843999999999998e+00   1.3095000000000001e+00   4.0020000000000000e-01   3.2212000000000001e+00   5.2980000000000005e-01   1.0580000000000001e-01   1.8579999999999999e-01
   4.3158499999999997e+01  -6.4477900000000005e+01   6.0631979999999999e+02  -9.0986999999999991e+00   4.8302399999999999e+01   4.3765000000000001e+00   1.3983000000000001e+00   1.3339999999999999e-01   3.7435999999999998e+00   4.9130000000000001e-01   7.6999999999999999e-02   1.9020000000000001e-01
   4.3974100000000000e+01  -6.5620999999999995e+01   6.1009429999999998e+02  -8.3731000000000009e+00   4.8416600000000003e+01   4.4378000000000002e+00   1.3095000000000001e+00  -4.4499999999999998e-02   3.1341999999999999e+00   4.5269999999999999e-01   1.1550000000000001e-01   2.6540000000000002e-01
   4.4635300000000001e+01  -6.6918000000000006e+01   6.1318250000000000e+02  -7.5998000000000001e+00   4.8664000000000001e+01   4.5035999999999996e+00   1.4205000000000001e+00   2.0010000000000000e-01   3.4824000000000002e+00   4.2380000000000001e-01   7.6999999999999999e-02   2.0790000000000000e-01
   4.5494999999999997e+01  -6.8369000000000000e+01   6.1901580000000001e+02  -6.8551000000000002e+00   4.8825800000000001e+01   4.6615000000000002e+00   1.6202000000000001e+00   1.1119999999999999e-01   2.6989000000000001e+00   4.9130000000000001e-01   9.6199999999999994e-02   1.9460000000000000e-01
   4.6024000000000001e+01  -6.9797899999999998e+01   6.2339080000000001e+02  -6.1390000000000002e+00   4.9082700000000003e+01   4.7887000000000004e+00   1.3761000000000001e+00  -1.5559999999999999e-01   3.5695000000000001e+00   4.8159999999999997e-01   1.0580000000000001e-01   2.3890000000000000e-01
   4.6729300000000002e+01  -7.1314800000000005e+01   6.2767999999999995e+02  -5.3083999999999998e+00   4.9320599999999999e+01   4.8939000000000004e+00   1.3317000000000001e+00   1.3339999999999999e-01   3.0470999999999999e+00   4.5269999999999999e-01   1.5400000000000000e-01   2.1679999999999999e-01
   4.7192200000000000e+01  -7.3073400000000007e+01   6.3222649999999999e+02  -4.6113999999999997e+00   4.9558500000000002e+01   4.9378000000000002e+00   1.3317000000000001e+00   4.4499999999999998e-02   3.6564999999999999e+00   4.7199999999999998e-01   9.6199999999999994e-02   2.5209999999999999e-01
   4.7699199999999998e+01  -7.4480400000000003e+01   6.3685879999999997e+02  -3.8475999999999999e+00   4.9767800000000001e+01   5.0210999999999997e+00   1.2873000000000001e+00   2.2200000000000001e-02   3.4824000000000002e+00   5.3939999999999999e-01   1.3469999999999999e-01   2.7870000000000000e-01
   4.8360399999999998e+01  -7.5953299999999999e+01   6.4277790000000005e+02  -2.9215000000000000e+00   5.0262599999999999e+01   5.0648999999999997e+00   1.4427000000000001e+00   2.2200000000000001e-02   2.6118000000000001e+00   4.9130000000000001e-01   1.5400000000000000e-01   2.5209999999999999e-01
   4.9264200000000002e+01  -7.7272300000000001e+01   6.4732439999999997e+02  -2.0909000000000000e+00   5.0567200000000000e+01   5.0869000000000000e+00   1.5536000000000001e+00   2.4460000000000001e-01   2.8730000000000002e+00   5.7799999999999996e-01   1.4430000000000001e-01   2.2559999999999999e-01
   5.0035600000000002e+01  -7.8833100000000002e+01   6.5418709999999999e+02  -1.2698000000000000e+00   5.0966799999999999e+01   5.2622999999999998e+00   1.3761000000000001e+00   6.6699999999999995e-02   2.7858999999999998e+00   3.8529999999999998e-01   9.6199999999999994e-02   2.4329999999999999e-01
   5.0851199999999999e+01  -8.0130200000000002e+01   6.6027779999999996e+02  -2.1959999999999999e-01   5.1461599999999997e+01   5.2622999999999998e+00   1.5536000000000001e+00  -1.3339999999999999e-01   2.7858999999999998e+00   4.4309999999999999e-01   1.6360000000000000e-01   2.3440000000000000e-01
   5.1358199999999997e+01  -8.1031499999999994e+01   6.6782680000000005e+02   7.2560000000000002e-01   5.1994500000000002e+01   5.2316000000000003e+00   1.1318999999999999e+00   1.3339999999999999e-01   2.9600000000000000e+00   3.7569999999999998e-01   1.4430000000000001e-01   2.8310000000000002e-01
   5.1270000000000003e+01  -8.3295800000000000e+01   6.7443209999999999e+02   1.5085000000000000e+00   5.2498899999999999e+01   5.3851000000000004e+00   1.5315000000000001e+00   1.3339999999999999e-01   3.2212000000000001e+00   5.1049999999999995e-01   1.8279999999999999e-01   2.8749999999999998e-01
   5.1843100000000000e+01  -8.4548900000000003e+01   6.8172370000000001e+02   2.4060000000000001e+00   5.3079300000000003e+01   5.3807000000000000e+00   1.3095000000000001e+00   3.1130000000000002e-01   2.8730000000000002e+00   5.1049999999999995e-01   1.0580000000000001e-01   2.6100000000000001e-01
   5.2283900000000003e+01  -8.5933800000000005e+01   6.8729970000000003e+02   3.2747999999999999e+00   5.3526600000000002e+01   5.3982000000000001e+00   1.5315000000000001e+00  -4.4499999999999998e-02   3.6564999999999999e+00   4.7199999999999998e-01   9.6199999999999994e-02   2.6100000000000001e-01
   5.2702700000000000e+01  -8.8462000000000003e+01   6.9381930000000000e+02   3.9335000000000000e+00   5.4011899999999997e+01   5.5998999999999999e+00   1.3539000000000001e+00   1.7790000000000000e-01   3.4824000000000002e+00   4.8159999999999997e-01   1.9199999999999998e-02   2.3000000000000001e-01
   5.2790900000000001e+01  -8.9912899999999993e+01   7.0033879999999999e+02   4.7545999999999999e+00   5.4344900000000003e+01   5.6437999999999997e+00   1.4649000000000001e+00  -1.7790000000000000e-01   3.3083000000000000e+00   4.4309999999999999e-01   7.6999999999999999e-02   2.4329999999999999e-01
   5.3011299999999999e+01  -9.1253900000000002e+01   7.0574320000000000e+02   5.6902999999999997e+00   5.4687500000000000e+01   5.6700999999999997e+00   1.4205000000000001e+00   2.4460000000000001e-01   3.9177000000000000e+00   5.0090000000000001e-01   1.3469999999999999e-01   2.6979999999999998e-01
   5.3408099999999997e+01  -9.2858699999999999e+01   7.0891719999999998e+02   6.6355000000000004e+00   5.4991999999999997e+01   5.7051999999999996e+00   1.3539000000000001e+00   0.0000000000000000e+00   3.2212000000000001e+00   5.3939999999999999e-01   6.7400000000000002e-02   1.9460000000000000e-01
   5.3937100000000001e+01  -9.4771199999999993e+01   7.1106179999999995e+02   7.4851999999999999e+00   5.4963500000000003e+01   5.8673999999999999e+00   1.5093000000000001e+00   2.6679999999999998e-01   2.5247000000000002e+00   5.2020000000000000e-01   1.5400000000000000e-01   2.3000000000000001e-01
   5.4840800000000002e+01  -9.6068299999999994e+01   7.1157650000000001e+02   8.4877000000000002e+00   5.5020600000000002e+01   5.9200999999999997e+00   1.3095000000000001e+00   2.6679999999999998e-01   2.8730000000000002e+00   4.7199999999999998e-01   7.6999999999999999e-02   2.3000000000000001e-01
   5.5942900000000002e+01  -9.8024799999999999e+01   7.1260590000000002e+02   9.4138000000000002e+00   5.4944400000000002e+01   6.1041999999999996e+00   1.4205000000000001e+00   2.8910000000000002e-01   3.4824000000000002e+00   4.8159999999999997e-01  -9.5999999999999992e-03   2.3440000000000000e-01
   5.7441800000000001e+01  -9.8992099999999994e+01   7.1243430000000001e+02   1.0502200000000000e+01   5.4839799999999997e+01   6.1832000000000003e+00   1.4205000000000001e+00   1.7790000000000000e-01   3.0470999999999999e+00   4.1420000000000001e-01   1.4430000000000001e-01   2.6979999999999998e-01
   5.8477800000000002e+01  -9.9761499999999998e+01   7.1149069999999995e+02   1.1762499999999999e+01   5.4839799999999997e+01   6.2401999999999997e+00   1.3761000000000001e+00   1.7790000000000000e-01   3.1341999999999999e+00   5.4910000000000003e-01   8.6599999999999996e-02   3.2290000000000002e-01
   6.0241100000000003e+01  -1.0028910000000000e+02   7.1054710000000000e+02   1.2879500000000000e+01   5.4754100000000001e+01   6.3761000000000001e+00   1.2206999999999999e+00   4.4499999999999998e-02   2.8730000000000002e+00   5.1049999999999995e-01   7.6999999999999999e-02   2.2120000000000001e-01
   6.1210999999999999e+01  -1.0180600000000000e+02   7.0874559999999997e+02   1.4015700000000001e+01   5.4620899999999999e+01   6.4945000000000004e+00   1.4871000000000001e+00  -2.2200000000000001e-02   3.4824000000000002e+00   5.2980000000000005e-01   1.5400000000000000e-01   2.4329999999999999e-01
   6.2114699999999999e+01  -1.0220170000000000e+02   7.0728729999999996e+02   1.5256800000000000e+01   5.4668500000000002e+01   6.4813999999999998e+00   1.3539000000000001e+00   8.8900000000000007e-02   3.3083000000000000e+00   4.5269999999999999e-01   8.6599999999999996e-02   2.6540000000000002e-01
   6.2908200000000001e+01  -1.0286120000000000e+02   7.0642949999999996e+02   1.6574400000000001e+01   5.4744599999999998e+01   6.5384000000000002e+00   1.2428999999999999e+00   3.3350000000000002e-01   2.1764999999999999e+00   5.3939999999999999e-01   4.8099999999999997e-02   3.0520000000000003e-01
   6.3547499999999999e+01  -1.0347669999999999e+02   7.0411329999999998e+02   1.7634100000000000e+01   5.4754100000000001e+01   6.4856999999999996e+00   1.3983000000000001e+00   1.5559999999999999e-01   2.6989000000000001e+00   4.2380000000000001e-01   1.3469999999999999e-01   2.3440000000000000e-01
   6.4230800000000002e+01  -1.0422420000000000e+02   7.0351279999999997e+02   1.8865800000000000e+01   5.4858800000000002e+01   6.4901000000000000e+00   1.2428999999999999e+00   2.0010000000000000e-01   3.1341999999999999e+00   4.8159999999999997e-01   1.6360000000000000e-01   2.1679999999999999e-01
   6.4517300000000006e+01  -1.0466390000000000e+02   7.0351279999999997e+02   2.0097400000000000e+01   5.5049100000000003e+01   6.5251999999999999e+00   1.3983000000000001e+00   8.8900000000000007e-02   2.8730000000000002e+00   4.7199999999999998e-01   1.3469999999999999e-01   2.1679999999999999e-01
   6.5046300000000002e+01  -1.0549920000000000e+02   7.0248339999999996e+02   2.1195300000000000e+01   5.5201400000000000e+01   6.5339999999999998e+00   1.3095000000000001e+00   1.1119999999999999e-01   2.9600000000000000e+00   5.1049999999999995e-01   1.7319999999999999e-01   2.4329999999999999e-01
   6.6082300000000004e+01  -1.0648850000000000e+02   7.0188289999999995e+02   2.2121400000000001e+01   5.5372700000000002e+01   6.6173000000000002e+00   1.3539000000000001e+00  -2.2200000000000001e-02   3.1341999999999999e+00   4.0460000000000002e-01   1.1550000000000001e-01   2.4329999999999999e-01
   6.6104299999999995e+01  -1.0811530000000000e+02   7.0033879999999999e+02   2.3104800000000001e+01   5.5648600000000002e+01   6.6216999999999997e+00   1.3539000000000001e+00   4.8920000000000002e-01   2.1764999999999999e+00   5.2020000000000000e-01   1.1550000000000001e-01   2.5209999999999999e-01
   6.5487200000000001e+01  -1.0952220000000000e+02   6.9776530000000002e+02   2.4059600000000000e+01   5.5848399999999998e+01   6.6917999999999997e+00   1.5536000000000001e+00   1.3339999999999999e-01   3.5695000000000001e+00   5.4910000000000003e-01   5.7700000000000001e-02   2.8310000000000002e-01
   6.5024299999999997e+01  -1.1088520000000000e+02   6.9596389999999997e+02   2.4785200000000000e+01   5.6114899999999999e+01   6.6830999999999996e+00   1.2873000000000001e+00  -8.8900000000000007e-02   3.2212000000000001e+00   5.1049999999999995e-01   4.8099999999999997e-02   2.6100000000000001e-01
   6.4340999999999994e+01  -1.1227020000000000e+02   6.9141729999999995e+02   2.5548999999999999e+01   5.6286200000000001e+01   6.5865999999999998e+00   1.4649000000000001e+00   2.2200000000000001e-02   3.0470999999999999e+00   5.0090000000000001e-01   1.6360000000000000e-01   2.1679999999999999e-01
   6.3437300000000000e+01  -1.1284180000000001e+02   6.8832910000000004e+02   2.6436900000000001e+01   5.6409900000000000e+01   6.5559000000000003e+00   1.2428999999999999e+00   8.8900000000000007e-02   2.6118000000000001e+00   5.7799999999999996e-01   1.6360000000000000e-01   2.9640000000000000e-01
   6.2599699999999999e+01  -1.1391900000000000e+02   6.8361099999999999e+02   2.7191099999999999e+01   5.6524099999999997e+01   6.5296000000000003e+00   1.5536000000000001e+00   1.3339999999999999e-01   3.3953000000000002e+00   5.2020000000000000e-01   1.4430000000000001e-01   2.0349999999999999e-01
   6.1232999999999997e+01  -1.1387500000000000e+02   6.7863549999999998e+02   2.7859500000000001e+01   5.6514600000000002e+01   6.3410000000000002e+00   1.4871000000000001e+00   1.3339999999999999e-01   3.0470999999999999e+00   5.2020000000000000e-01   1.4430000000000001e-01   2.8310000000000002e-01
   5.9932600000000001e+01  -1.1468840000000000e+02   6.7228750000000002e+02   2.8489599999999999e+01   5.6590699999999998e+01   6.3453999999999997e+00   1.3539000000000001e+00   1.5559999999999999e-01   2.7858999999999998e+00   5.3939999999999999e-01   4.8099999999999997e-02   2.3440000000000000e-01
   5.8786400000000000e+01  -1.1563370000000000e+02   6.6491010000000006e+02   2.9033799999999999e+01   5.6371800000000000e+01   6.2533000000000003e+00   1.3761000000000001e+00   2.2239999999999999e-01   2.6118000000000001e+00   5.1049999999999995e-01   2.1170000000000000e-01   2.6979999999999998e-01
   5.7750399999999999e+01  -1.1580950000000000e+02   6.5616020000000003e+02   2.9530300000000000e+01   5.6114899999999999e+01   6.2664999999999997e+00   1.4649000000000001e+00   1.7790000000000000e-01   2.7858999999999998e+00   4.9130000000000001e-01   1.4430000000000001e-01   2.4329999999999999e-01
   5.6714399999999998e+01  -1.1602940000000000e+02   6.4732439999999997e+02   2.9959900000000001e+01   5.5610500000000002e+01   6.2270000000000003e+00   1.4649000000000001e+00   2.2239999999999999e-01   3.0470999999999999e+00   5.9719999999999995e-01   9.5999999999999992e-03   2.8310000000000002e-01
   5.5766599999999997e+01  -1.1627119999999999e+02   6.3703039999999999e+02   3.0217700000000001e+01   5.5182299999999998e+01   6.2796000000000003e+00   1.3539000000000001e+00   2.2200000000000001e-02   2.7858999999999998e+00   5.2020000000000000e-01   9.6199999999999994e-02   2.6979999999999998e-01
   5.4951000000000001e+01  -1.1704060000000000e+02   6.2493489999999997e+02   3.0332200000000000e+01   5.4440100000000001e+01   6.3059000000000003e+00   1.5980000000000001e+00   2.0010000000000000e-01   2.9600000000000000e+00   5.2980000000000005e-01   1.5400000000000000e-01   2.4329999999999999e-01
   5.4223599999999998e+01  -1.1677679999999999e+02   6.1292510000000004e+02   3.0418199999999999e+01   5.3745399999999997e+01   6.3235000000000001e+00   1.2650999999999999e+00   2.4460000000000001e-01   2.3506000000000000e+00   4.3350000000000000e-01   5.7700000000000001e-02   2.5209999999999999e-01
   5.3275799999999997e+01  -1.1719450000000001e+02   6.0100120000000004e+02   3.0427700000000002e+01   5.3022199999999998e+01   6.4330999999999996e+00   1.3317000000000001e+00   2.0010000000000000e-01   3.1341999999999999e+00   4.4309999999999999e-01   1.3469999999999999e-01   2.3890000000000000e-01
   5.2239800000000002e+01  -1.1704060000000000e+02   5.8770470000000000e+02   3.0360900000000001e+01   5.2146799999999999e+01   6.4199999999999999e+00   1.3761000000000001e+00   2.0010000000000000e-01   3.2212000000000001e+00   4.9130000000000001e-01   1.2509999999999999e-01   2.3440000000000000e-01
   5.1270000000000003e+01  -1.1640309999999999e+02   5.7277829999999994e+02   3.0217700000000001e+01   5.1061999999999998e+01   6.5427999999999997e+00   1.4205000000000001e+00   2.4460000000000001e-01   3.3953000000000002e+00   5.0090000000000001e-01   1.5400000000000000e-01   2.6100000000000001e-01
   5.0432400000000001e+01  -1.1561170000000000e+02   5.5862400000000002e+02   3.0084000000000000e+01   4.9958100000000002e+01   6.4988999999999999e+00   1.3761000000000001e+00   1.5559999999999999e-01   2.4377000000000000e+00   5.1049999999999995e-01   6.7400000000000002e-02   2.2559999999999999e-01
   4.9242100000000001e+01  -1.1460039999999999e+02   5.4344029999999998e+02   2.9759399999999999e+01   4.8873300000000000e+01   6.5471000000000004e+00   1.2428999999999999e+00   2.2239999999999999e-01   3.1341999999999999e+00   4.7199999999999998e-01   1.6360000000000000e-01   2.7429999999999999e-01
   4.7787300000000002e+01  -1.1314950000000000e+02   5.2748450000000003e+02   2.9339300000000001e+01   4.7664800000000000e+01   6.5121000000000002e+00   1.2428999999999999e+00   4.0020000000000000e-01   3.0470999999999999e+00   5.4910000000000003e-01   5.7700000000000001e-02   2.7870000000000000e-01
   4.6707299999999996e+01  -1.1178650000000000e+02   5.1204340000000002e+02   2.8947900000000001e+01   4.6361199999999997e+01   6.5164000000000000e+00   1.2873000000000001e+00   2.0010000000000000e-01   2.7858999999999998e+00   5.4910000000000003e-01   9.6199999999999994e-02   2.2559999999999999e-01
   4.5737400000000001e+01  -1.0991790000000000e+02   4.9643079999999998e+02   2.8441900000000000e+01   4.5038499999999999e+01   6.4682000000000004e+00   1.2873000000000001e+00   1.7790000000000000e-01   2.7858999999999998e+00   4.5269999999999999e-01   2.8899999999999999e-02   2.8310000000000002e-01
   4.4392899999999997e+01  -1.0793940000000001e+02   4.7875930000000000e+02   2.7935800000000000e+01   4.3715800000000002e+01   6.4330999999999996e+00   1.2873000000000001e+00   2.8910000000000002e-01   3.2212000000000001e+00   5.2980000000000005e-01   1.3469999999999999e-01   2.3000000000000001e-01
   4.2893999999999998e+01  -1.0554320000000000e+02   4.6134519999999998e+02   2.7372499999999999e+01   4.2145600000000002e+01   6.3498000000000001e+00   1.4871000000000001e+00   1.5559999999999999e-01   2.1764999999999999e+00   4.3350000000000000e-01   1.6360000000000000e-01   2.5209999999999999e-01
   4.1417200000000001e+01  -1.0336680000000000e+02   4.4418840000000000e+02   2.6742400000000000e+01   4.0699199999999998e+01   6.2621000000000002e+00   1.4205000000000001e+00   1.1119999999999999e-01   3.1341999999999999e+00   5.6830000000000003e-01   6.7400000000000002e-02   2.3440000000000000e-01
   4.0204799999999999e+01  -1.0099260000000000e+02   4.2471550000000002e+02   2.5997699999999998e+01   3.9110100000000003e+01   6.2007000000000003e+00   1.4649000000000001e+00   2.8910000000000002e-01   2.4377000000000000e+00   5.4910000000000003e-01   1.5400000000000000e-01   2.3440000000000000e-01
   3.8838200000000001e+01  -9.8222700000000003e+01   4.0850240000000002e+02   2.5272099999999998e+01   3.7492400000000004e+01   6.0648000000000000e+00   1.2873000000000001e+00   2.6679999999999998e-01   2.6989000000000001e+00   5.7799999999999996e-01   1.1550000000000001e-01   2.3000000000000001e-01
   3.7559800000000003e+01  -9.4727300000000000e+01   3.8902949999999998e+02   2.4412800000000001e+01   3.5789099999999998e+01   5.8981000000000003e+00   1.3317000000000001e+00   2.4460000000000001e-01   2.6989000000000001e+00   4.3350000000000000e-01   1.8279999999999999e-01   2.6100000000000001e-01
   3.5730300000000000e+01  -9.1649600000000007e+01   3.6998550000000000e+02   2.3677700000000002e+01   3.4142800000000001e+01   5.7314999999999996e+00   1.4205000000000001e+00   8.8900000000000007e-02   2.5247000000000002e+00   5.0090000000000001e-01   7.6999999999999999e-02   2.3440000000000000e-01
   3.3790599999999998e+01  -8.8549899999999994e+01   3.4939740000000000e+02   2.2780200000000001e+01   3.2296700000000001e+01   5.5823999999999998e+00   1.4649000000000001e+00   2.6679999999999998e-01   2.8730000000000002e+00   5.3939999999999999e-01   1.5400000000000000e-01   1.9020000000000001e-01
   3.1586400000000001e+01  -8.5296300000000002e+01   3.2923820000000001e+02   2.1701400000000000e+01   3.0469700000000000e+01   5.3894000000000002e+00   1.3095000000000001e+00   1.3339999999999999e-01   3.2212000000000001e+00   4.5269999999999999e-01   1.7319999999999999e-01   2.4329999999999999e-01
   2.9492400000000000e+01  -8.1800899999999999e+01   3.0779219999999998e+02   2.0708400000000001e+01   2.8528500000000001e+01   5.1525999999999996e+00   1.2650999999999999e+00   1.3339999999999999e-01   3.2212000000000001e+00   4.9130000000000001e-01   1.4430000000000001e-01   2.4770000000000000e-01
   2.7199999999999999e+01  -7.8745199999999997e+01   2.8934870000000001e+02   1.9744100000000000e+01   2.6730000000000000e+01   5.0473999999999997e+00   1.3983000000000001e+00   3.1130000000000002e-01   3.5695000000000001e+00   4.5269999999999999e-01   1.3469999999999999e-01   2.5209999999999999e-01
   2.4422699999999999e+01  -7.5843400000000003e+01   2.6841750000000002e+02   1.8588899999999999e+01   2.5074200000000001e+01   4.8106000000000000e+00   1.4205000000000001e+00   2.8910000000000002e-01   2.6989000000000001e+00   5.2980000000000005e-01   1.0580000000000001e-01   2.5209999999999999e-01
   2.1887799999999999e+01  -7.1996300000000005e+01   2.4860140000000001e+02   1.7548200000000001e+01   2.3237700000000000e+01   4.6352000000000002e+00   1.1984999999999999e+00   1.3339999999999999e-01   3.3953000000000002e+00   4.7199999999999998e-01   1.1550000000000001e-01   2.3440000000000000e-01
   1.9595500000000001e+01  -6.8830600000000004e+01   2.2921430000000001e+02   1.6364300000000000e+01   2.1572399999999998e+01   4.5080000000000000e+00   1.4871000000000001e+00   8.8900000000000007e-02   2.9600000000000000e+00   4.8159999999999997e-01   6.7400000000000002e-02   2.3440000000000000e-01
   1.6928400000000000e+01  -6.5620999999999995e+01   2.1017030000000000e+02   1.5094500000000000e+01   1.9764399999999998e+01   4.3369999999999997e+00   1.3317000000000001e+00   1.7790000000000000e-01   3.3083000000000000e+00   4.4309999999999999e-01   1.8279999999999999e-01   2.5659999999999999e-01
   1.4547800000000001e+01  -6.1576000000000001e+01   1.9018270000000001e+02   1.3901100000000000e+01   1.8108599999999999e+01   4.2274000000000003e+00   1.4871000000000001e+00   1.3339999999999999e-01   2.5247000000000002e+00   4.9130000000000001e-01   1.5400000000000000e-01   2.3000000000000001e-01
   1.2586100000000000e+01  -5.7575000000000003e+01   1.7122440000000000e+02   1.2688599999999999e+01   1.6424299999999999e+01   3.9685999999999999e+00   1.5315000000000001e+00   4.4499999999999998e-02   3.5695000000000001e+00   4.0460000000000002e-01   1.0580000000000001e-01   2.5659999999999999e-01
   9.5001999999999995e+00  -5.4387400000000000e+01   1.5295249999999999e+02   1.1418799999999999e+01   1.4578300000000000e+01   4.0212000000000003e+00   1.4427000000000001e+00   2.0010000000000000e-01   3.4824000000000002e+00   5.0090000000000001e-01   1.3469999999999999e-01   2.0349999999999999e-01
   6.1718000000000002e+00  -5.0540300000000002e+01   1.3648200000000000e+02   1.0378100000000000e+01   1.3027200000000001e+01   3.9379000000000000e+00   1.2650999999999999e+00   6.6699999999999995e-02   2.8730000000000002e+00   4.7199999999999998e-01   0.0000000000000000e+00   2.5209999999999999e-01
   3.9455000000000000e+00  -4.5769799999999996e+01   1.1838160000000001e+02   9.1751000000000005e+00   1.1571300000000001e+01   3.7187000000000001e+00   1.3539000000000001e+00   2.2200000000000001e-02   3.0470999999999999e+00   4.8159999999999997e-01   1.0580000000000001e-01   2.5659999999999999e-01
   2.2263000000000002e+00  -4.1548999999999999e+01   1.0259739999999999e+02   7.8289000000000000e+00   9.9631000000000007e+00   3.5695999999999999e+00   1.4205000000000001e+00  -4.4499999999999998e-02   2.9600000000000000e+00   4.8159999999999997e-01   1.2509999999999999e-01   2.4770000000000000e-01
   1.1681999999999999e+00  -3.7921700000000001e+01   8.6813199999999995e+01   6.6449999999999996e+00   8.3930000000000007e+00   3.4512000000000000e+00   1.3317000000000001e+00   1.5559999999999999e-01   2.9600000000000000e+00   4.3350000000000000e-01   8.6599999999999996e-02   2.6540000000000002e-01
  -9.9190000000000000e-01  -3.2491700000000002e+01   7.3087800000000001e+01   5.7858000000000001e+00   7.2511000000000001e+00   3.1267000000000000e+00   1.4871000000000001e+00   1.7790000000000000e-01   3.0470999999999999e+00   4.3350000000000000e-01   7.6999999999999999e-02   2.3890000000000000e-01
  -2.6450999999999998e+00  -2.6622100000000000e+01   5.8504500000000000e+01   4.9550999999999998e+00   6.1186999999999996e+00   2.7715000000000001e+00   1.2873000000000001e+00   2.6679999999999998e-01   3.8306000000000000e+00   6.2609999999999999e-01   1.7319999999999999e-01   2.2559999999999999e-01
  -3.5708000000000002e+00  -2.1653800000000000e+01   4.7009500000000003e+01   4.0099000000000000e+00   4.8910999999999998e+00   2.4075000000000002e+00   1.3761000000000001e+00   1.1119999999999999e-01   3.3083000000000000e+00   4.6239999999999998e-01   1.3469999999999999e-01   2.3000000000000001e-01
  -4.0998000000000001e+00  -1.7345099999999999e+01   3.4227699999999999e+01   3.1602000000000001e+00   3.6446000000000001e+00   2.0785999999999998e+00   1.3761000000000001e+00   2.6679999999999998e-01   2.2635999999999998e+00   5.1049999999999995e-01   1.2509999999999999e-01   2.8310000000000002e-01
  -4.8712999999999997e+00  -1.1673299999999999e+01   2.5992500000000000e+01   2.4918999999999998e+00   2.7595999999999998e+00   1.5304000000000000e+00   1.3983000000000001e+00   2.6679999999999998e-01   2.3506000000000000e+00   5.0090000000000001e-01   1.2509999999999999e-01   2.6979999999999998e-01
  -4.9374000000000002e+00  -3.9350999999999998e+00   1.9129799999999999e+01   2.1863999999999999e+00   2.2743000000000002e+00   6.9289999999999996e-01   1.5315000000000001e+00   1.1119999999999999e-01   3.3953000000000002e+00   5.0090000000000001e-01   2.2130000000000000e-01   2.6540000000000002e-01
  -4.1879999999999997e+00   3.3635000000000002e+00   1.5355300000000000e+01   2.0909000000000000e+00   1.7033000000000000e+00   0.0000000000000000e+00   1.3095000000000001e+00   8.8900000000000007e-02   3.3083000000000000e+00   4.7199999999999998e-01   1.0580000000000001e-01   2.7429999999999999e-01
  -2.4908000000000001e+00   4.7264999999999997e+00   6.5195999999999996e+00   1.2985000000000000e+00   5.6140000000000001e-01  -1.6660000000000000e-01   1.1762999999999999e+00   1.1119999999999999e-01   2.9600000000000000e+00   5.6830000000000003e-01   1.5400000000000000e-01   2.4770000000000000e-01
   7.9349999999999998e-01  -9.4530000000000003e-01  -2.4018999999999999e+00   2.0050000000000001e-01  -1.2370000000000000e-01  -5.2600000000000001e-02   1.5315000000000001e+00   1.1119999999999999e-01   3.3083000000000000e+00   3.9489999999999997e-01   1.1550000000000001e-01   2.8749999999999998e-01
  -7.4939999999999996e-01  -3.2536000000000000e+00   3.4310000000000002e-01   3.0549999999999999e-01  -6.6600000000000006e-02  -7.4499999999999997e-02   1.5315000000000001e+00   2.6679999999999998e-01   3.1341999999999999e+00   5.1049999999999995e-01   1.6360000000000000e-01   2.4329999999999999e-01
   6.6100000000000006e-02   1.9564999999999999e+00   8.5780000000000001e-01   5.5379999999999996e-01  -9.4999999999999998e-03  -1.6230000000000000e-01   1.3095000000000001e+00   1.3339999999999999e-01   2.8730000000000002e+00   5.0090000000000001e-01   6.7400000000000002e-02   2.7870000000000000e-01
   3.3060000000000000e-01   1.1212000000000000e+00   7.7210000000000001e-01   5.2510000000000001e-01  -1.0470000000000000e-01  -4.4000000000000003e-03   1.1318999999999999e+00   2.2239999999999999e-01   3.0470999999999999e+00   5.1049999999999995e-01   1.9199999999999998e-02   2.3890000000000000e-01
  -1.0139000000000000e+00  -2.3961999999999999e+00   7.7210000000000001e-01   3.2460000000000000e-01  -5.7099999999999998e-02  -2.6300000000000000e-02   1.3095000000000001e+00   1.7790000000000000e-01   2.8730000000000002e+00   4.9130000000000001e-01   1.0580000000000001e-01   2.6979999999999998e-01
   3.9679999999999999e-01   2.1980000000000000e-01   4.2890000000000000e-01   3.9140000000000003e-01   1.9000000000000000e-02  -1.4030000000000001e-01   1.3317000000000001e+00   1.1119999999999999e-01   2.7858999999999998e+00   5.3939999999999999e-01   1.0580000000000001e-01   2.6979999999999998e-01
  -5.5110000000000003e-01   1.3190000000000000e+00   1.7157000000000000e+00   6.6830000000000001e-01  -4.7600000000000003e-02   3.5099999999999999e-02   1.3317000000000001e+00   2.2239999999999999e-01   3.0470999999999999e+00   4.9130000000000001e-01   3.8500000000000000e-02   2.1679999999999999e-01
   2.6450000000000001e-01  -9.6730000000000005e-01  -8.5800000000000001e-02   3.4370000000000001e-01  -6.6600000000000006e-02  -1.0520000000000000e-01   1.5536000000000001e+00   1.1119999999999999e-01   4.3529999999999998e+00   4.6239999999999998e-01   1.3469999999999999e-01   2.6100000000000001e-01
  -3.9679999999999999e-01  -7.0350000000000001e-01   2.5740000000000002e-01   3.7240000000000001e-01   8.5599999999999996e-02  -7.0199999999999999e-02   1.2650999999999999e+00   2.2239999999999999e-01   4.0048000000000004e+00   5.3939999999999999e-01   9.6199999999999994e-02   2.6100000000000001e-01
  -3.5270000000000001e-01   1.2969999999999999e+00   3.4310000000000002e-01   6.0150000000000003e-01  -9.4999999999999998e-03   1.7500000000000002e-02   1.2873000000000001e+00   6.6699999999999995e-02   3.7435999999999998e+00   5.2980000000000005e-01   5.7700000000000001e-02   2.8749999999999998e-01
   1.1020000000000001e-01  -1.0990000000000000e-01   8.5800000000000001e-02   3.3420000000000000e-01  -1.4269999999999999e-01  -4.3900000000000002e-02   1.5315000000000001e+00   4.4499999999999998e-02   2.9600000000000000e+00   4.1420000000000001e-01   1.0580000000000001e-01   2.1679999999999999e-01
  -4.4080000000000003e-01  -1.1431000000000000e+00   6.8630000000000002e-01   3.4370000000000001e-01  -6.6600000000000006e-02  -6.5799999999999997e-02   1.1984999999999999e+00   3.3350000000000002e-01   3.1341999999999999e+00   4.1420000000000001e-01   1.6360000000000000e-01   2.2559999999999999e-01
   6.6100000000000006e-02   6.3749999999999996e-01   7.7210000000000001e-01   5.2510000000000001e-01  -2.8500000000000001e-02  -8.3299999999999999e-02   1.4427000000000001e+00   2.0010000000000000e-01   2.9600000000000000e+00   4.8159999999999997e-01   1.9239999999999999e-01   2.3890000000000000e-01
  -4.4080000000000003e-01   3.2979999999999998e-01   5.1470000000000005e-01   4.3919999999999998e-01   3.8100000000000002e-02  -8.3299999999999999e-02   1.4871000000000001e+00  -8.8900000000000007e-02   2.3506000000000000e+00   4.5269999999999999e-01   1.8279999999999999e-01   2.8749999999999998e-01
  -4.4100000000000000e-02  -6.5949999999999998e-01  -8.5780000000000001e-01   3.5330000000000000e-01  -6.6600000000000006e-02  -3.9500000000000000e-02   1.3761000000000001e+00   5.3369999999999995e-01   3.7435999999999998e+00   4.8159999999999997e-01   1.0580000000000001e-01   2.4329999999999999e-01
  -3.0859999999999999e-01   2.8580000000000000e-01   2.5740000000000002e-01   4.9650000000000000e-01  -1.9000000000000000e-02  -6.1400000000000003e-02   1.4871000000000001e+00  -1.3339999999999999e-01   2.6989000000000001e+00   4.7199999999999998e-01   1.5400000000000000e-01   2.2559999999999999e-01
  -2.6450000000000001e-01   3.7369999999999998e-01   1.0294000000000001e+00   5.4420000000000002e-01   4.7600000000000003e-02  -3.5099999999999999e-02   1.2428999999999999e+00   3.3350000000000002e-01   2.7858999999999998e+00   5.3939999999999999e-01   1.0580000000000001e-01   2.4770000000000000e-01
   0.0000000000000000e+00  -5.0560000000000005e-01  -1.7160000000000000e-01   4.2009999999999997e-01   0.0000000000000000e+00  -7.0199999999999999e-02   1.4205000000000001e+00   3.5580000000000001e-01   2.6118000000000001e+00   4.9130000000000001e-01   2.8899999999999999e-02   2.7429999999999999e-01
  -4.4080000000000003e-01  -1.7590000000000000e-01   5.1470000000000005e-01   3.6280000000000001e-01  -5.7099999999999998e-02  -8.3299999999999999e-02   1.4871000000000001e+00  -8.8900000000000007e-02   3.3083000000000000e+00   5.7799999999999996e-01   1.3469999999999999e-01   2.6540000000000002e-01
  -1.3230000000000000e-01   3.7369999999999998e-01   1.0294000000000001e+00   4.0100000000000002e-01  -2.8500000000000001e-02  -1.2280000000000001e-01   1.2873000000000001e+00   1.1119999999999999e-01   2.9600000000000000e+00   4.9130000000000001e-01   1.0580000000000001e-01   2.5209999999999999e-01
  -2.2040000000000001e-01  -3.9570000000000000e-01   3.4310000000000002e-01   2.6729999999999998e-01  -4.7600000000000003e-02  -1.7500000000000002e-02   1.2873000000000001e+00   1.3339999999999999e-01   3.4824000000000002e+00   5.3939999999999999e-01   1.2509999999999999e-01   1.9910000000000000e-01
  -1.7630000000000001e-01  -1.0990000000000000e-01  -1.7160000000000000e-01   3.5330000000000000e-01  -9.4999999999999998e-03  -6.5799999999999997e-02   1.3539000000000001e+00   2.4460000000000001e-01   2.4377000000000000e+00   4.3350000000000000e-01   1.5400000000000000e-01   2.7429999999999999e-01
  -2.8649999999999998e-01   4.8359999999999997e-01   6.0050000000000003e-01   4.8690000000000000e-01  -1.2370000000000000e-01  -1.7500000000000002e-02   1.3317000000000001e+00   2.2239999999999999e-01   3.8306000000000000e+00   4.8159999999999997e-01   8.6599999999999996e-02   2.8310000000000002e-01
   2.1999999999999999e-02  -1.9789999999999999e-01   4.2890000000000000e-01   4.7739999999999999e-01   0.0000000000000000e+00  -5.7000000000000002e-02   1.3539000000000001e+00   2.0010000000000000e-01   4.0048000000000004e+00   5.7799999999999996e-01   1.4430000000000001e-01   2.1229999999999999e-01
  -8.8200000000000001e-02  -1.3189999999999999e-01  -1.7160000000000000e-01   3.4370000000000001e-01  -9.5200000000000007e-02  -6.1400000000000003e-02   1.2873000000000001e+00   3.1130000000000002e-01   2.6989000000000001e+00   5.0090000000000001e-01   2.0210000000000000e-01   1.9910000000000000e-01
  -4.8490000000000000e-01   1.7590000000000000e-01  -2.5740000000000002e-01   4.9650000000000000e-01  -2.8500000000000001e-02   0.0000000000000000e+00   1.3317000000000001e+00   2.8910000000000002e-01   3.4824000000000002e+00   4.2380000000000001e-01  -2.8899999999999999e-02   2.6540000000000002e-01
  -1.7630000000000001e-01   1.5390000000000001e-01   3.4310000000000002e-01   5.8240000000000003e-01  -1.0470000000000000e-01  -3.9500000000000000e-02   1.3095000000000001e+00   1.3339999999999999e-01   3.5695000000000001e+00   5.6830000000000003e-01   8.6599999999999996e-02   2.3440000000000000e-01
  -2.2040000000000001e-01  -1.3189999999999999e-01   3.4310000000000002e-01   3.9140000000000003e-01  -3.8100000000000002e-02  -5.7000000000000002e-02   1.3317000000000001e+00   1.5559999999999999e-01   3.6564999999999999e+00   5.5869999999999997e-01   8.6599999999999996e-02   2.6100000000000001e-01
  -3.0859999999999999e-01   2.1999999999999999e-02   5.1470000000000005e-01   4.8690000000000000e-01  -1.3320000000000001e-01  -3.5099999999999999e-02   1.3761000000000001e+00   6.6699999999999995e-02   3.5695000000000001e+00   5.4910000000000003e-01   4.8099999999999997e-02   2.2559999999999999e-01
  -3.0859999999999999e-01   1.3189999999999999e-01   1.7160000000000000e-01   4.5829999999999999e-01  -1.9000000000000000e-02  -7.0199999999999999e-02   1.3095000000000001e+00   0.0000000000000000e+00   2.6989000000000001e+00   5.0090000000000001e-01   1.2509999999999999e-01   2.6540000000000002e-01
  -1.9839999999999999e-01  -1.0990000000000000e-01   4.2890000000000000e-01   4.4869999999999999e-01  -1.9000000000000000e-02  -7.4499999999999997e-02   1.2206999999999999e+00   1.1119999999999999e-01   2.8730000000000002e+00   5.2020000000000000e-01   1.2509999999999999e-01   2.5659999999999999e-01
  -2.8649999999999998e-01   1.3189999999999999e-01  -2.5740000000000002e-01   4.4869999999999999e-01  -3.8100000000000002e-02  -7.8899999999999998e-02   1.3539000000000001e+00   3.3350000000000002e-01   3.3083000000000000e+00   5.1049999999999995e-01   1.0580000000000001e-01   2.5659999999999999e-01
  -2.8649999999999998e-01   1.7590000000000000e-01   0.0000000000000000e+00   3.9140000000000003e-01  -9.5200000000000007e-02  -8.7700000000000000e-02   1.3317000000000001e+00   6.6699999999999995e-02   2.6118000000000001e+00   5.3939999999999999e-01   1.5400000000000000e-01   3.2290000000000002e-01
  -1.5429999999999999e-01  -6.6000000000000003e-02   7.7210000000000001e-01   4.7739999999999999e-01  -2.8500000000000001e-02  -3.9500000000000000e-02   1.3761000000000001e+00   2.2239999999999999e-01   2.5247000000000002e+00   5.1049999999999995e-01   1.9239999999999999e-01   2.6100000000000001e-01
  -3.3060000000000000e-01  -6.6000000000000003e-02   7.7210000000000001e-01   3.8190000000000002e-01  -1.1420000000000000e-01   2.6300000000000000e-02   1.3539000000000001e+00   1.1119999999999999e-01   3.1341999999999999e+00   5.3939999999999999e-01   1.5400000000000000e-01   1.9020000000000001e-01
  -8.8200000000000001e-02   3.7369999999999998e-01  -8.5800000000000001e-02   5.3469999999999995e-01  -4.7600000000000003e-02  -3.9500000000000000e-02   1.3095000000000001e+00   3.3350000000000002e-01   2.5247000000000002e+00   4.4309999999999999e-01   9.6199999999999994e-02   2.3890000000000000e-01
  -3.3060000000000000e-01   1.0990000000000000e-01  -2.5740000000000002e-01   4.2009999999999997e-01   0.0000000000000000e+00  -1.0520000000000000e-01   1.2206999999999999e+00   2.4460000000000001e-01   3.0470999999999999e+00   5.3939999999999999e-01   6.7400000000000002e-02   2.6100000000000001e-01
  -1.3230000000000000e-01   6.6000000000000003e-02  -1.7160000000000000e-01   4.4869999999999999e-01  -6.6600000000000006e-02  -8.7700000000000000e-02   1.3983000000000001e+00   3.3350000000000002e-01   3.3953000000000002e+00   4.8159999999999997e-01   5.7700000000000001e-02   2.5659999999999999e-01
  -2.4249999999999999e-01   1.5390000000000001e-01   6.8630000000000002e-01   5.0600000000000001e-01  -1.4269999999999999e-01  -8.8000000000000005e-03   1.2650999999999999e+00   2.8910000000000002e-01   3.5695000000000001e+00   5.0090000000000001e-01   2.8899999999999999e-02   2.6979999999999998e-01
  -1.9839999999999999e-01   2.1999999999999999e-02   1.2010000000000001e+00   5.2510000000000001e-01  -1.9000000000000000e-02  -3.0700000000000002e-02   1.3983000000000001e+00   8.8900000000000007e-02   2.7858999999999998e+00   5.2020000000000000e-01   1.4430000000000001e-01   2.7870000000000000e-01
  -2.2040000000000001e-01  -1.7590000000000000e-01   9.4359999999999999e-01   4.0100000000000002e-01  -1.4269999999999999e-01  -7.0199999999999999e-02   1.3539000000000001e+00   2.2239999999999999e-01   3.2212000000000001e+00   4.3350000000000000e-01   1.4430000000000001e-01   2.8310000000000002e-01
  -2.6450000000000001e-01  -2.1999999999999999e-02   1.3725000000000001e+00   4.0100000000000002e-01  -9.4999999999999998e-03  -6.1400000000000003e-02   1.4649000000000001e+00   2.6679999999999998e-01   2.4377000000000000e+00   5.1049999999999995e-01   1.4430000000000001e-01   2.3890000000000000e-01
  -1.7630000000000001e-01  -8.7900000000000006e-02   7.7210000000000001e-01   4.7739999999999999e-01   1.9000000000000000e-02  -7.8899999999999998e-02   1.3095000000000001e+00   4.6689999999999998e-01   3.3083000000000000e+00   4.9130000000000001e-01   1.0580000000000001e-01   2.4329999999999999e-01
  -2.2040000000000001e-01   2.1999999999999999e-02  -3.4310000000000002e-01   4.7739999999999999e-01  -7.6100000000000001e-02  -8.7700000000000000e-02   1.4427000000000001e+00   1.1119999999999999e-01   3.3953000000000002e+00   5.3939999999999999e-01   1.1550000000000001e-01   2.3890000000000000e-01
   0.0000000000000000e+00  -8.7900000000000006e-02   1.1152000000000000e+00   3.7240000000000001e-01   1.9000000000000000e-02  -1.0960000000000000e-01   1.1984999999999999e+00   2.0010000000000000e-01   3.5695000000000001e+00   4.9130000000000001e-01   1.9239999999999999e-01   2.4329999999999999e-01
  -2.2040000000000001e-01   0.0000000000000000e+00  -2.5740000000000002e-01   4.5829999999999999e-01  -8.5599999999999996e-02  -8.7700000000000000e-02   1.2873000000000001e+00   2.8910000000000002e-01   3.3083000000000000e+00   4.6239999999999998e-01   1.0580000000000001e-01   2.4329999999999999e-01
  -2.2040000000000001e-01   1.3189999999999999e-01   3.4310000000000002e-01   4.2959999999999998e-01   2.8500000000000001e-02  -7.0199999999999999e-02   1.2650999999999999e+00   2.0010000000000000e-01   3.2212000000000001e+00   5.2980000000000005e-01   6.7400000000000002e-02   2.3000000000000001e-01
  -1.3230000000000000e-01   1.0990000000000000e-01   5.1470000000000005e-01   4.1049999999999998e-01   4.7600000000000003e-02  -7.4499999999999997e-02   1.2428999999999999e+00   8.8900000000000007e-02   2.6989000000000001e+00   4.4309999999999999e-01   8.6599999999999996e-02   2.3890000000000000e-01
  -2.2040000000000001e-01   2.4179999999999999e-01   5.1470000000000005e-01   4.7739999999999999e-01  -1.9000000000000000e-02  -6.1400000000000003e-02   1.3317000000000001e+00   4.0020000000000000e-01   2.9600000000000000e+00   4.8159999999999997e-01   2.0210000000000000e-01   2.6540000000000002e-01
  -1.5429999999999999e-01   0.0000000000000000e+00   6.0050000000000003e-01   4.1049999999999998e-01  -9.4999999999999998e-03  -3.0700000000000002e-02   1.3095000000000001e+00   2.6679999999999998e-01   3.3083000000000000e+00   5.2980000000000005e-01   1.5400000000000000e-01   2.8749999999999998e-01
  -1.7630000000000001e-01  -2.1999999999999999e-02   1.8015000000000001e+00   4.2009999999999997e-01  -6.6600000000000006e-02  -8.7700000000000000e-02   1.3983000000000001e+00   2.0010000000000000e-01   3.2212000000000001e+00   4.3350000000000000e-01   1.0580000000000001e-01   2.0349999999999999e-01
  -1.5429999999999999e-01  -6.6000000000000003e-02  -1.7160000000000000e-01   3.6280000000000001e-01  -2.8500000000000001e-02  -2.6300000000000000e-02   1.4205000000000001e+00  -4.4499999999999998e-02   3.0470999999999999e+00   5.2980000000000005e-01   1.2509999999999999e-01   2.5659999999999999e-01
  -2.8649999999999998e-01   2.1999999999999999e-02  -8.5800000000000001e-02   4.9650000000000000e-01  -6.6600000000000006e-02  -7.0199999999999999e-02   1.4427000000000001e+00   1.5559999999999999e-01   3.9177000000000000e+00   4.7199999999999998e-01   6.7400000000000002e-02   2.6979999999999998e-01
  -2.6450000000000001e-01   8.7900000000000006e-02  -2.5740000000000002e-01   4.3919999999999998e-01  -3.8100000000000002e-02  -6.5799999999999997e-02   1.3539000000000001e+00   2.0010000000000000e-01   3.2212000000000001e+00   4.6239999999999998e-01   2.1170000000000000e-01   2.3000000000000001e-01
  -1.5429999999999999e-01   2.4179999999999999e-01   1.7160000000000000e-01   3.8190000000000002e-01   0.0000000000000000e+00  -2.1899999999999999e-02   1.1762999999999999e+00   2.2239999999999999e-01   3.6564999999999999e+00   4.4309999999999999e-01   1.3469999999999999e-01   2.6979999999999998e-01
  -3.3060000000000000e-01   8.7900000000000006e-02   8.5800000000000001e-02   5.2510000000000001e-01  -2.8500000000000001e-02  -3.0700000000000002e-02   1.3539000000000001e+00   2.4460000000000001e-01   3.2212000000000001e+00   5.1049999999999995e-01   2.2130000000000000e-01   2.3000000000000001e-01
  -2.8649999999999998e-01   0.0000000000000000e+00   1.2867999999999999e+00   5.2510000000000001e-01  -4.7600000000000003e-02  -5.7000000000000002e-02   1.5093000000000001e+00   1.3339999999999999e-01   3.7435999999999998e+00   4.5269999999999999e-01   1.4430000000000001e-01   2.5659999999999999e-01
  -4.4100000000000000e-02   1.0990000000000000e-01   2.5740000000000002e-01   4.2009999999999997e-01  -3.8100000000000002e-02  -9.6500000000000002e-02   1.3095000000000001e+00   1.4231000000000000e+00   2.8730000000000002e+00   4.3350000000000000e-01   5.7700000000000001e-02   2.6540000000000002e-01
  -2.8649999999999998e-01   0.0000000000000000e+00   0.0000000000000000e+00   3.8190000000000002e-01  -1.4269999999999999e-01  -8.3299999999999999e-02   1.3095000000000001e+00   1.5559999999999999e-01   3.3953000000000002e+00   4.0460000000000002e-01   9.6199999999999994e-02   2.6979999999999998e-01
  -6.6100000000000006e-02   8.7900000000000006e-02   1.0294000000000001e+00   3.9140000000000003e-01   0.0000000000000000e+00  -4.3900000000000002e-02   1.3983000000000001e+00   1.5559999999999999e-01   3.3083000000000000e+00   4.9130000000000001e-01   1.4430000000000001e-01   2.7429999999999999e-01
  -3.7469999999999998e-01   0.0000000000000000e+00  -2.5740000000000002e-01   4.5829999999999999e-01  -1.3320000000000001e-01  -2.6300000000000000e-02   1.2428999999999999e+00   6.6699999999999995e-02   3.3083000000000000e+00   5.3939999999999999e-01   1.6360000000000000e-01   2.4329999999999999e-01
  -2.6450000000000001e-01   2.4179999999999999e-01   1.2867999999999999e+00   3.6280000000000001e-01  -4.7600000000000003e-02  -3.5099999999999999e-02   1.4205000000000001e+00   8.8900000000000007e-02   3.0470999999999999e+00   5.4910000000000003e-01   1.7319999999999999e-01   2.3440000000000000e-01
  -4.4080000000000003e-01  -8.7900000000000006e-02   3.4310000000000002e-01   4.2959999999999998e-01  -2.8500000000000001e-02  -4.8200000000000000e-02   1.3317000000000001e+00   2.2239999999999999e-01   3.0470999999999999e+00   3.9489999999999997e-01   2.8899999999999999e-02   2.6979999999999998e-01
  -2.8649999999999998e-01   2.8580000000000000e-01   0.0000000000000000e+00   4.3919999999999998e-01  -8.5599999999999996e-02  -4.3900000000000002e-02   1.2873000000000001e+00   2.2239999999999999e-01   3.1341999999999999e+00   6.0690000000000000e-01   9.6199999999999994e-02   2.8749999999999998e-01
  -1.3230000000000000e-01   2.1999999999999999e-02  -8.5800000000000001e-02   5.1559999999999995e-01  -9.5200000000000007e-02  -4.3900000000000002e-02   1.3095000000000001e+00   1.7790000000000000e-01   2.8730000000000002e+00   4.8159999999999997e-01   1.5400000000000000e-01   2.4770000000000000e-01
  -1.3230000000000000e-01  -8.7900000000000006e-02   1.0294000000000001e+00   5.2510000000000001e-01  -9.5200000000000007e-02  -4.4000000000000003e-03   1.1984999999999999e+00   3.1130000000000002e-01   3.0470999999999999e+00   4.2380000000000001e-01   1.4430000000000001e-01   2.3440000000000000e-01
  -1.9839999999999999e-01   8.7900000000000006e-02   8.5800000000000001e-02   4.8690000000000000e-01  -2.8500000000000001e-02  -3.9500000000000000e-02   1.3983000000000001e+00   3.5580000000000001e-01   2.9600000000000000e+00   4.7199999999999998e-01   1.9199999999999998e-02   2.5209999999999999e-01
  -2.2040000000000001e-01   6.6000000000000003e-02  -8.5800000000000001e-02   4.1049999999999998e-01  -9.5200000000000007e-02  -1.7500000000000002e-02   1.3317000000000001e+00   2.0010000000000000e-01   2.9600000000000000e+00   4.6239999999999998e-01   7.6999999999999999e-02   2.5659999999999999e-01
  -2.8649999999999998e-01   2.6379999999999998e-01   1.1152000000000000e+00   4.4869999999999999e-01  -7.6100000000000001e-02  -7.0199999999999999e-02   1.2873000000000001e+00   2.6679999999999998e-01   3.2212000000000001e+00   4.8159999999999997e-01   1.1550000000000001e-01   2.7429999999999999e-01
  -2.1999999999999999e-02  -1.0990000000000000e-01  -1.7160000000000000e-01   4.1049999999999998e-01  -2.8500000000000001e-02  -3.0700000000000002e-02   1.1984999999999999e+00   3.3350000000000002e-01   2.6989000000000001e+00   5.8760000000000001e-01   1.0580000000000001e-01   2.3890000000000000e-01
  -2.6450000000000001e-01  -4.3999999999999997e-02   2.5740000000000002e-01   4.2009999999999997e-01  -1.0470000000000000e-01  -6.1400000000000003e-02   1.4205000000000001e+00   1.7790000000000000e-01   3.1341999999999999e+00   4.7199999999999998e-01   1.8279999999999999e-01   2.3440000000000000e-01
  -4.1880000000000001e-01  -1.3189999999999999e-01   3.4310000000000002e-01   4.2959999999999998e-01  -4.7600000000000003e-02  -1.3200000000000000e-02   1.4649000000000001e+00   3.7800000000000000e-01   3.4824000000000002e+00   5.3939999999999999e-01   1.0580000000000001e-01   2.9640000000000000e-01
  -1.7630000000000001e-01  -2.1999999999999999e-02  -8.5800000000000001e-02   4.6779999999999999e-01  -8.5599999999999996e-02  -7.0199999999999999e-02   1.3317000000000001e+00   3.1130000000000002e-01   2.9600000000000000e+00   4.0460000000000002e-01   1.0580000000000001e-01   2.4329999999999999e-01
  -3.3060000000000000e-01   2.1999999999999999e-02   0.0000000000000000e+00   3.5330000000000000e-01  -8.5599999999999996e-02  -6.5799999999999997e-02   1.3983000000000001e+00   2.2239999999999999e-01   2.6118000000000001e+00   5.4910000000000003e-01   1.9239999999999999e-01   2.4770000000000000e-01
  -1.1020000000000001e-01   2.1999999999999999e-02   7.7210000000000001e-01   4.8690000000000000e-01  -1.0470000000000000e-01   1.7500000000000002e-02   1.3539000000000001e+00   2.4460000000000001e-01   3.0470999999999999e+00   4.6239999999999998e-01   6.7400000000000002e-02   2.6979999999999998e-01
  -2.6450000000000001e-01   1.0990000000000000e-01   1.0294000000000001e+00   4.4869999999999999e-01  -5.7099999999999998e-02  -8.3299999999999999e-02   1.3095000000000001e+00   4.4469999999999998e-01   2.6989000000000001e+00   5.1049999999999995e-01   7.6999999999999999e-02   2.3890000000000000e-01
  -2.6450000000000001e-01  -2.1999999999999999e-02   2.5740000000000002e-01   5.3469999999999995e-01  -7.6100000000000001e-02  -4.3900000000000002e-02   1.1984999999999999e+00   1.3339999999999999e-01   2.7858999999999998e+00   4.5269999999999999e-01   1.0580000000000001e-01   2.3000000000000001e-01
  -4.1880000000000001e-01   1.5390000000000001e-01   2.5740000000000002e-01   3.9140000000000003e-01  -7.6100000000000001e-02  -3.9500000000000000e-02   1.3539000000000001e+00   6.6699999999999995e-02   2.4377000000000000e+00   4.2380000000000001e-01   1.7319999999999999e-01   2.2120000000000001e-01
  -2.1999999999999999e-02  -4.3999999999999997e-02   6.0050000000000003e-01   4.2009999999999997e-01  -3.8100000000000002e-02  -2.1899999999999999e-02   1.2206999999999999e+00   3.5580000000000001e-01   2.0024000000000002e+00   4.2380000000000001e-01   1.0580000000000001e-01   2.2120000000000001e-01
  -1.7630000000000001e-01  -6.6000000000000003e-02   6.0050000000000003e-01   4.7739999999999999e-01  -9.4999999999999998e-03  -7.8899999999999998e-02   1.2206999999999999e+00   1.5559999999999999e-01   3.5695000000000001e+00   5.2980000000000005e-01   7.6999999999999999e-02   2.6540000000000002e-01
  -2.2040000000000001e-01  -1.9789999999999999e-01   6.0050000000000003e-01   3.6280000000000001e-01  -7.6100000000000001e-02  -6.5799999999999997e-02   1.5093000000000001e+00   2.6679999999999998e-01   3.4824000000000002e+00   5.2980000000000005e-01   1.5400000000000000e-01   2.7429999999999999e-01
  -1.7630000000000001e-01  -1.7590000000000000e-01   1.7160000000000000e-01   4.7739999999999999e-01  -7.6100000000000001e-02  -1.3159999999999999e-01   1.4205000000000001e+00   2.2239999999999999e-01   2.8730000000000002e+00   5.1049999999999995e-01   1.9239999999999999e-01   2.3440000000000000e-01
  -2.6450000000000001e-01  -2.1999999999999999e-02   5.1470000000000005e-01   4.2959999999999998e-01  -7.6100000000000001e-02  -7.8899999999999998e-02   1.1762999999999999e+00   8.8900000000000007e-02   3.0470999999999999e+00   5.0090000000000001e-01   9.6199999999999994e-02   2.4770000000000000e-01
  -2.6450000000000001e-01   8.7900000000000006e-02   8.5800000000000001e-02   4.6779999999999999e-01  -2.8500000000000001e-02  -7.0199999999999999e-02   1.0875999999999999e+00   6.6699999999999995e-02   3.2212000000000001e+00   5.6830000000000003e-01   1.3469999999999999e-01   2.5659999999999999e-01
  -4.8490000000000000e-01   1.5390000000000001e-01   5.1470000000000005e-01   4.3919999999999998e-01  -1.9000000000000000e-02  -9.2100000000000001e-02   1.2428999999999999e+00   2.4460000000000001e-01   2.8730000000000002e+00   5.3939999999999999e-01   1.1550000000000001e-01   2.9640000000000000e-01
  -1.7630000000000001e-01   2.8580000000000000e-01   8.5800000000000001e-02   4.6779999999999999e-01  -6.6600000000000006e-02  -3.0700000000000002e-02   1.3539000000000001e+00   2.2239999999999999e-01   3.2212000000000001e+00   5.7799999999999996e-01   9.6199999999999994e-02   2.4770000000000000e-01
  -2.2040000000000001e-01   2.1999999999999999e-02   6.8630000000000002e-01   4.6779999999999999e-01   9.4999999999999998e-03  -6.1400000000000003e-02   1.3761000000000001e+00   2.2239999999999999e-01   2.8730000000000002e+00   5.2020000000000000e-01   1.1550000000000001e-01   2.9640000000000000e-01
  -1.9839999999999999e-01   4.3999999999999997e-02   4.2890000000000000e-01   3.5330000000000000e-01  -9.5200000000000007e-02  -4.3900000000000002e-02   1.3983000000000001e+00  -6.6699999999999995e-02   3.3953000000000002e+00   4.6239999999999998e-01   1.4430000000000001e-01   2.7429999999999999e-01
  -1.9839999999999999e-01   4.3999999999999997e-02  -8.5800000000000001e-02   4.3919999999999998e-01  -1.4269999999999999e-01  -2.1899999999999999e-02   1.2873000000000001e+00   4.4499999999999998e-02   3.3083000000000000e+00   5.2020000000000000e-01   2.8899999999999999e-02   2.7429999999999999e-01
  -1.9839999999999999e-01  -6.6000000000000003e-02   0.0000000000000000e+00   3.9140000000000003e-01  -5.7099999999999998e-02  -7.8899999999999998e-02   1.3539000000000001e+00  -1.3339999999999999e-01   2.8730000000000002e+00   5.5869999999999997e-01   9.5999999999999992e-03   2.7429999999999999e-01
  -3.3060000000000000e-01  -2.1999999999999999e-02   7.7210000000000001e-01   3.7240000000000001e-01  -1.2370000000000000e-01  -6.5799999999999997e-02   1.3317000000000001e+00   4.4499999999999998e-02   2.6989000000000001e+00   5.7799999999999996e-01   1.7319999999999999e-01   2.3000000000000001e-01
  -3.3060000000000000e-01   0.0000000000000000e+00   2.5740000000000002e-01   3.8190000000000002e-01  -1.9000000000000000e-02  -5.7000000000000002e-02   1.3983000000000001e+00   2.0010000000000000e-01   2.6118000000000001e+00   5.4910000000000003e-01   1.4430000000000001e-01   2.4770000000000000e-01
  -1.5429999999999999e-01   6.6000000000000003e-02   6.8630000000000002e-01   5.1559999999999995e-01  -5.7099999999999998e-02  -7.4499999999999997e-02   1.4871000000000001e+00   2.0010000000000000e-01   2.6118000000000001e+00   4.6239999999999998e-01   1.6360000000000000e-01   2.6540000000000002e-01
  -1.9839999999999999e-01  -1.7590000000000000e-01   6.8630000000000002e-01   3.7240000000000001e-01  -9.4999999999999998e-03  -7.0199999999999999e-02   1.3317000000000001e+00   4.2249999999999999e-01   3.1341999999999999e+00   4.6239999999999998e-01   1.4430000000000001e-01   2.0790000000000000e-01
  -2.4249999999999999e-01   1.7590000000000000e-01   2.5740000000000002e-01   4.6779999999999999e-01  -1.0470000000000000e-01  -4.4000000000000003e-03   1.1540999999999999e+00   1.1119999999999999e-01   3.0470999999999999e+00   4.7199999999999998e-01   1.0580000000000001e-01   2.1229999999999999e-01
  -2.8649999999999998e-01   8.7900000000000006e-02  -8.5800000000000001e-02   4.5829999999999999e-01  -1.2370000000000000e-01  -4.8200000000000000e-02   1.3539000000000001e+00   2.0010000000000000e-01   3.3953000000000002e+00   4.6239999999999998e-01   3.8500000000000000e-02   1.9460000000000000e-01
  -1.9839999999999999e-01  -1.3189999999999999e-01   2.5740000000000002e-01   3.9140000000000003e-01  -2.8500000000000001e-02  -6.1400000000000003e-02   1.1984999999999999e+00   8.8900000000000007e-02   3.4824000000000002e+00   5.3939999999999999e-01   9.6199999999999994e-02   2.7429999999999999e-01
  -2.8649999999999998e-01   1.0990000000000000e-01   4.2890000000000000e-01   4.8690000000000000e-01  -5.7099999999999998e-02  -4.8200000000000000e-02   1.1540999999999999e+00   1.1119999999999999e-01   3.3953000000000002e+00   4.9130000000000001e-01   1.0580000000000001e-01   2.8749999999999998e-01
  -1.7630000000000001e-01   6.6000000000000003e-02   6.8630000000000002e-01   3.9140000000000003e-01  -9.4999999999999998e-03  -9.2100000000000001e-02   1.1762999999999999e+00   2.4460000000000001e-01   1.8283000000000000e+00   4.6239999999999998e-01   1.7319999999999999e-01   2.8749999999999998e-01
   8.8200000000000001e-02   2.1999999999999999e-02  -2.5740000000000002e-01   4.0100000000000002e-01  -8.5599999999999996e-02  -3.5099999999999999e-02   1.2206999999999999e+00   3.1130000000000002e-01   2.7858999999999998e+00   4.6239999999999998e-01   1.0580000000000001e-01   2.3440000000000000e-01
  -3.7469999999999998e-01   1.0990000000000000e-01   9.4359999999999999e-01   4.2959999999999998e-01  -9.5200000000000007e-02  -8.8000000000000005e-03   1.3095000000000001e+00   1.3339999999999999e-01   3.1341999999999999e+00   4.5269999999999999e-01   5.7700000000000001e-02   2.7870000000000000e-01
  -6.6100000000000006e-02   2.6379999999999998e-01   5.1470000000000005e-01   4.0100000000000002e-01  -5.7099999999999998e-02  -7.4499999999999997e-02   1.2650999999999999e+00   0.0000000000000000e+00   2.4377000000000000e+00   5.7799999999999996e-01   1.7319999999999999e-01   3.0959999999999999e-01
   8.8200000000000001e-02  -4.3999999999999997e-02   9.4359999999999999e-01   5.0600000000000001e-01  -4.7600000000000003e-02  -4.8200000000000000e-02   1.3095000000000001e+00   4.2249999999999999e-01   2.9600000000000000e+00   5.0090000000000001e-01   1.1550000000000001e-01   2.7429999999999999e-01
  -6.1719999999999997e-01   0.0000000000000000e+00  -2.5740000000000002e-01   4.0100000000000002e-01  -5.7099999999999998e-02  -8.3299999999999999e-02   1.5093000000000001e+00   3.3350000000000002e-01   2.5247000000000002e+00   4.3350000000000000e-01   2.2130000000000000e-01   2.3000000000000001e-01
  -6.6130000000000000e-01   2.1999999999999999e-02   8.5800000000000001e-02   4.9650000000000000e-01  -9.4999999999999998e-03  -7.0199999999999999e-02   1.3761000000000001e+00   1.3339999999999999e-01   2.9600000000000000e+00   5.6830000000000003e-01   1.1550000000000001e-01   2.3000000000000001e-01
   2.8649999999999998e-01   1.9789999999999999e-01   1.2010000000000001e+00   4.0100000000000002e-01  -1.2370000000000000e-01  -1.1400000000000000e-01   1.3539000000000001e+00   1.1119999999999999e-01   3.2212000000000001e+00   5.8760000000000001e-01   1.2509999999999999e-01   2.7429999999999999e-01
   3.7469999999999998e-01  -6.6000000000000003e-02  -1.7160000000000000e-01   4.2959999999999998e-01  -1.5229999999999999e-01   3.0700000000000002e-02   1.3539000000000001e+00   2.8910000000000002e-01   2.9600000000000000e+00   4.2380000000000001e-01   1.4430000000000001e-01   2.5659999999999999e-01
  -9.0369999999999995e-01  -4.3999999999999997e-02  -2.5740000000000002e-01   4.2959999999999998e-01  -5.7099999999999998e-02  -2.1899999999999999e-02   1.1984999999999999e+00  -1.3339999999999999e-01   2.4377000000000000e+00   4.8159999999999997e-01   5.7700000000000001e-02   2.5659999999999999e-01
  -5.0700000000000001e-01   2.1999999999999999e-02  -8.5800000000000001e-02   4.1049999999999998e-01  -3.8100000000000002e-02  -3.0700000000000002e-02   1.2206999999999999e+00   4.6689999999999998e-01   3.5695000000000001e+00   4.4309999999999999e-01   4.8099999999999997e-02   2.8310000000000002e-01
   2.2040000000000001e-01  -2.1999999999999999e-02   7.7210000000000001e-01   3.7240000000000001e-01  -1.3320000000000001e-01  -3.0700000000000002e-02   1.3539000000000001e+00   1.5559999999999999e-01   2.7858999999999998e+00   4.8159999999999997e-01   6.7400000000000002e-02   2.5659999999999999e-01
   4.4080000000000003e-01   2.1999999999999999e-02   9.4359999999999999e-01   4.2959999999999998e-01  -2.1890000000000001e-01  -3.9500000000000000e-02   1.3095000000000001e+00   2.4460000000000001e-01   3.6564999999999999e+00   5.4910000000000003e-01   1.6360000000000000e-01   2.3000000000000001e-01
  -8.1559999999999999e-01   2.4179999999999999e-01  -8.5780000000000001e-01   4.7739999999999999e-01   0.0000000000000000e+00  -7.0199999999999999e-02   1.2206999999999999e+00   2.0010000000000000e-01   3.4824000000000002e+00   4.8159999999999997e-01   1.9239999999999999e-01   2.3890000000000000e-01
  -7.4939999999999996e-01   1.5390000000000001e-01   4.2890000000000000e-01   3.3420000000000000e-01  -1.1420000000000000e-01  -4.3900000000000002e-02   1.4649000000000001e+00   1.1119999999999999e-01   2.9600000000000000e+00   5.2020000000000000e-01   1.3469999999999999e-01   2.5659999999999999e-01
   1.9839999999999999e-01   6.6000000000000003e-02   6.0050000000000003e-01   4.2009999999999997e-01  -1.6180000000000000e-01  -6.5799999999999997e-02   1.4205000000000001e+00   6.6699999999999995e-02   2.6118000000000001e+00   4.4309999999999999e-01   1.3469999999999999e-01   2.4329999999999999e-01
   2.1999999999999999e-02  -6.6000000000000003e-02   1.7160000000000000e-01   3.6280000000000001e-01  -5.7099999999999998e-02  -7.8899999999999998e-02   1.0653999999999999e+00   2.4460000000000001e-01   3.2212000000000001e+00   5.1049999999999995e-01   1.7319999999999999e-01   2.2120000000000001e-01
  -5.5110000000000003e-01   2.6379999999999998e-01  -7.7210000000000001e-01   4.2009999999999997e-01  -3.8100000000000002e-02  -3.9500000000000000e-02   1.2650999999999999e+00   2.0010000000000000e-01   2.7858999999999998e+00   5.6830000000000003e-01   1.4430000000000001e-01   2.8310000000000002e-01
  -4.8490000000000000e-01   8.7900000000000006e-02   3.4310000000000002e-01   4.1049999999999998e-01   3.8100000000000002e-02  -4.8200000000000000e-02   1.5315000000000001e+00   1.5559999999999999e-01   2.6989000000000001e+00   4.3350000000000000e-01   9.6199999999999994e-02   2.3890000000000000e-01
   6.6100000000000006e-02  -8.7900000000000006e-02   1.0294000000000001e+00   4.2959999999999998e-01  -1.1420000000000000e-01  -5.2600000000000001e-02   1.2873000000000001e+00   3.5580000000000001e-01   2.3506000000000000e+00   5.1049999999999995e-01   6.7400000000000002e-02   2.5659999999999999e-01
   1.7630000000000001e-01   0.0000000000000000e+00   7.7210000000000001e-01   4.2959999999999998e-01  -1.0470000000000000e-01  -7.0199999999999999e-02   1.3095000000000001e+00  -4.4499999999999998e-02   2.8730000000000002e+00   5.2020000000000000e-01   8.6599999999999996e-02   2.6540000000000002e-01
  -5.0700000000000001e-01   4.3999999999999997e-02  -1.7160000000000000e-01   5.1559999999999995e-01  -1.9000000000000000e-02  -2.1899999999999999e-02   1.4649000000000001e+00   2.2239999999999999e-01   2.1764999999999999e+00   5.2980000000000005e-01   1.1550000000000001e-01   2.6979999999999998e-01
  -5.0700000000000001e-01   8.7900000000000006e-02   1.0294000000000001e+00   3.5330000000000000e-01  -2.8500000000000001e-02  -3.9500000000000000e-02   1.4871000000000001e+00   3.5580000000000001e-01   2.8730000000000002e+00   6.6469999999999996e-01   1.5400000000000000e-01   2.3000000000000001e-01
   8.8200000000000001e-02  -1.0990000000000000e-01  -4.2890000000000000e-01   3.8190000000000002e-01  -1.0470000000000000e-01   0.0000000000000000e+00   1.2650999999999999e+00   2.4460000000000001e-01   2.7858999999999998e+00   4.3350000000000000e-01   8.6599999999999996e-02   2.7429999999999999e-01
   8.8200000000000001e-02   2.1999999999999999e-02   3.4310000000000002e-01   4.4869999999999999e-01  -1.0470000000000000e-01  -4.3900000000000002e-02   1.4871000000000001e+00   1.7790000000000000e-01   3.0470999999999999e+00   4.4309999999999999e-01   1.9199999999999998e-02   2.6979999999999998e-01
  -2.4249999999999999e-01  -6.6000000000000003e-02   2.5740000000000002e-01   3.9140000000000003e-01  -1.9000000000000000e-02  -1.3200000000000000e-02   1.3539000000000001e+00   2.6679999999999998e-01   3.3953000000000002e+00   4.7199999999999998e-01   6.7400000000000002e-02   2.7870000000000000e-01
  -3.0859999999999999e-01   0.0000000000000000e+00   3.4310000000000002e-01   4.8690000000000000e-01  -4.7600000000000003e-02  -2.6300000000000000e-02   1.3983000000000001e+00   3.1130000000000002e-01   3.3083000000000000e+00   5.1049999999999995e-01   1.0580000000000001e-01   1.9460000000000000e-01
  -5.0700000000000001e-01   0.0000000000000000e+00   0.0000000000000000e+00   4.3919999999999998e-01  -8.5599999999999996e-02  -1.7500000000000002e-02   1.3983000000000001e+00   2.6679999999999998e-01   2.5247000000000002e+00   4.5269999999999999e-01   1.0580000000000001e-01   2.7429999999999999e-01
  -1.9839999999999999e-01  -2.1980000000000000e-01   6.8630000000000002e-01   4.4869999999999999e-01  -1.0470000000000000e-01   4.4000000000000003e-03   1.1096999999999999e+00   6.6699999999999995e-02   2.0024000000000002e+00   5.2020000000000000e-01   6.7400000000000002e-02   2.5659999999999999e-01
  -1.7630000000000001e-01  -2.1980000000000000e-01   6.0050000000000003e-01   4.2009999999999997e-01  -3.8100000000000002e-02  -6.1400000000000003e-02   1.3761000000000001e+00   2.4460000000000001e-01   2.1764999999999999e+00   5.1049999999999995e-01   4.8099999999999997e-02   2.6540000000000002e-01
  -3.0859999999999999e-01  -1.9789999999999999e-01  -8.5800000000000001e-02   3.3420000000000000e-01  -5.7099999999999998e-02  -5.2600000000000001e-02   1.4427000000000001e+00   1.1119999999999999e-01   3.4824000000000002e+00   5.0090000000000001e-01   1.0580000000000001e-01   2.6100000000000001e-01
  -3.3060000000000000e-01   1.5390000000000001e-01   6.0050000000000003e-01   3.9140000000000003e-01  -7.6100000000000001e-02  -7.8899999999999998e-02   1.4427000000000001e+00   3.1130000000000002e-01   3.3083000000000000e+00   4.7199999999999998e-01   1.3469999999999999e-01   2.3440000000000000e-01
  -8.8200000000000001e-02  -1.5390000000000001e-01   3.4310000000000002e-01   3.9140000000000003e-01  -1.7130000000000001e-01  -1.7500000000000002e-02   1.2873000000000001e+00   1.3339999999999999e-01   2.7858999999999998e+00   5.1049999999999995e-01   1.4430000000000001e-01   2.6979999999999998e-01
  -1.5429999999999999e-01   0.0000000000000000e+00   4.2890000000000000e-01   3.6280000000000001e-01  -7.6100000000000001e-02  -9.6500000000000002e-02   1.3539000000000001e+00   1.1119999999999999e-01   2.7858999999999998e+00   4.4309999999999999e-01   1.3469999999999999e-01   2.0349999999999999e-01
  -4.1880000000000001e-01  -8.7900000000000006e-02   5.1470000000000005e-01   3.7240000000000001e-01  -9.5200000000000007e-02  -7.0199999999999999e-02   1.3095000000000001e+00   4.4469999999999998e-01   2.6118000000000001e+00   5.0090000000000001e-01   4.8099999999999997e-02   2.8749999999999998e-01
  -4.1880000000000001e-01   1.7590000000000000e-01   6.0050000000000003e-01   4.9650000000000000e-01  -1.1420000000000000e-01  -7.8899999999999998e-02   1.4649000000000001e+00   2.6679999999999998e-01   3.6564999999999999e+00   5.1049999999999995e-01   7.6999999999999999e-02   2.4770000000000000e-01
  -1.1020000000000001e-01  -1.7590000000000000e-01   6.0050000000000003e-01   4.1049999999999998e-01  -1.2370000000000000e-01  -6.1400000000000003e-02   1.2650999999999999e+00   1.3339999999999999e-01   3.3083000000000000e+00   4.9130000000000001e-01   1.3469999999999999e-01   2.6100000000000001e-01
  -3.3060000000000000e-01   2.4179999999999999e-01  -4.2890000000000000e-01   4.9650000000000000e-01  -1.0470000000000000e-01  -5.7000000000000002e-02   1.4649000000000001e+00   2.6679999999999998e-01   2.8730000000000002e+00   5.6830000000000003e-01   1.0580000000000001e-01   2.2120000000000001e-01
  -4.1880000000000001e-01  -1.0990000000000000e-01   2.5740000000000002e-01   4.2959999999999998e-01   1.9000000000000000e-02  -5.2600000000000001e-02   1.3539000000000001e+00   2.6679999999999998e-01   3.8306000000000000e+00   4.7199999999999998e-01   1.6360000000000000e-01   2.5659999999999999e-01
  -2.4249999999999999e-01  -6.6000000000000003e-02   0.0000000000000000e+00   3.5330000000000000e-01  -4.7600000000000003e-02  -4.8200000000000000e-02   1.6868000000000001e+00   1.5559999999999999e-01   3.7435999999999998e+00   4.4309999999999999e-01   1.5400000000000000e-01   2.1679999999999999e-01
  -2.6450000000000001e-01   3.5170000000000001e-01   3.4310000000000002e-01   4.9650000000000000e-01  -1.9030000000000000e-01  -8.8000000000000005e-03   1.2428999999999999e+00   3.7800000000000000e-01   2.9600000000000000e+00   5.8760000000000001e-01  -1.9199999999999998e-02   2.6540000000000002e-01
  -3.0859999999999999e-01   0.0000000000000000e+00   2.5740000000000002e-01   4.6779999999999999e-01  -4.7600000000000003e-02  -7.8899999999999998e-02   1.2650999999999999e+00   1.1119999999999999e-01   3.8306000000000000e+00   5.5869999999999997e-01   1.9239999999999999e-01   2.5209999999999999e-01
  -3.5270000000000001e-01  -4.3969999999999998e-01   1.7160000000000000e-01   3.8190000000000002e-01  -1.0470000000000000e-01  -3.5099999999999999e-02   1.4871000000000001e+00   2.0010000000000000e-01   2.8730000000000002e+00   5.5869999999999997e-01   1.5400000000000000e-01   2.9640000000000000e-01
  -3.9679999999999999e-01   4.8359999999999997e-01  -1.7160000000000000e-01   4.3919999999999998e-01  -4.7600000000000003e-02  -5.2600000000000001e-02   1.3539000000000001e+00   2.2239999999999999e-01   2.9600000000000000e+00   5.0090000000000001e-01   1.3469999999999999e-01   2.7870000000000000e-01
  -2.6450000000000001e-01   5.7160000000000000e-01   5.1470000000000005e-01   5.2510000000000001e-01   1.9000000000000000e-02  -9.6500000000000002e-02   1.4649000000000001e+00   1.7790000000000000e-01   2.3506000000000000e+00   5.2980000000000005e-01   1.1550000000000001e-01   3.0080000000000001e-01
  -2.6450000000000001e-01  -5.7160000000000000e-01   2.5740000000000002e-01   4.1049999999999998e-01  -2.8500000000000001e-02  -6.1400000000000003e-02   1.3761000000000001e+00   1.7790000000000000e-01   2.6118000000000001e+00   5.3939999999999999e-01   1.0580000000000001e-01   2.6100000000000001e-01
  -1.5429999999999999e-01   1.0990000000000000e-01  -1.7160000000000000e-01   3.7240000000000001e-01  -6.6600000000000006e-02  -6.1400000000000003e-02   1.4205000000000001e+00   3.3350000000000002e-01   3.3953000000000002e+00   4.7199999999999998e-01   1.3469999999999999e-01   2.4329999999999999e-01
  -8.8200000000000001e-02   3.7369999999999998e-01   8.5800000000000001e-02   5.1559999999999995e-01  -5.7099999999999998e-02  -1.2280000000000001e-01   1.1318999999999999e+00   1.1119999999999999e-01   3.1341999999999999e+00   4.1420000000000001e-01   8.6599999999999996e-02   2.8749999999999998e-01
  -4.6289999999999998e-01  -1.3189999999999999e-01   1.7160000000000000e-01   4.1049999999999998e-01  -2.8500000000000001e-02  -7.0199999999999999e-02   1.1318999999999999e+00   1.7790000000000000e-01   3.0470999999999999e+00   5.2980000000000005e-01   3.8500000000000000e-02   2.5659999999999999e-01
  -1.3230000000000000e-01  -1.7590000000000000e-01   5.1470000000000005e-01   3.6280000000000001e-01  -9.5200000000000007e-02  -7.4499999999999997e-02   1.3095000000000001e+00   1.1119999999999999e-01   3.4824000000000002e+00   4.9130000000000001e-01   1.5400000000000000e-01   2.6100000000000001e-01
  -1.7630000000000001e-01   3.0780000000000002e-01   2.5740000000000002e-01   4.2959999999999998e-01  -1.1420000000000000e-01  -3.9500000000000000e-02   1.3095000000000001e+00   4.4469999999999998e-01   3.5695000000000001e+00   4.7199999999999998e-01   7.6999999999999999e-02   2.6100000000000001e-01
  -3.0859999999999999e-01  -4.3999999999999997e-02   8.5800000000000001e-02   4.9650000000000000e-01  -1.2370000000000000e-01  -6.1400000000000003e-02   1.1318999999999999e+00   3.5580000000000001e-01   2.6989000000000001e+00   5.2980000000000005e-01   1.0580000000000001e-01   2.7429999999999999e-01
  -4.4080000000000003e-01  -2.1999999999999999e-02   6.8630000000000002e-01   4.6779999999999999e-01  -1.0470000000000000e-01  -1.3200000000000000e-02   1.3761000000000001e+00   3.5580000000000001e-01   2.6989000000000001e+00   5.5869999999999997e-01   1.3469999999999999e-01   2.7429999999999999e-01
  -3.5270000000000001e-01   1.0990000000000000e-01   1.7160000000000000e-01   4.2009999999999997e-01  -5.7099999999999998e-02  -9.6500000000000002e-02   1.3095000000000001e+00   1.5559999999999999e-01   2.6118000000000001e+00   4.4309999999999999e-01   1.6360000000000000e-01   2.2120000000000001e-01
  -2.1999999999999999e-02  -8.7900000000000006e-02   6.8630000000000002e-01   3.8190000000000002e-01  -6.6600000000000006e-02  -3.5099999999999999e-02   1.2873000000000001e+00   3.3350000000000002e-01   2.7858999999999998e+00   5.0090000000000001e-01   1.5400000000000000e-01   2.7870000000000000e-01
  -2.6450000000000001e-01  -1.5390000000000001e-01  -1.7160000000000000e-01   4.6779999999999999e-01  -1.6180000000000000e-01  -7.4499999999999997e-02   1.3983000000000001e+00   3.3350000000000002e-01   3.2212000000000001e+00   5.5869999999999997e-01   1.1550000000000001e-01   2.7870000000000000e-01
  -2.6450000000000001e-01   1.7590000000000000e-01  -6.0050000000000003e-01   5.7279999999999998e-01  -9.5200000000000007e-02  -6.5799999999999997e-02   1.4427000000000001e+00   6.6699999999999995e-02   3.3083000000000000e+00   5.6830000000000003e-01   9.6199999999999994e-02   2.6100000000000001e-01
  -1.9839999999999999e-01   1.0990000000000000e-01  -1.7160000000000000e-01   4.7739999999999999e-01  -8.5599999999999996e-02  -2.1899999999999999e-02   1.2873000000000001e+00   1.1119999999999999e-01   3.0470999999999999e+00   5.0090000000000001e-01   9.6199999999999994e-02   2.8310000000000002e-01
  -2.2040000000000001e-01  -1.0990000000000000e-01   3.4310000000000002e-01   3.6280000000000001e-01  -7.6100000000000001e-02  -7.0199999999999999e-02   1.4871000000000001e+00   6.6699999999999995e-02   2.1764999999999999e+00   4.2380000000000001e-01   1.6360000000000000e-01   3.0080000000000001e-01
  -1.9839999999999999e-01   1.5390000000000001e-01  -8.5800000000000001e-02   3.7240000000000001e-01  -8.5599999999999996e-02  -4.8200000000000000e-02   1.1540999999999999e+00   2.4460000000000001e-01   2.2635999999999998e+00   5.0090000000000001e-01   1.5400000000000000e-01   2.9189999999999999e-01
  -2.2040000000000001e-01   0.0000000000000000e+00   8.5800000000000001e-02   4.4869999999999999e-01  -8.5599999999999996e-02  -5.7000000000000002e-02   9.9880000000000002e-01   3.7800000000000000e-01   2.9600000000000000e+00   5.2980000000000005e-01   3.8500000000000000e-02   2.7870000000000000e-01
  -3.9679999999999999e-01  -1.0990000000000000e-01  -1.7160000000000000e-01   3.7240000000000001e-01  -5.7099999999999998e-02  -8.3299999999999999e-02   1.3761000000000001e+00   1.7790000000000000e-01   2.5247000000000002e+00   3.9489999999999997e-01   9.6199999999999994e-02   2.6979999999999998e-01
  -3.5270000000000001e-01   2.1999999999999999e-02  -2.5740000000000002e-01   3.8190000000000002e-01  -1.3320000000000001e-01  -1.7500000000000002e-02   1.3317000000000001e+00   1.3339999999999999e-01   2.5247000000000002e+00   4.9130000000000001e-01   1.2509999999999999e-01   2.6100000000000001e-01
  -1.5429999999999999e-01   8.7900000000000006e-02  -8.5800000000000001e-02   5.0600000000000001e-01  -1.2370000000000000e-01  -3.0700000000000002e-02   1.4649000000000001e+00   2.2239999999999999e-01   2.4377000000000000e+00   5.0090000000000001e-01   1.6360000000000000e-01   2.3890000000000000e-01
  -1.7630000000000001e-01   8.7900000000000006e-02   0.0000000000000000e+00   4.6779999999999999e-01  -9.4999999999999998e-03  -6.5799999999999997e-02   1.3761000000000001e+00   4.4469999999999998e-01   2.4377000000000000e+00   4.7199999999999998e-01   5.7700000000000001e-02   2.5209999999999999e-01
  -3.5270000000000001e-01   1.0990000000000000e-01   0.0000000000000000e+00   4.2009999999999997e-01  -7.6100000000000001e-02  -8.8000000000000005e-03   1.5093000000000001e+00   1.7790000000000000e-01   3.3083000000000000e+00   5.0090000000000001e-01   2.0210000000000000e-01   2.0790000000000000e-01
  -2.8649999999999998e-01  -8.7900000000000006e-02  -1.7160000000000000e-01   5.2510000000000001e-01  -9.5200000000000007e-02  -1.0090000000000000e-01   1.5093000000000001e+00   1.7790000000000000e-01   2.4377000000000000e+00   5.1049999999999995e-01   9.6199999999999994e-02   2.3000000000000001e-01
  -1.9839999999999999e-01   8.7900000000000006e-02   6.8630000000000002e-01   4.8690000000000000e-01  -9.5200000000000007e-02  -4.8200000000000000e-02   1.3095000000000001e+00   3.7800000000000000e-01   3.3953000000000002e+00   4.9130000000000001e-01   9.5999999999999992e-03   2.7870000000000000e-01
  -2.8649999999999998e-01   4.3999999999999997e-02   3.4310000000000002e-01   4.3919999999999998e-01   1.9000000000000000e-02  -8.3299999999999999e-02   1.2206999999999999e+00   8.8900000000000007e-02   2.5247000000000002e+00   4.4309999999999999e-01   1.6360000000000000e-01   2.5659999999999999e-01
  -2.8649999999999998e-01   0.0000000000000000e+00   5.1470000000000005e-01   4.1049999999999998e-01  -9.5200000000000007e-02  -4.8200000000000000e-02   1.0653999999999999e+00   6.6699999999999995e-02   3.0470999999999999e+00   5.6830000000000003e-01   1.1550000000000001e-01   2.5659999999999999e-01
  -2.6450000000000001e-01  -6.6000000000000003e-02  -4.2890000000000000e-01   3.8190000000000002e-01  -1.1420000000000000e-01  -8.7700000000000000e-02   1.1540999999999999e+00   1.3339999999999999e-01   3.3953000000000002e+00   4.7199999999999998e-01   1.0580000000000001e-01   2.9189999999999999e-01
  -1.3230000000000000e-01  -2.1980000000000000e-01   1.2867999999999999e+00   3.4370000000000001e-01   1.9000000000000000e-02  -6.5799999999999997e-02   1.2428999999999999e+00   2.6679999999999998e-01   3.3083000000000000e+00   4.3350000000000000e-01   1.1550000000000001e-01   2.6979999999999998e-01
  -4.6289999999999998e-01  -1.0990000000000000e-01  -8.5780000000000001e-01   4.2009999999999997e-01  -1.2370000000000000e-01  -1.3200000000000000e-02   1.3539000000000001e+00   2.6679999999999998e-01   2.8730000000000002e+00   5.0090000000000001e-01   9.6199999999999994e-02   2.4770000000000000e-01
  -3.5270000000000001e-01  -2.1999999999999999e-02  -8.5800000000000001e-02   3.4370000000000001e-01  -1.2370000000000000e-01  -5.7000000000000002e-02   1.4427000000000001e+00   2.4460000000000001e-01   3.9177000000000000e+00   5.4910000000000003e-01   1.5400000000000000e-01   2.3440000000000000e-01
  -2.2040000000000001e-01  -8.7900000000000006e-02   1.0294000000000001e+00   4.5829999999999999e-01  -1.3320000000000001e-01  -1.3200000000000000e-02   1.3983000000000001e+00   2.4460000000000001e-01   2.5247000000000002e+00   4.7199999999999998e-01   2.1170000000000000e-01   2.4329999999999999e-01
  -2.4249999999999999e-01   8.7900000000000006e-02   2.5740000000000002e-01   4.6779999999999999e-01  -4.7600000000000003e-02  -7.4499999999999997e-02   1.3761000000000001e+00   1.1119999999999999e-01   2.4377000000000000e+00   5.9719999999999995e-01   1.4430000000000001e-01   2.5659999999999999e-01
  -4.1880000000000001e-01  -6.6000000000000003e-02   3.4310000000000002e-01   4.9650000000000000e-01  -1.9980000000000001e-01  -3.0700000000000002e-02   1.2650999999999999e+00  -4.4499999999999998e-02   2.8730000000000002e+00   5.7799999999999996e-01   1.7319999999999999e-01   2.3440000000000000e-01
  -1.7630000000000001e-01  -1.5390000000000001e-01   5.1470000000000005e-01   4.6779999999999999e-01  -2.8500000000000001e-02  -8.3299999999999999e-02   1.2650999999999999e+00   2.8910000000000002e-01   3.5695000000000001e+00   4.6239999999999998e-01   1.4430000000000001e-01   2.9189999999999999e-01
  -3.5270000000000001e-01   4.3999999999999997e-02   8.5800000000000001e-02   4.9650000000000000e-01  -1.3320000000000001e-01  -4.8200000000000000e-02   1.3095000000000001e+00  -2.2200000000000001e-02   3.1341999999999999e+00   5.1049999999999995e-01   0.0000000000000000e+00   2.3890000000000000e-01
  -1.5429999999999999e-01   1.0990000000000000e-01   2.5740000000000002e-01   4.2959999999999998e-01  -1.0470000000000000e-01  -6.5799999999999997e-02   1.4427000000000001e+00   8.8900000000000007e-02   2.3506000000000000e+00   5.1049999999999995e-01   1.4430000000000001e-01   3.0959999999999999e-01
  -1.7630000000000001e-01  -8.7900000000000006e-02  -5.1470000000000005e-01   3.6280000000000001e-01  -7.6100000000000001e-02  -3.5099999999999999e-02   1.1984999999999999e+00   1.5559999999999999e-01   2.6989000000000001e+00   5.2980000000000005e-01   9.6199999999999994e-02   2.5659999999999999e-01
  -2.8649999999999998e-01  -2.6379999999999998e-01   1.7160000000000000e-01   3.4370000000000001e-01  -3.8100000000000002e-02  -8.7700000000000000e-02   1.4649000000000001e+00   2.2200000000000001e-02   3.0470999999999999e+00   5.0090000000000001e-01   9.6199999999999994e-02   2.8749999999999998e-01
  -2.2040000000000001e-01   1.5390000000000001e-01  -5.1470000000000005e-01   3.5330000000000000e-01  -8.5599999999999996e-02  -5.2600000000000001e-02   1.1984999999999999e+00   6.6699999999999995e-02   2.5247000000000002e+00   4.6239999999999998e-01   1.4430000000000001e-01   2.1679999999999999e-01
  -3.7469999999999998e-01  -2.4179999999999999e-01  -2.5740000000000002e-01   4.1049999999999998e-01  -8.5599999999999996e-02  -3.9500000000000000e-02   1.4871000000000001e+00  -4.4499999999999998e-02   2.5247000000000002e+00   5.4910000000000003e-01   1.6360000000000000e-01   2.4329999999999999e-01
  -1.9839999999999999e-01  -6.6000000000000003e-02   8.5800000000000001e-02   3.9140000000000003e-01  -4.7600000000000003e-02  -7.8899999999999998e-02   1.4205000000000001e+00   1.3339999999999999e-01   3.0470999999999999e+00   4.9130000000000001e-01   1.1550000000000001e-01   2.4770000000000000e-01
  -2.6450000000000001e-01   1.0990000000000000e-01  -6.0050000000000003e-01   4.6779999999999999e-01  -6.6600000000000006e-02  -7.8899999999999998e-02   1.5093000000000001e+00   4.4499999999999998e-02   3.2212000000000001e+00   4.7199999999999998e-01   2.4060000000000001e-01   2.3890000000000000e-01
  -2.2040000000000001e-01   0.0000000000000000e+00   3.4310000000000002e-01   3.9140000000000003e-01  -4.7600000000000003e-02  -1.3200000000000000e-02   1.3095000000000001e+00   3.3350000000000002e-01   2.8730000000000002e+00   5.5869999999999997e-01   1.7319999999999999e-01   2.5659999999999999e-01
  -1.1020000000000001e-01   4.3999999999999997e-02  -1.7160000000000000e-01   4.4869999999999999e-01  -4.7600000000000003e-02  -4.3900000000000002e-02   1.4205000000000001e+00   1.1119999999999999e-01   3.3953000000000002e+00   5.0090000000000001e-01   7.6999999999999999e-02   2.6540000000000002e-01
  -6.6100000000000006e-02   2.1999999999999999e-02  -8.5800000000000001e-02   4.6779999999999999e-01  -9.4999999999999998e-03  -7.0199999999999999e-02   1.3095000000000001e+00   1.5559999999999999e-01   3.3083000000000000e+00   4.4309999999999999e-01   1.1550000000000001e-01   2.0790000000000000e-01
  -1.7630000000000001e-01  -1.9789999999999999e-01   0.0000000000000000e+00   5.1559999999999995e-01  -1.3320000000000001e-01  -6.5799999999999997e-02   1.3539000000000001e+00  -4.4499999999999998e-02   2.6118000000000001e+00   4.2380000000000001e-01   2.8899999999999999e-02   2.8310000000000002e-01
  -2.2040000000000001e-01   0.0000000000000000e+00   2.5740000000000002e-01   4.2009999999999997e-01  -5.7099999999999998e-02  -1.3200000000000000e-02   1.3317000000000001e+00   1.7790000000000000e-01   3.5695000000000001e+00   4.9130000000000001e-01   8.6599999999999996e-02   2.6100000000000001e-01
  -3.5270000000000001e-01   2.1999999999999999e-02  -4.2890000000000000e-01   4.7739999999999999e-01  -2.8500000000000001e-02  -4.3900000000000002e-02   1.2873000000000001e+00   1.7790000000000000e-01   2.6989000000000001e+00   5.2020000000000000e-01   4.8099999999999997e-02   2.6979999999999998e-01
  -5.2900000000000003e-01   8.7900000000000006e-02   0.0000000000000000e+00   3.9140000000000003e-01  -7.6100000000000001e-02  -1.3200000000000000e-02   1.3095000000000001e+00   1.1119999999999999e-01   3.5695000000000001e+00   5.1049999999999995e-01   1.4430000000000001e-01   2.7870000000000000e-01
  -2.2040000000000001e-01  -4.3999999999999997e-02   2.5740000000000002e-01   3.2460000000000000e-01  -1.7130000000000001e-01  -3.9500000000000000e-02   1.3983000000000001e+00   1.5559999999999999e-01   2.8730000000000002e+00   4.8159999999999997e-01   1.2509999999999999e-01   2.4770000000000000e-01
  -2.8649999999999998e-01  -2.6379999999999998e-01   5.1470000000000005e-01   3.8190000000000002e-01  -9.5200000000000007e-02  -1.3200000000000000e-02   1.2428999999999999e+00   1.1119999999999999e-01   3.8306000000000000e+00   4.1420000000000001e-01   1.5400000000000000e-01   2.8749999999999998e-01
  -6.6100000000000006e-02  -1.3189999999999999e-01   0.0000000000000000e+00   3.9140000000000003e-01  -2.8500000000000001e-02  -8.3299999999999999e-02   1.4871000000000001e+00   3.1130000000000002e-01   2.3506000000000000e+00   5.3939999999999999e-01   4.8099999999999997e-02   2.6979999999999998e-01
  -5.0700000000000001e-01   1.3189999999999999e-01  -5.1470000000000005e-01   3.6280000000000001e-01  -5.7099999999999998e-02   8.8000000000000005e-03   1.3095000000000001e+00   1.7790000000000000e-01   3.2212000000000001e+00   4.4309999999999999e-01   1.7319999999999999e-01   2.7870000000000000e-01
  -2.2040000000000001e-01  -3.2979999999999998e-01  -1.7160000000000000e-01   4.5829999999999999e-01  -7.6100000000000001e-02  -5.7000000000000002e-02   1.1762999999999999e+00   1.7790000000000000e-01   2.8730000000000002e+00   5.8760000000000001e-01   1.0580000000000001e-01   2.6979999999999998e-01
  -3.7469999999999998e-01   1.0990000000000000e-01   1.7160000000000000e-01   4.2009999999999997e-01  -9.4999999999999998e-03  -6.5799999999999997e-02   1.3983000000000001e+00   1.5559999999999999e-01   2.6118000000000001e+00   5.8760000000000001e-01   3.8500000000000000e-02   2.6540000000000002e-01
  -3.7469999999999998e-01  -6.6000000000000003e-02   0.0000000000000000e+00   3.8190000000000002e-01  -7.6100000000000001e-02  -4.8200000000000000e-02   1.3317000000000001e+00   2.6679999999999998e-01   2.6118000000000001e+00   5.5869999999999997e-01   1.9239999999999999e-01   2.7429999999999999e-01
  -2.6450000000000001e-01  -1.0990000000000000e-01   5.1470000000000005e-01   4.3919999999999998e-01  -2.8500000000000001e-02  -3.0700000000000002e-02   1.5093000000000001e+00   1.1119999999999999e-01   3.0470999999999999e+00   4.9130000000000001e-01   1.9199999999999998e-02   2.9189999999999999e-01
  -2.8649999999999998e-01  -6.6000000000000003e-02   5.1470000000000005e-01   3.8190000000000002e-01  -1.9000000000000000e-02  -9.6500000000000002e-02   1.3317000000000001e+00   2.0010000000000000e-01   3.1341999999999999e+00   4.5269999999999999e-01   2.0210000000000000e-01   2.7870000000000000e-01
  -3.7469999999999998e-01   1.3189999999999999e-01  -1.1152000000000000e+00   3.2460000000000000e-01  -1.5229999999999999e-01  -6.1400000000000003e-02   1.3983000000000001e+00   1.7790000000000000e-01   2.7858999999999998e+00   5.5869999999999997e-01   7.6999999999999999e-02   2.1229999999999999e-01
  -2.6450000000000001e-01   1.3189999999999999e-01   2.5740000000000002e-01   4.2959999999999998e-01  -1.1420000000000000e-01  -6.5799999999999997e-02   1.3317000000000001e+00   2.2239999999999999e-01   2.5247000000000002e+00   4.8159999999999997e-01   1.5400000000000000e-01   2.5659999999999999e-01
  -2.8649999999999998e-01  -4.3999999999999997e-02   8.5800000000000001e-02   4.0100000000000002e-01  -9.4999999999999998e-03  -3.5099999999999999e-02   1.0875999999999999e+00   2.8910000000000002e-01   3.1341999999999999e+00   4.9130000000000001e-01   1.4430000000000001e-01   2.4329999999999999e-01
  -3.7469999999999998e-01   6.6000000000000003e-02   3.4310000000000002e-01   4.1049999999999998e-01  -1.0470000000000000e-01  -9.2100000000000001e-02   1.4205000000000001e+00   2.0010000000000000e-01   3.2212000000000001e+00   5.2020000000000000e-01   1.1550000000000001e-01   2.6100000000000001e-01
  -5.2900000000000003e-01   1.0990000000000000e-01   3.4310000000000002e-01   4.3919999999999998e-01  -5.7099999999999998e-02  -2.1899999999999999e-02   1.3539000000000001e+00   8.8900000000000007e-02   2.9600000000000000e+00   4.9130000000000001e-01   2.1170000000000000e-01   2.0349999999999999e-01
  -1.9839999999999999e-01   2.1999999999999999e-02   1.7160000000000000e-01   4.7739999999999999e-01  -6.6600000000000006e-02  -6.5799999999999997e-02   1.2873000000000001e+00   0.0000000000000000e+00   3.6564999999999999e+00   4.8159999999999997e-01   6.7400000000000002e-02   2.3000000000000001e-01
  -1.7630000000000001e-01  -2.1999999999999999e-02   5.1470000000000005e-01   4.5829999999999999e-01  -1.0470000000000000e-01  -5.2600000000000001e-02   1.3539000000000001e+00   6.6699999999999995e-02   3.3083000000000000e+00   5.7799999999999996e-01   6.7400000000000002e-02   3.1409999999999999e-01
  -1.5429999999999999e-01  -1.9789999999999999e-01   2.5740000000000002e-01   3.4370000000000001e-01  -1.4269999999999999e-01  -6.1400000000000003e-02   1.3539000000000001e+00   0.0000000000000000e+00   3.2212000000000001e+00   4.9130000000000001e-01   1.0580000000000001e-01   2.4329999999999999e-01
  -2.8649999999999998e-01  -1.7590000000000000e-01   8.5800000000000001e-02   3.9140000000000003e-01  -1.2370000000000000e-01  -7.8899999999999998e-02   1.4427000000000001e+00   2.2200000000000001e-02   4.1788999999999996e+00   4.7199999999999998e-01   6.7400000000000002e-02   2.6979999999999998e-01
  -1.7630000000000001e-01  -4.3999999999999997e-02   1.7160000000000000e-01   4.4869999999999999e-01   3.8100000000000002e-02  -4.8200000000000000e-02   1.2650999999999999e+00   0.0000000000000000e+00   3.4824000000000002e+00   5.0090000000000001e-01   1.7319999999999999e-01   2.5659999999999999e-01
  -3.7469999999999998e-01  -1.7590000000000000e-01   5.1470000000000005e-01   4.2009999999999997e-01  -1.2370000000000000e-01  -3.9500000000000000e-02   1.2873000000000001e+00   6.6699999999999995e-02   2.2635999999999998e+00   5.2020000000000000e-01   1.5400000000000000e-01   2.5659999999999999e-01
  -2.4249999999999999e-01   2.1999999999999999e-02   8.5800000000000001e-02   3.3420000000000000e-01  -1.6180000000000000e-01  -8.8000000000000005e-03   1.2650999999999999e+00   1.1119999999999999e-01   2.6989000000000001e+00   4.7199999999999998e-01   9.6199999999999994e-02   2.4770000000000000e-01
  -2.8649999999999998e-01   8.7900000000000006e-02  -1.7160000000000000e-01   5.0600000000000001e-01  -1.0470000000000000e-01  -4.8200000000000000e-02   1.5315000000000001e+00   2.2239999999999999e-01   3.1341999999999999e+00   5.2020000000000000e-01   6.7400000000000002e-02   2.8310000000000002e-01
  -2.6450000000000001e-01   2.4179999999999999e-01  -1.7160000000000000e-01   4.2009999999999997e-01   9.4999999999999998e-03  -9.2100000000000001e-02   1.1318999999999999e+00   1.1119999999999999e-01   3.3953000000000002e+00   4.9130000000000001e-01   1.5400000000000000e-01   2.8749999999999998e-01
  -4.4080000000000003e-01  -1.0990000000000000e-01   3.4310000000000002e-01   4.5829999999999999e-01  -6.6600000000000006e-02  -8.7700000000000000e-02   1.1540999999999999e+00   2.2239999999999999e-01   2.7858999999999998e+00   5.1049999999999995e-01   1.1550000000000001e-01   2.5659999999999999e-01
  -3.3060000000000000e-01   4.3999999999999997e-02   1.7160000000000000e-01   4.7739999999999999e-01  -1.3320000000000001e-01  -4.3900000000000002e-02   1.2206999999999999e+00   2.2239999999999999e-01   2.3506000000000000e+00   4.5269999999999999e-01   5.7700000000000001e-02   2.5659999999999999e-01
  -3.3060000000000000e-01   2.1999999999999999e-02  -3.4310000000000002e-01   4.4869999999999999e-01  -6.6600000000000006e-02  -1.3200000000000000e-02   1.3539000000000001e+00   1.1119999999999999e-01   2.8730000000000002e+00   5.2980000000000005e-01   7.6999999999999999e-02   2.1679999999999999e-01
  -2.6450000000000001e-01   3.0780000000000002e-01   3.4310000000000002e-01   3.6280000000000001e-01  -1.4269999999999999e-01  -7.4499999999999997e-02   1.1984999999999999e+00   2.6679999999999998e-01   3.0470999999999999e+00   5.1049999999999995e-01   4.8099999999999997e-02   2.6540000000000002e-01
  -3.9679999999999999e-01  -6.6000000000000003e-02   3.4310000000000002e-01   4.2009999999999997e-01  -7.6100000000000001e-02  -6.5799999999999997e-02   1.1984999999999999e+00   4.2249999999999999e-01   2.9600000000000000e+00   5.0090000000000001e-01   1.9199999999999998e-02   2.7870000000000000e-01
  -2.6450000000000001e-01   6.6000000000000003e-02  -4.2890000000000000e-01   4.1049999999999998e-01  -6.6600000000000006e-02  -8.7700000000000000e-02   1.4427000000000001e+00   2.2239999999999999e-01   2.7858999999999998e+00   4.9130000000000001e-01   8.6599999999999996e-02   3.1850000000000001e-01
  -5.0700000000000001e-01   4.3999999999999997e-02  -1.2867999999999999e+00   5.2510000000000001e-01  -1.8079999999999999e-01   3.0700000000000002e-02   1.3095000000000001e+00   8.8900000000000007e-02   3.3953000000000002e+00   4.0460000000000002e-01   2.0210000000000000e-01   2.9640000000000000e-01
  -2.4249999999999999e-01   0.0000000000000000e+00   0.0000000000000000e+00   4.4869999999999999e-01  -4.7600000000000003e-02  -3.9500000000000000e-02   1.4205000000000001e+00   1.1119999999999999e-01   2.6989000000000001e+00   5.3939999999999999e-01   1.3469999999999999e-01   2.5209999999999999e-01
  -4.1880000000000001e-01   8.7900000000000006e-02   2.5740000000000002e-01   4.0100000000000002e-01  -1.9000000000000000e-02  -1.0090000000000000e-01   1.3095000000000001e+00   2.0010000000000000e-01   2.8730000000000002e+00   4.8159999999999997e-01   7.6999999999999999e-02   2.6540000000000002e-01
  -3.3060000000000000e-01   0.0000000000000000e+00   8.5800000000000001e-02   3.6280000000000001e-01   4.7600000000000003e-02  -8.7700000000000000e-02   1.2873000000000001e+00   3.3350000000000002e-01   2.5247000000000002e+00   3.9489999999999997e-01   1.4430000000000001e-01   2.1679999999999999e-01
  -1.9839999999999999e-01   0.0000000000000000e+00  -1.7160000000000000e-01   4.0100000000000002e-01  -9.5200000000000007e-02  -6.1400000000000003e-02   1.2206999999999999e+00  -2.2200000000000001e-02   2.7858999999999998e+00   3.9489999999999997e-01   9.6199999999999994e-02   2.5659999999999999e-01
  -1.9839999999999999e-01  -6.6000000000000003e-02   1.7160000000000000e-01   5.2510000000000001e-01  -1.9000000000000000e-02  -4.8200000000000000e-02   1.2873000000000001e+00   2.8910000000000002e-01   2.7858999999999998e+00   4.7199999999999998e-01   2.0210000000000000e-01   2.3440000000000000e-01
  -3.0859999999999999e-01   8.7900000000000006e-02  -4.2890000000000000e-01   4.7739999999999999e-01  -3.8100000000000002e-02  -8.7700000000000000e-02   1.2206999999999999e+00   1.1119999999999999e-01   2.6118000000000001e+00   5.9719999999999995e-01  -1.9199999999999998e-02   2.7429999999999999e-01
  -3.9679999999999999e-01   6.6000000000000003e-02   8.5800000000000001e-02   4.5829999999999999e-01   0.0000000000000000e+00  -5.2600000000000001e-02   1.4427000000000001e+00   4.4499999999999998e-02   3.0470999999999999e+00   5.1049999999999995e-01   1.6360000000000000e-01   2.7429999999999999e-01
  -3.3060000000000000e-01  -8.7900000000000006e-02   8.5780000000000001e-01   4.2959999999999998e-01   0.0000000000000000e+00  -6.1400000000000003e-02   1.1762999999999999e+00   3.3350000000000002e-01   2.0024000000000002e+00   5.3939999999999999e-01   1.0580000000000001e-01   2.1679999999999999e-01
  -1.7630000000000001e-01  -4.3999999999999997e-02  -8.5800000000000001e-02   3.7240000000000001e-01  -1.3320000000000001e-01  -6.1400000000000003e-02   1.2873000000000001e+00   2.2239999999999999e-01   2.7858999999999998e+00   5.5869999999999997e-01   1.4430000000000001e-01   2.9189999999999999e-01
  -8.8200000000000001e-02  -8.7900000000000006e-02   1.7160000000000000e-01   3.4370000000000001e-01  -2.2839999999999999e-01  -2.6300000000000000e-02   1.3539000000000001e+00   2.2200000000000001e-02   2.6989000000000001e+00   5.5869999999999997e-01   1.3469999999999999e-01   3.1409999999999999e-01
  -2.8649999999999998e-01   2.1999999999999999e-02   3.4310000000000002e-01   3.9140000000000003e-01  -1.6180000000000000e-01  -1.7500000000000002e-02   1.2206999999999999e+00   8.8900000000000007e-02   2.9600000000000000e+00   3.6599999999999999e-01   1.0580000000000001e-01   2.7429999999999999e-01
  -2.8649999999999998e-01   0.0000000000000000e+00   8.5800000000000001e-02   4.7739999999999999e-01  -7.6100000000000001e-02  -7.4499999999999997e-02   1.2873000000000001e+00   2.6679999999999998e-01   2.8730000000000002e+00   4.0460000000000002e-01   1.6360000000000000e-01   2.4329999999999999e-01
  -2.8649999999999998e-01  -1.7590000000000000e-01   7.7210000000000001e-01   3.6280000000000001e-01  -1.9030000000000000e-01  -3.0700000000000002e-02   1.2650999999999999e+00   2.8910000000000002e-01   2.5247000000000002e+00   4.5269999999999999e-01   8.6599999999999996e-02   2.6100000000000001e-01
  -6.6100000000000006e-02   8.7900000000000006e-02   1.0294000000000001e+00   3.1509999999999999e-01  -1.9000000000000000e-02  -4.8200000000000000e-02   1.0875999999999999e+00   6.6699999999999995e-02   2.7858999999999998e+00   5.2980000000000005e-01   6.7400000000000002e-02   2.5659999999999999e-01
  -2.2040000000000001e-01  -1.0990000000000000e-01   1.7160000000000000e-01   4.5829999999999999e-01  -5.7099999999999998e-02  -6.1400000000000003e-02   1.2650999999999999e+00   1.5559999999999999e-01   2.6118000000000001e+00   5.3939999999999999e-01   8.6599999999999996e-02   2.7429999999999999e-01
  -4.8490000000000000e-01  -4.3999999999999997e-02   5.1470000000000005e-01   4.2959999999999998e-01  -9.5200000000000007e-02  -1.2280000000000001e-01   1.1540999999999999e+00   4.4499999999999998e-02   3.0470999999999999e+00   4.1420000000000001e-01   9.6199999999999994e-02   2.4329999999999999e-01
  -2.6450000000000001e-01   1.5390000000000001e-01   2.5740000000000002e-01   3.5330000000000000e-01  -6.6600000000000006e-02  -3.5099999999999999e-02   1.3539000000000001e+00   4.4499999999999998e-02   3.0470999999999999e+00   6.4539999999999997e-01   5.7700000000000001e-02   2.5209999999999999e-01
  -1.9839999999999999e-01  -8.7900000000000006e-02   6.0050000000000003e-01   4.3919999999999998e-01  -1.2370000000000000e-01  -5.2600000000000001e-02   1.1762999999999999e+00   6.6699999999999995e-02   3.1341999999999999e+00   5.1049999999999995e-01   6.7400000000000002e-02   2.6979999999999998e-01
   0.0000000000000000e+00  -1.3189999999999999e-01   0.0000000000000000e+00   4.6779999999999999e-01  -9.5200000000000007e-02  -3.5099999999999999e-02   1.2873000000000001e+00   2.4460000000000001e-01   3.2212000000000001e+00   5.3939999999999999e-01   1.2509999999999999e-01   2.7429999999999999e-01
  -4.1880000000000001e-01  -1.0990000000000000e-01   8.5800000000000001e-02   3.2460000000000000e-01  -5.7099999999999998e-02  -7.8899999999999998e-02   1.4649000000000001e+00   4.0020000000000000e-01   2.6118000000000001e+00   4.3350000000000000e-01   1.4430000000000001e-01   2.6540000000000002e-01
  -4.8490000000000000e-01  -1.7590000000000000e-01  -8.5800000000000001e-02   4.4869999999999999e-01  -6.6600000000000006e-02   0.0000000000000000e+00   1.3317000000000001e+00   3.1130000000000002e-01   2.3506000000000000e+00   4.8159999999999997e-01   1.6360000000000000e-01   2.5209999999999999e-01
   1.1020000000000001e-01   6.6000000000000003e-02  -5.1470000000000005e-01   4.2009999999999997e-01  -1.2370000000000000e-01  -7.8899999999999998e-02   1.4649000000000001e+00   2.6679999999999998e-01   3.8306000000000000e+00   5.0090000000000001e-01   8.6599999999999996e-02   2.3890000000000000e-01
  -4.1880000000000001e-01  -6.6000000000000003e-02   5.1470000000000005e-01   4.1049999999999998e-01  -7.6100000000000001e-02  -3.5099999999999999e-02   1.3539000000000001e+00   2.6679999999999998e-01   2.7858999999999998e+00   5.9719999999999995e-01   2.2130000000000000e-01   2.1679999999999999e-01
  -8.8200000000000001e-02  -6.6000000000000003e-02   8.5800000000000001e-02   4.4869999999999999e-01  -7.6100000000000001e-02   4.4000000000000003e-03   1.3095000000000001e+00   2.2200000000000001e-02   2.8730000000000002e+00   4.7199999999999998e-01   1.1550000000000001e-01   2.1679999999999999e-01
  -4.8490000000000000e-01   1.3189999999999999e-01  -2.5740000000000002e-01   4.5829999999999999e-01  -1.3320000000000001e-01  -5.2600000000000001e-02   1.2650999999999999e+00   1.5559999999999999e-01   3.5695000000000001e+00   4.7199999999999998e-01   6.7400000000000002e-02   2.2559999999999999e-01
  -4.4100000000000000e-02  -8.7900000000000006e-02   6.8630000000000002e-01   4.1049999999999998e-01  -1.1420000000000000e-01  -4.3900000000000002e-02   1.1540999999999999e+00   1.3339999999999999e-01   4.0918000000000001e+00   4.2380000000000001e-01   6.7400000000000002e-02   2.6979999999999998e-01
  -4.4100000000000000e-02  -8.7900000000000006e-02  -4.2890000000000000e-01   4.4869999999999999e-01  -1.0470000000000000e-01  -4.8200000000000000e-02   1.2650999999999999e+00   4.0020000000000000e-01   2.6118000000000001e+00   4.5269999999999999e-01   1.7319999999999999e-01   2.4770000000000000e-01
  -7.2740000000000005e-01   6.6000000000000003e-02   8.5800000000000001e-02   3.2460000000000000e-01  -7.6100000000000001e-02  -7.4499999999999997e-02   1.4649000000000001e+00  -8.8900000000000007e-02   3.8306000000000000e+00   3.8529999999999998e-01   7.6999999999999999e-02   2.9189999999999999e-01
  -2.6450000000000001e-01  -2.1999999999999999e-02  -8.5780000000000001e-01   4.2009999999999997e-01  -8.5599999999999996e-02  -4.4000000000000003e-03   1.1318999999999999e+00   5.1139999999999997e-01   4.0918000000000001e+00   5.4910000000000003e-01   8.6599999999999996e-02   2.9640000000000000e-01
  -1.3230000000000000e-01   4.3999999999999997e-02  -4.2890000000000000e-01   3.8190000000000002e-01  -1.5229999999999999e-01  -4.3900000000000002e-02   1.2650999999999999e+00   2.2239999999999999e-01   2.6118000000000001e+00   4.7199999999999998e-01   7.6999999999999999e-02   2.6979999999999998e-01
  -2.2040000000000001e-01  -1.0990000000000000e-01  -8.5800000000000001e-02   4.5829999999999999e-01  -9.5200000000000007e-02  -6.1400000000000003e-02   1.7312000000000001e+00  -3.1130000000000002e-01   3.1341999999999999e+00   4.7199999999999998e-01   1.1550000000000001e-01   2.3890000000000000e-01
  -3.5270000000000001e-01   2.1999999999999999e-02   8.5800000000000001e-02   3.6280000000000001e-01  -1.9000000000000000e-02  -6.1400000000000003e-02   7.3240000000000005e-01   6.8930000000000002e-01   3.1341999999999999e+00   4.7199999999999998e-01   1.4430000000000001e-01   2.9189999999999999e-01
  -2.2040000000000001e-01   1.0990000000000000e-01  -1.7160000000000000e-01   3.8190000000000002e-01  -1.0470000000000000e-01  -1.0960000000000000e-01   1.3539000000000001e+00   4.2249999999999999e-01   2.5247000000000002e+00   5.1049999999999995e-01   1.0580000000000001e-01   1.9020000000000001e-01
  -1.3230000000000000e-01  -8.7900000000000006e-02   2.5740000000000002e-01   3.5330000000000000e-01  -1.8079999999999999e-01  -4.8200000000000000e-02   1.1984999999999999e+00  -2.4460000000000001e-01   2.1764999999999999e+00   5.0090000000000001e-01   1.5400000000000000e-01   1.9460000000000000e-01
  -3.0859999999999999e-01  -2.1999999999999999e-02   4.2890000000000000e-01   4.7739999999999999e-01  -1.9000000000000000e-02  -5.2600000000000001e-02   1.2428999999999999e+00   5.5589999999999995e-01   2.5247000000000002e+00   4.8159999999999997e-01   1.1550000000000001e-01   2.4770000000000000e-01
  -1.9839999999999999e-01   1.0990000000000000e-01   0.0000000000000000e+00   4.8690000000000000e-01  -1.7130000000000001e-01  -6.5799999999999997e-02   1.3317000000000001e+00   2.0010000000000000e-01   3.9177000000000000e+00   5.5869999999999997e-01  -2.8899999999999999e-02   2.6100000000000001e-01
  -4.1880000000000001e-01   8.7900000000000006e-02   4.2890000000000000e-01   3.3420000000000000e-01  -1.2370000000000000e-01  -3.0700000000000002e-02   1.0431999999999999e+00   2.4460000000000001e-01   2.5247000000000002e+00   5.2980000000000005e-01   2.1170000000000000e-01   2.4329999999999999e-01
   0.0000000000000000e+00  -1.3189999999999999e-01   0.0000000000000000e+00   4.2959999999999998e-01  -5.7099999999999998e-02  -3.5099999999999999e-02   1.3095000000000001e+00   1.7790000000000000e-01   3.3083000000000000e+00   4.7199999999999998e-01   2.0210000000000000e-01   2.5659999999999999e-01
  -1.7630000000000001e-01  -4.3999999999999997e-02  -8.5800000000000001e-02   4.5829999999999999e-01  -1.3320000000000001e-01   0.0000000000000000e+00   1.2650999999999999e+00   8.8900000000000007e-02   3.3953000000000002e+00   6.1650000000000005e-01   1.7319999999999999e-01   2.4770000000000000e-01
  -5.2900000000000003e-01  -2.1999999999999999e-02   6.8630000000000002e-01   3.8190000000000002e-01  -3.8100000000000002e-02  -4.8200000000000000e-02   9.3220000000000003e-01   4.6689999999999998e-01   1.8283000000000000e+00   4.1420000000000001e-01   7.6999999999999999e-02   2.8310000000000002e-01
  -5.7310000000000005e-01   6.6000000000000003e-02  -4.2890000000000000e-01   4.2959999999999998e-01  -1.7130000000000001e-01  -3.9500000000000000e-02   1.7312000000000001e+00  -2.6679999999999998e-01   1.5670999999999999e+00   5.0090000000000001e-01   1.6360000000000000e-01   2.3440000000000000e-01
  -3.3060000000000000e-01   1.3189999999999999e-01  -1.7160000000000000e-01   4.0100000000000002e-01  -6.6600000000000006e-02  -4.3900000000000002e-02   1.1984999999999999e+00   4.4469999999999998e-01   4.0048000000000004e+00   5.8760000000000001e-01   2.8899999999999999e-02   3.1409999999999999e-01
  -3.0859999999999999e-01   4.3999999999999997e-02  -4.2890000000000000e-01   4.4869999999999999e-01  -3.8100000000000002e-02  -3.5099999999999999e-02   1.3095000000000001e+00   6.4480000000000004e-01   2.6989000000000001e+00   4.6239999999999998e-01   1.1550000000000001e-01   2.6979999999999998e-01
  -2.4249999999999999e-01   4.3999999999999997e-02   5.1470000000000005e-01   3.3420000000000000e-01   9.4999999999999998e-03  -7.0199999999999999e-02   1.2650999999999999e+00  -5.5589999999999995e-01   3.2212000000000001e+00   4.9130000000000001e-01   9.6199999999999994e-02   1.9910000000000000e-01
  -3.7469999999999998e-01   6.6000000000000003e-02   6.8630000000000002e-01   4.6779999999999999e-01  -6.6600000000000006e-02  -3.9500000000000000e-02   1.1762999999999999e+00   2.6679999999999998e-01   3.0470999999999999e+00   3.9489999999999997e-01   7.6999999999999999e-02   2.6979999999999998e-01
  -3.0859999999999999e-01   4.3999999999999997e-02   3.4310000000000002e-01   4.6779999999999999e-01  -1.2370000000000000e-01  -5.2600000000000001e-02   1.4205000000000001e+00   3.1130000000000002e-01   3.3953000000000002e+00   4.9130000000000001e-01   6.7400000000000002e-02   2.5209999999999999e-01
  -3.0859999999999999e-01  -6.6000000000000003e-02   0.0000000000000000e+00   3.6280000000000001e-01  -1.9000000000000000e-02  -7.4499999999999997e-02   1.3095000000000001e+00   2.2200000000000001e-02   2.1764999999999999e+00   4.8159999999999997e-01   7.6999999999999999e-02   2.7429999999999999e-01
  -1.9839999999999999e-01  -8.7900000000000006e-02  -8.5800000000000001e-02   2.9599999999999999e-01  -1.4269999999999999e-01  -7.8899999999999998e-02   1.3095000000000001e+00   0.0000000000000000e+00   3.1341999999999999e+00   3.6599999999999999e-01   1.2509999999999999e-01   2.6540000000000002e-01
  -2.6450000000000001e-01  -1.0990000000000000e-01  -6.0050000000000003e-01   5.3469999999999995e-01  -1.3320000000000001e-01  -4.8200000000000000e-02   1.3317000000000001e+00   2.4460000000000001e-01   3.7435999999999998e+00   5.9719999999999995e-01   1.8279999999999999e-01   2.6100000000000001e-01
  -3.9679999999999999e-01   4.3999999999999997e-02   6.0050000000000003e-01   3.5330000000000000e-01  -1.4269999999999999e-01  -5.7000000000000002e-02   1.1096999999999999e+00   3.1130000000000002e-01   3.2212000000000001e+00   4.9130000000000001e-01   1.8279999999999999e-01   3.0520000000000003e-01
  -8.8200000000000001e-02   4.3999999999999997e-02  -8.5800000000000001e-02   4.4869999999999999e-01  -1.2370000000000000e-01  -7.4499999999999997e-02   1.2873000000000001e+00   2.0010000000000000e-01   3.3083000000000000e+00   4.8159999999999997e-01   1.2509999999999999e-01   2.4770000000000000e-01
  -8.8200000000000001e-02   6.6000000000000003e-02   6.8630000000000002e-01   4.2959999999999998e-01  -5.7099999999999998e-02  -4.8200000000000000e-02   1.2206999999999999e+00   2.2239999999999999e-01   2.6989000000000001e+00   5.3939999999999999e-01   7.6999999999999999e-02   2.8310000000000002e-01
  -1.3230000000000000e-01   2.1999999999999999e-02   6.0050000000000003e-01   4.7739999999999999e-01  -4.7600000000000003e-02  -3.9500000000000000e-02   1.0875999999999999e+00   3.1130000000000002e-01   3.0470999999999999e+00   4.8159999999999997e-01   1.7319999999999999e-01   2.5659999999999999e-01
  -1.7630000000000001e-01  -2.4179999999999999e-01  -2.5740000000000002e-01   4.2009999999999997e-01  -1.3320000000000001e-01  -5.7000000000000002e-02   1.3983000000000001e+00  -8.8900000000000007e-02   2.6118000000000001e+00   3.7569999999999998e-01   1.4430000000000001e-01   2.2559999999999999e-01
  -3.3060000000000000e-01  -2.1999999999999999e-02  -8.5780000000000001e-01   5.3469999999999995e-01  -9.5200000000000007e-02  -7.8899999999999998e-02   1.3317000000000001e+00   2.0010000000000000e-01   3.8306000000000000e+00   4.9130000000000001e-01   1.2509999999999999e-01   2.8749999999999998e-01
  -8.8200000000000001e-02  -1.3189999999999999e-01  -8.5800000000000001e-02   4.4869999999999999e-01  -1.3320000000000001e-01  -1.3200000000000000e-02   1.4205000000000001e+00   3.5580000000000001e-01   2.6989000000000001e+00   4.2380000000000001e-01   8.6599999999999996e-02   2.5659999999999999e-01
  -2.1999999999999999e-02  -4.3999999999999997e-02   2.5740000000000002e-01   4.3919999999999998e-01  -8.5599999999999996e-02  -3.5099999999999999e-02   1.2428999999999999e+00   4.4499999999999998e-02   3.0470999999999999e+00   5.4910000000000003e-01   1.6360000000000000e-01   1.9020000000000001e-01
  -3.0859999999999999e-01  -1.7590000000000000e-01  -6.0050000000000003e-01   3.8190000000000002e-01  -5.7099999999999998e-02  -8.8000000000000005e-03   1.2428999999999999e+00   2.6679999999999998e-01   2.5247000000000002e+00   5.6830000000000003e-01   7.6999999999999999e-02   1.9910000000000000e-01
  -3.5270000000000001e-01   2.1999999999999999e-02   0.0000000000000000e+00   4.5829999999999999e-01  -1.5229999999999999e-01  -7.4499999999999997e-02   1.1984999999999999e+00   4.0020000000000000e-01   2.6989000000000001e+00   5.2980000000000005e-01   6.7400000000000002e-02   2.6540000000000002e-01
  -2.4249999999999999e-01   8.7900000000000006e-02  -4.2890000000000000e-01   4.0100000000000002e-01  -9.5200000000000007e-02  -8.3299999999999999e-02   1.2873000000000001e+00   2.6679999999999998e-01   3.6564999999999999e+00   4.2380000000000001e-01   1.2509999999999999e-01   2.6100000000000001e-01
  -2.2040000000000001e-01   6.6000000000000003e-02  -1.7160000000000000e-01   3.6280000000000001e-01  -9.5200000000000007e-02  -6.1400000000000003e-02   1.2428999999999999e+00   1.3339999999999999e-01   3.1341999999999999e+00   4.5269999999999999e-01   8.6599999999999996e-02   2.4770000000000000e-01
  -6.3919999999999999e-01  -1.3189999999999999e-01   8.5800000000000001e-02   4.2959999999999998e-01  -1.2370000000000000e-01  -6.1400000000000003e-02   1.4427000000000001e+00   1.7790000000000000e-01   3.2212000000000001e+00   4.9130000000000001e-01   1.7319999999999999e-01   2.3890000000000000e-01
  -2.6450000000000001e-01   0.0000000000000000e+00   2.5740000000000002e-01   3.9140000000000003e-01  -7.6100000000000001e-02  -3.9500000000000000e-02   1.2650999999999999e+00   2.0010000000000000e-01   2.9600000000000000e+00   5.8760000000000001e-01   1.1550000000000001e-01   2.4329999999999999e-01
  -2.6450000000000001e-01   1.3189999999999999e-01   5.1470000000000005e-01   4.4869999999999999e-01  -8.5599999999999996e-02  -6.1400000000000003e-02   1.3983000000000001e+00   2.0010000000000000e-01   2.6989000000000001e+00   5.6830000000000003e-01   7.6999999999999999e-02   2.8310000000000002e-01
  -1.1020000000000001e-01   4.3999999999999997e-02  -1.7160000000000000e-01   4.7739999999999999e-01  -1.3320000000000001e-01  -9.2100000000000001e-02   1.0875999999999999e+00   3.3350000000000002e-01   2.5247000000000002e+00   4.6239999999999998e-01   5.7700000000000001e-02   2.7870000000000000e-01
  -2.6450000000000001e-01   1.9789999999999999e-01   6.8630000000000002e-01   4.0100000000000002e-01  -1.3320000000000001e-01  -8.3299999999999999e-02   1.3095000000000001e+00   3.7800000000000000e-01   3.2212000000000001e+00   5.9719999999999995e-01   1.5400000000000000e-01   2.7870000000000000e-01
  -4.1880000000000001e-01   1.7590000000000000e-01  -3.4310000000000002e-01   3.8190000000000002e-01  -9.5200000000000007e-02   4.4000000000000003e-03   1.2428999999999999e+00   1.3339999999999999e-01   2.8730000000000002e+00   5.9719999999999995e-01   1.7319999999999999e-01   2.8749999999999998e-01
  -6.6100000000000006e-02  -2.1999999999999999e-02   1.1152000000000000e+00   4.2009999999999997e-01  -4.7600000000000003e-02  -4.8200000000000000e-02   1.2206999999999999e+00   1.5559999999999999e-01   3.3083000000000000e+00   5.2980000000000005e-01   1.4430000000000001e-01   2.4770000000000000e-01
  -1.7630000000000001e-01  -1.9789999999999999e-01   4.2890000000000000e-01   3.6280000000000001e-01   0.0000000000000000e+00  -6.5799999999999997e-02   9.9880000000000002e-01   3.7800000000000000e-01   3.3083000000000000e+00   5.0090000000000001e-01   1.9239999999999999e-01   2.4329999999999999e-01
  -5.0700000000000001e-01   0.0000000000000000e+00  -3.4310000000000002e-01   4.3919999999999998e-01  -1.9980000000000001e-01  -6.1400000000000003e-02   1.3317000000000001e+00   0.0000000000000000e+00   3.3083000000000000e+00   5.7799999999999996e-01   1.3469999999999999e-01   2.6100000000000001e-01
  -2.6450000000000001e-01  -8.7900000000000006e-02   3.4310000000000002e-01   3.9140000000000003e-01  -1.2370000000000000e-01  -3.0700000000000002e-02   1.3983000000000001e+00   3.3350000000000002e-01   2.7858999999999998e+00   4.2380000000000001e-01   1.2509999999999999e-01   2.6540000000000002e-01
  -3.5270000000000001e-01  -4.3999999999999997e-02  -8.5800000000000001e-02   4.0100000000000002e-01  -1.7130000000000001e-01  -8.7700000000000000e-02   1.4427000000000001e+00   6.6699999999999995e-02   2.7858999999999998e+00   5.1049999999999995e-01   6.7400000000000002e-02   2.5209999999999999e-01
  -2.1999999999999999e-02  -6.6000000000000003e-02   1.7160000000000000e-01   3.8190000000000002e-01  -6.6600000000000006e-02  -7.0199999999999999e-02   1.5093000000000001e+00   2.0010000000000000e-01   3.0470999999999999e+00   5.7799999999999996e-01   1.0580000000000001e-01   2.8749999999999998e-01
  -2.8649999999999998e-01   1.3189999999999999e-01  -3.4310000000000002e-01   4.8690000000000000e-01  -1.1420000000000000e-01  -4.8200000000000000e-02   1.2873000000000001e+00   2.6679999999999998e-01   3.7435999999999998e+00   5.0090000000000001e-01   1.2509999999999999e-01   2.0349999999999999e-01
  -2.4249999999999999e-01   1.9789999999999999e-01  -8.5800000000000001e-02   5.1559999999999995e-01  -8.5599999999999996e-02  -7.0199999999999999e-02   1.3761000000000001e+00   1.5559999999999999e-01   3.1341999999999999e+00   5.9719999999999995e-01   7.6999999999999999e-02   2.6979999999999998e-01
  -3.3060000000000000e-01   2.1999999999999999e-02   6.8630000000000002e-01   4.0100000000000002e-01  -2.8500000000000001e-02  -7.8899999999999998e-02   1.3317000000000001e+00   2.4460000000000001e-01   2.6118000000000001e+00   4.5269999999999999e-01   7.6999999999999999e-02   2.5209999999999999e-01
  -2.8649999999999998e-01   1.0990000000000000e-01   4.2890000000000000e-01   4.2959999999999998e-01  -1.1420000000000000e-01  -4.8200000000000000e-02   1.3539000000000001e+00   3.3350000000000002e-01   3.2212000000000001e+00   5.3939999999999999e-01   1.2509999999999999e-01   2.8310000000000002e-01
  -2.8649999999999998e-01  -4.3999999999999997e-02   8.5800000000000001e-02   3.7240000000000001e-01  -9.5200000000000007e-02  -3.0700000000000002e-02   1.1984999999999999e+00   0.0000000000000000e+00   3.2212000000000001e+00   4.8159999999999997e-01   2.8899999999999999e-02   2.7870000000000000e-01
  -1.9839999999999999e-01  -2.1999999999999999e-02  -2.5740000000000002e-01   3.5330000000000000e-01  -4.7600000000000003e-02  -4.8200000000000000e-02   1.4871000000000001e+00   2.0010000000000000e-01   2.9600000000000000e+00   4.6239999999999998e-01   9.6199999999999994e-02   2.6100000000000001e-01
  -4.4080000000000003e-01   2.1999999999999999e-02  -6.0050000000000003e-01   3.4370000000000001e-01  -1.1420000000000000e-01  -4.3900000000000002e-02   1.2428999999999999e+00   4.4469999999999998e-01   3.9177000000000000e+00   5.6830000000000003e-01   1.9239999999999999e-01   2.4329999999999999e-01
  -2.6450000000000001e-01   1.3189999999999999e-01  -3.4310000000000002e-01   4.6779999999999999e-01  -9.5200000000000007e-02  -3.9500000000000000e-02   1.2873000000000001e+00   8.8900000000000007e-02   2.3506000000000000e+00   4.6239999999999998e-01   1.0580000000000001e-01   2.2120000000000001e-01
  -1.9839999999999999e-01  -1.0990000000000000e-01  -5.1470000000000005e-01   4.8690000000000000e-01  -1.4269999999999999e-01  -2.1899999999999999e-02   1.3761000000000001e+00   6.6699999999999995e-02   3.3083000000000000e+00   4.8159999999999997e-01   1.2509999999999999e-01   2.3440000000000000e-01
  -1.9839999999999999e-01   1.3189999999999999e-01  -8.5780000000000001e-01   4.2959999999999998e-01  -9.5200000000000007e-02   3.0700000000000002e-02   1.2873000000000001e+00   2.0010000000000000e-01   3.7435999999999998e+00   4.7199999999999998e-01   1.4430000000000001e-01   2.5209999999999999e-01
  -2.2040000000000001e-01  -4.3999999999999997e-02   1.7160000000000000e-01   2.9599999999999999e-01  -1.1420000000000000e-01  -6.5799999999999997e-02   1.2428999999999999e+00   2.0010000000000000e-01   3.2212000000000001e+00   4.8159999999999997e-01   1.3469999999999999e-01   2.2559999999999999e-01
  -1.1020000000000001e-01  -6.6000000000000003e-02   0.0000000000000000e+00   4.7739999999999999e-01  -4.7600000000000003e-02  -7.4499999999999997e-02   1.1984999999999999e+00   1.5559999999999999e-01   2.8730000000000002e+00   5.2020000000000000e-01   1.4430000000000001e-01   2.6100000000000001e-01
  -2.6450000000000001e-01   4.3999999999999997e-02   1.7160000000000000e-01   4.2009999999999997e-01  -4.7600000000000003e-02  -5.7000000000000002e-02   1.1984999999999999e+00   2.8910000000000002e-01   3.3083000000000000e+00   4.3350000000000000e-01   6.7400000000000002e-02   2.3000000000000001e-01
  -3.0859999999999999e-01   8.7900000000000006e-02  -3.4310000000000002e-01   4.0100000000000002e-01   3.8100000000000002e-02   0.0000000000000000e+00   1.2206999999999999e+00   2.4460000000000001e-01   2.5247000000000002e+00   5.9719999999999995e-01   6.7400000000000002e-02   2.5209999999999999e-01
  -3.9679999999999999e-01   2.1999999999999999e-02  -4.2890000000000000e-01   3.8190000000000002e-01  -8.5599999999999996e-02  -3.0700000000000002e-02   1.3761000000000001e+00   4.4469999999999998e-01   3.0470999999999999e+00   5.7799999999999996e-01   8.6599999999999996e-02   2.4770000000000000e-01
  -4.8490000000000000e-01   0.0000000000000000e+00   0.0000000000000000e+00   4.9650000000000000e-01  -9.5200000000000007e-02  -2.1899999999999999e-02   1.0875999999999999e+00   6.6699999999999995e-02   2.9600000000000000e+00   5.3939999999999999e-01   1.2509999999999999e-01   2.6540000000000002e-01
  -2.8649999999999998e-01  -2.1980000000000000e-01   7.7210000000000001e-01   3.4370000000000001e-01  -5.7099999999999998e-02  -3.9500000000000000e-02   1.2873000000000001e+00   1.5559999999999999e-01   2.5247000000000002e+00   4.9130000000000001e-01   8.6599999999999996e-02   2.4770000000000000e-01
  -3.7469999999999998e-01   8.7900000000000006e-02   3.4310000000000002e-01   3.9140000000000003e-01  -6.6600000000000006e-02  -3.0700000000000002e-02   1.2206999999999999e+00   2.4460000000000001e-01   2.1764999999999999e+00   5.1049999999999995e-01   7.6999999999999999e-02   2.6979999999999998e-01
  -3.3060000000000000e-01  -1.0990000000000000e-01   7.7210000000000001e-01   3.7240000000000001e-01  -1.9980000000000001e-01  -7.0199999999999999e-02   1.2428999999999999e+00   3.5580000000000001e-01   2.7858999999999998e+00   4.4309999999999999e-01   1.0580000000000001e-01   2.9189999999999999e-01
  -1.3230000000000000e-01  -4.3999999999999997e-02  -4.2890000000000000e-01   5.1559999999999995e-01  -5.7099999999999998e-02  -4.8200000000000000e-02   1.3983000000000001e+00   1.3339999999999999e-01   3.0470999999999999e+00   4.3350000000000000e-01   1.0580000000000001e-01   2.5209999999999999e-01
  -3.5270000000000001e-01  -1.0990000000000000e-01   5.1470000000000005e-01   4.8690000000000000e-01  -1.0470000000000000e-01  -5.2600000000000001e-02   1.3317000000000001e+00   2.6679999999999998e-01   3.2212000000000001e+00   4.5269999999999999e-01   1.5400000000000000e-01   2.4329999999999999e-01
  -3.0859999999999999e-01   3.5170000000000001e-01   0.0000000000000000e+00   3.8190000000000002e-01  -9.4999999999999998e-03  -8.3299999999999999e-02   1.2206999999999999e+00   2.2239999999999999e-01   2.6989000000000001e+00   4.4309999999999999e-01   1.4430000000000001e-01   2.2559999999999999e-01
  -1.3230000000000000e-01   4.3999999999999997e-02  -2.5740000000000002e-01   2.9599999999999999e-01  -1.9000000000000000e-02  -9.2100000000000001e-02   1.3317000000000001e+00   1.5559999999999999e-01   2.6118000000000001e+00   5.1049999999999995e-01   6.7400000000000002e-02   2.6540000000000002e-01
  -1.3230000000000000e-01   0.0000000000000000e+00   6.8630000000000002e-01   3.9140000000000003e-01  -9.5200000000000007e-02  -1.3200000000000000e-02   1.2650999999999999e+00   1.3339999999999999e-01   2.5247000000000002e+00   5.2020000000000000e-01   7.6999999999999999e-02   2.5209999999999999e-01
  -2.2040000000000001e-01   6.6000000000000003e-02  -6.0050000000000003e-01   3.7240000000000001e-01  -1.7130000000000001e-01  -5.2600000000000001e-02   1.3095000000000001e+00   3.3350000000000002e-01   2.5247000000000002e+00   5.0090000000000001e-01   6.7400000000000002e-02   2.4329999999999999e-01
  -3.0859999999999999e-01  -4.3999999999999997e-02   1.7160000000000000e-01   3.3420000000000000e-01  -7.6100000000000001e-02  -4.8200000000000000e-02   1.0875999999999999e+00   4.2249999999999999e-01   2.3506000000000000e+00   5.9719999999999995e-01   9.6199999999999994e-02   2.9640000000000000e-01
  -3.0859999999999999e-01   1.3189999999999999e-01  -8.5800000000000001e-02   4.2009999999999997e-01  -1.2370000000000000e-01  -8.8000000000000005e-03   1.3539000000000001e+00   1.1119999999999999e-01   2.0893999999999999e+00   4.8159999999999997e-01   1.3469999999999999e-01   2.5209999999999999e-01
  -2.8649999999999998e-01   4.3999999999999997e-02   2.5740000000000002e-01   4.1049999999999998e-01  -1.3320000000000001e-01  -1.7500000000000002e-02   1.1984999999999999e+00   4.2249999999999999e-01   3.0470999999999999e+00   6.5500000000000003e-01   1.1550000000000001e-01   2.7429999999999999e-01
  -3.5270000000000001e-01  -4.3999999999999997e-02   8.5780000000000001e-01   4.6779999999999999e-01  -1.9000000000000000e-02  -3.9500000000000000e-02   1.1762999999999999e+00   1.1119999999999999e-01   2.2635999999999998e+00   4.7199999999999998e-01   1.7319999999999999e-01   2.6540000000000002e-01
  -4.6289999999999998e-01  -1.0990000000000000e-01   0.0000000000000000e+00   5.3469999999999995e-01  -1.6180000000000000e-01  -1.3200000000000000e-02   1.3095000000000001e+00   2.0010000000000000e-01   2.1764999999999999e+00   5.9719999999999995e-01   1.0580000000000001e-01   2.2559999999999999e-01
  -1.9839999999999999e-01   1.7590000000000000e-01   8.5800000000000001e-02   3.5330000000000000e-01  -2.8500000000000001e-02  -6.1400000000000003e-02   1.3539000000000001e+00   1.7790000000000000e-01   3.1341999999999999e+00   4.9130000000000001e-01   1.4430000000000001e-01   2.4770000000000000e-01
  -1.7630000000000001e-01  -6.6000000000000003e-02  -2.5740000000000002e-01   4.7739999999999999e-01  -7.6100000000000001e-02  -5.2600000000000001e-02   1.3983000000000001e+00   2.8910000000000002e-01   3.9177000000000000e+00   5.7799999999999996e-01   2.1170000000000000e-01   2.6540000000000002e-01
  -6.6100000000000006e-02  -2.1980000000000000e-01   6.0050000000000003e-01   4.4869999999999999e-01  -1.0470000000000000e-01  -6.5799999999999997e-02   1.3095000000000001e+00   3.1130000000000002e-01   2.2635999999999998e+00   4.4309999999999999e-01   6.7400000000000002e-02   2.6100000000000001e-01
  -4.1880000000000001e-01   4.3999999999999997e-02  -5.1470000000000005e-01   3.8190000000000002e-01  -1.3320000000000001e-01  -2.6300000000000000e-02   1.0653999999999999e+00   1.5559999999999999e-01   3.4824000000000002e+00   4.5269999999999999e-01   1.1550000000000001e-01   2.4329999999999999e-01
  -3.0859999999999999e-01   1.7590000000000000e-01  -7.7210000000000001e-01   4.8690000000000000e-01  -1.7130000000000001e-01  -1.7500000000000002e-02   1.4871000000000001e+00   3.3350000000000002e-01   2.8730000000000002e+00   4.8159999999999997e-01   1.3469999999999999e-01   2.4770000000000000e-01
  -2.8649999999999998e-01   1.0990000000000000e-01  -1.7160000000000000e-01   3.7240000000000001e-01  -5.7099999999999998e-02  -3.9500000000000000e-02   1.3095000000000001e+00   2.0010000000000000e-01   2.7858999999999998e+00   5.1049999999999995e-01   1.8279999999999999e-01   2.5659999999999999e-01
  -2.6450000000000001e-01   8.7900000000000006e-02   7.7210000000000001e-01   3.7240000000000001e-01  -4.7600000000000003e-02  -7.4499999999999997e-02   1.3095000000000001e+00   8.8900000000000007e-02   2.9600000000000000e+00   5.2980000000000005e-01   1.0580000000000001e-01   2.6100000000000001e-01
  -2.8649999999999998e-01   2.1999999999999999e-02   8.5780000000000001e-01   5.2510000000000001e-01  -1.5229999999999999e-01  -7.8899999999999998e-02   1.2428999999999999e+00   2.6679999999999998e-01   3.3953000000000002e+00   5.1049999999999995e-01   1.4430000000000001e-01   2.3000000000000001e-01
  -3.7469999999999998e-01   8.7900000000000006e-02  -2.5740000000000002e-01   4.3919999999999998e-01  -1.1420000000000000e-01  -4.8200000000000000e-02   1.3761000000000001e+00   2.0010000000000000e-01   2.6118000000000001e+00   4.6239999999999998e-01   8.6599999999999996e-02   2.8310000000000002e-01
  -2.8649999999999998e-01  -8.7900000000000006e-02  -8.5800000000000001e-02   4.2959999999999998e-01  -1.5229999999999999e-01  -4.8200000000000000e-02   1.2650999999999999e+00   2.4460000000000001e-01   2.4377000000000000e+00   5.4910000000000003e-01   2.3089999999999999e-01   2.3890000000000000e-01
  -3.5270000000000001e-01  -8.7900000000000006e-02   8.5800000000000001e-02   4.1049999999999998e-01  -8.5599999999999996e-02  -5.7000000000000002e-02   1.2206999999999999e+00  -4.4499999999999998e-02   2.5247000000000002e+00   5.2980000000000005e-01   1.1550000000000001e-01   2.3000000000000001e-01
  -4.4080000000000003e-01   1.9789999999999999e-01  -8.5780000000000001e-01   4.4869999999999999e-01  -7.6100000000000001e-02  -5.7000000000000002e-02   1.3983000000000001e+00   2.4460000000000001e-01   3.2212000000000001e+00   5.2020000000000000e-01   1.3469999999999999e-01   2.3890000000000000e-01
  -2.4249999999999999e-01  -1.3189999999999999e-01   1.7160000000000000e-01   4.9650000000000000e-01  -1.1420000000000000e-01  -6.1400000000000003e-02   1.1540999999999999e+00   3.7800000000000000e-01   3.1341999999999999e+00   5.3939999999999999e-01   9.6199999999999994e-02   2.8749999999999998e-01
  -1.7630000000000001e-01   1.0990000000000000e-01   4.2890000000000000e-01   4.4869999999999999e-01  -3.8100000000000002e-02  -2.6300000000000000e-02   1.2650999999999999e+00   2.0010000000000000e-01   2.8730000000000002e+00   5.5869999999999997e-01   1.8279999999999999e-01   2.1229999999999999e-01
  -3.9679999999999999e-01  -6.6000000000000003e-02   8.5800000000000001e-02   3.6280000000000001e-01  -6.6600000000000006e-02  -5.7000000000000002e-02   1.3095000000000001e+00   2.6679999999999998e-01   3.7435999999999998e+00   4.9130000000000001e-01   1.4430000000000001e-01   2.7870000000000000e-01
  -2.8649999999999998e-01   6.6000000000000003e-02  -6.0050000000000003e-01   4.7739999999999999e-01  -1.0470000000000000e-01  -1.7500000000000002e-02   1.2873000000000001e+00   3.1130000000000002e-01   2.9600000000000000e+00   5.0090000000000001e-01   1.4430000000000001e-01   2.2120000000000001e-01
  -3.0859999999999999e-01   4.3999999999999997e-02  -1.7160000000000000e-01   3.9140000000000003e-01  -1.1420000000000000e-01  -4.4000000000000003e-03   1.2650999999999999e+00   4.0020000000000000e-01   2.7858999999999998e+00   5.1049999999999995e-01   4.8099999999999997e-02   2.2120000000000001e-01
  -3.9679999999999999e-01   1.7590000000000000e-01  -3.4310000000000002e-01   3.5330000000000000e-01  -1.6180000000000000e-01   8.8000000000000005e-03   1.2873000000000001e+00   2.0010000000000000e-01   2.7858999999999998e+00   4.8159999999999997e-01   1.4430000000000001e-01   2.8310000000000002e-01
  -1.7630000000000001e-01   2.1999999999999999e-02  -6.0050000000000003e-01   4.6779999999999999e-01  -1.5229999999999999e-01  -6.5799999999999997e-02   1.1762999999999999e+00   3.3350000000000002e-01   3.1341999999999999e+00   4.7199999999999998e-01   7.6999999999999999e-02   2.6540000000000002e-01
  -2.2040000000000001e-01   4.3999999999999997e-02   3.4310000000000002e-01   3.9140000000000003e-01  -4.7600000000000003e-02  -2.6300000000000000e-02   1.3095000000000001e+00   2.4460000000000001e-01   2.8730000000000002e+00   5.7799999999999996e-01   2.8899999999999999e-02   2.0349999999999999e-01
  -3.9679999999999999e-01   6.6000000000000003e-02   0.0000000000000000e+00   4.5829999999999999e-01  -2.8500000000000001e-02  -9.6500000000000002e-02   1.1762999999999999e+00   4.8920000000000002e-01   2.3506000000000000e+00   5.8760000000000001e-01   9.6199999999999994e-02   2.3000000000000001e-01
  -3.5270000000000001e-01  -1.5390000000000001e-01  -1.7160000000000000e-01   4.2959999999999998e-01  -2.8500000000000001e-02  -4.3900000000000002e-02   1.2873000000000001e+00   1.3339999999999999e-01   3.3953000000000002e+00   5.1049999999999995e-01   1.5400000000000000e-01   2.6100000000000001e-01
  -3.0859999999999999e-01   4.3999999999999997e-02  -8.5800000000000001e-02   3.9140000000000003e-01  -6.6600000000000006e-02  -7.0199999999999999e-02   1.3095000000000001e+00   2.4460000000000001e-01   3.5695000000000001e+00   4.8159999999999997e-01   7.6999999999999999e-02   2.6979999999999998e-01
  -1.9839999999999999e-01  -1.5390000000000001e-01  -1.0294000000000001e+00   3.4370000000000001e-01  -1.0470000000000000e-01  -6.5799999999999997e-02   1.0875999999999999e+00   4.4469999999999998e-01   3.2212000000000001e+00   5.3939999999999999e-01   2.8899999999999999e-02   2.6540000000000002e-01
  -3.5270000000000001e-01  -1.9789999999999999e-01  -8.5800000000000001e-02   3.9140000000000003e-01   0.0000000000000000e+00  -2.1899999999999999e-02   1.0875999999999999e+00   1.7790000000000000e-01   3.2212000000000001e+00   5.2980000000000005e-01   1.3469999999999999e-01   3.0080000000000001e-01
  -1.9839999999999999e-01   4.3999999999999997e-02  -1.7160000000000000e-01   3.7240000000000001e-01  -1.5229999999999999e-01  -7.8899999999999998e-02   1.3317000000000001e+00   3.7800000000000000e-01   2.6989000000000001e+00   5.4910000000000003e-01   1.7319999999999999e-01   2.7429999999999999e-01
  -3.7469999999999998e-01  -1.0990000000000000e-01   0.0000000000000000e+00   3.2460000000000000e-01  -1.1420000000000000e-01  -8.7700000000000000e-02   1.3539000000000001e+00   2.0010000000000000e-01   3.0470999999999999e+00   4.4309999999999999e-01   5.7700000000000001e-02   2.3000000000000001e-01
  -1.9839999999999999e-01   1.3189999999999999e-01   0.0000000000000000e+00   3.7240000000000001e-01  -1.2370000000000000e-01  -9.6500000000000002e-02   1.1762999999999999e+00   2.6679999999999998e-01   2.9600000000000000e+00   4.7199999999999998e-01   2.0210000000000000e-01   2.6540000000000002e-01
  -3.0859999999999999e-01   6.6000000000000003e-02  -2.5740000000000002e-01   4.7739999999999999e-01  -1.2370000000000000e-01  -8.3299999999999999e-02   1.3983000000000001e+00   2.0010000000000000e-01   3.3083000000000000e+00   4.4309999999999999e-01   1.1550000000000001e-01   2.5209999999999999e-01
  -1.7630000000000001e-01  -2.1999999999999999e-02   7.7210000000000001e-01   4.8690000000000000e-01  -9.4999999999999998e-03  -1.2280000000000001e-01   1.3761000000000001e+00   4.6689999999999998e-01   2.6118000000000001e+00   5.2980000000000005e-01   2.0210000000000000e-01   2.8310000000000002e-01
  -1.9839999999999999e-01   2.6379999999999998e-01  -6.0050000000000003e-01   3.5330000000000000e-01  -9.4999999999999998e-03  -7.0199999999999999e-02   1.2650999999999999e+00   6.6699999999999995e-02   2.4377000000000000e+00   5.3939999999999999e-01   4.8099999999999997e-02   2.6100000000000001e-01
  -1.9839999999999999e-01   6.6000000000000003e-02   1.7160000000000000e-01   4.9650000000000000e-01  -1.3320000000000001e-01  -1.3200000000000000e-02   1.1762999999999999e+00   3.7800000000000000e-01   2.8730000000000002e+00   5.0090000000000001e-01   1.4430000000000001e-01   2.7870000000000000e-01
  -2.8649999999999998e-01   4.3999999999999997e-02   8.5800000000000001e-02   4.6779999999999999e-01  -1.9000000000000000e-02  -6.5799999999999997e-02   1.2206999999999999e+00   4.4499999999999998e-02   3.6564999999999999e+00   5.0090000000000001e-01   1.9199999999999998e-02   2.5659999999999999e-01
  -2.6450000000000001e-01   1.0990000000000000e-01  -4.2890000000000000e-01   4.6779999999999999e-01  -1.1420000000000000e-01  -9.6500000000000002e-02   1.1540999999999999e+00   2.2239999999999999e-01   3.4824000000000002e+00   5.2020000000000000e-01   1.1550000000000001e-01   2.1679999999999999e-01
  -3.5270000000000001e-01   4.3999999999999997e-02   2.5740000000000002e-01   3.3420000000000000e-01  -8.5599999999999996e-02  -2.1899999999999999e-02   1.2206999999999999e+00   8.8900000000000007e-02   3.3953000000000002e+00   5.0090000000000001e-01   7.6999999999999999e-02   2.6979999999999998e-01
  -2.2040000000000001e-01  -4.3999999999999997e-02   3.4310000000000002e-01   4.1049999999999998e-01  -6.6600000000000006e-02  -5.7000000000000002e-02   1.2206999999999999e+00   2.0010000000000000e-01   2.8730000000000002e+00   6.4539999999999997e-01   1.6360000000000000e-01   2.6540000000000002e-01
  -4.6289999999999998e-01  -2.4179999999999999e-01  -2.5740000000000002e-01   3.5330000000000000e-01  -4.7600000000000003e-02  -7.8899999999999998e-02   1.3317000000000001e+00   2.8910000000000002e-01   3.0470999999999999e+00   5.1049999999999995e-01   1.6360000000000000e-01   2.5209999999999999e-01
  -3.9679999999999999e-01  -2.1999999999999999e-02  -1.7160000000000000e-01   4.2959999999999998e-01  -1.1420000000000000e-01  -7.0199999999999999e-02   1.3095000000000001e+00   1.7790000000000000e-01   3.0470999999999999e+00   5.2020000000000000e-01   1.7319999999999999e-01   2.2559999999999999e-01
  -3.0859999999999999e-01  -1.7590000000000000e-01  -8.5800000000000001e-02   4.0100000000000002e-01  -8.5599999999999996e-02  -9.6500000000000002e-02   1.1096999999999999e+00   2.4460000000000001e-01   3.3953000000000002e+00   3.9489999999999997e-01   1.3469999999999999e-01   2.4770000000000000e-01
  -2.1999999999999999e-02  -1.9789999999999999e-01  -1.7160000000000000e-01   5.0600000000000001e-01  -9.5200000000000007e-02  -4.8200000000000000e-02   1.3539000000000001e+00   2.0010000000000000e-01   2.7858999999999998e+00   5.5869999999999997e-01   1.7319999999999999e-01   2.4770000000000000e-01
  -5.0700000000000001e-01   0.0000000000000000e+00   8.5800000000000001e-02   3.7240000000000001e-01  -7.6100000000000001e-02  -3.0700000000000002e-02   1.1984999999999999e+00   1.5559999999999999e-01   3.3953000000000002e+00   5.2980000000000005e-01   1.5400000000000000e-01   2.3000000000000001e-01
  -3.3060000000000000e-01   1.3189999999999999e-01   7.7210000000000001e-01   3.8190000000000002e-01  -9.4999999999999998e-03  -1.2720000000000001e-01   1.2428999999999999e+00   3.5580000000000001e-01   2.8730000000000002e+00   5.2980000000000005e-01   3.8500000000000000e-02   2.4329999999999999e-01
  -4.4100000000000000e-02  -3.5170000000000001e-01   3.4310000000000002e-01   3.5330000000000000e-01  -2.8500000000000001e-02  -4.8200000000000000e-02   1.3539000000000001e+00   1.7790000000000000e-01   3.2212000000000001e+00   4.6239999999999998e-01   1.1550000000000001e-01   2.8749999999999998e-01
  -1.9839999999999999e-01  -6.6000000000000003e-02   5.1470000000000005e-01   4.0100000000000002e-01  -1.5229999999999999e-01  -8.8000000000000005e-03   1.4205000000000001e+00   1.7790000000000000e-01   2.9600000000000000e+00   4.6239999999999998e-01   1.5400000000000000e-01   2.4329999999999999e-01
  -5.2900000000000003e-01  -6.6000000000000003e-02  -1.1152000000000000e+00   4.3919999999999998e-01  -6.6600000000000006e-02  -6.5799999999999997e-02   1.3095000000000001e+00   3.1130000000000002e-01   3.2212000000000001e+00   4.9130000000000001e-01   1.3469999999999999e-01   2.2120000000000001e-01
  -3.7469999999999998e-01   8.7900000000000006e-02   1.7160000000000000e-01   4.0100000000000002e-01  -5.7099999999999998e-02  -9.2100000000000001e-02   1.1984999999999999e+00   1.3339999999999999e-01   3.8306000000000000e+00   5.9719999999999995e-01   1.6360000000000000e-01   2.3000000000000001e-01
   3.3060000000000000e-01  -4.3969999999999998e-01  -1.7160000000000000e-01   3.7240000000000001e-01  -1.1420000000000000e-01  -4.8200000000000000e-02   1.5093000000000001e+00   8.8900000000000007e-02   3.4824000000000002e+00   5.6830000000000003e-01   1.4430000000000001e-01   2.2559999999999999e-01
  -3.9679999999999999e-01   2.4179999999999999e-01  -5.1470000000000005e-01   4.6779999999999999e-01  -1.3320000000000001e-01  -3.5099999999999999e-02   1.1984999999999999e+00   2.6679999999999998e-01   2.9600000000000000e+00   5.2020000000000000e-01   2.0210000000000000e-01   2.4770000000000000e-01
  -4.4080000000000003e-01  -4.3999999999999997e-02  -8.5780000000000001e-01   4.1049999999999998e-01   1.9000000000000000e-02  -9.6500000000000002e-02   1.0875999999999999e+00   8.8900000000000007e-02   2.7858999999999998e+00   4.4309999999999999e-01   3.8500000000000000e-02   2.1229999999999999e-01
  -3.7469999999999998e-01   2.1999999999999999e-02   8.5800000000000001e-02   4.8690000000000000e-01  -3.8100000000000002e-02  -4.8200000000000000e-02   1.3095000000000001e+00   2.2200000000000001e-02   2.7858999999999998e+00   5.7799999999999996e-01   1.8279999999999999e-01   2.3890000000000000e-01
   1.3230000000000000e-01  -8.7900000000000006e-02  -7.7210000000000001e-01   4.7739999999999999e-01  -1.2370000000000000e-01  -5.7000000000000002e-02   1.3539000000000001e+00   3.5580000000000001e-01   2.8730000000000002e+00   5.9719999999999995e-01   1.3469999999999999e-01   2.6979999999999998e-01
  -3.3060000000000000e-01   8.7900000000000006e-02  -2.5740000000000002e-01   5.2510000000000001e-01  -9.4999999999999998e-03  -1.3200000000000000e-02   1.1984999999999999e+00   2.4460000000000001e-01   2.9600000000000000e+00   4.8159999999999997e-01   1.1550000000000001e-01   2.4329999999999999e-01
  -5.0700000000000001e-01   2.1999999999999999e-02  -4.2890000000000000e-01   4.2959999999999998e-01  -5.7099999999999998e-02  -6.5799999999999997e-02   1.2206999999999999e+00   2.2239999999999999e-01   2.7858999999999998e+00   4.1420000000000001e-01   9.6199999999999994e-02   2.9640000000000000e-01
  -5.2900000000000003e-01   4.3999999999999997e-02  -6.0050000000000003e-01   3.8190000000000002e-01  -1.0470000000000000e-01  -6.5799999999999997e-02   1.3095000000000001e+00   2.4460000000000001e-01   3.2212000000000001e+00   5.3939999999999999e-01   9.6199999999999994e-02   2.3890000000000000e-01
  -6.6100000000000006e-02  -8.7900000000000006e-02   5.1470000000000005e-01   4.3919999999999998e-01  -2.5690000000000002e-01  -2.6300000000000000e-02   1.2428999999999999e+00   1.1119999999999999e-01   3.0470999999999999e+00   4.8159999999999997e-01   1.0580000000000001e-01   2.8310000000000002e-01
  -1.1020000000000001e-01   2.4179999999999999e-01   3.4310000000000002e-01   5.4420000000000002e-01  -9.5200000000000007e-02  -6.1400000000000003e-02   1.1540999999999999e+00   2.8910000000000002e-01   2.4377000000000000e+00   5.2020000000000000e-01   1.6360000000000000e-01   2.3890000000000000e-01
  -5.9509999999999996e-01  -6.6000000000000003e-02   3.4310000000000002e-01   3.8190000000000002e-01  -1.6180000000000000e-01  -7.0199999999999999e-02   1.4649000000000001e+00   4.4499999999999998e-02   2.5247000000000002e+00   5.6830000000000003e-01   1.3469999999999999e-01   2.4329999999999999e-01
  -1.7630000000000001e-01  -1.5390000000000001e-01   8.5800000000000001e-02   4.4869999999999999e-01  -3.8100000000000002e-02  -2.6300000000000000e-02   1.3539000000000001e+00   4.0020000000000000e-01   2.6118000000000001e+00   5.2980000000000005e-01   1.6360000000000000e-01   2.5209999999999999e-01
   6.6100000000000006e-02   8.7900000000000006e-02   5.1470000000000005e-01   4.7739999999999999e-01  -9.5200000000000007e-02  -3.9500000000000000e-02   1.3539000000000001e+00   1.1119999999999999e-01   3.5695000000000001e+00   4.4309999999999999e-01   1.5400000000000000e-01   2.0790000000000000e-01
  -8.8200000000000001e-02   8.7900000000000006e-02   4.2890000000000000e-01   4.8690000000000000e-01  -8.5599999999999996e-02  -7.0199999999999999e-02   1.1762999999999999e+00   2.2200000000000001e-02   2.7858999999999998e+00   5.2020000000000000e-01   1.4430000000000001e-01   2.8310000000000002e-01
  -2.8649999999999998e-01   1.5390000000000001e-01  -6.8630000000000002e-01   4.5829999999999999e-01  -4.7600000000000003e-02  -1.1400000000000000e-01   1.3095000000000001e+00   3.1130000000000002e-01   2.9600000000000000e+00   5.2020000000000000e-01   2.0210000000000000e-01   2.3890000000000000e-01
  -3.3060000000000000e-01  -1.0990000000000000e-01  -8.5800000000000001e-02   4.7739999999999999e-01  -1.9000000000000000e-02  -4.8200000000000000e-02   1.3983000000000001e+00   3.7800000000000000e-01   2.7858999999999998e+00   5.5869999999999997e-01   8.6599999999999996e-02   2.5209999999999999e-01
  -1.1020000000000001e-01  -4.3999999999999997e-02   1.7160000000000000e-01   3.4370000000000001e-01  -5.7099999999999998e-02  -5.7000000000000002e-02   1.1096999999999999e+00   2.6679999999999998e-01   2.5247000000000002e+00   5.2020000000000000e-01   1.9239999999999999e-01   2.2559999999999999e-01
  -1.5429999999999999e-01  -1.0990000000000000e-01   8.5800000000000001e-02   4.0100000000000002e-01  -1.1420000000000000e-01   0.0000000000000000e+00   1.1984999999999999e+00   2.6679999999999998e-01   2.6989000000000001e+00   5.5869999999999997e-01   1.2509999999999999e-01   2.6540000000000002e-01
  -4.6289999999999998e-01   1.0990000000000000e-01  -3.4310000000000002e-01   3.9140000000000003e-01  -1.0470000000000000e-01  -4.3900000000000002e-02   1.1540999999999999e+00   3.1130000000000002e-01   3.4824000000000002e+00   5.0090000000000001e-01   9.6199999999999994e-02   2.6979999999999998e-01
  -1.5429999999999999e-01  -1.9789999999999999e-01  -1.7160000000000000e-01   4.8690000000000000e-01  -1.5229999999999999e-01  -2.1899999999999999e-02   1.2873000000000001e+00   1.1119999999999999e-01   3.3083000000000000e+00   4.2380000000000001e-01   5.7700000000000001e-02   2.4329999999999999e-01
  -3.9679999999999999e-01  -1.9789999999999999e-01  -4.2890000000000000e-01   4.4869999999999999e-01  -9.5200000000000007e-02  -4.8200000000000000e-02   1.1762999999999999e+00   3.3350000000000002e-01   2.9600000000000000e+00   5.2980000000000005e-01   9.6199999999999994e-02   2.1679999999999999e-01
  -2.8649999999999998e-01  -4.3999999999999997e-02  -3.4310000000000002e-01   4.0100000000000002e-01  -8.5599999999999996e-02  -3.5099999999999999e-02   1.3761000000000001e+00   2.4460000000000001e-01   3.2212000000000001e+00   5.3939999999999999e-01   1.6360000000000000e-01   2.3440000000000000e-01
  -1.1020000000000001e-01  -4.3999999999999997e-02  -4.2890000000000000e-01   4.4869999999999999e-01  -5.7099999999999998e-02  -4.3900000000000002e-02   1.1096999999999999e+00   8.8900000000000007e-02   2.5247000000000002e+00   4.9130000000000001e-01   8.6599999999999996e-02   2.5209999999999999e-01
  -4.1880000000000001e-01  -8.7900000000000006e-02  -8.5800000000000001e-02   4.7739999999999999e-01   0.0000000000000000e+00  -5.2600000000000001e-02   1.4871000000000001e+00   3.3350000000000002e-01   3.1341999999999999e+00   4.4309999999999999e-01   4.8099999999999997e-02   2.2559999999999999e-01
  -2.4249999999999999e-01  -4.3999999999999997e-02   0.0000000000000000e+00   4.1049999999999998e-01  -1.4269999999999999e-01  -3.9500000000000000e-02   1.2650999999999999e+00   1.7790000000000000e-01   2.6989000000000001e+00   4.9130000000000001e-01   1.1550000000000001e-01   2.2120000000000001e-01
  -2.2040000000000001e-01  -2.1999999999999999e-02   8.5800000000000001e-02   4.1049999999999998e-01  -7.6100000000000001e-02  -1.0520000000000000e-01   1.0875999999999999e+00   4.4469999999999998e-01   2.6118000000000001e+00   5.1049999999999995e-01   1.2509999999999999e-01   2.6979999999999998e-01
  -1.9839999999999999e-01   1.5390000000000001e-01   5.1470000000000005e-01   4.2009999999999997e-01  -5.7099999999999998e-02  -6.1400000000000003e-02   1.1984999999999999e+00   1.7790000000000000e-01   3.3953000000000002e+00   4.6239999999999998e-01   8.6599999999999996e-02   2.3890000000000000e-01
  -3.9679999999999999e-01  -4.3999999999999997e-02  -2.5740000000000002e-01   4.2959999999999998e-01  -1.6180000000000000e-01  -5.7000000000000002e-02   1.3761000000000001e+00   3.1130000000000002e-01   3.3953000000000002e+00   5.2020000000000000e-01   8.6599999999999996e-02   3.0080000000000001e-01
  -4.1880000000000001e-01  -1.0990000000000000e-01  -8.5800000000000001e-02   4.4869999999999999e-01  -6.6600000000000006e-02  -3.0700000000000002e-02   1.2873000000000001e+00   2.2200000000000001e-02   3.5695000000000001e+00   5.1049999999999995e-01   1.8279999999999999e-01   2.3890000000000000e-01
  -2.6450000000000001e-01  -3.0780000000000002e-01  -5.1470000000000005e-01   4.6779999999999999e-01  -7.6100000000000001e-02  -4.8200000000000000e-02   1.2873000000000001e+00   4.0020000000000000e-01   3.1341999999999999e+00   5.9719999999999995e-01   1.8279999999999999e-01   2.6540000000000002e-01
  -1.7630000000000001e-01   4.3999999999999997e-02   3.4310000000000002e-01   3.5330000000000000e-01  -9.5200000000000007e-02  -3.5099999999999999e-02   1.1762999999999999e+00   3.7800000000000000e-01   2.6989000000000001e+00   4.6239999999999998e-01   1.1550000000000001e-01   2.6100000000000001e-01
  -3.3060000000000000e-01  -4.3999999999999997e-02  -1.1152000000000000e+00   4.6779999999999999e-01  -5.7099999999999998e-02  -4.3900000000000002e-02   1.0209999999999999e+00   2.8910000000000002e-01   3.0470999999999999e+00   4.0460000000000002e-01   2.5019999999999998e-01   2.6100000000000001e-01
  -3.3060000000000000e-01   4.3999999999999997e-02   2.5740000000000002e-01   4.8690000000000000e-01   1.9000000000000000e-02  -5.2600000000000001e-02   1.4649000000000001e+00   6.6699999999999995e-02   2.9600000000000000e+00   4.6239999999999998e-01   5.7700000000000001e-02   3.2729999999999998e-01
  -1.1020000000000001e-01   0.0000000000000000e+00   8.5800000000000001e-02   3.6280000000000001e-01  -6.6600000000000006e-02  -7.4499999999999997e-02   1.4427000000000001e+00   1.1119999999999999e-01   2.9600000000000000e+00   4.3350000000000000e-01   2.1170000000000000e-01   1.9460000000000000e-01
  -3.9679999999999999e-01   8.7900000000000006e-02   3.4310000000000002e-01   4.6779999999999999e-01  -1.0470000000000000e-01   4.4000000000000003e-03   1.3983000000000001e+00   1.5559999999999999e-01   2.7858999999999998e+00   5.6830000000000003e-01   1.6360000000000000e-01   2.6979999999999998e-01
  -4.6289999999999998e-01  -2.1980000000000000e-01   5.1470000000000005e-01   5.1559999999999995e-01  -9.5200000000000007e-02  -4.8200000000000000e-02   1.1984999999999999e+00   2.0010000000000000e-01   2.4377000000000000e+00   5.9719999999999995e-01   1.3469999999999999e-01   2.7429999999999999e-01
  -4.4080000000000003e-01  -1.0990000000000000e-01  -8.5800000000000001e-02   4.8690000000000000e-01  -7.6100000000000001e-02  -6.5799999999999997e-02   1.2650999999999999e+00   3.1130000000000002e-01   2.6989000000000001e+00   4.9130000000000001e-01   1.3469999999999999e-01   2.4329999999999999e-01
  -2.8649999999999998e-01  -6.6000000000000003e-02  -1.7160000000000000e-01   4.3919999999999998e-01  -1.0470000000000000e-01  -4.8200000000000000e-02   1.2206999999999999e+00   2.2200000000000001e-02   3.0470999999999999e+00   6.5500000000000003e-01   1.0580000000000001e-01   2.4770000000000000e-01
  -3.0859999999999999e-01  -1.3189999999999999e-01  -7.7210000000000001e-01   4.6779999999999999e-01  -1.5229999999999999e-01  -4.8200000000000000e-02   1.2873000000000001e+00   3.1130000000000002e-01   3.2212000000000001e+00   5.0090000000000001e-01   1.2509999999999999e-01   2.8749999999999998e-01
  -1.3230000000000000e-01  -4.3999999999999997e-02  -1.7160000000000000e-01   3.4370000000000001e-01  -5.7099999999999998e-02  -4.3900000000000002e-02   1.2206999999999999e+00   1.5559999999999999e-01   2.6118000000000001e+00   4.6239999999999998e-01   9.6199999999999994e-02   2.6540000000000002e-01
  -2.6450000000000001e-01   2.1999999999999999e-02  -2.5740000000000002e-01   4.4869999999999999e-01  -1.4269999999999999e-01  -1.7500000000000002e-02   1.4205000000000001e+00   2.8910000000000002e-01   2.8730000000000002e+00   5.9719999999999995e-01   1.8279999999999999e-01   2.4770000000000000e-01
  -3.5270000000000001e-01  -6.6000000000000003e-02   3.4310000000000002e-01   4.5829999999999999e-01  -1.0470000000000000e-01  -7.4499999999999997e-02   1.6424000000000001e+00   1.1119999999999999e-01   2.7858999999999998e+00   5.3939999999999999e-01   1.7319999999999999e-01   2.4770000000000000e-01
  -1.3230000000000000e-01  -8.7900000000000006e-02  -2.5740000000000002e-01   4.4869999999999999e-01  -9.5200000000000007e-02  -3.9500000000000000e-02   1.0653999999999999e+00   2.0010000000000000e-01   3.3953000000000002e+00   4.5269999999999999e-01   1.3469999999999999e-01   2.3890000000000000e-01
  -3.3060000000000000e-01  -8.7900000000000006e-02   1.7160000000000000e-01   4.5829999999999999e-01  -4.7600000000000003e-02  -8.3299999999999999e-02   1.2428999999999999e+00   1.7790000000000000e-01   2.6118000000000001e+00   5.0090000000000001e-01   1.4430000000000001e-01   2.0790000000000000e-01
  -5.0700000000000001e-01   2.1980000000000000e-01  -7.7210000000000001e-01   3.9140000000000003e-01  -9.5200000000000007e-02  -1.3200000000000000e-02   1.2650999999999999e+00   1.3339999999999999e-01   3.2212000000000001e+00   5.4910000000000003e-01   1.6360000000000000e-01   2.5659999999999999e-01
  -2.8649999999999998e-01   2.1999999999999999e-02  -3.4310000000000002e-01   3.1509999999999999e-01  -3.8100000000000002e-02  -6.1400000000000003e-02   1.2428999999999999e+00   3.3350000000000002e-01   3.0470999999999999e+00   5.2980000000000005e-01   2.0210000000000000e-01   2.5209999999999999e-01
  -3.3060000000000000e-01   1.5390000000000001e-01   8.5780000000000001e-01   4.9650000000000000e-01  -7.6100000000000001e-02  -4.3900000000000002e-02   1.4427000000000001e+00   2.0010000000000000e-01   2.8730000000000002e+00   4.6239999999999998e-01   6.7400000000000002e-02   2.5659999999999999e-01
  -2.2040000000000001e-01  -1.9789999999999999e-01  -3.4310000000000002e-01   3.9140000000000003e-01  -2.1890000000000001e-01  -4.8200000000000000e-02   1.2873000000000001e+00   2.2239999999999999e-01   2.6118000000000001e+00   5.0090000000000001e-01   4.8099999999999997e-02   3.0080000000000001e-01
  -3.3060000000000000e-01   2.8580000000000000e-01   3.4310000000000002e-01   3.3420000000000000e-01  -1.4269999999999999e-01  -3.5099999999999999e-02   1.2428999999999999e+00   2.6679999999999998e-01   2.2635999999999998e+00   6.0690000000000000e-01   7.6999999999999999e-02   2.6100000000000001e-01
  -2.4249999999999999e-01  -6.6000000000000003e-02  -1.7160000000000000e-01   4.1049999999999998e-01  -1.4269999999999999e-01  -1.0520000000000000e-01   1.3983000000000001e+00   2.8910000000000002e-01   3.1341999999999999e+00   4.9130000000000001e-01   1.7319999999999999e-01   2.6100000000000001e-01
  -2.6450000000000001e-01  -1.5390000000000001e-01  -8.5800000000000001e-02   3.6280000000000001e-01  -1.2370000000000000e-01  -4.8200000000000000e-02   1.4649000000000001e+00   2.2239999999999999e-01   2.6989000000000001e+00   5.7799999999999996e-01   1.2509999999999999e-01   2.6540000000000002e-01
  -2.6450000000000001e-01  -1.0990000000000000e-01   9.4359999999999999e-01   4.1049999999999998e-01  -1.2370000000000000e-01   1.3200000000000000e-02   1.1762999999999999e+00   2.6679999999999998e-01   3.3953000000000002e+00   5.8760000000000001e-01   6.7400000000000002e-02   2.7870000000000000e-01
  -3.7469999999999998e-01  -1.0990000000000000e-01  -3.4310000000000002e-01   4.4869999999999999e-01  -6.6600000000000006e-02  -1.2280000000000001e-01   1.3539000000000001e+00   4.4469999999999998e-01   2.6118000000000001e+00   5.3939999999999999e-01   9.6199999999999994e-02   2.6100000000000001e-01
  -4.1880000000000001e-01  -2.1999999999999999e-02  -1.7160000000000000e-01   5.1559999999999995e-01  -6.6600000000000006e-02  -1.0090000000000000e-01   1.1762999999999999e+00   1.7790000000000000e-01   3.0470999999999999e+00   5.6830000000000003e-01   1.0580000000000001e-01   2.6540000000000002e-01
  -3.5270000000000001e-01  -2.1980000000000000e-01   4.2890000000000000e-01   3.8190000000000002e-01  -1.4269999999999999e-01  -4.4000000000000003e-03   1.3095000000000001e+00   2.0010000000000000e-01   3.2212000000000001e+00   4.6239999999999998e-01   9.6199999999999994e-02   2.9189999999999999e-01
  -2.6450000000000001e-01  -2.1999999999999999e-02   0.0000000000000000e+00   4.7739999999999999e-01  -9.5200000000000007e-02  -8.8000000000000005e-03   1.4871000000000001e+00   2.0010000000000000e-01   2.0024000000000002e+00   4.8159999999999997e-01   1.2509999999999999e-01   2.6979999999999998e-01
  -2.4249999999999999e-01  -2.1999999999999999e-02  -2.5740000000000002e-01   5.0600000000000001e-01  -7.6100000000000001e-02  -1.3200000000000000e-02   1.2650999999999999e+00   2.8910000000000002e-01   3.4824000000000002e+00   4.5269999999999999e-01   9.6199999999999994e-02   2.5209999999999999e-01
  -3.0859999999999999e-01  -4.3999999999999997e-02  -8.5800000000000001e-02   4.8690000000000000e-01  -9.5200000000000007e-02  -3.5099999999999999e-02   1.1984999999999999e+00   2.0010000000000000e-01   3.1341999999999999e+00   5.1049999999999995e-01   1.6360000000000000e-01   1.9460000000000000e-01
  -3.3060000000000000e-01  -8.7900000000000006e-02  -8.5800000000000001e-02   3.8190000000000002e-01  -1.1420000000000000e-01  -1.0090000000000000e-01   1.0653999999999999e+00   4.0020000000000000e-01   2.7858999999999998e+00   5.9719999999999995e-01   1.9199999999999998e-02   2.7870000000000000e-01
  -4.6289999999999998e-01  -1.3189999999999999e-01   8.5800000000000001e-02   3.8190000000000002e-01  -1.3320000000000001e-01  -7.0199999999999999e-02   1.3317000000000001e+00   1.7790000000000000e-01   3.4824000000000002e+00   5.2020000000000000e-01   1.7319999999999999e-01   2.6540000000000002e-01
  -3.3060000000000000e-01   4.3999999999999997e-02  -1.7160000000000000e-01   4.0100000000000002e-01  -1.0470000000000000e-01  -7.8899999999999998e-02   1.2873000000000001e+00   3.3350000000000002e-01   3.1341999999999999e+00   4.2380000000000001e-01   1.8279999999999999e-01   2.2559999999999999e-01
  -1.7630000000000001e-01  -1.9789999999999999e-01  -4.2890000000000000e-01   4.3919999999999998e-01  -1.2370000000000000e-01  -4.3900000000000002e-02   1.6646000000000001e+00   2.8910000000000002e-01   2.4377000000000000e+00   4.7199999999999998e-01   9.6199999999999994e-02   2.5209999999999999e-01
  -3.3060000000000000e-01  -2.1999999999999999e-02   3.4310000000000002e-01   3.9140000000000003e-01  -2.8500000000000001e-02  -8.7700000000000000e-02   1.1762999999999999e+00   2.6679999999999998e-01   3.5695000000000001e+00   5.3939999999999999e-01   1.8279999999999999e-01   2.7429999999999999e-01
   2.1999999999999999e-02   4.3999999999999997e-02   3.4310000000000002e-01   4.3919999999999998e-01  -8.5599999999999996e-02  -3.0700000000000002e-02   1.2873000000000001e+00   3.7800000000000000e-01   2.6989000000000001e+00   5.4910000000000003e-01   2.0210000000000000e-01   2.6100000000000001e-01
  -3.9679999999999999e-01   8.7900000000000006e-02   7.7210000000000001e-01   3.6280000000000001e-01  -3.8100000000000002e-02  -6.5799999999999997e-02   1.3539000000000001e+00   2.8910000000000002e-01   2.7858999999999998e+00   5.6830000000000003e-01   1.8279999999999999e-01   2.8310000000000002e-01
  -2.4249999999999999e-01   4.3999999999999997e-02   1.1152000000000000e+00   4.1049999999999998e-01   8.5599999999999996e-02  -1.0960000000000000e-01   1.2428999999999999e+00   2.2239999999999999e-01   2.8730000000000002e+00   5.2980000000000005e-01   7.6999999999999999e-02   2.6979999999999998e-01
  -1.5429999999999999e-01   1.0990000000000000e-01  -3.4310000000000002e-01   4.6779999999999999e-01  -6.6600000000000006e-02  -7.4499999999999997e-02   1.3983000000000001e+00   2.8910000000000002e-01   3.1341999999999999e+00   4.8159999999999997e-01   1.0580000000000001e-01   2.8310000000000002e-01
  -3.5270000000000001e-01  -1.0990000000000000e-01   1.7160000000000000e-01   4.5829999999999999e-01  -1.0470000000000000e-01  -3.0700000000000002e-02   1.3317000000000001e+00   2.2239999999999999e-01   2.7858999999999998e+00   5.2020000000000000e-01   1.4430000000000001e-01   2.2559999999999999e-01
  -2.2040000000000001e-01  -1.7590000000000000e-01   4.2890000000000000e-01   4.5829999999999999e-01  -1.8079999999999999e-01  -6.5799999999999997e-02   1.3095000000000001e+00   6.6699999999999995e-02   3.1341999999999999e+00   5.1049999999999995e-01   4.8099999999999997e-02   2.2120000000000001e-01
  -2.8649999999999998e-01  -2.6379999999999998e-01  -8.5800000000000001e-02   3.9140000000000003e-01  -7.6100000000000001e-02  -3.9500000000000000e-02   1.2873000000000001e+00   3.3350000000000002e-01   3.5695000000000001e+00   5.4910000000000003e-01   1.2509999999999999e-01   2.6100000000000001e-01
  -5.2900000000000003e-01   2.4179999999999999e-01   0.0000000000000000e+00   3.5330000000000000e-01  -1.0470000000000000e-01  -5.7000000000000002e-02   1.4205000000000001e+00   2.8910000000000002e-01   2.9600000000000000e+00   5.5869999999999997e-01   1.2509999999999999e-01   2.3890000000000000e-01
  -2.2040000000000001e-01   6.6000000000000003e-02   0.0000000000000000e+00   4.2009999999999997e-01  -1.0470000000000000e-01  -1.7500000000000002e-02   1.1318999999999999e+00   2.2239999999999999e-01   2.6118000000000001e+00   5.3939999999999999e-01   1.8279999999999999e-01   1.9460000000000000e-01
  -3.0859999999999999e-01   0.0000000000000000e+00  -6.8630000000000002e-01   4.9650000000000000e-01  -5.7099999999999998e-02  -1.0090000000000000e-01   1.1762999999999999e+00   3.1130000000000002e-01   2.4377000000000000e+00   4.5269999999999999e-01   1.4430000000000001e-01   2.3890000000000000e-01
  -1.1020000000000001e-01   0.0000000000000000e+00  -3.4310000000000002e-01   3.5330000000000000e-01  -3.8100000000000002e-02  -6.5799999999999997e-02   1.2873000000000001e+00   1.7790000000000000e-01   2.9600000000000000e+00   4.5269999999999999e-01   1.5400000000000000e-01   2.2559999999999999e-01
  -4.1880000000000001e-01   1.9789999999999999e-01  -7.7210000000000001e-01   5.1559999999999995e-01  -2.8500000000000001e-02  -5.2600000000000001e-02   1.3317000000000001e+00   1.7790000000000000e-01   3.4824000000000002e+00   5.3939999999999999e-01   1.9239999999999999e-01   2.3890000000000000e-01
  -2.4249999999999999e-01   8.7900000000000006e-02  -3.4310000000000002e-01   3.9140000000000003e-01  -1.2370000000000000e-01  -1.0090000000000000e-01   1.3095000000000001e+00   1.3339999999999999e-01   3.2212000000000001e+00   5.0090000000000001e-01   2.0210000000000000e-01   2.7429999999999999e-01
  -1.3230000000000000e-01  -8.7900000000000006e-02  -1.7160000000000000e-01   3.7240000000000001e-01  -1.9000000000000000e-02  -1.3159999999999999e-01   1.2206999999999999e+00   3.7800000000000000e-01   2.9600000000000000e+00   4.7199999999999998e-01   1.0580000000000001e-01   2.4329999999999999e-01
  -4.4080000000000003e-01  -1.7590000000000000e-01   8.5800000000000001e-02   3.8190000000000002e-01  -4.7600000000000003e-02  -8.8000000000000005e-03   1.3317000000000001e+00   6.6699999999999995e-02   3.1341999999999999e+00   5.2020000000000000e-01   1.7319999999999999e-01   2.6979999999999998e-01
  -1.5429999999999999e-01   6.6000000000000003e-02   0.0000000000000000e+00   3.3420000000000000e-01  -1.4269999999999999e-01  -7.0199999999999999e-02   1.5093000000000001e+00   0.0000000000000000e+00   2.6989000000000001e+00   4.7199999999999998e-01   1.1550000000000001e-01   2.3440000000000000e-01
  -2.4249999999999999e-01   1.0990000000000000e-01  -5.1470000000000005e-01   3.8190000000000002e-01   4.7600000000000003e-02  -2.6300000000000000e-02   1.1762999999999999e+00   1.3339999999999999e-01   2.9600000000000000e+00   4.8159999999999997e-01   1.3469999999999999e-01   2.4770000000000000e-01
  -4.1880000000000001e-01  -6.6000000000000003e-02   6.0050000000000003e-01   3.3420000000000000e-01  -8.5599999999999996e-02  -7.4499999999999997e-02   1.3983000000000001e+00   2.4460000000000001e-01   2.5247000000000002e+00   5.4910000000000003e-01   9.6199999999999994e-02   2.7870000000000000e-01
  -2.2040000000000001e-01  -1.3189999999999999e-01   8.5800000000000001e-02   3.9140000000000003e-01  -1.0470000000000000e-01  -2.6300000000000000e-02   1.3983000000000001e+00   2.2239999999999999e-01   3.3953000000000002e+00   5.2980000000000005e-01   1.9239999999999999e-01   2.3890000000000000e-01
  -3.7469999999999998e-01   2.1999999999999999e-02  -4.2890000000000000e-01   4.2959999999999998e-01  -1.1420000000000000e-01  -5.2600000000000001e-02   1.3761000000000001e+00   4.4499999999999998e-02   2.8730000000000002e+00   5.2980000000000005e-01   9.6199999999999994e-02   2.2120000000000001e-01
  -3.3060000000000000e-01   4.3999999999999997e-02  -5.1470000000000005e-01   4.4869999999999999e-01  -5.7099999999999998e-02   4.4000000000000003e-03   1.5093000000000001e+00   1.3339999999999999e-01   2.5247000000000002e+00   4.0460000000000002e-01   1.7319999999999999e-01   2.6100000000000001e-01
  -3.5270000000000001e-01  -1.3189999999999999e-01   5.1470000000000005e-01   3.2460000000000000e-01  -3.8100000000000002e-02  -1.2280000000000001e-01   1.4427000000000001e+00   6.6699999999999995e-02   2.5247000000000002e+00   5.3939999999999999e-01   1.2509999999999999e-01   2.3890000000000000e-01
  -8.8200000000000001e-02  -2.1999999999999999e-02  -2.5740000000000002e-01   4.4869999999999999e-01  -1.2370000000000000e-01   2.1899999999999999e-02   1.1318999999999999e+00   1.1119999999999999e-01   2.3506000000000000e+00   4.9130000000000001e-01   1.0580000000000001e-01   2.5209999999999999e-01
  -2.8649999999999998e-01   2.1999999999999999e-02   7.7210000000000001e-01   4.3919999999999998e-01   9.4999999999999998e-03  -3.9500000000000000e-02   1.1984999999999999e+00   2.8910000000000002e-01   2.5247000000000002e+00   4.7199999999999998e-01   2.8899999999999999e-02   2.7870000000000000e-01
  -1.9839999999999999e-01   2.1999999999999999e-02   2.5740000000000002e-01   3.9140000000000003e-01  -7.6100000000000001e-02  -4.8200000000000000e-02   1.1318999999999999e+00   3.3350000000000002e-01   2.5247000000000002e+00   3.9489999999999997e-01   1.8279999999999999e-01   2.0349999999999999e-01
  -3.9679999999999999e-01  -2.1999999999999999e-02  -8.5800000000000001e-02   4.2009999999999997e-01  -1.5229999999999999e-01  -2.1899999999999999e-02   1.2428999999999999e+00   1.1119999999999999e-01   3.2212000000000001e+00   5.8760000000000001e-01   6.7400000000000002e-02   3.0080000000000001e-01
  -2.6450000000000001e-01   1.7590000000000000e-01   0.0000000000000000e+00   4.2009999999999997e-01  -1.0470000000000000e-01  -5.7000000000000002e-02   1.3761000000000001e+00   2.8910000000000002e-01   4.1788999999999996e+00   4.6239999999999998e-01   1.4430000000000001e-01   2.2120000000000001e-01
  -3.3060000000000000e-01  -8.7900000000000006e-02   2.5740000000000002e-01   4.2009999999999997e-01  -7.6100000000000001e-02  -7.4499999999999997e-02   1.2206999999999999e+00   2.8910000000000002e-01   2.6989000000000001e+00   4.8159999999999997e-01   1.5400000000000000e-01   1.8579999999999999e-01
  -3.3060000000000000e-01   4.3999999999999997e-02   4.2890000000000000e-01   3.5330000000000000e-01  -1.1420000000000000e-01  -1.3200000000000000e-02   1.2206999999999999e+00   1.7790000000000000e-01   2.6118000000000001e+00   4.5269999999999999e-01   1.1550000000000001e-01   1.9910000000000000e-01
  -3.9679999999999999e-01   1.9789999999999999e-01   0.0000000000000000e+00   3.8190000000000002e-01  -5.7099999999999998e-02  -6.1400000000000003e-02   1.2206999999999999e+00   1.3339999999999999e-01   3.5695000000000001e+00   4.4309999999999999e-01   6.7400000000000002e-02   2.5209999999999999e-01
  -3.9679999999999999e-01  -1.9789999999999999e-01  -1.7160000000000000e-01   4.4869999999999999e-01  -7.6100000000000001e-02  -6.5799999999999997e-02   1.2206999999999999e+00   2.6679999999999998e-01   1.8283000000000000e+00   5.9719999999999995e-01   2.0210000000000000e-01   2.3440000000000000e-01
  -1.9839999999999999e-01   0.0000000000000000e+00   8.5800000000000001e-02   3.2460000000000000e-01   9.4999999999999998e-03  -7.4499999999999997e-02   1.4649000000000001e+00   3.1130000000000002e-01   3.1341999999999999e+00   4.9130000000000001e-01   1.7319999999999999e-01   2.4329999999999999e-01
  -2.4249999999999999e-01   4.3999999999999997e-02  -3.4310000000000002e-01   5.0600000000000001e-01  -1.1420000000000000e-01  -5.7000000000000002e-02   1.0875999999999999e+00   1.5559999999999999e-01   3.3083000000000000e+00   5.1049999999999995e-01   6.7400000000000002e-02   2.6100000000000001e-01
  -2.8649999999999998e-01  -6.6000000000000003e-02   8.5780000000000001e-01   4.3919999999999998e-01  -5.7099999999999998e-02  -7.0199999999999999e-02   1.2428999999999999e+00   2.4460000000000001e-01   2.8730000000000002e+00   4.9130000000000001e-01   1.3469999999999999e-01   2.5659999999999999e-01
  -2.4249999999999999e-01  -4.3999999999999997e-02  -6.8630000000000002e-01   3.7240000000000001e-01  -1.0470000000000000e-01  -4.4000000000000003e-03   1.1540999999999999e+00   6.6699999999999995e-02   3.1341999999999999e+00   5.2020000000000000e-01   1.4430000000000001e-01   2.4770000000000000e-01
  -3.0859999999999999e-01  -2.1999999999999999e-02  -2.5740000000000002e-01   3.2460000000000000e-01  -6.6600000000000006e-02  -3.5099999999999999e-02   1.1318999999999999e+00   2.2239999999999999e-01   2.5247000000000002e+00   5.1049999999999995e-01   3.8500000000000000e-02   2.8749999999999998e-01
  -1.9839999999999999e-01  -6.6000000000000003e-02  -1.7160000000000000e-01   4.1049999999999998e-01   1.9000000000000000e-02  -5.7000000000000002e-02   1.2650999999999999e+00   1.3339999999999999e-01   3.2212000000000001e+00   5.2980000000000005e-01   1.1550000000000001e-01   2.9640000000000000e-01
  -3.5270000000000001e-01  -4.3999999999999997e-02  -4.2890000000000000e-01   3.5330000000000000e-01  -1.2370000000000000e-01  -3.5099999999999999e-02   1.2873000000000001e+00   0.0000000000000000e+00   2.5247000000000002e+00   5.3939999999999999e-01   1.2509999999999999e-01   2.7870000000000000e-01
  -4.4080000000000003e-01   2.1999999999999999e-02   3.4310000000000002e-01   4.3919999999999998e-01  -5.7099999999999998e-02  -8.3299999999999999e-02   1.1762999999999999e+00   3.7800000000000000e-01   2.4377000000000000e+00   4.5269999999999999e-01   1.2509999999999999e-01   2.6979999999999998e-01
  -2.6450000000000001e-01  -4.3999999999999997e-02  -8.5800000000000001e-02   4.5829999999999999e-01  -6.6600000000000006e-02  -6.5799999999999997e-02   1.3095000000000001e+00   4.0020000000000000e-01   3.2212000000000001e+00   4.5269999999999999e-01   3.8500000000000000e-02   2.7870000000000000e-01
  -2.8649999999999998e-01   8.7900000000000006e-02  -5.1470000000000005e-01   4.6779999999999999e-01  -1.0470000000000000e-01  -7.4499999999999997e-02   1.2206999999999999e+00   2.8910000000000002e-01   2.7858999999999998e+00   5.4910000000000003e-01   8.6599999999999996e-02   2.2120000000000001e-01
  -2.2040000000000001e-01   1.3189999999999999e-01  -3.4310000000000002e-01   5.0600000000000001e-01  -1.4269999999999999e-01  -3.5099999999999999e-02   1.1762999999999999e+00   2.6679999999999998e-01   3.1341999999999999e+00   5.2980000000000005e-01   1.9239999999999999e-01   1.8579999999999999e-01
  -4.1880000000000001e-01   2.1999999999999999e-02   0.0000000000000000e+00   3.5330000000000000e-01  -7.6100000000000001e-02  -7.8899999999999998e-02   1.1762999999999999e+00   2.0010000000000000e-01   3.0470999999999999e+00   4.5269999999999999e-01   1.0580000000000001e-01   2.6540000000000002e-01
  -2.2040000000000001e-01  -1.0990000000000000e-01   4.2890000000000000e-01   4.3919999999999998e-01  -4.7600000000000003e-02  -5.7000000000000002e-02   1.3761000000000001e+00   2.2239999999999999e-01   3.1341999999999999e+00   4.7199999999999998e-01   1.2509999999999999e-01   2.7870000000000000e-01
  -3.5270000000000001e-01  -2.1999999999999999e-02  -5.1470000000000005e-01   3.5330000000000000e-01  -1.1420000000000000e-01  -8.3299999999999999e-02   1.2650999999999999e+00   2.4460000000000001e-01   2.7858999999999998e+00   5.4910000000000003e-01   1.5400000000000000e-01   2.3000000000000001e-01
  -2.8649999999999998e-01  -2.1999999999999999e-02   1.7160000000000000e-01   4.0100000000000002e-01  -7.6100000000000001e-02  -4.3900000000000002e-02   1.2206999999999999e+00   2.4460000000000001e-01   2.8730000000000002e+00   5.6830000000000003e-01   8.6599999999999996e-02   2.6540000000000002e-01
  -3.0859999999999999e-01  -6.6000000000000003e-02   0.0000000000000000e+00   4.6779999999999999e-01  -1.2370000000000000e-01  -2.6300000000000000e-02   1.2428999999999999e+00   2.0010000000000000e-01   2.8730000000000002e+00   5.4910000000000003e-01   1.3469999999999999e-01   2.9640000000000000e-01
  -1.5429999999999999e-01  -1.7590000000000000e-01   7.7210000000000001e-01   2.9599999999999999e-01  -1.1420000000000000e-01  -7.0199999999999999e-02   1.3095000000000001e+00   8.8900000000000007e-02   3.2212000000000001e+00   5.4910000000000003e-01   1.0580000000000001e-01   2.2559999999999999e-01
  -3.7469999999999998e-01  -1.9789999999999999e-01   1.2010000000000001e+00   3.6280000000000001e-01  -1.5229999999999999e-01  -2.6300000000000000e-02   1.2428999999999999e+00   2.2239999999999999e-01   3.7435999999999998e+00   5.2020000000000000e-01   1.9239999999999999e-01   2.7429999999999999e-01
  -3.9679999999999999e-01  -1.0990000000000000e-01   8.5800000000000001e-02   3.8190000000000002e-01  -6.6600000000000006e-02  -7.0199999999999999e-02   1.3317000000000001e+00   2.4460000000000001e-01   3.1341999999999999e+00   5.1049999999999995e-01   1.1550000000000001e-01   2.0790000000000000e-01
  -1.7630000000000001e-01  -1.5390000000000001e-01  -1.7160000000000000e-01   5.4420000000000002e-01  -9.5200000000000007e-02  -1.0520000000000000e-01   1.3539000000000001e+00   1.3339999999999999e-01   2.0893999999999999e+00   4.9130000000000001e-01   4.8099999999999997e-02   3.0080000000000001e-01
  -2.6450000000000001e-01  -3.5170000000000001e-01  -2.5740000000000002e-01   4.4869999999999999e-01  -5.7099999999999998e-02  -6.1400000000000003e-02   1.3095000000000001e+00   2.0010000000000000e-01   3.1341999999999999e+00   5.3939999999999999e-01   1.1550000000000001e-01   2.4329999999999999e-01
  -3.5270000000000001e-01  -2.1980000000000000e-01  -1.7160000000000000e-01   4.4869999999999999e-01  -7.6100000000000001e-02  -4.3900000000000002e-02   1.3317000000000001e+00   2.0010000000000000e-01   3.1341999999999999e+00   5.0090000000000001e-01   1.0580000000000001e-01   2.6979999999999998e-01
  -3.0859999999999999e-01  -2.1999999999999999e-02  -3.4310000000000002e-01   4.9650000000000000e-01  -7.6100000000000001e-02  -1.3200000000000000e-02   1.2206999999999999e+00   2.8910000000000002e-01   2.6989000000000001e+00   4.9130000000000001e-01   5.7700000000000001e-02   2.9189999999999999e-01
  -1.3230000000000000e-01   6.6000000000000003e-02   5.1470000000000005e-01   3.4370000000000001e-01  -1.2370000000000000e-01   8.8000000000000005e-03   1.1762999999999999e+00   1.5559999999999999e-01   2.5247000000000002e+00   4.7199999999999998e-01   1.0580000000000001e-01   2.4329999999999999e-01
  -1.9839999999999999e-01  -1.5390000000000001e-01   2.5740000000000002e-01   3.8190000000000002e-01  -1.0470000000000000e-01  -8.8000000000000005e-03   1.1984999999999999e+00   3.3350000000000002e-01   3.2212000000000001e+00   5.0090000000000001e-01   1.3469999999999999e-01   2.6540000000000002e-01
  -3.3060000000000000e-01  -2.1999999999999999e-02  -3.4310000000000002e-01   4.1049999999999998e-01  -1.1420000000000000e-01  -7.4499999999999997e-02   1.1984999999999999e+00   3.3350000000000002e-01   2.9600000000000000e+00   5.3939999999999999e-01   6.7400000000000002e-02   2.6979999999999998e-01
  -1.5429999999999999e-01  -1.0990000000000000e-01   8.5800000000000001e-02   4.2959999999999998e-01  -7.6100000000000001e-02  -2.1899999999999999e-02   1.3539000000000001e+00   1.3339999999999999e-01   2.4377000000000000e+00   4.9130000000000001e-01   1.5400000000000000e-01   2.5659999999999999e-01
  -2.4249999999999999e-01  -4.3999999999999997e-02  -8.5800000000000001e-02   3.3420000000000000e-01  -1.1420000000000000e-01  -1.0520000000000000e-01   1.3983000000000001e+00   4.4499999999999998e-02   2.7858999999999998e+00   4.9130000000000001e-01   1.3469999999999999e-01   2.7429999999999999e-01
  -1.1020000000000001e-01   2.1999999999999999e-02  -5.1470000000000005e-01   4.2959999999999998e-01  -9.5200000000000007e-02  -6.5799999999999997e-02   1.1984999999999999e+00   3.1130000000000002e-01   3.2212000000000001e+00   4.3350000000000000e-01   1.3469999999999999e-01   2.5209999999999999e-01
  -3.5270000000000001e-01   1.3189999999999999e-01  -5.1470000000000005e-01   4.3919999999999998e-01  -9.5200000000000007e-02  -3.9500000000000000e-02   1.1984999999999999e+00  -4.4499999999999998e-02   3.2212000000000001e+00   4.2380000000000001e-01   9.6199999999999994e-02   2.0349999999999999e-01
  -2.4249999999999999e-01  -1.9789999999999999e-01   1.7160000000000000e-01   4.2009999999999997e-01  -5.7099999999999998e-02  -2.1899999999999999e-02   1.3095000000000001e+00   5.5589999999999995e-01   2.7858999999999998e+00   5.2020000000000000e-01   1.9239999999999999e-01   2.4770000000000000e-01
  -1.9839999999999999e-01  -2.1999999999999999e-02   4.2890000000000000e-01   4.2959999999999998e-01   2.8500000000000001e-02  -1.0960000000000000e-01   1.2650999999999999e+00   2.6679999999999998e-01   3.9177000000000000e+00   5.0090000000000001e-01   5.7700000000000001e-02   2.2559999999999999e-01
  -3.5270000000000001e-01  -1.5390000000000001e-01   3.4310000000000002e-01   4.3919999999999998e-01  -1.5229999999999999e-01  -7.0199999999999999e-02   1.3983000000000001e+00   1.5559999999999999e-01   3.4824000000000002e+00   5.2980000000000005e-01   1.9199999999999998e-02   2.3000000000000001e-01
  -2.4249999999999999e-01  -2.4179999999999999e-01   4.2890000000000000e-01   3.3420000000000000e-01  -5.7099999999999998e-02  -7.8899999999999998e-02   1.1540999999999999e+00   1.7790000000000000e-01   2.4377000000000000e+00   5.1049999999999995e-01   1.0580000000000001e-01   3.0080000000000001e-01
  -3.5270000000000001e-01  -6.6000000000000003e-02  -3.4310000000000002e-01   4.2959999999999998e-01  -1.9030000000000000e-01  -6.1400000000000003e-02   1.2873000000000001e+00   3.1130000000000002e-01   3.6564999999999999e+00   5.5869999999999997e-01   5.7700000000000001e-02   2.4329999999999999e-01
  -2.4249999999999999e-01   4.3999999999999997e-02   8.5800000000000001e-02   4.2959999999999998e-01  -1.2370000000000000e-01  -2.6300000000000000e-02   1.4871000000000001e+00   1.5559999999999999e-01   3.3083000000000000e+00   4.7199999999999998e-01   6.7400000000000002e-02   2.8310000000000002e-01
  -1.3230000000000000e-01  -1.3189999999999999e-01   0.0000000000000000e+00   3.6280000000000001e-01  -1.2370000000000000e-01  -1.0090000000000000e-01   1.3761000000000001e+00   2.2239999999999999e-01   2.5247000000000002e+00   5.2020000000000000e-01   1.3469999999999999e-01   2.6540000000000002e-01
  -1.7630000000000001e-01  -2.1999999999999999e-02   3.4310000000000002e-01   3.3420000000000000e-01  -9.4999999999999998e-03  -2.6300000000000000e-02   1.5093000000000001e+00   2.0010000000000000e-01   3.9177000000000000e+00   6.0690000000000000e-01   9.6199999999999994e-02   2.1229999999999999e-01
  -1.7630000000000001e-01   0.0000000000000000e+00  -2.5740000000000002e-01   3.9140000000000003e-01  -5.7099999999999998e-02  -3.0700000000000002e-02   1.1540999999999999e+00   5.7809999999999995e-01   2.6118000000000001e+00   5.7799999999999996e-01   1.7319999999999999e-01   2.5209999999999999e-01
  -1.5429999999999999e-01   8.7900000000000006e-02   0.0000000000000000e+00   3.7240000000000001e-01  -3.8100000000000002e-02  -4.8200000000000000e-02   1.5093000000000001e+00   8.8900000000000007e-02   2.0024000000000002e+00   5.5869999999999997e-01   2.8899999999999999e-02   2.2120000000000001e-01
  -3.5270000000000001e-01  -6.6000000000000003e-02   3.4310000000000002e-01   4.3919999999999998e-01  -9.5200000000000007e-02  -2.6300000000000000e-02   1.2873000000000001e+00   2.4460000000000001e-01   2.9600000000000000e+00   5.6830000000000003e-01   1.5400000000000000e-01   2.3440000000000000e-01
  -1.5429999999999999e-01   1.7590000000000000e-01  -2.5740000000000002e-01   4.2959999999999998e-01  -9.5200000000000007e-02  -1.7500000000000002e-02   1.2650999999999999e+00   2.0010000000000000e-01   3.1341999999999999e+00   4.8159999999999997e-01   1.4430000000000001e-01   2.2120000000000001e-01
  -3.5270000000000001e-01   1.0990000000000000e-01  -5.1470000000000005e-01   4.3919999999999998e-01  -4.7600000000000003e-02  -6.5799999999999997e-02   1.2650999999999999e+00   2.0010000000000000e-01   3.4824000000000002e+00   5.2980000000000005e-01   1.2509999999999999e-01   2.4329999999999999e-01
  -2.6450000000000001e-01  -6.6000000000000003e-02   4.2890000000000000e-01   3.6280000000000001e-01  -8.5599999999999996e-02  -8.3299999999999999e-02   1.1984999999999999e+00   3.3350000000000002e-01   2.6989000000000001e+00   5.2020000000000000e-01   9.6199999999999994e-02   2.6100000000000001e-01
  -3.0859999999999999e-01  -1.7590000000000000e-01   8.5800000000000001e-02   3.9140000000000003e-01  -1.3320000000000001e-01  -1.3200000000000000e-02   1.1318999999999999e+00   3.5580000000000001e-01   3.1341999999999999e+00   4.4309999999999999e-01   7.6999999999999999e-02   2.8310000000000002e-01
  -6.6100000000000006e-02  -8.7900000000000006e-02   8.5800000000000001e-02   4.7739999999999999e-01  -1.1420000000000000e-01  -3.5099999999999999e-02   1.3539000000000001e+00   2.4460000000000001e-01   2.6118000000000001e+00   4.6239999999999998e-01   1.9239999999999999e-01   2.4329999999999999e-01
  -3.5270000000000001e-01  -1.0990000000000000e-01   7.7210000000000001e-01   3.7240000000000001e-01  -8.5599999999999996e-02  -5.2600000000000001e-02   1.1318999999999999e+00   1.1119999999999999e-01   3.1341999999999999e+00   3.3710000000000001e-01   1.3469999999999999e-01   2.4770000000000000e-01
  -5.5110000000000003e-01  -4.3999999999999997e-02  -6.8630000000000002e-01   4.3919999999999998e-01  -8.5599999999999996e-02  -2.1899999999999999e-02   1.1540999999999999e+00   2.8910000000000002e-01   2.3506000000000000e+00   5.2980000000000005e-01   2.1170000000000000e-01   2.4329999999999999e-01
  -2.8649999999999998e-01   8.7900000000000006e-02  -5.1470000000000005e-01   4.8690000000000000e-01  -7.6100000000000001e-02  -3.5099999999999999e-02   1.3317000000000001e+00   2.8910000000000002e-01   3.3083000000000000e+00   4.7199999999999998e-01   1.3469999999999999e-01   2.2559999999999999e-01
  -2.8649999999999998e-01   1.7590000000000000e-01  -2.5740000000000002e-01   3.6280000000000001e-01  -4.7600000000000003e-02  -4.8200000000000000e-02   1.2650999999999999e+00   2.8910000000000002e-01   3.1341999999999999e+00   4.8159999999999997e-01   8.6599999999999996e-02   2.3890000000000000e-01
  -1.7630000000000001e-01   1.7590000000000000e-01   5.1470000000000005e-01   4.3919999999999998e-01  -5.7099999999999998e-02  -3.9500000000000000e-02   1.2428999999999999e+00   2.8910000000000002e-01   2.6989000000000001e+00   4.9130000000000001e-01   1.7319999999999999e-01   2.6540000000000002e-01
  -3.7469999999999998e-01  -2.4179999999999999e-01  -7.7210000000000001e-01   4.2959999999999998e-01  -1.4269999999999999e-01  -3.0700000000000002e-02   1.1762999999999999e+00   2.4460000000000001e-01   3.2212000000000001e+00   4.8159999999999997e-01   3.8500000000000000e-02   3.0080000000000001e-01
  -2.8649999999999998e-01  -2.1999999999999999e-02  -1.7160000000000000e-01   3.9140000000000003e-01  -7.6100000000000001e-02  -6.1400000000000003e-02   1.2650999999999999e+00   1.3339999999999999e-01   2.7858999999999998e+00   4.8159999999999997e-01   1.1550000000000001e-01   2.8749999999999998e-01
  -2.6450000000000001e-01   0.0000000000000000e+00   3.4310000000000002e-01   4.0100000000000002e-01  -1.3320000000000001e-01  -1.7500000000000002e-02   1.2873000000000001e+00   3.5580000000000001e-01   2.4377000000000000e+00   5.6830000000000003e-01   5.7700000000000001e-02   2.6540000000000002e-01
  -2.6450000000000001e-01  -4.3999999999999997e-02   2.5740000000000002e-01   3.9140000000000003e-01  -2.1890000000000001e-01  -4.4000000000000003e-03   1.1762999999999999e+00   2.6679999999999998e-01   2.8730000000000002e+00   5.0090000000000001e-01   1.3469999999999999e-01   3.0520000000000003e-01
  -4.1880000000000001e-01  -8.7900000000000006e-02  -8.5800000000000001e-02   3.8190000000000002e-01   4.7600000000000003e-02  -4.3900000000000002e-02   1.4205000000000001e+00   2.2239999999999999e-01   3.6564999999999999e+00   5.4910000000000003e-01   1.6360000000000000e-01   2.8310000000000002e-01
  -2.6450000000000001e-01   8.7900000000000006e-02  -6.0050000000000003e-01   4.0100000000000002e-01  -1.2370000000000000e-01  -6.1400000000000003e-02   1.1984999999999999e+00   2.4460000000000001e-01   3.2212000000000001e+00   5.0090000000000001e-01   9.5999999999999992e-03   2.8749999999999998e-01
  -1.7630000000000001e-01   6.6000000000000003e-02   3.4310000000000002e-01   3.5330000000000000e-01  -1.0470000000000000e-01  -8.7700000000000000e-02   1.0431999999999999e+00   2.2239999999999999e-01   3.2212000000000001e+00   4.3350000000000000e-01   1.8279999999999999e-01   2.3890000000000000e-01
  -1.1020000000000001e-01  -1.7590000000000000e-01   1.7160000000000000e-01   4.4869999999999999e-01  -8.5599999999999996e-02  -1.3200000000000000e-02   1.4205000000000001e+00   2.0010000000000000e-01   3.5695000000000001e+00   4.6239999999999998e-01   9.6199999999999994e-02   2.9640000000000000e-01
  -4.1880000000000001e-01  -4.3999999999999997e-02  -2.5740000000000002e-01   4.2959999999999998e-01  -5.7099999999999998e-02  -4.3900000000000002e-02   1.2206999999999999e+00   4.6689999999999998e-01   2.9600000000000000e+00   4.8159999999999997e-01   1.5400000000000000e-01   2.4770000000000000e-01
  -2.2040000000000001e-01   0.0000000000000000e+00  -8.5800000000000001e-02   4.1049999999999998e-01  -7.6100000000000001e-02  -6.5799999999999997e-02   1.2873000000000001e+00   3.1130000000000002e-01   2.5247000000000002e+00   5.0090000000000001e-01   1.0580000000000001e-01   2.6979999999999998e-01
  -1.1020000000000001e-01  -1.5390000000000001e-01   7.7210000000000001e-01   4.2009999999999997e-01  -2.8500000000000001e-02  -1.0520000000000000e-01   1.2650999999999999e+00   3.1130000000000002e-01   2.6989000000000001e+00   4.7199999999999998e-01   3.8500000000000000e-02   2.8749999999999998e-01
  -3.9679999999999999e-01   4.3999999999999997e-02  -5.1470000000000005e-01   4.7739999999999999e-01  -7.6100000000000001e-02  -3.5099999999999999e-02   1.0875999999999999e+00   1.3339999999999999e-01   3.5695000000000001e+00   5.2020000000000000e-01   1.0580000000000001e-01   2.8749999999999998e-01
  -2.2040000000000001e-01  -1.7590000000000000e-01   3.4310000000000002e-01   4.0100000000000002e-01  -9.5200000000000007e-02  -7.8899999999999998e-02   1.2650999999999999e+00   3.3350000000000002e-01   2.3506000000000000e+00   4.4309999999999999e-01   9.6199999999999994e-02   3.0520000000000003e-01
  -3.5270000000000001e-01  -2.4179999999999999e-01  -1.7160000000000000e-01   4.4869999999999999e-01  -7.6100000000000001e-02  -8.7700000000000000e-02   1.2206999999999999e+00   2.0010000000000000e-01   2.6118000000000001e+00   5.2020000000000000e-01   1.1550000000000001e-01   2.1679999999999999e-01
  -2.8649999999999998e-01  -2.1980000000000000e-01  -2.5740000000000002e-01   4.8690000000000000e-01  -1.5229999999999999e-01  -6.5799999999999997e-02   1.2873000000000001e+00   2.6679999999999998e-01   3.4824000000000002e+00   5.0090000000000001e-01   7.6999999999999999e-02   2.3890000000000000e-01
  -2.8649999999999998e-01   1.3189999999999999e-01  -6.0050000000000003e-01   4.7739999999999999e-01  -9.5200000000000007e-02  -4.3900000000000002e-02   1.1762999999999999e+00   2.8910000000000002e-01   3.1341999999999999e+00   5.5869999999999997e-01   8.6599999999999996e-02   2.3000000000000001e-01
  -3.9679999999999999e-01  -1.0990000000000000e-01  -5.1470000000000005e-01   4.6779999999999999e-01  -6.6600000000000006e-02  -8.8000000000000005e-03   1.3095000000000001e+00   3.1130000000000002e-01   2.7858999999999998e+00   5.3939999999999999e-01   1.3469999999999999e-01   2.4329999999999999e-01
  -4.1880000000000001e-01  -1.7590000000000000e-01   8.5800000000000001e-02   4.5829999999999999e-01  -1.2370000000000000e-01  -4.3900000000000002e-02   1.1540999999999999e+00   3.3350000000000002e-01   2.5247000000000002e+00   5.0090000000000001e-01   7.6999999999999999e-02   2.8310000000000002e-01
  -4.1880000000000001e-01   1.5390000000000001e-01  -6.8630000000000002e-01   4.2959999999999998e-01  -1.3320000000000001e-01  -3.9500000000000000e-02   1.3539000000000001e+00   2.4460000000000001e-01   3.1341999999999999e+00   5.7799999999999996e-01   2.3089999999999999e-01   2.4770000000000000e-01
  -3.0859999999999999e-01   1.0990000000000000e-01   2.5740000000000002e-01   4.0100000000000002e-01  -5.7099999999999998e-02  -1.0960000000000000e-01   1.1984999999999999e+00   1.5559999999999999e-01   2.9600000000000000e+00   5.4910000000000003e-01   1.8279999999999999e-01   2.4770000000000000e-01
  -1.5429999999999999e-01   1.5390000000000001e-01  -8.5800000000000001e-02   4.3919999999999998e-01  -4.7600000000000003e-02  -5.2600000000000001e-02   1.4427000000000001e+00   2.4460000000000001e-01   3.3953000000000002e+00   4.5269999999999999e-01   7.6999999999999999e-02   2.2559999999999999e-01
  -3.3060000000000000e-01  -2.1999999999999999e-02   8.5800000000000001e-02   4.4869999999999999e-01  -1.0470000000000000e-01  -4.8200000000000000e-02   1.3761000000000001e+00   3.1130000000000002e-01   2.6989000000000001e+00   5.2980000000000005e-01   9.6199999999999994e-02   3.1409999999999999e-01
  -2.8649999999999998e-01   2.1999999999999999e-02   6.0050000000000003e-01   4.3919999999999998e-01  -1.5229999999999999e-01  -7.0199999999999999e-02   1.3761000000000001e+00   2.4460000000000001e-01   3.4824000000000002e+00   5.9719999999999995e-01   3.8500000000000000e-02   3.0080000000000001e-01
  -4.6289999999999998e-01   4.3999999999999997e-02  -7.7210000000000001e-01   3.7240000000000001e-01  -1.9030000000000000e-01  -4.8200000000000000e-02   1.2206999999999999e+00   3.5580000000000001e-01   2.6118000000000001e+00   5.6830000000000003e-01   1.3469999999999999e-01   2.7429999999999999e-01
  -2.4249999999999999e-01   2.1980000000000000e-01  -8.5780000000000001e-01   4.7739999999999999e-01  -1.7130000000000001e-01  -4.8200000000000000e-02   1.3539000000000001e+00   2.6679999999999998e-01   3.1341999999999999e+00   5.2020000000000000e-01   1.2509999999999999e-01   2.3890000000000000e-01
  -5.5110000000000003e-01   8.7900000000000006e-02  -1.2010000000000001e+00   4.8690000000000000e-01  -7.6100000000000001e-02  -2.6300000000000000e-02   1.4427000000000001e+00   3.1130000000000002e-01   2.8730000000000002e+00   4.9130000000000001e-01   1.7319999999999999e-01   2.4329999999999999e-01
  -3.7469999999999998e-01  -1.5390000000000001e-01  -4.2890000000000000e-01   4.3919999999999998e-01  -7.6100000000000001e-02  -3.5099999999999999e-02   1.3095000000000001e+00   4.6689999999999998e-01   3.1341999999999999e+00   5.1049999999999995e-01   1.4430000000000001e-01   2.1229999999999999e-01
  -3.0859999999999999e-01   2.1999999999999999e-02   2.5740000000000002e-01   4.3919999999999998e-01  -6.6600000000000006e-02  -7.8899999999999998e-02   1.2428999999999999e+00   4.4499999999999998e-02   2.7858999999999998e+00   4.7199999999999998e-01   1.2509999999999999e-01   2.4770000000000000e-01
  -2.8649999999999998e-01  -6.6000000000000003e-02   1.7160000000000000e-01   4.2959999999999998e-01  -7.6100000000000001e-02  -8.3299999999999999e-02   1.2428999999999999e+00   3.3350000000000002e-01   1.8283000000000000e+00   4.3350000000000000e-01   1.5400000000000000e-01   2.2120000000000001e-01
  -3.0859999999999999e-01  -4.3999999999999997e-02   7.7210000000000001e-01   2.8639999999999999e-01  -1.0470000000000000e-01  -7.8899999999999998e-02   1.3317000000000001e+00   2.4460000000000001e-01   2.4377000000000000e+00   4.9130000000000001e-01   1.0580000000000001e-01   2.2559999999999999e-01
  -1.7630000000000001e-01   2.1980000000000000e-01  -8.5800000000000001e-02   3.5330000000000000e-01  -4.7600000000000003e-02  -9.2100000000000001e-02   1.1984999999999999e+00   4.2249999999999999e-01   2.9600000000000000e+00   5.1049999999999995e-01   6.7400000000000002e-02   2.4329999999999999e-01
  -2.8649999999999998e-01  -1.9789999999999999e-01  -1.7160000000000000e-01   4.0100000000000002e-01  -2.8500000000000001e-02  -5.7000000000000002e-02   1.1762999999999999e+00   2.8910000000000002e-01   2.6989000000000001e+00   5.2980000000000005e-01   1.2509999999999999e-01   2.5209999999999999e-01
  -3.5270000000000001e-01  -2.4179999999999999e-01   8.5800000000000001e-02   3.8190000000000002e-01  -1.1420000000000000e-01  -7.0199999999999999e-02   1.2428999999999999e+00   2.8910000000000002e-01   2.8730000000000002e+00   4.9130000000000001e-01   9.6199999999999994e-02   2.6540000000000002e-01
  -3.7469999999999998e-01   1.3189999999999999e-01   3.4310000000000002e-01   2.6729999999999998e-01  -7.6100000000000001e-02  -5.2600000000000001e-02   1.2206999999999999e+00   3.5580000000000001e-01   2.3506000000000000e+00   5.6830000000000003e-01   7.6999999999999999e-02   2.2120000000000001e-01
  -4.1880000000000001e-01  -6.6000000000000003e-02   6.0050000000000003e-01   5.1559999999999995e-01  -1.8079999999999999e-01   4.4000000000000003e-03   1.2873000000000001e+00   1.3339999999999999e-01   2.8730000000000002e+00   5.2020000000000000e-01   1.7319999999999999e-01   2.7870000000000000e-01
  -6.6100000000000006e-02  -6.6000000000000003e-02   6.0050000000000003e-01   4.2959999999999998e-01  -2.8500000000000001e-02  -7.4499999999999997e-02   1.2873000000000001e+00   1.5559999999999999e-01   2.7858999999999998e+00   4.9130000000000001e-01   1.9239999999999999e-01   2.3440000000000000e-01
  -1.9839999999999999e-01  -1.3189999999999999e-01   1.7160000000000000e-01   3.5330000000000000e-01  -1.1420000000000000e-01  -3.5099999999999999e-02   1.3539000000000001e+00   1.7790000000000000e-01   2.6118000000000001e+00   5.6830000000000003e-01   1.9199999999999998e-02   2.6540000000000002e-01
  -2.6450000000000001e-01   2.1999999999999999e-02  -4.2890000000000000e-01   4.4869999999999999e-01  -3.8100000000000002e-02  -4.3900000000000002e-02   1.3317000000000001e+00   4.2249999999999999e-01   3.5695000000000001e+00   5.2020000000000000e-01   7.6999999999999999e-02   2.8749999999999998e-01
  -3.7469999999999998e-01   4.3999999999999997e-02   5.1470000000000005e-01   3.5330000000000000e-01  -7.6100000000000001e-02  -6.1400000000000003e-02   1.3983000000000001e+00   2.6679999999999998e-01   3.3953000000000002e+00   4.2380000000000001e-01   1.9239999999999999e-01   2.5659999999999999e-01
  -2.4249999999999999e-01  -8.7900000000000006e-02   4.2890000000000000e-01   4.5829999999999999e-01   0.0000000000000000e+00  -7.0199999999999999e-02   1.2428999999999999e+00   2.0010000000000000e-01   3.2212000000000001e+00   3.8529999999999998e-01   8.6599999999999996e-02   2.6979999999999998e-01
  -1.9839999999999999e-01   2.1999999999999999e-02   4.2890000000000000e-01   4.1049999999999998e-01  -9.5200000000000007e-02  -2.6300000000000000e-02   1.2873000000000001e+00   3.5580000000000001e-01   3.1341999999999999e+00   5.1049999999999995e-01   1.1550000000000001e-01   2.4329999999999999e-01
  -2.2040000000000001e-01  -6.6000000000000003e-02   2.5740000000000002e-01   4.2959999999999998e-01  -1.1420000000000000e-01  -1.0090000000000000e-01   1.3095000000000001e+00   1.1119999999999999e-01   2.3506000000000000e+00   5.1049999999999995e-01   1.3469999999999999e-01   2.5209999999999999e-01
  -2.4249999999999999e-01  -1.0990000000000000e-01   6.8630000000000002e-01   3.9140000000000003e-01  -9.5200000000000007e-02  -3.9500000000000000e-02   1.2428999999999999e+00   4.6689999999999998e-01   2.6989000000000001e+00   5.4910000000000003e-01   9.6199999999999994e-02   2.6979999999999998e-01
  -2.6450000000000001e-01  -1.7590000000000000e-01  -8.5800000000000001e-02   5.3469999999999995e-01  -1.4269999999999999e-01  -1.1840000000000001e-01   1.2650999999999999e+00  -2.2200000000000001e-02   2.7858999999999998e+00   5.2980000000000005e-01   5.7700000000000001e-02   2.7429999999999999e-01
  -1.9839999999999999e-01  -2.1999999999999999e-02  -1.7160000000000000e-01   4.6779999999999999e-01  -1.3320000000000001e-01  -5.2600000000000001e-02   1.1984999999999999e+00   2.6679999999999998e-01   2.0893999999999999e+00   5.0090000000000001e-01   1.5400000000000000e-01   2.3000000000000001e-01
  -2.6450000000000001e-01   8.7900000000000006e-02   6.8630000000000002e-01   3.6280000000000001e-01  -9.5200000000000007e-02  -6.5799999999999997e-02   1.3539000000000001e+00   2.6679999999999998e-01   2.6989000000000001e+00   5.3939999999999999e-01   5.7700000000000001e-02   2.3440000000000000e-01
  -3.5270000000000001e-01   2.1999999999999999e-02  -4.2890000000000000e-01   3.7240000000000001e-01  -9.5200000000000007e-02  -3.9500000000000000e-02   1.3539000000000001e+00   2.2239999999999999e-01   3.0470999999999999e+00   5.2020000000000000e-01   6.7400000000000002e-02   2.8310000000000002e-01
  -3.0859999999999999e-01   0.0000000000000000e+00  -8.5800000000000001e-02   3.8190000000000002e-01  -5.7099999999999998e-02  -1.3159999999999999e-01   1.3539000000000001e+00   3.7800000000000000e-01   2.6989000000000001e+00   5.2020000000000000e-01   1.4430000000000001e-01   2.8310000000000002e-01
  -3.0859999999999999e-01   2.1999999999999999e-02  -5.1470000000000005e-01   4.8690000000000000e-01   4.7600000000000003e-02  -6.1400000000000003e-02   1.2206999999999999e+00   2.8910000000000002e-01   3.5695000000000001e+00   4.8159999999999997e-01   1.4430000000000001e-01   3.0959999999999999e-01
  -1.7630000000000001e-01   2.1999999999999999e-02   0.0000000000000000e+00   3.9140000000000003e-01  -1.3320000000000001e-01  -3.5099999999999999e-02   1.4649000000000001e+00   3.1130000000000002e-01   2.6989000000000001e+00   4.4309999999999999e-01   1.0580000000000001e-01   2.2559999999999999e-01
  -2.8649999999999998e-01   3.7369999999999998e-01  -6.8630000000000002e-01   4.5829999999999999e-01  -1.3320000000000001e-01  -2.1899999999999999e-02   1.3095000000000001e+00   3.1130000000000002e-01   3.4824000000000002e+00   5.2020000000000000e-01   7.6999999999999999e-02   3.0080000000000001e-01
  -3.5270000000000001e-01   2.1980000000000000e-01   0.0000000000000000e+00   4.2009999999999997e-01  -1.3320000000000001e-01  -7.0199999999999999e-02   1.2873000000000001e+00   1.5559999999999999e-01   3.1341999999999999e+00   4.5269999999999999e-01   1.5400000000000000e-01   2.4329999999999999e-01
  -3.7469999999999998e-01  -6.6000000000000003e-02  -8.5800000000000001e-02   3.4370000000000001e-01  -1.4269999999999999e-01  -8.8000000000000005e-03   1.3095000000000001e+00   2.4460000000000001e-01   3.1341999999999999e+00   6.0690000000000000e-01   1.4430000000000001e-01   2.6100000000000001e-01
  -3.9679999999999999e-01   1.3189999999999999e-01  -8.5780000000000001e-01   3.3420000000000000e-01  -1.3320000000000001e-01  -5.7000000000000002e-02   1.2428999999999999e+00   2.2239999999999999e-01   2.9600000000000000e+00   5.0090000000000001e-01   5.7700000000000001e-02   2.5209999999999999e-01
  -2.6450000000000001e-01  -2.1999999999999999e-02   3.4310000000000002e-01   4.5829999999999999e-01  -6.6600000000000006e-02  -3.5099999999999999e-02   1.1984999999999999e+00   2.8910000000000002e-01   3.2212000000000001e+00   5.0090000000000001e-01   1.7319999999999999e-01   2.3890000000000000e-01
   0.0000000000000000e+00  -1.0990000000000000e-01   0.0000000000000000e+00   3.8190000000000002e-01  -1.1420000000000000e-01  -2.1899999999999999e-02   1.2428999999999999e+00   0.0000000000000000e+00   2.8730000000000002e+00   4.7199999999999998e-01   1.6360000000000000e-01   2.3890000000000000e-01
  -2.8649999999999998e-01  -6.6000000000000003e-02  -5.1470000000000005e-01   3.9140000000000003e-01  -5.7099999999999998e-02  -3.9500000000000000e-02   1.3317000000000001e+00   3.1130000000000002e-01   3.3083000000000000e+00   5.2020000000000000e-01   1.5400000000000000e-01   2.3000000000000001e-01
  -4.1880000000000001e-01  -2.1999999999999999e-02   8.5800000000000001e-02   4.4869999999999999e-01  -1.8079999999999999e-01  -8.7700000000000000e-02   1.2206999999999999e+00   4.2249999999999999e-01   2.5247000000000002e+00   5.6830000000000003e-01   1.8279999999999999e-01   2.3000000000000001e-01
  -1.9839999999999999e-01   0.0000000000000000e+00  -2.5740000000000002e-01   4.4869999999999999e-01  -1.9030000000000000e-01  -5.7000000000000002e-02   1.2650999999999999e+00   2.0010000000000000e-01   2.4377000000000000e+00   5.0090000000000001e-01   1.3469999999999999e-01   2.3000000000000001e-01
  -1.7630000000000001e-01  -2.1999999999999999e-02  -3.4310000000000002e-01   4.1049999999999998e-01  -5.7099999999999998e-02  -1.0090000000000000e-01   1.2428999999999999e+00   2.4460000000000001e-01   3.3083000000000000e+00   5.3939999999999999e-01   7.6999999999999999e-02   2.8749999999999998e-01
  -3.7469999999999998e-01  -1.0990000000000000e-01   0.0000000000000000e+00   3.9140000000000003e-01  -2.3790000000000000e-01  -8.8000000000000005e-03   1.1762999999999999e+00   2.2239999999999999e-01   2.7858999999999998e+00   4.2380000000000001e-01   9.5999999999999992e-03   2.9189999999999999e-01
  -2.8649999999999998e-01  -2.1999999999999999e-02  -4.2890000000000000e-01   4.3919999999999998e-01  -1.0470000000000000e-01  -1.2280000000000001e-01   1.1984999999999999e+00   2.6679999999999998e-01   2.8730000000000002e+00   5.7799999999999996e-01   2.0210000000000000e-01   2.4770000000000000e-01
  -3.3060000000000000e-01  -1.9789999999999999e-01   6.0050000000000003e-01   4.2009999999999997e-01  -1.2370000000000000e-01  -7.8899999999999998e-02   1.5093000000000001e+00   2.0010000000000000e-01   2.9600000000000000e+00   5.2980000000000005e-01   1.4430000000000001e-01   2.6100000000000001e-01
  -4.8490000000000000e-01   0.0000000000000000e+00  -5.1470000000000005e-01   4.3919999999999998e-01  -1.6180000000000000e-01  -4.8200000000000000e-02   1.1096999999999999e+00   3.5580000000000001e-01   2.7858999999999998e+00   4.7199999999999998e-01   7.6999999999999999e-02   2.9189999999999999e-01
  -2.4249999999999999e-01   4.3999999999999997e-02   3.4310000000000002e-01   3.7240000000000001e-01  -1.2370000000000000e-01  -1.0090000000000000e-01   1.1762999999999999e+00   2.8910000000000002e-01   2.8730000000000002e+00   4.9130000000000001e-01   1.8279999999999999e-01   2.4770000000000000e-01
  -2.2040000000000001e-01   1.9789999999999999e-01   1.7160000000000000e-01   3.6280000000000001e-01  -1.3320000000000001e-01  -2.1899999999999999e-02   1.2873000000000001e+00   2.4460000000000001e-01   3.8306000000000000e+00   5.9719999999999995e-01   1.5400000000000000e-01   2.7870000000000000e-01
  -1.1020000000000001e-01  -1.3189999999999999e-01   0.0000000000000000e+00   3.8190000000000002e-01  -2.8500000000000001e-02  -5.2600000000000001e-02   1.3539000000000001e+00   4.0020000000000000e-01   3.1341999999999999e+00   6.0690000000000000e-01   1.3469999999999999e-01   2.4770000000000000e-01
  -3.3060000000000000e-01  -2.1999999999999999e-02  -6.8630000000000002e-01   4.3919999999999998e-01  -7.6100000000000001e-02  -5.7000000000000002e-02   1.2650999999999999e+00   1.7790000000000000e-01   3.3083000000000000e+00   5.0090000000000001e-01   1.6360000000000000e-01   2.4770000000000000e-01
  -3.0859999999999999e-01   2.1999999999999999e-02   1.7160000000000000e-01   5.5379999999999996e-01   9.4999999999999998e-03  -7.8899999999999998e-02   1.1984999999999999e+00   2.0010000000000000e-01   2.0024000000000002e+00   5.2980000000000005e-01   5.7700000000000001e-02   2.6540000000000002e-01
  -4.4100000000000000e-02  -6.6000000000000003e-02   8.5780000000000001e-01   4.7739999999999999e-01  -1.2370000000000000e-01  -4.3900000000000002e-02   1.3539000000000001e+00   4.0020000000000000e-01   3.1341999999999999e+00   4.1420000000000001e-01   4.8099999999999997e-02   2.3890000000000000e-01
  -1.9839999999999999e-01  -8.7900000000000006e-02   0.0000000000000000e+00   4.2959999999999998e-01  -7.6100000000000001e-02  -7.8899999999999998e-02   1.4205000000000001e+00   4.4499999999999998e-02   2.5247000000000002e+00   5.2980000000000005e-01   1.9239999999999999e-01   2.2120000000000001e-01
  -3.3060000000000000e-01  -1.3189999999999999e-01   8.5800000000000001e-02   4.6779999999999999e-01  -8.5599999999999996e-02  -1.0520000000000000e-01   1.1984999999999999e+00   5.1139999999999997e-01   3.7435999999999998e+00   5.2980000000000005e-01   7.6999999999999999e-02   2.6540000000000002e-01
  -2.8649999999999998e-01   4.3999999999999997e-02  -8.5800000000000001e-02   4.4869999999999999e-01  -8.5599999999999996e-02  -1.7500000000000002e-02   1.1096999999999999e+00   3.5580000000000001e-01   3.0470999999999999e+00   5.5869999999999997e-01   1.4430000000000001e-01   2.3440000000000000e-01
  -3.0859999999999999e-01  -6.6000000000000003e-02  -2.5740000000000002e-01   3.7240000000000001e-01  -2.8500000000000001e-02  -6.5799999999999997e-02   1.1984999999999999e+00   2.0010000000000000e-01   3.1341999999999999e+00   5.5869999999999997e-01   8.6599999999999996e-02   2.4329999999999999e-01
  -4.4080000000000003e-01  -2.1999999999999999e-02  -4.2890000000000000e-01   3.6280000000000001e-01  -1.2370000000000000e-01  -2.6300000000000000e-02   1.3095000000000001e+00   2.4460000000000001e-01   3.6564999999999999e+00   4.9130000000000001e-01   1.6360000000000000e-01   2.2559999999999999e-01
  -2.4249999999999999e-01  -1.0990000000000000e-01   5.1470000000000005e-01   3.4370000000000001e-01  -1.9980000000000001e-01  -5.2600000000000001e-02   1.3539000000000001e+00   2.6679999999999998e-01   3.2212000000000001e+00   4.4309999999999999e-01   6.7400000000000002e-02   2.2120000000000001e-01
  -3.5270000000000001e-01  -1.5390000000000001e-01  -4.2890000000000000e-01   4.1049999999999998e-01  -1.4269999999999999e-01  -8.8000000000000005e-03   1.3539000000000001e+00   2.8910000000000002e-01   2.7858999999999998e+00   5.2020000000000000e-01   1.4430000000000001e-01   2.3890000000000000e-01
  -1.1020000000000001e-01  -1.7590000000000000e-01   0.0000000000000000e+00   4.4869999999999999e-01   1.9000000000000000e-02  -7.0199999999999999e-02   1.1096999999999999e+00   2.6679999999999998e-01   2.6989000000000001e+00   4.5269999999999999e-01   1.0580000000000001e-01   2.6540000000000002e-01
  -2.6450000000000001e-01  -1.5390000000000001e-01   4.2890000000000000e-01   5.4420000000000002e-01  -9.5200000000000007e-02  -5.7000000000000002e-02   1.4871000000000001e+00   1.1119999999999999e-01   3.0470999999999999e+00   4.2380000000000001e-01   1.1550000000000001e-01   2.1229999999999999e-01
  -2.2040000000000001e-01   0.0000000000000000e+00   8.5800000000000001e-02   4.8690000000000000e-01  -1.3320000000000001e-01  -7.4499999999999997e-02   1.4427000000000001e+00  -2.2200000000000001e-02   2.7858999999999998e+00   4.8159999999999997e-01   1.3469999999999999e-01   2.6979999999999998e-01
  -3.5270000000000001e-01   1.7590000000000000e-01  -6.0050000000000003e-01   4.9650000000000000e-01  -9.5200000000000007e-02  -3.9500000000000000e-02   1.1318999999999999e+00   2.6679999999999998e-01   3.3953000000000002e+00   4.4309999999999999e-01   9.6199999999999994e-02   2.5659999999999999e-01
  -3.9679999999999999e-01   0.0000000000000000e+00  -1.7160000000000000e-01   4.0100000000000002e-01  -8.5599999999999996e-02  -1.7500000000000002e-02   1.2428999999999999e+00   2.8910000000000002e-01   3.4824000000000002e+00   4.3350000000000000e-01   1.4430000000000001e-01   2.4329999999999999e-01
  -4.6289999999999998e-01   4.3999999999999997e-02   8.5800000000000001e-02   2.9599999999999999e-01  -8.5599999999999996e-02  -8.8000000000000005e-03   1.3761000000000001e+00   4.6689999999999998e-01   3.3953000000000002e+00   5.2020000000000000e-01   1.2509999999999999e-01   2.6540000000000002e-01
  -2.2040000000000001e-01  -8.7900000000000006e-02  -8.5800000000000001e-02   3.4370000000000001e-01  -1.2370000000000000e-01  -5.2600000000000001e-02   1.3095000000000001e+00   1.7790000000000000e-01   3.1341999999999999e+00   5.0090000000000001e-01   1.5400000000000000e-01   2.7429999999999999e-01
  -3.3060000000000000e-01  -2.4179999999999999e-01  -4.2890000000000000e-01   3.4370000000000001e-01  -4.7600000000000003e-02  -3.5099999999999999e-02   1.2650999999999999e+00   3.1130000000000002e-01   3.3083000000000000e+00   5.5869999999999997e-01   5.7700000000000001e-02   2.8749999999999998e-01
  -2.4249999999999999e-01  -2.8580000000000000e-01   8.5800000000000001e-02   3.5330000000000000e-01  -6.6600000000000006e-02  -4.8200000000000000e-02   1.1762999999999999e+00   1.3339999999999999e-01   3.4824000000000002e+00   4.8159999999999997e-01   2.1170000000000000e-01   2.5659999999999999e-01
  -3.0859999999999999e-01  -2.8580000000000000e-01  -8.5800000000000001e-02   3.8190000000000002e-01  -7.6100000000000001e-02  -5.7000000000000002e-02   1.5536000000000001e+00   1.5559999999999999e-01   2.3506000000000000e+00   5.1049999999999995e-01   3.8500000000000000e-02   2.5209999999999999e-01
  -2.6450000000000001e-01   6.6000000000000003e-02   2.5740000000000002e-01   4.5829999999999999e-01  -9.4999999999999998e-03  -5.7000000000000002e-02   1.1096999999999999e+00   1.1119999999999999e-01   2.6989000000000001e+00   5.4910000000000003e-01   7.6999999999999999e-02   2.0790000000000000e-01
  -2.4249999999999999e-01   6.6000000000000003e-02  -5.1470000000000005e-01   4.4869999999999999e-01  -4.7600000000000003e-02  -3.9500000000000000e-02   1.2873000000000001e+00   2.8910000000000002e-01   2.5247000000000002e+00   4.7199999999999998e-01   1.1550000000000001e-01   2.2559999999999999e-01
  -1.7630000000000001e-01  -2.1980000000000000e-01  -8.5800000000000001e-02   4.4869999999999999e-01  -1.2370000000000000e-01  -4.3900000000000002e-02   1.2873000000000001e+00   2.2239999999999999e-01   3.3953000000000002e+00   4.8159999999999997e-01   1.6360000000000000e-01   2.3440000000000000e-01
  -1.9839999999999999e-01   8.7900000000000006e-02  -3.4310000000000002e-01   4.2009999999999997e-01  -5.7099999999999998e-02  -4.8200000000000000e-02   1.2206999999999999e+00   2.4460000000000001e-01   2.6989000000000001e+00   4.8159999999999997e-01   1.5400000000000000e-01   2.9640000000000000e-01
  -4.6289999999999998e-01   1.7590000000000000e-01   8.5800000000000001e-02   4.1049999999999998e-01  -1.3320000000000001e-01  -9.2100000000000001e-02   1.3095000000000001e+00   5.1139999999999997e-01   3.3083000000000000e+00   5.0090000000000001e-01   1.0580000000000001e-01   2.5209999999999999e-01
  -3.7469999999999998e-01  -2.8580000000000000e-01  -4.2890000000000000e-01   3.9140000000000003e-01  -1.1420000000000000e-01  -3.9500000000000000e-02   1.3095000000000001e+00   1.7790000000000000e-01   2.5247000000000002e+00   5.4910000000000003e-01   1.4430000000000001e-01   2.5209999999999999e-01
  -3.0859999999999999e-01  -1.9789999999999999e-01   8.5780000000000001e-01   3.6280000000000001e-01  -2.0930000000000001e-01  -2.6300000000000000e-02   1.0653999999999999e+00   5.3369999999999995e-01   3.4824000000000002e+00   5.8760000000000001e-01   7.6999999999999999e-02   2.2120000000000001e-01
  -3.5270000000000001e-01   1.3189999999999999e-01   6.0050000000000003e-01   4.8690000000000000e-01  -9.5200000000000007e-02  -2.6300000000000000e-02   1.2650999999999999e+00   2.6679999999999998e-01   3.3953000000000002e+00   5.3939999999999999e-01   1.2509999999999999e-01   2.6100000000000001e-01
  -1.9839999999999999e-01   1.3189999999999999e-01  -4.2890000000000000e-01   4.1049999999999998e-01  -1.0470000000000000e-01  -4.8200000000000000e-02   1.3317000000000001e+00   3.5580000000000001e-01   2.8730000000000002e+00   4.5269999999999999e-01   1.6360000000000000e-01   2.1229999999999999e-01
  -3.7469999999999998e-01  -4.3999999999999997e-02  -7.7210000000000001e-01   4.6779999999999999e-01  -8.5599999999999996e-02  -1.7500000000000002e-02   1.1984999999999999e+00   2.0010000000000000e-01   3.0470999999999999e+00   4.7199999999999998e-01   2.0210000000000000e-01   2.4770000000000000e-01
  -3.3060000000000000e-01  -4.3999999999999997e-02  -5.1470000000000005e-01   4.5829999999999999e-01  -1.1420000000000000e-01  -7.0199999999999999e-02   1.2428999999999999e+00   1.5559999999999999e-01   2.8730000000000002e+00   5.2020000000000000e-01   1.3469999999999999e-01   2.6540000000000002e-01
  -1.5429999999999999e-01   0.0000000000000000e+00   4.2890000000000000e-01   5.3469999999999995e-01  -9.5200000000000007e-02  -3.9500000000000000e-02   1.2650999999999999e+00   3.1130000000000002e-01   2.2635999999999998e+00   5.1049999999999995e-01   1.7319999999999999e-01   2.3440000000000000e-01
  -6.6100000000000006e-02  -1.7590000000000000e-01  -8.5800000000000001e-02   3.4370000000000001e-01  -7.6100000000000001e-02  -6.5799999999999997e-02   1.1984999999999999e+00   5.1139999999999997e-01   2.6118000000000001e+00   3.6599999999999999e-01   1.0580000000000001e-01   2.3440000000000000e-01
  -1.7630000000000001e-01  -1.3189999999999999e-01   4.2890000000000000e-01   5.0600000000000001e-01  -2.8500000000000001e-02  -9.6500000000000002e-02   1.2428999999999999e+00   2.2200000000000001e-02   2.4377000000000000e+00   5.2020000000000000e-01   5.7700000000000001e-02   2.3890000000000000e-01
  -2.8649999999999998e-01  -4.3999999999999997e-02   3.4310000000000002e-01   4.4869999999999999e-01  -3.8100000000000002e-02  -4.8200000000000000e-02   1.2206999999999999e+00   1.1119999999999999e-01   2.3506000000000000e+00   4.7199999999999998e-01   1.2509999999999999e-01   2.4329999999999999e-01
  -2.6450000000000001e-01  -2.1980000000000000e-01   8.5800000000000001e-02   3.9140000000000003e-01  -1.5229999999999999e-01  -1.7500000000000002e-02   1.3095000000000001e+00   2.0010000000000000e-01   3.0470999999999999e+00   4.8159999999999997e-01   7.6999999999999999e-02   2.5209999999999999e-01
  -3.0859999999999999e-01  -8.7900000000000006e-02  -6.0050000000000003e-01   4.2009999999999997e-01  -1.3320000000000001e-01  -2.6300000000000000e-02   1.1762999999999999e+00   3.7800000000000000e-01   2.9600000000000000e+00   5.0090000000000001e-01   3.8500000000000000e-02   2.7429999999999999e-01
  -1.7630000000000001e-01  -1.3189999999999999e-01  -6.8630000000000002e-01   4.8690000000000000e-01  -4.7600000000000003e-02  -7.4499999999999997e-02   1.1318999999999999e+00   2.0010000000000000e-01   2.3506000000000000e+00   5.0090000000000001e-01   1.0580000000000001e-01   2.9189999999999999e-01
  -3.0859999999999999e-01  -1.9789999999999999e-01  -1.7160000000000000e-01   4.1049999999999998e-01  -2.0930000000000001e-01  -4.3900000000000002e-02   1.3317000000000001e+00   2.4460000000000001e-01   2.8730000000000002e+00   5.4910000000000003e-01   1.9239999999999999e-01   2.3890000000000000e-01
  -1.9839999999999999e-01   2.1999999999999999e-02   8.5800000000000001e-02   4.8690000000000000e-01  -1.1420000000000000e-01  -5.2600000000000001e-02   1.2650999999999999e+00   3.1130000000000002e-01   3.5695000000000001e+00   4.6239999999999998e-01   1.7319999999999999e-01   2.3440000000000000e-01
  -3.5270000000000001e-01  -1.3189999999999999e-01  -1.7160000000000000e-01   4.5829999999999999e-01  -8.5599999999999996e-02  -2.1899999999999999e-02   1.2206999999999999e+00   3.3350000000000002e-01   3.2212000000000001e+00   4.4309999999999999e-01   1.7319999999999999e-01   2.3890000000000000e-01
  -3.7469999999999998e-01   4.3999999999999997e-02  -5.1470000000000005e-01   4.4869999999999999e-01  -9.5200000000000007e-02  -3.5099999999999999e-02   1.3539000000000001e+00   2.0010000000000000e-01   2.6118000000000001e+00   5.0090000000000001e-01   1.3469999999999999e-01   1.9020000000000001e-01
  -5.2900000000000003e-01  -2.4179999999999999e-01  -4.2890000000000000e-01   4.7739999999999999e-01  -2.8500000000000001e-02  -7.0199999999999999e-02   1.3983000000000001e+00   2.2239999999999999e-01   3.0470999999999999e+00   5.2980000000000005e-01   8.6599999999999996e-02   2.5659999999999999e-01
  -2.8649999999999998e-01  -2.1999999999999999e-02  -5.1470000000000005e-01   4.5829999999999999e-01  -1.9000000000000000e-02  -7.4499999999999997e-02   1.2873000000000001e+00   0.0000000000000000e+00   3.2212000000000001e+00   5.6830000000000003e-01   1.1550000000000001e-01   2.6979999999999998e-01
  -6.6100000000000006e-02  -2.1999999999999999e-02   6.0050000000000003e-01   4.2009999999999997e-01  -5.7099999999999998e-02  -3.5099999999999999e-02   1.1540999999999999e+00   2.4460000000000001e-01   3.3083000000000000e+00   4.8159999999999997e-01   7.6999999999999999e-02   2.7429999999999999e-01
  -2.2040000000000001e-01  -2.4179999999999999e-01   8.5800000000000001e-02   3.8190000000000002e-01  -1.1420000000000000e-01  -6.1400000000000003e-02   1.4427000000000001e+00   8.8900000000000007e-02   2.6118000000000001e+00   5.1049999999999995e-01   1.6360000000000000e-01   2.6540000000000002e-01
  -5.0700000000000001e-01  -1.5390000000000001e-01   8.5800000000000001e-02   3.6280000000000001e-01  -1.9030000000000000e-01  -5.2600000000000001e-02   1.1762999999999999e+00   3.1130000000000002e-01   2.4377000000000000e+00   5.0090000000000001e-01   9.6199999999999994e-02   2.3890000000000000e-01
  -1.5429999999999999e-01  -2.1999999999999999e-02   5.1470000000000005e-01   3.8190000000000002e-01  -9.4999999999999998e-03  -7.0199999999999999e-02   1.1762999999999999e+00   1.7790000000000000e-01   3.3953000000000002e+00   5.2980000000000005e-01   1.1550000000000001e-01   2.5209999999999999e-01
  -2.1999999999999999e-02  -4.3999999999999997e-02  -3.4310000000000002e-01   3.9140000000000003e-01  -1.2370000000000000e-01  -1.7500000000000002e-02   1.3539000000000001e+00   2.0010000000000000e-01   2.7858999999999998e+00   3.8529999999999998e-01   1.5400000000000000e-01   2.8749999999999998e-01
  -1.1020000000000001e-01   2.1999999999999999e-02  -6.8630000000000002e-01   4.4869999999999999e-01  -2.0930000000000001e-01  -3.9500000000000000e-02   1.2428999999999999e+00   1.5559999999999999e-01   2.9600000000000000e+00   5.2980000000000005e-01   1.4430000000000001e-01   2.6100000000000001e-01
  -1.5429999999999999e-01  -1.0990000000000000e-01  -4.2890000000000000e-01   5.2510000000000001e-01  -1.5229999999999999e-01  -7.4499999999999997e-02   1.2206999999999999e+00   2.6679999999999998e-01   2.4377000000000000e+00   4.5269999999999999e-01   1.4430000000000001e-01   2.5209999999999999e-01
  -2.4249999999999999e-01   1.0990000000000000e-01   8.5800000000000001e-02   4.3919999999999998e-01  -1.9000000000000000e-02   8.8000000000000005e-03   1.2428999999999999e+00   2.0010000000000000e-01   3.0470999999999999e+00   5.2020000000000000e-01   1.6360000000000000e-01   2.0790000000000000e-01
  -2.8649999999999998e-01   6.6000000000000003e-02   2.5740000000000002e-01   3.8190000000000002e-01  -1.4269999999999999e-01  -7.0199999999999999e-02   1.3317000000000001e+00   1.5559999999999999e-01   2.0893999999999999e+00   5.1049999999999995e-01   1.3469999999999999e-01   2.3890000000000000e-01
  -1.7630000000000001e-01  -4.3999999999999997e-02   2.5740000000000002e-01   3.3420000000000000e-01  -3.8100000000000002e-02  -8.3299999999999999e-02   1.2650999999999999e+00   2.2239999999999999e-01   3.3083000000000000e+00   4.3350000000000000e-01   4.8099999999999997e-02   2.6979999999999998e-01
  -3.9679999999999999e-01  -4.3999999999999997e-02  -3.4310000000000002e-01   3.8190000000000002e-01  -9.5200000000000007e-02  -8.3299999999999999e-02   1.1540999999999999e+00   1.3339999999999999e-01   2.6118000000000001e+00   5.1049999999999995e-01   1.3469999999999999e-01   2.4770000000000000e-01
  -2.6450000000000001e-01  -1.0990000000000000e-01  -5.1470000000000005e-01   4.4869999999999999e-01  -1.4269999999999999e-01  -3.9500000000000000e-02   1.4649000000000001e+00   3.3350000000000002e-01   2.4377000000000000e+00   5.9719999999999995e-01   1.3469999999999999e-01   2.3440000000000000e-01
  -3.3060000000000000e-01   4.3999999999999997e-02   1.7160000000000000e-01   3.8190000000000002e-01  -1.0470000000000000e-01  -4.4000000000000003e-03   9.1000000000000003e-01   1.1119999999999999e-01   3.4824000000000002e+00   5.4910000000000003e-01   1.9239999999999999e-01   2.5209999999999999e-01
  -1.7630000000000001e-01   4.3999999999999997e-02  -4.2890000000000000e-01   4.1049999999999998e-01  -9.5200000000000007e-02   0.0000000000000000e+00   1.1984999999999999e+00   2.4460000000000001e-01   2.2635999999999998e+00   5.7799999999999996e-01   1.1550000000000001e-01   2.5659999999999999e-01
  -1.9839999999999999e-01  -2.1999999999999999e-02   5.1470000000000005e-01   3.8190000000000002e-01  -1.0470000000000000e-01  -2.1899999999999999e-02   1.3539000000000001e+00   3.3350000000000002e-01   2.6118000000000001e+00   4.8159999999999997e-01   1.6360000000000000e-01   2.3000000000000001e-01
  -1.7630000000000001e-01  -2.4179999999999999e-01   2.5740000000000002e-01   4.0100000000000002e-01  -7.6100000000000001e-02  -7.4499999999999997e-02   1.1762999999999999e+00   4.6689999999999998e-01   2.9600000000000000e+00   5.3939999999999999e-01   1.6360000000000000e-01   2.3890000000000000e-01
  -1.5429999999999999e-01   0.0000000000000000e+00  -5.1470000000000005e-01   4.2959999999999998e-01  -7.6100000000000001e-02  -3.0700000000000002e-02   1.3983000000000001e+00   3.7800000000000000e-01   2.7858999999999998e+00   4.3350000000000000e-01   1.0580000000000001e-01   2.1229999999999999e-01
  -1.9839999999999999e-01  -2.1980000000000000e-01  -2.5740000000000002e-01   4.1049999999999998e-01  -9.5200000000000007e-02  -7.4499999999999997e-02   1.2428999999999999e+00   1.7790000000000000e-01   2.8730000000000002e+00   5.0090000000000001e-01   1.7319999999999999e-01   2.3890000000000000e-01
  -2.4249999999999999e-01  -2.1999999999999999e-02   3.4310000000000002e-01   3.6280000000000001e-01  -1.9980000000000001e-01  -2.1899999999999999e-02   1.1984999999999999e+00   2.2239999999999999e-01   3.0470999999999999e+00   5.4910000000000003e-01   6.7400000000000002e-02   2.6979999999999998e-01
  -3.9679999999999999e-01  -4.3999999999999997e-02  -1.7160000000000000e-01   3.7240000000000001e-01  -6.6600000000000006e-02  -6.1400000000000003e-02   1.1096999999999999e+00   2.4460000000000001e-01   2.8730000000000002e+00   4.7199999999999998e-01   1.7319999999999999e-01   2.6540000000000002e-01
  -3.3060000000000000e-01   2.1999999999999999e-02   2.5740000000000002e-01   4.3919999999999998e-01  -3.8100000000000002e-02  -7.4499999999999997e-02   1.2428999999999999e+00   2.6679999999999998e-01   3.6564999999999999e+00   4.1420000000000001e-01   1.9199999999999998e-02   3.0959999999999999e-01
  -2.2040000000000001e-01  -1.3189999999999999e-01  -1.7160000000000000e-01   4.1049999999999998e-01  -1.9980000000000001e-01  -3.0700000000000002e-02   1.3095000000000001e+00   3.1130000000000002e-01   2.2635999999999998e+00   4.9130000000000001e-01   2.0210000000000000e-01   2.5659999999999999e-01
  -2.6450000000000001e-01  -1.7590000000000000e-01   1.7160000000000000e-01   3.6280000000000001e-01  -9.4999999999999998e-03  -5.2600000000000001e-02   1.2650999999999999e+00   3.5580000000000001e-01   2.8730000000000002e+00   5.2020000000000000e-01   1.0580000000000001e-01   2.6100000000000001e-01
  -3.7469999999999998e-01   8.7900000000000006e-02  -1.7160000000000000e-01   2.9599999999999999e-01  -6.6600000000000006e-02  -8.3299999999999999e-02   1.1096999999999999e+00   2.6679999999999998e-01   2.6989000000000001e+00   4.6239999999999998e-01   1.7319999999999999e-01   3.0080000000000001e-01
  -3.9679999999999999e-01  -6.6000000000000003e-02  -5.1470000000000005e-01   4.9650000000000000e-01  -8.5599999999999996e-02  -3.5099999999999999e-02   1.2873000000000001e+00   3.5580000000000001e-01   3.1341999999999999e+00   4.9130000000000001e-01   1.9239999999999999e-01   2.3000000000000001e-01
  -1.7630000000000001e-01   6.6000000000000003e-02  -3.4310000000000002e-01   5.2510000000000001e-01  -1.9030000000000000e-01  -3.5099999999999999e-02   1.1318999999999999e+00   2.6679999999999998e-01   2.9600000000000000e+00   5.0090000000000001e-01   2.3089999999999999e-01   2.6100000000000001e-01
  -4.1880000000000001e-01  -6.6000000000000003e-02  -4.2890000000000000e-01   4.9650000000000000e-01  -8.5599999999999996e-02  -1.0090000000000000e-01   1.1318999999999999e+00   2.4460000000000001e-01   3.1341999999999999e+00   4.7199999999999998e-01   1.1550000000000001e-01   2.9640000000000000e-01
  -4.4100000000000000e-02  -6.6000000000000003e-02  -1.7160000000000000e-01   4.6779999999999999e-01  -5.7099999999999998e-02  -5.7000000000000002e-02   1.3983000000000001e+00   2.6679999999999998e-01   2.7858999999999998e+00   5.2980000000000005e-01   1.6360000000000000e-01   2.6979999999999998e-01
  -3.3060000000000000e-01   1.5390000000000001e-01   3.4310000000000002e-01   4.1049999999999998e-01  -1.5229999999999999e-01  -6.1400000000000003e-02   1.2428999999999999e+00   2.8910000000000002e-01   3.1341999999999999e+00   5.3939999999999999e-01   4.8099999999999997e-02   2.3440000000000000e-01
  -2.6450000000000001e-01  -1.5390000000000001e-01  -5.1470000000000005e-01   4.1049999999999998e-01  -1.1420000000000000e-01  -6.1400000000000003e-02   1.1984999999999999e+00   6.6699999999999995e-02   2.6989000000000001e+00   4.7199999999999998e-01   8.6599999999999996e-02   2.3890000000000000e-01
  -3.0859999999999999e-01  -1.5390000000000001e-01   7.7210000000000001e-01   3.9140000000000003e-01  -9.4999999999999998e-03  -7.0199999999999999e-02   1.2650999999999999e+00   2.2239999999999999e-01   2.3506000000000000e+00   4.5269999999999999e-01   3.8500000000000000e-02   2.3890000000000000e-01
  -3.5270000000000001e-01   4.3999999999999997e-02  -8.5780000000000001e-01   4.4869999999999999e-01  -2.4740000000000001e-01   1.3200000000000000e-02   1.3317000000000001e+00   4.0020000000000000e-01   2.4377000000000000e+00   5.6830000000000003e-01   1.8279999999999999e-01   2.0790000000000000e-01
  -2.2040000000000001e-01  -2.4179999999999999e-01   7.7210000000000001e-01   3.7240000000000001e-01  -1.1420000000000000e-01  -2.6300000000000000e-02   1.1318999999999999e+00   2.6679999999999998e-01   2.7858999999999998e+00   5.6830000000000003e-01   1.4430000000000001e-01   3.0080000000000001e-01
  -2.4249999999999999e-01   1.3189999999999999e-01   5.1470000000000005e-01   4.2959999999999998e-01  -8.5599999999999996e-02  -6.1400000000000003e-02   1.1540999999999999e+00   4.4469999999999998e-01   3.1341999999999999e+00   4.5269999999999999e-01   1.2509999999999999e-01   2.3000000000000001e-01
  -2.4249999999999999e-01   4.3999999999999997e-02   1.7160000000000000e-01   4.1049999999999998e-01   9.4999999999999998e-03  -4.8200000000000000e-02   1.4205000000000001e+00   2.8910000000000002e-01   2.2635999999999998e+00   5.2980000000000005e-01   1.8279999999999999e-01   2.4770000000000000e-01
  -3.7469999999999998e-01  -2.1999999999999999e-02  -8.5780000000000001e-01   4.4869999999999999e-01  -1.0470000000000000e-01  -3.5099999999999999e-02   1.2428999999999999e+00   3.3350000000000002e-01   2.4377000000000000e+00   4.8159999999999997e-01   7.6999999999999999e-02   2.6100000000000001e-01
  -1.7630000000000001e-01  -6.6000000000000003e-02  -8.5800000000000001e-02   4.8690000000000000e-01  -9.4999999999999998e-03  -2.1899999999999999e-02   1.1318999999999999e+00   3.1130000000000002e-01   2.1764999999999999e+00   3.6599999999999999e-01   1.0580000000000001e-01   2.5209999999999999e-01
  -4.4080000000000003e-01   1.3189999999999999e-01   4.2890000000000000e-01   5.0600000000000001e-01  -4.7600000000000003e-02  -8.3299999999999999e-02   1.1984999999999999e+00   1.7790000000000000e-01   3.3953000000000002e+00   5.2980000000000005e-01   4.8099999999999997e-02   2.3000000000000001e-01
  -2.2040000000000001e-01  -2.1999999999999999e-02   6.8630000000000002e-01   3.4370000000000001e-01  -1.0470000000000000e-01  -2.6300000000000000e-02   1.1540999999999999e+00   2.0010000000000000e-01   2.6118000000000001e+00   5.4910000000000003e-01   2.1170000000000000e-01   2.5659999999999999e-01
  -3.0859999999999999e-01  -1.5390000000000001e-01  -6.8630000000000002e-01   4.5829999999999999e-01  -4.7600000000000003e-02  -8.7700000000000000e-02   1.1318999999999999e+00   2.4460000000000001e-01   2.6118000000000001e+00   5.5869999999999997e-01   8.6599999999999996e-02   2.7870000000000000e-01
  -1.5429999999999999e-01   1.3189999999999999e-01   4.2890000000000000e-01   3.9140000000000003e-01   0.0000000000000000e+00  -6.1400000000000003e-02   1.1762999999999999e+00   2.4460000000000001e-01   2.9600000000000000e+00   5.0090000000000001e-01   1.0580000000000001e-01   2.7429999999999999e-01
  -2.4249999999999999e-01   4.3999999999999997e-02   1.7160000000000000e-01   4.2009999999999997e-01  -3.8100000000000002e-02  -8.3299999999999999e-02   1.3761000000000001e+00   1.3339999999999999e-01   3.3953000000000002e+00   5.7799999999999996e-01   1.1550000000000001e-01   2.3000000000000001e-01
  -3.0859999999999999e-01  -2.1980000000000000e-01   0.0000000000000000e+00   3.7240000000000001e-01  -4.7600000000000003e-02  -4.4000000000000003e-03   1.3539000000000001e+00   3.7800000000000000e-01   3.1341999999999999e+00   5.1049999999999995e-01   1.3469999999999999e-01   2.7429999999999999e-01
  -3.7469999999999998e-01  -1.7590000000000000e-01   1.7160000000000000e-01   3.9140000000000003e-01  -1.7130000000000001e-01  -9.2100000000000001e-02   1.3095000000000001e+00   2.6679999999999998e-01   2.6118000000000001e+00   5.2020000000000000e-01   8.6599999999999996e-02   2.7429999999999999e-01
  -3.5270000000000001e-01  -1.3189999999999999e-01  -2.5740000000000002e-01   3.5330000000000000e-01  -1.2370000000000000e-01  -4.8200000000000000e-02   1.1984999999999999e+00   1.3339999999999999e-01   2.5247000000000002e+00   4.6239999999999998e-01   1.7319999999999999e-01   2.2559999999999999e-01
  -2.2040000000000001e-01  -6.6000000000000003e-02   6.0050000000000003e-01   4.4869999999999999e-01  -5.7099999999999998e-02  -5.7000000000000002e-02   1.4649000000000001e+00   2.6679999999999998e-01   3.0470999999999999e+00   5.8760000000000001e-01   9.6199999999999994e-02   2.5659999999999999e-01
  -2.8649999999999998e-01   2.1999999999999999e-02   3.4310000000000002e-01   4.4869999999999999e-01   2.8500000000000001e-02  -3.5099999999999999e-02   1.4427000000000001e+00   3.5580000000000001e-01   3.2212000000000001e+00   5.1049999999999995e-01   1.7319999999999999e-01   2.1229999999999999e-01
  -1.3230000000000000e-01  -4.3999999999999997e-02   3.4310000000000002e-01   4.9650000000000000e-01  -1.0470000000000000e-01  -1.2280000000000001e-01   1.2650999999999999e+00   6.6699999999999995e-02   2.6989000000000001e+00   4.4309999999999999e-01   1.9239999999999999e-01   2.6100000000000001e-01
  -3.0859999999999999e-01  -1.3189999999999999e-01   8.5800000000000001e-02   3.5330000000000000e-01  -1.1420000000000000e-01  -2.6300000000000000e-02   1.4427000000000001e+00   2.4460000000000001e-01   2.6118000000000001e+00   4.8159999999999997e-01   1.3469999999999999e-01   2.3000000000000001e-01
  -3.5270000000000001e-01   8.7900000000000006e-02  -2.5740000000000002e-01   4.4869999999999999e-01  -7.6100000000000001e-02  -5.7000000000000002e-02   1.1096999999999999e+00   2.8910000000000002e-01   2.8730000000000002e+00   5.8760000000000001e-01   9.6199999999999994e-02   2.2120000000000001e-01
   0.0000000000000000e+00  -8.7900000000000006e-02  -1.7160000000000000e-01   5.6330000000000002e-01  -9.5200000000000007e-02  -6.5799999999999997e-02   1.3983000000000001e+00   4.0020000000000000e-01   2.6118000000000001e+00   4.6239999999999998e-01   1.2509999999999999e-01   2.7429999999999999e-01
  -3.0859999999999999e-01  -4.3999999999999997e-02   8.5800000000000001e-02   3.9140000000000003e-01  -1.4269999999999999e-01  -3.9500000000000000e-02   1.1540999999999999e+00   2.0010000000000000e-01   2.9600000000000000e+00   5.5869999999999997e-01   2.2130000000000000e-01   2.3440000000000000e-01
  -1.1020000000000001e-01  -1.3189999999999999e-01  -4.2890000000000000e-01   3.9140000000000003e-01  -1.1420000000000000e-01  -9.6500000000000002e-02   1.2206999999999999e+00   4.4499999999999998e-02   2.7858999999999998e+00   4.7199999999999998e-01   1.9239999999999999e-01   2.8310000000000002e-01
  -3.5270000000000001e-01  -2.1999999999999999e-02  -3.4310000000000002e-01   4.3919999999999998e-01  -1.3320000000000001e-01  -4.3900000000000002e-02   1.1540999999999999e+00   2.0010000000000000e-01   3.8306000000000000e+00   4.9130000000000001e-01   8.6599999999999996e-02   2.5659999999999999e-01
  -2.8649999999999998e-01   8.7900000000000006e-02  -1.7160000000000000e-01   4.5829999999999999e-01  -1.5229999999999999e-01  -4.8200000000000000e-02   1.2650999999999999e+00   2.2239999999999999e-01   3.2212000000000001e+00   4.9130000000000001e-01   1.3469999999999999e-01   2.2120000000000001e-01
  -4.4080000000000003e-01   6.6000000000000003e-02  -3.4310000000000002e-01   4.3919999999999998e-01  -1.2370000000000000e-01  -8.3299999999999999e-02   1.3095000000000001e+00   3.1130000000000002e-01   2.9600000000000000e+00   5.2020000000000000e-01   1.2509999999999999e-01   2.4770000000000000e-01
  -3.7469999999999998e-01   4.3999999999999997e-02   4.2890000000000000e-01   4.2009999999999997e-01  -1.2370000000000000e-01  -3.0700000000000002e-02   1.1540999999999999e+00   2.6679999999999998e-01   2.0893999999999999e+00   5.3939999999999999e-01   7.6999999999999999e-02   2.6979999999999998e-01
  -2.2040000000000001e-01   1.7590000000000000e-01   6.8630000000000002e-01   4.2009999999999997e-01   9.4999999999999998e-03  -2.6300000000000000e-02   1.3095000000000001e+00   2.0010000000000000e-01   3.1341999999999999e+00   4.8159999999999997e-01   1.3469999999999999e-01   2.9189999999999999e-01
  -3.7469999999999998e-01  -8.7900000000000006e-02   2.5740000000000002e-01   3.7240000000000001e-01  -1.2370000000000000e-01  -7.4499999999999997e-02   1.3317000000000001e+00   2.6679999999999998e-01   2.6989000000000001e+00   6.5500000000000003e-01   7.6999999999999999e-02   2.5659999999999999e-01
  -8.8200000000000001e-02   0.0000000000000000e+00   1.7160000000000000e-01   3.8190000000000002e-01  -6.6600000000000006e-02  -6.5799999999999997e-02   1.2206999999999999e+00   1.7790000000000000e-01   2.6989000000000001e+00   5.5869999999999997e-01   9.6199999999999994e-02   2.4329999999999999e-01
  -4.4080000000000003e-01   0.0000000000000000e+00   2.5740000000000002e-01   4.0100000000000002e-01  -1.5229999999999999e-01  -7.8899999999999998e-02   1.2428999999999999e+00   3.7800000000000000e-01   2.8730000000000002e+00   4.4309999999999999e-01   1.2509999999999999e-01   2.8749999999999998e-01
  -1.3230000000000000e-01   1.3189999999999999e-01  -4.2890000000000000e-01   3.2460000000000000e-01  -1.0470000000000000e-01  -7.8899999999999998e-02   1.4205000000000001e+00   4.0020000000000000e-01   2.6989000000000001e+00   5.4910000000000003e-01   1.8279999999999999e-01   2.9640000000000000e-01
  -5.2900000000000003e-01  -1.0990000000000000e-01   1.7160000000000000e-01   3.5330000000000000e-01  -3.8100000000000002e-02  -5.2600000000000001e-02   1.3317000000000001e+00   2.0010000000000000e-01   2.9600000000000000e+00   5.2020000000000000e-01   2.0210000000000000e-01   2.7429999999999999e-01
  -2.6450000000000001e-01   0.0000000000000000e+00   8.5800000000000001e-02   3.6280000000000001e-01  -1.2370000000000000e-01  -6.1400000000000003e-02   1.2428999999999999e+00   3.1130000000000002e-01   2.6989000000000001e+00   5.1049999999999995e-01   1.2509999999999999e-01   2.8749999999999998e-01
  -3.5270000000000001e-01  -6.6000000000000003e-02  -8.5780000000000001e-01   4.4869999999999999e-01  -1.1420000000000000e-01  -7.0199999999999999e-02   1.2650999999999999e+00   1.5559999999999999e-01   2.6118000000000001e+00   5.2020000000000000e-01   1.0580000000000001e-01   2.3890000000000000e-01
  -2.6450000000000001e-01  -2.1999999999999999e-02  -1.1152000000000000e+00   4.9650000000000000e-01  -1.6180000000000000e-01  -4.4000000000000003e-03   1.3317000000000001e+00   3.5580000000000001e-01   3.1341999999999999e+00   4.7199999999999998e-01   2.5979999999999998e-01   2.4770000000000000e-01
  -3.3060000000000000e-01   1.5390000000000001e-01   0.0000000000000000e+00   4.6779999999999999e-01  -3.8100000000000002e-02  -6.1400000000000003e-02   1.3095000000000001e+00   4.4499999999999998e-02   2.9600000000000000e+00   4.9130000000000001e-01   1.4430000000000001e-01   2.5209999999999999e-01
