# Supplementary material for: Footwear and Foam Surface Alter Gait Initiation of Typical Subjects
Source: PLoS One. 2015 Aug 13;10(8):e0135821. doi: 10.1371/journal.pone.0135821 (PMC4536224; doi:10.1371/journal.pone.0135821)
Supplement: S1 Dataset — (ZIP) [file pone.0135821.s001.zip › 7_barefoot_av1_02.txt]

   1.5231100000000000e+01  -2.6379999999999999e+00   2.7176299999999998e+02   1.4226000000000001e+00   3.5589199999999998e+01  -1.0218000000000000e+00  -1.5447699999999999e+01  -2.2200000000000001e-02   2.8111739999999998e+02   7.1957000000000004e+00  -2.3198699999999999e+01   2.0834999999999999e+00
   1.5451499999999999e+01  -3.3414999999999999e+00   2.6833170000000001e+02   1.1742999999999999e+00   3.4961199999999998e+01  -8.6829999999999996e-01  -1.7911300000000001e+01   7.3380000000000001e-01   2.8529629999999997e+02   7.1283000000000003e+00  -2.2794599999999999e+01   2.0834999999999999e+00
   1.4349399999999999e+01  -3.8691000000000000e+00   2.6267000000000002e+02   8.4970000000000001e-01   3.4333100000000002e+01  -7.0160000000000000e-01  -1.5469900000000001e+01   1.8010999999999999e+00   2.8399040000000002e+02   7.3402000000000003e+00  -2.3295000000000002e+01   2.0215000000000001e+00
   1.4195100000000000e+01  -5.5617999999999999e+00   2.5812340000000000e+02   2.1959999999999999e-01   3.3657499999999999e+01  -4.6479999999999999e-01  -1.7977900000000002e+01  -1.3786000000000000e+00   2.8581860000000000e+02   6.9066999999999998e+00  -2.3025500000000001e+01   2.0746000000000002e+00
   1.3445700000000000e+01  -6.2652999999999999e+00   2.5066020000000000e+02  -2.0050000000000001e-01   3.2791600000000003e+01  -3.3329999999999999e-01  -1.6202300000000001e+01   1.0450999999999999e+00   2.8834339999999997e+02   7.0319000000000003e+00  -2.3458500000000001e+01   1.9817000000000000e+00
   1.2894600000000001e+01  -5.6718000000000002e+00   2.4216759999999999e+02  -3.4370000000000001e-01   3.1754300000000001e+01  -3.6840000000000001e-01  -1.8244199999999999e+01  -1.5559999999999999e-01   2.9130340000000001e+02   6.7718999999999996e+00  -2.3506599999999999e+01   1.8711000000000000e+00
   1.2542000000000000e+01  -5.2760999999999996e+00   2.3676320000000001e+02  -5.7279999999999998e-01   3.0821800000000000e+01  -4.0339999999999998e-01  -1.7667200000000001e+01  -6.0040000000000004e-01   2.9469880000000001e+02   6.5792000000000002e+00  -2.4209099999999999e+01   1.8932000000000000e+00
   1.1968900000000000e+01  -5.2980000000000000e+00   2.2835640000000001e+02  -5.4420000000000002e-01   2.9879700000000000e+01  -4.2980000000000002e-01  -1.9620300000000000e+01  -4.6689999999999998e-01   3.0314359999999999e+02   6.2613000000000003e+00  -2.4574700000000000e+01   1.7782000000000000e+00
   1.1351699999999999e+01  -4.6604999999999999e+00   2.2012119999999999e+02  -4.6779999999999999e-01   2.8642700000000001e+01  -4.2540000000000000e-01  -2.0885400000000001e+01  -1.2230000000000001e+00   3.1028250000000003e+02   5.8663999999999996e+00  -2.5344500000000000e+01   1.5835999999999999e+00
   1.0932900000000000e+01  -4.3528000000000002e+00   2.1034180000000001e+02  -5.3469999999999995e-01   2.7300899999999999e+01  -4.0339999999999998e-01  -2.3260300000000001e+01  -3.1575000000000002e+00   3.1803089999999997e+02   5.3173000000000004e+00  -2.5864000000000001e+01   1.3580000000000001e+00
   9.7866999999999997e+00  -4.1768999999999998e+00   2.0176349999999999e+02  -7.0650000000000002e-01   2.6263700000000000e+01  -3.4200000000000003e-01  -2.5058100000000000e+01  -3.2019000000000002e+00   3.2725930000000000e+02   4.8935000000000004e+00  -2.6537600000000001e+01   1.1456999999999999e+00
   9.3018000000000001e+00  -3.6273000000000000e+00   1.9524390000000000e+02  -9.5469999999999999e-01   2.5473900000000000e+01  -3.9470000000000000e-01  -2.7144400000000001e+01  -4.1802999999999999e+00   3.3396289999999999e+02   4.3829000000000002e+00  -2.7066800000000001e+01   9.3340000000000001e-01
   8.9931999999999999e+00  -2.6379999999999999e+00   1.8915320000000000e+02  -1.1742999999999999e+00   2.4617500000000000e+01  -3.9910000000000001e-01  -2.8010000000000002e+01  -5.3587999999999996e+00   3.3849000000000001e+02   3.9590999999999998e+00  -2.7567100000000000e+01   6.9010000000000005e-01
   8.9931999999999999e+00  -1.6708000000000001e+00   1.8306260000000000e+02  -1.4035000000000000e+00   2.3865700000000000e+01  -4.9109999999999998e-01  -2.9208500000000001e+01  -5.4032999999999998e+00   3.4301720000000000e+02   3.4967000000000001e+00  -2.7884699999999999e+01   5.0870000000000004e-01
   8.8169000000000004e+00  -6.5949999999999998e-01   1.7945970000000000e+02  -1.7090000000000001e+00   2.3370899999999999e+01  -6.0519999999999996e-01  -3.0029800000000002e+01  -6.7595999999999998e+00   3.4737020000000001e+02   2.8995000000000002e+00  -2.8288799999999998e+01   1.7690000000000000e-01
   8.6184999999999992e+00  -3.9570000000000000e-01   1.7585679999999999e+02  -1.8713000000000000e+00   2.2999800000000000e+01  -5.8760000000000001e-01  -3.1161700000000000e+01  -8.0937999999999999e+00   3.5416090000000003e+02   2.2829999999999999e+00  -2.8856500000000000e+01  -5.3100000000000001e-02
   8.4862000000000002e+00  -7.2550000000000003e-01   1.7268279999999999e+02  -2.0432000000000001e+00   2.2638200000000001e+01  -5.1310000000000000e-01  -3.1916300000000000e+01  -9.4056999999999995e+00   3.5912329999999997e+02   1.6278999999999999e+00  -2.9347200000000001e+01  -3.4949999999999998e-01
   8.0233000000000008e+00  -6.5949999999999998e-01   1.7216810000000001e+02  -2.3391000000000002e+00   2.2419300000000000e+01  -4.4290000000000002e-01  -3.2870699999999999e+01  -1.0272900000000000e+01   3.6443400000000003e+02   1.0210999999999999e+00  -2.9837900000000001e+01  -5.3080000000000005e-01
   7.7587999999999999e+00  -9.0129999999999999e-01   1.7010919999999999e+02  -2.4537000000000000e+00   2.2343200000000000e+01  -3.1569999999999998e-01  -3.3780700000000003e+01  -1.0762100000000000e+01   3.6974459999999999e+02   4.4309999999999999e-01  -3.0405600000000000e+01  -6.8559999999999999e-01
   7.4943000000000000e+00  -1.0551999999999999e+00   1.7002350000000001e+02  -2.5396000000000001e+00   2.2381200000000000e+01  -2.8939999999999999e-01  -3.4402200000000001e+01  -1.0939900000000000e+01   3.7522940000000000e+02  -1.4449999999999999e-01  -3.1002199999999998e+01  -8.8029999999999997e-01
   7.1417000000000002e+00  -1.4948999999999999e+00   1.7045240000000001e+02  -2.7305999999999999e+00   2.2362200000000001e+01  -2.2800000000000001e-01  -3.5223399999999998e+01  -1.0984400000000001e+01   3.7966950000000003e+02  -3.3710000000000001e-01  -3.1358200000000000e+01  -9.9090000000000000e-01
   6.9653000000000000e+00  -1.6488000000000000e+00   1.7319749999999999e+02  -2.7115000000000000e+00   2.2619100000000000e+01  -1.7979999999999999e-01  -3.5489699999999999e+01  -1.0584199999999999e+01   3.8254250000000002e+02  -5.0090000000000001e-01  -3.1723900000000000e+01  -9.8640000000000005e-01
   6.8109999999999999e+00  -1.8906000000000001e+00   1.7456999999999999e+02  -2.7496999999999998e+00   2.2780899999999999e+01  -7.0199999999999999e-02  -3.5911400000000000e+01  -1.0473000000000001e+01   3.8376130000000001e+02  -7.8990000000000005e-01  -3.1877800000000001e+01  -1.0041000000000000e+00
   6.5244999999999997e+00  -1.9126000000000001e+00   1.7388370000000000e+02  -2.6065000000000000e+00   2.2771400000000000e+01  -3.9500000000000000e-02  -3.5556300000000000e+01  -1.0250600000000000e+01   3.8576369999999997e+02  -8.2840000000000003e-01  -3.2002899999999997e+01  -1.0661000000000000e+00
   6.6566999999999998e+00  -2.0225000000000000e+00   1.7482740000000001e+02  -2.6255000000000002e+00   2.2790400000000002e+01   4.4000000000000003e-03  -3.6133400000000002e+01  -1.0784300000000000e+01   3.8646019999999999e+02  -9.3440000000000001e-01  -3.2137599999999999e+01  -1.1589000000000000e+00
   6.7449000000000003e+00  -2.6379999999999999e+00   1.7508470000000000e+02  -2.7019000000000002e+00   2.3028300000000002e+01   1.3159999999999999e-01  -3.5756000000000000e+01  -1.0917700000000000e+01   3.8715670000000000e+02  -1.0789000000000000e+00  -3.2204999999999998e+01  -1.2032000000000000e+00
   6.9211999999999998e+00  -3.3414999999999999e+00   1.7817290000000000e+02  -3.0074000000000001e+00   2.3152000000000001e+01   2.5000000000000000e-01  -3.6355300000000000e+01  -1.1696000000000000e+01   3.8628609999999998e+02  -1.1558999999999999e+00  -3.2253100000000003e+01  -1.2695000000000001e+00
   7.4722999999999997e+00  -3.7151999999999998e+00   1.7971700000000001e+02  -3.0933999999999999e+00   2.3351900000000001e+01   3.6399999999999999e-01  -3.6111199999999997e+01  -1.1829400000000000e+01   3.8724369999999999e+02  -1.2907999999999999e+00  -3.2339700000000001e+01  -1.2430000000000001e+00
   7.5824999999999996e+00  -4.1548999999999996e+00   1.8160429999999999e+02  -3.1888000000000001e+00   2.3770600000000002e+01   4.7360000000000002e-01  -3.6555100000000003e+01  -1.2096200000000000e+01   3.8898489999999998e+02  -1.4641999999999999e+00  -3.2474400000000003e+01  -1.2871999999999999e+00
   7.8470000000000004e+00  -4.3528000000000002e+00   1.8306260000000000e+02  -3.2269999999999999e+00   2.3941800000000001e+01   4.9550000000000000e-01  -3.6799199999999999e+01  -1.2274100000000001e+01   3.8907200000000000e+02  -1.6183000000000001e+00  -3.2455100000000002e+01  -1.3048999999999999e+00
   8.0233000000000008e+00  -4.4847000000000001e+00   1.8417779999999999e+02  -3.3033999999999999e+00   2.4113099999999999e+01   6.0080000000000000e-01  -3.7465100000000000e+01  -1.2607600000000000e+01   3.8785320000000002e+02  -1.6665000000000001e+00  -3.2387799999999999e+01  -1.2961000000000000e+00
   8.1334999999999997e+00  -4.3746999999999998e+00   1.8537880000000001e+02  -3.4944000000000002e+00   2.4341500000000000e+01   6.3590000000000002e-01  -3.7975499999999997e+01  -1.2540900000000001e+01   3.8541550000000001e+02  -1.7242999999999999e+00  -3.2176099999999998e+01  -1.2563000000000000e+00
   8.2878000000000007e+00  -4.9903000000000004e+00   1.8855279999999999e+02  -3.7044000000000001e+00   2.4608000000000001e+01   7.1040000000000003e-01  -3.8419400000000003e+01  -1.2496400000000000e+01   3.8193310000000002e+02  -1.6760999999999999e+00  -3.1762400000000000e+01  -1.1899000000000000e+00
   8.5744000000000007e+00  -5.2321000000000000e+00   1.9284190000000001e+02  -3.8094000000000001e+00   2.5045700000000000e+01   7.4109999999999998e-01  -3.8330700000000000e+01  -1.2385300000000001e+01   3.7836360000000002e+02  -1.5701000000000001e+00  -3.1483300000000000e+01  -1.2164999999999999e+00
   8.3759999999999994e+00  -5.5179000000000000e+00   1.9567280000000000e+02  -3.9716999999999998e+00   2.5588100000000001e+01   8.5509999999999997e-01  -3.8308500000000002e+01  -1.2563100000000000e+01   3.7662240000000003e+02  -1.6857000000000000e+00  -3.1319700000000001e+01  -1.1368000000000000e+00
   8.6184999999999992e+00  -5.9576000000000002e+00   1.9893260000000001e+02  -4.0959000000000003e+00   2.6016300000000001e+01   9.6040000000000003e-01  -3.8153100000000002e+01  -1.3030099999999999e+01   3.7322710000000001e+02  -1.7339000000000000e+00  -3.1136900000000001e+01  -1.1677999999999999e+00
   8.7507000000000001e+00  -6.6170999999999998e+00   2.0365070000000000e+02  -4.3154000000000003e+00   2.6653900000000000e+01   1.0874999999999999e+00  -3.8552599999999998e+01  -1.3541499999999999e+01   3.7122469999999998e+02  -1.9843999999999999e+00  -3.0915600000000001e+01  -1.2297000000000000e+00
   8.5523000000000007e+00  -7.3205000000000000e+00   2.0991290000000001e+02  -4.7069000000000001e+00   2.7453199999999999e+01   1.2279000000000000e+00  -3.8819000000000003e+01  -1.3986200000000000e+01   3.6852580000000000e+02  -2.1480999999999999e+00  -3.0800100000000000e+01  -1.2871999999999999e+00
   8.6845999999999997e+00  -8.1998999999999995e+00   2.1540309999999999e+02  -4.8406000000000002e+00   2.8224000000000000e+01   1.3550000000000000e+00  -3.8863300000000002e+01  -1.4542100000000000e+01   3.6521749999999997e+02  -2.1288000000000000e+00  -3.0347899999999999e+01  -1.3005000000000000e+00
   8.7728000000000002e+00  -8.6835000000000004e+00   2.2140790000000001e+02  -5.0220000000000002e+00   2.9128000000000000e+01   1.4822000000000000e+00  -3.8819000000000003e+01  -1.4831200000000001e+01   3.6190920000000000e+02  -2.2829999999999999e+00  -3.0136199999999999e+01  -1.3624000000000001e+00
   8.9049999999999994e+00  -9.0132999999999992e+00   2.2724119999999999e+02  -5.1843000000000004e+00   3.0041499999999999e+01   1.6006000000000000e+00  -3.9196300000000001e+01  -1.4942399999999999e+01   3.5816559999999998e+02  -2.2926000000000002e+00  -2.9789800000000000e+01  -1.3226000000000000e+00
   9.0152000000000001e+00  -1.0112500000000001e+01   2.3547649999999999e+02  -5.3369999999999997e+00   3.0974000000000000e+01   1.7716000000000001e+00  -3.9107500000000002e+01  -1.4942399999999999e+01   3.5311610000000002e+02  -2.2059000000000002e+00  -2.9299099999999999e+01  -1.2474000000000001e+00
   9.2797000000000001e+00  -1.1233599999999999e+01   2.4396910000000000e+02  -5.6044000000000000e+00   3.2106400000000001e+01   2.0347000000000000e+00  -3.9107500000000002e+01  -1.5120200000000001e+01   3.4745720000000000e+02  -2.1577000000000002e+00  -2.8962299999999999e+01  -1.2341000000000000e+00
   9.1254000000000008e+00  -1.2266800000000000e+01   2.5229010000000000e+02  -6.0148999999999999e+00   3.3495699999999999e+01   2.2145000000000001e+00  -3.8485999999999997e+01  -1.5253700000000000e+01   3.4223360000000002e+02  -1.9940000000000000e+00  -2.8365800000000000e+01  -1.1942999999999999e+00
   9.4339999999999993e+00  -1.3497900000000000e+01   2.6395670000000001e+02  -6.2630999999999997e+00   3.4818399999999997e+01   2.4864000000000002e+00  -3.8064300000000003e+01  -1.5431500000000000e+01   3.3718410000000000e+02  -1.8109999999999999e+00  -2.8057900000000000e+01  -1.1677999999999999e+00
   9.9410000000000007e+00  -1.4509200000000000e+01   2.7691010000000000e+02  -6.4827000000000004e+00   3.6673999999999999e+01   2.7494999999999998e+00  -3.7331899999999997e+01  -1.5698399999999999e+01   3.2995810000000000e+02  -1.6954000000000000e+00  -2.7518999999999998e+01  -1.1545000000000001e+00
   1.0580200000000000e+01  -1.6245899999999999e+01   2.9209379999999999e+02  -7.0269000000000004e+00   3.8748500000000000e+01   3.1486000000000001e+00  -3.6754800000000003e+01  -1.5720599999999999e+01   3.2177449999999999e+02  -1.4159999999999999e+00  -2.6797400000000000e+01  -1.1634000000000000e+00
   1.1307600000000001e+01  -1.8378299999999999e+01   3.1062310000000002e+02  -7.5616000000000003e+00   4.1184500000000000e+01   3.5914999999999999e+00  -3.6022399999999998e+01  -1.5920700000000000e+01   3.1306849999999997e+02  -1.2234000000000000e+00  -2.6143100000000000e+01  -1.0926000000000000e+00
   1.2586100000000000e+01  -2.1565899999999999e+01   3.2992439999999999e+02  -8.3157999999999994e+00   4.3782400000000003e+01   4.2098000000000004e+00  -3.4624099999999999e+01  -1.6254300000000001e+01   3.0288240000000002e+02  -9.1510000000000002e-01  -2.5123100000000001e+01  -1.0705000000000000e+00
   1.4371499999999999e+01  -2.4775500000000001e+01   3.5145620000000002e+02  -8.9172999999999991e+00   4.6608600000000003e+01   4.8413000000000004e+00  -3.3203600000000002e+01  -1.6276499999999999e+01   2.8930099999999999e+02  -6.7430000000000001e-01  -2.4084000000000000e+01  -1.0395000000000001e+00
   1.6818100000000001e+01  -2.8183000000000000e+01   3.7581880000000001e+02  -9.5664999999999996e+00   4.9720199999999998e+01   5.5166000000000004e+00  -3.1516800000000000e+01  -1.6409900000000000e+01   2.7624200000000002e+02  -5.3939999999999999e-01  -2.2938900000000000e+01  -1.0661000000000000e+00
   1.9463200000000001e+01  -3.1744299999999999e+01   4.0232600000000002e+02  -1.0349399999999999e+01   5.3050800000000002e+01   6.1349000000000000e+00  -2.9275099999999998e+01  -1.6632300000000001e+01   2.5926530000000002e+02  -2.0230000000000001e-01  -2.1486000000000001e+01  -1.0129999999999999e+00
   2.2460899999999999e+01  -3.5151800000000001e+01   4.2900470000000001e+02  -1.0769500000000001e+01   5.6390799999999999e+01   6.7005999999999997e+00  -2.6944700000000001e+01  -1.6231999999999999e+01   2.4124379999999999e+02   2.6010000000000000e-01  -1.9888800000000000e+01  -9.1120000000000001e-01
   2.5370500000000000e+01  -3.8405299999999997e+01   4.5439670000000001e+02  -1.1103700000000000e+01   5.9635700000000000e+01   7.1611000000000002e+00  -2.4303500000000000e+01  -1.5720599999999999e+01   2.2095880000000000e+02   8.4770000000000001e-01  -1.8079799999999999e+01  -8.2279999999999998e-01
   2.8169799999999999e+01  -4.1460999999999999e+01   4.7944560000000001e+02  -1.1485600000000000e+01   6.2690300000000001e+01   7.8056999999999999e+00  -2.1373699999999999e+01  -1.4497600000000000e+01   1.9614660000000001e+02   1.4931000000000001e+00  -1.6049600000000002e+01  -7.5200000000000000e-01
   3.0396100000000001e+01  -4.5462100000000000e+01   5.0363659999999999e+02  -1.1695600000000001e+01   6.5763900000000007e+01   8.3187999999999995e+00  -1.8599399999999999e+01  -1.3052300000000001e+01   1.7220509999999999e+02   2.1480999999999999e+00  -1.3817200000000000e+01  -5.9270000000000000e-01
   3.2137400000000000e+01  -4.8561700000000002e+01   5.2473940000000005e+02  -1.1686100000000000e+01   6.8352300000000000e+01   8.8493999999999993e+00  -1.5558700000000000e+01  -1.1073399999999999e+01   1.4478110000000001e+02   3.0343000000000000e+00  -1.1498300000000000e+01  -3.2290000000000002e-01
   3.3283600000000000e+01  -5.1265700000000002e+01   5.4232510000000002e+02  -1.1208700000000000e+01   7.0436199999999999e+01   9.2879000000000005e+00  -1.2118399999999999e+01  -8.6052000000000000e+00   1.1779240000000000e+02   3.8241999999999998e+00  -9.1987000000000005e+00  -1.0620000000000000e-01
   3.3856699999999996e+01  -5.2738599999999998e+01   5.5562159999999994e+02  -1.0626300000000001e+01   7.2129999999999995e+01   9.5114999999999998e+00  -9.0111000000000008e+00  -6.2705000000000002e+00   9.2719099999999997e+01   4.2481000000000000e+00  -7.0433000000000003e+00   1.0620000000000000e-01
   3.3834699999999998e+01  -5.4233499999999999e+01   5.6591560000000004e+02  -9.6620000000000008e+00   7.3471800000000002e+01   9.5905000000000005e+00  -5.9703999999999997e+00  -4.3582000000000001e+00   7.2956400000000002e+01   4.4406999999999996e+00  -5.4748999999999999e+00   2.7429999999999999e-01
   3.3548099999999998e+01  -5.5046900000000001e+01   5.7440819999999997e+02  -8.3826999999999998e+00   7.4356700000000004e+01   9.5246999999999993e+00  -3.5289999999999999e+00  -2.7795000000000001e+00   6.0245699999999999e+01   4.3636999999999997e+00  -4.3587999999999996e+00   3.6709999999999998e-01
   3.3019100000000002e+01  -5.5156799999999997e+01   5.7964099999999996e+02  -6.7786999999999997e+00   7.4813500000000005e+01   9.3800000000000008e+00  -2.2860999999999998e+00  -1.6899000000000000e+00   5.0146700000000003e+01   4.2191999999999998e+00  -3.6467999999999998e+00   3.8040000000000002e-01
   3.2556199999999997e+01  -5.6102100000000000e+01   5.8272929999999997e+02  -5.3083999999999998e+00   7.5137000000000000e+01   9.3405000000000005e+00  -1.0209999999999999e+00  -1.3119000000000001e+00   4.3268900000000002e+01   3.7568000000000001e+00  -3.2425999999999999e+00   3.7600000000000000e-01
   3.2203600000000002e+01  -5.5926200000000001e+01   5.8418759999999997e+02  -3.1316000000000002e+00   7.5336900000000000e+01   9.0774000000000008e+00  -3.3289999999999997e-01   1.0227999999999999e+00   3.7174700000000001e+01   3.3618000000000001e+00  -2.8769999999999998e+00   5.5289999999999995e-01
   3.2203600000000002e+01  -5.4651200000000003e+01   5.8598900000000003e+02  -7.9239999999999999e-01   7.5022900000000007e+01   8.6608000000000001e+00   7.3240000000000005e-01   2.4460000000000001e-01   3.1341699999999999e+01   2.8513000000000002e+00  -2.3862999999999999e+00   3.6270000000000002e-01
   3.2049300000000002e+01  -5.2167099999999998e+01   5.8418759999999997e+02   1.7566999999999999e+00   7.4547100000000000e+01   8.1213999999999995e+00   1.0653999999999999e+00  -6.6699999999999995e-02   2.2809799999999999e+01   1.9746999999999999e+00  -1.5875999999999999e+00   2.6540000000000002e-01
   3.1917000000000002e+01  -4.8891500000000001e+01   5.7792539999999997e+02   4.3441000000000001e+00   7.3481300000000005e+01   7.4549000000000003e+00   1.6202000000000001e+00   1.0450999999999999e+00   1.6715599999999998e+01   1.5220000000000000e+00  -1.0777000000000001e+00   3.0520000000000003e-01
   3.1718599999999999e+01  -4.5923699999999997e+01   5.7080529999999999e+02   6.8646000000000003e+00   7.2158600000000007e+01   6.8452999999999999e+00   1.7534000000000001e+00   1.6454000000000000e+00   1.0969600000000000e+01   8.8619999999999999e-01  -4.6189999999999998e-01   2.6979999999999998e-01
   3.1101400000000002e+01  -4.3659399999999998e+01   5.6445730000000003e+02   9.2706000000000000e+00   7.1206999999999994e+01   6.3761000000000001e+00   2.0419000000000000e+00   1.6010000000000000e+00   5.3106999999999998e+00   4.2380000000000001e-01   1.5400000000000000e-01   2.3000000000000001e-01
   3.0462199999999999e+01  -4.1900700000000001e+01   5.5785199999999998e+02   1.1456899999999999e+01   7.0264899999999997e+01   5.8630000000000004e+00   2.6412000000000000e+00   1.8455999999999999e+00   3.0470999999999999e+00   1.4449999999999999e-01   3.9450000000000002e-01   1.6370000000000001e-01
   3.0484300000000001e+01  -4.0625700000000002e+01   5.5236180000000002e+02   1.3328200000000001e+01   6.9560800000000000e+01   5.4991000000000003e+00   1.9753000000000001e+00   1.3564000000000001e+00   3.4824000000000002e+00   1.8300000000000000e-01   2.8870000000000001e-01   1.1500000000000000e-01
   3.0175699999999999e+01  -3.9394599999999997e+01   5.4815840000000003e+02   1.5352300000000000e+01   6.8571100000000001e+01   5.0518000000000001e+00   1.7090000000000001e+00   2.2239999999999999e-01   3.3083000000000000e+00   2.1190000000000001e-01   1.9239999999999999e-01   3.1000000000000000e-02
   3.0175699999999999e+01  -3.8075600000000001e+01   5.4232510000000002e+02   1.7061299999999999e+01   6.7809799999999996e+01   4.6790000000000003e+00   1.5536000000000001e+00   4.4499999999999998e-02   4.4401000000000002e+00   2.6970000000000000e-01   2.6939999999999997e-01   3.9800000000000002e-02
   3.0175699999999999e+01  -3.7503999999999998e+01   5.3880799999999999e+02   1.8722500000000000e+01   6.7334100000000007e+01   4.3151000000000002e+00   1.5536000000000001e+00  -6.6699999999999995e-02   4.2659000000000002e+00   2.4079999999999999e-01   2.9830000000000001e-01   4.4200000000000003e-02
   2.9844999999999999e+01  -3.7855699999999999e+01   5.3649180000000001e+02   2.0250100000000000e+01   6.6839200000000005e+01   4.0476000000000001e+00   1.7090000000000001e+00   4.4499999999999998e-02   4.0048000000000004e+00   2.7939999999999998e-01   1.7319999999999999e-01   4.8700000000000000e-02
   3.0087499999999999e+01  -3.7855699999999999e+01   5.3408979999999997e+02   2.1682300000000001e+01   6.6315899999999999e+01   3.7801000000000000e+00   1.5758000000000001e+00   1.1119999999999999e-01   4.9623999999999997e+00   2.5050000000000000e-01   2.7900000000000003e-01   8.4000000000000005e-02
   2.9602599999999999e+01  -3.7416100000000000e+01   5.3211680000000001e+02   2.3219400000000000e+01   6.5963800000000006e+01   3.4161000000000001e+00   1.7756000000000001e+00   3.1130000000000002e-01   3.7435999999999998e+00   2.0230000000000001e-01   2.4060000000000001e-01   3.5400000000000001e-02
   2.9360099999999999e+01  -3.6668599999999998e+01   5.3177369999999996e+02   2.4775600000000001e+01   6.5668800000000005e+01   3.0916000000000001e+00   1.6424000000000001e+00  -2.2200000000000001e-02   5.0495000000000001e+00   2.8899999999999998e-01   2.8870000000000001e-01   1.2390000000000000e-01
   2.8786999999999999e+01  -3.6009099999999997e+01   5.3117319999999995e+02   2.6179099999999998e+01   6.5564099999999996e+01   2.8022000000000000e+00   1.7312000000000001e+00   6.6699999999999995e-02   5.1365999999999996e+00   1.6380000000000000e-01   1.9239999999999999e-01   7.9600000000000004e-02
   2.8434300000000000e+01  -3.6316899999999997e+01   5.3022960000000000e+02   2.7601700000000001e+01   6.5383300000000006e+01   2.6267000000000000e+00   1.8644000000000001e+00   0.0000000000000000e+00   4.2659000000000002e+00   2.8899999999999998e-01   3.1750000000000000e-01   6.6400000000000001e-02
   2.7883299999999998e+01  -3.6272900000000000e+01   5.3005799999999999e+02   2.8833300000000001e+01   6.5059799999999996e+01   2.4293999999999998e+00   1.5980000000000001e+00  -8.8900000000000007e-02   4.2659000000000002e+00   2.4079999999999999e-01   2.5019999999999998e-01   8.8499999999999995e-02
   2.7111799999999999e+01  -3.6690600000000003e+01   5.2954330000000004e+02   2.9663900000000002e+01   6.4974100000000007e+01   2.3812000000000002e+00   1.5980000000000001e+00  -4.4499999999999998e-02   3.9177000000000000e+00   1.4449999999999999e-01   1.9239999999999999e-01   1.3299999999999999e-02
   2.7244100000000000e+01  -3.7306100000000001e+01   5.2920020000000000e+02   3.0704599999999999e+01   6.4602999999999994e+01   2.3635999999999999e+00   1.5980000000000001e+00   0.0000000000000000e+00   4.6142000000000003e+00   2.0230000000000001e-01   2.2130000000000000e-01   5.7500000000000002e-02
   2.6913399999999999e+01  -3.7152299999999997e+01   5.2928599999999994e+02   3.1687999999999999e+01   6.4612499999999997e+01   2.3153999999999999e+00   1.4871000000000001e+00  -2.2200000000000001e-02   4.5270999999999999e+00   2.2159999999999999e-01   3.0790000000000001e-01   2.2100000000000002e-02
   2.6935500000000001e+01  -3.8295400000000001e+01   5.3220259999999996e+02   3.2490000000000002e+01   6.4612499999999997e+01   2.3416999999999999e+00   1.5315000000000001e+00   2.4460000000000001e-01   3.8306000000000000e+00   1.5409999999999999e-01   2.5019999999999998e-01   9.2899999999999996e-02
   2.7442499999999999e+01  -3.9328600000000002e+01   5.3263149999999996e+02   3.3320599999999999e+01   6.4365099999999998e+01   2.4293999999999998e+00   1.6868000000000001e+00   1.7790000000000000e-01   4.1788999999999996e+00   1.9270000000000001e-01   2.6939999999999997e-01   6.6400000000000001e-02
   2.7177900000000001e+01  -4.0537700000000001e+01   5.3185950000000003e+02   3.3941200000000002e+01   6.4250900000000001e+01   2.4689000000000001e+00   1.8866000000000001e+00  -2.2200000000000001e-02   4.0048000000000004e+00   2.2159999999999999e-01   3.5599999999999998e-01   4.4200000000000003e-02
   2.7464500000000001e+01  -4.1460999999999999e+01   5.3228840000000002e+02   3.4504500000000000e+01   6.3965499999999999e+01   2.4952000000000001e+00   1.5093000000000001e+00   4.4499999999999998e-02   4.1788999999999996e+00   2.5050000000000000e-01   2.3089999999999999e-01   3.5400000000000001e-02
   2.7442499999999999e+01  -4.2802000000000000e+01   5.3117319999999995e+02   3.5134599999999999e+01   6.3632399999999997e+01   2.5697000000000001e+00   1.7090000000000001e+00   4.4499999999999998e-02   4.6142000000000003e+00   2.4079999999999999e-01   2.4060000000000001e-01   5.3100000000000001e-02
   2.8213899999999999e+01  -4.3571500000000000e+01   5.3091579999999999e+02   3.5506999999999998e+01   6.3375500000000002e+01   2.6092000000000000e+00   1.5093000000000001e+00   2.2200000000000001e-02   4.6142000000000003e+00   2.5050000000000000e-01   2.2130000000000000e-01   5.3100000000000001e-02
   2.8676800000000000e+01  -4.4450800000000001e+01   5.3151630000000000e+02   3.5955700000000000e+01   6.3109000000000002e+01   2.6661999999999999e+00   1.6868000000000001e+00   1.7790000000000000e-01   4.1788999999999996e+00   2.3119999999999999e-01   3.4639999999999999e-01   4.8700000000000000e-02
   2.9492400000000000e+01  -4.5220199999999998e+01   5.3237419999999997e+02   3.6404400000000003e+01   6.2852100000000000e+01   2.6574000000000000e+00   1.5093000000000001e+00   1.3339999999999999e-01   3.8306000000000000e+00   2.2159999999999999e-01   2.5979999999999998e-01   5.7500000000000002e-02
   2.9514399999999998e+01  -4.7308700000000002e+01   5.3228840000000002e+02   3.6728999999999999e+01   6.2709400000000002e+01   3.2100000000000000e+00   1.6646000000000001e+00  -6.6699999999999995e-02   4.6142000000000003e+00   2.6970000000000000e-01   2.0210000000000000e-01   5.7500000000000002e-02
   3.0241800000000001e+01  -4.8869500000000002e+01   5.3323199999999997e+02   3.6891300000000001e+01   6.2414400000000001e+01   2.9205999999999999e+00   1.5315000000000001e+00   6.6699999999999995e-02   4.7012999999999998e+00   2.5050000000000000e-01   3.0790000000000001e-01   7.9600000000000004e-02
   3.0859000000000002e+01  -5.2540799999999997e+01   5.3460450000000003e+02   3.6967700000000001e+01   6.2347799999999999e+01   3.0916000000000001e+00   1.6202000000000001e+00   8.8900000000000007e-02   4.6142000000000003e+00   1.5409999999999999e-01   2.6939999999999997e-01   3.9800000000000002e-02
   3.0462199999999999e+01  -5.4519300000000001e+01   5.3426139999999998e+02   3.7406900000000000e+01   6.2052799999999998e+01   3.1661000000000001e+00   1.5315000000000001e+00   0.0000000000000000e+00   4.3529999999999998e+00   1.5409999999999999e-01   2.5019999999999998e-01   7.0800000000000002e-02
   3.2027200000000001e+01  -5.5574500000000000e+01   5.3511929999999995e+02   3.7320999999999998e+01   6.1643599999999999e+01   3.4028999999999998e+00   1.4649000000000001e+00   1.7790000000000000e-01   4.2659000000000002e+00   2.7939999999999998e-01   2.3089999999999999e-01   5.7500000000000002e-02
   3.2181500000000000e+01  -5.8014699999999998e+01   5.3417560000000003e+02   3.7607399999999998e+01   6.1167800000000000e+01   3.7187000000000001e+00   1.4871000000000001e+00   2.2239999999999999e-01   5.0495000000000001e+00   1.7340000000000000e-01   2.1170000000000000e-01   2.2100000000000002e-02
   3.3349699999999999e+01  -6.1224299999999999e+01   5.3486189999999999e+02   3.7550100000000000e+01   6.0948900000000002e+01   4.0037000000000003e+00   1.4427000000000001e+00   1.3339999999999999e-01   4.6142000000000003e+00   1.7340000000000000e-01   2.7900000000000003e-01   1.0170000000000000e-01
   3.3702399999999997e+01  -6.5049400000000006e+01   5.3769280000000003e+02   3.7893799999999999e+01   6.0948900000000002e+01   4.2930999999999999e+00   1.4649000000000001e+00   2.2200000000000001e-02   4.0918000000000001e+00   2.4079999999999999e-01   1.9239999999999999e-01   4.8700000000000000e-02
   3.5333500000000001e+01  -6.8302999999999997e+01   5.4309709999999995e+02   3.8237499999999997e+01   6.1053600000000003e+01   4.5869000000000000e+00   1.6868000000000001e+00   1.1119999999999999e-01   4.7012999999999998e+00   2.1190000000000001e-01   2.9830000000000001e-01   9.7299999999999998e-02
   3.7449599999999997e+01  -7.1688500000000005e+01   5.4678579999999999e+02   3.8524000000000001e+01   6.1091700000000003e+01   5.0122999999999998e+00   1.6202000000000001e+00   3.5580000000000001e-01   4.0048000000000004e+00   1.5409999999999999e-01   2.5019999999999998e-01   4.8700000000000000e-02
   3.9389299999999999e+01  -7.5601600000000005e+01   5.5193290000000002e+02   3.8800800000000002e+01   6.1215400000000002e+01   5.4245000000000001e+00   1.5536000000000001e+00   2.4460000000000001e-01   3.8306000000000000e+00   2.4079999999999999e-01   2.7900000000000003e-01   1.0170000000000000e-01
   4.1020400000000002e+01  -7.9448700000000002e+01   5.5553579999999999e+02   3.9211399999999998e+01   6.1377099999999999e+01   5.8586999999999998e+00   1.6646000000000001e+00   4.4499999999999998e-02   3.9177000000000000e+00   2.3119999999999999e-01   2.6939999999999997e-01   3.1000000000000000e-02
   4.2254800000000003e+01  -8.3097999999999999e+01   5.5999659999999994e+02   3.9726900000000001e+01   6.1938600000000001e+01   6.2270000000000003e+00   1.5758000000000001e+00   6.6699999999999995e-02   4.3529999999999998e+00   2.3119999999999999e-01   2.5979999999999998e-01   3.5400000000000001e-02
   4.3180500000000002e+01  -8.6197599999999994e+01   5.6531510000000003e+02   4.0433500000000002e+01   6.2547600000000003e+01   6.5559000000000003e+00   1.4427000000000001e+00   1.1119999999999999e-01   4.4401000000000002e+00   2.4079999999999999e-01   2.3089999999999999e-01   3.9800000000000002e-02
   4.3467100000000002e+01  -9.0440500000000000e+01   5.6668769999999995e+02   4.0987200000000001e+01   6.3061399999999999e+01   7.0909000000000004e+00   1.5536000000000001e+00   2.2239999999999999e-01   3.7435999999999998e+00   1.9270000000000001e-01   2.4060000000000001e-01   5.3100000000000001e-02
   4.3599299999999999e+01  -9.4199700000000007e+01   5.6943280000000004e+02   4.1502800000000001e+01   6.3641900000000000e+01   7.6346999999999996e+00   1.3983000000000001e+00   1.1119999999999999e-01   4.9623999999999997e+00   1.4449999999999999e-01   2.5979999999999998e-01   4.8700000000000000e-02
   4.3202599999999997e+01  -9.8618399999999994e+01   5.7071950000000004e+02   4.1970599999999997e+01   6.4308000000000007e+01   8.1653000000000002e+00   1.4427000000000001e+00  -1.7790000000000000e-01   4.7012999999999998e+00   3.1790000000000002e-01   2.6939999999999997e-01   6.6400000000000001e-02
   4.3511200000000002e+01  -1.0211380000000000e+02   5.7294989999999996e+02   4.2619799999999998e+01   6.4993200000000002e+01   8.7529000000000003e+00   1.6646000000000001e+00  -2.2200000000000001e-02   4.4401000000000002e+00   2.5050000000000000e-01   3.0790000000000001e-01   7.5200000000000003e-02
   4.2982199999999999e+01  -1.0596090000000000e+02   5.7432240000000002e+02   4.2992199999999997e+01   6.5849599999999995e+01   9.3097999999999992e+00   1.4427000000000001e+00   4.4499999999999998e-02   4.5270999999999999e+00   2.0230000000000001e-01   2.6939999999999997e-01   5.7500000000000002e-02
   4.2276800000000001e+01  -1.0958820000000000e+02   5.7192049999999995e+02   4.3316800000000001e+01   6.6344399999999993e+01   9.8973999999999993e+00   1.5093000000000001e+00   1.3339999999999999e-01   3.9177000000000000e+00   3.0819999999999997e-01   3.4639999999999999e-01   4.4000000000000003e-03
   4.1329000000000001e+01  -1.1297369999999999e+02   5.6780290000000002e+02   4.3488599999999998e+01   6.6544200000000004e+01   1.0441200000000000e+01   1.6424000000000001e+00   1.7790000000000000e-01   5.3106999999999998e+00   2.2159999999999999e-01   2.9830000000000001e-01   7.5200000000000003e-02
   3.9830100000000002e+01  -1.1649100000000000e+02   5.6171220000000005e+02   4.3316800000000001e+01   6.6249300000000005e+01   1.1002500000000000e+01   1.5758000000000001e+00   4.4499999999999998e-02   4.7012999999999998e+00   2.3119999999999999e-01   2.6939999999999997e-01   6.6400000000000001e-02
   3.8022700000000000e+01  -1.1862340000000000e+02   5.5056029999999998e+02   4.3039900000000003e+01   6.5630700000000004e+01   1.1524400000000000e+01   1.5093000000000001e+00   1.1119999999999999e-01   3.8306000000000000e+00   2.4079999999999999e-01   2.5019999999999998e-01   3.9800000000000002e-02
   3.5884599999999999e+01  -1.1943680000000001e+02   5.3460450000000003e+02   4.2152000000000001e+01   6.4212900000000005e+01   1.1976000000000001e+01   1.5315000000000001e+00   1.7790000000000000e-01   4.0918000000000001e+00   2.4079999999999999e-01   2.7900000000000003e-01   3.9800000000000002e-02
   3.3019100000000002e+01  -1.1923900000000000e+02   5.1358749999999998e+02   4.0948999999999998e+01   6.2195500000000003e+01   1.2304900000000000e+01   1.4649000000000001e+00   4.4499999999999998e-02   4.4401000000000002e+00   2.3119999999999999e-01   2.7900000000000003e-01   7.0800000000000002e-02
   2.9558499999999999e+01  -1.1778810000000000e+02   4.8999700000000001e+02   3.9459600000000002e+01   5.9883200000000002e+01   1.2546099999999999e+01   1.5536000000000001e+00   6.6699999999999995e-02   4.0918000000000001e+00   1.8300000000000000e-01   1.9239999999999999e-01   8.8499999999999995e-02
   2.6075800000000001e+01  -1.1547980000000000e+02   4.6348980000000000e+02   3.7636000000000003e+01   5.7009399999999999e+01   1.2620699999999999e+01   1.5315000000000001e+00   1.3339999999999999e-01   4.0918000000000001e+00   3.0819999999999997e-01   2.4060000000000001e-01   4.8700000000000000e-02
   2.2879700000000000e+01  -1.1174260000000000e+02   4.3389440000000002e+02   3.5573799999999999e+01   5.3792999999999999e+01   1.2550500000000000e+01   1.3317000000000001e+00   1.5559999999999999e-01   4.8754000000000000e+00   3.3710000000000001e-01   2.8870000000000001e-01   6.1899999999999997e-02
   1.9815899999999999e+01  -1.0686220000000000e+02   4.0198280000000000e+02   3.3272900000000000e+01   5.0167499999999997e+01   1.2418900000000001e+01   1.7090000000000001e+00  -1.7790000000000000e-01   3.0470999999999999e+00   2.3119999999999999e-01   2.5019999999999998e-01   8.8499999999999995e-02
   1.6597700000000000e+01  -1.0158620000000001e+02   3.6801240000000001e+02   3.0695100000000000e+01   4.6094700000000003e+01   1.2072500000000000e+01   1.5758000000000001e+00   3.5580000000000001e-01   4.9623999999999997e+00   2.8899999999999998e-01   3.2710000000000000e-01   2.6499999999999999e-02
   1.2850600000000000e+01  -9.4573400000000007e+01   3.3052490000000000e+02   2.7754400000000000e+01   4.1603200000000001e+01   1.1572600000000000e+01   1.6646000000000001e+00   0.0000000000000000e+00   4.4401000000000002e+00   2.1190000000000001e-01   2.4060000000000001e-01   6.6400000000000001e-02
   9.0593000000000004e+00  -8.5977800000000002e+01   2.9132170000000002e+02   2.4747000000000000e+01   3.6721600000000002e+01   1.0835900000000001e+01   1.6424000000000001e+00  -2.0010000000000000e-01   4.3529999999999998e+00   2.9859999999999998e-01   2.9830000000000001e-01   6.1899999999999997e-02
   5.1578999999999997e+00  -7.6195099999999996e+01   2.4800090000000000e+02   2.1338600000000000e+01   3.1316600000000001e+01   9.8623999999999992e+00   1.3317000000000001e+00   5.1139999999999997e-01   4.7012999999999998e+00   2.1190000000000001e-01   3.3679999999999999e-01   4.8700000000000000e-02
   6.8330000000000002e-01  -6.3752400000000002e+01   2.0227820000000000e+02   1.7758299999999998e+01   2.5483400000000000e+01   8.4765999999999995e+00   1.7090000000000001e+00   2.0010000000000000e-01   3.9177000000000000e+00   2.5050000000000000e-01   2.8870000000000001e-01   6.6400000000000001e-02
  -3.3944999999999999e+00  -4.9573000000000000e+01   1.5604069999999999e+02   1.4187500000000000e+01   1.9555000000000000e+01   6.8190000000000000e+00   1.5980000000000001e+00   1.3339999999999999e-01   4.2659000000000002e+00   1.5409999999999999e-01   2.4060000000000001e-01   2.6499999999999999e-02
  -5.5766999999999998e+00  -3.4448300000000003e+01   1.1443559999999999e+02   1.0845900000000000e+01   1.4264200000000001e+01   4.8193999999999999e+00   1.4871000000000001e+00   6.6699999999999995e-02   4.6142000000000003e+00   2.4079999999999999e-01   2.4060000000000001e-01   7.5200000000000003e-02
  -7.0313999999999997e+00  -1.9785200000000000e+01   8.4153899999999993e+01   8.4877000000000002e+00   1.0248600000000000e+01   2.9380999999999999e+00   1.5315000000000001e+00   0.0000000000000000e+00   4.0048000000000004e+00   1.2520000000000001e-01   2.5019999999999998e-01   4.4200000000000003e-02
  -5.5326000000000004e+00  -1.3805700000000000e+01   5.7131999999999998e+01   5.7858000000000001e+00   6.8513999999999999e+00   1.9470000000000001e+00   1.6646000000000001e+00   4.4469999999999998e-01   4.5270999999999999e+00   2.3119999999999999e-01   2.8870000000000001e-01   7.0800000000000002e-02
  -5.4002999999999997e+00  -6.4851999999999999e+00   3.6629700000000000e+01   3.9716999999999998e+00   4.4344000000000001e+00   1.2454000000000001e+00   1.3761000000000001e+00   1.5559999999999999e-01   3.9177000000000000e+00   1.4449999999999999e-01   2.5019999999999998e-01   7.9600000000000004e-02
  -4.9814999999999996e+00  -3.9350999999999998e+00   2.1102799999999998e+01   2.4346000000000001e+00   2.3980000000000001e+00   7.8059999999999996e-01   1.7534000000000001e+00   1.3339999999999999e-01   4.0048000000000004e+00   3.2750000000000001e-01   2.3089999999999999e-01   7.5200000000000003e-02
  -4.1660000000000004e+00  -1.7146999999999999e+00   1.2181300000000000e+01   1.2221000000000000e+00   1.2371000000000001e+00   4.5169999999999999e-01   1.5536000000000001e+00   1.1119999999999999e-01   4.3529999999999998e+00   2.9859999999999998e-01   1.7319999999999999e-01   6.6400000000000001e-02
  -2.4687000000000001e+00  -3.2979999999999998e-01   6.4337999999999997e+00   6.3970000000000005e-01   3.0449999999999999e-01   1.4910000000000001e-01   1.5315000000000001e+00   2.2239999999999999e-01   4.6142000000000003e+00   2.2159999999999999e-01   2.6939999999999997e-01   2.2100000000000002e-02
  -1.5870000000000000e+00  -1.0990000000000000e-01   2.7450999999999999e+00   1.9089999999999999e-01  -1.4269999999999999e-01   1.7500000000000002e-02   1.6202000000000001e+00   3.7800000000000000e-01   4.4401000000000002e+00   1.9270000000000001e-01   2.4060000000000001e-01   6.6400000000000001e-02
  -1.0580000000000001e+00   2.1999999999999999e-02   2.3161999999999998e+00   1.7190000000000000e-01  -1.9000000000000000e-02  -7.8899999999999998e-02   1.4427000000000001e+00   1.7790000000000000e-01   4.5270999999999999e+00   2.2159999999999999e-01   3.2710000000000000e-01   2.6499999999999999e-02
  -1.3666000000000000e+00  -1.3189999999999999e-01   2.9165999999999999e+00   1.4319999999999999e-01  -1.3320000000000001e-01  -7.0199999999999999e-02   1.4427000000000001e+00   2.0010000000000000e-01   4.3529999999999998e+00   2.3119999999999999e-01   2.3089999999999999e-01   4.4200000000000003e-02
  -1.2784000000000000e+00  -1.5390000000000001e-01   2.4018999999999999e+00   1.2410000000000000e-01  -1.6180000000000000e-01  -6.1400000000000003e-02   1.5315000000000001e+00   1.5559999999999999e-01   4.0048000000000004e+00   2.8899999999999998e-01   2.5019999999999998e-01   4.8700000000000000e-02
  -1.1902999999999999e+00  -2.1999999999999999e-02   1.8872000000000000e+00   1.4319999999999999e-01  -1.8079999999999999e-01  -4.4000000000000003e-03   1.5536000000000001e+00   8.8900000000000007e-02   3.3953000000000002e+00   2.4079999999999999e-01   2.5019999999999998e-01   9.2899999999999996e-02
  -1.1902999999999999e+00  -1.7590000000000000e-01   2.9165999999999999e+00   9.5500000000000002e-02  -1.4269999999999999e-01  -7.4499999999999997e-02   1.5315000000000001e+00   2.6679999999999998e-01   4.0048000000000004e+00   3.4680000000000000e-01   2.8870000000000001e-01   5.3100000000000001e-02
  -1.4327000000000001e+00  -6.6000000000000003e-02   2.2303999999999999e+00   1.4319999999999999e-01  -1.9980000000000001e-01  -5.2600000000000001e-02   1.3983000000000001e+00   6.6699999999999995e-02   4.4401000000000002e+00   2.0230000000000001e-01   2.8870000000000001e-01   6.1899999999999997e-02
  -1.4548000000000001e+00  -8.7900000000000006e-02   3.5171000000000001e+00   1.1459999999999999e-01  -1.3320000000000001e-01  -5.2600000000000001e-02   1.6424000000000001e+00   1.1119999999999999e-01   4.0048000000000004e+00   1.8300000000000000e-01   2.2130000000000000e-01  -8.8000000000000005e-03
  -1.2564000000000000e+00  -2.1999999999999999e-02   2.5735000000000001e+00   1.6230000000000000e-01  -2.1890000000000001e-01  -4.4000000000000003e-03   1.3539000000000001e+00   2.2200000000000001e-02   4.3529999999999998e+00   3.1790000000000002e-01   2.7900000000000003e-01   4.8700000000000000e-02
  -1.2784000000000000e+00  -1.0990000000000000e-01   2.2303999999999999e+00   1.0500000000000000e-01  -1.4269999999999999e-01  -4.3900000000000002e-02   1.6424000000000001e+00   6.6699999999999995e-02   3.6564999999999999e+00   2.6010000000000000e-01   2.9830000000000001e-01   4.4200000000000003e-02
  -1.3446000000000000e+00  -1.7590000000000000e-01   2.4876999999999998e+00   1.5279999999999999e-01  -2.8549999999999998e-01   1.7500000000000002e-02   1.5093000000000001e+00   2.0010000000000000e-01   4.6142000000000003e+00   2.1190000000000001e-01   1.8279999999999999e-01   7.0800000000000002e-02
  -1.3887000000000000e+00  -8.7900000000000006e-02   3.3456000000000001e+00   1.2410000000000000e-01  -1.3320000000000001e-01  -9.6500000000000002e-02   1.6868000000000001e+00   3.5580000000000001e-01   4.0048000000000004e+00   2.6970000000000000e-01   3.2710000000000000e-01   8.4000000000000005e-02
  -1.3225000000000000e+00   0.0000000000000000e+00   2.7450999999999999e+00   1.3370000000000001e-01  -9.5200000000000007e-02  -6.5799999999999997e-02   1.6202000000000001e+00   4.4499999999999998e-02   4.7012999999999998e+00   1.7340000000000000e-01   1.9239999999999999e-01   8.4000000000000005e-02
  -1.2784000000000000e+00  -4.3999999999999997e-02   2.8309000000000002e+00   1.3370000000000001e-01  -2.0930000000000001e-01   1.3200000000000000e-02   1.5980000000000001e+00   8.8900000000000007e-02   3.6564999999999999e+00   2.0230000000000001e-01   2.5019999999999998e-01   1.0620000000000000e-01
  -1.3666000000000000e+00  -1.7590000000000000e-01   2.5735000000000001e+00   1.6230000000000000e-01  -1.9030000000000000e-01  -6.1400000000000003e-02   1.5315000000000001e+00  -6.6699999999999995e-02   3.6564999999999999e+00   2.4079999999999999e-01   2.3089999999999999e-01   4.8700000000000000e-02
  -1.3005000000000000e+00  -2.1980000000000000e-01   2.1446000000000001e+00   1.3370000000000001e-01  -2.5690000000000002e-01  -7.4499999999999997e-02   1.4205000000000001e+00   3.5580000000000001e-01   3.6564999999999999e+00   2.4079999999999999e-01   3.2710000000000000e-01   3.9800000000000002e-02
  -1.3666000000000000e+00  -1.9789999999999999e-01   2.7450999999999999e+00   9.5500000000000002e-02  -2.0930000000000001e-01  -5.2600000000000001e-02   1.7312000000000001e+00   1.5559999999999999e-01   4.8754000000000000e+00   2.6970000000000000e-01   2.4060000000000001e-01   1.3299999999999999e-02
  -1.2784000000000000e+00   1.3189999999999999e-01   2.4018999999999999e+00   2.0050000000000001e-01  -1.9980000000000001e-01  -9.6500000000000002e-02   1.6202000000000001e+00   1.1119999999999999e-01   4.5270999999999999e+00   2.6970000000000000e-01   2.4060000000000001e-01   6.6400000000000001e-02
  -1.1681999999999999e+00  -1.3189999999999999e-01   2.7450999999999999e+00   1.0500000000000000e-01  -1.8079999999999999e-01  -3.0700000000000002e-02   1.6424000000000001e+00   2.2239999999999999e-01   3.7435999999999998e+00   2.5050000000000000e-01   1.8279999999999999e-01   8.4000000000000005e-02
  -1.5870000000000000e+00  -1.0990000000000000e-01   2.3161999999999998e+00   4.7699999999999999e-02  -1.9030000000000000e-01  -2.6300000000000000e-02   1.6868000000000001e+00   1.7790000000000000e-01   3.7435999999999998e+00   3.4680000000000000e-01   1.9239999999999999e-01   4.4200000000000003e-02
  -1.3446000000000000e+00   0.0000000000000000e+00   2.6593000000000000e+00   1.5279999999999999e-01  -2.2839999999999999e-01  -2.6300000000000000e-02   1.7090000000000001e+00   2.2239999999999999e-01   4.2659000000000002e+00   3.4680000000000000e-01   2.4060000000000001e-01   4.8700000000000000e-02
  -1.2784000000000000e+00   2.1999999999999999e-02   1.9730000000000001e+00   1.3370000000000001e-01  -6.6600000000000006e-02  -4.8200000000000000e-02   1.5758000000000001e+00   8.8900000000000007e-02   3.5695000000000001e+00   2.5050000000000000e-01   2.8870000000000001e-01   3.9800000000000002e-02
  -1.2343999999999999e+00   1.0990000000000000e-01   2.4876999999999998e+00   1.8140000000000001e-01  -1.2370000000000000e-01  -8.3299999999999999e-02   1.6646000000000001e+00   2.2200000000000001e-02   4.3529999999999998e+00   2.3119999999999999e-01   3.0790000000000001e-01   1.7700000000000000e-02
  -1.4988999999999999e+00  -1.0990000000000000e-01   1.9730000000000001e+00   6.6799999999999998e-02  -2.3790000000000000e-01  -2.6300000000000000e-02   1.5315000000000001e+00   0.0000000000000000e+00   3.3083000000000000e+00   1.9270000000000001e-01   3.4639999999999999e-01   2.6499999999999999e-02
  -1.2343999999999999e+00  -3.0780000000000002e-01   2.7450999999999999e+00   1.5279999999999999e-01  -2.9499999999999998e-01  -3.9500000000000000e-02   1.6424000000000001e+00   2.2239999999999999e-01   4.0048000000000004e+00   2.9859999999999998e-01   2.5979999999999998e-01   7.5200000000000003e-02
  -1.5649999999999999e+00  -1.9789999999999999e-01   2.9165999999999999e+00   1.5279999999999999e-01  -1.9030000000000000e-01  -5.2600000000000001e-02   1.5758000000000001e+00   2.6679999999999998e-01   3.7435999999999998e+00   1.8300000000000000e-01   1.8279999999999999e-01   1.3299999999999999e-02
  -1.4107000000000001e+00   0.0000000000000000e+00   3.1739999999999999e+00   6.6799999999999998e-02  -1.8079999999999999e-01  -3.9500000000000000e-02   1.4649000000000001e+00   3.1130000000000002e-01   4.1788999999999996e+00   1.8300000000000000e-01   2.5979999999999998e-01   5.3100000000000001e-02
  -1.3225000000000000e+00  -1.3189999999999999e-01   2.4018999999999999e+00   2.7689999999999998e-01  -1.7130000000000001e-01  -3.5099999999999999e-02   1.6868000000000001e+00   1.7790000000000000e-01   4.7012999999999998e+00   1.9270000000000001e-01   2.9830000000000001e-01   0.0000000000000000e+00
  -1.0139000000000000e+00  -1.0990000000000000e-01   2.1446000000000001e+00   8.5900000000000004e-02  -1.9030000000000000e-01  -4.8200000000000000e-02   1.3539000000000001e+00   2.8910000000000002e-01   4.2659000000000002e+00   2.6970000000000000e-01   1.9239999999999999e-01   4.4200000000000003e-02
  -1.2564000000000000e+00  -1.7590000000000000e-01   2.3161999999999998e+00   1.6230000000000000e-01  -2.3790000000000000e-01  -1.3200000000000000e-02   1.5536000000000001e+00   6.6699999999999995e-02   3.9177000000000000e+00   2.5050000000000000e-01   2.2130000000000000e-01   3.1000000000000000e-02
  -1.2784000000000000e+00  -4.3999999999999997e-02   2.5735000000000001e+00   1.0500000000000000e-01  -2.1890000000000001e-01  -2.1899999999999999e-02   1.5758000000000001e+00   6.6699999999999995e-02   5.2236000000000002e+00   2.2159999999999999e-01   2.1170000000000000e-01   7.0800000000000002e-02
  -1.2122999999999999e+00  -2.1999999999999999e-02   2.7450999999999999e+00   7.6399999999999996e-02  -2.0930000000000001e-01  -5.7000000000000002e-02   1.6424000000000001e+00   2.2239999999999999e-01   4.3529999999999998e+00   2.8899999999999998e-01   2.4060000000000001e-01   7.0800000000000002e-02
  -1.4107000000000001e+00  -2.1999999999999999e-02   2.3161999999999998e+00   1.5279999999999999e-01  -3.6159999999999998e-01  -1.7500000000000002e-02   1.5536000000000001e+00   2.0010000000000000e-01   3.6564999999999999e+00   2.7939999999999998e-01   3.2710000000000000e-01   7.0800000000000002e-02
  -1.0801000000000001e+00   2.1980000000000000e-01   2.2303999999999999e+00   1.0500000000000000e-01  -1.9030000000000000e-01  -2.1899999999999999e-02   1.5980000000000001e+00   1.3339999999999999e-01   3.7435999999999998e+00   2.7939999999999998e-01   2.5019999999999998e-01   5.3100000000000001e-02
  -1.1021000000000001e+00  -2.6379999999999998e-01   2.9165999999999999e+00   6.6799999999999998e-02  -1.8079999999999999e-01  -3.0700000000000002e-02   1.6202000000000001e+00   1.3339999999999999e-01   4.2659000000000002e+00   1.6380000000000000e-01   2.1170000000000000e-01   9.7299999999999998e-02
  -1.4107000000000001e+00  -1.3189999999999999e-01   2.4018999999999999e+00   7.6399999999999996e-02  -3.1400000000000000e-01  -4.3900000000000002e-02   1.4427000000000001e+00   1.5559999999999999e-01   4.6142000000000003e+00   3.0819999999999997e-01   2.2130000000000000e-01   5.7500000000000002e-02
  -1.2784000000000000e+00  -2.1999999999999999e-02   2.3161999999999998e+00   2.0999999999999999e-01  -1.9980000000000001e-01  -4.8200000000000000e-02   1.6868000000000001e+00   3.7800000000000000e-01   3.7435999999999998e+00   2.3119999999999999e-01   3.1750000000000000e-01   7.5200000000000003e-02
  -1.2564000000000000e+00  -4.3999999999999997e-02   2.3161999999999998e+00   2.1959999999999999e-01  -2.8549999999999998e-01   1.3200000000000000e-02   1.4649000000000001e+00   0.0000000000000000e+00   4.2659000000000002e+00   2.1190000000000001e-01   3.3679999999999999e-01   8.8499999999999995e-02
  -1.2784000000000000e+00  -2.1999999999999999e-02   2.2303999999999999e+00   7.6399999999999996e-02  -2.6640000000000003e-01  -8.7700000000000000e-02   1.4871000000000001e+00   2.2239999999999999e-01   4.2659000000000002e+00   2.7939999999999998e-01   1.2509999999999999e-01   7.9600000000000004e-02
  -1.3887000000000000e+00  -4.3999999999999997e-02   3.0024000000000002e+00   1.7190000000000000e-01  -3.1400000000000000e-01  -8.8000000000000005e-03   1.5758000000000001e+00   3.1130000000000002e-01   4.0918000000000001e+00   2.0230000000000001e-01   2.9830000000000001e-01   3.5400000000000001e-02
  -1.2564000000000000e+00  -1.9789999999999999e-01   3.1739999999999999e+00   9.5500000000000002e-02  -1.9030000000000000e-01  -5.2600000000000001e-02   1.6202000000000001e+00   2.0010000000000000e-01   4.3529999999999998e+00   2.6010000000000000e-01   2.4060000000000001e-01   5.7500000000000002e-02
  -1.2343999999999999e+00  -1.5390000000000001e-01   2.4876999999999998e+00   1.1459999999999999e-01  -2.9499999999999998e-01  -4.3900000000000002e-02   1.4205000000000001e+00   8.8900000000000007e-02   4.7012999999999998e+00   1.4449999999999999e-01   2.5019999999999998e-01   7.9600000000000004e-02
  -1.1241000000000001e+00  -6.6000000000000003e-02   2.5735000000000001e+00   5.7299999999999997e-02  -3.0449999999999999e-01   8.8000000000000005e-03   1.4871000000000001e+00   1.7790000000000000e-01   3.8306000000000000e+00   2.9859999999999998e-01   3.5599999999999998e-01   2.2100000000000002e-02
  -1.3225000000000000e+00  -2.4179999999999999e-01   3.0024000000000002e+00   1.1459999999999999e-01  -1.3320000000000001e-01  -5.2600000000000001e-02   1.4871000000000001e+00   6.6699999999999995e-02   4.5270999999999999e+00   2.8899999999999998e-01   2.1170000000000000e-01   7.0800000000000002e-02
  -1.2784000000000000e+00  -2.1999999999999999e-02   1.8015000000000001e+00   2.0999999999999999e-01  -2.2839999999999999e-01  -5.7000000000000002e-02   1.7312000000000001e+00   6.6699999999999995e-02   4.7012999999999998e+00   2.9859999999999998e-01   1.8279999999999999e-01   6.6400000000000001e-02
  -1.4107000000000001e+00  -6.6000000000000003e-02   2.4018999999999999e+00   1.7190000000000000e-01  -2.5690000000000002e-01  -2.1899999999999999e-02   1.5315000000000001e+00   2.2239999999999999e-01   4.5270999999999999e+00   2.6010000000000000e-01   2.7900000000000003e-01   6.1899999999999997e-02
  -1.2784000000000000e+00  -3.2979999999999998e-01   2.3161999999999998e+00   1.6230000000000000e-01  -2.3790000000000000e-01  -4.4000000000000003e-03   1.7534000000000001e+00   5.3369999999999995e-01   4.0918000000000001e+00   2.6970000000000000e-01   2.9830000000000001e-01   3.5400000000000001e-02
  -1.4988999999999999e+00  -8.1340000000000001e-01   3.1739999999999999e+00   1.0500000000000000e-01  -1.9030000000000000e-01   1.5790000000000001e-01   1.5093000000000001e+00   2.2239999999999999e-01   4.1788999999999996e+00   3.1790000000000002e-01   2.8870000000000001e-01   7.0800000000000002e-02
  -1.2343999999999999e+00  -1.8466000000000000e+00   1.8872000000000000e+00   0.0000000000000000e+00  -2.2839999999999999e-01   2.9380000000000001e-01   1.6646000000000001e+00   2.2239999999999999e-01   5.2236000000000002e+00   2.4079999999999999e-01   2.5019999999999998e-01   6.6400000000000001e-02
  -9.4779999999999998e-01  -2.3742000000000001e+00   2.0588000000000002e+00   0.0000000000000000e+00  -3.6159999999999998e-01   4.5610000000000001e-01   1.5315000000000001e+00   2.4460000000000001e-01   4.2659000000000002e+00   1.6380000000000000e-01   2.8870000000000001e-01   6.6400000000000001e-02
  -1.0360000000000000e+00  -3.0118000000000000e+00   2.5735000000000001e+00  -3.8199999999999998e-02  -2.9499999999999998e-01   5.9640000000000004e-01   1.6424000000000001e+00   1.3339999999999999e-01   4.3529999999999998e+00   2.2159999999999999e-01   2.3089999999999999e-01   6.1899999999999997e-02
  -9.0369999999999995e-01  -3.8250999999999999e+00   1.9730000000000001e+00  -9.4999999999999998e-03  -2.1890000000000001e-01   7.4990000000000001e-01   1.5536000000000001e+00   8.8900000000000007e-02   4.7882999999999996e+00   2.8899999999999998e-01   3.8490000000000002e-01   3.5400000000000001e-02
  -8.3760000000000001e-01  -4.1109000000000000e+00   2.9165999999999999e+00  -9.5500000000000002e-02  -1.9980000000000001e-01   7.0599999999999996e-01   1.5093000000000001e+00   1.5559999999999999e-01   4.5270999999999999e+00   2.6970000000000000e-01   1.9239999999999999e-01   7.5200000000000003e-02
  -1.3005000000000000e+00  -4.1109000000000000e+00   1.3725000000000001e+00  -1.0500000000000000e-01  -3.4260000000000002e-01   8.2440000000000002e-01   1.6424000000000001e+00   2.2239999999999999e-01   3.6564999999999999e+00   1.8300000000000000e-01   2.7900000000000003e-01   8.4000000000000005e-02
  -1.0139000000000000e+00  -4.4847000000000001e+00   1.7157000000000000e+00  -1.5279999999999999e-01  -4.1870000000000002e-01   8.6390000000000000e-01   1.6646000000000001e+00   2.6679999999999998e-01   4.5270999999999999e+00   2.0230000000000001e-01   2.9830000000000001e-01   6.6400000000000001e-02
  -1.1681999999999999e+00  -4.3967000000000001e+00   1.8015000000000001e+00  -5.7299999999999997e-02  -3.5210000000000002e-01   8.5509999999999997e-01   1.5536000000000001e+00   2.0010000000000000e-01   4.4401000000000002e+00   2.4079999999999999e-01   2.7900000000000003e-01   6.1899999999999997e-02
  -7.2740000000000005e-01  -4.3308000000000000e+00   2.3161999999999998e+00  -6.6799999999999998e-02  -3.8059999999999999e-01   8.3320000000000005e-01   1.4205000000000001e+00   4.4499999999999998e-02   3.9177000000000000e+00   1.9270000000000001e-01   2.6939999999999997e-01   3.5400000000000001e-02
  -1.1021000000000001e+00  -4.6604999999999999e+00   2.0588000000000002e+00  -8.5900000000000004e-02  -2.7600000000000002e-01   8.3760000000000001e-01   1.7756000000000001e+00   2.2239999999999999e-01   4.1788999999999996e+00   2.6970000000000000e-01   3.2710000000000000e-01   5.3100000000000001e-02
  -9.2579999999999996e-01  -4.3746999999999998e+00   2.5735000000000001e+00  -8.5900000000000004e-02  -3.9010000000000000e-01   8.6829999999999996e-01   1.6646000000000001e+00   8.8900000000000007e-02   4.4401000000000002e+00   2.7939999999999998e-01   2.7900000000000003e-01   5.3100000000000001e-02
  -1.0580000000000001e+00  -4.1768999999999998e+00   2.5735000000000001e+00  -1.0500000000000000e-01  -4.1870000000000002e-01   7.9810000000000003e-01   1.5758000000000001e+00   1.5559999999999999e-01   4.0048000000000004e+00   2.8899999999999998e-01   2.5979999999999998e-01   6.6400000000000001e-02
  -1.1462000000000001e+00  -3.7812000000000001e+00   2.0588000000000002e+00  -1.4319999999999999e-01  -3.4260000000000002e-01   7.8500000000000003e-01   1.5093000000000001e+00   6.6699999999999995e-02   4.0048000000000004e+00   3.2750000000000001e-01   1.7319999999999999e-01   9.7299999999999998e-02
  -1.2343999999999999e+00  -3.6493000000000002e+00   1.4582999999999999e+00  -5.7299999999999997e-02  -3.3310000000000001e-01   7.1479999999999999e-01   1.6424000000000001e+00  -8.8900000000000007e-02   4.0048000000000004e+00   1.7340000000000000e-01   3.0790000000000001e-01   4.4200000000000003e-02
  -1.4548000000000001e+00  -2.5941000000000001e+00   2.9165999999999999e+00   1.0500000000000000e-01  -2.5690000000000002e-01   5.6130000000000002e-01   1.6868000000000001e+00   1.7790000000000000e-01   4.1788999999999996e+00   2.0230000000000001e-01   2.2130000000000000e-01   4.8700000000000000e-02
  -1.4107000000000001e+00  -1.2531000000000001e+00   3.0024000000000002e+00   7.6399999999999996e-02  -2.4740000000000001e-01   2.7189999999999998e-01   1.5093000000000001e+00   3.1130000000000002e-01   4.2659000000000002e+00   2.6970000000000000e-01   2.5019999999999998e-01   5.7500000000000002e-02
  -1.3005000000000000e+00  -4.1770000000000002e-01   2.2303999999999999e+00   9.5500000000000002e-02  -1.8079999999999999e-01  -4.4000000000000003e-03   1.5536000000000001e+00   2.2200000000000001e-02   3.8306000000000000e+00   2.6970000000000000e-01   2.5019999999999998e-01   3.5400000000000001e-02
  -1.3446000000000000e+00  -2.4179999999999999e-01   2.8309000000000002e+00   5.7299999999999997e-02  -2.0930000000000001e-01  -1.3200000000000000e-02   1.5980000000000001e+00   1.3339999999999999e-01   3.8306000000000000e+00   2.1190000000000001e-01   2.6939999999999997e-01   3.5400000000000001e-02
  -1.3666000000000000e+00  -3.9570000000000000e-01   2.4018999999999999e+00   1.4319999999999999e-01  -1.9980000000000001e-01  -4.3900000000000002e-02   1.4871000000000001e+00   0.0000000000000000e+00   3.5695000000000001e+00   2.2159999999999999e-01   2.5019999999999998e-01   4.8700000000000000e-02
  -1.1902999999999999e+00  -1.3189999999999999e-01   2.4018999999999999e+00   9.5500000000000002e-02  -1.8079999999999999e-01  -2.6300000000000000e-02   1.4205000000000001e+00  -2.2200000000000001e-02   4.3529999999999998e+00   1.8300000000000000e-01   2.5019999999999998e-01   5.3100000000000001e-02
  -1.1681999999999999e+00  -3.2979999999999998e-01   1.6298999999999999e+00   1.9089999999999999e-01  -3.4260000000000002e-01   4.4000000000000003e-03   1.5093000000000001e+00   1.1119999999999999e-01   4.2659000000000002e+00   2.3119999999999999e-01   2.4060000000000001e-01   6.1899999999999997e-02
  -1.2564000000000000e+00  -2.6379999999999998e-01   2.9165999999999999e+00   7.6399999999999996e-02  -2.1890000000000001e-01  -2.6300000000000000e-02   1.4427000000000001e+00   2.4460000000000001e-01   4.8754000000000000e+00   2.6010000000000000e-01   1.9239999999999999e-01   5.3100000000000001e-02
  -1.2343999999999999e+00  -2.6379999999999998e-01   2.3161999999999998e+00   4.7699999999999999e-02  -2.7600000000000002e-01   4.8200000000000000e-02   1.4871000000000001e+00   1.3339999999999999e-01   4.3529999999999998e+00   2.1190000000000001e-01   2.7900000000000003e-01   7.0800000000000002e-02
  -1.2784000000000000e+00  -4.1770000000000002e-01   2.1446000000000001e+00   2.1959999999999999e-01  -3.1400000000000000e-01   3.5099999999999999e-02   1.6424000000000001e+00   1.1119999999999999e-01   3.3953000000000002e+00   1.8300000000000000e-01   2.5979999999999998e-01   1.7700000000000000e-02
  -1.1241000000000001e+00  -5.4959999999999998e-01   2.4018999999999999e+00   2.0999999999999999e-01  -3.7109999999999999e-01   5.7000000000000002e-02   1.6646000000000001e+00   0.0000000000000000e+00   4.6142000000000003e+00   2.2159999999999999e-01   1.9239999999999999e-01   5.7500000000000002e-02
  -1.2343999999999999e+00  -5.9360000000000002e-01   2.5735000000000001e+00   1.2410000000000000e-01  -2.2839999999999999e-01   5.7000000000000002e-02   1.5758000000000001e+00   4.2249999999999999e-01   4.4401000000000002e+00   2.6010000000000000e-01   1.9239999999999999e-01   5.3100000000000001e-02
  -1.2122999999999999e+00  -6.1550000000000005e-01   2.3161999999999998e+00   1.9089999999999999e-01  -1.9980000000000001e-01   5.2600000000000001e-02   1.5536000000000001e+00   1.7790000000000000e-01   4.7882999999999996e+00   2.1190000000000001e-01   2.5019999999999998e-01   3.5400000000000001e-02
  -1.1462000000000001e+00  -4.6170000000000000e-01   2.4018999999999999e+00   5.7299999999999997e-02  -2.5690000000000002e-01   7.8899999999999998e-02   1.6424000000000001e+00   3.7800000000000000e-01   3.8306000000000000e+00   4.1420000000000001e-01   1.9239999999999999e-01   7.0800000000000002e-02
  -1.0801000000000001e+00  -4.3969999999999998e-01   2.8309000000000002e+00   1.9089999999999999e-01  -1.9030000000000000e-01   5.7000000000000002e-02   1.6202000000000001e+00   6.6699999999999995e-02   4.0048000000000004e+00   1.8300000000000000e-01   1.3469999999999999e-01   6.1899999999999997e-02
  -1.3005000000000000e+00  -5.7160000000000000e-01   2.1446000000000001e+00   1.4319999999999999e-01  -2.4740000000000001e-01   8.3299999999999999e-02   1.4649000000000001e+00   6.6699999999999995e-02   4.4401000000000002e+00   2.1190000000000001e-01   2.9830000000000001e-01   4.4200000000000003e-02
  -1.3225000000000000e+00  -4.1770000000000002e-01   2.2303999999999999e+00   8.5900000000000004e-02  -1.9030000000000000e-01   7.0199999999999999e-02   1.4649000000000001e+00   3.5580000000000001e-01   4.5270999999999999e+00   2.0230000000000001e-01   1.9239999999999999e-01   5.7500000000000002e-02
  -1.2122999999999999e+00  -5.0560000000000005e-01   2.2303999999999999e+00   1.5279999999999999e-01  -1.7130000000000001e-01   1.0090000000000000e-01   1.4205000000000001e+00   2.4460000000000001e-01   4.5270999999999999e+00   2.5050000000000000e-01   1.4430000000000001e-01   8.4000000000000005e-02
  -1.2784000000000000e+00  -5.4959999999999998e-01   2.5735000000000001e+00   4.7699999999999999e-02  -1.5229999999999999e-01   4.3900000000000002e-02   1.6202000000000001e+00   2.4460000000000001e-01   4.1788999999999996e+00   2.1190000000000001e-01   2.2130000000000000e-01   7.0800000000000002e-02
  -1.1462000000000001e+00  -3.9570000000000000e-01   1.6298999999999999e+00   1.7190000000000000e-01  -2.8549999999999998e-01   2.6300000000000000e-02   1.5536000000000001e+00   2.4460000000000001e-01   4.0048000000000004e+00   2.3119999999999999e-01   2.5979999999999998e-01   3.5400000000000001e-02
  -1.2564000000000000e+00  -4.8359999999999997e-01   2.5735000000000001e+00   2.2910000000000000e-01  -2.8549999999999998e-01   2.1899999999999999e-02   1.5536000000000001e+00   1.1119999999999999e-01   4.5270999999999999e+00   2.8899999999999998e-01   2.9830000000000001e-01   5.7500000000000002e-02
  -1.4548000000000001e+00  -5.9360000000000002e-01   2.8309000000000002e+00   1.6230000000000000e-01  -2.2839999999999999e-01   4.8200000000000000e-02   1.5093000000000001e+00   2.0010000000000000e-01   4.4401000000000002e+00   2.6010000000000000e-01   1.9239999999999999e-01   4.8700000000000000e-02
  -1.3887000000000000e+00  -4.1770000000000002e-01   1.8872000000000000e+00   8.5900000000000004e-02  -2.0930000000000001e-01   7.8899999999999998e-02   1.7090000000000001e+00   1.7790000000000000e-01   3.3083000000000000e+00   2.1190000000000001e-01   2.7900000000000003e-01   3.9800000000000002e-02
  -1.2122999999999999e+00  -5.0560000000000005e-01   2.3161999999999998e+00   8.5900000000000004e-02  -2.2839999999999999e-01   7.8899999999999998e-02   1.6202000000000001e+00   3.1130000000000002e-01   4.0048000000000004e+00   2.8899999999999998e-01   2.3089999999999999e-01   8.8499999999999995e-02
  -1.4107000000000001e+00  -3.7369999999999998e-01   2.4876999999999998e+00   1.2410000000000000e-01  -1.2370000000000000e-01   9.2100000000000001e-02   1.4205000000000001e+00   1.1119999999999999e-01   3.9177000000000000e+00   2.3119999999999999e-01   3.2710000000000000e-01   3.1000000000000000e-02
  -1.2343999999999999e+00  -1.5390000000000001e-01   1.9730000000000001e+00   1.0500000000000000e-01  -2.0930000000000001e-01   5.7000000000000002e-02   1.5758000000000001e+00   3.7800000000000000e-01   4.4401000000000002e+00   2.8899999999999998e-01   2.5979999999999998e-01   3.1000000000000000e-02
  -1.1902999999999999e+00  -4.1770000000000002e-01   2.0588000000000002e+00   7.6399999999999996e-02  -2.6640000000000003e-01   5.2600000000000001e-02   1.4205000000000001e+00   2.8910000000000002e-01   4.0048000000000004e+00   2.2159999999999999e-01   3.1750000000000000e-01   5.7500000000000002e-02
  -1.3225000000000000e+00  -5.7160000000000000e-01   2.6593000000000000e+00   1.9099999999999999e-02  -1.9980000000000001e-01   2.6300000000000000e-02   1.5980000000000001e+00   6.6699999999999995e-02   3.9177000000000000e+00   2.9859999999999998e-01   1.5400000000000000e-01   6.1899999999999997e-02
  -1.3225000000000000e+00  -5.0560000000000005e-01   1.8015000000000001e+00   1.3370000000000001e-01  -2.3790000000000000e-01   3.0700000000000002e-02   1.3983000000000001e+00   2.4460000000000001e-01   4.1788999999999996e+00   2.3119999999999999e-01   2.5019999999999998e-01   5.7500000000000002e-02
  -1.1902999999999999e+00  -5.9360000000000002e-01   2.5735000000000001e+00   1.2410000000000000e-01  -2.0930000000000001e-01   4.3900000000000002e-02   1.6646000000000001e+00   1.5559999999999999e-01   4.0048000000000004e+00   1.7340000000000000e-01   1.7319999999999999e-01   1.3299999999999999e-02
  -1.3666000000000000e+00  -5.9360000000000002e-01   2.5735000000000001e+00   1.1459999999999999e-01  -1.4269999999999999e-01   3.9500000000000000e-02   1.5980000000000001e+00   6.6699999999999995e-02   3.9177000000000000e+00   2.5050000000000000e-01   3.3679999999999999e-01   5.7500000000000002e-02
  -1.2564000000000000e+00  -4.6170000000000000e-01   2.1446000000000001e+00   2.3870000000000000e-01  -1.8079999999999999e-01   7.8899999999999998e-02   1.5758000000000001e+00   2.0010000000000000e-01   4.1788999999999996e+00   1.6380000000000000e-01   1.8279999999999999e-01   4.4200000000000003e-02
  -1.2122999999999999e+00  -5.7160000000000000e-01   2.3161999999999998e+00   1.0500000000000000e-01  -2.3790000000000000e-01   7.0199999999999999e-02   1.5758000000000001e+00   0.0000000000000000e+00   4.5270999999999999e+00   1.9270000000000001e-01   2.0210000000000000e-01   6.6400000000000001e-02
  -1.2784000000000000e+00  -6.5949999999999998e-01   2.4018999999999999e+00   9.5500000000000002e-02  -2.3790000000000000e-01   2.1899999999999999e-02   1.5758000000000001e+00   2.0010000000000000e-01   4.0048000000000004e+00   1.2520000000000001e-01   3.0790000000000001e-01   6.6400000000000001e-02
  -1.0580000000000001e+00  -5.0560000000000005e-01   2.4876999999999998e+00   9.5500000000000002e-02  -1.9980000000000001e-01   7.4499999999999997e-02   1.6424000000000001e+00   3.5580000000000001e-01   4.0918000000000001e+00   2.4079999999999999e-01   2.5979999999999998e-01   5.7500000000000002e-02
  -1.2122999999999999e+00  -4.3969999999999998e-01   2.9165999999999999e+00   1.2410000000000000e-01  -1.9980000000000001e-01   3.5099999999999999e-02   1.5758000000000001e+00   1.5559999999999999e-01   3.9177000000000000e+00   2.8899999999999998e-01   2.4060000000000001e-01   6.1899999999999997e-02
  -1.3887000000000000e+00  -5.9360000000000002e-01   2.3161999999999998e+00   8.5900000000000004e-02  -2.7600000000000002e-01   8.7700000000000000e-02   1.7534000000000001e+00   4.0020000000000000e-01   4.0918000000000001e+00   2.4079999999999999e-01   2.2130000000000000e-01   7.5200000000000003e-02
  -1.2122999999999999e+00  -6.3749999999999996e-01   2.4018999999999999e+00   6.6799999999999998e-02  -2.5690000000000002e-01   6.5799999999999997e-02   1.5980000000000001e+00   1.7790000000000000e-01   4.3529999999999998e+00   2.6010000000000000e-01   2.4060000000000001e-01   6.6400000000000001e-02
  -1.1681999999999999e+00  -5.7160000000000000e-01   1.5441000000000000e+00   1.0500000000000000e-01  -3.4260000000000002e-01   6.5799999999999997e-02   1.5536000000000001e+00   1.3339999999999999e-01   4.5270999999999999e+00   2.0230000000000001e-01   2.4060000000000001e-01   4.4200000000000003e-02
  -1.2784000000000000e+00  -4.3969999999999998e-01   2.2303999999999999e+00   1.7190000000000000e-01  -2.1890000000000001e-01   1.0960000000000000e-01   1.7756000000000001e+00   2.0010000000000000e-01   4.2659000000000002e+00   3.1790000000000002e-01   1.9239999999999999e-01   3.1000000000000000e-02
  -1.2564000000000000e+00  -6.3749999999999996e-01   2.2303999999999999e+00   1.1459999999999999e-01  -1.4269999999999999e-01   8.8000000000000005e-03   1.7756000000000001e+00   0.0000000000000000e+00   4.5270999999999999e+00   2.6010000000000000e-01   3.2710000000000000e-01   5.3100000000000001e-02
  -1.2784000000000000e+00  -4.3969999999999998e-01   2.2303999999999999e+00   1.4319999999999999e-01  -2.0930000000000001e-01   9.2100000000000001e-02   1.5315000000000001e+00   3.3350000000000002e-01   4.0918000000000001e+00   1.5409999999999999e-01   1.9239999999999999e-01   4.8700000000000000e-02
  -1.1681999999999999e+00  -8.1340000000000001e-01   2.6593000000000000e+00   1.2410000000000000e-01  -2.3790000000000000e-01   8.7700000000000000e-02   1.3539000000000001e+00   1.5559999999999999e-01   3.7435999999999998e+00   2.1190000000000001e-01   2.2130000000000000e-01   7.0800000000000002e-02
  -1.2122999999999999e+00  -7.2550000000000003e-01   9.4359999999999999e-01   6.6799999999999998e-02  -2.6640000000000003e-01   6.1400000000000003e-02   1.5758000000000001e+00   3.1130000000000002e-01   4.0048000000000004e+00   3.0819999999999997e-01   2.2130000000000000e-01   8.4000000000000005e-02
  -1.2122999999999999e+00  -6.8149999999999999e-01   2.4018999999999999e+00   1.8140000000000001e-01  -2.0930000000000001e-01   7.8899999999999998e-02   1.5536000000000001e+00   1.7790000000000000e-01   5.0495000000000001e+00   2.5050000000000000e-01   2.7900000000000003e-01   5.3100000000000001e-02
  -1.3005000000000000e+00  -6.3749999999999996e-01   2.4876999999999998e+00   1.3370000000000001e-01  -2.0930000000000001e-01   5.7000000000000002e-02   1.7312000000000001e+00   2.4460000000000001e-01   3.5695000000000001e+00   2.2159999999999999e-01   3.3679999999999999e-01   4.4200000000000003e-02
  -1.3225000000000000e+00  -7.6939999999999997e-01   1.7157000000000000e+00   7.6399999999999996e-02  -3.0449999999999999e-01   7.0199999999999999e-02   1.5758000000000001e+00   1.3339999999999999e-01   4.0048000000000004e+00   3.1790000000000002e-01   2.4060000000000001e-01   3.5400000000000001e-02
  -1.3666000000000000e+00  -3.9570000000000000e-01   2.5735000000000001e+00   1.4319999999999999e-01  -2.3790000000000000e-01   5.7000000000000002e-02   1.5980000000000001e+00   2.2239999999999999e-01   3.8306000000000000e+00   2.8899999999999998e-01   2.5979999999999998e-01   7.0800000000000002e-02
  -1.3005000000000000e+00  -7.4739999999999995e-01   2.3161999999999998e+00   9.5500000000000002e-02  -3.1400000000000000e-01   7.4499999999999997e-02   1.5980000000000001e+00   2.2200000000000001e-02   3.4824000000000002e+00   1.9270000000000001e-01   2.5979999999999998e-01   4.4200000000000003e-02
  -1.4107000000000001e+00  -5.4959999999999998e-01   1.9730000000000001e+00   9.5500000000000002e-02  -2.4740000000000001e-01   4.8200000000000000e-02   1.6202000000000001e+00   1.7790000000000000e-01   3.9177000000000000e+00   2.3119999999999999e-01   2.7900000000000003e-01   6.1899999999999997e-02
  -1.4107000000000001e+00  -6.1550000000000005e-01   1.8872000000000000e+00   2.0999999999999999e-01  -3.0449999999999999e-01   6.5799999999999997e-02   1.4871000000000001e+00   1.1119999999999999e-01   4.3529999999999998e+00   2.2159999999999999e-01   3.3679999999999999e-01   3.1000000000000000e-02
  -1.4107000000000001e+00  -5.0560000000000005e-01   2.2303999999999999e+00   4.7699999999999999e-02  -3.4260000000000002e-01   1.1400000000000000e-01   1.3761000000000001e+00   1.7790000000000000e-01   4.4401000000000002e+00   2.5050000000000000e-01   2.6939999999999997e-01   5.3100000000000001e-02
  -1.4767999999999999e+00  -6.8149999999999999e-01   2.3161999999999998e+00   8.5900000000000004e-02  -2.5690000000000002e-01   2.6300000000000000e-02   1.5980000000000001e+00   1.5559999999999999e-01   4.3529999999999998e+00   3.2750000000000001e-01   2.8870000000000001e-01   5.3100000000000001e-02
  -1.1462000000000001e+00  -6.3749999999999996e-01   2.1446000000000001e+00   9.5500000000000002e-02  -2.1890000000000001e-01   7.8899999999999998e-02   1.2428999999999999e+00   2.0010000000000000e-01   4.5270999999999999e+00   2.0230000000000001e-01   2.4060000000000001e-01   3.1000000000000000e-02
  -1.2564000000000000e+00  -5.9360000000000002e-01   1.5441000000000000e+00   7.6399999999999996e-02  -2.6640000000000003e-01   6.1400000000000003e-02   1.5758000000000001e+00   1.1119999999999999e-01   4.1788999999999996e+00   1.7340000000000000e-01   2.5979999999999998e-01   8.4000000000000005e-02
  -1.3005000000000000e+00  -4.8359999999999997e-01   2.1446000000000001e+00   1.4319999999999999e-01  -1.9030000000000000e-01   2.6300000000000000e-02   1.5758000000000001e+00   3.1130000000000002e-01   3.6564999999999999e+00   2.4079999999999999e-01   2.3089999999999999e-01   7.9600000000000004e-02
  -1.3225000000000000e+00  -6.3749999999999996e-01   2.5735000000000001e+00   6.6799999999999998e-02  -2.5690000000000002e-01   5.2600000000000001e-02   1.5758000000000001e+00   3.1130000000000002e-01   4.1788999999999996e+00   2.3119999999999999e-01   2.5019999999999998e-01   8.4000000000000005e-02
  -1.2343999999999999e+00  -4.1770000000000002e-01   2.0588000000000002e+00   1.3370000000000001e-01  -2.6640000000000003e-01   7.0199999999999999e-02   1.3761000000000001e+00   2.0010000000000000e-01   3.7435999999999998e+00   2.3119999999999999e-01   2.1170000000000000e-01   7.9600000000000004e-02
  -1.3225000000000000e+00  -4.8359999999999997e-01   2.4876999999999998e+00   2.8600000000000000e-02  -2.5690000000000002e-01   6.5799999999999997e-02   1.5758000000000001e+00   6.6699999999999995e-02   4.7882999999999996e+00   1.8300000000000000e-01   2.8870000000000001e-01   5.7500000000000002e-02
  -1.1681999999999999e+00  -4.8359999999999997e-01   2.0588000000000002e+00   1.3370000000000001e-01  -2.0930000000000001e-01   5.2600000000000001e-02   1.5758000000000001e+00   2.6679999999999998e-01   4.3529999999999998e+00   2.7939999999999998e-01   1.6360000000000000e-01   7.5200000000000003e-02
  -1.2343999999999999e+00  -4.3969999999999998e-01   2.4018999999999999e+00   1.5279999999999999e-01  -1.1420000000000000e-01   2.1899999999999999e-02   1.7978000000000001e+00   6.6699999999999995e-02   4.1788999999999996e+00   2.1190000000000001e-01   2.8870000000000001e-01   2.2100000000000002e-02
  -1.4327000000000001e+00  -6.5949999999999998e-01   2.8309000000000002e+00   6.6799999999999998e-02  -2.3790000000000000e-01   6.5799999999999997e-02   1.5758000000000001e+00   2.6679999999999998e-01   4.3529999999999998e+00   2.1190000000000001e-01   2.2130000000000000e-01   7.9600000000000004e-02
  -1.3666000000000000e+00  -5.9360000000000002e-01   2.3161999999999998e+00   7.6399999999999996e-02  -2.3790000000000000e-01   4.8200000000000000e-02   1.6202000000000001e+00  -3.3350000000000002e-01   3.8306000000000000e+00   2.1190000000000001e-01   2.0210000000000000e-01   5.7500000000000002e-02
  -1.1681999999999999e+00  -3.9570000000000000e-01   2.0588000000000002e+00   1.2410000000000000e-01  -2.5690000000000002e-01   8.7700000000000000e-02   1.6202000000000001e+00   2.6679999999999998e-01   4.0918000000000001e+00   2.1190000000000001e-01   2.6939999999999997e-01   9.2899999999999996e-02
  -1.3446000000000000e+00  -5.9360000000000002e-01   2.4018999999999999e+00   1.5279999999999999e-01  -2.3790000000000000e-01   1.1400000000000000e-01   1.6646000000000001e+00   4.2249999999999999e-01   4.7012999999999998e+00   2.8899999999999998e-01   2.4060000000000001e-01   5.7500000000000002e-02
  -1.3225000000000000e+00  -4.3969999999999998e-01   2.7450999999999999e+00   1.7190000000000000e-01  -2.3790000000000000e-01   3.9500000000000000e-02   1.5536000000000001e+00  -2.4460000000000001e-01   4.5270999999999999e+00   1.6380000000000000e-01   1.8279999999999999e-01   7.5200000000000003e-02
  -1.3225000000000000e+00  -5.7160000000000000e-01   2.4018999999999999e+00   1.1459999999999999e-01  -2.2839999999999999e-01   1.0090000000000000e-01   1.4871000000000001e+00   6.6710000000000003e-01   4.7882999999999996e+00   2.8899999999999998e-01   3.1750000000000000e-01   4.4200000000000003e-02
  -1.2784000000000000e+00  -6.8149999999999999e-01   1.5441000000000000e+00   1.1459999999999999e-01  -2.3790000000000000e-01   4.3900000000000002e-02   1.6202000000000001e+00   3.1130000000000002e-01   4.4401000000000002e+00   2.0230000000000001e-01   1.9239999999999999e-01   2.2100000000000002e-02
  -1.2122999999999999e+00  -4.1770000000000002e-01   2.6593000000000000e+00   5.7299999999999997e-02  -2.3790000000000000e-01   8.3299999999999999e-02   1.4427000000000001e+00   1.3339999999999999e-01   4.0048000000000004e+00   2.3119999999999999e-01   2.1170000000000000e-01   7.9600000000000004e-02
  -1.1462000000000001e+00  -5.4959999999999998e-01   1.8872000000000000e+00   1.5279999999999999e-01  -1.2370000000000000e-01   7.0199999999999999e-02   1.3761000000000001e+00   1.5559999999999999e-01   4.6142000000000003e+00   2.1190000000000001e-01   3.3679999999999999e-01   1.3299999999999999e-02
  -1.2564000000000000e+00  -6.1550000000000005e-01   1.8872000000000000e+00   2.6729999999999998e-01  -2.0930000000000001e-01   6.5799999999999997e-02   1.5536000000000001e+00   1.7790000000000000e-01   3.4824000000000002e+00   2.5050000000000000e-01   2.2130000000000000e-01   1.7700000000000000e-02
  -1.2564000000000000e+00  -5.7160000000000000e-01   1.4582999999999999e+00   8.5900000000000004e-02  -1.7130000000000001e-01   4.8200000000000000e-02   1.3983000000000001e+00   4.0020000000000000e-01   4.2659000000000002e+00   2.0230000000000001e-01   2.3089999999999999e-01   1.1060000000000000e-01
  -1.2343999999999999e+00  -5.7160000000000000e-01   2.9165999999999999e+00   1.1459999999999999e-01  -2.8549999999999998e-01   3.5099999999999999e-02   1.4427000000000001e+00   2.6679999999999998e-01   3.8306000000000000e+00   2.2159999999999999e-01   2.4060000000000001e-01   4.4200000000000003e-02
  -1.1241000000000001e+00  -5.9360000000000002e-01   1.4582999999999999e+00   1.0500000000000000e-01  -2.2839999999999999e-01   1.7500000000000002e-02   1.5980000000000001e+00   1.7790000000000000e-01   3.8306000000000000e+00   2.8899999999999998e-01   1.7319999999999999e-01   5.7500000000000002e-02
  -1.3225000000000000e+00  -2.1980000000000000e-01   1.3725000000000001e+00   9.5500000000000002e-02  -2.7600000000000002e-01   4.3900000000000002e-02   1.5980000000000001e+00   2.4460000000000001e-01   3.9177000000000000e+00   2.3119999999999999e-01   2.7900000000000003e-01   7.9600000000000004e-02
  -1.4107000000000001e+00  -5.7160000000000000e-01   2.1446000000000001e+00   6.6799999999999998e-02  -1.9030000000000000e-01   1.0520000000000000e-01   1.4205000000000001e+00   2.4460000000000001e-01   3.5695000000000001e+00   2.6010000000000000e-01   2.2130000000000000e-01   6.1899999999999997e-02
  -1.3446000000000000e+00  -5.2759999999999996e-01   2.3161999999999998e+00   1.6230000000000000e-01  -2.8549999999999998e-01   7.8899999999999998e-02   1.3983000000000001e+00   3.1130000000000002e-01   4.1788999999999996e+00   2.2159999999999999e-01   3.2710000000000000e-01   1.7700000000000000e-02
  -1.2343999999999999e+00  -5.9360000000000002e-01   2.1446000000000001e+00   1.9099999999999999e-02  -1.9030000000000000e-01   6.1400000000000003e-02   1.5980000000000001e+00   3.3350000000000002e-01   4.6142000000000003e+00   1.8300000000000000e-01   3.3679999999999999e-01   8.8499999999999995e-02
  -1.4988999999999999e+00  -6.3749999999999996e-01   2.1446000000000001e+00   9.5500000000000002e-02  -2.3790000000000000e-01   6.1400000000000003e-02   1.4205000000000001e+00   6.6699999999999995e-02   4.0918000000000001e+00   2.4079999999999999e-01   2.2130000000000000e-01   8.4000000000000005e-02
  -1.0580000000000001e+00  -5.0560000000000005e-01   1.8872000000000000e+00   4.7699999999999999e-02  -2.2839999999999999e-01   7.8899999999999998e-02   1.4427000000000001e+00   2.2239999999999999e-01   4.0048000000000004e+00   2.0230000000000001e-01   2.2130000000000000e-01   5.3100000000000001e-02
  -1.2784000000000000e+00  -6.1550000000000005e-01   2.7450999999999999e+00   9.5500000000000002e-02  -1.9030000000000000e-01   2.6300000000000000e-02   1.4871000000000001e+00   1.1119999999999999e-01   4.0918000000000001e+00   3.1790000000000002e-01   2.8870000000000001e-01   5.3100000000000001e-02
  -1.4767999999999999e+00  -7.4739999999999995e-01   2.2303999999999999e+00   1.9099999999999999e-02  -2.2839999999999999e-01   8.3299999999999999e-02   1.5093000000000001e+00   3.3350000000000002e-01   3.9177000000000000e+00   2.2159999999999999e-01   2.4060000000000001e-01   4.4200000000000003e-02
  -1.2784000000000000e+00  -5.4959999999999998e-01   2.1446000000000001e+00   1.3370000000000001e-01  -2.6640000000000003e-01   9.2100000000000001e-02   1.5758000000000001e+00   1.7790000000000000e-01   3.3953000000000002e+00   2.4079999999999999e-01   2.8870000000000001e-01   6.1899999999999997e-02
  -1.3666000000000000e+00  -5.4959999999999998e-01   1.8015000000000001e+00   1.1459999999999999e-01  -2.0930000000000001e-01   8.7700000000000000e-02   1.3539000000000001e+00   1.1119999999999999e-01   4.4401000000000002e+00   1.7340000000000000e-01   2.1170000000000000e-01   5.7500000000000002e-02
  -1.5428999999999999e+00  -5.2759999999999996e-01   1.9730000000000001e+00   6.6799999999999998e-02  -1.9980000000000001e-01   6.5799999999999997e-02   1.4205000000000001e+00   2.4460000000000001e-01   4.5270999999999999e+00   2.6970000000000000e-01   2.2130000000000000e-01   8.8499999999999995e-02
  -1.1241000000000001e+00  -6.5949999999999998e-01   2.3161999999999998e+00   1.3370000000000001e-01  -1.6180000000000000e-01   3.9500000000000000e-02   1.5980000000000001e+00   2.8910000000000002e-01   3.9177000000000000e+00   2.6010000000000000e-01   2.0210000000000000e-01   6.1899999999999997e-02
  -1.4767999999999999e+00  -4.6170000000000000e-01   2.3161999999999998e+00   6.6799999999999998e-02  -2.8549999999999998e-01   4.3900000000000002e-02   1.3983000000000001e+00   3.1130000000000002e-01   2.8730000000000002e+00   2.9859999999999998e-01   2.8870000000000001e-01   4.8700000000000000e-02
  -1.1241000000000001e+00  -5.7160000000000000e-01   1.7157000000000000e+00   1.3370000000000001e-01  -3.0449999999999999e-01   3.0700000000000002e-02   1.3983000000000001e+00   6.6699999999999995e-02   3.5695000000000001e+00   2.9859999999999998e-01   2.5019999999999998e-01   5.7500000000000002e-02
  -1.1902999999999999e+00  -6.8149999999999999e-01   2.4876999999999998e+00   6.6799999999999998e-02  -2.8549999999999998e-01   4.8200000000000000e-02   1.7756000000000001e+00   2.6679999999999998e-01   3.7435999999999998e+00   2.3119999999999999e-01   2.0210000000000000e-01   3.5400000000000001e-02
  -1.1681999999999999e+00  -7.9139999999999999e-01   1.9730000000000001e+00   1.2410000000000000e-01  -2.4740000000000001e-01   3.9500000000000000e-02   1.5980000000000001e+00   4.6689999999999998e-01   3.9177000000000000e+00   2.7939999999999998e-01   2.3089999999999999e-01   7.0800000000000002e-02
  -1.4767999999999999e+00  -5.0560000000000005e-01   1.2867999999999999e+00   1.5279999999999999e-01  -1.8079999999999999e-01   6.5799999999999997e-02   1.6868000000000001e+00   8.8900000000000007e-02   3.4824000000000002e+00   3.7569999999999998e-01   2.3089999999999999e-01   5.3100000000000001e-02
  -1.0801000000000001e+00  -4.3969999999999998e-01   2.2303999999999999e+00   8.5900000000000004e-02  -2.9499999999999998e-01   8.7700000000000000e-02   1.4649000000000001e+00   2.0010000000000000e-01   3.8306000000000000e+00   2.2159999999999999e-01   2.7900000000000003e-01   5.3100000000000001e-02
  -1.3225000000000000e+00  -5.2759999999999996e-01   1.2867999999999999e+00   9.5500000000000002e-02  -2.7600000000000002e-01   7.4499999999999997e-02   1.2206999999999999e+00   1.3339999999999999e-01   4.7012999999999998e+00   2.5050000000000000e-01   1.9239999999999999e-01   1.7700000000000000e-02
  -1.1902999999999999e+00  -7.2550000000000003e-01   2.4018999999999999e+00   1.1459999999999999e-01  -3.2350000000000001e-01   7.0199999999999999e-02   1.6202000000000001e+00   3.1130000000000002e-01   3.6564999999999999e+00   2.9859999999999998e-01   2.3089999999999999e-01   5.3100000000000001e-02
  -1.3666000000000000e+00  -7.0350000000000001e-01   2.7450999999999999e+00   2.8600000000000000e-02  -2.9499999999999998e-01   5.7000000000000002e-02   1.4871000000000001e+00   2.0010000000000000e-01   4.7012999999999998e+00   2.6970000000000000e-01   2.7900000000000003e-01   6.6400000000000001e-02
  -1.3005000000000000e+00  -4.1770000000000002e-01   2.3161999999999998e+00   1.3370000000000001e-01  -1.6180000000000000e-01  -4.4000000000000003e-03   1.4205000000000001e+00   1.7790000000000000e-01   3.3953000000000002e+00   2.8899999999999998e-01   2.4060000000000001e-01   1.3299999999999999e-02
  -1.2122999999999999e+00  -5.4959999999999998e-01   1.8872000000000000e+00   2.8600000000000000e-02  -2.5690000000000002e-01   7.0199999999999999e-02   1.5536000000000001e+00   1.1119999999999999e-01   4.0918000000000001e+00   2.3119999999999999e-01   2.5979999999999998e-01   4.8700000000000000e-02
  -1.3446000000000000e+00  -9.2330000000000001e-01   1.8015000000000001e+00   3.8199999999999998e-02  -3.1400000000000000e-01   8.3299999999999999e-02   1.5758000000000001e+00   1.5559999999999999e-01   4.1788999999999996e+00   1.6380000000000000e-01   2.8870000000000001e-01   3.1000000000000000e-02
  -1.3446000000000000e+00  -5.4959999999999998e-01   1.8015000000000001e+00   3.8199999999999998e-02  -2.8549999999999998e-01   3.9500000000000000e-02   1.5093000000000001e+00   1.3339999999999999e-01   3.6564999999999999e+00   2.6970000000000000e-01   2.3089999999999999e-01   3.9800000000000002e-02
  -1.2564000000000000e+00  -6.3749999999999996e-01   2.1446000000000001e+00   9.5500000000000002e-02  -2.6640000000000003e-01   6.5799999999999997e-02   1.4871000000000001e+00   1.5559999999999999e-01   3.4824000000000002e+00   2.4079999999999999e-01   2.2130000000000000e-01   7.0800000000000002e-02
  -1.2784000000000000e+00  -7.0350000000000001e-01   2.2303999999999999e+00   1.3370000000000001e-01  -1.6180000000000000e-01   8.3299999999999999e-02   1.4205000000000001e+00   2.2239999999999999e-01   3.7435999999999998e+00   1.8300000000000000e-01   2.8870000000000001e-01   2.6499999999999999e-02
  -1.2122999999999999e+00  -5.7160000000000000e-01   2.1446000000000001e+00   7.6399999999999996e-02  -3.1400000000000000e-01   7.4499999999999997e-02   1.4649000000000001e+00   3.3350000000000002e-01   3.6564999999999999e+00   2.1190000000000001e-01   2.4060000000000001e-01   3.9800000000000002e-02
  -1.0801000000000001e+00  -8.5740000000000005e-01   3.0024000000000002e+00   4.7699999999999999e-02  -3.3310000000000001e-01   7.4499999999999997e-02   1.4427000000000001e+00   2.0010000000000000e-01   3.6564999999999999e+00   3.1790000000000002e-01   2.2130000000000000e-01   7.9600000000000004e-02
  -1.2343999999999999e+00  -4.8359999999999997e-01   2.4876999999999998e+00   4.7699999999999999e-02  -2.6640000000000003e-01   9.6500000000000002e-02   1.5315000000000001e+00  -8.8900000000000007e-02   4.6142000000000003e+00   2.6970000000000000e-01   2.4060000000000001e-01   7.0800000000000002e-02
  -1.3225000000000000e+00  -5.9360000000000002e-01   1.8015000000000001e+00   2.0050000000000001e-01  -3.0449999999999999e-01   8.3299999999999999e-02   1.6868000000000001e+00   2.4460000000000001e-01   4.5270999999999999e+00   1.5409999999999999e-01   2.6939999999999997e-01   6.1899999999999997e-02
  -1.1241000000000001e+00  -5.0560000000000005e-01   2.3161999999999998e+00   9.5500000000000002e-02  -1.8079999999999999e-01   1.0520000000000000e-01   1.5980000000000001e+00   1.7790000000000000e-01   4.4401000000000002e+00   3.4680000000000000e-01   2.0210000000000000e-01   3.5400000000000001e-02
  -1.3225000000000000e+00  -4.1770000000000002e-01   1.9730000000000001e+00   7.6399999999999996e-02  -2.5690000000000002e-01   6.5799999999999997e-02   1.4649000000000001e+00   2.4460000000000001e-01   3.3083000000000000e+00   2.6970000000000000e-01   2.3089999999999999e-01   3.1000000000000000e-02
  -1.3887000000000000e+00  -4.8359999999999997e-01   2.1446000000000001e+00   1.0500000000000000e-01  -1.8079999999999999e-01   7.8899999999999998e-02   1.5315000000000001e+00   3.1130000000000002e-01   4.6142000000000003e+00   2.2159999999999999e-01   2.4060000000000001e-01   2.6499999999999999e-02
  -1.1681999999999999e+00  -7.0350000000000001e-01   2.4018999999999999e+00   1.5279999999999999e-01  -3.3310000000000001e-01   1.0090000000000000e-01   1.5980000000000001e+00   6.6699999999999995e-02   3.9177000000000000e+00   2.5050000000000000e-01   2.9830000000000001e-01   1.3299999999999999e-02
  -1.3887000000000000e+00  -5.2759999999999996e-01   1.8015000000000001e+00   1.3370000000000001e-01  -1.8079999999999999e-01   8.7700000000000000e-02   1.5315000000000001e+00   3.5580000000000001e-01   3.8306000000000000e+00   2.3119999999999999e-01   1.9239999999999999e-01   4.4200000000000003e-02
  -1.1902999999999999e+00  -6.8149999999999999e-01   1.8872000000000000e+00   1.4319999999999999e-01  -2.7600000000000002e-01   8.7700000000000000e-02   1.4649000000000001e+00  -2.0010000000000000e-01   3.3083000000000000e+00   3.1790000000000002e-01   3.2710000000000000e-01   3.1000000000000000e-02
  -1.2784000000000000e+00  -3.2979999999999998e-01   2.4018999999999999e+00  -1.9099999999999999e-02  -2.2839999999999999e-01   7.4499999999999997e-02   1.4205000000000001e+00   2.2239999999999999e-01   4.3529999999999998e+00   2.9859999999999998e-01   2.8870000000000001e-01   7.5200000000000003e-02
  -1.3005000000000000e+00  -6.3749999999999996e-01   2.1446000000000001e+00   8.5900000000000004e-02  -1.9980000000000001e-01   8.7700000000000000e-02   1.5093000000000001e+00  -2.2200000000000001e-02   3.3953000000000002e+00   2.5050000000000000e-01   1.8279999999999999e-01   2.6499999999999999e-02
  -1.2564000000000000e+00  -4.6170000000000000e-01   1.4582999999999999e+00   1.3370000000000001e-01  -2.6640000000000003e-01   6.1400000000000003e-02   1.2650999999999999e+00   4.4499999999999998e-02   3.5695000000000001e+00   2.6010000000000000e-01   1.8279999999999999e-01   5.7500000000000002e-02
  -1.2122999999999999e+00  -5.9360000000000002e-01   1.8015000000000001e+00   1.4319999999999999e-01  -1.9980000000000001e-01   1.7500000000000002e-02   1.3983000000000001e+00   1.3339999999999999e-01   4.4401000000000002e+00   2.0230000000000001e-01   3.5599999999999998e-01   3.9800000000000002e-02
  -1.1462000000000001e+00  -8.1340000000000001e-01   1.8872000000000000e+00   9.5500000000000002e-02  -1.8079999999999999e-01   4.3900000000000002e-02   1.3983000000000001e+00   2.6679999999999998e-01   4.1788999999999996e+00   2.1190000000000001e-01   3.3679999999999999e-01   4.8700000000000000e-02
  -1.2122999999999999e+00  -4.1770000000000002e-01   2.8309000000000002e+00   8.5900000000000004e-02  -2.1890000000000001e-01   7.8899999999999998e-02   1.3095000000000001e+00   1.5559999999999999e-01   3.6564999999999999e+00   1.7340000000000000e-01   2.5979999999999998e-01   5.3100000000000001e-02
  -1.3666000000000000e+00  -6.8149999999999999e-01   2.1446000000000001e+00   1.5279999999999999e-01  -1.9030000000000000e-01   8.3299999999999999e-02   1.5758000000000001e+00   2.4460000000000001e-01   4.2659000000000002e+00   2.7939999999999998e-01   1.9239999999999999e-01   1.7700000000000000e-02
  -1.1902999999999999e+00  -6.5949999999999998e-01   2.6593000000000000e+00   5.7299999999999997e-02  -2.3790000000000000e-01   4.3900000000000002e-02   1.2873000000000001e+00   8.8900000000000007e-02   3.9177000000000000e+00   1.6380000000000000e-01   2.5019999999999998e-01   4.4200000000000003e-02
  -1.4107000000000001e+00  -3.7369999999999998e-01   2.4018999999999999e+00   1.6230000000000000e-01  -1.9980000000000001e-01   6.1400000000000003e-02   1.7312000000000001e+00   2.2200000000000001e-02   4.0048000000000004e+00   3.0819999999999997e-01   1.3469999999999999e-01   5.3100000000000001e-02
  -1.3446000000000000e+00  -5.9360000000000002e-01   1.3725000000000001e+00   9.5500000000000002e-02  -2.1890000000000001e-01   8.7700000000000000e-02   1.6202000000000001e+00   3.1130000000000002e-01   3.8306000000000000e+00   2.4079999999999999e-01   2.2130000000000000e-01   9.7299999999999998e-02
  -1.3225000000000000e+00  -4.8359999999999997e-01   1.8872000000000000e+00   3.8199999999999998e-02  -1.8079999999999999e-01   7.0199999999999999e-02   1.3983000000000001e+00   1.1119999999999999e-01   4.2659000000000002e+00   2.6970000000000000e-01   2.7900000000000003e-01   4.8700000000000000e-02
  -1.1021000000000001e+00  -7.2550000000000003e-01   2.9165999999999999e+00   1.4319999999999999e-01  -1.4269999999999999e-01   5.2600000000000001e-02   1.5093000000000001e+00  -8.8900000000000007e-02   4.1788999999999996e+00   2.6010000000000000e-01   2.3089999999999999e-01   9.2899999999999996e-02
  -1.2343999999999999e+00  -7.2550000000000003e-01   1.9730000000000001e+00   6.6799999999999998e-02  -2.3790000000000000e-01   2.6300000000000000e-02   1.4205000000000001e+00   6.6699999999999995e-02   3.4824000000000002e+00   2.2159999999999999e-01   2.5019999999999998e-01   7.0800000000000002e-02
  -1.3446000000000000e+00  -3.5170000000000001e-01   1.9730000000000001e+00   6.6799999999999998e-02  -3.6159999999999998e-01   6.1400000000000003e-02   1.6646000000000001e+00   1.1119999999999999e-01   4.7012999999999998e+00   2.9859999999999998e-01   2.9830000000000001e-01   2.2100000000000002e-02
  -1.2564000000000000e+00  -5.9360000000000002e-01   2.1446000000000001e+00   1.7190000000000000e-01  -1.4269999999999999e-01   1.3200000000000000e-02   1.2873000000000001e+00   8.8900000000000007e-02   3.9177000000000000e+00   2.5050000000000000e-01   2.5019999999999998e-01   4.4000000000000003e-03
  -1.3005000000000000e+00  -6.8149999999999999e-01   2.7450999999999999e+00  -1.9099999999999999e-02  -2.3790000000000000e-01   3.5099999999999999e-02   1.5093000000000001e+00   1.7790000000000000e-01   4.0918000000000001e+00   2.4079999999999999e-01   2.5019999999999998e-01   5.3100000000000001e-02
  -1.3225000000000000e+00  -6.3749999999999996e-01   3.0024000000000002e+00   1.2410000000000000e-01  -2.2839999999999999e-01   1.3200000000000000e-02   1.7756000000000001e+00   1.3339999999999999e-01   4.5270999999999999e+00   1.9270000000000001e-01   2.6939999999999997e-01   3.9800000000000002e-02
  -1.1902999999999999e+00  -6.3749999999999996e-01   1.5441000000000000e+00   1.2410000000000000e-01  -3.3310000000000001e-01   8.3299999999999999e-02   1.5980000000000001e+00   1.7790000000000000e-01   4.7882999999999996e+00   2.6970000000000000e-01   2.3089999999999999e-01   4.8700000000000000e-02
  -1.2343999999999999e+00  -3.9570000000000000e-01   1.8872000000000000e+00   1.4319999999999999e-01  -2.5690000000000002e-01   1.0960000000000000e-01   1.5536000000000001e+00   8.8900000000000007e-02   4.3529999999999998e+00   2.4079999999999999e-01   2.8870000000000001e-01   6.1899999999999997e-02
  -1.4107000000000001e+00  -5.9360000000000002e-01   1.9730000000000001e+00   6.6799999999999998e-02  -1.8079999999999999e-01   4.8200000000000000e-02   1.7312000000000001e+00   1.7790000000000000e-01   3.9177000000000000e+00   3.9489999999999997e-01   2.3089999999999999e-01   2.2100000000000002e-02
  -1.6311000000000000e+00  -5.2759999999999996e-01   3.2597999999999998e+00   1.0500000000000000e-01  -3.0449999999999999e-01   1.0520000000000000e-01   1.5315000000000001e+00   1.3339999999999999e-01   3.6564999999999999e+00   3.3710000000000001e-01   1.8279999999999999e-01   3.5400000000000001e-02
  -1.1902999999999999e+00  -6.8149999999999999e-01   1.8015000000000001e+00   1.4319999999999999e-01  -2.5690000000000002e-01   9.2100000000000001e-02   1.3761000000000001e+00   1.3339999999999999e-01   4.0048000000000004e+00   3.4680000000000000e-01   3.0790000000000001e-01   6.6400000000000001e-02
  -1.3225000000000000e+00  -4.8359999999999997e-01   2.6593000000000000e+00   1.1459999999999999e-01  -3.9010000000000000e-01   6.5799999999999997e-02   1.5536000000000001e+00   1.3339999999999999e-01   4.2659000000000002e+00   2.3119999999999999e-01   2.6939999999999997e-01   6.1899999999999997e-02
  -1.2784000000000000e+00  -5.2759999999999996e-01   1.4582999999999999e+00   1.7190000000000000e-01  -2.0930000000000001e-01   5.2600000000000001e-02   1.3983000000000001e+00   8.8900000000000007e-02   3.4824000000000002e+00   2.6970000000000000e-01   2.8870000000000001e-01   2.6499999999999999e-02
  -1.3446000000000000e+00  -3.7369999999999998e-01   2.2303999999999999e+00   1.2410000000000000e-01  -1.7130000000000001e-01   7.0199999999999999e-02   1.5093000000000001e+00   2.8910000000000002e-01   3.4824000000000002e+00   3.0819999999999997e-01   2.1170000000000000e-01   6.6400000000000001e-02
  -9.9190000000000000e-01  -6.1550000000000005e-01   1.5441000000000000e+00   1.6230000000000000e-01  -2.3790000000000000e-01   8.3299999999999999e-02   1.5093000000000001e+00   2.2239999999999999e-01   3.3083000000000000e+00   2.6970000000000000e-01   2.9830000000000001e-01   4.4200000000000003e-02
  -1.3446000000000000e+00  -5.2759999999999996e-01   1.9730000000000001e+00   5.7299999999999997e-02  -2.9499999999999998e-01   1.0520000000000000e-01   1.5536000000000001e+00   1.3339999999999999e-01   4.4401000000000002e+00   2.5050000000000000e-01   2.0210000000000000e-01   5.7500000000000002e-02
  -1.4327000000000001e+00  -5.4959999999999998e-01   2.3161999999999998e+00   5.7299999999999997e-02  -3.2350000000000001e-01   8.7700000000000000e-02   1.5980000000000001e+00   8.8900000000000007e-02   3.3953000000000002e+00   2.7939999999999998e-01   2.2130000000000000e-01   1.0170000000000000e-01
  -1.2343999999999999e+00  -6.1550000000000005e-01   1.8015000000000001e+00   1.7190000000000000e-01  -2.8549999999999998e-01   7.4499999999999997e-02   1.3983000000000001e+00   3.1130000000000002e-01   3.9177000000000000e+00   2.4079999999999999e-01   2.1170000000000000e-01   4.4200000000000003e-02
  -1.2343999999999999e+00  -4.6170000000000000e-01   1.8872000000000000e+00   9.5500000000000002e-02  -2.0930000000000001e-01   5.2600000000000001e-02   1.5980000000000001e+00   4.4499999999999998e-02   3.8306000000000000e+00   3.3710000000000001e-01   2.7900000000000003e-01   2.2100000000000002e-02
  -1.3887000000000000e+00  -4.3969999999999998e-01   1.9730000000000001e+00   5.7299999999999997e-02  -2.4740000000000001e-01   7.0199999999999999e-02   1.4205000000000001e+00   1.5559999999999999e-01   4.0918000000000001e+00   2.5050000000000000e-01   3.2710000000000000e-01   7.5200000000000003e-02
  -1.2564000000000000e+00  -6.1550000000000005e-01   2.5735000000000001e+00   9.5500000000000002e-02  -2.5690000000000002e-01   7.4499999999999997e-02   1.6646000000000001e+00   1.5559999999999999e-01   3.9177000000000000e+00   2.6010000000000000e-01   2.3089999999999999e-01   5.7500000000000002e-02
  -1.4767999999999999e+00  -6.1550000000000005e-01   2.3161999999999998e+00   1.3370000000000001e-01  -2.9499999999999998e-01   9.2100000000000001e-02   1.4871000000000001e+00   1.7790000000000000e-01   4.4401000000000002e+00   2.0230000000000001e-01   2.5979999999999998e-01   7.5200000000000003e-02
  -1.3005000000000000e+00  -5.9360000000000002e-01   1.9730000000000001e+00   8.5900000000000004e-02  -2.7600000000000002e-01   8.7700000000000000e-02   1.5093000000000001e+00   8.8900000000000007e-02   3.9177000000000000e+00   2.2159999999999999e-01   2.9830000000000001e-01   5.7500000000000002e-02
  -1.1902999999999999e+00  -4.6170000000000000e-01   1.4582999999999999e+00   1.5279999999999999e-01  -2.3790000000000000e-01   4.8200000000000000e-02   1.3983000000000001e+00   2.8910000000000002e-01   3.9177000000000000e+00   2.6010000000000000e-01   2.6939999999999997e-01   7.0800000000000002e-02
  -1.4548000000000001e+00  -5.0560000000000005e-01   2.0588000000000002e+00   1.4319999999999999e-01  -3.2350000000000001e-01   8.7700000000000000e-02   1.5536000000000001e+00   2.4460000000000001e-01   4.7882999999999996e+00   2.6010000000000000e-01   2.0210000000000000e-01   7.9600000000000004e-02
  -1.3887000000000000e+00  -2.8580000000000000e-01   1.8872000000000000e+00   8.5900000000000004e-02  -2.8549999999999998e-01   4.3900000000000002e-02   1.3317000000000001e+00   4.0020000000000000e-01   3.6564999999999999e+00   3.2750000000000001e-01   2.2130000000000000e-01   3.5400000000000001e-02
  -1.3446000000000000e+00  -5.2759999999999996e-01   2.1446000000000001e+00   5.7299999999999997e-02  -2.8549999999999998e-01   9.6500000000000002e-02   1.3983000000000001e+00   1.7790000000000000e-01   3.5695000000000001e+00   2.6010000000000000e-01   2.0210000000000000e-01   7.5200000000000003e-02
  -1.1681999999999999e+00  -6.8149999999999999e-01   2.4876999999999998e+00   7.6399999999999996e-02  -2.4740000000000001e-01   9.6500000000000002e-02   1.5758000000000001e+00   1.7790000000000000e-01   4.1788999999999996e+00   2.6010000000000000e-01   1.8279999999999999e-01   5.7500000000000002e-02
  -1.1902999999999999e+00  -5.9360000000000002e-01   2.7450999999999999e+00   1.5279999999999999e-01  -2.6640000000000003e-01   5.2600000000000001e-02   1.5758000000000001e+00   2.4460000000000001e-01   3.7435999999999998e+00   2.8899999999999998e-01   3.5599999999999998e-01   3.1000000000000000e-02
  -1.2564000000000000e+00  -4.8359999999999997e-01   1.8872000000000000e+00   5.7299999999999997e-02  -2.4740000000000001e-01   4.8200000000000000e-02   1.3761000000000001e+00   1.3339999999999999e-01   4.3529999999999998e+00   2.6010000000000000e-01   2.4060000000000001e-01   4.8700000000000000e-02
  -1.4767999999999999e+00  -6.5949999999999998e-01   2.3161999999999998e+00   1.1459999999999999e-01  -3.1400000000000000e-01   3.0700000000000002e-02   1.3983000000000001e+00   6.6699999999999995e-02   3.7435999999999998e+00   3.2750000000000001e-01   2.8870000000000001e-01   6.6400000000000001e-02
  -1.3225000000000000e+00  -5.7160000000000000e-01   1.8872000000000000e+00   1.2410000000000000e-01  -2.0930000000000001e-01   8.3299999999999999e-02   1.3983000000000001e+00   2.0010000000000000e-01   4.2659000000000002e+00   2.0230000000000001e-01   2.0210000000000000e-01   4.8700000000000000e-02
  -1.2564000000000000e+00  -6.5949999999999998e-01   1.7157000000000000e+00   1.6230000000000000e-01  -2.7600000000000002e-01   7.8899999999999998e-02   1.5536000000000001e+00   2.4460000000000001e-01   4.0048000000000004e+00   2.7939999999999998e-01   1.8279999999999999e-01   4.8700000000000000e-02
  -1.1241000000000001e+00  -5.2759999999999996e-01   1.8015000000000001e+00   4.7699999999999999e-02  -2.7600000000000002e-01   7.0199999999999999e-02   1.5315000000000001e+00   2.6679999999999998e-01   2.9600000000000000e+00   2.6010000000000000e-01   2.7900000000000003e-01   3.9800000000000002e-02
  -1.2343999999999999e+00  -6.1550000000000005e-01   1.9730000000000001e+00   4.7699999999999999e-02  -2.6640000000000003e-01   7.8899999999999998e-02   1.3539000000000001e+00   2.4460000000000001e-01   4.0918000000000001e+00   2.7939999999999998e-01   1.9239999999999999e-01   7.5200000000000003e-02
  -1.1681999999999999e+00  -6.8149999999999999e-01   2.4018999999999999e+00   7.6399999999999996e-02  -2.2839999999999999e-01   7.4499999999999997e-02   1.3539000000000001e+00   1.7790000000000000e-01   3.2212000000000001e+00   2.9859999999999998e-01   2.9830000000000001e-01   3.5400000000000001e-02
  -1.1902999999999999e+00  -7.0350000000000001e-01   2.0588000000000002e+00   2.8600000000000000e-02  -2.8549999999999998e-01   5.7000000000000002e-02   1.3761000000000001e+00   6.6699999999999995e-02   3.6564999999999999e+00   1.9270000000000001e-01   1.9239999999999999e-01   6.1899999999999997e-02
  -1.3005000000000000e+00  -4.3969999999999998e-01   2.5735000000000001e+00   6.6799999999999998e-02  -2.5690000000000002e-01   6.5799999999999997e-02   1.5093000000000001e+00   1.1119999999999999e-01   4.0048000000000004e+00   2.4079999999999999e-01   2.5979999999999998e-01   7.9600000000000004e-02
  -1.2122999999999999e+00  -6.1550000000000005e-01   1.9730000000000001e+00   1.1459999999999999e-01  -2.0930000000000001e-01   6.5799999999999997e-02   1.3983000000000001e+00   2.2200000000000001e-02   3.9177000000000000e+00   2.9859999999999998e-01   2.8870000000000001e-01   5.7500000000000002e-02
  -1.3666000000000000e+00  -6.8149999999999999e-01   1.7157000000000000e+00   9.5500000000000002e-02  -2.5690000000000002e-01   5.2600000000000001e-02   1.4205000000000001e+00   1.5559999999999999e-01   4.0918000000000001e+00   2.9859999999999998e-01   1.9239999999999999e-01   7.5200000000000003e-02
  -1.2784000000000000e+00  -4.8359999999999997e-01   2.8309000000000002e+00   1.3370000000000001e-01  -1.9980000000000001e-01   7.4499999999999997e-02   1.3761000000000001e+00   3.3350000000000002e-01   3.3953000000000002e+00   2.6970000000000000e-01   3.0790000000000001e-01   1.1060000000000000e-01
  -1.1462000000000001e+00  -7.0350000000000001e-01   2.6593000000000000e+00   0.0000000000000000e+00  -2.3790000000000000e-01   7.8899999999999998e-02   1.4649000000000001e+00   2.0010000000000000e-01   4.4401000000000002e+00   1.9270000000000001e-01   1.4430000000000001e-01   3.9800000000000002e-02
  -1.3005000000000000e+00  -6.8149999999999999e-01   2.0588000000000002e+00   1.9099999999999999e-02  -3.3310000000000001e-01   8.7700000000000000e-02   1.6868000000000001e+00   1.7790000000000000e-01   4.2659000000000002e+00   2.8899999999999998e-01   2.5979999999999998e-01   4.8700000000000000e-02
  -1.3446000000000000e+00  -7.0350000000000001e-01   2.7450999999999999e+00   1.9089999999999999e-01  -2.8549999999999998e-01   2.6300000000000000e-02   1.4427000000000001e+00  -1.3339999999999999e-01   4.0048000000000004e+00   2.8899999999999998e-01   2.7900000000000003e-01   7.9600000000000004e-02
  -1.3005000000000000e+00  -5.0560000000000005e-01   2.4018999999999999e+00   7.6399999999999996e-02  -3.4260000000000002e-01   4.8200000000000000e-02   1.5980000000000001e+00   1.1119999999999999e-01   3.9177000000000000e+00   3.1790000000000002e-01   2.0210000000000000e-01   4.8700000000000000e-02
  -1.3225000000000000e+00  -4.6170000000000000e-01   2.0588000000000002e+00   1.0500000000000000e-01  -2.5690000000000002e-01   7.4499999999999997e-02   1.3539000000000001e+00   2.2239999999999999e-01   4.4401000000000002e+00   2.4079999999999999e-01   2.5019999999999998e-01   7.9600000000000004e-02
  -1.3225000000000000e+00  -3.9570000000000000e-01   2.2303999999999999e+00   6.6799999999999998e-02  -3.0449999999999999e-01   9.2100000000000001e-02   1.5980000000000001e+00   1.1119999999999999e-01   4.3529999999999998e+00   2.3119999999999999e-01   2.1170000000000000e-01   3.1000000000000000e-02
  -1.1681999999999999e+00  -6.8149999999999999e-01   2.6593000000000000e+00   5.7299999999999997e-02  -2.3790000000000000e-01   6.1400000000000003e-02   1.5315000000000001e+00   3.1130000000000002e-01   4.1788999999999996e+00   3.0819999999999997e-01   2.5019999999999998e-01   2.6499999999999999e-02
  -1.3446000000000000e+00  -5.0560000000000005e-01   2.1446000000000001e+00   9.5500000000000002e-02  -2.5690000000000002e-01   0.0000000000000000e+00   1.4205000000000001e+00   2.4460000000000001e-01   4.7882999999999996e+00   2.4079999999999999e-01   3.2710000000000000e-01   3.5400000000000001e-02
  -1.2122999999999999e+00  -5.4959999999999998e-01   2.0588000000000002e+00   6.6799999999999998e-02  -2.1890000000000001e-01   1.0960000000000000e-01   1.3317000000000001e+00   4.4499999999999998e-02   4.0918000000000001e+00   2.5050000000000000e-01   2.9830000000000001e-01   7.5200000000000003e-02
  -1.3005000000000000e+00  -5.0560000000000005e-01   1.7157000000000000e+00   1.9089999999999999e-01  -2.4740000000000001e-01   6.1400000000000003e-02   1.5758000000000001e+00   3.3350000000000002e-01   3.6564999999999999e+00   2.7939999999999998e-01   2.5019999999999998e-01   7.0800000000000002e-02
  -1.2564000000000000e+00  -6.8149999999999999e-01   1.8872000000000000e+00   1.0500000000000000e-01  -1.9980000000000001e-01   7.4499999999999997e-02   1.4205000000000001e+00   2.4460000000000001e-01   4.0918000000000001e+00   2.5050000000000000e-01   1.5400000000000000e-01   6.1899999999999997e-02
  -1.3446000000000000e+00  -6.8149999999999999e-01   2.4876999999999998e+00   5.7299999999999997e-02  -2.4740000000000001e-01   5.7000000000000002e-02   1.3761000000000001e+00   2.6679999999999998e-01   3.0470999999999999e+00   2.8899999999999998e-01   2.3089999999999999e-01   7.5200000000000003e-02
  -1.2343999999999999e+00  -5.4959999999999998e-01   1.0294000000000001e+00   1.4319999999999999e-01  -2.2839999999999999e-01   7.4499999999999997e-02   1.6424000000000001e+00   8.8900000000000007e-02   3.8306000000000000e+00   2.2159999999999999e-01   2.2130000000000000e-01  -8.8000000000000005e-03
  -1.2343999999999999e+00  -5.7160000000000000e-01   2.3161999999999998e+00   1.0500000000000000e-01  -2.7600000000000002e-01   4.3900000000000002e-02   1.3983000000000001e+00   2.6679999999999998e-01   4.4401000000000002e+00   2.6010000000000000e-01   2.5019999999999998e-01   4.8700000000000000e-02
  -1.3887000000000000e+00  -6.8149999999999999e-01   1.9730000000000001e+00   1.5279999999999999e-01  -2.5690000000000002e-01   6.1400000000000003e-02   1.5758000000000001e+00   2.4460000000000001e-01   3.9177000000000000e+00   2.2159999999999999e-01   2.6939999999999997e-01   8.8000000000000005e-03
  -1.3005000000000000e+00  -4.8359999999999997e-01   1.8015000000000001e+00   8.5900000000000004e-02  -2.6640000000000003e-01   6.1400000000000003e-02   1.3539000000000001e+00   2.6679999999999998e-01   4.5270999999999999e+00   2.6010000000000000e-01   2.5019999999999998e-01   7.0800000000000002e-02
  -1.3005000000000000e+00  -5.0560000000000005e-01   1.6298999999999999e+00   1.5279999999999999e-01  -3.0449999999999999e-01   8.3299999999999999e-02   1.6202000000000001e+00   1.7790000000000000e-01   4.4401000000000002e+00   2.5050000000000000e-01   2.4060000000000001e-01   5.7500000000000002e-02
  -1.3005000000000000e+00  -4.3969999999999998e-01   2.1446000000000001e+00   9.5500000000000002e-02  -2.0930000000000001e-01   5.2600000000000001e-02   1.6424000000000001e+00   1.1119999999999999e-01   3.6564999999999999e+00   2.6970000000000000e-01   3.0790000000000001e-01   3.9800000000000002e-02
  -1.1902999999999999e+00  -6.5949999999999998e-01   1.8015000000000001e+00   1.9089999999999999e-01  -2.4740000000000001e-01   7.8899999999999998e-02   1.4427000000000001e+00   2.6679999999999998e-01   3.9177000000000000e+00   1.7340000000000000e-01   2.1170000000000000e-01   7.9600000000000004e-02
  -1.4107000000000001e+00  -5.2759999999999996e-01   1.3725000000000001e+00   1.0500000000000000e-01  -2.6640000000000003e-01   2.6300000000000000e-02   1.4427000000000001e+00   1.5559999999999999e-01   3.9177000000000000e+00   1.9270000000000001e-01   1.4430000000000001e-01   5.3100000000000001e-02
  -1.2343999999999999e+00  -6.8149999999999999e-01   1.8872000000000000e+00   2.8600000000000000e-02  -2.3790000000000000e-01   1.0090000000000000e-01   1.3317000000000001e+00   8.8900000000000007e-02   4.3529999999999998e+00   2.2159999999999999e-01   2.5979999999999998e-01   4.4200000000000003e-02
  -1.3666000000000000e+00  -5.2759999999999996e-01   2.5735000000000001e+00   4.7699999999999999e-02  -2.2839999999999999e-01   4.3900000000000002e-02   1.4205000000000001e+00   2.0010000000000000e-01   4.2659000000000002e+00   3.0819999999999997e-01   2.1170000000000000e-01  -1.3299999999999999e-02
  -1.2784000000000000e+00  -6.5949999999999998e-01   2.3161999999999998e+00   5.7299999999999997e-02  -3.2350000000000001e-01   7.0199999999999999e-02   1.6424000000000001e+00   2.2239999999999999e-01   3.9177000000000000e+00   2.8899999999999998e-01   2.5019999999999998e-01   7.0800000000000002e-02
  -1.3005000000000000e+00  -5.7160000000000000e-01   2.1446000000000001e+00   1.5279999999999999e-01  -1.9980000000000001e-01   7.0199999999999999e-02   1.5093000000000001e+00   3.5580000000000001e-01   4.0918000000000001e+00   2.0230000000000001e-01   2.0210000000000000e-01   6.6400000000000001e-02
  -1.2784000000000000e+00  -5.9360000000000002e-01   1.6298999999999999e+00   1.4319999999999999e-01  -2.8549999999999998e-01   2.1899999999999999e-02   1.2428999999999999e+00   8.8900000000000007e-02   4.3529999999999998e+00   2.4079999999999999e-01   2.7900000000000003e-01   5.3100000000000001e-02
  -1.3887000000000000e+00  -7.6939999999999997e-01   2.5735000000000001e+00   1.1459999999999999e-01  -2.3790000000000000e-01   7.8899999999999998e-02   1.3095000000000001e+00   1.5559999999999999e-01   4.3529999999999998e+00   2.8899999999999998e-01   1.7319999999999999e-01   1.0170000000000000e-01
  -1.2122999999999999e+00  -6.3749999999999996e-01   1.7157000000000000e+00   6.6799999999999998e-02  -2.4740000000000001e-01   6.1400000000000003e-02   1.5536000000000001e+00   3.3350000000000002e-01   3.9177000000000000e+00   2.6010000000000000e-01   2.0210000000000000e-01   7.5200000000000003e-02
  -1.2122999999999999e+00  -3.9570000000000000e-01   2.1446000000000001e+00   1.2410000000000000e-01  -1.8079999999999999e-01   8.7700000000000000e-02   1.4205000000000001e+00   0.0000000000000000e+00   3.4824000000000002e+00   2.7939999999999998e-01   2.8870000000000001e-01   5.7500000000000002e-02
  -1.1902999999999999e+00  -7.4739999999999995e-01   2.0588000000000002e+00   7.6399999999999996e-02  -2.2839999999999999e-01   9.6500000000000002e-02   1.5093000000000001e+00   2.0010000000000000e-01   4.7882999999999996e+00   2.7939999999999998e-01   2.5979999999999998e-01   4.8700000000000000e-02
  -1.1902999999999999e+00  -5.2759999999999996e-01   1.7157000000000000e+00   1.4319999999999999e-01  -2.9499999999999998e-01   5.2600000000000001e-02   1.4649000000000001e+00   4.4499999999999998e-02   4.3529999999999998e+00   2.6010000000000000e-01   2.5979999999999998e-01   2.2100000000000002e-02
  -1.2343999999999999e+00  -5.9360000000000002e-01   1.9730000000000001e+00   2.8600000000000000e-02  -3.4260000000000002e-01   9.6500000000000002e-02   1.5093000000000001e+00   1.5559999999999999e-01   4.2659000000000002e+00   3.1790000000000002e-01   2.2130000000000000e-01   5.7500000000000002e-02
  -1.2122999999999999e+00  -6.5949999999999998e-01   1.9730000000000001e+00   1.3370000000000001e-01  -3.1400000000000000e-01   7.0199999999999999e-02   1.6646000000000001e+00   2.4460000000000001e-01   4.4401000000000002e+00   2.6970000000000000e-01   2.1170000000000000e-01   3.5400000000000001e-02
  -1.1902999999999999e+00  -6.1550000000000005e-01   2.3161999999999998e+00   1.9089999999999999e-01  -1.9030000000000000e-01   1.0520000000000000e-01   1.5315000000000001e+00   3.1130000000000002e-01   4.0918000000000001e+00   1.8300000000000000e-01   1.5400000000000000e-01   4.4200000000000003e-02
  -1.2343999999999999e+00  -9.0129999999999999e-01   1.9730000000000001e+00   1.8140000000000001e-01  -2.1890000000000001e-01   7.4499999999999997e-02   1.6202000000000001e+00   3.7800000000000000e-01   4.3529999999999998e+00   1.9270000000000001e-01   1.7319999999999999e-01   5.7500000000000002e-02
  -1.1462000000000001e+00  -5.0560000000000005e-01   1.6298999999999999e+00   1.1459999999999999e-01  -2.1890000000000001e-01   3.0700000000000002e-02   1.4205000000000001e+00  -8.8900000000000007e-02   3.9177000000000000e+00   2.3119999999999999e-01   2.3089999999999999e-01   4.4200000000000003e-02
  -1.1462000000000001e+00  -5.2759999999999996e-01   2.4018999999999999e+00   1.1459999999999999e-01  -3.1400000000000000e-01   1.1840000000000001e-01   1.3539000000000001e+00   1.1119999999999999e-01   4.0048000000000004e+00   2.7939999999999998e-01   2.1170000000000000e-01   7.0800000000000002e-02
  -1.1681999999999999e+00  -5.4959999999999998e-01   1.3725000000000001e+00   1.0500000000000000e-01  -1.8079999999999999e-01   5.7000000000000002e-02   1.7756000000000001e+00   2.2239999999999999e-01   4.0048000000000004e+00   2.6970000000000000e-01   1.7319999999999999e-01   5.3100000000000001e-02
  -1.2784000000000000e+00  -5.4959999999999998e-01   1.7157000000000000e+00   1.2410000000000000e-01  -1.7130000000000001e-01   3.0700000000000002e-02   1.3761000000000001e+00   6.6699999999999995e-02   4.1788999999999996e+00   2.7939999999999998e-01   2.5979999999999998e-01   1.3299999999999999e-02
  -1.3225000000000000e+00  -5.4959999999999998e-01   2.6593000000000000e+00   1.0500000000000000e-01  -1.9980000000000001e-01   4.8200000000000000e-02   1.3983000000000001e+00   1.1119999999999999e-01   4.0918000000000001e+00   2.2159999999999999e-01   1.0580000000000001e-01   4.8700000000000000e-02
  -1.3666000000000000e+00  -5.2759999999999996e-01   2.0588000000000002e+00   1.3370000000000001e-01  -2.4740000000000001e-01   7.4499999999999997e-02   1.4649000000000001e+00   2.4460000000000001e-01   4.1788999999999996e+00   2.1190000000000001e-01   3.3679999999999999e-01   7.5200000000000003e-02
  -1.5208999999999999e+00  -5.0560000000000005e-01   1.7157000000000000e+00   1.0500000000000000e-01  -3.2350000000000001e-01   5.7000000000000002e-02   1.5536000000000001e+00  -8.8900000000000007e-02   4.1788999999999996e+00   1.4449999999999999e-01   8.6599999999999996e-02   8.8499999999999995e-02
  -1.2784000000000000e+00  -6.1550000000000005e-01   2.1446000000000001e+00   6.6799999999999998e-02  -2.1890000000000001e-01   7.0199999999999999e-02   1.6646000000000001e+00   4.4499999999999998e-02   3.8306000000000000e+00   1.5409999999999999e-01   1.9239999999999999e-01   6.1899999999999997e-02
  -1.3225000000000000e+00  -4.6170000000000000e-01   1.6298999999999999e+00   1.6230000000000000e-01  -1.8079999999999999e-01   2.1899999999999999e-02   1.3317000000000001e+00   2.2239999999999999e-01   3.6564999999999999e+00   2.5050000000000000e-01   2.4060000000000001e-01   3.1000000000000000e-02
  -1.2343999999999999e+00  -6.3749999999999996e-01   1.8872000000000000e+00  -9.4999999999999998e-03  -2.7600000000000002e-01   5.7000000000000002e-02   1.5315000000000001e+00   1.7790000000000000e-01   4.1788999999999996e+00   2.1190000000000001e-01   3.0790000000000001e-01   8.4000000000000005e-02
  -1.3005000000000000e+00  -7.6939999999999997e-01   2.3161999999999998e+00  -1.9099999999999999e-02  -1.9980000000000001e-01   5.2600000000000001e-02   1.3539000000000001e+00   3.1130000000000002e-01   3.6564999999999999e+00   3.0819999999999997e-01   2.0210000000000000e-01   4.4200000000000003e-02
  -1.2564000000000000e+00  -5.9360000000000002e-01   1.8872000000000000e+00   1.1459999999999999e-01  -2.6640000000000003e-01   6.5799999999999997e-02   1.5536000000000001e+00   2.4460000000000001e-01   3.6564999999999999e+00   3.2750000000000001e-01   1.4430000000000001e-01   6.1899999999999997e-02
  -1.3005000000000000e+00  -6.1550000000000005e-01   2.4876999999999998e+00   1.1459999999999999e-01  -2.5690000000000002e-01   5.7000000000000002e-02   1.4205000000000001e+00   1.3339999999999999e-01   3.8306000000000000e+00   2.6010000000000000e-01   2.8870000000000001e-01   1.0620000000000000e-01
  -1.3887000000000000e+00  -5.9360000000000002e-01   2.4018999999999999e+00   1.4319999999999999e-01  -2.0930000000000001e-01   9.2100000000000001e-02   1.4427000000000001e+00   3.1130000000000002e-01   4.0048000000000004e+00   2.6010000000000000e-01   2.2130000000000000e-01   5.3100000000000001e-02
  -1.4107000000000001e+00  -5.2759999999999996e-01   2.7450999999999999e+00   7.6399999999999996e-02  -1.9980000000000001e-01   5.2600000000000001e-02   1.4649000000000001e+00   1.3339999999999999e-01   4.3529999999999998e+00   2.1190000000000001e-01   2.6939999999999997e-01   7.5200000000000003e-02
  -1.3446000000000000e+00  -5.7160000000000000e-01   2.1446000000000001e+00   1.6230000000000000e-01  -3.1400000000000000e-01   1.7500000000000002e-02   1.5093000000000001e+00   4.4499999999999998e-02   4.2659000000000002e+00   3.0819999999999997e-01   1.7319999999999999e-01   7.5200000000000003e-02
  -1.2122999999999999e+00  -7.0350000000000001e-01   1.8872000000000000e+00   3.8199999999999998e-02  -2.9499999999999998e-01   2.6300000000000000e-02   1.5315000000000001e+00   2.4460000000000001e-01   4.2659000000000002e+00   2.6970000000000000e-01   2.4060000000000001e-01   3.5400000000000001e-02
  -1.2122999999999999e+00  -4.6170000000000000e-01   1.6298999999999999e+00  -4.7699999999999999e-02  -1.9980000000000001e-01   7.0199999999999999e-02   1.4871000000000001e+00   2.2200000000000001e-02   4.0048000000000004e+00   2.4079999999999999e-01   2.1170000000000000e-01   5.7500000000000002e-02
  -1.4548000000000001e+00  -7.4739999999999995e-01   2.7450999999999999e+00   1.0500000000000000e-01  -1.3320000000000001e-01   3.9500000000000000e-02   1.4871000000000001e+00   2.4460000000000001e-01   3.8306000000000000e+00   2.5050000000000000e-01   2.5979999999999998e-01   5.7500000000000002e-02
  -1.2343999999999999e+00  -5.4959999999999998e-01   2.7450999999999999e+00   1.7190000000000000e-01  -1.0470000000000000e-01   6.1400000000000003e-02   1.6868000000000001e+00   2.6679999999999998e-01   4.9623999999999997e+00   2.0230000000000001e-01   1.7319999999999999e-01   6.6400000000000001e-02
  -1.6532000000000000e+00  -6.8149999999999999e-01   2.4876999999999998e+00   1.2410000000000000e-01  -2.1890000000000001e-01   2.6300000000000000e-02   1.5093000000000001e+00   3.3350000000000002e-01   4.1788999999999996e+00   2.7939999999999998e-01   2.1170000000000000e-01   6.1899999999999997e-02
  -1.1681999999999999e+00  -5.0560000000000005e-01   1.6298999999999999e+00   0.0000000000000000e+00  -3.4260000000000002e-01   9.2100000000000001e-02   1.3983000000000001e+00   3.1130000000000002e-01   3.8306000000000000e+00   1.6380000000000000e-01   2.3089999999999999e-01   7.5200000000000003e-02
  -1.2784000000000000e+00  -5.9360000000000002e-01   1.4582999999999999e+00   6.6799999999999998e-02  -2.6640000000000003e-01   3.5099999999999999e-02   1.5093000000000001e+00   6.6699999999999995e-02   4.1788999999999996e+00   1.3489999999999999e-01   2.5019999999999998e-01   4.4200000000000003e-02
  -1.2343999999999999e+00  -6.8149999999999999e-01   2.4876999999999998e+00   1.2410000000000000e-01  -3.1400000000000000e-01   3.9500000000000000e-02   1.5315000000000001e+00   2.0010000000000000e-01   3.9177000000000000e+00   2.8899999999999998e-01   2.1170000000000000e-01   5.3100000000000001e-02
  -1.3225000000000000e+00  -4.1770000000000002e-01   2.5735000000000001e+00   1.4319999999999999e-01  -2.9499999999999998e-01   6.5799999999999997e-02   1.6424000000000001e+00   3.3350000000000002e-01   3.7435999999999998e+00   1.9270000000000001e-01   2.5019999999999998e-01   8.4000000000000005e-02
  -1.3225000000000000e+00  -4.8359999999999997e-01   1.4582999999999999e+00   1.0500000000000000e-01  -6.6600000000000006e-02   4.8200000000000000e-02   1.4871000000000001e+00   2.0010000000000000e-01   4.2659000000000002e+00   2.6970000000000000e-01   1.7319999999999999e-01   6.1899999999999997e-02
  -1.2784000000000000e+00  -6.1550000000000005e-01   1.2010000000000001e+00   9.5500000000000002e-02  -3.3310000000000001e-01   6.5799999999999997e-02   1.6424000000000001e+00   3.1130000000000002e-01   4.1788999999999996e+00   2.6010000000000000e-01   2.5019999999999998e-01   6.6400000000000001e-02
  -1.2564000000000000e+00  -4.1770000000000002e-01   1.2867999999999999e+00   9.5500000000000002e-02  -2.2839999999999999e-01   7.4499999999999997e-02   1.4871000000000001e+00   1.7790000000000000e-01   3.2212000000000001e+00   2.7939999999999998e-01   1.7319999999999999e-01   8.4000000000000005e-02
  -1.2784000000000000e+00  -5.4959999999999998e-01   2.2303999999999999e+00   1.6230000000000000e-01  -1.2370000000000000e-01   6.1400000000000003e-02   1.5315000000000001e+00   1.7790000000000000e-01   3.3083000000000000e+00   3.5639999999999999e-01   2.4060000000000001e-01   2.2100000000000002e-02
  -1.0360000000000000e+00  -5.2759999999999996e-01   2.4018999999999999e+00   8.5900000000000004e-02  -2.1890000000000001e-01   5.2600000000000001e-02   1.6424000000000001e+00   1.7790000000000000e-01   5.3977000000000004e+00   2.6010000000000000e-01   2.4060000000000001e-01   9.2899999999999996e-02
  -1.2343999999999999e+00  -5.7160000000000000e-01   1.9730000000000001e+00   1.3370000000000001e-01  -2.9499999999999998e-01   6.1400000000000003e-02   1.5093000000000001e+00   3.1130000000000002e-01   4.2659000000000002e+00   1.8300000000000000e-01   1.7319999999999999e-01   9.7299999999999998e-02
  -1.3005000000000000e+00  -7.4739999999999995e-01   1.7157000000000000e+00   4.7699999999999999e-02  -2.7600000000000002e-01   4.3900000000000002e-02   1.4871000000000001e+00   2.6679999999999998e-01   4.6142000000000003e+00   2.3119999999999999e-01   2.1170000000000000e-01   2.2100000000000002e-02
  -1.4107000000000001e+00  -2.6379999999999998e-01   1.4582999999999999e+00   1.5279999999999999e-01  -3.0449999999999999e-01   6.1400000000000003e-02   1.3761000000000001e+00   2.0010000000000000e-01   4.2659000000000002e+00   2.4079999999999999e-01   2.5019999999999998e-01   5.7500000000000002e-02
  -1.1902999999999999e+00  -5.2759999999999996e-01   2.5735000000000001e+00   2.0999999999999999e-01  -2.1890000000000001e-01   6.1400000000000003e-02   1.5315000000000001e+00   3.3350000000000002e-01   4.1788999999999996e+00   3.3710000000000001e-01   2.1170000000000000e-01   5.7500000000000002e-02
  -1.0139000000000000e+00  -5.7160000000000000e-01   2.4876999999999998e+00   1.9099999999999999e-02  -1.6180000000000000e-01   8.3299999999999999e-02   1.4205000000000001e+00   3.1130000000000002e-01   3.9177000000000000e+00   1.5409999999999999e-01   2.7900000000000003e-01   5.3100000000000001e-02
  -1.3005000000000000e+00  -5.9360000000000002e-01   2.3161999999999998e+00   1.3370000000000001e-01  -2.1890000000000001e-01   5.2600000000000001e-02   1.5536000000000001e+00   2.2200000000000001e-02   4.7012999999999998e+00   2.6970000000000000e-01   2.7900000000000003e-01   5.7500000000000002e-02
  -1.3005000000000000e+00  -6.3749999999999996e-01   2.7450999999999999e+00   1.9099999999999999e-02  -2.6640000000000003e-01   7.4499999999999997e-02   1.2650999999999999e+00   1.3339999999999999e-01   4.8754000000000000e+00   1.8300000000000000e-01   1.7319999999999999e-01   4.4200000000000003e-02
  -1.2784000000000000e+00  -7.0350000000000001e-01   2.2303999999999999e+00   1.2410000000000000e-01  -2.2839999999999999e-01   6.5799999999999997e-02   1.5536000000000001e+00   1.5559999999999999e-01   4.0048000000000004e+00   2.6010000000000000e-01   2.5019999999999998e-01   3.5400000000000001e-02
  -1.3446000000000000e+00  -6.5949999999999998e-01   1.8872000000000000e+00   1.4319999999999999e-01  -2.0930000000000001e-01   5.7000000000000002e-02   1.3983000000000001e+00   1.7790000000000000e-01   3.6564999999999999e+00   2.6010000000000000e-01   2.8870000000000001e-01   3.5400000000000001e-02
  -1.2564000000000000e+00  -5.2759999999999996e-01   2.4876999999999998e+00   5.7299999999999997e-02  -2.7600000000000002e-01   6.1400000000000003e-02   1.6868000000000001e+00   2.6679999999999998e-01   3.3953000000000002e+00   2.1190000000000001e-01   2.5979999999999998e-01   1.0170000000000000e-01
  -1.2343999999999999e+00  -5.9360000000000002e-01   2.4018999999999999e+00   1.6230000000000000e-01  -1.9980000000000001e-01   4.3900000000000002e-02   1.3317000000000001e+00   3.1130000000000002e-01   4.1788999999999996e+00   2.3119999999999999e-01   1.9239999999999999e-01   6.1899999999999997e-02
  -1.1462000000000001e+00  -5.7160000000000000e-01   2.5735000000000001e+00   3.8199999999999998e-02  -1.9030000000000000e-01   8.3299999999999999e-02   1.5315000000000001e+00   6.6699999999999995e-02   4.3529999999999998e+00   2.9859999999999998e-01   2.2130000000000000e-01   6.6400000000000001e-02
  -1.3446000000000000e+00  -6.5949999999999998e-01   1.2867999999999999e+00   1.4319999999999999e-01  -2.8549999999999998e-01   8.7700000000000000e-02   1.5536000000000001e+00   1.5559999999999999e-01   4.3529999999999998e+00   2.4079999999999999e-01   1.7319999999999999e-01   4.8700000000000000e-02
  -1.5649999999999999e+00  -6.5949999999999998e-01   2.4018999999999999e+00   7.6399999999999996e-02  -1.8079999999999999e-01   4.8200000000000000e-02   1.4871000000000001e+00   2.0010000000000000e-01   4.4401000000000002e+00   2.6970000000000000e-01   2.8870000000000001e-01   7.9600000000000004e-02
  -1.1902999999999999e+00  -6.5949999999999998e-01   2.2303999999999999e+00   3.8199999999999998e-02  -2.2839999999999999e-01   5.2600000000000001e-02   1.4427000000000001e+00   4.0020000000000000e-01   4.4401000000000002e+00   2.4079999999999999e-01   1.1550000000000001e-01   4.4200000000000003e-02
  -1.4767999999999999e+00  -6.5949999999999998e-01   1.8872000000000000e+00   7.6399999999999996e-02  -2.7600000000000002e-01   6.5799999999999997e-02   1.4427000000000001e+00   2.2239999999999999e-01   4.1788999999999996e+00   2.1190000000000001e-01   2.3089999999999999e-01   3.1000000000000000e-02
  -1.3666000000000000e+00  -6.3749999999999996e-01   2.6593000000000000e+00   4.7699999999999999e-02  -2.6640000000000003e-01   7.0199999999999999e-02   1.5093000000000001e+00  -4.4499999999999998e-02   4.4401000000000002e+00   2.8899999999999998e-01   1.3469999999999999e-01   4.8700000000000000e-02
  -1.2122999999999999e+00  -3.9570000000000000e-01   1.6298999999999999e+00   1.5279999999999999e-01  -3.4260000000000002e-01   8.7700000000000000e-02   1.5093000000000001e+00   4.4499999999999998e-02   3.7435999999999998e+00   2.1190000000000001e-01   2.0210000000000000e-01   3.9800000000000002e-02
  -1.0801000000000001e+00  -5.7160000000000000e-01   2.5735000000000001e+00   1.7190000000000000e-01  -2.3790000000000000e-01   5.2600000000000001e-02   1.4649000000000001e+00   2.8910000000000002e-01   3.7435999999999998e+00   2.2159999999999999e-01   2.1170000000000000e-01   6.1899999999999997e-02
  -1.4767999999999999e+00  -4.3969999999999998e-01   2.6593000000000000e+00   4.7699999999999999e-02  -1.9030000000000000e-01   4.3900000000000002e-02   1.6202000000000001e+00   2.4460000000000001e-01   4.8754000000000000e+00   3.0819999999999997e-01   2.2130000000000000e-01   3.5400000000000001e-02
  -1.2343999999999999e+00  -5.7160000000000000e-01   1.8015000000000001e+00   1.7190000000000000e-01  -2.4740000000000001e-01   7.8899999999999998e-02   1.4427000000000001e+00   2.6679999999999998e-01   3.7435999999999998e+00   2.9859999999999998e-01   2.4060000000000001e-01   7.5200000000000003e-02
  -1.1241000000000001e+00  -4.8359999999999997e-01   2.3161999999999998e+00   0.0000000000000000e+00  -1.8079999999999999e-01   7.8899999999999998e-02   1.3317000000000001e+00   1.7790000000000000e-01   4.1788999999999996e+00   2.4079999999999999e-01   1.0580000000000001e-01   5.7500000000000002e-02
  -1.2122999999999999e+00  -5.9360000000000002e-01   2.0588000000000002e+00   7.6399999999999996e-02  -1.9980000000000001e-01   6.5799999999999997e-02   1.3539000000000001e+00   4.6689999999999998e-01   4.0918000000000001e+00   2.0230000000000001e-01   2.0210000000000000e-01   2.6499999999999999e-02
  -1.3005000000000000e+00  -7.4739999999999995e-01   2.4876999999999998e+00   1.8140000000000001e-01  -2.6640000000000003e-01   9.6500000000000002e-02   1.3539000000000001e+00   1.3339999999999999e-01   4.6142000000000003e+00   2.7939999999999998e-01   1.7319999999999999e-01   4.8700000000000000e-02
  -1.4767999999999999e+00  -5.2759999999999996e-01   1.7157000000000000e+00   1.0500000000000000e-01  -2.0930000000000001e-01   6.5799999999999997e-02   1.3983000000000001e+00   8.8900000000000007e-02   3.6564999999999999e+00   1.9270000000000001e-01   1.7319999999999999e-01   6.1899999999999997e-02
  -1.3005000000000000e+00  -3.9570000000000000e-01   3.0024000000000002e+00   1.4319999999999999e-01  -2.2839999999999999e-01   8.8000000000000005e-03   1.5758000000000001e+00   2.6679999999999998e-01   4.1788999999999996e+00   2.6010000000000000e-01   1.9239999999999999e-01   3.9800000000000002e-02
  -1.4327000000000001e+00  -6.1550000000000005e-01   1.4582999999999999e+00   1.4319999999999999e-01  -2.2839999999999999e-01   3.9500000000000000e-02   1.6202000000000001e+00   1.7790000000000000e-01   3.7435999999999998e+00   3.4680000000000000e-01   2.0210000000000000e-01   7.0800000000000002e-02
  -1.3225000000000000e+00  -7.2550000000000003e-01   1.3725000000000001e+00   1.2410000000000000e-01  -2.7600000000000002e-01   3.5099999999999999e-02   1.3761000000000001e+00   3.5580000000000001e-01   3.0470999999999999e+00   2.0230000000000001e-01   2.4060000000000001e-01   1.1060000000000000e-01
  -1.2122999999999999e+00  -5.7160000000000000e-01   2.4018999999999999e+00   1.1459999999999999e-01  -2.0930000000000001e-01   4.8200000000000000e-02   1.6424000000000001e+00   2.0010000000000000e-01   4.3529999999999998e+00   2.6970000000000000e-01   1.7319999999999999e-01   6.1899999999999997e-02
  -1.3005000000000000e+00  -6.8149999999999999e-01   1.6298999999999999e+00   1.9099999999999999e-02  -2.3790000000000000e-01   7.4499999999999997e-02   1.5980000000000001e+00   8.8900000000000007e-02   4.0918000000000001e+00   2.6010000000000000e-01   2.1170000000000000e-01   2.6499999999999999e-02
  -1.2564000000000000e+00  -5.7160000000000000e-01   2.4876999999999998e+00   1.6230000000000000e-01  -2.1890000000000001e-01   7.4499999999999997e-02   1.4427000000000001e+00   2.8910000000000002e-01   4.7012999999999998e+00   2.7939999999999998e-01   1.7319999999999999e-01   2.2100000000000002e-02
  -1.2564000000000000e+00  -5.2759999999999996e-01   2.6593000000000000e+00   6.6799999999999998e-02  -2.7600000000000002e-01   1.0520000000000000e-01   1.4871000000000001e+00   1.7790000000000000e-01   3.3083000000000000e+00   2.6970000000000000e-01   1.6360000000000000e-01   3.5400000000000001e-02
  -1.3225000000000000e+00  -6.3749999999999996e-01   1.8872000000000000e+00   7.6399999999999996e-02  -2.3790000000000000e-01   5.7000000000000002e-02   1.5093000000000001e+00   2.4460000000000001e-01   4.0918000000000001e+00   2.2159999999999999e-01   1.7319999999999999e-01   6.1899999999999997e-02
  -1.2343999999999999e+00  -4.1770000000000002e-01   2.0588000000000002e+00   6.6799999999999998e-02  -2.8549999999999998e-01   5.7000000000000002e-02   1.5536000000000001e+00   2.8910000000000002e-01   3.9177000000000000e+00   1.9270000000000001e-01   2.2130000000000000e-01   3.1000000000000000e-02
  -1.2122999999999999e+00  -4.6170000000000000e-01   1.4582999999999999e+00   8.5900000000000004e-02  -3.0449999999999999e-01   4.3900000000000002e-02   1.5758000000000001e+00   2.2239999999999999e-01   4.0048000000000004e+00   2.8899999999999998e-01   1.9239999999999999e-01   6.1899999999999997e-02
  -1.2343999999999999e+00  -6.5949999999999998e-01   1.4582999999999999e+00   1.1459999999999999e-01  -1.7130000000000001e-01   6.1400000000000003e-02   1.4205000000000001e+00   3.3350000000000002e-01   3.5695000000000001e+00   2.8899999999999998e-01   2.4060000000000001e-01   3.1000000000000000e-02
  -1.3225000000000000e+00  -4.8359999999999997e-01   1.5441000000000000e+00   2.0050000000000001e-01  -2.8549999999999998e-01   7.4499999999999997e-02   1.6424000000000001e+00   3.3350000000000002e-01   4.0918000000000001e+00   2.5050000000000000e-01   2.0210000000000000e-01   5.7500000000000002e-02
  -1.2343999999999999e+00  -6.8149999999999999e-01   1.9730000000000001e+00   7.6399999999999996e-02  -2.5690000000000002e-01   3.9500000000000000e-02   1.4427000000000001e+00  -2.2200000000000001e-02   4.2659000000000002e+00   2.9859999999999998e-01   2.5019999999999998e-01   1.4599999999999999e-01
  -1.3005000000000000e+00  -7.4739999999999995e-01   1.7157000000000000e+00   4.7699999999999999e-02  -2.5690000000000002e-01   0.0000000000000000e+00   1.4871000000000001e+00   2.6679999999999998e-01   3.8306000000000000e+00   3.1790000000000002e-01   2.0210000000000000e-01   4.8700000000000000e-02
  -1.2564000000000000e+00  -2.4179999999999999e-01   2.1446000000000001e+00   9.5500000000000002e-02  -2.9499999999999998e-01   8.7700000000000000e-02   1.3983000000000001e+00   4.6689999999999998e-01   4.5270999999999999e+00   1.6380000000000000e-01   1.6360000000000000e-01   9.2899999999999996e-02
  -1.1902999999999999e+00  -5.9360000000000002e-01   2.3161999999999998e+00   4.7699999999999999e-02  -2.4740000000000001e-01   7.8899999999999998e-02   1.4871000000000001e+00   6.6699999999999995e-02   4.3529999999999998e+00   2.6970000000000000e-01   3.0790000000000001e-01   5.7500000000000002e-02
  -1.4107000000000001e+00  -3.7369999999999998e-01   2.2303999999999999e+00   1.2410000000000000e-01  -2.1890000000000001e-01   4.8200000000000000e-02   1.3095000000000001e+00   1.5559999999999999e-01   3.6564999999999999e+00   3.4680000000000000e-01   2.5019999999999998e-01   7.0800000000000002e-02
  -1.2784000000000000e+00  -5.9360000000000002e-01   1.1152000000000000e+00   2.8600000000000000e-02  -2.1890000000000001e-01   3.9500000000000000e-02   1.4871000000000001e+00   3.3350000000000002e-01   4.2659000000000002e+00   3.2750000000000001e-01   1.9239999999999999e-01   1.1060000000000000e-01
  -1.1681999999999999e+00  -6.1550000000000005e-01   2.4018999999999999e+00   1.0500000000000000e-01  -1.8079999999999999e-01   3.9500000000000000e-02   1.3539000000000001e+00   1.7790000000000000e-01   4.3529999999999998e+00   2.7939999999999998e-01   1.5400000000000000e-01   5.3100000000000001e-02
  -1.2784000000000000e+00  -4.6170000000000000e-01   2.8309000000000002e+00   4.7699999999999999e-02  -2.0930000000000001e-01   5.2600000000000001e-02   1.5758000000000001e+00   1.7790000000000000e-01   3.8306000000000000e+00   2.6970000000000000e-01   2.2130000000000000e-01   4.4200000000000003e-02
  -1.2343999999999999e+00  -3.9570000000000000e-01   1.5441000000000000e+00   9.4999999999999998e-03  -2.4740000000000001e-01   3.5099999999999999e-02   1.5536000000000001e+00   1.1119999999999999e-01   4.0048000000000004e+00   2.7939999999999998e-01   2.3089999999999999e-01   6.6400000000000001e-02
  -1.3005000000000000e+00  -5.4959999999999998e-01   2.1446000000000001e+00   8.5900000000000004e-02  -3.0449999999999999e-01   9.2100000000000001e-02   1.4649000000000001e+00   4.4499999999999998e-02   3.6564999999999999e+00   2.8899999999999998e-01   2.1170000000000000e-01   8.4000000000000005e-02
  -1.1462000000000001e+00  -4.8359999999999997e-01   1.8015000000000001e+00   1.3370000000000001e-01  -3.8059999999999999e-01   1.4030000000000001e-01   1.3539000000000001e+00   2.8910000000000002e-01   4.3529999999999998e+00   2.2159999999999999e-01   2.5019999999999998e-01   7.0800000000000002e-02
  -1.2784000000000000e+00  -4.3969999999999998e-01   2.4876999999999998e+00   1.4319999999999999e-01  -2.7600000000000002e-01   1.1400000000000000e-01   1.3761000000000001e+00   1.7790000000000000e-01   3.9177000000000000e+00   2.7939999999999998e-01   2.8870000000000001e-01   4.4200000000000003e-02
  -1.2343999999999999e+00  -4.6170000000000000e-01   2.5735000000000001e+00   9.5500000000000002e-02  -1.9030000000000000e-01   6.5799999999999997e-02   1.5536000000000001e+00   4.0020000000000000e-01   3.8306000000000000e+00   2.2159999999999999e-01   3.3679999999999999e-01   5.3100000000000001e-02
  -1.2564000000000000e+00  -6.5949999999999998e-01   2.2303999999999999e+00   1.2410000000000000e-01  -2.9499999999999998e-01   8.3299999999999999e-02   1.4871000000000001e+00   3.5580000000000001e-01   4.3529999999999998e+00   3.2750000000000001e-01   2.5979999999999998e-01   3.9800000000000002e-02
  -1.2784000000000000e+00  -5.0560000000000005e-01   2.5735000000000001e+00   7.6399999999999996e-02  -2.8549999999999998e-01   8.7700000000000000e-02   1.4871000000000001e+00   2.0010000000000000e-01   4.2659000000000002e+00   3.2750000000000001e-01   2.5019999999999998e-01   3.5400000000000001e-02
  -1.3446000000000000e+00  -5.0560000000000005e-01   2.2303999999999999e+00   0.0000000000000000e+00  -2.8549999999999998e-01   3.5099999999999999e-02   1.3317000000000001e+00   1.7790000000000000e-01   4.0048000000000004e+00   2.4079999999999999e-01   2.7900000000000003e-01   4.4200000000000003e-02
  -1.0801000000000001e+00  -3.7369999999999998e-01   1.6298999999999999e+00   1.0500000000000000e-01  -2.3790000000000000e-01   8.7700000000000000e-02   1.5315000000000001e+00   2.6679999999999998e-01   4.0918000000000001e+00   2.1190000000000001e-01   2.4060000000000001e-01   3.1000000000000000e-02
