# Supplementary material for: Footwear and Foam Surface Alter Gait Initiation of Typical Subjects
Source: PLoS One. 2015 Aug 13;10(8):e0135821. doi: 10.1371/journal.pone.0135821 (PMC4536224; doi:10.1371/journal.pone.0135821)
Supplement: S1 Dataset — (ZIP) [file pone.0135821.s001.zip › 7_barefoot_av1_03.txt]

   1.1329700000000001e+01  -7.4085000000000001e+00   2.7536599999999999e+02   6.1867000000000001e+00   3.5037300000000002e+01  -4.3409999999999999e-01  -1.2273800000000000e+01  -4.2249999999999999e-01   2.7780910000000000e+02   1.0576800000000000e+01  -2.8644800000000000e+01   2.0392000000000001e+00
   1.0668400000000000e+01  -8.1339000000000006e+00   2.6910370000000000e+02   5.5471000000000004e+00   3.4314100000000003e+01  -2.9820000000000002e-01  -1.2229400000000000e+01  -1.2007000000000001e+00   2.7702550000000002e+02   1.0576800000000000e+01  -2.8789100000000001e+01   1.9508000000000001e+00
   1.0095300000000000e+01  -9.0571999999999999e+00   2.5692239999999998e+02   4.7260000000000000e+00   3.2772500000000001e+01  -1.5790000000000001e-01  -1.2917500000000000e+01  -7.7820000000000000e-01   2.7920200000000000e+02   1.0509399999999999e+01  -2.8933499999999999e+01   1.9020999999999999e+00
   9.3018000000000001e+00  -1.0156400000000000e+01   2.4251079999999999e+02   3.9430999999999998e+00   3.0850300000000001e+01   1.0090000000000000e-01  -1.2762100000000000e+01   0.0000000000000000e+00   2.8329390000000001e+02   1.0326400000000000e+01  -2.9520399999999999e+01   1.7649999999999999e+00
   7.9131000000000000e+00  -1.0552099999999999e+01   2.2715549999999999e+02   3.3416000000000001e+00   2.8899600000000000e+01   2.1929999999999999e-01  -1.4360099999999999e+01  -2.4237000000000002e+00   2.8895280000000002e+02   9.9699000000000009e+00  -2.9982299999999999e+01   1.6234000000000000e+00
   7.0094000000000003e+00  -1.0486200000000000e+01   2.1240070000000000e+02   2.7688000000000001e+00   2.7024999999999999e+01   2.5000000000000000e-01  -1.4271300000000000e+01  -2.3792000000000000e+00   2.9713639999999998e+02   9.6905999999999999e+00  -3.0992599999999999e+01   1.3756999999999999e+00
   6.4142999999999999e+00  -9.0792000000000002e+00   2.0081979999999999e+02   2.5301000000000000e+00   2.5778400000000001e+01   1.6230000000000000e-01  -1.6268899999999999e+01  -3.6465999999999998e+00   3.0871539999999999e+02   9.2764000000000006e+00  -3.2070300000000003e+01   1.1059000000000001e+00
   5.7750000000000004e+00  -6.3971999999999998e+00   1.9267040000000000e+02   2.4441000000000002e+00   2.4579400000000000e+01   8.8000000000000005e-03  -1.7334199999999999e+01  -5.4032999999999998e+00   3.1733440000000002e+02   8.6310000000000002e+00  -3.3186399999999999e+01   7.3429999999999995e-01
   5.4664000000000001e+00  -3.3414999999999999e+00   1.8537880000000001e+02   2.1385999999999998e+00   2.3656400000000001e+01  -3.9470000000000000e-01  -1.9886700000000001e+01  -7.0265000000000004e+00   3.2752050000000003e+02   7.8315000000000001e+00  -3.4244799999999998e+01   3.7600000000000000e-01
   6.2820000000000000e+00  -4.1770000000000002e-01   1.7808709999999999e+02   2.1959000000000000e+00   2.2638200000000001e+01  -7.1919999999999995e-01  -2.1595700000000001e+01  -8.5162999999999993e+00   3.3875119999999998e+02   6.9549000000000003e+00  -3.5476500000000001e+01  -9.2899999999999996e-02
   6.4142999999999999e+00   1.1871000000000000e+00   1.7113870000000000e+02   2.0145000000000000e+00   2.1562899999999999e+01  -9.4720000000000004e-01  -2.5390999999999998e+01  -1.1051100000000000e+01   3.4615129999999999e+02   6.1265000000000001e+00  -3.6044199999999996e+01  -5.2200000000000002e-01
   6.5465000000000000e+00   2.5501000000000000e+00   1.6436170000000001e+02   1.9668000000000001e+00   2.0830200000000001e+01  -1.0218000000000000e+00  -2.7455100000000002e+01  -1.1540300000000000e+01   3.5050430000000000e+02   5.5099999999999998e+00  -3.6457900000000002e+01  -8.8910000000000000e-01
   5.7530000000000001e+00   3.0777000000000001e+00   1.5947210000000001e+02   1.7758000000000000e+00   2.0249700000000001e+01  -1.0656000000000001e+00  -3.1028500000000001e+01  -1.2251799999999999e+01   3.5860090000000002e+02   4.8068000000000000e+00  -3.7141100000000002e+01  -1.1721999999999999e+00
   4.6729000000000003e+00   2.7919000000000000e+00   1.5518289999999999e+02   1.3174999999999999e+00   1.9688300000000002e+01  -9.2969999999999997e-01  -3.2182699999999997e+01  -1.2830000000000000e+01   3.6739400000000001e+02   3.9493999999999998e+00  -3.8266900000000000e+01  -1.4685999999999999e+00
   3.8353000000000002e+00   2.0005000000000002e+00   1.5140840000000000e+02   1.2124999999999999e+00   1.9317100000000000e+01  -7.5860000000000005e-01  -3.4002600000000001e+01  -1.4075200000000001e+01   3.7670949999999999e+02   2.8801999999999999e+00  -3.9142499999999998e+01  -1.7206999999999999e+00
   2.8654999999999999e+00   9.8929999999999996e-01   1.5003579999999999e+02   8.3060000000000000e-01   1.9107800000000001e+01  -5.9199999999999997e-01  -3.4357799999999997e+01  -1.4831200000000001e+01   3.8419659999999999e+02   1.9361999999999999e+00  -4.0297100000000000e+01  -2.0038000000000000e+00
   2.0499000000000001e+00   1.0990000000000000e-01   1.5097950000000000e+02   6.3970000000000005e-01   1.9155400000000000e+01  -3.9910000000000001e-01  -3.5267800000000001e+01  -1.6498899999999999e+01   3.9133560000000000e+02   9.8250000000000004e-01  -4.1086100000000002e+01  -2.2294000000000000e+00
   1.3005000000000000e+00  -6.8149999999999999e-01   1.5140840000000000e+02   3.6280000000000001e-01   1.9364699999999999e+01  -2.1049999999999999e-01  -3.5223399999999998e+01  -1.6899100000000001e+01   3.9412150000000003e+02   5.8760000000000001e-01  -4.1673099999999998e+01  -2.4329000000000001e+00
   1.2784000000000000e+00  -1.6708000000000001e+00   1.5346719999999999e+02   1.4319999999999999e-01   1.9574100000000001e+01   3.5099999999999999e-02  -3.4979199999999999e+01  -1.7032499999999999e+01   3.9925799999999998e+02   3.0819999999999997e-01  -4.2154200000000003e+01  -2.4860000000000002e+00
   1.3666000000000000e+00  -2.5061000000000000e+00   1.5698429999999999e+02  -9.5500000000000002e-02   1.9992799999999999e+01   1.8420000000000000e-01  -3.4202399999999997e+01  -1.7744100000000000e+01   4.0178280000000001e+02   1.9300000000000001e-02  -4.2798800000000000e+01  -2.5922000000000001e+00
   1.9838000000000000e+00  -3.4733999999999998e+00   1.6041569999999999e+02  -4.2009999999999997e-01   2.0449500000000000e+01   3.9470000000000000e-01  -3.4246800000000000e+01  -1.9300599999999999e+01   4.0517809999999997e+02  -3.2750000000000001e-01  -4.3193300000000001e+01  -2.7204000000000002e+00
   2.5789000000000000e+00  -4.1548999999999996e+00   1.6419020000000000e+02  -6.5880000000000005e-01   2.1010999999999999e+01   5.4379999999999995e-01  -3.3758499999999998e+01  -2.0345600000000001e+01   4.0735460000000000e+02  -7.1279999999999999e-01  -4.3568600000000004e+01  -2.9725999999999999e+00
   3.2181999999999999e+00  -4.4187000000000003e+00   1.6753569999999999e+02  -7.3519999999999996e-01   2.1286899999999999e+01   6.5780000000000005e-01  -3.4113599999999998e+01  -2.1034900000000000e+01   4.0961820000000000e+02  -9.0549999999999997e-01  -4.3645600000000002e+01  -3.0522000000000000e+00
   3.8794000000000000e+00  -4.5726000000000004e+00   1.7096709999999999e+02  -8.4970000000000001e-01   2.1620000000000001e+01   6.9730000000000003e-01  -3.4601900000000001e+01  -2.1324000000000002e+01   4.0935700000000003e+02  -9.7289999999999999e-01  -4.3693700000000000e+01  -3.0388999999999999e+00
   4.8712999999999997e+00  -4.6825000000000001e+00   1.7362639999999999e+02  -9.3569999999999998e-01   2.1838799999999999e+01   7.7180000000000004e-01  -3.5289999999999999e+01  -2.1123899999999999e+01   4.0691930000000002e+02  -8.5729999999999995e-01  -4.3395400000000002e+01  -2.9857999999999998e+00
   5.5766999999999998e+00  -5.3419999999999996e+00   1.7508470000000000e+02  -9.4520000000000004e-01   2.2029199999999999e+01   8.9900000000000002e-01  -3.5356499999999997e+01  -2.1101600000000001e+01   4.0474279999999999e+02  -9.8250000000000004e-01  -4.3174100000000003e+01  -2.9857999999999998e+00
   6.3040000000000003e+00  -6.0235000000000003e+00   1.7843029999999999e+02  -1.1074999999999999e+00   2.2428799999999999e+01   1.0568000000000000e+00  -3.5711700000000000e+01  -2.1546399999999998e+01   4.0117340000000002e+02  -1.1077999999999999e+00  -4.2779600000000002e+01  -2.9283000000000001e+00
   6.7228000000000003e+00  -6.5071000000000003e+00   1.8151849999999999e+02  -1.1361000000000001e+00   2.2847500000000000e+01   1.1357999999999999e+00  -3.5511899999999997e+01  -2.2302399999999999e+01   3.9795209999999997e+02  -1.2907999999999999e+00  -4.2452399999999997e+01  -2.9769999999999999e+00
   7.4062000000000001e+00  -7.2545999999999999e+00   1.8692290000000000e+02  -1.2888999999999999e+00   2.3323300000000000e+01   1.2673000000000001e+00  -3.5711700000000000e+01  -2.2658100000000001e+01   3.9455680000000001e+02  -1.3774999999999999e+00  -4.2019399999999997e+01  -2.9592999999999998e+00
   7.8029000000000002e+00  -8.0459999999999994e+00   1.9378559999999999e+02  -1.3270999999999999e+00   2.4189299999999999e+01   1.4383999999999999e+00  -3.5933599999999998e+01  -2.2547000000000001e+01   3.9072620000000001e+02  -1.4449000000000001e+00  -4.1644199999999998e+01  -2.9327999999999999e+00
   7.7367999999999997e+00  -8.9693000000000005e+00   2.0107720000000000e+02  -1.5752999999999999e+00   2.5112300000000001e+01   1.5918000000000001e+00  -3.6066800000000001e+01  -2.2702600000000000e+01   3.8646019999999999e+02  -1.4834000000000001e+00  -4.1095700000000001e+01  -2.9150999999999998e+00
   8.1555999999999997e+00  -1.0090500000000000e+01   2.1094229999999999e+02  -1.6040000000000001e+00   2.6568200000000001e+01   1.7628999999999999e+00  -3.6111199999999997e+01  -2.2925000000000001e+01   3.8001769999999999e+02  -1.5605000000000000e+00  -4.0547300000000000e+01  -2.9062000000000001e+00
   8.0894999999999992e+00  -1.0925800000000001e+01   2.2260890000000001e+02  -1.5944000000000000e+00   2.8071700000000000e+01   1.8899999999999999e+00  -3.5978000000000002e+01  -2.3436399999999999e+01   3.7374939999999998e+02  -1.4931000000000001e+00  -3.9729399999999998e+01  -2.9327999999999999e+00
   8.4200999999999997e+00  -1.1717300000000000e+01   2.3573380000000000e+02  -1.7948999999999999e+00   2.9708400000000001e+01   2.1707000000000001e+00  -3.5534100000000002e+01  -2.3414100000000001e+01   3.6634930000000003e+02  -1.5220000000000000e+00  -3.9084699999999998e+01  -2.8885000000000001e+00
   8.4862000000000002e+00  -1.3212100000000000e+01   2.5057440000000000e+02  -1.7758000000000000e+00   3.1687700000000000e+01   2.4557000000000002e+00  -3.4979199999999999e+01  -2.3769900000000000e+01   3.5921039999999999e+02  -1.6857000000000000e+00  -3.8247599999999998e+01  -2.9106000000000001e+00
   9.1254000000000008e+00  -1.4641100000000000e+01   2.6678760000000000e+02  -1.9190000000000000e+00   3.3866900000000001e+01   2.6968999999999999e+00  -3.4291200000000003e+01  -2.4103500000000000e+01   3.4989490000000001e+02  -1.5893999999999999e+00  -3.7372000000000000e+01  -2.8753000000000002e+00
   1.0448000000000000e+01  -1.6443700000000000e+01   2.8548840000000001e+02  -1.8904000000000001e+00   3.6169699999999999e+01   3.0783999999999998e+00  -3.3203600000000002e+01  -2.4125699999999998e+01   3.3988299999999998e+02  -1.5411999999999999e+00  -3.6294300000000000e+01  -2.8310000000000000e+00
   1.2475800000000000e+01  -1.8905899999999999e+01   3.0624810000000002e+02  -1.9095000000000000e+00   3.9005400000000002e+01   3.5125999999999999e+00  -3.1516800000000000e+01  -2.4259100000000000e+01   3.2830399999999997e+02  -1.4641999999999999e+00  -3.5101199999999999e+01  -2.7734999999999999e+00
   1.4569800000000001e+01  -2.1829699999999999e+01   3.3112540000000001e+02  -1.8427000000000000e+00   4.2098100000000002e+01   3.9554999999999998e+00  -3.0140699999999999e+01  -2.4347999999999999e+01   3.1559320000000002e+02  -1.1848000000000001e+00  -3.3850299999999997e+01  -2.7867999999999999e+00
   1.7170800000000000e+01  -2.4907399999999999e+01   3.5900510000000003e+02  -1.7376000000000000e+00   4.5476199999999999e+01   4.4291000000000000e+00  -2.8187600000000000e+01  -2.4548200000000001e+01   3.0114120000000003e+02  -9.7289999999999999e-01  -3.2281900000000000e+01  -2.7425999999999999e+00
   2.0631399999999999e+01  -2.7809200000000001e+01   3.8808580000000001e+02  -1.8522000000000001e+00   4.9016100000000002e+01   4.9465000000000003e+00  -2.6478600000000000e+01  -2.4459199999999999e+01   2.8459980000000002e+02  -7.5139999999999996e-01  -3.0530700000000000e+01  -2.7160000000000002e+00
   2.4091999999999999e+01  -3.1766300000000001e+01   4.1956849999999997e+02  -1.7758000000000000e+00   5.3145899999999997e+01   5.5472999999999999e+00  -2.4525400000000001e+01  -2.4147900000000000e+01   2.6527240000000000e+02  -1.7340000000000000e-01  -2.8279199999999999e+01  -2.6143000000000001e+00
   2.7905300000000000e+01  -3.6602699999999999e+01   4.5439670000000001e+02  -1.7854000000000001e+00   5.7294800000000002e+01   6.0823000000000000e+00  -2.2394700000000000e+01  -2.3236300000000000e+01   2.4228850000000000e+02   2.5050000000000000e-01  -2.5613900000000001e+01  -2.5568000000000000e+00
   3.2071300000000001e+01  -4.0405799999999999e+01   4.8682299999999998e+02  -1.6613000000000000e+00   6.1243899999999996e+01   6.6304999999999996e+00  -2.0286200000000001e+01  -2.1657499999999999e+01   2.1538690000000000e+02   1.0114000000000001e+00  -2.2563700000000001e+01  -2.3178999999999998e+00
   3.5576000000000001e+01  -4.4516800000000003e+01   5.1341600000000005e+02  -1.4894000000000001e+00   6.4289000000000001e+01   7.0997000000000003e+00  -1.7733799999999999e+01  -1.9167100000000001e+01   1.8482880000000000e+02   1.8591000000000000e+00  -1.9205600000000000e+01  -1.9065000000000001e+00
   3.8794100000000000e+01  -4.7990200000000002e+01   5.3709230000000002e+02  -1.0502000000000000e+00   6.7039100000000005e+01   7.5426000000000002e+00  -1.4804000000000000e+01  -1.5809600000000000e+01   1.5418360000000001e+02   2.7646000000000002e+00  -1.5568500000000000e+01  -1.5173000000000001e+00
   4.0866100000000003e+01  -5.0936000000000000e+01   5.5416330000000005e+02  -4.8690000000000000e-01   6.9103999999999999e+01   7.8715000000000002e+00  -1.1785500000000001e+01  -1.1540300000000000e+01   1.2205840000000001e+02   3.5255999999999998e+00  -1.2008300000000000e+01  -1.0262000000000000e+00
   4.2166600000000003e+01  -5.3508099999999999e+01   5.6763130000000001e+02   2.0050000000000001e-01   7.0436199999999999e+01   8.1653000000000002e+00  -8.6560000000000006e+00  -7.3600000000000003e+00   9.2719099999999997e+01   4.2576999999999998e+00  -8.7849000000000004e+00  -4.9540000000000001e-01
   4.2717599999999997e+01  -5.4519300000000001e+01   5.7638130000000001e+02   8.6880000000000002e-01   7.1578100000000006e+01   8.2310999999999996e+00  -5.7484999999999999e+00  -3.7134000000000000e+00   7.0170500000000004e+01   4.6237000000000004e+00  -6.3986999999999998e+00  -2.6499999999999999e-02
   4.2607399999999998e+01  -5.6014200000000002e+01   5.8315819999999997e+02   1.7758000000000000e+00   7.2472600000000000e+01   8.2925000000000004e+00  -3.4180000000000001e+00   2.4460000000000001e-01   5.5370300000000000e+01   4.7682000000000002e+00  -4.9360999999999997e+00   1.9910000000000000e-01
   4.2409100000000002e+01  -5.7135300000000001e+01   5.8736159999999995e+02   3.0265000000000000e+00   7.2824700000000007e+01   8.3888999999999996e+00  -2.6412000000000000e+00  -1.2007000000000001e+00   4.5010100000000001e+01   4.2095000000000002e+00  -3.7911000000000001e+00   4.0699999999999997e-01
   4.1725800000000000e+01  -5.7794899999999998e+01   5.9036400000000003e+02   4.6592000000000002e+00   7.3100700000000003e+01   8.3275000000000006e+00  -2.2200000000000001e-02   2.2239999999999999e-01   3.7522900000000000e+01   3.9108999999999998e+00  -3.2330000000000001e+00   3.9369999999999999e-01
   4.1262900000000002e+01  -5.7531100000000002e+01   5.9147919999999999e+02   6.2630999999999997e+00   7.3119699999999995e+01   8.1915999999999993e+00   7.5460000000000005e-01   2.2458000000000000e+00   3.2125200000000000e+01   3.1884999999999999e+00  -2.5787000000000000e+00   4.6450000000000002e-01
   4.0645699999999998e+01  -5.6827599999999997e+01   5.8821939999999995e+02   7.8861999999999997e+00   7.2748599999999996e+01   7.9329000000000001e+00   9.3220000000000003e-01   6.6699999999999995e-02   2.3158000000000001e+01   2.2252000000000001e+00  -1.9052000000000000e+00   2.6100000000000001e-01
   4.0138700000000000e+01  -5.5442599999999999e+01   5.8315819999999997e+02   9.5473999999999997e+00   7.2034899999999993e+01   7.6040000000000001e+00   2.2639000000000000e+00   4.2249999999999999e-01   1.8108499999999999e+01   1.5123000000000000e+00  -1.1354000000000000e+00   1.5479999999999999e-01
   3.9543599999999998e+01  -5.4035699999999999e+01   5.7397929999999997e+02   1.1208700000000000e+01   7.0883499999999998e+01   7.3583999999999996e+00   1.9088000000000001e+00   2.8910000000000002e-01   1.0621300000000000e+01   8.8619999999999999e-01  -4.6189999999999998e-01   1.9910000000000000e-01
   3.8992500000000000e+01  -5.3376199999999997e+01   5.6685929999999996e+02   1.2621700000000001e+01   6.9760599999999997e+01   7.0471000000000004e+00   2.1751000000000000e+00   1.9345000000000001e+00   6.3554000000000004e+00   4.1420000000000001e-01   3.8500000000000000e-02   2.3890000000000000e-01
   3.8529600000000002e+01  -5.1903300000000002e+01   5.5725149999999996e+02   1.4178000000000001e+01   6.8609200000000001e+01   6.7050000000000001e+00   2.4413999999999998e+00   2.4681999999999999e+00   3.1341999999999999e+00   2.6010000000000000e-01   4.1370000000000001e-01   2.6100000000000001e-01
   3.7692000000000000e+01  -5.0518300000000004e+01   5.4815840000000003e+02   1.5657800000000000e+01   6.7372100000000003e+01   6.4112000000000000e+00   2.9741000000000000e+00   1.1563000000000001e+00   4.5270999999999999e+00   2.9859999999999998e-01   2.3089999999999999e-01   1.6370000000000001e-01
   3.6567900000000002e+01  -4.8979399999999998e+01   5.3949419999999998e+02   1.7070799999999998e+01   6.6430099999999996e+01   6.0735000000000001e+00   2.4857999999999998e+00  -1.7790000000000000e-01   4.6142000000000003e+00   1.9270000000000001e-01   2.7900000000000003e-01   6.6400000000000001e-02
   3.5752299999999998e+01  -4.7572499999999998e+01   5.3331780000000003e+02   1.8598400000000002e+01   6.5678299999999993e+01   5.6832000000000003e+00   1.7312000000000001e+00   2.2200000000000001e-02   4.6142000000000003e+00   2.2159999999999999e-01   2.3089999999999999e-01   5.7500000000000002e-02
   3.5091099999999997e+01  -4.6495300000000000e+01   5.2885699999999997e+02   2.0259699999999999e+01   6.5231099999999998e+01   5.3323999999999998e+00   2.0419000000000000e+00   2.4460000000000001e-01   4.1788999999999996e+00   2.6010000000000000e-01   2.3089999999999999e-01   9.7299999999999998e-02
   3.4518000000000001e+01  -4.5022399999999998e+01   5.2439630000000000e+02   2.2006900000000002e+01   6.4774299999999997e+01   4.9771999999999998e+00   2.0419000000000000e+00   8.8900000000000007e-02   4.5270999999999999e+00   2.1190000000000001e-01   2.9830000000000001e-01  -1.3299999999999999e-02
   3.3261600000000001e+01  -4.4626700000000000e+01   5.2113649999999996e+02   2.3419899999999998e+01   6.4555400000000006e+01   4.6921999999999997e+00   1.6868000000000001e+00   2.8910000000000002e-01   5.2236000000000002e+00   1.7340000000000000e-01   2.6939999999999997e-01   8.4000000000000005e-02
   3.2842799999999997e+01  -4.4450800000000001e+01   5.2010709999999995e+02   2.4832899999999999e+01   6.4507900000000006e+01   4.4158999999999997e+00   1.9088000000000001e+00   8.8900000000000007e-02   4.5270999999999999e+00   2.4079999999999999e-01   2.7900000000000003e-01   6.1899999999999997e-02
   3.2203600000000002e+01  -4.4362900000000003e+01   5.1967819999999995e+02   2.6188700000000001e+01   6.4660100000000000e+01   4.2492999999999999e+00   1.8866000000000001e+00  -4.4499999999999998e-02   4.3529999999999998e+00   2.7939999999999998e-01   2.2130000000000000e-01   9.2899999999999996e-02
   3.1299800000000001e+01  -4.4318899999999999e+01   5.1907770000000005e+02   2.7678100000000001e+01   6.4774299999999997e+01   4.0782999999999996e+00   1.9310000000000000e+00   1.7790000000000000e-01   4.5270999999999999e+00   2.5050000000000000e-01   2.5979999999999998e-01   3.1000000000000000e-02
   3.1189599999999999e+01  -4.4780600000000000e+01   5.2019290000000001e+02   2.9033799999999999e+01   6.5040700000000001e+01   3.8677999999999999e+00   1.8644000000000001e+00   1.1119999999999999e-01   4.7882999999999996e+00   2.3119999999999999e-01   3.0790000000000001e-01   3.1000000000000000e-02
   3.0836900000000000e+01  -4.5198300000000003e+01   5.1950660000000005e+02   3.0169899999999998e+01   6.5202500000000001e+01   3.8108000000000000e+00   2.0863000000000000e+00   4.4499999999999998e-02   4.0918000000000001e+00   1.7340000000000000e-01   3.1750000000000000e-01   1.7700000000000000e-02
   3.0329999999999998e+01  -4.5703899999999997e+01   5.2019290000000001e+02   3.1506599999999999e+01   6.5430899999999994e+01   3.7494000000000001e+00   2.0419000000000000e+00   8.8900000000000007e-02   4.7882999999999996e+00   1.8300000000000000e-01   3.2710000000000000e-01   2.6499999999999999e-02
   3.0021400000000000e+01  -4.5989699999999999e+01   5.2208010000000002e+02   3.2757300000000001e+01   6.5868600000000001e+01   3.6484999999999999e+00   1.9753000000000001e+00   1.3339999999999999e-01   3.8306000000000000e+00   3.3710000000000001e-01   2.5979999999999998e-01   7.0800000000000002e-02
   2.9646699999999999e+01  -4.6649200000000000e+01   5.2456780000000003e+02   3.4227600000000002e+01   6.6258799999999994e+01   3.7231000000000001e+00   1.9753000000000001e+00   2.2200000000000001e-02   4.5270999999999999e+00   1.9270000000000001e-01   2.4060000000000001e-01   6.6400000000000001e-02
   2.9690799999999999e+01  -4.7330700000000000e+01   5.2628350000000000e+02   3.5650199999999998e+01   6.6801199999999994e+01   3.6573000000000002e+00   2.1307000000000000e+00   1.1119999999999999e-01   4.3529999999999998e+00   2.4079999999999999e-01   3.4639999999999999e-01   7.5200000000000003e-02
   2.9426200000000001e+01  -4.8078099999999999e+01   5.2799919999999997e+02   3.7044100000000000e+01   6.7115200000000002e+01   3.6659999999999999e+00   1.7978000000000001e+00   1.5559999999999999e-01   3.7435999999999998e+00   1.3489999999999999e-01   2.1170000000000000e-01   7.0800000000000002e-02
   2.9646699999999999e+01  -4.8078099999999999e+01   5.3014380000000006e+02   3.8734000000000002e+01   6.7562399999999997e+01   3.5958999999999999e+00   1.8422000000000001e+00   1.1119999999999999e-01   4.0048000000000004e+00   2.3119999999999999e-01   3.0790000000000001e-01   5.7500000000000002e-02
   2.9624600000000001e+01  -4.7880299999999998e+01   5.3134479999999996e+02   4.0414400000000001e+01   6.7809799999999996e+01   3.5038000000000000e+00   2.0863000000000000e+00   2.0010000000000000e-01   4.7012999999999998e+00   2.4079999999999999e-01   1.5400000000000000e-01   4.8700000000000000e-02
   2.9294000000000000e+01  -4.7572499999999998e+01   5.3323199999999997e+02   4.2152000000000001e+01   6.8161900000000003e+01   3.4205000000000001e+00   1.9088000000000001e+00   1.3339999999999999e-01   4.3529999999999998e+00   2.4079999999999999e-01   2.4060000000000001e-01   4.4200000000000003e-02
   2.9492400000000000e+01  -4.7902200000000001e+01   5.3297469999999998e+02   4.3803699999999999e+01   6.8228499999999997e+01   3.3591000000000002e+00   1.9753000000000001e+00   4.4499999999999998e-02   5.0495000000000001e+00   2.1190000000000001e-01   2.7900000000000003e-01   3.9800000000000002e-02
   2.9470300000000002e+01  -4.7968200000000003e+01   5.3331780000000003e+02   4.5474499999999999e+01   6.8342699999999994e+01   3.2538000000000000e+00   1.9088000000000001e+00   1.7790000000000000e-01   4.3529999999999998e+00   2.5050000000000000e-01   2.3089999999999999e-01   5.7500000000000002e-02
   2.9294000000000000e+01  -4.8122100000000003e+01   5.3314620000000002e+02   4.6944800000000001e+01   6.8504499999999993e+01   3.2143999999999999e+00   1.9753000000000001e+00   2.6679999999999998e-01   3.9177000000000000e+00   2.4079999999999999e-01   2.5019999999999998e-01   5.3100000000000001e-02
   2.9095600000000001e+01  -4.7902200000000001e+01   5.3443299999999999e+02   4.8529699999999998e+01   6.8694800000000001e+01   3.1223000000000001e+00   1.9975000000000001e+00   1.3339999999999999e-01   4.5270999999999999e+00   2.0230000000000001e-01   1.9239999999999999e-01   6.1899999999999997e-02
   2.9227900000000002e+01  -4.7880299999999998e+01   5.3649180000000001e+02   5.0295999999999999e+01   6.9123000000000005e+01   3.0346000000000002e+00   2.0419000000000000e+00   2.2200000000000001e-02   4.4401000000000002e+00   2.1190000000000001e-01   2.8870000000000001e-01   5.7500000000000002e-02
   2.9602599999999999e+01  -4.8583700000000000e+01   5.3949419999999998e+02   5.1794899999999998e+01   6.9617900000000006e+01   2.9424999999999999e+00   2.0419000000000000e+00   3.1130000000000002e-01   4.8754000000000000e+00   2.2159999999999999e-01   3.5599999999999998e-01   3.5400000000000001e-02
   3.0263800000000000e+01  -5.0232500000000002e+01   5.4335450000000003e+02   5.3083799999999997e+01   7.0141199999999998e+01   3.0083000000000002e+00   1.9975000000000001e+00  -4.4499999999999998e-02   4.4401000000000002e+00   2.5050000000000000e-01   1.7319999999999999e-01   1.0170000000000000e-01
   3.1255700000000001e+01  -5.2320900000000002e+01   5.4841570000000002e+02   5.4267699999999998e+01   7.0693100000000001e+01   3.0783999999999998e+00   1.9310000000000000e+00   2.2239999999999999e-01   4.0048000000000004e+00   2.6970000000000000e-01   1.3469999999999999e-01   4.8700000000000000e-02
   3.2490099999999998e+01  -5.4959000000000003e+01   5.5244759999999997e+02   5.5337000000000003e+01   7.1216499999999996e+01   3.2582000000000000e+00   1.8422000000000001e+00   8.8900000000000007e-02   4.9623999999999997e+00   2.3119999999999999e-01   2.3089999999999999e-01   8.8499999999999995e-02
   3.3878799999999998e+01  -5.7509099999999997e+01   5.5656520000000000e+02   5.6158099999999997e+01   7.1768400000000000e+01   3.2625999999999999e+00   1.7756000000000001e+00   2.0010000000000000e-01   5.0495000000000001e+00   1.9270000000000001e-01   2.6939999999999997e-01   3.5400000000000001e-02
   3.4429800000000000e+01  -6.3532600000000002e+01   5.5973919999999998e+02   5.6788200000000003e+01   7.2377399999999994e+01   3.6396999999999999e+00   1.8422000000000001e+00   2.0010000000000000e-01   4.9623999999999997e+00   1.3489999999999999e-01   2.5019999999999998e-01   1.7700000000000000e-02
   3.7537700000000001e+01  -6.4346000000000004e+01   5.6514359999999999e+02   5.7609299999999998e+01   7.2729500000000002e+01   3.8765000000000001e+00   1.8644000000000001e+00   4.4499999999999998e-02   4.6142000000000003e+00   2.4079999999999999e-01   2.8870000000000001e-01   7.9600000000000004e-02
   3.9036600000000000e+01  -6.9797899999999998e+01   5.6797439999999995e+02   5.8115299999999998e+01   7.3119699999999995e+01   4.2404999999999999e+00   1.9088000000000001e+00   2.0010000000000000e-01   4.2659000000000002e+00   2.3119999999999999e-01   3.6559999999999998e-01   5.3100000000000001e-02
   4.0866100000000003e+01  -7.4436400000000006e+01   5.7080529999999999e+02   5.8420800000000000e+01   7.3290999999999997e+01   4.5693999999999999e+00   1.8644000000000001e+00   2.4460000000000001e-01   4.5270999999999999e+00   2.2159999999999999e-01   2.6939999999999997e-01   6.6400000000000001e-02
   4.1990299999999998e+01  -7.8679299999999998e+01   5.7063369999999998e+02   5.8678600000000003e+01   7.3424199999999999e+01   5.0167000000000002e+00   1.8200000000000001e+00   1.1119999999999999e-01   4.3529999999999998e+00   1.7340000000000000e-01   1.8279999999999999e-01   7.9600000000000004e-02
   4.3423000000000002e+01  -8.2768199999999993e+01   5.7029060000000004e+02   5.8850499999999997e+01   7.3386099999999999e+01   5.3937999999999997e+00   2.0196999999999998e+00   2.0010000000000000e-01   4.7012999999999998e+00   2.0230000000000001e-01   3.2710000000000000e-01   1.7700000000000000e-02
   4.4613300000000002e+01  -8.6923100000000005e+01   5.6969010000000003e+02   5.8840899999999998e+01   7.3024500000000003e+01   5.8411000000000000e+00   1.8422000000000001e+00   3.1130000000000002e-01   4.7882999999999996e+00   2.5050000000000000e-01   3.0790000000000001e-01   4.4200000000000003e-02
   4.5649299999999997e+01  -9.0968100000000007e+01   5.6565830000000005e+02   5.8716799999999999e+01   7.2558300000000003e+01   6.2182000000000004e+00   2.0640999999999998e+00   1.7790000000000000e-01   4.9623999999999997e+00   1.7340000000000000e-01   2.9830000000000001e-01   7.9600000000000004e-02
   4.6178300000000000e+01  -9.4969099999999997e+01   5.6145489999999995e+02   5.8430399999999999e+01   7.2063400000000001e+01   6.5822000000000003e+00   1.7978000000000001e+00   1.7790000000000000e-01   4.6142000000000003e+00   1.7340000000000000e-01   2.3089999999999999e-01   7.0800000000000002e-02
   4.6464799999999997e+01  -9.7277400000000000e+01   5.5442060000000004e+02   5.8220300000000002e+01   7.1349699999999999e+01   6.8979999999999997e+00   2.1084999999999998e+00   0.0000000000000000e+00   4.6142000000000003e+00   2.6970000000000000e-01   2.7900000000000003e-01   4.4200000000000003e-02
   4.5230499999999999e+01  -9.9497699999999995e+01   5.4532749999999999e+02   5.7389699999999998e+01   7.0084100000000007e+01   7.3452000000000002e+00   2.0640999999999998e+00   4.6689999999999998e-01   4.0918000000000001e+00   1.8300000000000000e-01   2.9830000000000001e-01   3.1000000000000000e-02
   4.3401000000000003e+01  -1.0086069999999999e+02   5.2817079999999999e+02   5.6053100000000001e+01   6.8152400000000000e+01   7.7750000000000004e+00   1.9753000000000001e+00   2.0010000000000000e-01   4.0918000000000001e+00   1.7340000000000000e-01   2.2130000000000000e-01   7.5200000000000003e-02
   4.0028500000000001e+01  -1.0088270000000000e+02   5.0929829999999998e+02   5.4439599999999999e+01   6.5897199999999998e+01   8.1653000000000002e+00   1.9532000000000000e+00   2.8910000000000002e-01   3.9177000000000000e+00   2.9859999999999998e-01   2.8870000000000001e-01   7.5200000000000003e-02
   3.6656100000000002e+01  -1.0039900000000000e+02   4.8759500000000003e+02   5.2501399999999997e+01   6.3537199999999999e+01   8.4239999999999995e+00   1.9310000000000000e+00   8.8900000000000007e-02   4.4401000000000002e+00   2.3119999999999999e-01   2.1170000000000000e-01   5.3100000000000001e-02
   3.3107300000000002e+01  -9.8904200000000003e+01   4.6314670000000001e+02   5.0420099999999998e+01   6.0625399999999999e+01   8.6344999999999992e+00   1.9975000000000001e+00   1.5559999999999999e-01   4.5270999999999999e+00   2.2159999999999999e-01   2.4060000000000001e-01   5.3100000000000001e-02
   2.9712800000000001e+01  -9.6771799999999999e+01   4.3475220000000002e+02   4.7880499999999998e+01   5.7247300000000003e+01   8.8537999999999997e+00   1.9753000000000001e+00   2.2239999999999999e-01   4.7012999999999998e+00   1.4449999999999999e-01   2.7900000000000003e-01   5.3100000000000001e-02
   2.5657000000000000e+01  -9.3298299999999998e+01   4.0455630000000002e+02   4.4815700000000000e+01   5.3621699999999997e+01   9.0335999999999999e+00   2.0196999999999998e+00   2.0010000000000000e-01   5.0495000000000001e+00   2.5050000000000000e-01   1.5400000000000000e-01   3.1000000000000000e-02
   2.2394800000000000e+01  -8.8945599999999999e+01   3.7221580000000000e+02   4.1397700000000000e+01   4.9491900000000001e+01   9.1827000000000005e+00   1.7756000000000001e+00   6.6699999999999995e-02   3.8306000000000000e+00   2.0230000000000001e-01   2.9830000000000001e-01   6.6400000000000001e-02
   1.8735800000000001e+01  -8.4636799999999994e+01   3.3884600000000000e+02   3.7702900000000000e+01   4.5228800000000000e+01   9.0555000000000003e+00   1.6868000000000001e+00   4.0020000000000000e-01   4.6142000000000003e+00   2.7939999999999998e-01   2.7900000000000003e-01   5.7500000000000002e-02
   1.5539700000000000e+01  -7.8679299999999998e+01   3.0195890000000003e+02   3.3731099999999998e+01   4.0318600000000004e+01   8.7573000000000008e+00   1.9310000000000000e+00   1.1119999999999999e-01   4.0918000000000001e+00   2.3119999999999999e-01   2.5979999999999998e-01   6.6400000000000001e-02
   1.2035000000000000e+01  -7.1534599999999998e+01   2.5983909999999997e+02   2.9301100000000002e+01   3.4856499999999997e+01   8.3318999999999992e+00   2.0640999999999998e+00   8.8900000000000007e-02   4.1788999999999996e+00   2.4079999999999999e-01   2.6939999999999997e-01   4.8700000000000000e-02
   9.1254000000000008e+00  -6.3378700000000002e+01   2.1729030000000000e+02   2.4460599999999999e+01   2.8985199999999999e+01   7.7092000000000001e+00   1.8866000000000001e+00   2.6679999999999998e-01   4.5270999999999999e+00   1.7340000000000000e-01   2.3089999999999999e-01   7.5200000000000003e-02
   5.0255999999999998e+00  -5.3398099999999999e+01   1.7208230000000000e+02   1.9419499999999999e+01   2.2838000000000001e+01   6.7796000000000003e+00   1.7978000000000001e+00   4.6689999999999998e-01   3.9177000000000000e+00   1.9270000000000001e-01   2.5979999999999998e-01   3.1000000000000000e-02
   7.7149999999999996e-01  -4.0317900000000002e+01   1.2455810000000000e+02   1.4483499999999999e+01   1.6586099999999998e+01   5.4859000000000000e+00   2.0196999999999998e+00   2.2239999999999999e-01   4.1788999999999996e+00   2.5050000000000000e-01   2.4060000000000001e-01   9.7299999999999998e-02
  -2.5127999999999999e+00  -2.5984600000000000e+01   8.3467600000000004e+01   1.0158500000000000e+01   1.1000299999999999e+01   3.8414999999999999e+00   1.9532000000000000e+00   2.8910000000000002e-01   5.0495000000000001e+00   1.9270000000000001e-01   3.2710000000000000e-01   6.1899999999999997e-02
  -4.1660000000000004e+00  -1.2222899999999999e+01   5.2671199999999999e+01   6.8837000000000002e+00   6.8037999999999998e+00   2.0171999999999999e+00   2.1307000000000000e+00   2.6679999999999998e-01   4.6142000000000003e+00   1.3489999999999999e-01   1.9239999999999999e-01   2.6499999999999999e-02
  -4.5407000000000002e+00  -2.7260000000000000e+00   3.4999800000000000e+01   4.8023999999999996e+00   4.3582999999999998e+00   6.7530000000000001e-01   1.8866000000000001e+00   3.7800000000000000e-01   4.6142000000000003e+00   2.2159999999999999e-01   2.3089999999999999e-01   4.4200000000000003e-02
  -3.4386000000000001e+00   1.0551999999999999e+00   2.2475400000000000e+01   3.2079000000000000e+00   2.6073000000000000e+00   5.7000000000000002e-02   1.7312000000000001e+00   1.1119999999999999e-01   4.3529999999999998e+00   2.9859999999999998e-01   2.2130000000000000e-01   3.5400000000000001e-02
  -3.6370000000000000e+00   1.2091000000000001e+00   1.3468100000000000e+01   1.9380999999999999e+00   1.3608000000000000e+00   0.0000000000000000e+00   1.8866000000000001e+00   2.2239999999999999e-01   4.2659000000000002e+00   2.4079999999999999e-01   3.1750000000000000e-01   1.4599999999999999e-01
  -3.0417999999999998e+00   1.2311000000000001e+00   8.4068000000000005e+00   1.2888999999999999e+00   7.2319999999999995e-01  -1.7500000000000002e-02   1.7978000000000001e+00   4.0020000000000000e-01   4.7012999999999998e+00   2.0230000000000001e-01   2.9830000000000001e-01   7.0800000000000002e-02
  -2.2924000000000002e+00   6.5949999999999998e-01   5.6616999999999997e+00   7.9239999999999999e-01   3.0449999999999999e-01  -7.4499999999999997e-02   1.9975000000000001e+00   8.8900000000000007e-02   4.1788999999999996e+00   2.8899999999999998e-01   2.1170000000000000e-01   3.5400000000000001e-02
  -1.8956000000000000e+00   3.2979999999999998e-01   4.0317999999999996e+00   3.9140000000000003e-01  -4.7600000000000003e-02  -2.6300000000000000e-02   1.8866000000000001e+00   1.5559999999999999e-01   5.2236000000000002e+00   1.6380000000000000e-01   2.1170000000000000e-01   5.3100000000000001e-02
  -1.3446000000000000e+00  -2.1980000000000000e-01   2.4018999999999999e+00   1.8140000000000001e-01  -1.6180000000000000e-01  -3.5099999999999999e-02   2.0640999999999998e+00   3.7800000000000000e-01   4.4401000000000002e+00   1.8300000000000000e-01   2.7900000000000003e-01   5.3100000000000001e-02
  -1.5870000000000000e+00  -8.7900000000000006e-02   1.8872000000000000e+00   1.6230000000000000e-01  -1.1420000000000000e-01   4.4000000000000003e-03   2.0640999999999998e+00   1.7790000000000000e-01   4.8754000000000000e+00   2.4079999999999999e-01   2.4060000000000001e-01   8.4000000000000005e-02
  -1.7413000000000001e+00  -1.7590000000000000e-01   1.9730000000000001e+00   1.6230000000000000e-01  -1.1420000000000000e-01  -4.3900000000000002e-02   1.8866000000000001e+00   3.1130000000000002e-01   4.7882999999999996e+00   3.3710000000000001e-01   1.7319999999999999e-01   6.6400000000000001e-02
  -1.5208999999999999e+00  -1.0990000000000000e-01   2.1446000000000001e+00   1.8140000000000001e-01  -1.0470000000000000e-01  -3.9500000000000000e-02   1.9753000000000001e+00   1.7790000000000000e-01   4.5270999999999999e+00   2.0230000000000001e-01   2.0210000000000000e-01   3.1000000000000000e-02
  -1.7854000000000001e+00  -4.3999999999999997e-02   2.8309000000000002e+00   1.6230000000000000e-01  -3.0449999999999999e-01  -4.3900000000000002e-02   1.9310000000000000e+00   4.4499999999999998e-02   4.4401000000000002e+00   1.9270000000000001e-01   2.3089999999999999e-01   6.6400000000000001e-02
  -1.7193000000000001e+00   0.0000000000000000e+00   2.4018999999999999e+00   2.5779999999999997e-01  -1.3320000000000001e-01  -4.8200000000000000e-02   1.8200000000000001e+00   4.2249999999999999e-01   4.4401000000000002e+00   3.4680000000000000e-01   2.5019999999999998e-01   6.6400000000000001e-02
  -1.8075000000000001e+00  -2.1999999999999999e-02   3.0882000000000001e+00   2.1959999999999999e-01  -2.6640000000000003e-01  -6.5799999999999997e-02   1.8644000000000001e+00   4.8920000000000002e-01   4.3529999999999998e+00   2.0230000000000001e-01   2.4060000000000001e-01   8.4000000000000005e-02
  -1.5870000000000000e+00  -2.4179999999999999e-01   2.2303999999999999e+00   1.7190000000000000e-01  -1.3320000000000001e-01  -6.1400000000000003e-02   1.7978000000000001e+00   3.1130000000000002e-01   4.7882999999999996e+00   2.7939999999999998e-01   2.3089999999999999e-01   4.8700000000000000e-02
  -1.4988999999999999e+00  -1.7590000000000000e-01   1.8872000000000000e+00   3.4370000000000001e-01  -1.4269999999999999e-01  -3.5099999999999999e-02   2.0863000000000000e+00   3.7800000000000000e-01   3.9177000000000000e+00   2.5050000000000000e-01   2.5979999999999998e-01   5.3100000000000001e-02
  -1.5870000000000000e+00  -1.0990000000000000e-01   2.4876999999999998e+00   1.9089999999999999e-01  -2.5690000000000002e-01  -4.8200000000000000e-02   1.9310000000000000e+00   2.4460000000000001e-01   4.7012999999999998e+00   1.4449999999999999e-01   2.9830000000000001e-01   6.1899999999999997e-02
  -1.4767999999999999e+00  -4.3999999999999997e-02   2.1446000000000001e+00   2.0050000000000001e-01  -1.5229999999999999e-01  -2.6300000000000000e-02   1.8644000000000001e+00   3.3350000000000002e-01   4.5270999999999999e+00   1.5409999999999999e-01   2.5979999999999998e-01   7.0800000000000002e-02
  -1.8075000000000001e+00  -1.3189999999999999e-01   2.0588000000000002e+00   4.7699999999999999e-02  -2.6640000000000003e-01  -8.8000000000000005e-03   1.8422000000000001e+00   1.7790000000000000e-01   3.7435999999999998e+00   2.6010000000000000e-01   2.2130000000000000e-01   8.4000000000000005e-02
  -1.7634000000000001e+00   0.0000000000000000e+00   2.0588000000000002e+00   1.4319999999999999e-01  -1.9030000000000000e-01  -7.8899999999999998e-02   1.8422000000000001e+00   3.1130000000000002e-01   4.6142000000000003e+00   2.1190000000000001e-01   1.6360000000000000e-01   5.3100000000000001e-02
  -1.6311000000000000e+00  -1.5390000000000001e-01   2.4876999999999998e+00   2.4820000000000000e-01  -2.3790000000000000e-01  -2.6300000000000000e-02   2.0419000000000000e+00   3.1130000000000002e-01   4.2659000000000002e+00   2.4079999999999999e-01   3.1750000000000000e-01   6.6400000000000001e-02
  -1.6532000000000000e+00  -2.1980000000000000e-01   2.9165999999999999e+00   1.1459999999999999e-01  -2.8549999999999998e-01  -6.1400000000000003e-02   1.9310000000000000e+00   4.4469999999999998e-01   4.3529999999999998e+00   2.6970000000000000e-01   2.8870000000000001e-01   6.1899999999999997e-02
  -1.7193000000000001e+00  -2.1980000000000000e-01   2.5735000000000001e+00   1.7190000000000000e-01  -2.3790000000000000e-01  -1.7500000000000002e-02   1.7978000000000001e+00   1.5559999999999999e-01   4.3529999999999998e+00   1.7340000000000000e-01   1.8279999999999999e-01   6.6400000000000001e-02
  -1.4767999999999999e+00  -2.6379999999999998e-01   2.2303999999999999e+00   1.3370000000000001e-01  -2.1890000000000001e-01   4.4000000000000003e-03   1.8644000000000001e+00   1.7790000000000000e-01   3.3953000000000002e+00   2.6010000000000000e-01   2.5019999999999998e-01   7.9600000000000004e-02
  -1.7413000000000001e+00  -1.0990000000000000e-01   2.3161999999999998e+00   1.2410000000000000e-01  -2.3790000000000000e-01  -1.3200000000000000e-02   1.8644000000000001e+00   2.8910000000000002e-01   4.7882999999999996e+00   2.6010000000000000e-01   2.6939999999999997e-01   8.4000000000000005e-02
  -1.7193000000000001e+00  -3.2979999999999998e-01   2.4876999999999998e+00   2.3870000000000000e-01  -2.0930000000000001e-01  -6.5799999999999997e-02   1.9310000000000000e+00   2.4460000000000001e-01   4.0918000000000001e+00   2.0230000000000001e-01   3.0790000000000001e-01   4.8700000000000000e-02
  -1.6091000000000000e+00  -1.3189999999999999e-01   2.8309000000000002e+00   2.5779999999999997e-01  -1.8079999999999999e-01  -3.9500000000000000e-02   1.7090000000000001e+00   3.1130000000000002e-01   4.2659000000000002e+00   2.5050000000000000e-01   2.8870000000000001e-01   7.0800000000000002e-02
  -1.7634000000000001e+00  -2.8580000000000000e-01   2.7450999999999999e+00   2.4820000000000000e-01  -1.8079999999999999e-01  -6.5799999999999997e-02   2.0196999999999998e+00   3.1130000000000002e-01   5.0495000000000001e+00   2.0230000000000001e-01   2.5979999999999998e-01   3.9800000000000002e-02
  -1.6311000000000000e+00  -2.8580000000000000e-01   2.6593000000000000e+00   1.5279999999999999e-01  -3.3310000000000001e-01  -5.2600000000000001e-02   1.8866000000000001e+00   3.3350000000000002e-01   4.7882999999999996e+00   2.4079999999999999e-01   2.4060000000000001e-01   4.8700000000000000e-02
  -1.5870000000000000e+00  -2.1980000000000000e-01   2.2303999999999999e+00   1.3370000000000001e-01  -2.0930000000000001e-01  -4.3900000000000002e-02   1.8644000000000001e+00   1.5559999999999999e-01   4.3529999999999998e+00   1.8300000000000000e-01   2.2130000000000000e-01   8.4000000000000005e-02
  -1.6091000000000000e+00  -2.6379999999999998e-01   2.1446000000000001e+00   1.5279999999999999e-01  -2.0930000000000001e-01  -5.2600000000000001e-02   2.0196999999999998e+00   2.8910000000000002e-01   4.2659000000000002e+00   2.4079999999999999e-01   2.1170000000000000e-01   5.7500000000000002e-02
  -1.6091000000000000e+00  -1.9789999999999999e-01   2.4018999999999999e+00   1.3370000000000001e-01  -1.8079999999999999e-01  -1.7500000000000002e-02   1.8866000000000001e+00   2.6679999999999998e-01   5.6589000000000000e+00   2.2159999999999999e-01   2.9830000000000001e-01   4.8700000000000000e-02
  -1.6091000000000000e+00  -1.9789999999999999e-01   1.7157000000000000e+00   1.0500000000000000e-01  -1.4269999999999999e-01  -6.1400000000000003e-02   1.6646000000000001e+00   3.7800000000000000e-01   3.5695000000000001e+00   1.6380000000000000e-01   2.9830000000000001e-01   4.4200000000000003e-02
  -1.5428999999999999e+00  -1.5390000000000001e-01   3.0024000000000002e+00   5.7299999999999997e-02  -1.6180000000000000e-01  -3.0700000000000002e-02   1.7978000000000001e+00   1.5559999999999999e-01   4.7012999999999998e+00   1.8300000000000000e-01   2.9830000000000001e-01   7.9600000000000004e-02
  -1.6091000000000000e+00  -2.1980000000000000e-01   2.4876999999999998e+00   1.0500000000000000e-01  -1.0470000000000000e-01  -2.1899999999999999e-02   1.9310000000000000e+00   2.6679999999999998e-01   4.2659000000000002e+00   2.7939999999999998e-01   2.3089999999999999e-01   7.5200000000000003e-02
  -1.6752000000000000e+00   0.0000000000000000e+00   1.9730000000000001e+00   1.8140000000000001e-01  -1.9030000000000000e-01  -7.4499999999999997e-02   2.0419000000000000e+00   4.4469999999999998e-01   3.9177000000000000e+00   3.2750000000000001e-01   2.6939999999999997e-01   4.8700000000000000e-02
  -1.7413000000000001e+00   0.0000000000000000e+00   2.7450999999999999e+00   1.4319999999999999e-01  -2.3790000000000000e-01  -7.0199999999999999e-02   1.8866000000000001e+00   2.2239999999999999e-01   4.1788999999999996e+00   2.5050000000000000e-01   2.4060000000000001e-01   4.8700000000000000e-02
  -1.7854000000000001e+00   4.3999999999999997e-02   2.1446000000000001e+00   2.0050000000000001e-01  -1.9980000000000001e-01  -3.0700000000000002e-02   1.9088000000000001e+00   5.1139999999999997e-01   4.9623999999999997e+00   2.6970000000000000e-01   2.5979999999999998e-01   5.3100000000000001e-02
  -1.7193000000000001e+00  -2.4179999999999999e-01   3.0024000000000002e+00   1.7190000000000000e-01  -3.3310000000000001e-01  -4.3900000000000002e-02   2.0196999999999998e+00   2.2239999999999999e-01   4.3529999999999998e+00   2.5050000000000000e-01   2.0210000000000000e-01   5.7500000000000002e-02
  -1.6091000000000000e+00   6.6000000000000003e-02   2.8309000000000002e+00   1.6230000000000000e-01  -2.8549999999999998e-01  -6.5799999999999997e-02   1.9753000000000001e+00   4.8920000000000002e-01   4.0918000000000001e+00   1.6380000000000000e-01   2.4060000000000001e-01   9.2899999999999996e-02
  -1.7413000000000001e+00  -1.0990000000000000e-01   2.0588000000000002e+00   1.9089999999999999e-01  -1.7130000000000001e-01  -8.3299999999999999e-02   1.9975000000000001e+00   2.8910000000000002e-01   4.4401000000000002e+00   2.6010000000000000e-01   2.2130000000000000e-01   8.4000000000000005e-02
  -1.8075000000000001e+00  -6.6000000000000003e-02   3.0024000000000002e+00   1.3370000000000001e-01  -1.1420000000000000e-01  -4.3900000000000002e-02   1.6868000000000001e+00   1.7790000000000000e-01   4.6142000000000003e+00   2.2159999999999999e-01   2.4060000000000001e-01   4.8700000000000000e-02
  -1.5870000000000000e+00  -2.1980000000000000e-01   2.0588000000000002e+00   1.1459999999999999e-01  -2.2839999999999999e-01  -8.3299999999999999e-02   1.8422000000000001e+00   3.7800000000000000e-01   4.4401000000000002e+00   2.7939999999999998e-01   2.8870000000000001e-01   5.7500000000000002e-02
  -1.6532000000000000e+00  -1.9789999999999999e-01   2.4018999999999999e+00   7.6399999999999996e-02  -3.3310000000000001e-01  -5.2600000000000001e-02   1.8422000000000001e+00   2.4460000000000001e-01   4.9623999999999997e+00   2.4079999999999999e-01   2.7900000000000003e-01   7.5200000000000003e-02
  -1.7193000000000001e+00  -2.6379999999999998e-01   1.9730000000000001e+00   1.9089999999999999e-01  -2.5690000000000002e-01  -8.8000000000000005e-03   1.8866000000000001e+00   2.2239999999999999e-01   4.0918000000000001e+00   1.6380000000000000e-01   2.5979999999999998e-01   6.1899999999999997e-02
  -1.4988999999999999e+00  -1.9789999999999999e-01   2.4876999999999998e+00   2.0050000000000001e-01  -2.6640000000000003e-01  -1.7500000000000002e-02   1.9753000000000001e+00   2.4460000000000001e-01   3.8306000000000000e+00   3.4680000000000000e-01   2.0210000000000000e-01   6.1899999999999997e-02
  -1.8514999999999999e+00  -1.5390000000000001e-01   1.8015000000000001e+00   8.5900000000000004e-02  -1.5229999999999999e-01  -1.3200000000000000e-02   2.0863000000000000e+00   3.3350000000000002e-01   3.6564999999999999e+00   2.3119999999999999e-01   2.3089999999999999e-01   3.1000000000000000e-02
  -1.6752000000000000e+00  -3.9570000000000000e-01   3.1739999999999999e+00   1.1459999999999999e-01  -2.1890000000000001e-01  -8.8000000000000005e-03   2.0196999999999998e+00   4.0020000000000000e-01   4.4401000000000002e+00   2.5050000000000000e-01   2.5979999999999998e-01   8.4000000000000005e-02
  -1.6972000000000000e+00  -5.9360000000000002e-01   2.9165999999999999e+00   1.4319999999999999e-01  -3.1400000000000000e-01   6.1400000000000003e-02   1.9753000000000001e+00   2.0010000000000000e-01   4.6142000000000003e+00   2.4079999999999999e-01   2.7900000000000003e-01   9.7299999999999998e-02
  -1.4988999999999999e+00  -9.8929999999999996e-01   1.4582999999999999e+00   7.6399999999999996e-02  -2.3790000000000000e-01   7.4499999999999997e-02   1.9088000000000001e+00   3.5580000000000001e-01   4.0048000000000004e+00   2.3119999999999999e-01   1.5400000000000000e-01   5.7500000000000002e-02
  -1.6091000000000000e+00  -1.7366999999999999e+00   2.2303999999999999e+00   1.6230000000000000e-01  -1.8079999999999999e-01   2.1049999999999999e-01   1.9532000000000000e+00   2.6679999999999998e-01   4.5270999999999999e+00   2.9859999999999998e-01   2.6939999999999997e-01   6.1899999999999997e-02
  -1.5870000000000000e+00  -2.3961999999999999e+00   1.6298999999999999e+00   9.4999999999999998e-03  -2.5690000000000002e-01   3.8590000000000002e-01   2.0419000000000000e+00   2.6679999999999998e-01   4.0918000000000001e+00   2.7939999999999998e-01   1.9239999999999999e-01   8.4000000000000005e-02
  -1.4988999999999999e+00  -3.2315999999999998e+00   2.0588000000000002e+00   1.9099999999999999e-02  -2.8549999999999998e-01   6.2709999999999999e-01   1.9532000000000000e+00   3.3350000000000002e-01   3.9177000000000000e+00   2.6010000000000000e-01   2.7900000000000003e-01   6.1899999999999997e-02
  -1.3225000000000000e+00  -4.4847000000000001e+00   1.8015000000000001e+00  -6.6799999999999998e-02  -3.6159999999999998e-01   7.9369999999999996e-01   1.9310000000000000e+00   2.4460000000000001e-01   4.2659000000000002e+00   1.8300000000000000e-01   2.6939999999999997e-01   1.1060000000000000e-01
  -1.4548000000000001e+00  -5.1661000000000001e+00   2.1446000000000001e+00  -1.1459999999999999e-01  -4.1870000000000002e-01   9.8670000000000002e-01   1.9088000000000001e+00   2.6679999999999998e-01   4.6142000000000003e+00   2.2159999999999999e-01   2.8870000000000001e-01   5.7500000000000002e-02
  -1.1021000000000001e+00  -5.9794999999999998e+00   1.2867999999999999e+00  -7.6399999999999996e-02  -3.3310000000000001e-01   1.1051000000000000e+00   1.7312000000000001e+00   6.6699999999999995e-02   3.6564999999999999e+00   1.6380000000000000e-01   1.3469999999999999e-01   8.8499999999999995e-02
  -1.4988999999999999e+00  -6.2214000000000000e+00   1.7157000000000000e+00  -8.5900000000000004e-02  -3.0449999999999999e-01   1.1972000000000000e+00   1.8866000000000001e+00   3.1130000000000002e-01   3.9177000000000000e+00   2.8899999999999998e-01   2.0210000000000000e-01   4.8700000000000000e-02
  -1.0360000000000000e+00  -6.6390000000000002e+00   1.7157000000000000e+00  -1.7190000000000000e-01  -3.4260000000000002e-01   1.3024000000000000e+00   1.9532000000000000e+00   8.8900000000000007e-02   3.7435999999999998e+00   2.2159999999999999e-01   2.5979999999999998e-01   4.8700000000000000e-02
  -1.5428999999999999e+00  -6.8589000000000002e+00   1.9730000000000001e+00  -1.9089999999999999e-01  -3.3310000000000001e-01   1.2628999999999999e+00   1.8200000000000001e+00   2.4460000000000001e-01   3.8306000000000000e+00   1.5409999999999999e-01   1.7319999999999999e-01   3.9800000000000002e-02
  -1.0801000000000001e+00  -6.8148999999999997e+00   2.0588000000000002e+00  -2.0999999999999999e-01  -3.9970000000000000e-01   1.3593999999999999e+00   1.3317000000000001e+00   3.1130000000000002e-01   4.3529999999999998e+00   2.4079999999999999e-01   3.0790000000000001e-01   3.1000000000000000e-02
  -1.3225000000000000e+00  -6.9687999999999999e+00   1.4582999999999999e+00  -2.1959999999999999e-01  -3.7109999999999999e-01   1.3374999999999999e+00   1.8866000000000001e+00   8.8900000000000007e-02   4.3529999999999998e+00   2.5050000000000000e-01   2.3089999999999999e-01   8.4000000000000005e-02
  -1.3446000000000000e+00  -7.1886000000000001e+00   1.2867999999999999e+00  -2.1959999999999999e-01  -4.6629999999999999e-01   1.3900999999999999e+00   1.9753000000000001e+00   2.0010000000000000e-01   3.9177000000000000e+00   1.4449999999999999e-01   2.3089999999999999e-01   7.0800000000000002e-02
  -1.1021000000000001e+00  -6.9908000000000001e+00   1.7157000000000000e+00  -2.1959999999999999e-01  -3.5210000000000002e-01   1.3550000000000000e+00   1.7090000000000001e+00   3.5580000000000001e-01   3.5695000000000001e+00   2.7939999999999998e-01   1.6360000000000000e-01   1.0170000000000000e-01
  -1.4767999999999999e+00  -6.8589000000000002e+00   1.8872000000000000e+00  -2.1959999999999999e-01  -5.0429999999999997e-01   1.3989000000000000e+00   1.8866000000000001e+00   2.2239999999999999e-01   4.1788999999999996e+00   2.3119999999999999e-01   2.1170000000000000e-01   1.1060000000000000e-01
  -1.2564000000000000e+00  -7.1006999999999998e+00   1.2867999999999999e+00  -3.5330000000000000e-01  -3.9010000000000000e-01   1.2848999999999999e+00   1.9532000000000000e+00   6.6699999999999995e-02   4.4401000000000002e+00   2.5050000000000000e-01   2.4060000000000001e-01   8.8499999999999995e-02
  -1.3666000000000000e+00  -6.7270000000000003e+00   2.2303999999999999e+00  -2.0999999999999999e-01  -3.6159999999999998e-01   1.3463000000000001e+00   1.9532000000000000e+00   2.2239999999999999e-01   4.4401000000000002e+00   2.9859999999999998e-01   2.4060000000000001e-01   7.9600000000000004e-02
  -1.4988999999999999e+00  -6.6170999999999998e+00   2.2303999999999999e+00  -1.9089999999999999e-01  -4.1870000000000002e-01   1.2805000000000000e+00   1.7978000000000001e+00   1.1119999999999999e-01   5.2236000000000002e+00   2.4079999999999999e-01   3.0790000000000001e-01   3.5400000000000001e-02
  -1.5428999999999999e+00  -5.8257000000000003e+00   1.6298999999999999e+00  -1.9089999999999999e-01  -4.3769999999999998e-01   1.1182000000000001e+00   1.8422000000000001e+00   3.3350000000000002e-01   4.0048000000000004e+00   2.4079999999999999e-01   2.0210000000000000e-01   7.0800000000000002e-02
  -1.9617000000000000e+00  -3.3195000000000001e+00   3.0024000000000002e+00   5.7299999999999997e-02  -2.3790000000000000e-01   6.2270000000000003e-01   1.8866000000000001e+00   3.5580000000000001e-01   4.5270999999999999e+00   2.5050000000000000e-01   1.7319999999999999e-01   8.8499999999999995e-02
  -1.5649999999999999e+00  -9.4530000000000003e-01   2.6593000000000000e+00   2.0050000000000001e-01  -2.9499999999999998e-01   2.1049999999999999e-01   1.9753000000000001e+00   1.7790000000000000e-01   4.3529999999999998e+00   1.8300000000000000e-01   2.3089999999999999e-01   8.4000000000000005e-02
  -1.4327000000000001e+00  -1.9789999999999999e-01   2.0588000000000002e+00   2.4820000000000000e-01  -1.7130000000000001e-01   5.2600000000000001e-02   1.9088000000000001e+00   1.5559999999999999e-01   4.4401000000000002e+00   2.4079999999999999e-01   2.1170000000000000e-01   4.8700000000000000e-02
  -1.6752000000000000e+00  -2.6379999999999998e-01   2.5735000000000001e+00  -9.4999999999999998e-03  -2.3790000000000000e-01   0.0000000000000000e+00   1.8866000000000001e+00   1.7790000000000000e-01   4.8754000000000000e+00   2.6010000000000000e-01   2.7900000000000003e-01   7.0800000000000002e-02
  -1.5649999999999999e+00  -3.7369999999999998e-01   2.5735000000000001e+00   1.8140000000000001e-01  -1.7130000000000001e-01   1.7500000000000002e-02   1.7756000000000001e+00   2.8910000000000002e-01   4.1788999999999996e+00   2.7939999999999998e-01   3.0790000000000001e-01   1.0170000000000000e-01
  -1.5208999999999999e+00  -4.6170000000000000e-01   2.2303999999999999e+00   1.2410000000000000e-01  -3.3310000000000001e-01   1.7500000000000002e-02   1.7534000000000001e+00   4.4499999999999998e-02   4.2659000000000002e+00   1.7340000000000000e-01   2.0210000000000000e-01   9.2899999999999996e-02
  -1.6972000000000000e+00  -5.4959999999999998e-01   2.4018999999999999e+00   9.4999999999999998e-03  -2.8549999999999998e-01   4.3900000000000002e-02   1.8866000000000001e+00   1.5559999999999999e-01   4.7012999999999998e+00   2.0230000000000001e-01   2.8870000000000001e-01   7.5200000000000003e-02
  -1.5208999999999999e+00  -6.1550000000000005e-01   2.6593000000000000e+00   1.1459999999999999e-01  -1.9980000000000001e-01   6.5799999999999997e-02   1.9975000000000001e+00   3.1130000000000002e-01   4.1788999999999996e+00   2.3119999999999999e-01   2.4060000000000001e-01   3.9800000000000002e-02
  -1.7193000000000001e+00  -1.4729000000000001e+00   2.5735000000000001e+00   3.8199999999999998e-02  -3.1400000000000000e-01   2.2800000000000001e-01   1.9310000000000000e+00   1.7790000000000000e-01   4.9623999999999997e+00   2.1190000000000001e-01   3.1750000000000000e-01   4.8700000000000000e-02
  -1.6752000000000000e+00  -1.0771999999999999e+00   2.4018999999999999e+00   5.7299999999999997e-02  -1.9030000000000000e-01   2.0610000000000001e-01   1.9088000000000001e+00   1.5559999999999999e-01   3.6564999999999999e+00   2.4079999999999999e-01   2.6939999999999997e-01   3.5400000000000001e-02
  -1.7413000000000001e+00  -1.3410000000000000e+00   2.5735000000000001e+00   4.7699999999999999e-02  -2.8549999999999998e-01   2.1490000000000001e-01   1.9975000000000001e+00   2.4460000000000001e-01   4.9623999999999997e+00   2.6010000000000000e-01   1.1550000000000001e-01   6.6400000000000001e-02
  -1.6752000000000000e+00  -1.6048000000000000e+00   2.0588000000000002e+00   8.5900000000000004e-02  -2.3790000000000000e-01   2.4120000000000000e-01   1.7978000000000001e+00   2.2239999999999999e-01   4.5270999999999999e+00   1.8300000000000000e-01   2.2130000000000000e-01   8.4000000000000005e-02
  -1.5649999999999999e+00  -1.1651000000000000e+00   3.0882000000000001e+00   2.2910000000000000e-01  -2.8549999999999998e-01   2.2359999999999999e-01   1.7534000000000001e+00   1.1119999999999999e-01   3.7435999999999998e+00   2.7939999999999998e-01   1.6360000000000000e-01   7.9600000000000004e-02
  -1.8075000000000001e+00  -1.3190000000000000e+00   1.2010000000000001e+00   1.1459999999999999e-01  -2.8549999999999998e-01   2.5869999999999999e-01   1.9975000000000001e+00   1.1119999999999999e-01   5.0495000000000001e+00   2.4079999999999999e-01   2.5979999999999998e-01   5.7500000000000002e-02
  -1.5428999999999999e+00  -1.3850000000000000e+00   2.0588000000000002e+00   1.0500000000000000e-01  -2.6640000000000003e-01   2.1049999999999999e-01   2.0640999999999998e+00   3.3350000000000002e-01   4.7882999999999996e+00   2.4079999999999999e-01   2.7900000000000003e-01   7.0800000000000002e-02
  -1.6972000000000000e+00  -1.4729000000000001e+00   2.6593000000000000e+00   1.2410000000000000e-01  -3.1400000000000000e-01   2.1490000000000001e-01   1.7978000000000001e+00   1.3339999999999999e-01   5.1365999999999996e+00   2.0230000000000001e-01   1.9239999999999999e-01   6.1899999999999997e-02
  -1.5428999999999999e+00  -1.4509000000000001e+00   2.5735000000000001e+00   8.5900000000000004e-02  -2.4740000000000001e-01   1.9730000000000000e-01   1.8866000000000001e+00   3.5580000000000001e-01   4.2659000000000002e+00   2.0230000000000001e-01   2.9830000000000001e-01   1.5040000000000001e-01
  -1.6972000000000000e+00  -1.2969999999999999e+00   2.9165999999999999e+00   1.9089999999999999e-01  -2.3790000000000000e-01   1.8420000000000000e-01   1.8866000000000001e+00   1.1119999999999999e-01   4.5270999999999999e+00   3.0819999999999997e-01   2.1170000000000000e-01   6.1899999999999997e-02
  -1.5870000000000000e+00  -1.1871000000000000e+00   1.8015000000000001e+00   8.5900000000000004e-02  -2.1890000000000001e-01   2.1490000000000001e-01   1.8866000000000001e+00   3.1130000000000002e-01   4.3529999999999998e+00   3.2750000000000001e-01   2.4060000000000001e-01   3.5400000000000001e-02
  -1.7854000000000001e+00  -1.5388999999999999e+00   2.7450999999999999e+00   8.5900000000000004e-02  -8.5599999999999996e-02   2.0610000000000001e-01   1.9532000000000000e+00   2.0010000000000000e-01   3.6564999999999999e+00   2.7939999999999998e-01   2.5019999999999998e-01   5.7500000000000002e-02
  -1.6311000000000000e+00  -1.4509000000000001e+00   2.0588000000000002e+00   3.8199999999999998e-02  -1.9030000000000000e-01   2.1490000000000001e-01   1.9975000000000001e+00   1.5559999999999999e-01   3.7435999999999998e+00   2.5050000000000000e-01   2.9830000000000001e-01   9.7299999999999998e-02
  -1.7413000000000001e+00  -1.2969999999999999e+00   2.5735000000000001e+00   8.5900000000000004e-02  -3.1400000000000000e-01   2.1929999999999999e-01   1.9088000000000001e+00   1.1119999999999999e-01   4.5270999999999999e+00   2.4079999999999999e-01   1.8279999999999999e-01   5.3100000000000001e-02
  -1.7193000000000001e+00  -1.2969999999999999e+00   2.5735000000000001e+00   1.2410000000000000e-01  -2.1890000000000001e-01   2.1929999999999999e-01   1.9532000000000000e+00   1.5559999999999999e-01   4.0918000000000001e+00   2.3119999999999999e-01   2.7900000000000003e-01   6.1899999999999997e-02
  -1.4988999999999999e+00  -1.2531000000000001e+00   1.8015000000000001e+00   1.6230000000000000e-01  -3.4260000000000002e-01   2.3240000000000000e-01   1.9975000000000001e+00   2.4460000000000001e-01   4.2659000000000002e+00   2.4079999999999999e-01   1.9239999999999999e-01   7.5200000000000003e-02
  -1.4107000000000001e+00  -1.2531000000000001e+00   2.2303999999999999e+00   7.6399999999999996e-02  -3.1400000000000000e-01   2.4120000000000000e-01   1.8422000000000001e+00   3.1130000000000002e-01   4.0918000000000001e+00   2.8899999999999998e-01   2.5979999999999998e-01   3.1000000000000000e-02
  -1.7854000000000001e+00  -1.1871000000000000e+00   2.4018999999999999e+00   1.0500000000000000e-01  -2.8549999999999998e-01   2.3240000000000000e-01   1.8422000000000001e+00   3.1130000000000002e-01   3.8306000000000000e+00   2.8899999999999998e-01   2.4060000000000001e-01   9.2899999999999996e-02
  -1.6091000000000000e+00  -1.2969999999999999e+00   2.3161999999999998e+00   2.8600000000000000e-02  -3.4260000000000002e-01   2.6310000000000000e-01   1.8200000000000001e+00   5.1139999999999997e-01   4.7012999999999998e+00   1.7340000000000000e-01   2.0210000000000000e-01   9.7299999999999998e-02
  -1.5870000000000000e+00  -1.2531000000000001e+00   2.7450999999999999e+00   1.6230000000000000e-01  -2.4740000000000001e-01   1.8420000000000000e-01   1.8422000000000001e+00   2.6679999999999998e-01   4.0048000000000004e+00   2.9859999999999998e-01   3.2710000000000000e-01   4.4200000000000003e-02
  -1.5649999999999999e+00  -1.4289000000000001e+00   2.4018999999999999e+00   4.7699999999999999e-02  -1.9030000000000000e-01   2.1490000000000001e-01   1.9532000000000000e+00   2.6679999999999998e-01   4.9623999999999997e+00   3.1790000000000002e-01   2.5979999999999998e-01   8.8499999999999995e-02
  -1.5649999999999999e+00  -1.3850000000000000e+00   2.4018999999999999e+00   1.1459999999999999e-01  -2.3790000000000000e-01   2.2359999999999999e-01   1.8200000000000001e+00   8.8900000000000007e-02   4.5270999999999999e+00   2.6010000000000000e-01   2.5019999999999998e-01   8.4000000000000005e-02
  -1.6752000000000000e+00  -1.6268000000000000e+00   2.8309000000000002e+00   1.3370000000000001e-01  -2.9499999999999998e-01   2.3240000000000000e-01   1.7978000000000001e+00   3.3350000000000002e-01   4.5270999999999999e+00   2.8899999999999998e-01   2.2130000000000000e-01   1.1500000000000000e-01
  -1.4107000000000001e+00  -1.6048000000000000e+00   1.4582999999999999e+00   1.3370000000000001e-01  -2.4740000000000001e-01   2.1929999999999999e-01   1.7312000000000001e+00   3.5580000000000001e-01   4.4401000000000002e+00   1.9270000000000001e-01   1.9239999999999999e-01   8.8499999999999995e-02
  -1.3446000000000000e+00  -1.3410000000000000e+00   2.2303999999999999e+00   1.7190000000000000e-01  -2.5690000000000002e-01   2.1929999999999999e-01   1.9088000000000001e+00   8.8900000000000007e-02   4.3529999999999998e+00   2.6010000000000000e-01   2.5019999999999998e-01   1.7700000000000000e-02
  -1.5208999999999999e+00  -1.3630000000000000e+00   2.9165999999999999e+00   4.7699999999999999e-02  -1.7130000000000001e-01   1.7540000000000000e-01   1.9753000000000001e+00   4.0020000000000000e-01   4.3529999999999998e+00   2.3119999999999999e-01   1.8279999999999999e-01   8.8499999999999995e-02
  -1.4548000000000001e+00  -1.0551999999999999e+00   2.2303999999999999e+00   9.5500000000000002e-02  -2.8549999999999998e-01   2.1490000000000001e-01   1.8422000000000001e+00   1.7790000000000000e-01   3.7435999999999998e+00   2.9859999999999998e-01   2.2130000000000000e-01   3.1000000000000000e-02
  -1.6752000000000000e+00  -1.4289000000000001e+00   2.2303999999999999e+00   5.7299999999999997e-02  -2.7600000000000002e-01   1.7540000000000000e-01   1.9975000000000001e+00   2.0010000000000000e-01   4.4401000000000002e+00   2.3119999999999999e-01   2.1170000000000000e-01   9.7299999999999998e-02
  -1.7854000000000001e+00  -1.3410000000000000e+00   2.7450999999999999e+00   7.6399999999999996e-02  -1.9980000000000001e-01   2.1929999999999999e-01   1.8422000000000001e+00   8.8900000000000007e-02   3.7435999999999998e+00   2.0230000000000001e-01   2.1170000000000000e-01   7.9600000000000004e-02
  -1.9177000000000000e+00  -1.2531000000000001e+00   2.7450999999999999e+00   9.5500000000000002e-02  -1.9030000000000000e-01   2.2800000000000001e-01   2.0419000000000000e+00   1.7790000000000000e-01   4.0918000000000001e+00   2.5050000000000000e-01   3.2710000000000000e-01   7.5200000000000003e-02
  -1.4327000000000001e+00  -1.2311000000000001e+00   2.4876999999999998e+00   0.0000000000000000e+00  -1.9980000000000001e-01   2.0610000000000001e-01   1.7756000000000001e+00   2.2239999999999999e-01   4.5270999999999999e+00   1.8300000000000000e-01   2.5979999999999998e-01   6.1899999999999997e-02
  -1.7413000000000001e+00  -1.0992000000000000e+00   1.9730000000000001e+00   1.6230000000000000e-01  -2.4740000000000001e-01   2.1049999999999999e-01   1.8422000000000001e+00   3.1130000000000002e-01   4.4401000000000002e+00   2.5050000000000000e-01   2.9830000000000001e-01   7.9600000000000004e-02
  -1.4107000000000001e+00  -1.4289000000000001e+00   2.4018999999999999e+00   1.3370000000000001e-01  -2.5690000000000002e-01   2.3680000000000001e-01   1.9532000000000000e+00   2.0010000000000000e-01   4.3529999999999998e+00   2.3119999999999999e-01   1.6360000000000000e-01   3.1000000000000000e-02
  -1.3666000000000000e+00  -1.2749999999999999e+00   2.1446000000000001e+00   1.1459999999999999e-01  -3.4260000000000002e-01   2.2359999999999999e-01   1.8866000000000001e+00   3.7800000000000000e-01   4.7882999999999996e+00   2.1190000000000001e-01   1.8279999999999999e-01   1.1060000000000000e-01
  -1.5428999999999999e+00  -1.3410000000000000e+00   2.3161999999999998e+00   1.3370000000000001e-01  -2.6640000000000003e-01   2.0610000000000001e-01   1.8644000000000001e+00   2.4460000000000001e-01   3.8306000000000000e+00   2.5050000000000000e-01   2.6939999999999997e-01   6.1899999999999997e-02
  -1.5870000000000000e+00  -1.3190000000000000e+00   2.3161999999999998e+00   6.6799999999999998e-02  -1.6180000000000000e-01   1.8420000000000000e-01   1.7312000000000001e+00   2.0010000000000000e-01   4.0918000000000001e+00   2.0230000000000001e-01   2.7900000000000003e-01   5.3100000000000001e-02
  -1.6532000000000000e+00  -1.3410000000000000e+00   2.6593000000000000e+00   1.0500000000000000e-01  -2.2839999999999999e-01   2.1049999999999999e-01   1.9088000000000001e+00   3.7800000000000000e-01   4.7012999999999998e+00   2.6970000000000000e-01   2.1170000000000000e-01   6.6400000000000001e-02
  -1.7634000000000001e+00  -1.4289000000000001e+00   2.4018999999999999e+00   1.4319999999999999e-01  -2.1890000000000001e-01   2.0169999999999999e-01   1.7534000000000001e+00   3.3350000000000002e-01   4.0048000000000004e+00   2.6010000000000000e-01   2.5979999999999998e-01   5.7500000000000002e-02
  -1.7413000000000001e+00  -1.4069000000000000e+00   2.6593000000000000e+00   4.7699999999999999e-02  -2.2839999999999999e-01   2.6310000000000000e-01   1.9088000000000001e+00   2.8910000000000002e-01   3.7435999999999998e+00   2.1190000000000001e-01   1.9239999999999999e-01   7.9600000000000004e-02
  -1.6311000000000000e+00  -1.3190000000000000e+00   1.9730000000000001e+00   1.7190000000000000e-01  -2.9499999999999998e-01   1.9730000000000000e-01   1.9753000000000001e+00   3.3350000000000002e-01   4.1788999999999996e+00   2.7939999999999998e-01   3.6559999999999998e-01   3.9800000000000002e-02
  -1.7413000000000001e+00  -1.4069000000000000e+00   2.2303999999999999e+00   7.6399999999999996e-02  -1.9030000000000000e-01   2.1929999999999999e-01   1.7534000000000001e+00   2.2239999999999999e-01   3.6564999999999999e+00   2.4079999999999999e-01   2.4060000000000001e-01   6.1899999999999997e-02
  -1.5870000000000000e+00  -1.1871000000000000e+00   1.9730000000000001e+00   1.9089999999999999e-01  -2.2839999999999999e-01   2.1049999999999999e-01   1.9975000000000001e+00   1.1119999999999999e-01   3.5695000000000001e+00   2.8899999999999998e-01   2.4060000000000001e-01   6.6400000000000001e-02
  -1.6091000000000000e+00  -1.4729000000000001e+00   2.4018999999999999e+00   9.5500000000000002e-02  -2.0930000000000001e-01   2.1929999999999999e-01   2.2195000000000000e+00   0.0000000000000000e+00   4.2659000000000002e+00   2.6970000000000000e-01   1.7319999999999999e-01   5.7500000000000002e-02
  -1.5208999999999999e+00  -1.4948999999999999e+00   2.2303999999999999e+00   5.7299999999999997e-02  -2.6640000000000003e-01   2.1049999999999999e-01   1.7534000000000001e+00   8.8900000000000007e-02   4.3529999999999998e+00   2.8899999999999998e-01   2.0210000000000000e-01   6.6400000000000001e-02
  -1.5870000000000000e+00  -1.2311000000000001e+00   2.6593000000000000e+00   6.6799999999999998e-02  -2.6640000000000003e-01   2.1490000000000001e-01   1.8644000000000001e+00   2.4460000000000001e-01   4.0048000000000004e+00   2.7939999999999998e-01   2.5019999999999998e-01   4.8700000000000000e-02
  -1.6972000000000000e+00  -1.2969999999999999e+00   2.4018999999999999e+00   1.9099999999999999e-02  -1.7130000000000001e-01   2.4560000000000001e-01   1.8422000000000001e+00   4.6689999999999998e-01   4.8754000000000000e+00   2.0230000000000001e-01   1.5400000000000000e-01   3.9800000000000002e-02
  -1.7634000000000001e+00  -1.4509000000000001e+00   2.4018999999999999e+00   1.5279999999999999e-01  -1.5229999999999999e-01   2.2800000000000001e-01   1.7978000000000001e+00   3.1130000000000002e-01   4.0048000000000004e+00   2.4079999999999999e-01   2.7900000000000003e-01   7.5200000000000003e-02
  -1.5870000000000000e+00  -1.4729000000000001e+00   2.9165999999999999e+00   1.9099999999999999e-02  -8.5599999999999996e-02   1.9730000000000000e-01   1.8200000000000001e+00   3.3350000000000002e-01   4.2659000000000002e+00   1.2520000000000001e-01   2.5019999999999998e-01   7.5200000000000003e-02
  -1.5208999999999999e+00  -1.5168999999999999e+00   2.4018999999999999e+00   8.5900000000000004e-02  -2.7600000000000002e-01   2.2359999999999999e-01   1.7978000000000001e+00   2.4460000000000001e-01   4.7882999999999996e+00   2.9859999999999998e-01   2.5019999999999998e-01   5.3100000000000001e-02
  -1.5649999999999999e+00  -1.2969999999999999e+00   1.8015000000000001e+00   6.6799999999999998e-02  -1.9030000000000000e-01   2.1929999999999999e-01   1.9532000000000000e+00   2.2239999999999999e-01   4.7882999999999996e+00   3.4680000000000000e-01   2.4060000000000001e-01   7.5200000000000003e-02
  -1.6752000000000000e+00  -1.4069000000000000e+00   2.4876999999999998e+00   9.5500000000000002e-02  -1.9980000000000001e-01   2.3680000000000001e-01   1.8866000000000001e+00   1.7790000000000000e-01   4.3529999999999998e+00   2.4079999999999999e-01   2.3089999999999999e-01   5.3100000000000001e-02
  -1.6311000000000000e+00  -1.3190000000000000e+00   1.2010000000000001e+00   9.5500000000000002e-02  -1.2370000000000000e-01   2.0169999999999999e-01   1.9753000000000001e+00   2.4460000000000001e-01   4.2659000000000002e+00   2.7939999999999998e-01   2.0210000000000000e-01   5.7500000000000002e-02
  -1.5870000000000000e+00  -1.2531000000000001e+00   1.2867999999999999e+00   9.5500000000000002e-02  -3.0449999999999999e-01   2.0610000000000001e-01   1.5758000000000001e+00   2.2239999999999999e-01   4.1788999999999996e+00   2.3119999999999999e-01   2.2130000000000000e-01   6.1899999999999997e-02
  -1.6972000000000000e+00  -1.2749999999999999e+00   1.2867999999999999e+00   0.0000000000000000e+00  -2.1890000000000001e-01   2.4120000000000000e-01   1.7090000000000001e+00   4.4469999999999998e-01   4.6142000000000003e+00   2.8899999999999998e-01   1.9239999999999999e-01   7.0800000000000002e-02
  -1.7634000000000001e+00  -1.3630000000000000e+00   2.4018999999999999e+00   8.5900000000000004e-02  -2.0930000000000001e-01   2.3680000000000001e-01   1.7978000000000001e+00   3.3350000000000002e-01   4.0918000000000001e+00   2.7939999999999998e-01   2.6939999999999997e-01   7.0800000000000002e-02
  -1.6311000000000000e+00  -1.2749999999999999e+00   1.8872000000000000e+00   7.6399999999999996e-02  -2.0930000000000001e-01   2.5000000000000000e-01   1.7978000000000001e+00   4.4469999999999998e-01   5.2236000000000002e+00   1.6380000000000000e-01   2.2130000000000000e-01   5.7500000000000002e-02
  -1.5870000000000000e+00  -1.4948999999999999e+00   2.1446000000000001e+00   1.7190000000000000e-01  -3.4260000000000002e-01   2.3680000000000001e-01   1.8866000000000001e+00   2.8910000000000002e-01   4.8754000000000000e+00   2.5050000000000000e-01   1.7319999999999999e-01   5.7500000000000002e-02
  -1.6091000000000000e+00  -1.5828000000000000e+00   2.4876999999999998e+00   1.0500000000000000e-01  -2.6640000000000003e-01   1.9730000000000000e-01   1.9753000000000001e+00   4.8920000000000002e-01   4.1788999999999996e+00   3.2750000000000001e-01   3.1750000000000000e-01   6.6400000000000001e-02
  -1.6311000000000000e+00  -1.3850000000000000e+00   1.3725000000000001e+00   9.5500000000000002e-02  -3.3310000000000001e-01   1.8420000000000000e-01   1.9088000000000001e+00   2.8910000000000002e-01   5.0495000000000001e+00   2.7939999999999998e-01   2.3089999999999999e-01   5.3100000000000001e-02
  -1.6972000000000000e+00  -1.2969999999999999e+00   2.4876999999999998e+00   1.0500000000000000e-01  -1.0470000000000000e-01   1.9289999999999999e-01   1.6868000000000001e+00   3.3350000000000002e-01   4.0048000000000004e+00   2.3119999999999999e-01   2.5019999999999998e-01   5.7500000000000002e-02
  -1.6532000000000000e+00  -1.2311000000000001e+00   1.7157000000000000e+00   8.5900000000000004e-02  -2.3790000000000000e-01   2.1929999999999999e-01   1.9975000000000001e+00   2.4460000000000001e-01   4.0048000000000004e+00   2.8899999999999998e-01   2.6939999999999997e-01   7.5200000000000003e-02
  -1.6972000000000000e+00  -1.4289000000000001e+00   2.8309000000000002e+00   8.5900000000000004e-02  -1.8079999999999999e-01   1.9289999999999999e-01   2.0863000000000000e+00   3.5580000000000001e-01   3.7435999999999998e+00   2.5050000000000000e-01   1.8279999999999999e-01   3.9800000000000002e-02
  -1.5649999999999999e+00  -1.4069000000000000e+00   1.4582999999999999e+00   1.3370000000000001e-01  -2.1890000000000001e-01   2.1049999999999999e-01   1.9753000000000001e+00   2.6679999999999998e-01   4.5270999999999999e+00   2.4079999999999999e-01   2.3089999999999999e-01   8.4000000000000005e-02
  -1.6532000000000000e+00  -1.3410000000000000e+00   2.0588000000000002e+00   8.5900000000000004e-02  -3.2350000000000001e-01   2.6750000000000002e-01   1.8200000000000001e+00   3.1130000000000002e-01   4.7012999999999998e+00   1.8300000000000000e-01   2.4060000000000001e-01   9.2899999999999996e-02
  -1.5208999999999999e+00  -1.3630000000000000e+00   1.6298999999999999e+00   1.4319999999999999e-01  -2.1890000000000001e-01   2.2800000000000001e-01   1.9310000000000000e+00   2.6679999999999998e-01   3.3083000000000000e+00   2.3119999999999999e-01   1.6360000000000000e-01   3.9800000000000002e-02
  -1.5649999999999999e+00  -1.3410000000000000e+00   2.5735000000000001e+00   3.8199999999999998e-02  -2.2839999999999999e-01   2.3240000000000000e-01   1.8422000000000001e+00   2.0010000000000000e-01   4.3529999999999998e+00   2.9859999999999998e-01   2.2130000000000000e-01   4.4200000000000003e-02
  -1.5428999999999999e+00  -1.2091000000000001e+00   2.4876999999999998e+00   1.3370000000000001e-01  -1.6180000000000000e-01   1.6230000000000000e-01   1.7534000000000001e+00   2.6679999999999998e-01   4.6142000000000003e+00   1.9270000000000001e-01   2.4060000000000001e-01   5.7500000000000002e-02
  -1.4988999999999999e+00  -1.3410000000000000e+00   1.7157000000000000e+00   1.0500000000000000e-01  -3.5210000000000002e-01   2.4560000000000001e-01   1.9753000000000001e+00   4.4469999999999998e-01   3.7435999999999998e+00   2.7939999999999998e-01   3.0790000000000001e-01   8.8499999999999995e-02
  -1.7413000000000001e+00  -1.4289000000000001e+00   2.9165999999999999e+00   7.6399999999999996e-02  -1.9030000000000000e-01   2.1049999999999999e-01   2.0419000000000000e+00   2.6679999999999998e-01   4.3529999999999998e+00   2.6970000000000000e-01   2.5979999999999998e-01   6.6400000000000001e-02
  -1.6752000000000000e+00  -1.2969999999999999e+00   1.4582999999999999e+00   9.5500000000000002e-02  -2.1890000000000001e-01   2.3240000000000000e-01   2.0196999999999998e+00   2.0010000000000000e-01   4.0918000000000001e+00   1.9270000000000001e-01   3.1750000000000000e-01   8.4000000000000005e-02
  -1.7193000000000001e+00  -1.1651000000000000e+00   2.1446000000000001e+00   1.2410000000000000e-01  -1.9980000000000001e-01   2.1049999999999999e-01   1.8422000000000001e+00   2.0010000000000000e-01   4.0048000000000004e+00   1.9270000000000001e-01   2.3089999999999999e-01   7.9600000000000004e-02
  -1.5870000000000000e+00  -1.2531000000000001e+00   2.6593000000000000e+00   1.4319999999999999e-01  -1.9980000000000001e-01   2.2359999999999999e-01   1.7978000000000001e+00   2.6679999999999998e-01   4.0918000000000001e+00   2.2159999999999999e-01   2.6939999999999997e-01   5.3100000000000001e-02
  -1.6532000000000000e+00  -1.1431000000000000e+00   2.4876999999999998e+00   2.1959999999999999e-01  -1.9980000000000001e-01   2.8070000000000001e-01   1.9088000000000001e+00   2.8910000000000002e-01   4.3529999999999998e+00   3.3710000000000001e-01   2.5019999999999998e-01   4.8700000000000000e-02
  -1.6752000000000000e+00  -1.3850000000000000e+00   2.7450999999999999e+00   7.6399999999999996e-02  -2.7600000000000002e-01   2.2359999999999999e-01   1.8200000000000001e+00   2.4460000000000001e-01   4.8754000000000000e+00   2.5050000000000000e-01   2.1170000000000000e-01   8.4000000000000005e-02
  -1.6752000000000000e+00  -1.3410000000000000e+00   1.9730000000000001e+00   2.0050000000000001e-01  -1.6180000000000000e-01   2.3680000000000001e-01   1.7312000000000001e+00   3.7800000000000000e-01   5.2236000000000002e+00   2.9859999999999998e-01   2.6939999999999997e-01   5.3100000000000001e-02
  -1.6311000000000000e+00  -1.2531000000000001e+00   2.0588000000000002e+00   1.9099999999999999e-02  -6.6600000000000006e-02   2.1049999999999999e-01   1.8200000000000001e+00   2.6679999999999998e-01   4.7012999999999998e+00   3.5639999999999999e-01   2.5019999999999998e-01   7.5200000000000003e-02
  -1.4988999999999999e+00  -1.3850000000000000e+00   3.1739999999999999e+00   1.3370000000000001e-01  -1.9980000000000001e-01   1.7100000000000001e-01   2.0419000000000000e+00   2.6679999999999998e-01   3.9177000000000000e+00   2.2159999999999999e-01   2.6939999999999997e-01   8.8499999999999995e-02
  -1.6532000000000000e+00  -1.2091000000000001e+00   2.4018999999999999e+00   1.0500000000000000e-01  -2.5690000000000002e-01   2.0169999999999999e-01   1.9532000000000000e+00   3.7800000000000000e-01   4.6142000000000003e+00   2.6970000000000000e-01   2.3089999999999999e-01   3.1000000000000000e-02
  -1.6972000000000000e+00  -1.4069000000000000e+00   3.1739999999999999e+00  -2.8600000000000000e-02  -3.1400000000000000e-01   2.0610000000000001e-01   1.6646000000000001e+00   3.5580000000000001e-01   4.7882999999999996e+00   2.0230000000000001e-01   2.0210000000000000e-01   7.9600000000000004e-02
  -1.6532000000000000e+00  -1.5388999999999999e+00   2.4018999999999999e+00   2.0050000000000001e-01  -2.2839999999999999e-01   2.1049999999999999e-01   1.8644000000000001e+00   3.5580000000000001e-01   4.6142000000000003e+00   2.5050000000000000e-01   2.5979999999999998e-01   4.4200000000000003e-02
  -1.7193000000000001e+00  -1.3850000000000000e+00   2.4876999999999998e+00   5.7299999999999997e-02  -1.9980000000000001e-01   2.0610000000000001e-01   1.6868000000000001e+00   2.8910000000000002e-01   3.7435999999999998e+00   3.1790000000000002e-01   2.8870000000000001e-01   9.7299999999999998e-02
  -1.5208999999999999e+00  -1.2749999999999999e+00   2.4876999999999998e+00   2.0050000000000001e-01  -2.5690000000000002e-01   2.5869999999999999e-01   1.9088000000000001e+00   1.1119999999999999e-01   4.0048000000000004e+00   3.0819999999999997e-01   2.5979999999999998e-01   5.7500000000000002e-02
  -1.5649999999999999e+00  -1.2091000000000001e+00   3.0882000000000001e+00   7.6399999999999996e-02  -2.1890000000000001e-01   2.1049999999999999e-01   1.9753000000000001e+00   1.5559999999999999e-01   4.2659000000000002e+00   2.4079999999999999e-01   2.5979999999999998e-01   3.5400000000000001e-02
  -1.8075000000000001e+00  -1.2311000000000001e+00   2.5735000000000001e+00  -1.9099999999999999e-02  -2.1890000000000001e-01   2.4560000000000001e-01   1.7090000000000001e+00   1.7790000000000000e-01   4.0918000000000001e+00   2.3119999999999999e-01   1.6360000000000000e-01   8.8499999999999995e-02
  -1.6972000000000000e+00  -1.3630000000000000e+00   1.9730000000000001e+00   1.7190000000000000e-01  -2.6640000000000003e-01   2.0610000000000001e-01   1.8866000000000001e+00   6.0040000000000004e-01   4.1788999999999996e+00   2.5050000000000000e-01   1.5400000000000000e-01   7.9600000000000004e-02
  -1.6752000000000000e+00  -1.4509000000000001e+00   1.6298999999999999e+00   6.6799999999999998e-02  -1.9030000000000000e-01   2.5430000000000003e-01   1.8200000000000001e+00   1.7790000000000000e-01   4.7882999999999996e+00   2.7939999999999998e-01   2.1170000000000000e-01   5.7500000000000002e-02
  -1.7193000000000001e+00  -1.2749999999999999e+00   1.8015000000000001e+00   1.5279999999999999e-01  -1.6180000000000000e-01   2.1049999999999999e-01   1.8200000000000001e+00   4.6689999999999998e-01   4.7012999999999998e+00   1.5409999999999999e-01   3.6559999999999998e-01   6.1899999999999997e-02
  -1.6311000000000000e+00  -1.3630000000000000e+00   2.7450999999999999e+00   1.0500000000000000e-01  -2.9499999999999998e-01   1.9730000000000000e-01   1.9975000000000001e+00   1.1119999999999999e-01   4.9623999999999997e+00   1.9270000000000001e-01   2.5019999999999998e-01   7.0800000000000002e-02
  -1.5208999999999999e+00  -1.2969999999999999e+00   2.2303999999999999e+00  -1.9099999999999999e-02  -1.8079999999999999e-01   1.9289999999999999e-01   1.9310000000000000e+00   2.6679999999999998e-01   4.7882999999999996e+00   2.0230000000000001e-01   2.0210000000000000e-01   7.5200000000000003e-02
  -1.5649999999999999e+00  -1.3190000000000000e+00   2.3161999999999998e+00   8.5900000000000004e-02  -1.9030000000000000e-01   2.3680000000000001e-01   1.9753000000000001e+00   3.7800000000000000e-01   3.9177000000000000e+00   2.9859999999999998e-01   2.5019999999999998e-01   6.1899999999999997e-02
  -1.6752000000000000e+00  -1.4069000000000000e+00   2.1446000000000001e+00   1.7190000000000000e-01  -1.9030000000000000e-01   2.2800000000000001e-01   1.9088000000000001e+00   2.8910000000000002e-01   4.3529999999999998e+00   2.6010000000000000e-01   2.7900000000000003e-01   6.1899999999999997e-02
  -1.7634000000000001e+00  -1.1871000000000000e+00   2.3161999999999998e+00   1.2410000000000000e-01  -2.2839999999999999e-01   2.0169999999999999e-01   1.7534000000000001e+00   3.3350000000000002e-01   3.4824000000000002e+00   4.4309999999999999e-01   2.4060000000000001e-01   4.8700000000000000e-02
  -1.5870000000000000e+00  -1.4069000000000000e+00   2.4876999999999998e+00   1.5279999999999999e-01  -2.0930000000000001e-01   2.1049999999999999e-01   1.8866000000000001e+00   4.0020000000000000e-01   4.1788999999999996e+00   3.3710000000000001e-01   2.5019999999999998e-01   9.2899999999999996e-02
  -1.5428999999999999e+00  -1.4069000000000000e+00   2.4018999999999999e+00   7.6399999999999996e-02  -3.4260000000000002e-01   2.1049999999999999e-01   1.8644000000000001e+00   3.5580000000000001e-01   3.9177000000000000e+00   3.4680000000000000e-01   1.6360000000000000e-01   8.4000000000000005e-02
  -1.5428999999999999e+00  -1.1431000000000000e+00   2.1446000000000001e+00   1.6230000000000000e-01  -2.1890000000000001e-01   1.8859999999999999e-01   1.6868000000000001e+00   1.1119999999999999e-01   4.1788999999999996e+00   2.5050000000000000e-01   2.8870000000000001e-01   3.5400000000000001e-02
  -1.6311000000000000e+00  -1.4948999999999999e+00   1.8872000000000000e+00   1.1459999999999999e-01  -3.5210000000000002e-01   2.0169999999999999e-01   1.9310000000000000e+00   2.2239999999999999e-01   4.0918000000000001e+00   2.7939999999999998e-01   2.2130000000000000e-01   8.4000000000000005e-02
  -1.8075000000000001e+00  -1.2091000000000001e+00   2.4018999999999999e+00   1.1459999999999999e-01  -1.1420000000000000e-01   1.9289999999999999e-01   1.8866000000000001e+00   2.4460000000000001e-01   4.2659000000000002e+00   2.7939999999999998e-01   2.5019999999999998e-01   4.8700000000000000e-02
  -1.6752000000000000e+00  -1.3190000000000000e+00   2.4876999999999998e+00   9.5500000000000002e-02  -2.5690000000000002e-01   2.2800000000000001e-01   2.0640999999999998e+00   2.6679999999999998e-01   4.6142000000000003e+00   2.6010000000000000e-01   1.8279999999999999e-01   6.6400000000000001e-02
  -1.5208999999999999e+00  -1.4289000000000001e+00   3.2597999999999998e+00   1.1459999999999999e-01  -3.3310000000000001e-01   2.1049999999999999e-01   1.7756000000000001e+00   3.7800000000000000e-01   3.2212000000000001e+00   1.8300000000000000e-01   2.0210000000000000e-01   7.0800000000000002e-02
  -1.6091000000000000e+00  -1.2969999999999999e+00   2.3161999999999998e+00   1.2410000000000000e-01  -2.8549999999999998e-01   1.7540000000000000e-01   1.8866000000000001e+00   3.3350000000000002e-01   4.3529999999999998e+00   2.6010000000000000e-01   3.0790000000000001e-01   7.9600000000000004e-02
  -1.4988999999999999e+00  -1.4069000000000000e+00   1.9730000000000001e+00   5.7299999999999997e-02  -1.8079999999999999e-01   1.7979999999999999e-01   2.0640999999999998e+00   4.2249999999999999e-01   4.2659000000000002e+00   2.7939999999999998e-01   2.3089999999999999e-01   7.0800000000000002e-02
  -1.4548000000000001e+00  -1.2749999999999999e+00   2.8309000000000002e+00   4.7699999999999999e-02  -2.2839999999999999e-01   2.1049999999999999e-01   1.8866000000000001e+00   1.3339999999999999e-01   4.0918000000000001e+00   2.2159999999999999e-01   2.2130000000000000e-01   3.5400000000000001e-02
  -1.5649999999999999e+00  -1.4509000000000001e+00   2.1446000000000001e+00   7.6399999999999996e-02  -2.3790000000000000e-01   1.9289999999999999e-01   1.7534000000000001e+00   3.7800000000000000e-01   3.8306000000000000e+00   2.4079999999999999e-01   2.0210000000000000e-01   7.9600000000000004e-02
  -1.6091000000000000e+00  -1.4729000000000001e+00   2.5735000000000001e+00   4.7699999999999999e-02  -3.1400000000000000e-01   2.0610000000000001e-01   1.6646000000000001e+00   2.8910000000000002e-01   4.1788999999999996e+00   2.2159999999999999e-01   2.5019999999999998e-01   6.6400000000000001e-02
  -1.3446000000000000e+00  -1.2969999999999999e+00   2.4018999999999999e+00   1.1459999999999999e-01  -2.8549999999999998e-01   2.1049999999999999e-01   1.7978000000000001e+00   2.0010000000000000e-01   3.7435999999999998e+00   2.6970000000000000e-01   1.8279999999999999e-01   7.0800000000000002e-02
  -1.3446000000000000e+00  -1.4069000000000000e+00   2.4876999999999998e+00   1.6230000000000000e-01  -2.1890000000000001e-01   2.3680000000000001e-01   1.9975000000000001e+00   1.1119999999999999e-01   4.7012999999999998e+00   2.2159999999999999e-01   1.9239999999999999e-01   7.5200000000000003e-02
  -1.6311000000000000e+00  -1.1871000000000000e+00   2.6593000000000000e+00   1.5279999999999999e-01  -2.0930000000000001e-01   2.1490000000000001e-01   1.8644000000000001e+00   3.3350000000000002e-01   4.8754000000000000e+00   2.6970000000000000e-01   1.8279999999999999e-01   9.7299999999999998e-02
  -1.6972000000000000e+00  -1.4509000000000001e+00   2.4876999999999998e+00   9.5500000000000002e-02  -1.9030000000000000e-01   2.1490000000000001e-01   1.7756000000000001e+00   1.3339999999999999e-01   4.2659000000000002e+00   2.3119999999999999e-01   2.9830000000000001e-01   4.4200000000000003e-02
  -1.5428999999999999e+00  -1.2311000000000001e+00   2.4876999999999998e+00   1.5279999999999999e-01  -2.8549999999999998e-01   2.0610000000000001e-01   1.7534000000000001e+00   4.2249999999999999e-01   3.7435999999999998e+00   1.3489999999999999e-01   2.5979999999999998e-01   9.2899999999999996e-02
  -1.7193000000000001e+00  -1.3850000000000000e+00   2.2303999999999999e+00   1.1459999999999999e-01  -2.4740000000000001e-01   2.3680000000000001e-01   1.7978000000000001e+00   2.0010000000000000e-01   4.3529999999999998e+00   2.7939999999999998e-01   1.6360000000000000e-01   2.6499999999999999e-02
  -1.6972000000000000e+00  -1.5388999999999999e+00   1.7157000000000000e+00   1.0500000000000000e-01  -2.1890000000000001e-01   1.8420000000000000e-01   1.7090000000000001e+00   3.5580000000000001e-01   4.0918000000000001e+00   2.6970000000000000e-01   1.9239999999999999e-01   7.5200000000000003e-02
  -1.6532000000000000e+00  -1.3630000000000000e+00   2.6593000000000000e+00   1.5279999999999999e-01  -2.5690000000000002e-01   1.9289999999999999e-01   1.8866000000000001e+00   3.1130000000000002e-01   4.8754000000000000e+00   2.0230000000000001e-01   2.2130000000000000e-01   1.3299999999999999e-02
  -1.6311000000000000e+00  -1.3190000000000000e+00   2.1446000000000001e+00   9.5500000000000002e-02  -2.9499999999999998e-01   1.7979999999999999e-01   1.7978000000000001e+00   2.6679999999999998e-01   3.3083000000000000e+00   2.7939999999999998e-01   2.1170000000000000e-01   3.9800000000000002e-02
  -1.6972000000000000e+00  -1.4729000000000001e+00   1.7157000000000000e+00   9.5500000000000002e-02  -2.6640000000000003e-01   2.1049999999999999e-01   1.7534000000000001e+00   2.6679999999999998e-01   3.4824000000000002e+00   1.7340000000000000e-01   1.8279999999999999e-01   7.0800000000000002e-02
  -1.5428999999999999e+00  -1.3630000000000000e+00   2.7450999999999999e+00   6.6799999999999998e-02  -2.0930000000000001e-01   2.1929999999999999e-01   1.8644000000000001e+00   3.7800000000000000e-01   4.3529999999999998e+00   2.6970000000000000e-01   2.2130000000000000e-01   6.6400000000000001e-02
  -1.5649999999999999e+00  -1.2311000000000001e+00   1.6298999999999999e+00   8.5900000000000004e-02  -2.1890000000000001e-01   2.4120000000000000e-01   1.8866000000000001e+00   1.1119999999999999e-01   4.8754000000000000e+00   1.8300000000000000e-01   2.1170000000000000e-01   3.5400000000000001e-02
  -1.7193000000000001e+00  -1.1212000000000000e+00   2.0588000000000002e+00   1.4319999999999999e-01  -1.9980000000000001e-01   2.3680000000000001e-01   1.9753000000000001e+00   2.2239999999999999e-01   5.2236000000000002e+00   2.2159999999999999e-01   2.8870000000000001e-01   8.4000000000000005e-02
  -1.5870000000000000e+00  -1.3190000000000000e+00   2.6593000000000000e+00   1.8140000000000001e-01  -1.9030000000000000e-01   2.1929999999999999e-01   1.9532000000000000e+00   4.6689999999999998e-01   4.2659000000000002e+00   2.6010000000000000e-01   2.4060000000000001e-01   4.8700000000000000e-02
  -1.7193000000000001e+00  -1.4509000000000001e+00   2.6593000000000000e+00   6.6799999999999998e-02  -3.9010000000000000e-01   1.9730000000000000e-01   1.8644000000000001e+00   3.3350000000000002e-01   3.8306000000000000e+00   2.9859999999999998e-01   2.4060000000000001e-01   1.0620000000000000e-01
  -1.6311000000000000e+00  -1.4509000000000001e+00   2.1446000000000001e+00   1.3370000000000001e-01  -2.8549999999999998e-01   2.2800000000000001e-01   1.8422000000000001e+00   1.7790000000000000e-01   3.6564999999999999e+00   1.8300000000000000e-01   2.5019999999999998e-01   4.8700000000000000e-02
  -1.5649999999999999e+00  -1.2091000000000001e+00   2.7450999999999999e+00   1.9089999999999999e-01  -1.9980000000000001e-01   2.1049999999999999e-01   1.7534000000000001e+00   3.3350000000000002e-01   4.8754000000000000e+00   2.5050000000000000e-01   2.5019999999999998e-01   3.1000000000000000e-02
  -1.6091000000000000e+00  -1.2969999999999999e+00   2.2303999999999999e+00  -9.4999999999999998e-03  -1.9980000000000001e-01   1.7100000000000001e-01   1.8422000000000001e+00   2.6679999999999998e-01   4.2659000000000002e+00   2.9859999999999998e-01   2.1170000000000000e-01   3.1000000000000000e-02
  -1.5428999999999999e+00  -1.4729000000000001e+00   1.9730000000000001e+00   1.0500000000000000e-01  -2.7600000000000002e-01   1.8859999999999999e-01   1.9310000000000000e+00   3.1130000000000002e-01   3.2212000000000001e+00   2.5050000000000000e-01   2.6939999999999997e-01   5.7500000000000002e-02
  -1.7193000000000001e+00  -1.3850000000000000e+00   2.6593000000000000e+00   6.6799999999999998e-02  -2.0930000000000001e-01   2.4120000000000000e-01   1.7312000000000001e+00   1.7790000000000000e-01   4.2659000000000002e+00   3.7569999999999998e-01   1.5400000000000000e-01   7.9600000000000004e-02
  -1.4988999999999999e+00  -1.2749999999999999e+00   2.4876999999999998e+00   1.6230000000000000e-01  -2.0930000000000001e-01   2.4560000000000001e-01   1.8200000000000001e+00   1.7790000000000000e-01   4.5270999999999999e+00   2.3119999999999999e-01   2.5979999999999998e-01   4.4200000000000003e-02
  -1.6311000000000000e+00  -1.3190000000000000e+00   2.3161999999999998e+00   1.6230000000000000e-01  -2.7600000000000002e-01   2.2800000000000001e-01   1.9088000000000001e+00   2.8910000000000002e-01   4.5270999999999999e+00   2.1190000000000001e-01   2.9830000000000001e-01   5.3100000000000001e-02
  -1.7413000000000001e+00  -1.5608000000000000e+00   2.8309000000000002e+00   5.7299999999999997e-02  -1.5229999999999999e-01   2.0169999999999999e-01   2.1307000000000000e+00   2.4460000000000001e-01   4.5270999999999999e+00   2.4079999999999999e-01   2.5019999999999998e-01   3.5400000000000001e-02
  -1.5428999999999999e+00  -1.2969999999999999e+00   2.1446000000000001e+00   1.2410000000000000e-01  -1.9030000000000000e-01   2.0169999999999999e-01   1.6202000000000001e+00   3.7800000000000000e-01   3.7435999999999998e+00   2.2159999999999999e-01   1.7319999999999999e-01   6.1899999999999997e-02
  -1.7413000000000001e+00  -1.4729000000000001e+00   1.8015000000000001e+00   1.0500000000000000e-01  -2.3790000000000000e-01   2.0610000000000001e-01   1.7090000000000001e+00   2.6679999999999998e-01   4.4401000000000002e+00   1.8300000000000000e-01   1.4430000000000001e-01   8.4000000000000005e-02
  -1.6532000000000000e+00  -1.2311000000000001e+00   3.0024000000000002e+00   4.7699999999999999e-02  -2.5690000000000002e-01   2.1490000000000001e-01   1.7756000000000001e+00   1.7790000000000000e-01   4.5270999999999999e+00   2.2159999999999999e-01   2.8870000000000001e-01   7.9600000000000004e-02
  -1.6311000000000000e+00  -1.4069000000000000e+00   1.8015000000000001e+00   1.5279999999999999e-01  -2.6640000000000003e-01   1.9730000000000000e-01   1.8422000000000001e+00   2.2239999999999999e-01   4.3529999999999998e+00   3.0819999999999997e-01   1.8279999999999999e-01   3.1000000000000000e-02
  -1.6091000000000000e+00  -1.2531000000000001e+00   1.9730000000000001e+00   2.8600000000000000e-02  -2.6640000000000003e-01   1.8859999999999999e-01   1.9753000000000001e+00   4.0020000000000000e-01   4.0048000000000004e+00   2.1190000000000001e-01   2.4060000000000001e-01   7.5200000000000003e-02
  -1.5649999999999999e+00  -1.1431000000000000e+00   2.2303999999999999e+00   2.0999999999999999e-01  -3.1400000000000000e-01   2.1049999999999999e-01   1.9975000000000001e+00   3.1130000000000002e-01   4.5270999999999999e+00   3.2750000000000001e-01   2.5979999999999998e-01   6.1899999999999997e-02
  -1.6091000000000000e+00  -1.2531000000000001e+00   2.6593000000000000e+00   3.8199999999999998e-02  -2.2839999999999999e-01   2.5869999999999999e-01   2.0419000000000000e+00   3.5580000000000001e-01   4.4401000000000002e+00   2.6010000000000000e-01   1.6360000000000000e-01   1.1500000000000000e-01
  -1.4327000000000001e+00  -1.2749999999999999e+00   2.1446000000000001e+00   1.9089999999999999e-01  -2.4740000000000001e-01   2.2359999999999999e-01   1.9310000000000000e+00   2.8910000000000002e-01   4.0048000000000004e+00   1.9270000000000001e-01   3.1750000000000000e-01   5.3100000000000001e-02
  -1.6091000000000000e+00  -1.3630000000000000e+00   2.0588000000000002e+00   1.0500000000000000e-01  -2.6640000000000003e-01   2.2800000000000001e-01   1.9088000000000001e+00   2.8910000000000002e-01   3.7435999999999998e+00   2.1190000000000001e-01   2.0210000000000000e-01   8.4000000000000005e-02
  -1.6091000000000000e+00  -1.0992000000000000e+00   1.7157000000000000e+00   1.6230000000000000e-01  -1.1420000000000000e-01   1.7540000000000000e-01   1.9753000000000001e+00   2.0010000000000000e-01   3.8306000000000000e+00   3.3710000000000001e-01   2.4060000000000001e-01   5.7500000000000002e-02
  -1.5208999999999999e+00  -1.5608000000000000e+00   2.4018999999999999e+00   1.2410000000000000e-01  -2.2839999999999999e-01   2.0610000000000001e-01   1.8866000000000001e+00   3.5580000000000001e-01   4.2659000000000002e+00   2.4079999999999999e-01   2.2130000000000000e-01   3.9800000000000002e-02
  -1.4767999999999999e+00  -1.1651000000000000e+00   1.9730000000000001e+00   1.9099999999999999e-02  -1.5229999999999999e-01   2.6750000000000002e-01   1.6424000000000001e+00   2.2239999999999999e-01   4.0048000000000004e+00   2.3119999999999999e-01   2.5019999999999998e-01   4.8700000000000000e-02
  -1.6972000000000000e+00  -1.2969999999999999e+00   2.4018999999999999e+00   1.4319999999999999e-01  -2.6640000000000003e-01   2.0610000000000001e-01   1.8422000000000001e+00   2.4460000000000001e-01   4.3529999999999998e+00   3.1790000000000002e-01   1.8279999999999999e-01   7.9600000000000004e-02
  -1.4767999999999999e+00  -1.4729000000000001e+00   2.0588000000000002e+00   1.1459999999999999e-01  -2.0930000000000001e-01   2.4120000000000000e-01   1.6868000000000001e+00   4.0020000000000000e-01   3.7435999999999998e+00   2.7939999999999998e-01   1.9239999999999999e-01   5.3100000000000001e-02
  -1.5428999999999999e+00  -1.3190000000000000e+00   2.8309000000000002e+00   1.6230000000000000e-01  -1.5229999999999999e-01   1.5790000000000001e-01   1.7978000000000001e+00   1.5559999999999999e-01   3.9177000000000000e+00   2.1190000000000001e-01   3.1750000000000000e-01   4.8700000000000000e-02
  -1.7413000000000001e+00  -1.3850000000000000e+00   2.0588000000000002e+00   1.3370000000000001e-01  -2.2839999999999999e-01   2.0610000000000001e-01   1.9310000000000000e+00   3.7800000000000000e-01   3.9177000000000000e+00   2.5050000000000000e-01   2.5019999999999998e-01   8.4000000000000005e-02
  -1.4988999999999999e+00  -1.3410000000000000e+00   1.5441000000000000e+00   1.0500000000000000e-01  -2.9499999999999998e-01   2.0169999999999999e-01   1.9088000000000001e+00   3.7800000000000000e-01   4.2659000000000002e+00   2.3119999999999999e-01   2.5979999999999998e-01   5.3100000000000001e-02
  -1.5208999999999999e+00  -1.4069000000000000e+00   2.5735000000000001e+00   8.5900000000000004e-02  -1.8079999999999999e-01   1.9730000000000000e-01   1.9088000000000001e+00   1.3339999999999999e-01   4.0918000000000001e+00   2.5050000000000000e-01   2.5979999999999998e-01   9.7299999999999998e-02
  -1.6532000000000000e+00  -1.1651000000000000e+00   1.6298999999999999e+00   1.0500000000000000e-01  -2.2839999999999999e-01   2.6750000000000002e-01   1.8866000000000001e+00   3.3350000000000002e-01   4.0048000000000004e+00   2.7939999999999998e-01   1.4430000000000001e-01   7.5200000000000003e-02
  -1.4767999999999999e+00  -1.3410000000000000e+00   2.9165999999999999e+00   1.7190000000000000e-01  -5.7099999999999998e-02   2.0610000000000001e-01   1.7534000000000001e+00   2.6679999999999998e-01   4.7012999999999998e+00   2.2159999999999999e-01   1.9239999999999999e-01   3.1000000000000000e-02
  -1.5428999999999999e+00  -1.0551999999999999e+00   1.5441000000000000e+00   5.7299999999999997e-02  -1.9030000000000000e-01   1.4910000000000001e-01   1.8200000000000001e+00   3.1130000000000002e-01   4.1788999999999996e+00   2.1190000000000001e-01   1.7319999999999999e-01   4.4200000000000003e-02
  -1.6752000000000000e+00  -1.2531000000000001e+00   1.2010000000000001e+00   7.6399999999999996e-02  -1.9980000000000001e-01   2.0610000000000001e-01   1.8200000000000001e+00   2.8910000000000002e-01   3.9177000000000000e+00   2.1190000000000001e-01   2.7900000000000003e-01   6.1899999999999997e-02
  -1.6091000000000000e+00  -1.3190000000000000e+00   1.2867999999999999e+00   2.1959999999999999e-01  -2.0930000000000001e-01   2.0610000000000001e-01   1.9753000000000001e+00   2.6679999999999998e-01   4.3529999999999998e+00   2.0230000000000001e-01   2.6939999999999997e-01   8.4000000000000005e-02
  -1.7413000000000001e+00  -1.2969999999999999e+00   2.4876999999999998e+00   9.5500000000000002e-02  -2.3790000000000000e-01   2.2359999999999999e-01   1.7090000000000001e+00   5.3369999999999995e-01   4.3529999999999998e+00   3.0819999999999997e-01   2.4060000000000001e-01   4.4200000000000003e-02
  -1.5870000000000000e+00  -1.2531000000000001e+00   1.9730000000000001e+00   1.7190000000000000e-01  -2.0930000000000001e-01   1.9289999999999999e-01   2.0196999999999998e+00   2.0010000000000000e-01   4.7882999999999996e+00   2.6970000000000000e-01   1.5400000000000000e-01   0.0000000000000000e+00
  -1.3225000000000000e+00  -1.4948999999999999e+00   1.6298999999999999e+00   1.1459999999999999e-01  -1.9980000000000001e-01   2.0610000000000001e-01   1.7978000000000001e+00   3.3350000000000002e-01   4.7882999999999996e+00   2.3119999999999999e-01   2.1170000000000000e-01   5.3100000000000001e-02
  -1.6091000000000000e+00  -1.4509000000000001e+00   1.7157000000000000e+00   8.5900000000000004e-02  -2.5690000000000002e-01   2.4120000000000000e-01   1.9310000000000000e+00   2.6679999999999998e-01   3.4824000000000002e+00   2.8899999999999998e-01   1.9239999999999999e-01   9.2899999999999996e-02
  -1.6972000000000000e+00  -1.2311000000000001e+00   2.0588000000000002e+00   1.2410000000000000e-01  -2.1890000000000001e-01   2.1049999999999999e-01   1.8200000000000001e+00   2.4460000000000001e-01   3.7435999999999998e+00   2.6970000000000000e-01   2.7900000000000003e-01   3.1000000000000000e-02
  -1.4767999999999999e+00  -1.4069000000000000e+00   2.5735000000000001e+00   1.8140000000000001e-01  -1.7130000000000001e-01   2.2800000000000001e-01   1.8866000000000001e+00   2.2200000000000001e-02   4.3529999999999998e+00   2.0230000000000001e-01   2.5019999999999998e-01   1.0620000000000000e-01
  -1.6752000000000000e+00  -1.3630000000000000e+00   2.1446000000000001e+00   2.4820000000000000e-01  -1.9030000000000000e-01   2.2359999999999999e-01   2.0863000000000000e+00   3.7800000000000000e-01   3.8306000000000000e+00   3.2750000000000001e-01   2.5979999999999998e-01   9.2899999999999996e-02
  -1.5870000000000000e+00  -1.1651000000000000e+00   2.0588000000000002e+00   8.5900000000000004e-02  -1.9980000000000001e-01   2.3240000000000000e-01   1.7756000000000001e+00   2.4460000000000001e-01   4.1788999999999996e+00   2.3119999999999999e-01   1.9239999999999999e-01   5.7500000000000002e-02
  -1.5649999999999999e+00  -1.3630000000000000e+00   2.2303999999999999e+00   1.6230000000000000e-01  -2.4740000000000001e-01   2.3240000000000000e-01   1.7978000000000001e+00   2.6679999999999998e-01   4.4401000000000002e+00   2.6010000000000000e-01   2.5979999999999998e-01   8.4000000000000005e-02
  -1.6532000000000000e+00  -1.2091000000000001e+00   2.4018999999999999e+00   1.2410000000000000e-01  -2.3790000000000000e-01   2.4560000000000001e-01   1.8200000000000001e+00   4.2249999999999999e-01   4.7882999999999996e+00   2.5050000000000000e-01   2.1170000000000000e-01   1.2390000000000000e-01
  -1.4767999999999999e+00  -1.3410000000000000e+00   1.6298999999999999e+00   1.9099999999999999e-02  -2.9499999999999998e-01   2.1929999999999999e-01   1.8644000000000001e+00   3.7800000000000000e-01   3.7435999999999998e+00   2.3119999999999999e-01   2.5019999999999998e-01   7.0800000000000002e-02
  -1.4548000000000001e+00  -1.4509000000000001e+00   2.3161999999999998e+00   1.8140000000000001e-01  -2.3790000000000000e-01   1.6660000000000000e-01   1.9310000000000000e+00   3.1130000000000002e-01   3.4824000000000002e+00   2.7939999999999998e-01   2.9830000000000001e-01  -4.4000000000000003e-03
  -1.6311000000000000e+00  -1.3410000000000000e+00   1.6298999999999999e+00   1.9089999999999999e-01  -1.9980000000000001e-01   1.8420000000000000e-01   1.6868000000000001e+00   4.4469999999999998e-01   4.4401000000000002e+00   2.6010000000000000e-01   2.4060000000000001e-01   3.1000000000000000e-02
  -1.5870000000000000e+00  -1.4948999999999999e+00   1.7157000000000000e+00   1.1459999999999999e-01  -2.4740000000000001e-01   2.2359999999999999e-01   1.7312000000000001e+00   6.6699999999999995e-02   4.6142000000000003e+00   2.3119999999999999e-01   2.5019999999999998e-01   1.1940000000000001e-01
  -1.4988999999999999e+00  -1.3410000000000000e+00   2.0588000000000002e+00   2.8600000000000000e-02  -2.2839999999999999e-01   1.9730000000000000e-01   1.9310000000000000e+00   2.8910000000000002e-01   3.9177000000000000e+00   2.3119999999999999e-01   2.4060000000000001e-01   5.3100000000000001e-02
  -1.4767999999999999e+00  -1.4729000000000001e+00   2.3161999999999998e+00   9.5500000000000002e-02  -1.5229999999999999e-01   1.9730000000000000e-01   1.6868000000000001e+00   2.6679999999999998e-01   3.8306000000000000e+00   2.6010000000000000e-01   1.8279999999999999e-01   7.0800000000000002e-02
  -1.4327000000000001e+00  -1.3630000000000000e+00   1.5441000000000000e+00   1.5279999999999999e-01  -1.5229999999999999e-01   1.8420000000000000e-01   1.9088000000000001e+00   8.8900000000000007e-02   3.6564999999999999e+00   3.3710000000000001e-01   2.7900000000000003e-01   1.3299999999999999e-02
  -1.6311000000000000e+00  -1.5168999999999999e+00   3.0882000000000001e+00   2.2910000000000000e-01  -1.2370000000000000e-01   2.2800000000000001e-01   1.8644000000000001e+00   5.5589999999999995e-01   4.0918000000000001e+00   3.0819999999999997e-01   2.5019999999999998e-01   2.6499999999999999e-02
  -1.5208999999999999e+00  -1.4729000000000001e+00   2.4018999999999999e+00   4.7699999999999999e-02  -2.3790000000000000e-01   2.2800000000000001e-01   1.7090000000000001e+00   1.1119999999999999e-01   4.4401000000000002e+00   2.6010000000000000e-01   1.6360000000000000e-01   8.8499999999999995e-02
  -1.4548000000000001e+00  -1.1871000000000000e+00   2.3161999999999998e+00   8.5900000000000004e-02  -1.8079999999999999e-01   1.9730000000000000e-01   1.9532000000000000e+00   2.8910000000000002e-01   4.0048000000000004e+00   2.6010000000000000e-01   2.7900000000000003e-01   6.1899999999999997e-02
  -1.5428999999999999e+00  -1.4509000000000001e+00   1.6298999999999999e+00   1.0500000000000000e-01  -2.3790000000000000e-01   2.3680000000000001e-01   1.8866000000000001e+00   3.1130000000000002e-01   4.7882999999999996e+00   2.3119999999999999e-01   3.0790000000000001e-01   1.1060000000000000e-01
  -1.7193000000000001e+00  -1.2311000000000001e+00   1.8015000000000001e+00   1.6230000000000000e-01  -1.7130000000000001e-01   1.9289999999999999e-01   2.0640999999999998e+00   4.4499999999999998e-02   3.7435999999999998e+00   2.8899999999999998e-01   1.9239999999999999e-01   4.4200000000000003e-02
  -1.7193000000000001e+00  -1.3190000000000000e+00   2.5735000000000001e+00   1.2410000000000000e-01  -1.8079999999999999e-01   2.0169999999999999e-01   1.9310000000000000e+00   3.3350000000000002e-01   3.8306000000000000e+00   3.1790000000000002e-01   2.5979999999999998e-01   3.5400000000000001e-02
  -1.6752000000000000e+00  -1.2091000000000001e+00   1.9730000000000001e+00   3.8199999999999998e-02  -2.7600000000000002e-01   2.3680000000000001e-01   1.7312000000000001e+00   4.2249999999999999e-01   4.0918000000000001e+00   2.4079999999999999e-01   2.2130000000000000e-01   7.9600000000000004e-02
  -1.6091000000000000e+00  -1.2531000000000001e+00   1.9730000000000001e+00   1.3370000000000001e-01  -3.0449999999999999e-01   2.2800000000000001e-01   1.7090000000000001e+00   2.0010000000000000e-01   3.6564999999999999e+00   2.4079999999999999e-01   1.9239999999999999e-01   3.1000000000000000e-02
  -1.7854000000000001e+00  -1.3410000000000000e+00   1.8015000000000001e+00   7.6399999999999996e-02  -3.2350000000000001e-01   2.0610000000000001e-01   1.8866000000000001e+00   2.0010000000000000e-01   4.7012999999999998e+00   2.5050000000000000e-01   2.8870000000000001e-01   5.7500000000000002e-02
  -1.6972000000000000e+00  -1.2969999999999999e+00   2.2303999999999999e+00   1.5279999999999999e-01  -1.4269999999999999e-01   2.2800000000000001e-01   1.8644000000000001e+00   3.1130000000000002e-01   4.4401000000000002e+00   2.0230000000000001e-01   3.2710000000000000e-01   6.6400000000000001e-02
  -1.6311000000000000e+00  -1.2969999999999999e+00   2.4018999999999999e+00   6.6799999999999998e-02  -2.0930000000000001e-01   2.0169999999999999e-01   1.8422000000000001e+00   2.4460000000000001e-01   4.4401000000000002e+00   2.9859999999999998e-01   2.5979999999999998e-01   7.9600000000000004e-02
  -1.6091000000000000e+00  -1.1651000000000000e+00   2.2303999999999999e+00   2.8600000000000000e-02  -3.0449999999999999e-01   2.4560000000000001e-01   1.5758000000000001e+00   1.3339999999999999e-01   3.6564999999999999e+00   2.2159999999999999e-01   2.1170000000000000e-01   7.5200000000000003e-02
  -1.7634000000000001e+00  -1.1871000000000000e+00   2.3161999999999998e+00   1.5279999999999999e-01  -2.4740000000000001e-01   2.3240000000000000e-01   1.8644000000000001e+00   2.2239999999999999e-01   3.5695000000000001e+00   2.4079999999999999e-01   3.0790000000000001e-01   8.4000000000000005e-02
  -1.6752000000000000e+00  -1.1871000000000000e+00   2.3161999999999998e+00   3.8199999999999998e-02  -2.0930000000000001e-01   1.5790000000000001e-01   1.7534000000000001e+00   4.0020000000000000e-01   4.2659000000000002e+00   1.8300000000000000e-01   2.5019999999999998e-01   7.0800000000000002e-02
  -1.6311000000000000e+00  -1.4289000000000001e+00   1.8872000000000000e+00   9.5500000000000002e-02  -2.5690000000000002e-01   2.1490000000000001e-01   1.8200000000000001e+00   3.7800000000000000e-01   3.4824000000000002e+00   2.6970000000000000e-01   3.0790000000000001e-01   5.7500000000000002e-02
  -1.4107000000000001e+00  -1.2091000000000001e+00   1.5441000000000000e+00   1.2410000000000000e-01  -2.4740000000000001e-01   2.7189999999999998e-01   2.0196999999999998e+00   3.1130000000000002e-01   3.8306000000000000e+00   2.3119999999999999e-01   2.8870000000000001e-01   5.3100000000000001e-02
  -1.7634000000000001e+00  -1.4069000000000000e+00   1.9730000000000001e+00   9.5500000000000002e-02  -2.9499999999999998e-01   2.7189999999999998e-01   1.8644000000000001e+00   8.8900000000000007e-02   4.3529999999999998e+00   1.8300000000000000e-01   2.9830000000000001e-01   3.1000000000000000e-02
  -1.6091000000000000e+00  -1.5608000000000000e+00   1.8015000000000001e+00   7.6399999999999996e-02  -1.8079999999999999e-01   2.2359999999999999e-01   1.7312000000000001e+00   2.0010000000000000e-01   3.4824000000000002e+00   2.0230000000000001e-01   2.5019999999999998e-01   3.1000000000000000e-02
  -1.6091000000000000e+00  -1.3630000000000000e+00   2.2303999999999999e+00   8.5900000000000004e-02  -2.9499999999999998e-01   2.1049999999999999e-01   1.9975000000000001e+00   2.8910000000000002e-01   3.9177000000000000e+00   2.5050000000000000e-01   2.4060000000000001e-01   4.4200000000000003e-02
  -1.7193000000000001e+00  -1.2749999999999999e+00   1.7157000000000000e+00   8.5900000000000004e-02  -1.5229999999999999e-01   2.3240000000000000e-01   1.8200000000000001e+00   2.4460000000000001e-01   4.6142000000000003e+00   2.4079999999999999e-01   3.6559999999999998e-01   4.8700000000000000e-02
  -1.6311000000000000e+00  -1.2749999999999999e+00   2.0588000000000002e+00   7.6399999999999996e-02  -2.8549999999999998e-01   2.5000000000000000e-01   1.8644000000000001e+00   3.7800000000000000e-01   4.0048000000000004e+00   2.7939999999999998e-01   2.8870000000000001e-01   8.8499999999999995e-02
  -1.4107000000000001e+00  -1.3410000000000000e+00   2.2303999999999999e+00   5.7299999999999997e-02  -2.2839999999999999e-01   1.9730000000000000e-01   1.7534000000000001e+00   3.1130000000000002e-01   4.1788999999999996e+00   1.8300000000000000e-01   1.9239999999999999e-01   7.9600000000000004e-02
  -1.6311000000000000e+00  -1.3850000000000000e+00   2.0588000000000002e+00   1.8140000000000001e-01  -2.1890000000000001e-01   2.1929999999999999e-01   1.9088000000000001e+00   2.2239999999999999e-01   4.2659000000000002e+00   2.7939999999999998e-01   1.8279999999999999e-01   4.8700000000000000e-02
  -1.6311000000000000e+00  -1.1212000000000000e+00   1.8872000000000000e+00   1.3370000000000001e-01  -2.7600000000000002e-01   2.4560000000000001e-01   1.9088000000000001e+00   2.4460000000000001e-01   3.8306000000000000e+00   2.2159999999999999e-01   2.5019999999999998e-01   1.0170000000000000e-01
  -1.5649999999999999e+00  -1.2969999999999999e+00   1.9730000000000001e+00   1.1459999999999999e-01  -1.8079999999999999e-01   2.1049999999999999e-01   2.1528999999999998e+00   2.2239999999999999e-01   3.5695000000000001e+00   3.2750000000000001e-01   2.6939999999999997e-01   3.9800000000000002e-02
  -1.7193000000000001e+00  -1.2749999999999999e+00   1.8872000000000000e+00   2.1959999999999999e-01  -2.3790000000000000e-01   2.6750000000000002e-01   2.1084999999999998e+00   3.1130000000000002e-01   4.5270999999999999e+00   2.5050000000000000e-01   2.9830000000000001e-01   7.0800000000000002e-02
  -1.6311000000000000e+00  -1.4509000000000001e+00   1.5441000000000000e+00   4.7699999999999999e-02  -1.6180000000000000e-01   2.3240000000000000e-01   1.9975000000000001e+00   2.2239999999999999e-01   4.7012999999999998e+00   2.6970000000000000e-01   2.3089999999999999e-01   8.8499999999999995e-02
  -1.6311000000000000e+00  -1.5388999999999999e+00   2.2303999999999999e+00   1.2410000000000000e-01  -2.3790000000000000e-01   2.2800000000000001e-01   1.7534000000000001e+00   3.1130000000000002e-01   3.6564999999999999e+00   2.5050000000000000e-01   2.3089999999999999e-01   4.8700000000000000e-02
  -1.6311000000000000e+00  -1.4509000000000001e+00   2.7450999999999999e+00   1.1459999999999999e-01  -2.0930000000000001e-01   2.2359999999999999e-01   1.8644000000000001e+00   3.3350000000000002e-01   3.8306000000000000e+00   2.6010000000000000e-01   3.1750000000000000e-01   6.1899999999999997e-02
  -1.5428999999999999e+00  -1.2091000000000001e+00   2.3161999999999998e+00   1.3370000000000001e-01  -2.1890000000000001e-01   2.1049999999999999e-01   2.0196999999999998e+00   4.4469999999999998e-01   4.6142000000000003e+00   2.5050000000000000e-01   2.5979999999999998e-01   6.1899999999999997e-02
  -1.6311000000000000e+00  -1.2749999999999999e+00   2.4876999999999998e+00   8.5900000000000004e-02  -3.2350000000000001e-01   2.1049999999999999e-01   1.8866000000000001e+00   3.7800000000000000e-01   4.2659000000000002e+00   2.2159999999999999e-01   2.5019999999999998e-01   6.1899999999999997e-02
  -1.7413000000000001e+00  -1.4729000000000001e+00   2.8309000000000002e+00   1.5279999999999999e-01  -2.7600000000000002e-01   1.9730000000000000e-01   1.7534000000000001e+00   3.1130000000000002e-01   4.0048000000000004e+00   2.0230000000000001e-01   2.0210000000000000e-01   7.5200000000000003e-02
  -1.6091000000000000e+00  -1.3850000000000000e+00   2.3161999999999998e+00   7.6399999999999996e-02  -1.9980000000000001e-01   2.0610000000000001e-01   1.8200000000000001e+00   3.1130000000000002e-01   4.1788999999999996e+00   2.6970000000000000e-01   2.4060000000000001e-01   7.0800000000000002e-02
  -1.7193000000000001e+00  -1.2969999999999999e+00   2.1446000000000001e+00   1.2410000000000000e-01  -2.2839999999999999e-01   2.1049999999999999e-01   1.9088000000000001e+00   2.2239999999999999e-01   4.0918000000000001e+00   2.7939999999999998e-01   2.8870000000000001e-01   3.9800000000000002e-02
  -1.5870000000000000e+00  -1.3190000000000000e+00   2.5735000000000001e+00   1.5279999999999999e-01  -1.9980000000000001e-01   2.1490000000000001e-01   1.9753000000000001e+00   1.5559999999999999e-01   4.0048000000000004e+00   2.9859999999999998e-01   2.8870000000000001e-01   4.8700000000000000e-02
  -1.6532000000000000e+00  -1.2091000000000001e+00   2.3161999999999998e+00   1.7190000000000000e-01  -2.1890000000000001e-01   2.4120000000000000e-01   1.9088000000000001e+00   2.8910000000000002e-01   4.6142000000000003e+00   2.9859999999999998e-01   2.3089999999999999e-01   6.6400000000000001e-02
  -1.6532000000000000e+00  -1.3190000000000000e+00   2.0588000000000002e+00   2.8600000000000000e-02  -2.3790000000000000e-01   2.4560000000000001e-01   1.9310000000000000e+00   3.5580000000000001e-01   3.4824000000000002e+00   2.1190000000000001e-01   2.6939999999999997e-01   6.6400000000000001e-02
  -1.7413000000000001e+00  -1.2969999999999999e+00   2.3161999999999998e+00   1.1459999999999999e-01  -2.0930000000000001e-01   2.4560000000000001e-01   1.8866000000000001e+00   3.7800000000000000e-01   3.6564999999999999e+00   2.6970000000000000e-01   2.3089999999999999e-01   7.5200000000000003e-02
  -1.6752000000000000e+00  -1.2969999999999999e+00   2.4018999999999999e+00   6.6799999999999998e-02  -2.3790000000000000e-01   2.4560000000000001e-01   1.8422000000000001e+00   4.0020000000000000e-01   3.5695000000000001e+00   2.6010000000000000e-01   1.6360000000000000e-01   6.1899999999999997e-02
  -1.7854000000000001e+00  -1.2311000000000001e+00   2.4018999999999999e+00   1.1459999999999999e-01  -2.1890000000000001e-01   1.9730000000000000e-01   1.9088000000000001e+00   3.1130000000000002e-01   3.8306000000000000e+00   2.5050000000000000e-01   3.2710000000000000e-01   8.8499999999999995e-02
  -1.7413000000000001e+00  -1.2969999999999999e+00   2.7450999999999999e+00   5.7299999999999997e-02  -2.8549999999999998e-01   2.3240000000000000e-01   1.8422000000000001e+00   4.2249999999999999e-01   3.7435999999999998e+00   2.8899999999999998e-01   3.3679999999999999e-01   3.5400000000000001e-02
  -1.6091000000000000e+00  -1.4509000000000001e+00   1.8872000000000000e+00   3.8199999999999998e-02  -1.9980000000000001e-01   2.3240000000000000e-01   1.8644000000000001e+00   4.4469999999999998e-01   4.4401000000000002e+00   1.8300000000000000e-01   2.9830000000000001e-01   5.3100000000000001e-02
  -1.6752000000000000e+00  -1.3630000000000000e+00   1.9730000000000001e+00   9.5500000000000002e-02  -2.5690000000000002e-01   2.4120000000000000e-01   1.9753000000000001e+00   2.8910000000000002e-01   4.2659000000000002e+00   3.2750000000000001e-01   2.5979999999999998e-01   4.4200000000000003e-02
  -1.6532000000000000e+00  -1.3630000000000000e+00   1.8872000000000000e+00   1.1459999999999999e-01  -1.9980000000000001e-01   2.4560000000000001e-01   1.9532000000000000e+00   3.1130000000000002e-01   3.9177000000000000e+00   1.7340000000000000e-01   2.5019999999999998e-01   3.9800000000000002e-02
  -1.7413000000000001e+00  -1.1871000000000000e+00   2.4876999999999998e+00   1.4319999999999999e-01  -1.9980000000000001e-01   1.8859999999999999e-01   1.7756000000000001e+00   2.4460000000000001e-01   4.3529999999999998e+00   2.2159999999999999e-01   3.8490000000000002e-01   8.8499999999999995e-02
  -1.6752000000000000e+00  -1.3410000000000000e+00   2.3161999999999998e+00   1.5279999999999999e-01  -1.2370000000000000e-01   1.9730000000000000e-01   1.9532000000000000e+00   2.8910000000000002e-01   4.4401000000000002e+00   2.2159999999999999e-01   3.4639999999999999e-01   2.6499999999999999e-02
  -1.6752000000000000e+00  -1.4509000000000001e+00   2.8309000000000002e+00   1.9099999999999999e-02  -3.3310000000000001e-01   1.9730000000000000e-01   2.0640999999999998e+00   4.0020000000000000e-01   4.0048000000000004e+00   2.0230000000000001e-01   2.5979999999999998e-01   7.0800000000000002e-02
  -1.6752000000000000e+00  -1.3850000000000000e+00   1.9730000000000001e+00   9.5500000000000002e-02  -2.8549999999999998e-01   2.1490000000000001e-01   1.6646000000000001e+00   3.1130000000000002e-01   4.0918000000000001e+00   2.7939999999999998e-01   2.7900000000000003e-01   2.6499999999999999e-02
  -1.6972000000000000e+00  -1.4289000000000001e+00   1.9730000000000001e+00   1.2410000000000000e-01  -2.7600000000000002e-01   2.3240000000000000e-01   1.9310000000000000e+00   1.3339999999999999e-01   4.0918000000000001e+00   2.2159999999999999e-01   2.1170000000000000e-01   5.7500000000000002e-02
  -1.4548000000000001e+00  -1.2531000000000001e+00   1.9730000000000001e+00   1.7190000000000000e-01  -2.2839999999999999e-01   1.8859999999999999e-01   1.9753000000000001e+00   3.1130000000000002e-01   4.2659000000000002e+00   2.0230000000000001e-01   2.9830000000000001e-01   1.7700000000000000e-02
  -1.7413000000000001e+00  -1.3630000000000000e+00   2.0588000000000002e+00   2.5779999999999997e-01  -1.9980000000000001e-01   2.2359999999999999e-01   1.8422000000000001e+00   2.8910000000000002e-01   3.3953000000000002e+00   2.4079999999999999e-01   2.5019999999999998e-01   3.9800000000000002e-02
  -1.6532000000000000e+00  -1.3630000000000000e+00   1.8872000000000000e+00   7.6399999999999996e-02  -2.5690000000000002e-01   2.2800000000000001e-01   1.8644000000000001e+00   4.4499999999999998e-02   4.2659000000000002e+00   2.3119999999999999e-01   1.1550000000000001e-01   8.8499999999999995e-02
  -1.6532000000000000e+00  -1.2969999999999999e+00   1.9730000000000001e+00   1.1459999999999999e-01  -2.5690000000000002e-01   2.3240000000000000e-01   1.8866000000000001e+00   4.4469999999999998e-01   4.4401000000000002e+00   2.9859999999999998e-01   2.7900000000000003e-01   6.1899999999999997e-02
  -1.6752000000000000e+00  -1.3850000000000000e+00   2.4018999999999999e+00   5.7299999999999997e-02  -2.6640000000000003e-01   2.5869999999999999e-01   1.8644000000000001e+00   2.4460000000000001e-01   4.0918000000000001e+00   3.3710000000000001e-01   3.1750000000000000e-01   6.1899999999999997e-02
  -1.5208999999999999e+00  -1.2091000000000001e+00   1.8015000000000001e+00   1.3370000000000001e-01  -2.2839999999999999e-01   2.1490000000000001e-01   1.8200000000000001e+00   1.1119999999999999e-01   4.0048000000000004e+00   2.9859999999999998e-01   2.5979999999999998e-01   4.4200000000000003e-02
  -1.6311000000000000e+00  -1.2969999999999999e+00   1.8015000000000001e+00   9.5500000000000002e-02  -3.3310000000000001e-01   2.3680000000000001e-01   1.8422000000000001e+00   1.5559999999999999e-01   3.9177000000000000e+00   2.8899999999999998e-01   2.6939999999999997e-01   6.1899999999999997e-02
  -1.5428999999999999e+00  -1.2311000000000001e+00   2.4876999999999998e+00   4.7699999999999999e-02  -2.2839999999999999e-01   2.3240000000000000e-01   1.6424000000000001e+00   2.2239999999999999e-01   4.3529999999999998e+00   3.0819999999999997e-01   2.3089999999999999e-01   7.9600000000000004e-02
  -1.6752000000000000e+00  -1.3630000000000000e+00   1.9730000000000001e+00   1.1459999999999999e-01  -2.4740000000000001e-01   2.1049999999999999e-01   1.9088000000000001e+00   1.1119999999999999e-01   4.0048000000000004e+00   2.0230000000000001e-01   1.9239999999999999e-01   7.0800000000000002e-02
  -1.7634000000000001e+00  -1.4729000000000001e+00   1.8872000000000000e+00   2.8600000000000000e-02  -1.9980000000000001e-01   2.2359999999999999e-01   1.7090000000000001e+00   3.5580000000000001e-01   3.3953000000000002e+00   3.0819999999999997e-01   1.9239999999999999e-01   8.8499999999999995e-02
  -1.7193000000000001e+00  -1.4069000000000000e+00   2.0588000000000002e+00   1.3370000000000001e-01  -1.8079999999999999e-01   1.7540000000000000e-01   1.7978000000000001e+00   1.7790000000000000e-01   4.2659000000000002e+00   2.2159999999999999e-01   2.7900000000000003e-01   3.1000000000000000e-02
  -1.7634000000000001e+00  -1.3630000000000000e+00   1.9730000000000001e+00   1.3370000000000001e-01  -1.9030000000000000e-01   2.1049999999999999e-01   1.8200000000000001e+00   3.5580000000000001e-01   5.0495000000000001e+00   3.0819999999999997e-01   2.5979999999999998e-01   7.9600000000000004e-02
  -1.6311000000000000e+00  -1.2311000000000001e+00   2.2303999999999999e+00   1.1459999999999999e-01  -2.3790000000000000e-01   2.2359999999999999e-01   1.9088000000000001e+00   4.4469999999999998e-01   3.8306000000000000e+00   1.9270000000000001e-01   1.7319999999999999e-01   8.8499999999999995e-02
  -1.6972000000000000e+00  -1.1651000000000000e+00   2.3161999999999998e+00   6.6799999999999998e-02  -1.4269999999999999e-01   2.1049999999999999e-01   1.9310000000000000e+00   2.2239999999999999e-01   4.1788999999999996e+00   2.6970000000000000e-01   2.5019999999999998e-01   5.3100000000000001e-02
  -1.6311000000000000e+00  -1.4729000000000001e+00   1.9730000000000001e+00   1.3370000000000001e-01  -2.0930000000000001e-01   2.1490000000000001e-01   1.9532000000000000e+00   2.6679999999999998e-01   4.6142000000000003e+00   3.3710000000000001e-01   3.1750000000000000e-01   9.7299999999999998e-02
  -1.6972000000000000e+00  -1.2749999999999999e+00   1.8015000000000001e+00   1.2410000000000000e-01  -1.4269999999999999e-01   2.1490000000000001e-01   1.9088000000000001e+00   2.2239999999999999e-01   4.0918000000000001e+00   2.5050000000000000e-01   2.8870000000000001e-01   3.1000000000000000e-02
  -1.6972000000000000e+00  -1.4069000000000000e+00   2.7450999999999999e+00   3.8199999999999998e-02  -3.2350000000000001e-01   2.3240000000000000e-01   1.8200000000000001e+00   1.5559999999999999e-01   4.1788999999999996e+00   3.1790000000000002e-01   2.9830000000000001e-01   6.1899999999999997e-02
  -1.4767999999999999e+00  -1.3190000000000000e+00   1.8872000000000000e+00   4.7699999999999999e-02  -1.5229999999999999e-01   1.7100000000000001e-01   2.0196999999999998e+00   3.3350000000000002e-01   4.0048000000000004e+00   2.5050000000000000e-01   1.9239999999999999e-01   7.9600000000000004e-02
  -1.4548000000000001e+00  -1.2091000000000001e+00   2.2303999999999999e+00   1.4319999999999999e-01  -2.9499999999999998e-01   2.4120000000000000e-01   1.9975000000000001e+00   2.4460000000000001e-01   4.0048000000000004e+00   2.3119999999999999e-01   2.1170000000000000e-01   7.5200000000000003e-02
  -1.4988999999999999e+00  -1.5168999999999999e+00   2.2303999999999999e+00   8.5900000000000004e-02  -1.9980000000000001e-01   2.0610000000000001e-01   1.8866000000000001e+00   2.2239999999999999e-01   4.3529999999999998e+00   2.6970000000000000e-01   3.3679999999999999e-01   6.6400000000000001e-02
  -1.4548000000000001e+00  -1.1871000000000000e+00   1.4582999999999999e+00   1.3370000000000001e-01  -1.3320000000000001e-01   1.6660000000000000e-01   1.8200000000000001e+00   2.0010000000000000e-01   4.8754000000000000e+00   2.5050000000000000e-01   2.7900000000000003e-01   1.7700000000000000e-02
  -1.5870000000000000e+00  -1.3410000000000000e+00   2.1446000000000001e+00   2.7689999999999998e-01  -2.1890000000000001e-01   2.0610000000000001e-01   1.9753000000000001e+00   8.8900000000000007e-02   4.1788999999999996e+00   2.3119999999999999e-01   3.0790000000000001e-01   7.0800000000000002e-02
  -1.7854000000000001e+00  -1.1651000000000000e+00   1.7157000000000000e+00   0.0000000000000000e+00  -2.5690000000000002e-01   2.1049999999999999e-01   1.8422000000000001e+00   3.5580000000000001e-01   3.7435999999999998e+00   2.0230000000000001e-01   2.9830000000000001e-01   6.1899999999999997e-02
  -1.5649999999999999e+00  -1.4289000000000001e+00   1.7157000000000000e+00   1.0500000000000000e-01  -2.8549999999999998e-01   1.9289999999999999e-01   1.7978000000000001e+00   3.3350000000000002e-01   3.9177000000000000e+00   3.3710000000000001e-01   2.5979999999999998e-01   7.5200000000000003e-02
  -1.6091000000000000e+00  -1.4069000000000000e+00   2.8309000000000002e+00   1.2410000000000000e-01  -1.9980000000000001e-01   2.6310000000000000e-01   1.8644000000000001e+00   3.5580000000000001e-01   4.0918000000000001e+00   2.7939999999999998e-01   2.6939999999999997e-01   7.9600000000000004e-02
  -1.5208999999999999e+00  -1.4069000000000000e+00   1.4582999999999999e+00   1.4319999999999999e-01  -1.6180000000000000e-01   1.4470000000000000e-01   1.8422000000000001e+00   1.7790000000000000e-01   4.4401000000000002e+00   2.0230000000000001e-01   3.4639999999999999e-01   1.7700000000000000e-02
  -7.2740000000000005e-01  -1.2531000000000001e+00   1.8872000000000000e+00   1.7190000000000000e-01  -2.1890000000000001e-01   1.1840000000000001e-01   1.7756000000000001e+00   2.6679999999999998e-01   4.2659000000000002e+00   2.6010000000000000e-01   2.7900000000000003e-01   3.5400000000000001e-02
  -1.7634000000000001e+00  -1.1431000000000000e+00   1.2867999999999999e+00   1.9099999999999999e-02  -1.7130000000000001e-01   1.7100000000000001e-01   1.7534000000000001e+00   3.3350000000000002e-01   3.9177000000000000e+00   2.3119999999999999e-01   2.4060000000000001e-01   7.9600000000000004e-02
  -1.4327000000000001e+00  -1.1651000000000000e+00   1.8015000000000001e+00  -9.4999999999999998e-03  -2.5690000000000002e-01   2.2359999999999999e-01   1.8644000000000001e+00  -6.6699999999999995e-02   4.2659000000000002e+00   2.4079999999999999e-01   2.6939999999999997e-01   7.9600000000000004e-02
  -2.3144000000000000e+00  -1.3190000000000000e+00   2.4018999999999999e+00   9.5500000000000002e-02  -2.3790000000000000e-01   1.6230000000000000e-01   1.8644000000000001e+00   4.2249999999999999e-01   4.0918000000000001e+00   3.1790000000000002e-01   2.5979999999999998e-01   5.3100000000000001e-02
  -1.6972000000000000e+00  -1.1212000000000000e+00   2.4876999999999998e+00   7.6399999999999996e-02  -2.6640000000000003e-01   2.0169999999999999e-01   1.9088000000000001e+00   3.5580000000000001e-01   4.9623999999999997e+00   2.0230000000000001e-01   2.7900000000000003e-01   4.4200000000000003e-02
  -2.0278999999999998e+00  -1.0331999999999999e+00   1.5441000000000000e+00   1.6230000000000000e-01  -3.0449999999999999e-01   2.1490000000000001e-01   1.7534000000000001e+00   1.7790000000000000e-01   3.8306000000000000e+00   3.0819999999999997e-01   2.9830000000000001e-01   4.8700000000000000e-02
  -1.7634000000000001e+00  -1.2091000000000001e+00   1.9730000000000001e+00   9.5500000000000002e-02  -3.0449999999999999e-01   1.8420000000000000e-01   1.7090000000000001e+00   2.6679999999999998e-01   4.3529999999999998e+00   2.7939999999999998e-01   2.0210000000000000e-01   8.4000000000000005e-02
  -1.6972000000000000e+00  -1.3630000000000000e+00   1.7157000000000000e+00   3.8199999999999998e-02  -2.8549999999999998e-01   1.7540000000000000e-01   1.6646000000000001e+00   5.3369999999999995e-01   3.8306000000000000e+00   2.9859999999999998e-01   2.7900000000000003e-01   2.6499999999999999e-02
  -1.5208999999999999e+00  -1.6048000000000000e+00   1.8015000000000001e+00   8.5900000000000004e-02  -2.1890000000000001e-01   2.2800000000000001e-01   1.7756000000000001e+00   3.3350000000000002e-01   4.6142000000000003e+00   1.7340000000000000e-01   2.2130000000000000e-01   6.1899999999999997e-02
  -1.5649999999999999e+00  -1.0992000000000000e+00   2.3161999999999998e+00   1.5279999999999999e-01  -1.8079999999999999e-01   1.8859999999999999e-01   1.6868000000000001e+00   4.2249999999999999e-01   4.0918000000000001e+00   3.5639999999999999e-01   3.3679999999999999e-01   8.8499999999999995e-02
  -1.5428999999999999e+00  -1.2311000000000001e+00   2.5735000000000001e+00   1.2410000000000000e-01  -2.6640000000000003e-01   1.4910000000000001e-01   1.9088000000000001e+00   4.2249999999999999e-01   4.3529999999999998e+00   3.3710000000000001e-01   3.1750000000000000e-01   5.3100000000000001e-02
  -1.6752000000000000e+00  -1.3630000000000000e+00   2.6593000000000000e+00   9.5500000000000002e-02  -2.5690000000000002e-01   2.2800000000000001e-01   1.7312000000000001e+00   4.2249999999999999e-01   4.3529999999999998e+00   3.4680000000000000e-01   2.5979999999999998e-01   6.1899999999999997e-02
  -1.6972000000000000e+00  -1.1651000000000000e+00   1.7157000000000000e+00   0.0000000000000000e+00  -2.5690000000000002e-01   2.1929999999999999e-01   1.7756000000000001e+00   3.7800000000000000e-01   3.6564999999999999e+00   2.6010000000000000e-01   2.1170000000000000e-01   7.5200000000000003e-02
  -1.3666000000000000e+00  -1.2531000000000001e+00   2.4876999999999998e+00   1.1459999999999999e-01  -2.5690000000000002e-01   1.7540000000000000e-01   1.9310000000000000e+00   4.4469999999999998e-01   4.3529999999999998e+00   2.3119999999999999e-01   2.6939999999999997e-01   5.3100000000000001e-02
  -1.7854000000000001e+00  -1.2091000000000001e+00   2.1446000000000001e+00   4.7699999999999999e-02  -1.2370000000000000e-01   1.8859999999999999e-01   1.7534000000000001e+00   2.2200000000000001e-02   3.9177000000000000e+00   2.9859999999999998e-01   2.0210000000000000e-01   5.3100000000000001e-02
  -1.4327000000000001e+00  -1.4948999999999999e+00   2.1446000000000001e+00   5.7299999999999997e-02  -1.9980000000000001e-01   1.3159999999999999e-01   2.0196999999999998e+00   5.3369999999999995e-01   4.1788999999999996e+00   2.9859999999999998e-01   2.6939999999999997e-01   6.1899999999999997e-02
  -1.5649999999999999e+00  -1.1871000000000000e+00   2.4876999999999998e+00   2.8600000000000000e-02  -2.3790000000000000e-01   1.8859999999999999e-01   1.9088000000000001e+00   3.7800000000000000e-01   3.9177000000000000e+00   2.7939999999999998e-01   2.5979999999999998e-01   4.4200000000000003e-02
  -1.4988999999999999e+00  -1.3410000000000000e+00   2.6593000000000000e+00   1.1459999999999999e-01  -2.1890000000000001e-01   2.1490000000000001e-01   1.6868000000000001e+00   4.2249999999999999e-01   4.0918000000000001e+00   2.4079999999999999e-01   3.1750000000000000e-01   4.8700000000000000e-02
  -1.4767999999999999e+00  -1.2749999999999999e+00   1.1152000000000000e+00   1.3370000000000001e-01  -2.9499999999999998e-01   1.7979999999999999e-01   1.9088000000000001e+00   2.2239999999999999e-01   4.1788999999999996e+00   2.8899999999999998e-01   2.5979999999999998e-01   8.8499999999999995e-02
  -1.4767999999999999e+00  -9.8929999999999996e-01   1.8015000000000001e+00   1.2410000000000000e-01  -2.6640000000000003e-01   1.5350000000000000e-01   1.9310000000000000e+00   1.3339999999999999e-01   3.8306000000000000e+00   2.4079999999999999e-01   1.4430000000000001e-01   4.8700000000000000e-02
  -1.7634000000000001e+00  -1.3190000000000000e+00   2.3161999999999998e+00   1.6230000000000000e-01  -2.7600000000000002e-01   1.7979999999999999e-01   1.9088000000000001e+00   2.0010000000000000e-01   4.4401000000000002e+00   2.2159999999999999e-01   3.0790000000000001e-01   5.7500000000000002e-02
  -1.7193000000000001e+00  -1.2969999999999999e+00   2.2303999999999999e+00   9.4999999999999998e-03  -3.0449999999999999e-01   2.2800000000000001e-01   1.6424000000000001e+00   3.5580000000000001e-01   3.4824000000000002e+00   2.6010000000000000e-01   2.5019999999999998e-01   7.5200000000000003e-02
  -1.4988999999999999e+00  -1.1212000000000000e+00   2.1446000000000001e+00   7.6399999999999996e-02  -2.4740000000000001e-01   1.7540000000000000e-01   1.7978000000000001e+00   3.1130000000000002e-01   3.7435999999999998e+00   1.8300000000000000e-01   1.9239999999999999e-01   6.6400000000000001e-02
  -1.5649999999999999e+00  -1.2311000000000001e+00   1.9730000000000001e+00   1.2410000000000000e-01  -2.7600000000000002e-01   1.7979999999999999e-01   1.7312000000000001e+00   3.5580000000000001e-01   4.1788999999999996e+00   2.2159999999999999e-01   2.4060000000000001e-01   8.8499999999999995e-02
  -1.7634000000000001e+00  -9.2330000000000001e-01   2.1446000000000001e+00   1.6230000000000000e-01  -1.8079999999999999e-01   2.2800000000000001e-01   1.9088000000000001e+00   4.0020000000000000e-01   3.9177000000000000e+00   3.1790000000000002e-01   2.6939999999999997e-01   3.9800000000000002e-02
  -1.6972000000000000e+00  -1.2749999999999999e+00   2.3161999999999998e+00   1.0500000000000000e-01  -2.7600000000000002e-01   1.7979999999999999e-01   1.8866000000000001e+00   2.0010000000000000e-01   3.9177000000000000e+00   3.4680000000000000e-01   2.1170000000000000e-01   1.1500000000000000e-01
