# Supplementary material for: Footwear and Foam Surface Alter Gait Initiation of Typical Subjects
Source: PLoS One. 2015 Aug 13;10(8):e0135821. doi: 10.1371/journal.pone.0135821 (PMC4536224; doi:10.1371/journal.pone.0135821)
Supplement: S1 Dataset — (ZIP) [file pone.0135821.s001.zip › 7_barefoot_av1_04.txt]

   1.3467700000000001e+01  -3.3195000000000001e+00   2.6018220000000002e+02   4.2676999999999996e+00   3.2296700000000001e+01  -7.6739999999999997e-01  -1.7756000000000000e+01   3.7134000000000000e+00   2.9931290000000001e+02   8.7947000000000006e+00  -2.8375399999999999e+01   1.8799999999999999e+00
   1.3489800000000001e+01  -3.9350999999999998e+00   2.5606459999999998e+02   4.0480999999999998e+00   3.1801900000000000e+01  -6.5780000000000005e-01  -1.7267700000000001e+01  -7.5600000000000001e-01   2.9792000000000002e+02   8.6212999999999997e+00  -2.8577500000000001e+01   1.8711000000000000e+00
   1.2409700000000001e+01  -5.6936999999999998e+00   2.5323370000000000e+02   3.3416000000000001e+00   3.1383199999999999e+01  -3.9470000000000000e-01  -1.6823799999999999e+01  -1.2674000000000001e+00   2.9826819999999998e+02   8.7754999999999992e+00  -2.8510100000000001e+01   1.8180000000000001e+00
   1.2035000000000000e+01  -7.2545999999999999e+00   2.4808670000000001e+02   2.4727999999999999e+00   3.0793199999999999e+01  -1.5790000000000001e-01  -1.5381100000000000e+01   1.5343000000000000e+00   2.9939999999999998e+02   9.0067000000000004e+00  -2.8442699999999999e+01   1.8402000000000001e+00
   1.1417800000000000e+01  -8.3537999999999997e+00   2.4002300000000000e+02   1.7948999999999999e+00   2.9984400000000001e+01   3.5099999999999999e-02  -1.6446500000000000e+01  -3.7800000000000000e-01   2.9896469999999999e+02   8.8140000000000001e+00  -2.8413900000000002e+01   1.8357000000000001e+00
   1.0668400000000000e+01  -8.7055000000000007e+00   2.2972900000000001e+02   1.1456999999999999e+00   2.8633199999999999e+01   1.4910000000000001e-01  -1.6446500000000000e+01   2.2239999999999999e-01   3.0105419999999998e+02   8.8524999999999991e+00  -2.8923900000000000e+01   1.8180000000000001e+00
   1.0073300000000000e+01  -8.5076000000000001e+00   2.1934909999999999e+02   8.8790000000000002e-01   2.7262899999999998e+01   2.4560000000000001e-01  -1.8199900000000000e+01   5.7809999999999995e-01   3.0714839999999998e+02   8.4961000000000002e+00  -2.9299099999999999e+01   1.6323000000000001e+00
   1.0183500000000000e+01  -8.5516000000000005e+00   2.0965559999999999e+02   4.9650000000000000e-01   2.6054400000000001e+01   2.0610000000000001e-01  -1.8288599999999999e+01  -1.3341000000000001e+00   3.1289429999999999e+02   7.9278000000000004e+00  -3.0107399999999998e+01   1.4111000000000000e+00
   9.2576999999999998e+00  -8.2218999999999998e+00   1.9996199999999999e+02   1.9089999999999999e-01   2.5017099999999999e+01   3.0259999999999998e-01  -2.0463699999999999e+01  -3.4910000000000001e+00   3.2421220000000000e+02   7.2342000000000004e+00  -3.1040700000000001e+01   1.1677999999999999e+00
   8.4420999999999999e+00  -7.3205000000000000e+00   1.9129780000000000e+02  -1.0500000000000000e-01   2.3884699999999999e+01   2.6750000000000002e-01  -2.1506900000000002e+01  -3.9802000000000000e+00   3.3622649999999999e+02   6.5118000000000000e+00  -3.2445500000000003e+01   7.9620000000000002e-01
   8.3759999999999994e+00  -5.8475999999999999e+00   1.8546449999999999e+02  -5.7279999999999998e-01   2.3180599999999998e+01   2.0169999999999999e-01  -2.4392199999999999e+01  -6.9820000000000002e+00   3.4606430000000000e+02   5.4714000000000000e+00  -3.3244100000000003e+01   4.2020000000000002e-01
   8.3318999999999992e+00  -3.4514000000000000e+00   1.8006020000000001e+02  -6.9699999999999995e-01   2.2333700000000000e+01   6.1400000000000003e-02  -2.5746099999999998e+01  -7.3822000000000001e+00   3.5033019999999999e+02   4.8935000000000004e+00  -3.3744500000000002e+01   7.0800000000000002e-02
   8.5963999999999992e+00  -1.5608000000000000e+00   1.7294010000000000e+02  -9.1659999999999997e-01   2.1667600000000000e+01  -1.8420000000000000e-01  -2.8587100000000000e+01  -8.9164999999999992e+00   3.5555380000000002e+02   4.1325000000000003e+00  -3.4139000000000003e+01  -2.6979999999999998e-01
   8.7728000000000002e+00   2.1999999999999999e-02   1.6633480000000000e+02  -9.5469999999999999e-01   2.0887300000000000e+01  -3.2010000000000000e-01  -2.9341699999999999e+01  -1.0095000000000001e+01   3.5868799999999999e+02   3.5063000000000000e+00  -3.4456499999999998e+01  -5.9270000000000000e-01
   8.0233000000000008e+00   1.1871000000000000e+00   1.6024410000000000e+02  -8.4019999999999995e-01   2.0097400000000000e+01  -4.8240000000000000e-01  -3.0695599999999999e+01  -1.1429100000000000e+01   3.6217039999999997e+02   2.7164000000000001e+00  -3.4774099999999997e+01  -8.7139999999999995e-01
   7.2298000000000000e+00   2.1543999999999999e+00   1.5672700000000000e+02  -1.1934000000000000e+00   1.9564599999999999e+01  -5.6569999999999998e-01  -3.1361499999999999e+01  -1.2563100000000000e+01   3.6634930000000003e+02   1.8688000000000000e+00  -3.5447600000000001e+01  -1.1368000000000000e+00
   6.2378999999999998e+00   2.2863000000000002e+00   1.5226620000000000e+02  -1.2794000000000001e+00   1.9164899999999999e+01  -5.8760000000000001e-01  -3.2648800000000001e+01  -1.4164099999999999e+01   3.7218230000000000e+02   1.0018000000000000e+00  -3.6092300000000002e+01  -1.3977999999999999e+00
   5.1798999999999999e+00   1.8246000000000000e+00   1.4952109999999999e+02  -1.4512000000000000e+00   1.8841400000000000e+01  -5.1310000000000000e-01  -3.2981699999999996e+01  -1.4920100000000000e+01   3.8071420000000001e+02   1.1559999999999999e-01  -3.7064100000000003e+01  -1.6588000000000001e+00
   4.1219000000000001e+00   1.4509000000000001e+00   1.4823439999999999e+02  -1.7184999999999999e+00   1.8708100000000002e+01  -3.8590000000000002e-01  -3.4024799999999999e+01  -1.4875700000000000e+01   3.8854960000000000e+02  -4.3350000000000000e-01  -3.7843499999999999e+01  -1.7252000000000001e+00
   3.0417999999999998e+00   8.3540000000000003e-01   1.4763390000000001e+02  -1.8236000000000001e+00   1.8784300000000002e+01  -2.6750000000000002e-01  -3.4446500000000000e+01  -1.3763900000000000e+01   3.9290269999999998e+02  -6.6469999999999996e-01  -3.8565100000000001e+01  -1.6809000000000001e+00
   2.7332000000000001e+00   3.7369999999999998e-01   1.4840590000000000e+02  -2.1959000000000000e+00   1.8755700000000001e+01  -2.2359999999999999e-01  -3.5334299999999999e+01  -1.3652699999999999e+01   3.9864859999999999e+02  -9.7289999999999999e-01  -3.9152099999999997e+01  -1.7296000000000000e+00
   2.5348000000000002e+00  -1.5390000000000001e-01   1.4995009999999999e+02  -2.3199999999999998e+00   1.8936499999999999e+01  -3.9500000000000000e-02  -3.5667299999999997e+01  -1.3630500000000000e+01   4.0195690000000002e+02  -1.3197000000000001e+00  -3.9652400000000000e+01  -1.7870999999999999e+00
   2.6450999999999998e+00  -9.0129999999999999e-01   1.5123679999999999e+02  -2.6541999999999999e+00   1.9288599999999999e+01   9.2100000000000001e-02  -3.6222099999999998e+01  -1.4764500000000000e+01   4.0439460000000003e+02  -1.8879999999999999e+00  -3.9883400000000002e+01  -1.9596000000000000e+00
   3.1520000000000001e+00  -1.9784999999999999e+00   1.5312410000000000e+02  -3.0360999999999998e+00   1.9526499999999999e+01   2.6310000000000000e-01  -3.6333100000000002e+01  -1.5809600000000000e+01   4.0683229999999998e+02  -2.2059000000000002e+00  -4.0297100000000000e+01  -2.1320999999999999e+00
   3.4386000000000001e+00  -2.7040000000000002e+00   1.5483969999999999e+02  -3.3512000000000000e+00   1.9697800000000001e+01   4.1660000000000003e-01  -3.6865800000000000e+01  -1.7566199999999998e+01   4.0953120000000001e+02  -2.8898000000000001e+00  -4.0508800000000001e+01  -2.4018999999999999e+00
   3.6149000000000000e+00  -3.1436999999999999e+00   1.5578340000000000e+02  -3.5326000000000000e+00   1.9792899999999999e+01   5.8760000000000001e-01  -3.6821399999999997e+01  -1.8722400000000000e+01   4.1118529999999998e+02  -3.3233000000000001e+00  -4.0816699999999997e+01  -2.5922000000000001e+00
   3.8574000000000002e+00  -3.7151999999999998e+00   1.5749900000000000e+02  -3.8094000000000001e+00   1.9907100000000000e+01   6.6659999999999997e-01  -3.7309699999999999e+01  -1.9945399999999999e+01   4.1240410000000003e+02  -3.8050000000000002e+00  -4.0912900000000000e+01  -2.7381000000000002e+00
   4.4305000000000003e+00  -4.1109000000000000e+00   1.5904310000000001e+02  -4.0099000000000000e+00   2.0135500000000000e+01   7.4550000000000005e-01  -3.7531599999999997e+01  -2.0701400000000000e+01   4.1144650000000001e+02  -4.2576999999999998e+00  -4.0845599999999997e+01  -2.9018000000000002e+00
   4.4524999999999997e+00  -4.9242999999999997e+00   1.5998679999999999e+02  -4.3059000000000003e+00   2.0306799999999999e+01   8.1569999999999998e-01  -3.8219700000000003e+01  -2.1079400000000000e+01   4.1162060000000002e+02  -4.7103999999999999e+00  -4.0884000000000000e+01  -2.9813999999999998e+00
   4.4305000000000003e+00  -5.3639999999999999e+00   1.6256030000000001e+02  -4.5159000000000002e+00   2.0573200000000000e+01   9.8670000000000002e-01  -3.8508200000000002e+01  -2.1435199999999998e+01   4.0953120000000001e+02  -4.9705000000000004e+00  -4.0816699999999997e+01  -3.0566000000000000e+00
   4.3202999999999996e+00  -6.0015000000000001e+00   1.6582010000000000e+02  -4.8310000000000004e+00   2.1010999999999999e+01   1.1270000000000000e+00  -3.9484800000000000e+01  -2.1702000000000002e+01   4.0874759999999998e+02  -5.2305999999999999e+00  -4.0653100000000002e+01  -3.1230000000000002e+00
   4.5407000000000002e+00  -6.9467999999999996e+00   1.7028080000000000e+02  -5.2320000000000002e+00   2.1610499999999998e+01   1.2542000000000000e+00  -3.9418199999999999e+01  -2.1946600000000000e+01   4.0648399999999998e+02  -5.4618000000000002e+00  -4.0412599999999998e+01  -3.1539000000000001e+00
   4.8493000000000004e+00  -7.5842999999999998e+00   1.7731510000000000e+02  -5.5948000000000002e+00   2.2638200000000001e+01   1.4119999999999999e+00  -3.9928699999999999e+01  -2.2480300000000000e+01   4.0326280000000003e+02  -5.6158999999999999e+00  -4.0056600000000003e+01  -3.1848999999999998e+00
   4.9814999999999996e+00  -8.3757000000000001e+00   1.8503559999999999e+02  -6.0339999999999998e+00   2.3675400000000000e+01   1.6313000000000000e+00  -3.9728900000000003e+01  -2.3769900000000000e+01   3.9969340000000000e+02  -6.0494000000000003e+00  -3.9835200000000000e+01  -3.3530000000000002e+00
   5.5545999999999998e+00  -9.6288000000000000e+00   1.9593020000000001e+02  -6.4635999999999996e+00   2.5112300000000001e+01   1.8636999999999999e+00  -3.9573599999999999e+01  -2.4726099999999999e+01   3.9525330000000002e+02  -6.2901999999999996e+00  -3.9383000000000003e+01  -3.5432000000000001e+00
   6.0175000000000001e+00  -1.1079700000000001e+01   2.0708210000000000e+02  -6.8742000000000001e+00   2.6568200000000001e+01   2.1181000000000001e+00  -3.9440399999999997e+01  -2.5660000000000000e+01   3.8942020000000002e+02  -6.6562999999999999e+00  -3.8872999999999998e+01  -3.6494000000000000e+00
   6.6566999999999998e+00  -1.2552600000000000e+01   2.1969229999999999e+02  -7.3705999999999996e+00   2.8252500000000001e+01   2.4249999999999998e+00  -3.9085299999999997e+01  -2.6460400000000000e+01   3.8280369999999999e+02  -6.8777999999999997e+00  -3.8411200000000001e+01  -3.7555000000000001e+00
   7.1856999999999998e+00  -1.4355300000000000e+01   2.3479020000000000e+02  -7.7525000000000004e+00   3.0250800000000002e+01   2.7538999999999998e+00  -3.8752400000000002e+01  -2.7327600000000000e+01   3.7470710000000003e+02  -6.9549000000000003e+00  -3.7372000000000000e+01  -3.8395999999999999e+00
   8.0673999999999992e+00  -1.6399799999999999e+01   2.5177539999999999e+02  -8.3635999999999999e+00   3.2391900000000000e+01   3.0828000000000002e+00  -3.8197499999999998e+01  -2.7594500000000000e+01   3.6547870000000000e+02  -6.9837999999999996e+00  -3.6602200000000003e+01  -3.9058999999999999e+00
   9.6545000000000005e+00  -1.8466200000000001e+01   2.7253510000000000e+02  -8.9555000000000007e+00   3.4980200000000004e+01   3.5520000000000000e+00  -3.7287500000000001e+01  -2.8194800000000001e+01   3.5477030000000002e+02  -6.8392999999999997e+00  -3.5505299999999998e+01  -3.9502000000000002e+00
   1.1153300000000000e+01  -2.1280100000000001e+01   2.9466730000000001e+02  -9.7097999999999995e+00   3.7872999999999998e+01   4.0476000000000001e+00  -3.6244300000000003e+01  -2.8506100000000000e+01   3.4336540000000002e+02  -6.4539999999999997e+00  -3.4417999999999999e+01  -3.8837999999999999e+00
   1.4106999999999999e+01  -2.5193200000000001e+01   3.2246120000000002e+02  -1.0492599999999999e+01   4.1260700000000000e+01   4.6615000000000002e+00  -3.4646299999999997e+01  -2.8328199999999999e+01   3.2934870000000001e+02  -6.0879000000000003e+00  -3.3090200000000003e+01  -3.7953000000000001e+00
   1.6707899999999999e+01  -2.9655899999999999e+01   3.5188510000000002e+02  -1.1447400000000000e+01   4.4905200000000001e+01   5.3236999999999997e+00  -3.2693100000000001e+01  -2.8306000000000001e+01   3.1463549999999998e+02  -5.5292000000000003e+00  -3.1492899999999999e+01  -3.7865000000000002e+00
   2.0322800000000001e+01  -3.4184500000000000e+01   3.8456869999999998e+02  -1.2354400000000000e+01   4.9006599999999999e+01   6.0427999999999997e+00  -3.0695599999999999e+01  -2.8039200000000001e+01   2.9661410000000001e+02  -4.8452999999999999e+00  -2.9578199999999999e+01  -3.6581999999999999e+00
   2.4003900000000002e+01  -3.9372599999999998e+01   4.2197039999999998e+02  -1.3232799999999999e+01   5.3640799999999999e+01   6.7619999999999996e+00  -2.8342900000000000e+01  -2.7616700000000002e+01   2.7363020000000000e+02  -3.8531000000000000e+00  -2.7268899999999999e+01  -3.5122000000000000e+00
   2.8500499999999999e+01  -4.4121099999999998e+01   4.6185989999999998e+02  -1.3920199999999999e+01   5.8379700000000000e+01   7.4066000000000001e+00  -2.6079100000000000e+01  -2.6460400000000000e+01   2.4907919999999999e+02  -2.6682999999999999e+00  -2.4593900000000001e+01  -3.3043000000000000e+00
   3.3085200000000000e+01  -4.8759599999999999e+01   4.9788909999999998e+02  -1.4149300000000000e+01   6.2814000000000000e+01   8.0336999999999996e+00  -2.3548800000000000e+01  -2.4792800000000000e+01   2.1913050000000001e+02  -1.3486000000000000e+00  -2.1428300000000000e+01  -2.9327999999999999e+00
   3.6832400000000000e+01  -5.2804600000000001e+01   5.2937170000000003e+02  -1.4282999999999999e+01   6.6373000000000005e+01   8.4985999999999997e+00  -1.9975400000000000e+01  -2.1813199999999998e+01   1.8735350000000000e+02   4.9130000000000001e-01  -1.7916200000000000e+01  -2.4948000000000001e+00
   4.0072600000000001e+01  -5.5970199999999998e+01   5.5021720000000005e+02  -1.4254300000000001e+01   6.8713899999999995e+01   8.8932000000000002e+00  -1.6801600000000001e+01  -1.6609999999999999e+01   1.5470599999999999e+02   2.6682999999999999e+00  -1.4327199999999999e+01  -1.6941999999999999e+00
   4.2431100000000001e+01  -5.8498300000000000e+01   5.6394259999999997e+02  -1.3757899999999999e+01   7.0150700000000001e+01   9.1125000000000007e+00  -1.2961800000000000e+01  -1.0028300000000000e+01   1.2284190000000000e+02   4.7008000000000001e+00  -1.1113500000000000e+01  -7.9620000000000002e-01
   4.3356900000000003e+01  -6.0432899999999997e+01   5.7277829999999994e+02  -1.3089600000000001e+01   7.1045199999999994e+01   9.2439999999999998e+00  -8.9667999999999992e+00  -5.0030000000000001e+00   9.6985100000000003e+01   6.0109000000000004e+00  -8.5059000000000005e+00  -8.8499999999999995e-02
   4.3092399999999998e+01  -6.1795900000000003e+01   5.7998419999999999e+02  -1.1877000000000001e+01   7.1606700000000004e+01   9.2746999999999993e+00  -4.9939000000000000e+00  -2.1124000000000001e+00   7.8354200000000006e+01   6.3962000000000003e+00  -6.6872999999999996e+00   4.0250000000000002e-01
   4.2827900000000000e+01  -6.2279499999999999e+01   5.8487379999999996e+02  -1.0215800000000000e+01   7.1939700000000002e+01   9.1256000000000004e+00  -2.5968000000000000e+00  -1.5787000000000000e+00   6.6078699999999998e+01   5.9531000000000001e+00  -5.7347000000000001e+00   4.6000000000000002e-01
   4.1791899999999998e+01  -6.2455399999999997e+01   5.8727580000000000e+02  -8.5259000000000000e+00   7.1977800000000002e+01   8.9502000000000006e+00  -4.4390000000000002e-01  -2.0457000000000001e+00   5.6066800000000001e+01   5.1535000000000002e+00  -4.8590999999999998e+00   3.0520000000000003e-01
   4.0954300000000003e+01  -6.2301499999999997e+01   5.8804780000000005e+02  -6.7119000000000000e+00   7.1825500000000005e+01   8.7835999999999999e+00   1.7534000000000001e+00  -1.6010000000000000e+00   4.5793700000000001e+01   4.2770000000000001e+00  -4.1181999999999999e+00   2.3000000000000001e-01
   4.0226900000000001e+01  -6.1510100000000001e+01   5.8736159999999995e+02  -4.6401000000000003e+00   7.1292599999999993e+01   8.5029000000000003e+00   2.9297000000000000e+00  -1.6677000000000000e+00   3.5781700000000001e+01   3.2654999999999998e+00  -2.9828000000000001e+00   1.7249999999999999e-01
   3.9764000000000003e+01  -6.0498800000000003e+01   5.8281500000000005e+02  -2.5777999999999999e+00   7.0550399999999996e+01   8.1915999999999993e+00   3.2404999999999999e+00   4.6689999999999998e-01   2.4289800000000000e+01   2.3986000000000001e+00  -1.9821000000000000e+00   1.8579999999999999e-01
   3.9080700000000000e+01  -5.8300500000000000e+01   5.7663860000000000e+02  -2.8600000000000000e-02   6.9418000000000006e+01   7.6566000000000001e+00   1.2650999999999999e+00   2.6682999999999999e+00   1.5845000000000001e+01   1.5316000000000001e+00  -9.2369999999999997e-01   5.6620000000000004e-01
   3.8507599999999996e+01  -5.5552500000000002e+01   5.6703080000000000e+02   2.6541999999999999e+00   6.7885999999999996e+01   7.1215999999999999e+00   3.1516999999999999e+00   1.1339999999999999e+00   7.9225000000000003e+00   6.2609999999999999e-01  -2.5019999999999998e-01   2.1229999999999999e-01
   3.7824300000000001e+01  -5.2980400000000003e+01   5.5622209999999995e+02   5.3560999999999996e+00   6.6154100000000000e+01   6.5602999999999998e+00   3.1073000000000000e+00   2.3125000000000000e+00   4.4401000000000002e+00   3.7569999999999998e-01   3.0790000000000001e-01   2.2120000000000001e-01
   3.7295299999999997e+01  -5.0650199999999998e+01   5.4644269999999995e+02   7.8384999999999998e+00   6.4555400000000006e+01   6.0297000000000001e+00   2.5080000000000000e+00   1.0450999999999999e+00   4.2659000000000002e+00   1.6380000000000000e-01   2.3089999999999999e-01   1.0620000000000000e-01
   3.6303400000000003e+01  -4.8341900000000003e+01   5.3709230000000002e+02   1.0234900000000000e+01   6.3118499999999997e+01   5.4991000000000003e+00   2.3748999999999998e+00   9.5609999999999995e-01   4.0048000000000004e+00   2.1190000000000001e-01   2.5019999999999998e-01   3.5400000000000001e-02
   3.5487800000000000e+01  -4.6737099999999998e+01   5.3125900000000001e+02   1.2764900000000001e+01   6.2062300000000000e+01   5.0210999999999997e+00   2.3304999999999998e+00   6.6699999999999995e-02   4.0918000000000001e+00   2.5050000000000000e-01   2.5979999999999998e-01   4.4200000000000003e-02
   3.5002899999999997e+01  -4.4956400000000002e+01   5.2576880000000006e+02   1.5380900000000000e+01   6.0996499999999997e+01   4.5738000000000003e+00   2.3527000000000000e+00  -1.7790000000000000e-01   4.6142000000000003e+00   2.9859999999999998e-01   2.7900000000000003e-01   1.7700000000000000e-02
   3.4672300000000000e+01  -4.3725400000000000e+01   5.2079340000000002e+02   1.7930099999999999e+01   6.0073500000000003e+01   4.1746999999999996e+00   2.3971000000000000e+00   4.2249999999999999e-01   4.1788999999999996e+00   2.9859999999999998e-01   2.3089999999999999e-01   3.1000000000000000e-02
   3.4341600000000000e+01  -4.2538200000000003e+01   5.1821979999999996e+02   2.0221499999999999e+01   5.9226599999999998e+01   3.7801000000000000e+00   2.2860999999999998e+00   2.6679999999999998e-01   3.6564999999999999e+00   1.7340000000000000e-01   2.2130000000000000e-01   8.8499999999999995e-02
   3.3922800000000002e+01  -4.1527000000000001e+01   5.1667570000000001e+02   2.2245600000000000e+01   5.8665100000000002e+01   3.4819000000000000e+00   2.3083000000000000e+00   2.4460000000000001e-01   5.1365999999999996e+00   1.4449999999999999e-01   3.2710000000000000e-01   6.6400000000000001e-02
   3.3261600000000001e+01  -4.0273899999999998e+01   5.1659000000000003e+02   2.4365100000000002e+01   5.8493800000000000e+01   3.1267000000000000e+00   2.3304999999999998e+00   1.7790000000000000e-01   4.6142000000000003e+00   2.0230000000000001e-01   2.5019999999999998e-01   5.7500000000000002e-02
   3.2953000000000003e+01  -3.9328600000000002e+01   5.1719039999999995e+02   2.6398700000000002e+01   5.8370100000000001e+01   2.9205999999999999e+00   2.1751000000000000e+00  -1.3339999999999999e-01   5.0495000000000001e+00   1.7340000000000000e-01   2.5979999999999998e-01   2.2100000000000002e-02
   3.3437899999999999e+01  -3.9064799999999998e+01   5.1830560000000003e+02   2.8260500000000000e+01   5.8322600000000001e+01   2.6749999999999998e+00   2.2195000000000000e+00   4.0020000000000000e-01   4.7882999999999996e+00   2.2159999999999999e-01   2.5979999999999998e-01   7.0800000000000002e-02
   3.3548099999999998e+01  -3.8757100000000001e+01   5.1839139999999998e+02   3.0064900000000002e+01   5.8255899999999997e+01   2.4864000000000002e+00   2.1528999999999998e+00   3.7800000000000000e-01   4.4401000000000002e+00   1.2520000000000001e-01   2.7900000000000003e-01   4.8700000000000000e-02
   3.3526100000000000e+01  -3.8581200000000003e+01   5.1864880000000005e+02   3.1602100000000000e+01   5.8293999999999997e+01   2.3986999999999998e+00   2.2860999999999998e+00   2.0010000000000000e-01   4.7882999999999996e+00   2.6970000000000000e-01   2.6939999999999997e-01   5.7500000000000002e-02
   3.3239500000000000e+01  -3.9086799999999997e+01   5.1890610000000004e+02   3.3091500000000003e+01   5.8541400000000003e+01   2.3329000000000000e+00   2.2195000000000000e+00   2.0010000000000000e-01   4.5270999999999999e+00   2.2159999999999999e-01   2.5019999999999998e-01   4.4200000000000003e-02
   3.2776600000000002e+01  -3.9790300000000002e+01   5.2062180000000001e+02   3.4504500000000000e+01   5.8788800000000002e+01   2.3285999999999998e+00   2.2416999999999998e+00   2.6679999999999998e-01   4.4401000000000002e+00   1.8300000000000000e-01   2.2130000000000000e-01   3.9800000000000002e-02
   3.2886899999999997e+01  -4.0449800000000003e+01   5.2276639999999998e+02   3.5812500000000000e+01   5.9140900000000002e+01   2.2627999999999999e+00   2.4413999999999998e+00   3.7800000000000000e-01   4.4401000000000002e+00   2.4079999999999999e-01   3.3679999999999999e-01   3.1000000000000000e-02
   3.2710500000000003e+01  -4.1702900000000000e+01   5.2542570000000001e+02   3.7158700000000003e+01   5.9426400000000001e+01   2.2496000000000000e+00   2.1307000000000000e+00   1.5559999999999999e-01   4.4401000000000002e+00   1.7340000000000000e-01   2.5019999999999998e-01   4.4200000000000003e-02
   3.2622399999999999e+01  -4.2714100000000002e+01   5.2688400000000001e+02   3.8428500000000000e+01   6.0016399999999997e+01   2.3549000000000002e+00   2.2860999999999998e+00   1.5559999999999999e-01   3.3953000000000002e+00   1.9270000000000001e-01   1.5400000000000000e-01   6.6400000000000001e-02
   3.3019100000000002e+01  -4.3461599999999997e+01   5.2911440000000005e+02   3.9574199999999998e+01   6.0492199999999997e+01   2.3372999999999999e+00   2.1751000000000000e+00   4.2249999999999999e-01   3.6564999999999999e+00   1.9270000000000001e-01   2.6939999999999997e-01   5.7500000000000002e-02
   3.3063200000000002e+01  -4.4714599999999997e+01   5.3203099999999995e+02   4.0729399999999998e+01   6.0901400000000002e+01   2.3986999999999998e+00   2.1084999999999998e+00   3.7800000000000000e-01   4.7882999999999996e+00   1.3489999999999999e-01   2.7900000000000003e-01   6.6400000000000001e-02
   3.3393799999999999e+01  -4.5747799999999998e+01   5.3340359999999998e+02   4.1846499999999999e+01   6.1396200000000000e+01   2.3329000000000000e+00   2.0640999999999998e+00   2.0010000000000000e-01   4.0918000000000001e+00   1.1559999999999999e-01   2.6939999999999997e-01   9.2899999999999996e-02
   3.2930900000000001e+01  -4.6649200000000000e+01   5.3494770000000005e+02   4.2934899999999999e+01   6.1948099999999997e+01   2.3197999999999999e+00   2.1084999999999998e+00   2.4460000000000001e-01   5.4847999999999999e+00   2.3119999999999999e-01   2.9830000000000001e-01   7.5200000000000003e-02
   3.2710500000000003e+01  -4.7682400000000001e+01   5.3820749999999998e+02   4.3946899999999999e+01   6.2309699999999999e+01   2.4293999999999998e+00   2.0196999999999998e+00   2.6679999999999998e-01   4.7012999999999998e+00   1.7340000000000000e-01   2.0210000000000000e-01   8.4000000000000005e-02
   3.2732599999999998e+01  -4.9419100000000000e+01   5.4043780000000004e+02   4.5083100000000002e+01   6.2909199999999998e+01   2.3767999999999998e+00   2.3748999999999998e+00   1.7790000000000000e-01   4.1788999999999996e+00   2.1190000000000001e-01   2.2130000000000000e-01   3.5400000000000001e-02
   3.2468100000000000e+01  -5.1199800000000003e+01   5.4232510000000002e+02   4.6047400000000003e+01   6.3308900000000001e+01   2.4777000000000000e+00   2.0640999999999998e+00   4.4469999999999998e-01   4.3529999999999998e+00   3.0819999999999997e-01   3.0790000000000001e-01   7.9600000000000004e-02
   3.2181500000000000e+01  -5.1177799999999998e+01   5.4498440000000005e+02   4.6935299999999998e+01   6.3936900000000001e+01   2.2452000000000001e+00   2.1307000000000000e+00   2.8910000000000002e-01   4.2659000000000002e+00   2.7939999999999998e-01   2.0210000000000000e-01   8.4000000000000005e-02
   3.2159500000000001e+01  -6.0630699999999997e+01   5.4695740000000001e+02   4.7221699999999998e+01   6.4327100000000002e+01   2.9161999999999999e+00   2.2416999999999998e+00   4.4469999999999998e-01   4.0048000000000004e+00   2.6010000000000000e-01   2.2130000000000000e-01   6.1899999999999997e-02
   3.5157200000000003e+01  -5.6915500000000002e+01   5.5270489999999995e+02   4.8396000000000001e+01   6.5069299999999998e+01   2.9775999999999998e+00   2.1084999999999998e+00   3.3350000000000002e-01   4.0048000000000004e+00   1.6380000000000000e-01   2.8870000000000001e-01   8.8499999999999995e-02
   3.4760399999999997e+01  -6.2147599999999997e+01   5.5639359999999999e+02   4.9083399999999997e+01   6.5840100000000007e+01   3.2669999999999999e+00   2.2195000000000000e+00   2.4460000000000001e-01   4.5270999999999999e+00   1.9270000000000001e-01   2.5019999999999998e-01   5.3100000000000001e-02
   3.6325400000000002e+01  -6.5840800000000002e+01   5.6102599999999995e+02   4.9408099999999997e+01   6.6334900000000005e+01   3.5827000000000000e+00   2.2416999999999998e+00   3.3350000000000002e-01   3.9177000000000000e+00   1.4449999999999999e-01   2.5979999999999998e-01   1.1500000000000000e-01
   3.6193199999999997e+01  -7.0853099999999998e+01   5.6377099999999996e+02   4.9875900000000001e+01   6.6924899999999994e+01   3.9291999999999998e+00   2.3527000000000000e+00   2.8910000000000002e-01   4.5270999999999999e+00   2.6010000000000000e-01   2.9830000000000001e-01   4.8700000000000000e-02
   3.7537700000000001e+01  -7.4392499999999998e+01   5.6737400000000002e+02   5.0401000000000003e+01   6.7305499999999995e+01   4.3238000000000003e+00   2.1307000000000000e+00   1.3339999999999999e-01   4.6142000000000003e+00   1.6380000000000000e-01   2.6939999999999997e-01   9.2899999999999996e-02
   3.7758200000000002e+01  -7.7338300000000004e+01   5.6943280000000004e+02   5.0916600000000003e+01   6.7752799999999993e+01   4.6440000000000001e+00   2.0863000000000000e+00   4.6689999999999998e-01   4.1788999999999996e+00   1.6380000000000000e-01   1.4430000000000001e-01   3.1000000000000000e-02
   3.9874200000000002e+01  -8.0240099999999998e+01   5.7243520000000001e+02   5.1441699999999997e+01   6.8085800000000006e+01   4.9947999999999997e+00   2.1084999999999998e+00   8.8900000000000007e-02   4.1788999999999996e+00   2.2159999999999999e-01   3.3679999999999999e-01   8.8499999999999995e-02
   4.0315100000000001e+01  -8.4307100000000005e+01   5.7252099999999996e+02   5.1833100000000002e+01   6.8371300000000005e+01   5.3807000000000000e+00   2.1528999999999998e+00   2.2239999999999999e-01   4.7012999999999998e+00   2.6970000000000000e-01   2.3089999999999999e-01   5.3100000000000001e-02
   4.1218800000000002e+01  -8.8132199999999997e+01   5.7440819999999997e+02   5.2243600000000001e+01   6.8561599999999999e+01   5.7534000000000001e+00   2.1972999999999998e+00   4.4469999999999998e-01   4.1788999999999996e+00   2.3119999999999999e-01   2.8870000000000001e-01   9.2899999999999996e-02
   4.1725800000000000e+01  -9.2111199999999997e+01   5.7234939999999995e+02   5.2281799999999997e+01   6.8437899999999999e+01   6.2972000000000001e+00   2.0863000000000000e+00   2.2239999999999999e-01   4.0048000000000004e+00   1.9270000000000001e-01   2.7900000000000003e-01   6.1899999999999997e-02
   4.2629500000000000e+01  -9.5364800000000002e+01   5.7166309999999999e+02   5.2482300000000002e+01   6.8228499999999997e+01   6.6787000000000001e+00   2.1084999999999998e+00   2.6679999999999998e-01   5.4847999999999999e+00   2.4079999999999999e-01   1.9239999999999999e-01   8.8499999999999995e-02
   4.2673600000000000e+01  -9.8618399999999994e+01   5.6797439999999995e+02   5.2530099999999997e+01   6.7866900000000001e+01   7.0646000000000004e+00   2.0196999999999998e+00   1.5559999999999999e-01   4.1788999999999996e+00   2.2159999999999999e-01   2.5979999999999998e-01   6.6400000000000001e-02
   4.2871899999999997e+01  -1.0154219999999999e+02   5.6068280000000004e+02   5.2424999999999997e+01   6.7257900000000006e+01   7.4900000000000002e+00   2.0640999999999998e+00   1.1119999999999999e-01   4.3529999999999998e+00   2.5050000000000000e-01   2.4060000000000001e-01   6.1899999999999997e-02
   4.2254800000000003e+01  -1.0429010000000000e+02   5.5321960000000001e+02   5.1909500000000001e+01   6.6391999999999996e+01   7.9021999999999997e+00   2.3748999999999998e+00   3.1130000000000002e-01   4.7882999999999996e+00   1.7340000000000000e-01   2.6939999999999997e-01   8.4000000000000005e-02
   4.1329000000000001e+01  -1.0631260000000000e+02   5.4163879999999995e+02   5.1155200000000001e+01   6.5126400000000004e+01   8.3495000000000008e+00   2.3083000000000000e+00   3.5580000000000001e-01   3.7435999999999998e+00   2.3119999999999999e-01   2.5979999999999998e-01   5.3100000000000001e-02
   3.9168900000000001e+01  -1.0679630000000000e+02   5.2216589999999997e+02   4.9837699999999998e+01   6.3128100000000003e+01   8.8712999999999997e+00   2.2195000000000000e+00   1.3339999999999999e-01   3.6564999999999999e+00   2.2159999999999999e-01   2.8870000000000001e-01   5.3100000000000001e-02
   3.6964700000000001e+01  -1.0675230000000001e+02   5.0166359999999997e+02   4.8214599999999997e+01   6.0673000000000002e+01   9.2528000000000006e+00   2.2639000000000000e+00   1.1119999999999999e-01   4.1788999999999996e+00   1.9270000000000001e-01   2.9830000000000001e-01   7.5200000000000003e-02
   3.3856699999999996e+01  -1.0602679999999999e+02   4.7790150000000000e+02   4.6238300000000002e+01   5.8056100000000001e+01   9.5465999999999998e+00   2.1528999999999998e+00   2.8910000000000002e-01   4.7012999999999998e+00   2.6970000000000000e-01   2.4060000000000001e-01   4.4200000000000003e-02
   3.0307900000000000e+01  -1.0385050000000000e+02   4.5070800000000003e+02   4.3889600000000002e+01   5.5106200000000001e+01   9.8623999999999992e+00   2.4636000000000000e+00   2.6679999999999998e-01   4.4401000000000002e+00   2.6970000000000000e-01   2.5019999999999998e-01   4.4200000000000003e-02
   2.6847300000000001e+01  -1.0119050000000000e+02   4.2119839999999999e+02   4.1159100000000002e+01   5.1709099999999999e+01   9.9983000000000004e+00   2.0196999999999998e+00   3.7800000000000000e-01   4.8754000000000000e+00   2.9859999999999998e-01   3.6559999999999998e-01   8.4000000000000005e-02
   2.3144200000000001e+01  -9.7431299999999993e+01   3.8842899999999997e+02   3.8065700000000000e+01   4.7921799999999998e+01   1.0107900000000001e+01   2.3304999999999998e+00   4.4469999999999998e-01   3.5695000000000001e+00   2.0230000000000001e-01   1.7319999999999999e-01   7.5200000000000003e-02
   2.0058299999999999e+01  -9.3100499999999997e+01   3.5265710000000001e+02   3.4714500000000001e+01   4.3820399999999999e+01   9.9457000000000004e+00   1.9753000000000001e+00   4.2249999999999999e-01   4.4401000000000002e+00   2.4079999999999999e-01   2.4060000000000001e-01   7.5200000000000003e-02
   1.7391200000000001e+01  -8.7956299999999999e+01   3.1542700000000002e+02   3.1057900000000000e+01   3.9176699999999997e+01   9.5905000000000005e+00   2.2416999999999998e+00   2.0010000000000000e-01   5.2236000000000002e+00   2.2159999999999999e-01   2.3089999999999999e-01   9.2899999999999996e-02
   1.4569800000000001e+01  -8.1185400000000001e+01   2.7442230000000001e+02   2.7019300000000001e+01   3.4076200000000000e+01   9.1343999999999994e+00   2.2639000000000000e+00   8.8900000000000007e-02   4.6142000000000003e+00   2.8899999999999998e-01   2.5019999999999998e-01   4.4200000000000003e-02
   1.1307600000000001e+01  -7.2040199999999999e+01   2.2981479999999999e+02   2.2665600000000001e+01   2.8319099999999999e+01   8.3713999999999995e+00   2.0863000000000000e+00   4.0020000000000000e-01   4.6142000000000003e+00   1.8300000000000000e-01   1.9239999999999999e-01   8.8499999999999995e-02
   6.8331000000000000e+00  -6.0476900000000001e+01   1.8211900000000000e+02   1.8102000000000000e+01   2.2390799999999999e+01   7.2488000000000001e+00   2.0419000000000000e+00   6.0040000000000004e-01   3.8306000000000000e+00   1.9270000000000001e-01   2.5019999999999998e-01   7.9600000000000004e-02
   1.8735999999999999e+00  -4.4714599999999997e+01   1.3305070000000001e+02   1.3614699999999999e+01   1.6329200000000000e+01   5.6832000000000003e+00   2.0863000000000000e+00   2.8910000000000002e-01   4.0918000000000001e+00   2.1190000000000001e-01   3.0790000000000001e-01   7.5200000000000003e-02
  -2.0499000000000001e+00  -2.7325600000000001e+01   8.9729799999999997e+01   9.6143000000000001e+00   1.0771900000000000e+01   3.7713000000000001e+00   2.2860999999999998e+00   3.1130000000000002e-01   3.4824000000000002e+00   2.2159999999999999e-01   2.4060000000000001e-01   5.3100000000000001e-02
  -3.8353000000000002e+00  -1.0750000000000000e+01   5.7389400000000002e+01   6.7500000000000000e+00   6.7942999999999998e+00   1.6488000000000000e+00   2.2416999999999998e+00   2.0010000000000000e-01   4.2659000000000002e+00   1.9270000000000001e-01   3.2710000000000000e-01   4.4200000000000003e-02
  -3.9455000000000000e+00  -5.4959999999999998e-01   3.7315899999999999e+01   4.9359999999999999e+00   4.3487000000000000e+00   2.4560000000000001e-01   2.3083000000000000e+00   2.8910000000000002e-01   5.2236000000000002e+00   2.5050000000000000e-01   2.3089999999999999e-01   7.5200000000000003e-02
  -2.8875000000000002e+00   1.6708000000000001e+00   2.3247399999999999e+01   3.0552000000000001e+00   2.4550999999999998e+00  -1.6230000000000000e-01   2.2416999999999998e+00   4.4469999999999998e-01   3.6564999999999999e+00   2.8899999999999998e-01   1.6360000000000000e-01   1.1060000000000000e-01
  -2.7993999999999999e+00   2.6600000000000001e+00   1.4411700000000000e+01   2.0718000000000001e+00   1.3797999999999999e+00  -2.8070000000000001e-01   2.1307000000000000e+00   3.1130000000000002e-01   4.2659000000000002e+00   1.8300000000000000e-01   2.6939999999999997e-01   8.4000000000000005e-02
  -2.7553000000000001e+00   2.3083000000000000e+00   9.9509000000000007e+00   1.3080000000000001e+00   8.5640000000000005e-01  -2.2800000000000001e-01   2.3748999999999998e+00   3.5580000000000001e-01   4.7012999999999998e+00   1.8300000000000000e-01   2.3089999999999999e-01   1.2390000000000000e-01
  -2.6671000000000000e+00   1.3190000000000000e+00   6.4337999999999997e+00   8.2110000000000005e-01   3.9970000000000000e-01  -1.4030000000000001e-01   2.1528999999999998e+00   2.6679999999999998e-01   4.2659000000000002e+00   3.0819999999999997e-01   2.4060000000000001e-01   2.2100000000000002e-02
  -1.9617000000000000e+00   1.0112000000000001e+00   4.3750000000000000e+00   4.2009999999999997e-01   3.8100000000000002e-02  -1.5350000000000000e-01   2.2416999999999998e+00   2.8910000000000002e-01   4.7882999999999996e+00   2.1190000000000001e-01   2.4060000000000001e-01   7.9600000000000004e-02
  -1.8075000000000001e+00  -4.3969999999999998e-01   1.8015000000000001e+00   9.5500000000000002e-02  -3.0449999999999999e-01   0.0000000000000000e+00   2.1307000000000000e+00   3.7800000000000000e-01   4.7012999999999998e+00   3.3710000000000001e-01   3.5599999999999998e-01   6.6400000000000001e-02
  -1.5208999999999999e+00   2.6379999999999998e-01   2.9165999999999999e+00   2.7689999999999998e-01  -1.6180000000000000e-01  -3.5099999999999999e-02   1.9975000000000001e+00   1.5559999999999999e-01   4.1788999999999996e+00   3.1790000000000002e-01   2.3089999999999999e-01   7.0800000000000002e-02
  -2.0499000000000001e+00  -3.5170000000000001e-01   2.3161999999999998e+00   5.7299999999999997e-02  -1.8079999999999999e-01  -1.1840000000000001e-01   1.9975000000000001e+00   2.2239999999999999e-01   4.0918000000000001e+00   2.4079999999999999e-01   2.9830000000000001e-01   4.4200000000000003e-02
  -1.7193000000000001e+00  -2.6379999999999998e-01   2.9165999999999999e+00   1.4319999999999999e-01  -2.1890000000000001e-01  -5.2600000000000001e-02   2.1307000000000000e+00   4.0020000000000000e-01   4.2659000000000002e+00   2.1190000000000001e-01   2.7900000000000003e-01   4.8700000000000000e-02
  -1.8735999999999999e+00   4.3999999999999997e-02   2.8309000000000002e+00   2.0050000000000001e-01  -1.2370000000000000e-01   0.0000000000000000e+00   2.1528999999999998e+00   1.3339999999999999e-01   4.7882999999999996e+00   1.9270000000000001e-01   2.8870000000000001e-01   9.2899999999999996e-02
  -1.8514999999999999e+00  -3.9570000000000000e-01   2.1446000000000001e+00   2.0050000000000001e-01  -2.6640000000000003e-01   4.4000000000000003e-03   2.0863000000000000e+00   4.4469999999999998e-01   4.8754000000000000e+00   1.7340000000000000e-01   2.2130000000000000e-01   5.7500000000000002e-02
  -1.9838000000000000e+00   1.0990000000000000e-01   1.6298999999999999e+00   1.6230000000000000e-01  -1.6180000000000000e-01  -7.4499999999999997e-02   2.3304999999999998e+00   2.0010000000000000e-01   4.8754000000000000e+00   2.7939999999999998e-01   3.1750000000000000e-01   5.7500000000000002e-02
  -1.7413000000000001e+00  -2.1999999999999999e-02   2.6593000000000000e+00   1.8140000000000001e-01  -1.1420000000000000e-01  -5.7000000000000002e-02   2.1972999999999998e+00   1.7790000000000000e-01   4.9623999999999997e+00   2.6010000000000000e-01   2.7900000000000003e-01   1.1500000000000000e-01
  -2.0939999999999999e+00  -1.5390000000000001e-01   2.5735000000000001e+00   2.6729999999999998e-01  -2.0930000000000001e-01  -7.0199999999999999e-02   2.2639000000000000e+00   2.0010000000000000e-01   3.9177000000000000e+00   2.2159999999999999e-01   3.1750000000000000e-01   6.6400000000000001e-02
  -1.9397000000000000e+00  -1.3189999999999999e-01   3.0882000000000001e+00   6.6799999999999998e-02  -2.4740000000000001e-01  -8.8000000000000005e-03   2.0863000000000000e+00   5.1139999999999997e-01   4.7882999999999996e+00   2.6970000000000000e-01   1.9239999999999999e-01   8.8499999999999995e-02
  -1.9617000000000000e+00  -1.0990000000000000e-01   2.2303999999999999e+00   5.7299999999999997e-02  -2.0930000000000001e-01  -6.5799999999999997e-02   2.1084999999999998e+00   2.4460000000000001e-01   5.2236000000000002e+00   1.8300000000000000e-01   1.6360000000000000e-01   4.8700000000000000e-02
  -1.9397000000000000e+00  -4.3999999999999997e-02   2.4876999999999998e+00   1.6230000000000000e-01  -1.3320000000000001e-01  -5.7000000000000002e-02   2.2416999999999998e+00   3.7800000000000000e-01   5.3106999999999998e+00   2.8899999999999998e-01   1.9239999999999999e-01   1.1940000000000001e-01
  -1.8514999999999999e+00   4.3999999999999997e-02   2.2303999999999999e+00   1.5279999999999999e-01  -1.3320000000000001e-01  -3.0700000000000002e-02   2.1972999999999998e+00   2.2239999999999999e-01   3.5695000000000001e+00   1.5409999999999999e-01   2.9830000000000001e-01   5.3100000000000001e-02
  -1.6752000000000000e+00  -1.3189999999999999e-01   2.4018999999999999e+00   1.8140000000000001e-01  -1.9980000000000001e-01  -4.3900000000000002e-02   2.3083000000000000e+00   4.4469999999999998e-01   4.2659000000000002e+00   2.2159999999999999e-01   2.3089999999999999e-01   6.1899999999999997e-02
  -1.7413000000000001e+00   6.6000000000000003e-02   3.0882000000000001e+00   1.0500000000000000e-01  -1.9030000000000000e-01  -2.1899999999999999e-02   2.1751000000000000e+00   2.2239999999999999e-01   4.0918000000000001e+00   1.8300000000000000e-01   2.1170000000000000e-01   4.8700000000000000e-02
  -1.8075000000000001e+00  -8.7900000000000006e-02   3.6886999999999999e+00   3.8199999999999998e-02  -2.5690000000000002e-01  -4.8200000000000000e-02   2.1528999999999998e+00   2.2239999999999999e-01   4.1788999999999996e+00   2.7939999999999998e-01   2.8870000000000001e-01   1.0620000000000000e-01
  -2.0939999999999999e+00  -3.0780000000000002e-01   2.7450999999999999e+00   9.5500000000000002e-02  -1.9980000000000001e-01  -1.7500000000000002e-02   2.1528999999999998e+00   3.1130000000000002e-01   3.7435999999999998e+00   2.9859999999999998e-01   2.9830000000000001e-01   7.9600000000000004e-02
  -1.7854000000000001e+00  -2.1980000000000000e-01   2.8309000000000002e+00   2.8600000000000000e-02  -1.7130000000000001e-01  -3.5099999999999999e-02   2.1307000000000000e+00   3.1130000000000002e-01   4.2659000000000002e+00   3.0819999999999997e-01   2.9830000000000001e-01   1.0620000000000000e-01
  -1.8514999999999999e+00  -1.5390000000000001e-01   2.4876999999999998e+00   1.5279999999999999e-01  -1.3320000000000001e-01  -3.9500000000000000e-02   2.0863000000000000e+00   4.4469999999999998e-01   4.0918000000000001e+00   2.2159999999999999e-01   2.4060000000000001e-01   3.5400000000000001e-02
  -1.7854000000000001e+00  -3.0780000000000002e-01   3.4314000000000000e+00   1.9089999999999999e-01  -2.3790000000000000e-01  -8.8000000000000005e-03   2.0863000000000000e+00   3.5580000000000001e-01   4.3529999999999998e+00   2.6010000000000000e-01   3.0790000000000001e-01   6.1899999999999997e-02
  -1.8956000000000000e+00  -1.7590000000000000e-01   2.2303999999999999e+00   3.8199999999999998e-02  -2.4740000000000001e-01  -1.7500000000000002e-02   2.1084999999999998e+00   2.8910000000000002e-01   4.6142000000000003e+00   2.6010000000000000e-01   1.6360000000000000e-01   8.4000000000000005e-02
  -1.8956000000000000e+00   2.1999999999999999e-02   2.5735000000000001e+00   1.2410000000000000e-01  -2.4740000000000001e-01  -8.8000000000000005e-03   2.1084999999999998e+00   5.1139999999999997e-01   4.7012999999999998e+00   2.4079999999999999e-01   2.2130000000000000e-01   5.3100000000000001e-02
  -1.8956000000000000e+00  -6.6000000000000003e-02   2.4876999999999998e+00   1.0500000000000000e-01  -2.4740000000000001e-01   8.8000000000000005e-03   2.1307000000000000e+00   2.8910000000000002e-01   4.5270999999999999e+00   2.3119999999999999e-01   3.0790000000000001e-01   7.9600000000000004e-02
  -1.8514999999999999e+00  -6.6000000000000003e-02   3.1739999999999999e+00   2.4820000000000000e-01  -2.6640000000000003e-01  -4.4000000000000003e-03   1.9310000000000000e+00   4.0020000000000000e-01   3.7435999999999998e+00   2.3119999999999999e-01   2.7900000000000003e-01   5.7500000000000002e-02
  -1.8075000000000001e+00  -4.3999999999999997e-02   2.4876999999999998e+00   2.8600000000000000e-02  -2.6640000000000003e-01  -8.8000000000000005e-03   2.0196999999999998e+00   5.3369999999999995e-01   4.7012999999999998e+00   2.4079999999999999e-01   3.1750000000000000e-01   6.1899999999999997e-02
  -1.8294999999999999e+00  -1.7590000000000000e-01   2.4876999999999998e+00   1.4319999999999999e-01  -2.6640000000000003e-01  -2.1899999999999999e-02   2.1528999999999998e+00   3.1130000000000002e-01   4.7012999999999998e+00   2.6010000000000000e-01   2.5979999999999998e-01   3.9800000000000002e-02
  -1.9397000000000000e+00   6.6000000000000003e-02   2.4018999999999999e+00   1.3370000000000001e-01  -1.8079999999999999e-01  -1.7500000000000002e-02   2.0419000000000000e+00   2.8910000000000002e-01   4.5270999999999999e+00   2.4079999999999999e-01   2.5019999999999998e-01   5.7500000000000002e-02
  -1.8514999999999999e+00  -1.9789999999999999e-01   2.6593000000000000e+00   1.2410000000000000e-01  -1.2370000000000000e-01  -7.4499999999999997e-02   2.1084999999999998e+00   3.1130000000000002e-01   4.0918000000000001e+00   2.4079999999999999e-01   2.5019999999999998e-01   9.7299999999999998e-02
  -1.8075000000000001e+00  -1.3189999999999999e-01   3.0882000000000001e+00   1.0500000000000000e-01  -1.9030000000000000e-01  -1.7500000000000002e-02   2.1751000000000000e+00   3.5580000000000001e-01   4.9623999999999997e+00   3.1790000000000002e-01   3.4639999999999999e-01   5.7500000000000002e-02
  -1.9177000000000000e+00  -1.7590000000000000e-01   2.6593000000000000e+00   1.3370000000000001e-01  -1.9980000000000001e-01  -5.7000000000000002e-02   2.2195000000000000e+00   3.1130000000000002e-01   3.9177000000000000e+00   3.4680000000000000e-01   3.2710000000000000e-01   3.9800000000000002e-02
  -1.7854000000000001e+00  -6.6000000000000003e-02   2.6593000000000000e+00   7.6399999999999996e-02  -2.1890000000000001e-01   1.3200000000000000e-02   2.0419000000000000e+00   6.6699999999999995e-02   4.1788999999999996e+00   2.5050000000000000e-01   3.0790000000000001e-01   4.8700000000000000e-02
  -1.8735999999999999e+00  -2.6379999999999998e-01   1.7157000000000000e+00   2.5779999999999997e-01  -1.9030000000000000e-01  -2.6300000000000000e-02   2.2195000000000000e+00   3.3350000000000002e-01   4.4401000000000002e+00   3.1790000000000002e-01   2.1170000000000000e-01   6.1899999999999997e-02
  -1.9838000000000000e+00   1.3189999999999999e-01   1.6298999999999999e+00   1.3370000000000001e-01  -2.3790000000000000e-01  -1.3200000000000000e-02   2.0419000000000000e+00   3.3350000000000002e-01   4.8754000000000000e+00   2.6010000000000000e-01   3.4639999999999999e-01   4.4200000000000003e-02
  -1.8075000000000001e+00  -2.1999999999999999e-02   2.1446000000000001e+00   1.8140000000000001e-01  -2.1890000000000001e-01  -5.2600000000000001e-02   2.0863000000000000e+00   2.6679999999999998e-01   4.6142000000000003e+00   2.7939999999999998e-01   2.8870000000000001e-01   4.4200000000000003e-02
  -1.9177000000000000e+00  -2.4179999999999999e-01   2.1446000000000001e+00   1.6230000000000000e-01  -3.0449999999999999e-01  -3.5099999999999999e-02   2.1972999999999998e+00   3.7800000000000000e-01   4.7882999999999996e+00   1.8300000000000000e-01   2.6939999999999997e-01   7.0800000000000002e-02
  -1.8956000000000000e+00   8.7900000000000006e-02   2.8309000000000002e+00   1.1459999999999999e-01  -2.5690000000000002e-01   0.0000000000000000e+00   2.0196999999999998e+00   4.0020000000000000e-01   4.1788999999999996e+00   2.4079999999999999e-01   3.0790000000000001e-01   7.0800000000000002e-02
  -2.0499000000000001e+00   4.3999999999999997e-02   3.3456000000000001e+00   1.5279999999999999e-01  -1.1420000000000000e-01  -3.0700000000000002e-02   2.1528999999999998e+00   3.5580000000000001e-01   4.8754000000000000e+00   3.3710000000000001e-01   2.5979999999999998e-01   6.6400000000000001e-02
  -1.8514999999999999e+00  -3.7369999999999998e-01   3.0024000000000002e+00   6.6799999999999998e-02  -2.0930000000000001e-01   4.4000000000000003e-03   2.1972999999999998e+00   2.8910000000000002e-01   4.5270999999999999e+00   2.1190000000000001e-01   2.4060000000000001e-01   8.8499999999999995e-02
  -1.9617000000000000e+00  -2.8580000000000000e-01   2.1446000000000001e+00   2.0050000000000001e-01  -1.7130000000000001e-01  -4.4000000000000003e-03   2.0419000000000000e+00   3.3350000000000002e-01   4.3529999999999998e+00   1.7340000000000000e-01   2.3089999999999999e-01   3.9800000000000002e-02
  -1.9617000000000000e+00  -6.8149999999999999e-01   1.5441000000000000e+00   1.4319999999999999e-01  -2.8549999999999998e-01   9.2100000000000001e-02   2.1972999999999998e+00   3.1130000000000002e-01   4.9623999999999997e+00   2.2159999999999999e-01   2.2130000000000000e-01   3.5400000000000001e-02
  -1.7413000000000001e+00  -8.7929999999999997e-01   2.6593000000000000e+00   3.8199999999999998e-02  -2.6640000000000003e-01   1.2280000000000001e-01   2.2860999999999998e+00   2.8910000000000002e-01   4.2659000000000002e+00   2.7939999999999998e-01   2.5019999999999998e-01   7.9600000000000004e-02
  -1.5870000000000000e+00  -1.3410000000000000e+00   1.7157000000000000e+00   5.7299999999999997e-02  -2.4740000000000001e-01   2.3680000000000001e-01   2.2195000000000000e+00   2.8910000000000002e-01   4.4401000000000002e+00   2.2159999999999999e-01   3.1750000000000000e-01   6.6400000000000001e-02
  -1.8735999999999999e+00  -1.9126000000000001e+00   1.8872000000000000e+00   1.3370000000000001e-01  -2.7600000000000002e-01   3.8150000000000001e-01   2.1751000000000000e+00   1.7790000000000000e-01   4.0048000000000004e+00   3.1790000000000002e-01   3.1750000000000000e-01   7.9600000000000004e-02
  -1.6532000000000000e+00  -2.8799000000000001e+00   2.0588000000000002e+00  -1.9099999999999999e-02  -2.6640000000000003e-01   4.2540000000000000e-01   2.2195000000000000e+00   2.8910000000000002e-01   4.0918000000000001e+00   2.0230000000000001e-01   1.9239999999999999e-01   3.5400000000000001e-02
  -1.8075000000000001e+00  -3.3195000000000001e+00   2.4876999999999998e+00  -9.4999999999999998e-03  -2.6640000000000003e-01   6.6220000000000001e-01   1.9753000000000001e+00   4.8920000000000002e-01   4.2659000000000002e+00   1.8300000000000000e-01   1.7319999999999999e-01   5.7500000000000002e-02
  -1.5208999999999999e+00  -4.8583999999999996e+00   2.6593000000000000e+00  -1.7190000000000000e-01  -4.0920000000000001e-01   8.5950000000000004e-01   2.1751000000000000e+00   3.3350000000000002e-01   4.2659000000000002e+00   2.9859999999999998e-01   1.9239999999999999e-01   7.5200000000000003e-02
  -1.5870000000000000e+00  -5.0342000000000002e+00   1.6298999999999999e+00  -2.8600000000000000e-02  -3.2350000000000001e-01   9.7789999999999999e-01   2.1528999999999998e+00   4.4469999999999998e-01   4.2659000000000002e+00   2.6970000000000000e-01   2.1170000000000000e-01   5.7500000000000002e-02
  -1.6752000000000000e+00  -5.7596999999999996e+00   1.6298999999999999e+00  -1.4319999999999999e-01  -3.4260000000000002e-01   1.1402000000000001e+00   2.1972999999999998e+00   5.1139999999999997e-01   4.7882999999999996e+00   1.9270000000000001e-01   2.8870000000000001e-01   7.5200000000000003e-02
  -1.6311000000000000e+00  -6.0895000000000001e+00   2.0588000000000002e+00  -1.2410000000000000e-01  -2.5690000000000002e-01   1.2365999999999999e+00   2.2416999999999998e+00   4.8920000000000002e-01   4.2659000000000002e+00   2.3119999999999999e-01   3.2710000000000000e-01   2.6499999999999999e-02
  -1.3446000000000000e+00  -6.6609999999999996e+00   2.0588000000000002e+00  -2.0050000000000001e-01  -3.6159999999999998e-01   1.2848999999999999e+00   2.1972999999999998e+00   1.1119999999999999e-01   4.6142000000000003e+00   2.9859999999999998e-01   2.4060000000000001e-01   5.7500000000000002e-02
  -1.5870000000000000e+00  -6.6390000000000002e+00   1.6298999999999999e+00  -2.6729999999999998e-01  -3.9970000000000000e-01   1.2717000000000001e+00   2.2416999999999998e+00   4.6689999999999998e-01   4.1788999999999996e+00   1.8300000000000000e-01   2.5979999999999998e-01   7.0800000000000002e-02
  -1.4548000000000001e+00  -6.8589000000000002e+00   2.2303999999999999e+00  -1.2410000000000000e-01  -3.5210000000000002e-01   1.2717000000000001e+00   2.2860999999999998e+00   3.5580000000000001e-01   3.7435999999999998e+00   2.2159999999999999e-01   1.9239999999999999e-01   6.1899999999999997e-02
  -1.4548000000000001e+00  -6.7270000000000003e+00   1.1152000000000000e+00  -2.5779999999999997e-01  -3.8059999999999999e-01   1.3374999999999999e+00   2.1084999999999998e+00   4.6689999999999998e-01   4.2659000000000002e+00   2.7939999999999998e-01   2.5979999999999998e-01   6.1899999999999997e-02
  -1.2122999999999999e+00  -6.9908000000000001e+00   2.3161999999999998e+00  -3.2460000000000000e-01  -3.9970000000000000e-01   1.3374999999999999e+00   2.0863000000000000e+00   4.8920000000000002e-01   4.2659000000000002e+00   2.7939999999999998e-01   2.5979999999999998e-01   6.1899999999999997e-02
  -1.2784000000000000e+00  -6.8589000000000002e+00   2.7450999999999999e+00  -2.5779999999999997e-01  -4.4719999999999999e-01   1.3156000000000001e+00   2.0196999999999998e+00   2.6679999999999998e-01   4.1788999999999996e+00   2.2159999999999999e-01   2.3089999999999999e-01   4.4200000000000003e-02
  -1.4767999999999999e+00  -6.8148999999999997e+00   1.0294000000000001e+00  -3.1509999999999999e-01  -3.3310000000000001e-01   1.2980000000000000e+00   2.2416999999999998e+00   3.3350000000000002e-01   5.2236000000000002e+00   2.3119999999999999e-01   2.2130000000000000e-01   4.4200000000000003e-02
  -1.3887000000000000e+00  -6.5731000000000002e+00   1.9730000000000001e+00  -2.3870000000000000e-01  -4.2820000000000003e-01   1.3200000000000001e+00   2.0863000000000000e+00   3.3350000000000002e-01   3.7435999999999998e+00   3.0819999999999997e-01   2.5979999999999998e-01   9.2899999999999996e-02
  -1.6091000000000000e+00  -6.5951000000000004e+00   4.2890000000000000e-01  -2.5779999999999997e-01  -4.2820000000000003e-01   1.3374999999999999e+00   2.0196999999999998e+00   3.3350000000000002e-01   4.2659000000000002e+00   2.5050000000000000e-01   2.2130000000000000e-01   3.9800000000000002e-02
  -1.4988999999999999e+00  -6.5510999999999999e+00   2.1446000000000001e+00  -2.3870000000000000e-01  -4.5679999999999998e-01   1.3024000000000000e+00   2.2416999999999998e+00   2.8910000000000002e-01   3.6564999999999999e+00   1.9270000000000001e-01   2.8870000000000001e-01   1.7700000000000000e-02
  -1.6972000000000000e+00  -6.0674999999999999e+00   1.2010000000000001e+00  -2.1959999999999999e-01  -4.3769999999999998e-01   1.2761000000000000e+00   2.2860999999999998e+00   3.7800000000000000e-01   4.3529999999999998e+00   2.6010000000000000e-01   2.6939999999999997e-01   6.6400000000000001e-02
  -1.8075000000000001e+00  -4.4847000000000001e+00   3.0882000000000001e+00  -1.8140000000000001e-01  -3.1400000000000000e-01   9.4279999999999997e-01   2.2195000000000000e+00   4.0020000000000000e-01   4.0918000000000001e+00   1.5409999999999999e-01   2.4060000000000001e-01   3.9800000000000002e-02
  -2.0057999999999998e+00  -2.1324000000000001e+00   2.4876999999999998e+00   1.6230000000000000e-01  -1.1420000000000000e-01   4.4290000000000002e-01   2.1528999999999998e+00   4.2249999999999999e-01   3.6564999999999999e+00   2.6010000000000000e-01   2.3089999999999999e-01   4.8700000000000000e-02
  -1.7413000000000001e+00  -8.5740000000000005e-01   2.9165999999999999e+00   1.1459999999999999e-01  -1.0470000000000000e-01   1.3159999999999999e-01   2.2416999999999998e+00   4.6689999999999998e-01   4.2659000000000002e+00   2.5050000000000000e-01   2.4060000000000001e-01   7.9600000000000004e-02
  -2.1381000000000001e+00  -1.0551999999999999e+00   2.4876999999999998e+00   1.8140000000000001e-01  -2.5690000000000002e-01   1.1400000000000000e-01   2.1528999999999998e+00   1.7790000000000000e-01   3.9177000000000000e+00   2.0230000000000001e-01   2.7900000000000003e-01   3.5400000000000001e-02
  -1.7634000000000001e+00  -1.0112000000000001e+00   2.2303999999999999e+00   1.2410000000000000e-01  -2.6640000000000003e-01   2.1490000000000001e-01   2.1307000000000000e+00   3.5580000000000001e-01   4.0048000000000004e+00   1.7340000000000000e-01   2.0210000000000000e-01   6.1899999999999997e-02
  -1.7854000000000001e+00  -1.1212000000000000e+00   3.1739999999999999e+00  -9.5500000000000002e-02  -3.2350000000000001e-01   1.7979999999999999e-01   2.0640999999999998e+00   4.4469999999999998e-01   3.4824000000000002e+00   2.8899999999999998e-01   2.6939999999999997e-01   6.1899999999999997e-02
  -1.7193000000000001e+00  -1.1871000000000000e+00   2.0588000000000002e+00   2.0050000000000001e-01  -3.1400000000000000e-01   1.7979999999999999e-01   2.2639000000000000e+00   4.4469999999999998e-01   4.0918000000000001e+00   2.1190000000000001e-01   2.4060000000000001e-01   4.8700000000000000e-02
  -1.7634000000000001e+00  -1.3190000000000000e+00   1.7157000000000000e+00   0.0000000000000000e+00  -2.4740000000000001e-01   2.4120000000000000e-01   2.1084999999999998e+00   4.8920000000000002e-01   3.6564999999999999e+00   2.8899999999999998e-01   2.7900000000000003e-01   4.4200000000000003e-02
  -1.7634000000000001e+00  -2.0005000000000002e+00   2.0588000000000002e+00   5.7299999999999997e-02  -2.8549999999999998e-01   3.5520000000000002e-01   2.1307000000000000e+00   4.0020000000000000e-01   3.7435999999999998e+00   2.6010000000000000e-01   3.0790000000000001e-01   5.7500000000000002e-02
  -1.8514999999999999e+00  -2.1983999999999999e+00   1.9730000000000001e+00   4.7699999999999999e-02  -2.1890000000000001e-01   4.4290000000000002e-01   2.0640999999999998e+00   5.7809999999999995e-01   4.1788999999999996e+00   2.9859999999999998e-01   2.5979999999999998e-01   3.9800000000000002e-02
  -2.0278999999999998e+00  -2.6379999999999999e+00   2.2303999999999999e+00  -3.8199999999999998e-02  -2.6640000000000003e-01   3.8590000000000002e-01   2.0640999999999998e+00   1.7790000000000000e-01   4.8754000000000000e+00   1.6380000000000000e-01   2.3089999999999999e-01   7.0800000000000002e-02
  -1.7413000000000001e+00  -2.0884000000000000e+00   2.3161999999999998e+00   3.8199999999999998e-02  -2.2839999999999999e-01   4.7360000000000002e-01   2.0863000000000000e+00   3.3350000000000002e-01   4.3529999999999998e+00   3.0819999999999997e-01   2.4060000000000001e-01   4.8700000000000000e-02
  -1.8514999999999999e+00  -2.2202999999999999e+00   2.2303999999999999e+00   0.0000000000000000e+00  -2.7600000000000002e-01   3.6840000000000001e-01   2.2860999999999998e+00   3.5580000000000001e-01   4.8754000000000000e+00   2.8899999999999998e-01   2.8870000000000001e-01   9.7299999999999998e-02
  -1.9397000000000000e+00  -2.5061000000000000e+00   1.9730000000000001e+00   1.0500000000000000e-01  -2.8549999999999998e-01   3.8150000000000001e-01   2.1751000000000000e+00   4.6689999999999998e-01   3.9177000000000000e+00   2.7939999999999998e-01   2.6939999999999997e-01   6.6400000000000001e-02
  -2.0499000000000001e+00  -2.1103999999999998e+00   1.2010000000000001e+00   1.2410000000000000e-01  -3.9010000000000000e-01   4.3409999999999999e-01   2.0863000000000000e+00   4.6689999999999998e-01   4.3529999999999998e+00   1.9270000000000001e-01   2.6939999999999997e-01   9.7299999999999998e-02
  -1.8514999999999999e+00  -2.1764000000000001e+00   2.4018999999999999e+00   1.9099999999999999e-02  -2.5690000000000002e-01   4.4290000000000002e-01   2.2860999999999998e+00   4.6689999999999998e-01   4.6142000000000003e+00   2.8899999999999998e-01   2.3089999999999999e-01   6.1899999999999997e-02
  -1.9177000000000000e+00  -2.2423000000000002e+00   1.5441000000000000e+00   9.5500000000000002e-02  -2.1890000000000001e-01   4.0780000000000000e-01   2.1084999999999998e+00   5.3369999999999995e-01   4.2659000000000002e+00   3.0819999999999997e-01   3.9450000000000002e-01   5.3100000000000001e-02
  -1.9397000000000000e+00  -2.1764000000000001e+00   2.3161999999999998e+00   7.6399999999999996e-02  -3.4260000000000002e-01   3.9470000000000000e-01   2.1307000000000000e+00   3.1130000000000002e-01   4.2659000000000002e+00   2.6010000000000000e-01   1.8279999999999999e-01   1.0620000000000000e-01
  -1.8514999999999999e+00  -2.2643000000000000e+00   2.3161999999999998e+00   3.8199999999999998e-02  -2.6640000000000003e-01   3.8590000000000002e-01   2.1084999999999998e+00   3.3350000000000002e-01   3.8306000000000000e+00   3.7569999999999998e-01   2.7900000000000003e-01   7.9600000000000004e-02
  -1.8735999999999999e+00  -2.3742000000000001e+00   2.5735000000000001e+00  -8.5900000000000004e-02  -3.5210000000000002e-01   4.1220000000000001e-01   2.1751000000000000e+00   5.3369999999999995e-01   4.7012999999999998e+00   2.8899999999999998e-01   2.5979999999999998e-01   5.3100000000000001e-02
  -1.6532000000000000e+00  -2.1983999999999999e+00   1.9730000000000001e+00   3.8199999999999998e-02  -2.9499999999999998e-01   4.3409999999999999e-01   2.1751000000000000e+00   4.4469999999999998e-01   3.7435999999999998e+00   2.3119999999999999e-01   2.4060000000000001e-01   7.9600000000000004e-02
  -2.0499000000000001e+00  -1.9784999999999999e+00   2.5735000000000001e+00   9.4999999999999998e-03  -2.0930000000000001e-01   4.0339999999999998e-01   2.0640999999999998e+00   3.5580000000000001e-01   3.9177000000000000e+00   1.9270000000000001e-01   2.4060000000000001e-01   5.7500000000000002e-02
  -1.5870000000000000e+00  -2.1324000000000001e+00   2.0588000000000002e+00  -1.9099999999999999e-02  -2.2839999999999999e-01   3.4200000000000003e-01   2.3527000000000000e+00   2.6679999999999998e-01   4.1788999999999996e+00   2.1190000000000001e-01   2.9830000000000001e-01   3.1000000000000000e-02
  -1.8956000000000000e+00  -2.1543999999999999e+00   2.4876999999999998e+00   0.0000000000000000e+00  -2.1890000000000001e-01   3.7709999999999999e-01   2.1307000000000000e+00   3.5580000000000001e-01   4.0048000000000004e+00   2.3119999999999999e-01   3.0790000000000001e-01   8.4000000000000005e-02
  -1.9177000000000000e+00  -2.1983999999999999e+00   2.2303999999999999e+00   6.6799999999999998e-02  -1.9030000000000000e-01   3.6840000000000001e-01   2.1751000000000000e+00   4.4469999999999998e-01   4.7012999999999998e+00   2.6970000000000000e-01   1.9239999999999999e-01   6.1899999999999997e-02
  -1.8956000000000000e+00  -2.2202999999999999e+00   2.5735000000000001e+00  -6.6799999999999998e-02  -2.4740000000000001e-01   4.3409999999999999e-01   2.0419000000000000e+00   4.8920000000000002e-01   4.6142000000000003e+00   2.4079999999999999e-01   1.9239999999999999e-01   8.8499999999999995e-02
  -1.8735999999999999e+00  -2.0005000000000002e+00   1.6298999999999999e+00  -1.9099999999999999e-02  -2.3790000000000000e-01   4.2540000000000000e-01   2.1084999999999998e+00   3.5580000000000001e-01   3.9177000000000000e+00   2.3119999999999999e-01   2.3089999999999999e-01   5.3100000000000001e-02
  -1.7854000000000001e+00  -2.2863000000000002e+00   1.4582999999999999e+00   5.7299999999999997e-02  -3.0449999999999999e-01   3.9910000000000001e-01   2.3748999999999998e+00   1.3339999999999999e-01   4.5270999999999999e+00   3.2750000000000001e-01   3.5599999999999998e-01   5.3100000000000001e-02
  -1.7854000000000001e+00  -2.2643000000000000e+00   1.4582999999999999e+00  -9.4999999999999998e-03  -2.7600000000000002e-01   3.8590000000000002e-01   2.0863000000000000e+00   4.0020000000000000e-01   4.8754000000000000e+00   2.1190000000000001e-01   2.6939999999999997e-01   4.4200000000000003e-02
  -1.7634000000000001e+00  -2.0005000000000002e+00   1.8015000000000001e+00   1.9099999999999999e-02  -2.9499999999999998e-01   4.0339999999999998e-01   2.2195000000000000e+00   3.7800000000000000e-01   4.8754000000000000e+00   2.4079999999999999e-01   2.7900000000000003e-01   7.5200000000000003e-02
  -1.9397000000000000e+00  -2.2202999999999999e+00   3.0024000000000002e+00   2.8600000000000000e-02  -2.9499999999999998e-01   4.3850000000000000e-01   1.9532000000000000e+00   3.5580000000000001e-01   4.0048000000000004e+00   2.6970000000000000e-01   1.6360000000000000e-01   1.0620000000000000e-01
  -1.9177000000000000e+00  -1.9784999999999999e+00   2.4018999999999999e+00   1.1459999999999999e-01  -2.3790000000000000e-01   3.8150000000000001e-01   2.1751000000000000e+00   4.2249999999999999e-01   4.7882999999999996e+00   2.6970000000000000e-01   3.0790000000000001e-01   6.6400000000000001e-02
  -1.9617000000000000e+00  -2.2863000000000002e+00   2.2303999999999999e+00   4.7699999999999999e-02  -2.0930000000000001e-01   3.9029999999999998e-01   2.1751000000000000e+00   4.8920000000000002e-01   3.9177000000000000e+00   2.0230000000000001e-01   2.5019999999999998e-01   5.3100000000000001e-02
  -2.0278999999999998e+00  -2.2423000000000002e+00   2.1446000000000001e+00   2.8600000000000000e-02  -2.2839999999999999e-01   4.1660000000000003e-01   2.0640999999999998e+00   4.8920000000000002e-01   4.6142000000000003e+00   2.6010000000000000e-01   2.8870000000000001e-01   8.4000000000000005e-02
  -1.8294999999999999e+00  -2.2202999999999999e+00   1.8015000000000001e+00  -6.6799999999999998e-02  -2.0930000000000001e-01   4.1660000000000003e-01   2.0196999999999998e+00   2.2239999999999999e-01   5.1365999999999996e+00   3.0819999999999997e-01   2.8870000000000001e-01   5.3100000000000001e-02
  -1.8956000000000000e+00  -2.1543999999999999e+00   3.0024000000000002e+00  -1.9099999999999999e-02  -2.2839999999999999e-01   4.3850000000000000e-01   2.2639000000000000e+00   2.0010000000000000e-01   4.0048000000000004e+00   2.1190000000000001e-01   2.4060000000000001e-01   9.2899999999999996e-02
  -1.6972000000000000e+00  -2.2643000000000000e+00   2.7450999999999999e+00   5.7299999999999997e-02  -2.6640000000000003e-01   4.0780000000000000e-01   2.2195000000000000e+00   2.2239999999999999e-01   4.1788999999999996e+00   3.3710000000000001e-01   2.5019999999999998e-01   9.2899999999999996e-02
  -1.7634000000000001e+00  -2.1324000000000001e+00   1.8015000000000001e+00   7.6399999999999996e-02  -2.6640000000000003e-01   4.1660000000000003e-01   2.1528999999999998e+00   3.7800000000000000e-01   4.7882999999999996e+00   2.9859999999999998e-01   2.9830000000000001e-01   9.7299999999999998e-02
  -1.7634000000000001e+00  -2.2423000000000002e+00   2.4876999999999998e+00   5.7299999999999997e-02  -2.2839999999999999e-01   3.7269999999999998e-01   2.0640999999999998e+00   4.8920000000000002e-01   4.2659000000000002e+00   2.4079999999999999e-01   2.1170000000000000e-01   7.0800000000000002e-02
  -1.6532000000000000e+00  -2.1983999999999999e+00   1.4582999999999999e+00   7.6399999999999996e-02  -2.9499999999999998e-01   3.8590000000000002e-01   2.1307000000000000e+00   3.3350000000000002e-01   4.0918000000000001e+00   2.5050000000000000e-01   2.5979999999999998e-01   5.3100000000000001e-02
  -1.5649999999999999e+00  -2.1543999999999999e+00   2.4018999999999999e+00   4.7699999999999999e-02  -3.3310000000000001e-01   4.1660000000000003e-01   2.0196999999999998e+00   5.3369999999999995e-01   4.1788999999999996e+00   2.6970000000000000e-01   2.8870000000000001e-01   1.0170000000000000e-01
  -1.6532000000000000e+00  -2.3302999999999998e+00   2.3161999999999998e+00   3.8199999999999998e-02  -2.8549999999999998e-01   3.8150000000000001e-01   2.0419000000000000e+00   2.0010000000000000e-01   3.6564999999999999e+00   2.0230000000000001e-01   2.2130000000000000e-01   9.2899999999999996e-02
  -1.9397000000000000e+00  -2.1543999999999999e+00   2.3161999999999998e+00  -9.4999999999999998e-03  -2.4740000000000001e-01   3.9470000000000000e-01   1.8200000000000001e+00   3.7800000000000000e-01   4.7882999999999996e+00   3.2750000000000001e-01   1.7319999999999999e-01   6.1899999999999997e-02
  -1.8514999999999999e+00  -1.9564999999999999e+00   2.2303999999999999e+00   7.6399999999999996e-02  -2.3790000000000000e-01   4.0780000000000000e-01   2.1084999999999998e+00   4.2249999999999999e-01   4.7012999999999998e+00   1.9270000000000001e-01   2.4060000000000001e-01   5.3100000000000001e-02
  -1.9177000000000000e+00  -2.1324000000000001e+00   1.7157000000000000e+00   3.8199999999999998e-02  -2.5690000000000002e-01   4.0780000000000000e-01   1.9310000000000000e+00   3.3350000000000002e-01   4.4401000000000002e+00   3.0819999999999997e-01   2.9830000000000001e-01   8.8499999999999995e-02
  -1.7193000000000001e+00  -2.3302999999999998e+00   2.5735000000000001e+00  -4.7699999999999999e-02  -2.0930000000000001e-01   4.1660000000000003e-01   2.1307000000000000e+00   2.4460000000000001e-01   3.9177000000000000e+00   2.6970000000000000e-01   1.6360000000000000e-01   9.2899999999999996e-02
  -1.7193000000000001e+00  -2.2643000000000000e+00   2.4018999999999999e+00   2.8600000000000000e-02  -2.8549999999999998e-01   4.2540000000000000e-01   1.9753000000000001e+00   3.5580000000000001e-01   3.7435999999999998e+00   2.6010000000000000e-01   1.6360000000000000e-01   3.9800000000000002e-02
  -1.8075000000000001e+00  -2.1983999999999999e+00   1.9730000000000001e+00   0.0000000000000000e+00  -1.8079999999999999e-01   4.5169999999999999e-01   2.2416999999999998e+00   4.4469999999999998e-01   4.5270999999999999e+00   2.4079999999999999e-01   2.9830000000000001e-01   1.1500000000000000e-01
  -1.5870000000000000e+00  -2.1764000000000001e+00   2.4876999999999998e+00   4.7699999999999999e-02  -2.7600000000000002e-01   3.7709999999999999e-01   2.1751000000000000e+00   3.3350000000000002e-01   4.0048000000000004e+00   2.2159999999999999e-01   2.4060000000000001e-01   6.1899999999999997e-02
  -2.0278999999999998e+00  -2.0665000000000000e+00   1.2010000000000001e+00   8.5900000000000004e-02  -3.6159999999999998e-01   4.2099999999999999e-01   2.0863000000000000e+00   4.8920000000000002e-01   4.0918000000000001e+00   2.5050000000000000e-01   2.5019999999999998e-01   6.1899999999999997e-02
  -1.7413000000000001e+00  -2.3083000000000000e+00   2.4876999999999998e+00   3.8199999999999998e-02  -3.3310000000000001e-01   4.5610000000000001e-01   2.0640999999999998e+00   2.4460000000000001e-01   3.8306000000000000e+00   1.4449999999999999e-01   1.8279999999999999e-01   5.3100000000000001e-02
  -1.6752000000000000e+00  -2.2202999999999999e+00   2.1446000000000001e+00   3.8199999999999998e-02  -2.1890000000000001e-01   3.9470000000000000e-01   1.9532000000000000e+00   3.3350000000000002e-01   4.7012999999999998e+00   1.9270000000000001e-01   3.3679999999999999e-01   6.1899999999999997e-02
  -2.0720000000000001e+00  -2.1983999999999999e+00   1.8015000000000001e+00   3.8199999999999998e-02  -2.5690000000000002e-01   4.0780000000000000e-01   2.1972999999999998e+00   4.8920000000000002e-01   3.7435999999999998e+00   3.1790000000000002e-01   1.9239999999999999e-01   5.7500000000000002e-02
  -1.9617000000000000e+00  -2.1543999999999999e+00   2.1446000000000001e+00   2.8600000000000000e-02  -2.2839999999999999e-01   3.8150000000000001e-01   2.1751000000000000e+00   4.6689999999999998e-01   4.4401000000000002e+00   1.7340000000000000e-01   2.5979999999999998e-01   7.9600000000000004e-02
  -1.6752000000000000e+00  -2.2423000000000002e+00   2.1446000000000001e+00   1.1459999999999999e-01  -2.8549999999999998e-01   3.9910000000000001e-01   2.2195000000000000e+00   4.2249999999999999e-01   4.4401000000000002e+00   2.1190000000000001e-01   2.5019999999999998e-01   6.6400000000000001e-02
  -1.7854000000000001e+00  -2.1543999999999999e+00   2.6593000000000000e+00  -5.7299999999999997e-02  -2.4740000000000001e-01   3.6399999999999999e-01   1.9310000000000000e+00   4.6689999999999998e-01   3.7435999999999998e+00   1.9270000000000001e-01   1.7319999999999999e-01   8.8499999999999995e-02
  -1.6311000000000000e+00  -2.3083000000000000e+00   1.6298999999999999e+00   2.8600000000000000e-02  -2.5690000000000002e-01   4.1660000000000003e-01   1.8866000000000001e+00   3.3350000000000002e-01   4.1788999999999996e+00   2.6970000000000000e-01   1.9239999999999999e-01   9.7299999999999998e-02
  -1.8294999999999999e+00  -2.0884000000000000e+00   2.1446000000000001e+00   6.6799999999999998e-02  -1.7130000000000001e-01   4.3850000000000000e-01   2.1528999999999998e+00   3.5580000000000001e-01   3.1341999999999999e+00   2.4079999999999999e-01   2.6939999999999997e-01   8.4000000000000005e-02
  -1.7413000000000001e+00  -2.0445000000000002e+00   2.2303999999999999e+00   7.6399999999999996e-02  -1.7130000000000001e-01   4.0780000000000000e-01   2.1751000000000000e+00   3.7800000000000000e-01   4.4401000000000002e+00   2.5050000000000000e-01   3.4639999999999999e-01   8.8499999999999995e-02
  -1.8956000000000000e+00  -2.2863000000000002e+00   2.3161999999999998e+00  -5.7299999999999997e-02  -1.9980000000000001e-01   4.1660000000000003e-01   2.0863000000000000e+00   3.1130000000000002e-01   4.6142000000000003e+00   2.9859999999999998e-01   2.3089999999999999e-01   7.5200000000000003e-02
  -1.7413000000000001e+00  -2.2423000000000002e+00   2.7450999999999999e+00  -5.7299999999999997e-02  -2.5690000000000002e-01   4.1660000000000003e-01   2.0419000000000000e+00   1.5559999999999999e-01   3.7435999999999998e+00   2.6010000000000000e-01   2.1170000000000000e-01   4.4200000000000003e-02
  -1.9397000000000000e+00  -2.3521999999999998e+00   2.0588000000000002e+00   4.7699999999999999e-02  -2.9499999999999998e-01   4.1220000000000001e-01   2.0196999999999998e+00   3.7800000000000000e-01   4.2659000000000002e+00   2.0230000000000001e-01   2.7900000000000003e-01   9.7299999999999998e-02
  -1.9177000000000000e+00  -2.1543999999999999e+00   2.4876999999999998e+00  -9.4999999999999998e-03  -2.2839999999999999e-01   3.8590000000000002e-01   2.3304999999999998e+00   5.1139999999999997e-01   4.7882999999999996e+00   1.8300000000000000e-01   3.0790000000000001e-01   7.5200000000000003e-02
  -1.8735999999999999e+00  -2.0445000000000002e+00   1.9730000000000001e+00   1.4319999999999999e-01  -2.2839999999999999e-01   4.1220000000000001e-01   2.3304999999999998e+00   4.8920000000000002e-01   3.9177000000000000e+00   2.3119999999999999e-01   3.6559999999999998e-01   3.9800000000000002e-02
  -1.8294999999999999e+00  -2.3742000000000001e+00   2.4876999999999998e+00   0.0000000000000000e+00  -2.6640000000000003e-01   3.9029999999999998e-01   2.1528999999999998e+00   4.0020000000000000e-01   4.1788999999999996e+00   2.2159999999999999e-01   1.5400000000000000e-01   7.9600000000000004e-02
  -1.8075000000000001e+00  -2.1983999999999999e+00   1.8015000000000001e+00  -7.6399999999999996e-02  -2.9499999999999998e-01   4.5610000000000001e-01   1.9975000000000001e+00   3.3350000000000002e-01   4.0918000000000001e+00   2.0230000000000001e-01   2.9830000000000001e-01   7.5200000000000003e-02
  -1.9617000000000000e+00  -2.0665000000000000e+00   1.5441000000000000e+00   9.4999999999999998e-03  -2.6640000000000003e-01   3.6840000000000001e-01   2.1084999999999998e+00   4.2249999999999999e-01   4.1788999999999996e+00   2.5050000000000000e-01   3.3679999999999999e-01   5.3100000000000001e-02
  -1.8956000000000000e+00  -2.2643000000000000e+00   2.2303999999999999e+00   0.0000000000000000e+00  -3.4260000000000002e-01   4.6039999999999998e-01   2.1307000000000000e+00   3.5580000000000001e-01   4.1788999999999996e+00   1.7340000000000000e-01   2.5019999999999998e-01   5.3100000000000001e-02
  -2.0057999999999998e+00  -2.1103999999999998e+00   1.9730000000000001e+00   2.2910000000000000e-01  -2.8549999999999998e-01   4.1220000000000001e-01   2.0863000000000000e+00   4.0020000000000000e-01   4.0918000000000001e+00   3.2750000000000001e-01   2.8870000000000001e-01   6.6400000000000001e-02
  -1.8075000000000001e+00  -2.3083000000000000e+00   1.8872000000000000e+00   1.9099999999999999e-02  -2.0930000000000001e-01   4.1660000000000003e-01   2.2195000000000000e+00   4.4469999999999998e-01   4.1788999999999996e+00   3.2750000000000001e-01   1.9239999999999999e-01   8.8499999999999995e-02
  -1.6972000000000000e+00  -2.2863000000000002e+00   1.7157000000000000e+00   5.7299999999999997e-02  -3.6159999999999998e-01   4.1660000000000003e-01   1.9310000000000000e+00   4.4469999999999998e-01   4.7012999999999998e+00   2.1190000000000001e-01   2.1170000000000000e-01   1.1500000000000000e-01
  -1.8956000000000000e+00  -2.2423000000000002e+00   1.6298999999999999e+00   1.2410000000000000e-01  -2.3790000000000000e-01   4.4290000000000002e-01   2.0419000000000000e+00   4.2249999999999999e-01   5.0495000000000001e+00   2.5050000000000000e-01   2.3089999999999999e-01   8.8499999999999995e-02
  -1.6091000000000000e+00  -2.0005000000000002e+00   1.8015000000000001e+00   7.6399999999999996e-02  -1.9030000000000000e-01   4.3850000000000000e-01   2.1751000000000000e+00   4.2249999999999999e-01   4.4401000000000002e+00   2.3119999999999999e-01   2.2130000000000000e-01   6.1899999999999997e-02
  -1.6311000000000000e+00  -2.1103999999999998e+00   2.8309000000000002e+00   1.1459999999999999e-01  -1.3320000000000001e-01   3.8150000000000001e-01   1.8866000000000001e+00   3.1130000000000002e-01   4.6142000000000003e+00   2.4079999999999999e-01   3.1750000000000000e-01   2.6499999999999999e-02
  -1.9177000000000000e+00  -2.0665000000000000e+00   1.4582999999999999e+00   1.9099999999999999e-02  -2.2839999999999999e-01   4.8240000000000000e-01   2.0419000000000000e+00   2.8910000000000002e-01   4.6142000000000003e+00   2.3119999999999999e-01   3.0790000000000001e-01   8.4000000000000005e-02
  -1.5428999999999999e+00  -2.2643000000000000e+00   2.8309000000000002e+00  -2.8600000000000000e-02  -2.9499999999999998e-01   3.6840000000000001e-01   2.0419000000000000e+00   3.3350000000000002e-01   4.0048000000000004e+00   2.9859999999999998e-01   2.1170000000000000e-01   8.8499999999999995e-02
  -1.8294999999999999e+00  -2.2643000000000000e+00   2.4018999999999999e+00   6.6799999999999998e-02  -2.8549999999999998e-01   4.1660000000000003e-01   2.1084999999999998e+00   5.3369999999999995e-01   4.1788999999999996e+00   2.6010000000000000e-01   3.4639999999999999e-01   6.6400000000000001e-02
  -1.8735999999999999e+00  -2.0665000000000000e+00   2.4876999999999998e+00   4.7699999999999999e-02  -2.5690000000000002e-01   4.1660000000000003e-01   2.1972999999999998e+00   3.1130000000000002e-01   4.0918000000000001e+00   2.4079999999999999e-01   2.6939999999999997e-01   5.7500000000000002e-02
  -1.6972000000000000e+00  -2.2643000000000000e+00   2.5735000000000001e+00   8.5900000000000004e-02  -2.4740000000000001e-01   3.8590000000000002e-01   2.2416999999999998e+00   2.4460000000000001e-01   3.9177000000000000e+00   2.1190000000000001e-01   2.5979999999999998e-01   5.3100000000000001e-02
  -1.8075000000000001e+00  -2.2423000000000002e+00   3.0024000000000002e+00  -1.9099999999999999e-02  -1.9980000000000001e-01   4.2540000000000000e-01   2.0196999999999998e+00   1.3339999999999999e-01   3.9177000000000000e+00   2.3119999999999999e-01   2.4060000000000001e-01   9.2899999999999996e-02
  -1.6752000000000000e+00  -2.3742000000000001e+00   1.8872000000000000e+00  -1.9099999999999999e-02  -3.3310000000000001e-01   4.3850000000000000e-01   2.1307000000000000e+00   4.6689999999999998e-01   4.2659000000000002e+00   1.8300000000000000e-01   3.1750000000000000e-01   1.0620000000000000e-01
  -1.8514999999999999e+00  -2.3083000000000000e+00   2.4876999999999998e+00   6.6799999999999998e-02  -2.1890000000000001e-01   3.9910000000000001e-01   1.9975000000000001e+00   5.1139999999999997e-01   3.3953000000000002e+00   2.2159999999999999e-01   2.3089999999999999e-01   3.5400000000000001e-02
  -1.8956000000000000e+00  -2.3302999999999998e+00   2.7450999999999999e+00   5.7299999999999997e-02  -1.9980000000000001e-01   4.0780000000000000e-01   2.1084999999999998e+00   3.7800000000000000e-01   4.7012999999999998e+00   2.1190000000000001e-01   3.1750000000000000e-01   1.1060000000000000e-01
  -1.7634000000000001e+00  -2.2863000000000002e+00   1.7157000000000000e+00   3.8199999999999998e-02  -1.9980000000000001e-01   3.8590000000000002e-01   2.1972999999999998e+00   3.5580000000000001e-01   4.1788999999999996e+00   2.0230000000000001e-01   2.5019999999999998e-01   8.8499999999999995e-02
  -1.9617000000000000e+00  -2.1543999999999999e+00   1.8872000000000000e+00  -9.4999999999999998e-03  -3.4260000000000002e-01   4.1660000000000003e-01   2.3304999999999998e+00   3.7800000000000000e-01   3.9177000000000000e+00   1.1559999999999999e-01   2.8870000000000001e-01   1.1060000000000000e-01
  -1.8294999999999999e+00  -2.2863000000000002e+00   1.2867999999999999e+00  -3.8199999999999998e-02  -2.4740000000000001e-01   4.1660000000000003e-01   2.1528999999999998e+00   4.4469999999999998e-01   4.7882999999999996e+00   2.1190000000000001e-01   2.3089999999999999e-01   7.9600000000000004e-02
  -1.6752000000000000e+00  -2.1983999999999999e+00   2.4018999999999999e+00   9.4999999999999998e-03  -2.2839999999999999e-01   3.9029999999999998e-01   2.0196999999999998e+00   4.6689999999999998e-01   5.2236000000000002e+00   3.0819999999999997e-01   1.9239999999999999e-01   3.1000000000000000e-02
  -1.8956000000000000e+00  -2.1103999999999998e+00   2.1446000000000001e+00   1.1459999999999999e-01  -2.8549999999999998e-01   4.0780000000000000e-01   1.9753000000000001e+00   5.1139999999999997e-01   4.0048000000000004e+00   1.9270000000000001e-01   2.1170000000000000e-01   6.6400000000000001e-02
  -1.6532000000000000e+00  -2.2643000000000000e+00   1.8872000000000000e+00   2.0999999999999999e-01  -2.0930000000000001e-01   3.9029999999999998e-01   1.9975000000000001e+00   2.6679999999999998e-01   3.6564999999999999e+00   2.1190000000000001e-01   2.5979999999999998e-01   7.9600000000000004e-02
  -1.7634000000000001e+00  -2.2423000000000002e+00   1.8872000000000000e+00   4.7699999999999999e-02  -2.9499999999999998e-01   4.0339999999999998e-01   1.9975000000000001e+00   4.4469999999999998e-01   3.5695000000000001e+00   1.9270000000000001e-01   1.8279999999999999e-01   8.8499999999999995e-02
  -1.8294999999999999e+00  -2.2643000000000000e+00   1.6298999999999999e+00   4.7699999999999999e-02  -2.9499999999999998e-01   3.9910000000000001e-01   2.1084999999999998e+00   2.6679999999999998e-01   3.7435999999999998e+00   2.7939999999999998e-01   2.7900000000000003e-01   6.6400000000000001e-02
  -1.7634000000000001e+00  -2.3302999999999998e+00   2.1446000000000001e+00   4.7699999999999999e-02  -2.7600000000000002e-01   4.1660000000000003e-01   2.1972999999999998e+00   2.4460000000000001e-01   4.2659000000000002e+00   2.5050000000000000e-01   2.5979999999999998e-01   7.0800000000000002e-02
  -1.6311000000000000e+00  -2.3742000000000001e+00   2.4876999999999998e+00   9.4999999999999998e-03  -1.9030000000000000e-01   3.7709999999999999e-01   2.2639000000000000e+00   4.0020000000000000e-01   4.0048000000000004e+00   2.3119999999999999e-01   2.1170000000000000e-01   4.4200000000000003e-02
  -1.9617000000000000e+00  -2.2423000000000002e+00   1.4582999999999999e+00   6.6799999999999998e-02  -2.6640000000000003e-01   4.5169999999999999e-01   2.1307000000000000e+00   2.0010000000000000e-01   4.6142000000000003e+00   2.7939999999999998e-01   2.7900000000000003e-01   4.4000000000000003e-03
  -1.9397000000000000e+00  -2.0665000000000000e+00   2.4018999999999999e+00   0.0000000000000000e+00  -9.5200000000000007e-02   4.1660000000000003e-01   2.1528999999999998e+00   4.4469999999999998e-01   4.0918000000000001e+00   2.6970000000000000e-01   3.1750000000000000e-01   1.0170000000000000e-01
  -1.6752000000000000e+00  -2.2202999999999999e+00   1.5441000000000000e+00   9.4999999999999998e-03  -2.7600000000000002e-01   5.0870000000000004e-01   2.1084999999999998e+00   2.8910000000000002e-01   4.2659000000000002e+00   1.9270000000000001e-01   2.3089999999999999e-01   4.4200000000000003e-02
  -1.6972000000000000e+00  -2.3302999999999998e+00   2.6593000000000000e+00   7.6399999999999996e-02  -1.9980000000000001e-01   3.9029999999999998e-01   2.1307000000000000e+00   5.5589999999999995e-01   4.4401000000000002e+00   2.6010000000000000e-01   2.3089999999999999e-01   4.8700000000000000e-02
  -1.7634000000000001e+00  -2.0665000000000000e+00   1.6298999999999999e+00   5.7299999999999997e-02  -1.5229999999999999e-01   4.0339999999999998e-01   2.1084999999999998e+00   2.0010000000000000e-01   3.8306000000000000e+00   3.2750000000000001e-01   2.2130000000000000e-01   8.8499999999999995e-02
  -1.5870000000000000e+00  -2.2423000000000002e+00   2.4018999999999999e+00   1.0500000000000000e-01  -1.1420000000000000e-01   3.9029999999999998e-01   2.0196999999999998e+00   3.5580000000000001e-01   4.4401000000000002e+00   3.3710000000000001e-01   2.5019999999999998e-01   5.7500000000000002e-02
  -1.8735999999999999e+00  -2.3961999999999999e+00   2.2303999999999999e+00  -9.4999999999999998e-03  -2.6640000000000003e-01   3.9470000000000000e-01   2.0640999999999998e+00   4.4469999999999998e-01   4.4401000000000002e+00   2.8899999999999998e-01   2.6939999999999997e-01   7.9600000000000004e-02
  -1.6752000000000000e+00  -2.1324000000000001e+00   2.4018999999999999e+00  -2.8600000000000000e-02  -2.8549999999999998e-01   4.3409999999999999e-01   2.0196999999999998e+00   3.7800000000000000e-01   4.1788999999999996e+00   3.1790000000000002e-01   2.3089999999999999e-01   7.9600000000000004e-02
  -1.7193000000000001e+00  -2.1983999999999999e+00   2.0588000000000002e+00   9.5500000000000002e-02  -1.4269999999999999e-01   4.3409999999999999e-01   2.0419000000000000e+00   3.5580000000000001e-01   3.9177000000000000e+00   2.3119999999999999e-01   2.6939999999999997e-01   7.0800000000000002e-02
  -1.6972000000000000e+00  -2.2863000000000002e+00   2.4018999999999999e+00  -7.6399999999999996e-02  -2.6640000000000003e-01   4.4290000000000002e-01   2.1751000000000000e+00   4.4469999999999998e-01   3.6564999999999999e+00   3.2750000000000001e-01   2.3089999999999999e-01   8.4000000000000005e-02
  -1.8075000000000001e+00  -2.1764000000000001e+00   1.5441000000000000e+00   1.0500000000000000e-01  -2.0930000000000001e-01   3.9029999999999998e-01   2.1528999999999998e+00   3.7800000000000000e-01   4.3529999999999998e+00   2.2159999999999999e-01   2.7900000000000003e-01   3.1000000000000000e-02
  -1.7634000000000001e+00  -2.3961999999999999e+00   1.8872000000000000e+00   4.7699999999999999e-02  -2.8549999999999998e-01   4.1660000000000003e-01   2.0640999999999998e+00   3.7800000000000000e-01   4.1788999999999996e+00   2.1190000000000001e-01   2.5019999999999998e-01   5.3100000000000001e-02
  -1.8075000000000001e+00  -2.2423000000000002e+00   1.8872000000000000e+00  -9.4999999999999998e-03  -2.4740000000000001e-01   4.2980000000000002e-01   2.0419000000000000e+00   2.2239999999999999e-01   3.7435999999999998e+00   2.1190000000000001e-01   2.6939999999999997e-01   8.4000000000000005e-02
  -1.6532000000000000e+00  -2.3083000000000000e+00   2.3161999999999998e+00   3.8199999999999998e-02  -2.8549999999999998e-01   3.7709999999999999e-01   2.1084999999999998e+00   4.2249999999999999e-01   4.7882999999999996e+00   2.0230000000000001e-01   2.5979999999999998e-01   7.0800000000000002e-02
  -1.7413000000000001e+00  -1.9784999999999999e+00   2.0588000000000002e+00   1.9099999999999999e-02  -1.7130000000000001e-01   3.9029999999999998e-01   2.0419000000000000e+00   4.8920000000000002e-01   4.1788999999999996e+00   2.9859999999999998e-01   2.3089999999999999e-01   6.1899999999999997e-02
  -1.8735999999999999e+00  -2.0445000000000002e+00   2.1446000000000001e+00   1.1459999999999999e-01  -1.6180000000000000e-01   4.0780000000000000e-01   2.2195000000000000e+00   3.1130000000000002e-01   4.8754000000000000e+00   2.6010000000000000e-01   2.6939999999999997e-01   4.8700000000000000e-02
  -1.7634000000000001e+00  -1.9784999999999999e+00   2.0588000000000002e+00   8.5900000000000004e-02  -1.6180000000000000e-01   3.7269999999999998e-01   2.2416999999999998e+00   3.5580000000000001e-01   4.0918000000000001e+00   2.1190000000000001e-01   2.7900000000000003e-01   1.1500000000000000e-01
  -1.7634000000000001e+00  -2.1764000000000001e+00   2.8309000000000002e+00  -9.4999999999999998e-03  -2.7600000000000002e-01   4.1220000000000001e-01   1.9310000000000000e+00   2.8910000000000002e-01   4.8754000000000000e+00   2.6010000000000000e-01   2.5979999999999998e-01   7.5200000000000003e-02
  -1.8075000000000001e+00  -2.2202999999999999e+00   2.7450999999999999e+00   7.6399999999999996e-02  -1.9980000000000001e-01   4.0780000000000000e-01   2.1307000000000000e+00   4.2249999999999999e-01   5.0495000000000001e+00   1.9270000000000001e-01   3.4639999999999999e-01   1.0170000000000000e-01
  -1.7634000000000001e+00  -2.1983999999999999e+00   1.8015000000000001e+00   3.8199999999999998e-02  -2.9499999999999998e-01   3.9470000000000000e-01   1.9088000000000001e+00   4.0020000000000000e-01   4.1788999999999996e+00   2.6970000000000000e-01   2.5979999999999998e-01   7.9600000000000004e-02
  -1.8075000000000001e+00  -1.9564999999999999e+00   2.4876999999999998e+00   1.0500000000000000e-01  -1.7130000000000001e-01   4.1220000000000001e-01   2.1528999999999998e+00   6.0040000000000004e-01   4.7882999999999996e+00   2.8899999999999998e-01   2.3089999999999999e-01   6.1899999999999997e-02
  -1.6311000000000000e+00  -2.1543999999999999e+00   2.0588000000000002e+00  -9.4999999999999998e-03  -2.5690000000000002e-01   4.3409999999999999e-01   2.0640999999999998e+00   1.7790000000000000e-01   4.6142000000000003e+00   2.3119999999999999e-01   2.2130000000000000e-01   6.1899999999999997e-02
  -1.7413000000000001e+00  -2.2863000000000002e+00   2.4876999999999998e+00  -3.8199999999999998e-02  -3.0449999999999999e-01   3.9470000000000000e-01   1.9088000000000001e+00   4.0020000000000000e-01   4.4401000000000002e+00   1.5409999999999999e-01   2.4060000000000001e-01   6.6400000000000001e-02
  -1.8735999999999999e+00  -2.1764000000000001e+00   2.1446000000000001e+00   4.7699999999999999e-02  -2.8549999999999998e-01   4.1220000000000001e-01   2.2416999999999998e+00   5.1139999999999997e-01   3.8306000000000000e+00   2.7939999999999998e-01   2.6939999999999997e-01   7.9600000000000004e-02
  -1.6752000000000000e+00  -2.1543999999999999e+00   1.9730000000000001e+00   7.6399999999999996e-02  -1.9030000000000000e-01   3.9470000000000000e-01   2.3083000000000000e+00   6.4480000000000004e-01   4.2659000000000002e+00   2.9859999999999998e-01   2.9830000000000001e-01   3.1000000000000000e-02
  -1.6972000000000000e+00  -2.2202999999999999e+00   1.9730000000000001e+00   1.4319999999999999e-01  -2.3790000000000000e-01   3.5959999999999998e-01   2.0863000000000000e+00   2.6679999999999998e-01   3.7435999999999998e+00   2.1190000000000001e-01   2.1170000000000000e-01   1.2390000000000000e-01
  -1.8514999999999999e+00  -2.1103999999999998e+00   1.6298999999999999e+00   1.4319999999999999e-01  -2.7600000000000002e-01   4.2099999999999999e-01   2.2416999999999998e+00   3.1130000000000002e-01   4.3529999999999998e+00   3.3710000000000001e-01   2.5019999999999998e-01   6.1899999999999997e-02
  -1.7634000000000001e+00  -2.1543999999999999e+00   1.8872000000000000e+00  -3.8199999999999998e-02  -2.3790000000000000e-01   4.1660000000000003e-01   2.0419000000000000e+00   5.1139999999999997e-01   4.6142000000000003e+00   3.0819999999999997e-01   2.4060000000000001e-01   1.1940000000000001e-01
  -1.8514999999999999e+00  -2.3961999999999999e+00   2.2303999999999999e+00   9.4999999999999998e-03  -3.0449999999999999e-01   4.1660000000000003e-01   2.1307000000000000e+00   4.2249999999999999e-01   4.4401000000000002e+00   2.7939999999999998e-01   2.5979999999999998e-01   3.9800000000000002e-02
  -1.8514999999999999e+00  -2.1543999999999999e+00   2.5735000000000001e+00   1.2410000000000000e-01  -2.2839999999999999e-01   3.9029999999999998e-01   1.9753000000000001e+00   2.2239999999999999e-01   4.5270999999999999e+00   3.1790000000000002e-01   2.5019999999999998e-01   7.9600000000000004e-02
  -1.7634000000000001e+00  -2.0225000000000000e+00   1.8872000000000000e+00   5.7299999999999997e-02  -1.4269999999999999e-01   3.7269999999999998e-01   2.1972999999999998e+00   4.6689999999999998e-01   4.0918000000000001e+00   2.3119999999999999e-01   2.5979999999999998e-01   7.0800000000000002e-02
  -1.9838000000000000e+00  -2.1103999999999998e+00   2.2303999999999999e+00   9.4999999999999998e-03  -2.3790000000000000e-01   3.8150000000000001e-01   2.0640999999999998e+00   3.1130000000000002e-01   3.9177000000000000e+00   2.6970000000000000e-01   2.0210000000000000e-01   6.6400000000000001e-02
  -1.7854000000000001e+00  -2.2202999999999999e+00   2.1446000000000001e+00  -1.2410000000000000e-01  -2.9499999999999998e-01   3.8150000000000001e-01   1.8866000000000001e+00   4.6689999999999998e-01   4.7882999999999996e+00   2.3119999999999999e-01   2.9830000000000001e-01   9.2899999999999996e-02
  -1.8075000000000001e+00  -2.1764000000000001e+00   3.0024000000000002e+00   4.7699999999999999e-02  -3.2350000000000001e-01   4.2540000000000000e-01   2.0419000000000000e+00   4.8920000000000002e-01   4.1788999999999996e+00   2.2159999999999999e-01   2.5019999999999998e-01   8.8499999999999995e-02
  -1.7854000000000001e+00  -2.1764000000000001e+00   2.0588000000000002e+00   8.5900000000000004e-02  -2.3790000000000000e-01   3.8150000000000001e-01   2.4192000000000000e+00   1.7790000000000000e-01   4.1788999999999996e+00   2.2159999999999999e-01   2.3089999999999999e-01   7.5200000000000003e-02
  -1.9617000000000000e+00  -2.1543999999999999e+00   2.2303999999999999e+00   8.5900000000000004e-02  -1.6180000000000000e-01   3.5520000000000002e-01   2.1528999999999998e+00   2.8910000000000002e-01   4.9623999999999997e+00   2.4079999999999999e-01   3.1750000000000000e-01   2.2100000000000002e-02
  -1.9177000000000000e+00  -2.2423000000000002e+00   2.8309000000000002e+00   7.6399999999999996e-02  -2.5690000000000002e-01   3.9029999999999998e-01   2.1307000000000000e+00   2.2239999999999999e-01   4.2659000000000002e+00   2.2159999999999999e-01   2.4060000000000001e-01   6.1899999999999997e-02
  -1.6972000000000000e+00  -2.1983999999999999e+00   2.4018999999999999e+00  -4.7699999999999999e-02  -3.2350000000000001e-01   4.6039999999999998e-01   2.0863000000000000e+00   4.4469999999999998e-01   4.4401000000000002e+00   2.6010000000000000e-01   2.0210000000000000e-01   7.9600000000000004e-02
  -1.7413000000000001e+00  -2.2863000000000002e+00   1.7157000000000000e+00   9.5500000000000002e-02  -2.5690000000000002e-01   4.0339999999999998e-01   2.0863000000000000e+00   2.4460000000000001e-01   4.0918000000000001e+00   2.5050000000000000e-01   2.4060000000000001e-01   9.2899999999999996e-02
  -1.6972000000000000e+00  -2.1103999999999998e+00   1.5441000000000000e+00  -3.8199999999999998e-02  -2.4740000000000001e-01   3.8150000000000001e-01   1.9753000000000001e+00   4.8920000000000002e-01   4.7882999999999996e+00   1.9270000000000001e-01   3.0790000000000001e-01   7.5200000000000003e-02
  -1.8514999999999999e+00  -2.0225000000000000e+00   1.8015000000000001e+00   6.6799999999999998e-02  -2.8549999999999998e-01   3.8590000000000002e-01   2.1751000000000000e+00   5.1139999999999997e-01   4.2659000000000002e+00   2.3119999999999999e-01   2.9830000000000001e-01   6.1899999999999997e-02
  -1.8735999999999999e+00  -2.0225000000000000e+00   2.8309000000000002e+00   6.6799999999999998e-02  -1.8079999999999999e-01   3.7269999999999998e-01   2.1307000000000000e+00   4.2249999999999999e-01   4.6142000000000003e+00   2.3119999999999999e-01   2.0210000000000000e-01   5.3100000000000001e-02
  -1.8294999999999999e+00  -2.2202999999999999e+00   2.4876999999999998e+00   4.7699999999999999e-02  -3.1400000000000000e-01   4.2099999999999999e-01   2.0196999999999998e+00   4.4469999999999998e-01   4.1788999999999996e+00   1.3489999999999999e-01   2.3089999999999999e-01   8.4000000000000005e-02
  -1.6752000000000000e+00  -2.2863000000000002e+00   1.6298999999999999e+00   1.3370000000000001e-01  -2.1890000000000001e-01   3.7709999999999999e-01   2.1751000000000000e+00   5.5589999999999995e-01   4.2659000000000002e+00   3.1790000000000002e-01   3.2710000000000000e-01   4.8700000000000000e-02
  -1.6311000000000000e+00  -2.2423000000000002e+00   1.9730000000000001e+00   3.8199999999999998e-02  -2.0930000000000001e-01   3.6399999999999999e-01   1.9532000000000000e+00   2.8910000000000002e-01   4.0048000000000004e+00   2.5050000000000000e-01   3.2710000000000000e-01   2.2100000000000002e-02
  -1.7193000000000001e+00  -2.0665000000000000e+00   1.9730000000000001e+00   2.1959999999999999e-01  -2.2839999999999999e-01   4.3409999999999999e-01   2.3304999999999998e+00   4.0020000000000000e-01   4.5270999999999999e+00   2.6970000000000000e-01   2.7900000000000003e-01   4.8700000000000000e-02
  -1.7193000000000001e+00  -2.4622000000000002e+00   1.9730000000000001e+00  -3.8199999999999998e-02  -3.1400000000000000e-01   3.9910000000000001e-01   2.0196999999999998e+00   4.0020000000000000e-01   4.4401000000000002e+00   2.1190000000000001e-01   2.0210000000000000e-01   6.1899999999999997e-02
  -1.8514999999999999e+00  -2.3302999999999998e+00   1.8015000000000001e+00  -9.4999999999999998e-03  -2.4740000000000001e-01   4.2980000000000002e-01   2.1084999999999998e+00   2.6679999999999998e-01   4.5270999999999999e+00   2.1190000000000001e-01   2.4060000000000001e-01   1.0620000000000000e-01
  -1.7193000000000001e+00  -2.1324000000000001e+00   1.9730000000000001e+00   3.8199999999999998e-02  -1.9030000000000000e-01   3.8150000000000001e-01   2.2416999999999998e+00   4.4469999999999998e-01   4.0048000000000004e+00   2.4079999999999999e-01   3.3679999999999999e-01   9.2899999999999996e-02
  -1.8075000000000001e+00  -2.1983999999999999e+00   2.3161999999999998e+00   5.7299999999999997e-02  -2.1890000000000001e-01   3.5080000000000000e-01   2.1084999999999998e+00   2.8910000000000002e-01   4.1788999999999996e+00   2.9859999999999998e-01   2.4060000000000001e-01   8.4000000000000005e-02
  -1.7854000000000001e+00  -2.1983999999999999e+00   2.1446000000000001e+00   5.7299999999999997e-02  -2.6640000000000003e-01   3.9470000000000000e-01   2.3083000000000000e+00   4.0020000000000000e-01   4.4401000000000002e+00   2.4079999999999999e-01   2.7900000000000003e-01   7.9600000000000004e-02
  -1.8735999999999999e+00  -2.1764000000000001e+00   1.6298999999999999e+00   9.5500000000000002e-02  -1.8079999999999999e-01   3.7269999999999998e-01   2.2195000000000000e+00   4.0020000000000000e-01   4.4401000000000002e+00   2.5050000000000000e-01   3.3679999999999999e-01   3.5400000000000001e-02
  -1.7413000000000001e+00  -2.1983999999999999e+00   2.7450999999999999e+00   1.2410000000000000e-01  -2.2839999999999999e-01   4.4729999999999998e-01   2.0640999999999998e+00   4.4469999999999998e-01   4.4401000000000002e+00   2.1190000000000001e-01   2.7900000000000003e-01   6.1899999999999997e-02
  -1.6752000000000000e+00  -2.0665000000000000e+00   2.0588000000000002e+00   6.6799999999999998e-02  -2.3790000000000000e-01   3.6399999999999999e-01   2.1528999999999998e+00   4.4469999999999998e-01   4.0048000000000004e+00   2.2159999999999999e-01   2.0210000000000000e-01   5.3100000000000001e-02
  -1.8514999999999999e+00  -2.1103999999999998e+00   1.2867999999999999e+00   8.5900000000000004e-02  -2.8549999999999998e-01   3.8150000000000001e-01   2.0419000000000000e+00   3.7800000000000000e-01   3.9177000000000000e+00   2.3119999999999999e-01   1.9239999999999999e-01   7.9600000000000004e-02
  -1.7854000000000001e+00  -2.3521999999999998e+00   2.5735000000000001e+00   1.3370000000000001e-01  -2.3790000000000000e-01   3.8590000000000002e-01   2.0419000000000000e+00   4.2249999999999999e-01   4.7882999999999996e+00   2.1190000000000001e-01   2.4060000000000001e-01   8.4000000000000005e-02
  -1.6752000000000000e+00  -2.1764000000000001e+00   1.9730000000000001e+00  -1.9099999999999999e-02  -2.3790000000000000e-01   3.7709999999999999e-01   2.1528999999999998e+00   3.3350000000000002e-01   5.0495000000000001e+00   2.6010000000000000e-01   2.7900000000000003e-01   5.7500000000000002e-02
  -1.7193000000000001e+00  -2.1103999999999998e+00   2.4876999999999998e+00   5.7299999999999997e-02  -2.7600000000000002e-01   3.5959999999999998e-01   1.9753000000000001e+00   2.4460000000000001e-01   4.0048000000000004e+00   2.2159999999999999e-01   1.8279999999999999e-01   8.4000000000000005e-02
  -1.7634000000000001e+00  -2.0884000000000000e+00   1.9730000000000001e+00   2.8600000000000000e-02  -1.6180000000000000e-01   3.3329999999999999e-01   2.0863000000000000e+00   4.0020000000000000e-01   4.6142000000000003e+00   2.2159999999999999e-01   2.3089999999999999e-01   3.9800000000000002e-02
  -1.7413000000000001e+00  -2.1324000000000001e+00   2.6593000000000000e+00   0.0000000000000000e+00  -2.6640000000000003e-01   4.0339999999999998e-01   2.2195000000000000e+00   3.3350000000000002e-01   4.6142000000000003e+00   2.7939999999999998e-01   2.1170000000000000e-01   4.8700000000000000e-02
  -1.8075000000000001e+00  -2.1103999999999998e+00   2.3161999999999998e+00   1.2410000000000000e-01  -2.4740000000000001e-01   3.4639999999999999e-01   2.4192000000000000e+00   4.6689999999999998e-01   3.7435999999999998e+00   2.2159999999999999e-01   2.3089999999999999e-01   3.5400000000000001e-02
  -1.6311000000000000e+00  -2.1764000000000001e+00   2.7450999999999999e+00   3.8199999999999998e-02  -2.0930000000000001e-01   3.6840000000000001e-01   2.1528999999999998e+00   3.7800000000000000e-01   4.6142000000000003e+00   2.7939999999999998e-01   2.9830000000000001e-01   7.0800000000000002e-02
  -1.8294999999999999e+00  -2.2863000000000002e+00   2.2303999999999999e+00   6.6799999999999998e-02  -3.5210000000000002e-01   3.8150000000000001e-01   2.2416999999999998e+00   4.0020000000000000e-01   4.5270999999999999e+00   2.0230000000000001e-01   3.1750000000000000e-01   7.0800000000000002e-02
  -2.1160000000000001e+00  -2.2863000000000002e+00   1.2867999999999999e+00   8.5900000000000004e-02  -2.7600000000000002e-01   3.4200000000000003e-01   2.2416999999999998e+00   2.4460000000000001e-01   3.3083000000000000e+00   1.5409999999999999e-01   1.8279999999999999e-01   7.5200000000000003e-02
  -1.6091000000000000e+00  -2.2202999999999999e+00   2.4018999999999999e+00   8.5900000000000004e-02  -2.1890000000000001e-01   3.9910000000000001e-01   2.1528999999999998e+00   2.0010000000000000e-01   4.0048000000000004e+00   2.2159999999999999e-01   2.5979999999999998e-01   7.0800000000000002e-02
  -1.7854000000000001e+00  -2.2202999999999999e+00   1.6298999999999999e+00   1.1459999999999999e-01  -2.0930000000000001e-01   4.1220000000000001e-01   1.9532000000000000e+00   5.1139999999999997e-01   4.0048000000000004e+00   2.0230000000000001e-01   2.9830000000000001e-01   6.1899999999999997e-02
  -1.8294999999999999e+00  -2.1543999999999999e+00   2.4876999999999998e+00   9.4999999999999998e-03  -2.4740000000000001e-01   3.7269999999999998e-01   2.2416999999999998e+00   2.2239999999999999e-01   4.0048000000000004e+00   2.1190000000000001e-01   2.3089999999999999e-01   6.1899999999999997e-02
  -1.8514999999999999e+00  -2.4182000000000001e+00   1.3725000000000001e+00  -7.6399999999999996e-02  -2.4740000000000001e-01   3.6840000000000001e-01   2.0196999999999998e+00   3.1130000000000002e-01   5.3106999999999998e+00   2.6970000000000000e-01   2.4060000000000001e-01   9.2899999999999996e-02
  -1.8075000000000001e+00  -2.2643000000000000e+00   1.4582999999999999e+00   9.4999999999999998e-03  -1.8079999999999999e-01   3.8590000000000002e-01   1.9532000000000000e+00   4.8920000000000002e-01   4.4401000000000002e+00   2.7939999999999998e-01   2.5979999999999998e-01   1.1060000000000000e-01
  -1.6752000000000000e+00  -2.1764000000000001e+00   2.0588000000000002e+00   1.0500000000000000e-01  -2.1890000000000001e-01   3.5080000000000000e-01   2.1084999999999998e+00   4.0020000000000000e-01   4.7882999999999996e+00   2.6010000000000000e-01   2.5979999999999998e-01   7.9600000000000004e-02
  -1.7634000000000001e+00  -2.3083000000000000e+00   2.2303999999999999e+00   7.6399999999999996e-02  -2.4740000000000001e-01   3.9029999999999998e-01   2.2416999999999998e+00   3.7800000000000000e-01   4.7882999999999996e+00   2.4079999999999999e-01   2.0210000000000000e-01   2.6499999999999999e-02
  -1.7413000000000001e+00  -2.3302999999999998e+00   2.7450999999999999e+00  -9.4999999999999998e-03  -2.1890000000000001e-01   4.2980000000000002e-01   1.9975000000000001e+00   4.0020000000000000e-01   3.7435999999999998e+00   2.4079999999999999e-01   2.7900000000000003e-01   4.4200000000000003e-02
  -1.6532000000000000e+00  -2.3742000000000001e+00   2.4876999999999998e+00  -2.8600000000000000e-02  -2.5690000000000002e-01   3.9029999999999998e-01   2.2195000000000000e+00   3.5580000000000001e-01   4.7882999999999996e+00   2.8899999999999998e-01   1.7319999999999999e-01   8.8499999999999995e-02
  -1.8294999999999999e+00  -2.1324000000000001e+00   2.1446000000000001e+00   1.9099999999999999e-02  -2.2839999999999999e-01   4.1220000000000001e-01   1.9975000000000001e+00   3.1130000000000002e-01   4.6142000000000003e+00   2.6970000000000000e-01   2.2130000000000000e-01   3.1000000000000000e-02
  -1.8514999999999999e+00  -2.3083000000000000e+00   2.5735000000000001e+00  -7.6399999999999996e-02  -2.2839999999999999e-01   4.1220000000000001e-01   2.0196999999999998e+00   2.6679999999999998e-01   4.3529999999999998e+00   2.8899999999999998e-01   2.7900000000000003e-01   1.0620000000000000e-01
  -1.5870000000000000e+00  -2.2202999999999999e+00   2.5735000000000001e+00   8.5900000000000004e-02  -1.4269999999999999e-01   3.8590000000000002e-01   2.2195000000000000e+00   3.1130000000000002e-01   3.4824000000000002e+00   2.1190000000000001e-01   2.5979999999999998e-01   6.6400000000000001e-02
  -1.7193000000000001e+00  -2.1983999999999999e+00   1.8872000000000000e+00   1.9099999999999999e-02  -2.8549999999999998e-01   3.7709999999999999e-01   1.9753000000000001e+00   3.3350000000000002e-01   4.8754000000000000e+00   3.0819999999999997e-01   2.5019999999999998e-01   7.9600000000000004e-02
  -1.7854000000000001e+00  -2.3083000000000000e+00   2.3161999999999998e+00  -9.4999999999999998e-03  -2.4740000000000001e-01   4.2099999999999999e-01   2.1528999999999998e+00   4.4469999999999998e-01   3.8306000000000000e+00   3.3710000000000001e-01   2.3089999999999999e-01   6.6400000000000001e-02
  -1.7413000000000001e+00  -2.2863000000000002e+00   2.6593000000000000e+00   0.0000000000000000e+00  -2.6640000000000003e-01   3.9470000000000000e-01   2.1528999999999998e+00   3.3350000000000002e-01   4.7012999999999998e+00   2.9859999999999998e-01   2.7900000000000003e-01   9.2899999999999996e-02
  -1.7854000000000001e+00  -2.1543999999999999e+00   2.7450999999999999e+00   2.8600000000000000e-02  -2.1890000000000001e-01   4.1220000000000001e-01   2.1751000000000000e+00   3.3350000000000002e-01   4.2659000000000002e+00   1.5409999999999999e-01   2.8870000000000001e-01   8.8499999999999995e-02
  -1.8514999999999999e+00  -2.0665000000000000e+00   2.3161999999999998e+00   7.6399999999999996e-02  -2.1890000000000001e-01   3.7709999999999999e-01   2.0196999999999998e+00   4.2249999999999999e-01   4.1788999999999996e+00   2.6010000000000000e-01   3.0790000000000001e-01   7.5200000000000003e-02
  -1.8294999999999999e+00  -2.2202999999999999e+00   2.4018999999999999e+00   1.1459999999999999e-01  -2.2839999999999999e-01   3.8590000000000002e-01   1.9975000000000001e+00   4.6689999999999998e-01   4.1788999999999996e+00   2.8899999999999998e-01   3.0790000000000001e-01   9.2899999999999996e-02
  -1.7854000000000001e+00  -2.3083000000000000e+00   1.8872000000000000e+00   1.9099999999999999e-02  -2.2839999999999999e-01   3.3329999999999999e-01   2.0419000000000000e+00   4.0020000000000000e-01   4.2659000000000002e+00   2.0230000000000001e-01   2.5979999999999998e-01   9.7299999999999998e-02
  -1.6091000000000000e+00  -2.3302999999999998e+00   2.3161999999999998e+00   9.4999999999999998e-03  -2.4740000000000001e-01   4.4290000000000002e-01   2.1528999999999998e+00   4.2249999999999999e-01   3.9177000000000000e+00   2.6010000000000000e-01   2.7900000000000003e-01   9.2899999999999996e-02
  -1.8075000000000001e+00  -2.1324000000000001e+00   2.0588000000000002e+00   5.7299999999999997e-02  -1.9980000000000001e-01   4.1660000000000003e-01   2.1084999999999998e+00   3.5580000000000001e-01   4.7882999999999996e+00   2.8899999999999998e-01   2.4060000000000001e-01   8.4000000000000005e-02
  -1.6532000000000000e+00  -2.0445000000000002e+00   2.3161999999999998e+00   1.2410000000000000e-01  -2.2839999999999999e-01   3.6840000000000001e-01   2.0640999999999998e+00   3.7800000000000000e-01   4.4401000000000002e+00   2.7939999999999998e-01   3.3679999999999999e-01   3.9800000000000002e-02
  -1.5649999999999999e+00  -2.0884000000000000e+00   2.8309000000000002e+00   4.7699999999999999e-02  -2.6640000000000003e-01   3.9910000000000001e-01   2.0640999999999998e+00   3.7800000000000000e-01   4.0048000000000004e+00   2.6970000000000000e-01   2.7900000000000003e-01   3.1000000000000000e-02
  -1.6532000000000000e+00  -2.1983999999999999e+00   2.3161999999999998e+00   2.8600000000000000e-02  -2.8549999999999998e-01   4.5169999999999999e-01   2.0863000000000000e+00   1.7790000000000000e-01   4.6142000000000003e+00   2.6970000000000000e-01   1.9239999999999999e-01   7.0800000000000002e-02
  -1.6091000000000000e+00  -2.2643000000000000e+00   2.1446000000000001e+00   1.0500000000000000e-01  -1.9030000000000000e-01   3.5520000000000002e-01   2.2416999999999998e+00   6.0040000000000004e-01   4.2659000000000002e+00   2.6010000000000000e-01   2.5979999999999998e-01   4.4200000000000003e-02
  -1.7634000000000001e+00  -2.0665000000000000e+00   2.4018999999999999e+00   1.0500000000000000e-01  -2.6640000000000003e-01   3.9910000000000001e-01   2.0640999999999998e+00   4.0020000000000000e-01   3.9177000000000000e+00   1.5409999999999999e-01   2.2130000000000000e-01   7.5200000000000003e-02
  -1.7413000000000001e+00  -2.1324000000000001e+00   2.0588000000000002e+00   8.5900000000000004e-02  -2.4740000000000001e-01   3.9029999999999998e-01   2.0863000000000000e+00   4.2249999999999999e-01   3.3083000000000000e+00   2.3119999999999999e-01   2.8870000000000001e-01   4.8700000000000000e-02
  -1.5649999999999999e+00  -2.1103999999999998e+00   1.5441000000000000e+00   9.5500000000000002e-02  -2.5690000000000002e-01   4.1660000000000003e-01   2.2416999999999998e+00   4.2249999999999999e-01   4.7012999999999998e+00   3.6599999999999999e-01   2.7900000000000003e-01   7.5200000000000003e-02
  -1.6311000000000000e+00  -2.1543999999999999e+00   2.0588000000000002e+00   1.9099999999999999e-02  -2.9499999999999998e-01   4.0780000000000000e-01   2.0419000000000000e+00   4.4469999999999998e-01   4.6142000000000003e+00   2.8899999999999998e-01   1.7319999999999999e-01   7.5200000000000003e-02
  -1.8514999999999999e+00  -2.1764000000000001e+00   1.1152000000000000e+00   1.0500000000000000e-01  -3.4260000000000002e-01   3.8150000000000001e-01   1.9532000000000000e+00   3.5580000000000001e-01   4.0048000000000004e+00   2.5050000000000000e-01   2.5979999999999998e-01   9.2899999999999996e-02
  -1.8956000000000000e+00  -2.3302999999999998e+00   3.1739999999999999e+00  -1.9099999999999999e-02  -3.1400000000000000e-01   3.9910000000000001e-01   2.0640999999999998e+00   5.1139999999999997e-01   3.7435999999999998e+00   2.3119999999999999e-01   1.5400000000000000e-01   5.3100000000000001e-02
  -1.5208999999999999e+00  -2.1764000000000001e+00   2.3161999999999998e+00   9.5500000000000002e-02  -1.8079999999999999e-01   3.7709999999999999e-01   2.0196999999999998e+00   3.1130000000000002e-01   3.9177000000000000e+00   2.5050000000000000e-01   2.9830000000000001e-01   5.7500000000000002e-02
  -1.7634000000000001e+00  -2.1543999999999999e+00   2.4876999999999998e+00   7.6399999999999996e-02  -2.5690000000000002e-01   3.9470000000000000e-01   1.9532000000000000e+00   3.7800000000000000e-01   3.9177000000000000e+00   3.2750000000000001e-01   2.9830000000000001e-01   7.9600000000000004e-02
  -1.6752000000000000e+00  -2.2863000000000002e+00   2.1446000000000001e+00   7.6399999999999996e-02  -3.0449999999999999e-01   3.5520000000000002e-01   2.2195000000000000e+00   3.3350000000000002e-01   4.5270999999999999e+00   2.4079999999999999e-01   2.4060000000000001e-01   5.3100000000000001e-02
  -1.8294999999999999e+00  -2.2863000000000002e+00   2.7450999999999999e+00   7.6399999999999996e-02  -2.1890000000000001e-01   3.9470000000000000e-01   2.1751000000000000e+00   2.6679999999999998e-01   4.6142000000000003e+00   2.6010000000000000e-01   2.5019999999999998e-01   7.5200000000000003e-02
  -1.9177000000000000e+00  -2.3742000000000001e+00   2.5735000000000001e+00   7.6399999999999996e-02  -1.4269999999999999e-01   3.9470000000000000e-01   2.0640999999999998e+00   4.4469999999999998e-01   5.0495000000000001e+00   2.4079999999999999e-01   2.5019999999999998e-01   7.9600000000000004e-02
  -1.6532000000000000e+00  -2.1543999999999999e+00   2.1446000000000001e+00   2.8600000000000000e-02  -2.2839999999999999e-01   3.5080000000000000e-01   2.0863000000000000e+00   4.6689999999999998e-01   4.6142000000000003e+00   2.3119999999999999e-01   3.2710000000000000e-01   6.6400000000000001e-02
  -1.5870000000000000e+00  -2.0665000000000000e+00   1.8872000000000000e+00   1.0500000000000000e-01  -2.9499999999999998e-01   3.4200000000000003e-01   2.1751000000000000e+00   1.5559999999999999e-01   3.1341999999999999e+00   2.7939999999999998e-01   2.9830000000000001e-01   5.7500000000000002e-02
  -1.6532000000000000e+00  -2.1764000000000001e+00   1.3725000000000001e+00   3.8199999999999998e-02  -2.5690000000000002e-01   3.7709999999999999e-01   2.1751000000000000e+00   4.2249999999999999e-01   4.5270999999999999e+00   2.1190000000000001e-01   2.5019999999999998e-01   7.9600000000000004e-02
  -1.7634000000000001e+00  -2.2202999999999999e+00   1.8015000000000001e+00   4.7699999999999999e-02  -2.1890000000000001e-01   3.6840000000000001e-01   2.2195000000000000e+00   3.5580000000000001e-01   4.4401000000000002e+00   3.3710000000000001e-01   2.5019999999999998e-01   6.6400000000000001e-02
  -1.6752000000000000e+00  -2.2202999999999999e+00   1.7157000000000000e+00   1.2410000000000000e-01  -2.4740000000000001e-01   3.5959999999999998e-01   2.2195000000000000e+00   5.5589999999999995e-01   4.4401000000000002e+00   1.8300000000000000e-01   2.4060000000000001e-01   5.7500000000000002e-02
  -1.7413000000000001e+00  -2.1764000000000001e+00   1.2867999999999999e+00   1.8140000000000001e-01  -2.0930000000000001e-01   4.1220000000000001e-01   2.1972999999999998e+00   2.6679999999999998e-01   4.1788999999999996e+00   2.5050000000000000e-01   2.9830000000000001e-01   7.5200000000000003e-02
  -1.6752000000000000e+00  -2.1324000000000001e+00   1.4582999999999999e+00   4.7699999999999999e-02  -2.3790000000000000e-01   3.8590000000000002e-01   2.1972999999999998e+00   2.6679999999999998e-01   4.2659000000000002e+00   2.2159999999999999e-01   2.3089999999999999e-01   5.7500000000000002e-02
  -1.5428999999999999e+00  -2.0005000000000002e+00   3.0882000000000001e+00  -6.6799999999999998e-02  -2.8549999999999998e-01   4.1660000000000003e-01   2.2416999999999998e+00   2.4460000000000001e-01   4.2659000000000002e+00   2.0230000000000001e-01   2.0210000000000000e-01   7.5200000000000003e-02
  -1.8075000000000001e+00  -2.1764000000000001e+00   1.1152000000000000e+00   1.0500000000000000e-01  -3.0449999999999999e-01   3.8150000000000001e-01   2.1084999999999998e+00   3.7800000000000000e-01   3.6564999999999999e+00   1.5409999999999999e-01   2.5019999999999998e-01   5.3100000000000001e-02
  -1.6972000000000000e+00  -2.3521999999999998e+00   1.9730000000000001e+00   6.6799999999999998e-02  -2.8549999999999998e-01   3.0700000000000000e-01   1.9310000000000000e+00   5.5589999999999995e-01   3.7435999999999998e+00   2.5050000000000000e-01   2.0210000000000000e-01   8.8499999999999995e-02
  -1.6311000000000000e+00  -1.9784999999999999e+00   1.0294000000000001e+00   4.7699999999999999e-02  -2.1890000000000001e-01   3.6399999999999999e-01   2.0419000000000000e+00   4.0020000000000000e-01   3.3083000000000000e+00   3.0819999999999997e-01   2.5979999999999998e-01   5.7500000000000002e-02
  -1.7413000000000001e+00  -2.1103999999999998e+00   1.7157000000000000e+00   6.6799999999999998e-02  -2.5690000000000002e-01   3.9910000000000001e-01   2.3748999999999998e+00   4.8920000000000002e-01   4.5270999999999999e+00   2.7939999999999998e-01   2.7900000000000003e-01   8.4000000000000005e-02
  -1.7634000000000001e+00  -2.3083000000000000e+00   2.4876999999999998e+00  -9.4999999999999998e-03  -2.1890000000000001e-01   3.7709999999999999e-01   2.1084999999999998e+00   3.3350000000000002e-01   4.3529999999999998e+00   2.5050000000000000e-01   2.5019999999999998e-01   1.1500000000000000e-01
  -1.7634000000000001e+00  -2.2863000000000002e+00   2.3161999999999998e+00   5.7299999999999997e-02  -2.6640000000000003e-01   3.7709999999999999e-01   2.0863000000000000e+00   4.2249999999999999e-01   4.7012999999999998e+00   3.7569999999999998e-01   2.3089999999999999e-01   6.6400000000000001e-02
  -1.6311000000000000e+00  -2.3083000000000000e+00   2.4018999999999999e+00   8.5900000000000004e-02  -2.9499999999999998e-01   4.0339999999999998e-01   2.0640999999999998e+00   5.1139999999999997e-01   4.0048000000000004e+00   2.0230000000000001e-01   2.6939999999999997e-01   7.9600000000000004e-02
  -1.6532000000000000e+00  -2.0225000000000000e+00   2.2303999999999999e+00   1.4319999999999999e-01  -2.3790000000000000e-01   3.9910000000000001e-01   2.1528999999999998e+00   5.1139999999999997e-01   4.2659000000000002e+00   2.9859999999999998e-01   3.2710000000000000e-01   5.3100000000000001e-02
  -1.6311000000000000e+00  -2.2643000000000000e+00   2.4018999999999999e+00  -6.6799999999999998e-02  -2.4740000000000001e-01   3.7269999999999998e-01   2.1084999999999998e+00   3.5580000000000001e-01   4.5270999999999999e+00   2.3119999999999999e-01   2.9830000000000001e-01   2.6499999999999999e-02
  -1.7634000000000001e+00  -2.1983999999999999e+00   1.9730000000000001e+00  -1.1459999999999999e-01  -2.1890000000000001e-01   3.4200000000000003e-01   2.0640999999999998e+00   5.1139999999999997e-01   5.0495000000000001e+00   2.3119999999999999e-01   2.1170000000000000e-01   6.6400000000000001e-02
  -1.9177000000000000e+00  -2.1983999999999999e+00   2.1446000000000001e+00  -2.8600000000000000e-02  -2.2839999999999999e-01   4.0780000000000000e-01   1.9753000000000001e+00   3.3350000000000002e-01   3.5695000000000001e+00   2.5050000000000000e-01   2.9830000000000001e-01   3.5400000000000001e-02
  -1.5870000000000000e+00  -2.2643000000000000e+00   2.4018999999999999e+00  -9.4999999999999998e-03  -2.0930000000000001e-01   3.6399999999999999e-01   2.1084999999999998e+00   2.8910000000000002e-01   3.4824000000000002e+00   2.2159999999999999e-01   2.5019999999999998e-01   7.9600000000000004e-02
  -1.5870000000000000e+00  -2.1324000000000001e+00   1.8015000000000001e+00   1.5279999999999999e-01  -2.7600000000000002e-01   3.7269999999999998e-01   2.0640999999999998e+00   4.4469999999999998e-01   4.1788999999999996e+00   2.2159999999999999e-01   2.4060000000000001e-01   7.0800000000000002e-02
  -1.7193000000000001e+00  -2.2863000000000002e+00   2.1446000000000001e+00   7.6399999999999996e-02  -2.3790000000000000e-01   3.4200000000000003e-01   2.1528999999999998e+00   5.1139999999999997e-01   4.2659000000000002e+00   2.2159999999999999e-01   2.3089999999999999e-01   9.7299999999999998e-02
  -1.7634000000000001e+00  -2.0445000000000002e+00   2.5735000000000001e+00   4.7699999999999999e-02  -2.9499999999999998e-01   3.8150000000000001e-01   1.8200000000000001e+00   3.7800000000000000e-01   4.0048000000000004e+00   2.2159999999999999e-01   1.5400000000000000e-01   6.1899999999999997e-02
  -1.6752000000000000e+00  -2.3961999999999999e+00   1.8015000000000001e+00   1.2410000000000000e-01  -2.8549999999999998e-01   3.7709999999999999e-01   2.0640999999999998e+00   4.0020000000000000e-01   4.3529999999999998e+00   1.7340000000000000e-01   2.5979999999999998e-01   6.6400000000000001e-02
  -1.4988999999999999e+00  -2.1103999999999998e+00   2.0588000000000002e+00   9.5500000000000002e-02  -2.7600000000000002e-01   3.9910000000000001e-01   1.8644000000000001e+00   2.8910000000000002e-01   4.5270999999999999e+00   3.5639999999999999e-01   2.6939999999999997e-01   1.1500000000000000e-01
  -1.7854000000000001e+00  -2.0225000000000000e+00   1.9730000000000001e+00   1.9089999999999999e-01  -2.6640000000000003e-01   3.6399999999999999e-01   2.2195000000000000e+00   5.1139999999999997e-01   4.0048000000000004e+00   2.5050000000000000e-01   2.2130000000000000e-01   5.7500000000000002e-02
  -1.7193000000000001e+00  -2.1764000000000001e+00   2.0588000000000002e+00   2.8600000000000000e-02  -2.7600000000000002e-01   3.9910000000000001e-01   2.1751000000000000e+00   5.1139999999999997e-01   3.7435999999999998e+00   2.6010000000000000e-01   2.7900000000000003e-01   4.8700000000000000e-02
  -1.7193000000000001e+00  -2.0884000000000000e+00   2.1446000000000001e+00  -6.6799999999999998e-02  -2.7600000000000002e-01   4.1220000000000001e-01   1.9532000000000000e+00   3.5580000000000001e-01   3.3953000000000002e+00   1.4449999999999999e-01   2.3089999999999999e-01   5.7500000000000002e-02
  -1.6972000000000000e+00  -1.9784999999999999e+00   1.6298999999999999e+00   3.8199999999999998e-02  -3.2350000000000001e-01   3.8590000000000002e-01   2.0863000000000000e+00   4.4469999999999998e-01   4.6142000000000003e+00   2.3119999999999999e-01   1.9239999999999999e-01   7.9600000000000004e-02
  -1.7854000000000001e+00  -2.1983999999999999e+00   2.0588000000000002e+00   6.6799999999999998e-02  -2.2839999999999999e-01   3.8590000000000002e-01   1.9975000000000001e+00   2.4460000000000001e-01   3.9177000000000000e+00   3.0819999999999997e-01   2.3089999999999999e-01   4.8700000000000000e-02
  -1.8294999999999999e+00  -1.9564999999999999e+00   1.0294000000000001e+00   9.5500000000000002e-02  -2.3790000000000000e-01   3.5959999999999998e-01   2.2416999999999998e+00   2.8910000000000002e-01   4.3529999999999998e+00   2.3119999999999999e-01   2.5019999999999998e-01   7.9600000000000004e-02
  -1.6311000000000000e+00  -1.9346000000000001e+00   2.3161999999999998e+00   9.4999999999999998e-03  -3.4260000000000002e-01   4.2099999999999999e-01   2.1751000000000000e+00   4.2249999999999999e-01   3.7435999999999998e+00   2.0230000000000001e-01   2.5979999999999998e-01   6.1899999999999997e-02
  -1.7193000000000001e+00  -2.1543999999999999e+00   2.0588000000000002e+00   5.7299999999999997e-02  -3.1400000000000000e-01   4.3850000000000000e-01   2.1751000000000000e+00   3.7800000000000000e-01   4.0918000000000001e+00   1.9270000000000001e-01   2.2130000000000000e-01   9.2899999999999996e-02
  -1.6091000000000000e+00  -2.4182000000000001e+00   2.2303999999999999e+00   4.7699999999999999e-02  -2.8549999999999998e-01   3.7709999999999999e-01   2.1307000000000000e+00   3.3350000000000002e-01   4.7012999999999998e+00   2.6970000000000000e-01   2.4060000000000001e-01   7.5200000000000003e-02
  -1.5428999999999999e+00  -2.1103999999999998e+00   2.3161999999999998e+00   3.8199999999999998e-02  -2.0930000000000001e-01   3.7709999999999999e-01   2.1972999999999998e+00   3.3350000000000002e-01   4.6142000000000003e+00   2.6010000000000000e-01   2.2130000000000000e-01   3.1000000000000000e-02
  -1.7413000000000001e+00  -2.1983999999999999e+00   1.7157000000000000e+00   1.6230000000000000e-01  -2.3790000000000000e-01   3.9910000000000001e-01   2.1528999999999998e+00   3.7800000000000000e-01   3.6564999999999999e+00   2.6010000000000000e-01   3.7530000000000002e-01   1.7700000000000000e-02
  -1.6752000000000000e+00  -2.3302999999999998e+00   1.8872000000000000e+00   1.1459999999999999e-01  -1.9030000000000000e-01   3.8590000000000002e-01   1.9532000000000000e+00   4.4469999999999998e-01   3.6564999999999999e+00   2.1190000000000001e-01   2.6939999999999997e-01   9.7299999999999998e-02
  -1.6972000000000000e+00  -2.2423000000000002e+00   2.7450999999999999e+00   1.9099999999999999e-02  -2.4740000000000001e-01   3.7269999999999998e-01   2.0863000000000000e+00   5.1139999999999997e-01   3.3953000000000002e+00   2.1190000000000001e-01   1.8279999999999999e-01   6.6400000000000001e-02
  -1.5649999999999999e+00  -2.2423000000000002e+00   1.4582999999999999e+00  -1.9099999999999999e-02  -2.5690000000000002e-01   3.8150000000000001e-01   2.2195000000000000e+00   2.4460000000000001e-01   3.8306000000000000e+00   2.4079999999999999e-01   2.5019999999999998e-01   3.9800000000000002e-02
  -1.8956000000000000e+00  -2.4401999999999999e+00   1.5441000000000000e+00   6.6799999999999998e-02  -2.5690000000000002e-01   3.8150000000000001e-01   2.1084999999999998e+00   2.0010000000000000e-01   4.2659000000000002e+00   2.5050000000000000e-01   3.4639999999999999e-01   6.1899999999999997e-02
  -1.8514999999999999e+00  -1.9784999999999999e+00   1.9730000000000001e+00   1.2410000000000000e-01  -2.7600000000000002e-01   3.8150000000000001e-01   2.1528999999999998e+00   5.5589999999999995e-01   4.1788999999999996e+00   3.4680000000000000e-01   2.5979999999999998e-01   8.8000000000000005e-03
  -1.6752000000000000e+00  -2.1983999999999999e+00   2.4876999999999998e+00   1.9099999999999999e-02  -2.4740000000000001e-01   3.3329999999999999e-01   2.1751000000000000e+00   6.2260000000000004e-01   3.7435999999999998e+00   2.6010000000000000e-01   2.7900000000000003e-01   3.5400000000000001e-02
  -1.8075000000000001e+00  -2.0445000000000002e+00   2.1446000000000001e+00   7.6399999999999996e-02  -1.9030000000000000e-01   4.1660000000000003e-01   1.9532000000000000e+00   4.4469999999999998e-01   4.3529999999999998e+00   1.9270000000000001e-01   1.9239999999999999e-01   1.0170000000000000e-01
  -1.7193000000000001e+00  -2.2423000000000002e+00   2.1446000000000001e+00   9.5500000000000002e-02  -2.2839999999999999e-01   3.4200000000000003e-01   2.0640999999999998e+00   4.4469999999999998e-01   4.7882999999999996e+00   3.2750000000000001e-01   2.9830000000000001e-01   6.1899999999999997e-02
  -1.8294999999999999e+00  -2.0884000000000000e+00   1.8015000000000001e+00   5.7299999999999997e-02  -1.9980000000000001e-01   3.9029999999999998e-01   1.9975000000000001e+00   4.6689999999999998e-01   4.7012999999999998e+00   2.4079999999999999e-01   2.3089999999999999e-01   7.0800000000000002e-02
  -1.8294999999999999e+00  -2.0005000000000002e+00   3.0882000000000001e+00   5.7299999999999997e-02  -2.3790000000000000e-01   3.9910000000000001e-01   2.3083000000000000e+00   4.4469999999999998e-01   4.0918000000000001e+00   2.3119999999999999e-01   3.0790000000000001e-01   5.7500000000000002e-02
  -1.7413000000000001e+00  -1.9346000000000001e+00   2.6593000000000000e+00   1.9099999999999999e-02  -2.6640000000000003e-01   3.4639999999999999e-01   1.9310000000000000e+00   4.0020000000000000e-01   3.4824000000000002e+00   3.0819999999999997e-01   2.5019999999999998e-01   7.5200000000000003e-02
  -1.7854000000000001e+00  -2.1324000000000001e+00   1.5441000000000000e+00   9.5500000000000002e-02  -3.0449999999999999e-01   3.7709999999999999e-01   2.0640999999999998e+00   3.3350000000000002e-01   4.7012999999999998e+00   2.9859999999999998e-01   2.3089999999999999e-01   1.1940000000000001e-01
  -1.5870000000000000e+00  -2.2643000000000000e+00   2.2303999999999999e+00   1.4319999999999999e-01  -2.5690000000000002e-01   3.7269999999999998e-01   2.1972999999999998e+00   4.4469999999999998e-01   3.9177000000000000e+00   2.9859999999999998e-01   3.2710000000000000e-01   6.6400000000000001e-02
  -1.5208999999999999e+00  -2.1103999999999998e+00   2.2303999999999999e+00   3.8199999999999998e-02  -3.2350000000000001e-01   4.0339999999999998e-01   2.0196999999999998e+00   3.3350000000000002e-01   4.7882999999999996e+00   1.9270000000000001e-01   3.4639999999999999e-01   5.3100000000000001e-02
  -1.7854000000000001e+00  -1.9784999999999999e+00   1.7157000000000000e+00   5.7299999999999997e-02  -2.1890000000000001e-01   3.7709999999999999e-01   2.1528999999999998e+00   4.2249999999999999e-01   4.3529999999999998e+00   2.9859999999999998e-01   3.3679999999999999e-01   7.0800000000000002e-02
  -1.7634000000000001e+00  -2.1764000000000001e+00   2.0588000000000002e+00   9.5500000000000002e-02  -9.5200000000000007e-02   3.2010000000000000e-01   2.1751000000000000e+00   2.2239999999999999e-01   4.1788999999999996e+00   3.2750000000000001e-01   1.7319999999999999e-01   7.0800000000000002e-02
  -1.9838000000000000e+00  -2.2863000000000002e+00   1.7157000000000000e+00   1.9099999999999999e-02  -2.2839999999999999e-01   3.8150000000000001e-01   2.1084999999999998e+00   4.0020000000000000e-01   4.0918000000000001e+00   1.6380000000000000e-01   2.2130000000000000e-01   6.6400000000000001e-02
  -1.7193000000000001e+00  -2.0445000000000002e+00   2.0588000000000002e+00   7.6399999999999996e-02  -2.8549999999999998e-01   3.7269999999999998e-01   1.8644000000000001e+00   4.2249999999999999e-01   4.0918000000000001e+00   2.4079999999999999e-01   2.7900000000000003e-01   3.5400000000000001e-02
  -1.6311000000000000e+00  -2.1103999999999998e+00   2.2303999999999999e+00   1.9099999999999999e-02  -1.4269999999999999e-01   3.2010000000000000e-01   2.0196999999999998e+00   4.6689999999999998e-01   4.0918000000000001e+00   3.0819999999999997e-01   2.3089999999999999e-01   8.4000000000000005e-02
  -1.6311000000000000e+00  -2.0225000000000000e+00   2.0588000000000002e+00   1.9099999999999999e-02  -1.5229999999999999e-01   3.7269999999999998e-01   2.2195000000000000e+00   3.7800000000000000e-01   4.4401000000000002e+00   2.5050000000000000e-01   2.1170000000000000e-01   5.3100000000000001e-02
  -1.6752000000000000e+00  -2.2202999999999999e+00   2.4876999999999998e+00   8.5900000000000004e-02  -2.2839999999999999e-01   3.6399999999999999e-01   2.1084999999999998e+00   2.4460000000000001e-01   4.0048000000000004e+00   1.9270000000000001e-01   3.0790000000000001e-01   6.1899999999999997e-02
  -1.5870000000000000e+00  -2.1983999999999999e+00   2.5735000000000001e+00  -1.9099999999999999e-02  -3.0449999999999999e-01   4.1220000000000001e-01   1.9310000000000000e+00   4.2249999999999999e-01   3.9177000000000000e+00   2.2159999999999999e-01   2.3089999999999999e-01   8.4000000000000005e-02
  -1.6532000000000000e+00  -1.9126000000000001e+00   1.8015000000000001e+00   1.3370000000000001e-01  -2.7600000000000002e-01   3.9910000000000001e-01   2.0419000000000000e+00   3.1130000000000002e-01   4.1788999999999996e+00   3.2750000000000001e-01   2.9830000000000001e-01   8.8499999999999995e-02
  -1.7413000000000001e+00  -2.1103999999999998e+00   1.9730000000000001e+00   5.7299999999999997e-02  -1.9030000000000000e-01   3.2010000000000000e-01   1.8866000000000001e+00   4.6689999999999998e-01   4.3529999999999998e+00   2.5050000000000000e-01   2.1170000000000000e-01   4.8700000000000000e-02
  -1.9177000000000000e+00  -2.0225000000000000e+00   2.1446000000000001e+00   7.6399999999999996e-02  -2.0930000000000001e-01   3.2890000000000003e-01   2.1084999999999998e+00   3.3350000000000002e-01   4.6142000000000003e+00   2.6970000000000000e-01   2.6939999999999997e-01   7.0800000000000002e-02
  -1.7634000000000001e+00  -2.2423000000000002e+00   1.6298999999999999e+00   7.6399999999999996e-02  -2.1890000000000001e-01   3.9470000000000000e-01   2.2416999999999998e+00   4.6689999999999998e-01   4.1788999999999996e+00   1.9270000000000001e-01   2.9830000000000001e-01   5.3100000000000001e-02
