# Supplementary material for: Footwear and Foam Surface Alter Gait Initiation of Typical Subjects
Source: PLoS One. 2015 Aug 13;10(8):e0135821. doi: 10.1371/journal.pone.0135821 (PMC4536224; doi:10.1371/journal.pone.0135821)
Supplement: S1 Dataset — (ZIP) [file pone.0135821.s001.zip › 7_foam_av1_01.txt]

   7.8029000000000002e+00  -6.0895000000000001e+00   2.8969180000000000e+02  -4.1722000000000001e+00   2.9413399999999999e+01  -1.3589999999999999e-01  -1.2096200000000000e+01   7.1150000000000002e-01   2.5639229999999998e+02   1.3489999999999999e-01  -2.3978100000000001e+01   1.7649999999999999e+00
   7.5164000000000000e+00  -6.8369000000000000e+00   2.8308650000000000e+02  -4.5255000000000001e+00   2.8747299999999999e+01  -1.7500000000000002e-02  -9.3218999999999994e+00   2.9573000000000000e+00   2.5761110000000002e+02   4.2380000000000001e-01  -2.4430399999999999e+01   1.6544000000000001e+00
   6.8331000000000000e+00  -7.2545999999999999e+00   2.7399340000000001e+02  -4.6878000000000002e+00   2.8005099999999999e+01   9.6500000000000002e-02  -1.1874300000000000e+01   2.8910000000000002e-01   2.5943939999999998e+02  -1.3489999999999999e-01  -2.4363000000000000e+01   1.7383999999999999e+00
   6.2820000000000000e+00  -8.5736000000000008e+00   2.6378510000000000e+02  -5.1269999999999998e+00   2.6929800000000000e+01   1.1840000000000001e-01  -1.0365000000000000e+01   1.7343999999999999e+00   2.6152879999999999e+02  -3.8500000000000000e-02  -2.4978800000000000e+01   1.6853000000000000e+00
   5.6647999999999996e+00  -9.2990999999999993e+00   2.5306219999999999e+02  -5.2988000000000000e+00   2.5778400000000001e+01   2.1049999999999999e-01  -1.2961800000000000e+01   1.2007000000000001e+00   2.6866780000000000e+02  -5.3939999999999999e-01  -2.5209700000000002e+01   1.5659000000000001e+00
   5.0697000000000001e+00  -9.7166999999999994e+00   2.3890780000000001e+02  -5.4611000000000001e+00   2.4531800000000000e+01   3.2450000000000001e-01  -1.3694300000000000e+01   2.2239999999999999e-01   2.7336900000000003e+02  -1.0403000000000000e+00  -2.5979500000000002e+01   1.4021999999999999e+00
   4.4305000000000003e+00  -1.0112500000000001e+01   2.2552560000000000e+02  -5.6330000000000000e+00   2.3132999999999999e+01   3.5520000000000002e-01  -1.6734999999999999e+01  -8.2269999999999999e-01   2.8155270000000002e+02  -1.7821000000000000e+00  -2.6383600000000001e+01   1.2164999999999999e+00
   3.7692000000000001e+00  -9.8925999999999998e+00   2.1257220000000001e+02  -5.9099000000000004e+00   2.1981600000000000e+01   3.9029999999999998e-01  -1.8222000000000001e+01  -1.0672999999999999e+00   2.9182580000000002e+02  -2.6779000000000002e+00  -2.7480499999999999e+01   8.4489999999999998e-01
   3.5047000000000001e+00  -8.7714999999999996e+00   2.0244970000000001e+02  -6.2727000000000004e+00   2.0906300000000002e+01   4.4290000000000002e-01  -2.1884200000000000e+01  -3.4464999999999999e+00   3.0549419999999998e+02  -3.9880000000000000e+00  -2.8539000000000001e+01   4.6889999999999998e-01
   3.3283999999999998e+00  -7.4964000000000004e+00   1.9172680000000000e+02  -6.5686000000000000e+00   1.9916599999999999e+01   3.2450000000000001e-01  -2.4991499999999998e+01  -5.0030000000000001e+00   3.1942390000000000e+02  -5.5195999999999996e+00  -2.9905300000000000e+01  -7.9600000000000004e-02
   3.8794000000000000e+00  -6.0235000000000003e+00   1.8417779999999999e+02  -6.9028000000000000e+00   1.9060199999999998e+01   3.2890000000000003e-01  -2.8254200000000001e+01  -7.4934000000000003e+00   3.3222170000000000e+02  -7.3787000000000003e+00  -3.0819400000000002e+01  -5.8830000000000005e-01
   4.5627000000000004e+00  -5.0781999999999998e+00   1.7877340000000001e+02  -7.2656000000000001e+00   1.8489300000000000e+01   2.4120000000000000e-01  -3.1516800000000000e+01  -1.0072800000000001e+01   3.4153710000000001e+02  -9.0162999999999993e+00  -3.1733499999999999e+01  -1.1059000000000001e+00
   5.0697000000000001e+00  -4.3528000000000002e+00   1.7354060000000001e+02  -7.4184000000000001e+00   1.8004000000000001e+01   2.0610000000000001e-01  -3.4468699999999998e+01  -1.2074000000000000e+01   3.5259379999999999e+02  -1.0586399999999999e+01  -3.2637999999999998e+01  -1.5570999999999999e+00
   5.2019000000000002e+00  -3.0996999999999999e+00   1.6865090000000001e+02  -7.5902000000000003e+00   1.7385400000000001e+01   1.3589999999999999e-01  -3.7731400000000001e+01  -1.4453200000000001e+01   3.5955860000000001e+02  -1.2224000000000000e+01  -3.3311500000000002e+01  -2.0304000000000002e+00
   5.4443999999999999e+00  -2.4182000000000001e+00   1.6479069999999999e+02  -7.8575999999999997e+00   1.6947700000000001e+01   1.1400000000000000e-01  -3.9928699999999999e+01  -1.6632300000000001e+01   3.6661050000000000e+02  -1.4025300000000000e+01  -3.3946599999999997e+01  -2.5434999999999999e+00
   5.2680999999999996e+00  -2.5061000000000000e+00   1.6341810000000001e+02  -8.0676000000000005e+00   1.6728800000000000e+01   9.6500000000000002e-02  -4.2436700000000002e+01  -1.8655700000000000e+01   3.7235640000000001e+02  -1.5923000000000000e+01  -3.4600900000000003e+01  -2.9725999999999999e+00
   5.2900999999999998e+00  -2.3083000000000000e+00   1.6367550000000000e+02  -8.4017999999999997e+00   1.6900099999999998e+01   1.3159999999999999e-01  -4.3590899999999998e+01  -1.9989899999999999e+01   3.7914710000000002e+02  -1.7926600000000001e+01  -3.5283999999999999e+01  -3.4148999999999998e+00
   5.4664000000000001e+00  -3.0996999999999999e+00   1.6659209999999999e+02  -8.8314000000000004e+00   1.7166599999999999e+01   2.3240000000000000e-01  -4.5144500000000001e+01  -2.1168299999999999e+01   3.8637310000000002e+02  -1.9814599999999999e+01  -3.6063400000000001e+01  -3.6537999999999999e+00
   5.1578999999999997e+00  -4.3967000000000001e+00   1.6968029999999999e+02  -9.4806000000000008e+00   1.7499600000000001e+01   3.8150000000000001e-01  -4.5921300000000002e+01  -2.1479600000000001e+01   3.9124849999999998e+02  -2.1221000000000000e+01  -3.6717700000000001e+01  -3.9015000000000000e+00
   4.8712999999999997e+00  -5.3639999999999999e+00   1.7414109999999999e+02  -1.0034400000000000e+01   1.8042000000000002e+01   5.3500000000000003e-01  -4.6942300000000003e+01  -2.2124500000000001e+01   3.9455680000000001e+02  -2.2492599999999999e+01  -3.7015999999999998e+01  -4.0475000000000003e+00
   4.8712999999999997e+00  -6.8148999999999997e+00   1.7903080000000000e+02  -1.0588100000000001e+01   1.8479800000000001e+01   7.0160000000000000e-01  -4.7142099999999999e+01  -2.2457999999999998e+01   3.9420859999999999e+02  -2.3349900000000002e+01  -3.7208399999999997e+01  -4.2641999999999998e+00
   5.1357999999999997e+00  -8.2438000000000002e+00   1.8452090000000001e+02  -1.1141900000000000e+01   1.9107800000000001e+01   8.5070000000000001e-01  -4.7142099999999999e+01  -2.3858899999999998e+01   3.9307679999999999e+02  -2.4062700000000000e+01  -3.7054499999999997e+01  -4.3968999999999996e+00
   5.7750000000000004e+00  -9.2771000000000008e+00   1.9189830000000001e+02  -1.1647900000000000e+01   1.9792899999999999e+01   1.1182000000000001e+00  -4.6609400000000001e+01  -2.5593200000000000e+01   3.8942020000000002e+02  -2.4640699999999999e+01  -3.6881300000000003e+01  -4.6445999999999996e+00
   6.6566999999999998e+00  -1.0464200000000000e+01   1.9970470000000000e+02  -1.2182499999999999e+01   2.0620799999999999e+01   1.2892999999999999e+00  -4.6320799999999998e+01  -2.6905100000000001e+01   3.8889789999999999e+02  -2.5353500000000000e+01  -3.6842799999999997e+01  -4.7906000000000004e+00
   7.6707000000000001e+00  -1.1739200000000000e+01   2.0793989999999999e+02  -1.2889099999999999e+01   2.1306000000000001e+01   1.5085000000000000e+00  -4.6143300000000004e+01  -2.8194800000000001e+01   3.8837549999999999e+02  -2.5671399999999998e+01  -3.6871699999999997e+01  -4.9587000000000003e+00
   8.6404999999999994e+00  -1.2640599999999999e+01   2.1574619999999999e+02  -1.3442800000000000e+01   2.2086300000000001e+01   1.6971000000000001e+00  -4.5899099999999997e+01  -2.8528400000000001e+01   3.8506720000000001e+02  -2.5960400000000000e+01  -3.6611899999999999e+01  -5.0736999999999997e+00
   9.5001999999999995e+00  -1.3783700000000000e+01   2.2535400000000001e+02  -1.4015700000000001e+01   2.3009300000000000e+01   1.9470000000000001e+00  -4.6010100000000001e+01  -2.8417200000000001e+01   3.7923419999999999e+02  -2.5777300000000000e+01  -3.6073000000000000e+01  -5.0957999999999997e+00
   1.0470000000000001e+01  -1.5102700000000000e+01   2.3607700000000000e+02  -1.4703099999999999e+01   2.4094100000000001e+01   2.2145000000000001e+00  -4.5832599999999999e+01  -2.8439399999999999e+01   3.7253059999999999e+02  -2.5517299999999999e+01  -3.5399500000000003e+01  -5.1311999999999998e+00
   1.1329700000000001e+01  -1.6026000000000000e+01   2.4903030000000001e+02  -1.5323700000000001e+01   2.5512000000000000e+01   2.5171000000000001e+00  -4.5144500000000001e+01  -2.7772300000000001e+01   3.6365039999999999e+02  -2.5016400000000001e+01  -3.4504600000000003e+01  -5.0472000000000001e+00
   1.2519900000000000e+01  -1.7059300000000000e+01   2.6653019999999998e+02  -1.6182900000000000e+01   2.7082100000000001e+01   2.7364000000000002e+00  -4.4523099999999999e+01  -2.7483300000000000e+01   3.5389970000000000e+02  -2.4428799999999999e+01  -3.3532800000000002e+01  -5.0251000000000001e+00
   1.3489800000000001e+01  -1.9301600000000001e+01   2.8463060000000002e+02  -1.7309500000000000e+01   2.9032800000000002e+01   3.0960000000000001e+00  -4.3391100000000002e+01  -2.6282499999999999e+01   3.4319130000000001e+02  -2.3532900000000001e+01  -3.2609099999999998e+01  -4.8216000000000001e+00
   1.4878399999999999e+01  -2.1741800000000001e+01   3.0478980000000001e+02  -1.8426600000000001e+01   3.1116800000000001e+01   3.5783000000000000e+00  -4.1504500000000000e+01  -2.5059600000000000e+01   3.3152519999999998e+02  -2.2598500000000001e+01  -3.1473700000000001e+01  -4.6535000000000002e+00
   1.6112800000000000e+01  -2.5171199999999999e+01   3.2752249999999998e+02  -1.9705900000000000e+01   3.3276899999999998e+01   4.0255999999999998e+00  -3.9484800000000000e+01  -2.4147900000000000e+01   3.1864030000000002e+02  -2.1548600000000000e+01  -3.0299800000000001e+01  -4.5075000000000003e+00
   1.7986400000000000e+01  -2.8117000000000001e+01   3.5145620000000002e+02  -2.1080800000000000e+01   3.5598700000000001e+01   4.6395999999999997e+00  -3.7132100000000001e+01  -2.3458600000000001e+01   3.0418830000000003e+02  -2.0556400000000000e+01  -2.9010500000000000e+01  -4.3394000000000004e+00
   2.0300799999999999e+01  -3.1612400000000001e+01   3.7762020000000001e+02  -2.2742000000000001e+01   3.8358300000000000e+01   5.1614000000000004e+00  -3.3869500000000002e+01  -2.3125100000000000e+01   2.8808220000000000e+02  -1.9352300000000000e+01  -2.7653700000000001e+01  -4.1050000000000004e+00
   2.2945900000000002e+01  -3.5195700000000002e+01   4.0567149999999998e+02  -2.4393699999999999e+01   4.1070300000000003e+01   5.7314999999999996e+00  -3.0429300000000001e+01  -2.2635899999999999e+01   2.6927719999999999e+02  -1.7907399999999999e+01  -2.5979500000000002e+01  -4.0297999999999998e+00
   2.6847300000000001e+01  -3.9064799999999998e+01   4.3749730000000000e+02  -2.6179099999999998e+01   4.4058300000000003e+01   6.3278999999999996e+00  -2.6545100000000001e+01  -2.3058399999999999e+01   2.4942750000000001e+02  -1.6414300000000001e+01  -2.4132100000000001e+01  -3.8307000000000002e+00
   3.0814900000000002e+01  -4.2780099999999997e+01   4.6915150000000000e+02  -2.7954899999999999e+01   4.7055799999999998e+01   7.1391000000000000e+00  -2.2994000000000000e+01  -2.2969400000000000e+01   2.2757530000000000e+02  -1.4757400000000001e+01  -2.2044100000000000e+01  -3.6892000000000000e+00
   3.5620100000000001e+01  -4.6583199999999998e+01   4.9763170000000002e+02  -2.9616199999999999e+01   4.9729799999999997e+01   7.7881999999999998e+00  -1.9043299999999999e+01  -2.2502500000000001e+01   2.0232790000000000e+02  -1.2657500000000001e+01  -1.9542400000000001e+01  -3.4546999999999999e+00
   3.9874200000000002e+01  -5.0078600000000002e+01   5.2225170000000003e+02  -3.1134200000000000e+01   5.1966000000000001e+01   8.4152000000000005e+00  -1.5492100000000001e+01  -2.1724200000000000e+01   1.7577449999999999e+02  -1.0374499999999999e+01  -1.7002099999999999e+01  -3.2069999999999999e+00
   4.3775700000000001e+01  -5.3200299999999999e+01   5.4309709999999995e+02  -3.2384999999999998e+01   5.3812100000000001e+01   8.9414999999999996e+00  -1.2362600000000000e+01  -1.9367300000000000e+01   1.4721879999999999e+02  -7.8700000000000001e+00  -1.4019299999999999e+01  -2.7602000000000002e+00
   4.6949700000000000e+01  -5.6190100000000001e+01   5.6119749999999999e+02  -3.3463799999999999e+01   5.5391700000000000e+01   9.4633000000000003e+00  -8.5228999999999999e+00  -1.5943000000000000e+01   1.1761830000000000e+02  -5.2499000000000002e+00  -1.1142300000000001e+01  -2.3134999999999999e+00
   4.8911499999999997e+01  -5.8850099999999998e+01   5.7483709999999996e+02  -3.4218100000000000e+01   5.6790500000000002e+01   9.8887000000000000e+00  -6.4364999999999997e+00  -1.2896699999999999e+01   9.0542599999999993e+01  -2.9862000000000002e+00  -8.3231000000000002e+00  -1.8667000000000000e+00
   4.9793199999999999e+01  -6.2191600000000001e+01   5.8461649999999997e+02  -3.4876800000000003e+01   5.7608899999999998e+01   1.0243900000000000e+01  -4.3057999999999996e+00  -1.0006000000000000e+01   6.8603399999999993e+01  -1.1270000000000000e+00  -6.2542999999999997e+00  -1.5084000000000000e+00
   5.0476500000000001e+01  -6.5533100000000005e+01   5.9165080000000000e+02  -3.5401899999999998e+01   5.8255899999999997e+01   1.0607900000000001e+01  -3.0407000000000002e+00  -7.7602000000000002e+00   5.4238500000000002e+01   1.2520000000000001e-01  -4.7436999999999996e+00  -1.2076000000000000e+00
   5.1666800000000002e+01  -6.9116399999999999e+01   5.9602570000000003e+02  -3.5726599999999998e+01   5.8627099999999999e+01   1.0993800000000000e+01  -2.3304999999999998e+00  -6.5818000000000003e+00   4.2398299999999999e+01   8.2840000000000003e-01  -3.6949000000000001e+00  -1.0792999999999999e+00
   5.2989300000000000e+01  -7.1908299999999997e+01   5.9551099999999997e+02  -3.5631100000000004e+01   5.8531900000000000e+01   1.1226200000000000e+01  -2.4857999999999998e+00  -5.1586999999999996e+00   3.4737000000000002e+01   1.0789000000000000e+00  -2.7229999999999999e+00  -9.5989999999999998e-01
   5.3077500000000001e+01  -7.3952799999999996e+01   5.9310910000000001e+02  -3.5220500000000001e+01   5.8313000000000002e+01   1.1318300000000001e+01  -2.3748999999999998e+00  -4.7362000000000002e+00   2.6553400000000000e+01   9.9219999999999997e-01  -1.8858999999999999e+00  -8.1389999999999996e-01
   5.1093699999999998e+01  -7.5425700000000006e+01   5.8761890000000005e+02  -3.4504500000000000e+01   5.7808700000000002e+01   1.1620799999999999e+01  -1.4871000000000001e+00  -3.2909000000000002e+00   1.9849699999999999e+01   9.7289999999999999e-01  -1.2508999999999999e+00  -5.4849999999999999e-01
   4.7170200000000001e+01  -7.6546899999999994e+01   5.8101360000000000e+02  -3.3702500000000001e+01   5.7361499999999999e+01   1.1831300000000001e+01  -1.9532000000000000e+00  -1.8010999999999999e+00   1.4190799999999999e+01   7.3209999999999997e-01  -7.4090000000000000e-01  -2.9189999999999999e-01
   4.4745500000000000e+01  -7.6590800000000002e+01   5.7312149999999997e+02  -3.2614100000000001e+01   5.6676299999999998e+01   1.1765599999999999e+01  -3.4624000000000001e+00  -6.0040000000000004e-01   1.0882500000000000e+01   5.8760000000000001e-01  -5.7700000000000001e-02  -3.9800000000000002e-02
   4.2893999999999998e+01  -7.6393000000000001e+01   5.6265580000000000e+02  -3.1306100000000001e+01   5.5810400000000001e+01   1.1559400000000000e+01  -4.9051000000000000e+00   1.1339999999999999e+00   7.1388999999999996e+00   5.2980000000000005e-01   5.3879999999999995e-01   3.2290000000000002e-01
   4.2673600000000000e+01  -7.5689499999999995e+01   5.5321960000000001e+02  -2.9835799999999999e+01   5.4811199999999999e+01   1.1318300000000001e+01  -5.6597000000000000e+00   2.0234000000000001e+00   6.0072000000000001e+00   3.7569999999999998e-01   9.3330000000000002e-01   4.5560000000000000e-01
   4.1593499999999999e+01  -7.5007999999999996e+01   5.4292560000000003e+02  -2.8079100000000000e+01   5.3697899999999997e+01   1.1094600000000000e+01  -5.2380000000000004e+00   7.5600000000000001e-01   4.7012999999999998e+00   4.1420000000000001e-01   9.7180000000000000e-01   3.4949999999999998e-01
   4.1240800000000000e+01  -7.4590299999999999e+01   5.3237419999999997e+02  -2.6494199999999999e+01   5.2708199999999998e+01   1.0726300000000000e+01  -3.2848999999999999e+00   2.6679999999999998e-01   3.4824000000000002e+00   2.8899999999999998e-01   7.3129999999999995e-01   2.6979999999999998e-01
   4.1108600000000003e+01  -7.4106700000000004e+01   5.2413890000000004e+02  -2.4766100000000002e+01   5.1813699999999997e+01   1.0511400000000000e+01  -1.2650999999999999e+00   4.6689999999999998e-01   4.0048000000000004e+00   4.1420000000000001e-01   6.1580000000000001e-01   1.7249999999999999e-01
   4.0777900000000002e+01  -7.3491100000000003e+01   5.1719039999999995e+02  -2.3047499999999999e+01   5.1042900000000003e+01   1.0248300000000000e+01  -5.3269999999999995e-01   5.7809999999999995e-01   3.4824000000000002e+00   4.1420000000000001e-01   4.5219999999999999e-01   1.3270000000000001e-01
   4.0601599999999998e+01  -7.3579099999999997e+01   5.1161450000000002e+02  -2.1214400000000001e+01   5.0548099999999998e+01   9.9894999999999996e+00  -4.2170000000000002e-01   3.1130000000000002e-01   3.2212000000000001e+00   3.6599999999999999e-01   5.5810000000000004e-01   1.0170000000000000e-01
   4.0557499999999997e+01  -7.3710999999999999e+01   5.0818310000000002e+02  -1.9285799999999998e+01   5.0043799999999997e+01   9.7001000000000008e+00  -1.7760000000000001e-01   4.4469999999999998e-01   3.7435999999999998e+00   4.7199999999999998e-01   5.4849999999999999e-01   1.1940000000000001e-01
   4.0315100000000001e+01  -7.3183400000000006e+01   5.0706799999999998e+02  -1.7405000000000001e+01   4.9958100000000002e+01   9.4369999999999994e+00  -8.8800000000000004e-02   1.3339999999999999e-01   4.3529999999999998e+00   4.3350000000000000e-01   5.1000000000000001e-01   1.2390000000000000e-01
   4.0028500000000001e+01  -7.2370000000000005e+01   5.0706799999999998e+02  -1.5419100000000000e+01   5.0005699999999997e+01   9.0686000000000000e+00  -2.2200000000000001e-02   2.6679999999999998e-01   3.8306000000000000e+00   4.2380000000000001e-01   5.1959999999999995e-01   1.2830000000000000e-01
   3.9741999999999997e+01  -7.1776399999999995e+01   5.0766840000000002e+02  -1.3347300000000001e+01   4.9977200000000003e+01   8.7704000000000004e+00  -1.9980000000000001e-01   4.0020000000000000e-01   4.7012999999999998e+00   5.1049999999999995e-01   5.5810000000000004e-01   8.4000000000000005e-02
   3.9675800000000002e+01  -7.0984999999999999e+01   5.0603850000000000e+02  -1.1208700000000000e+01   4.9834400000000002e+01   8.4372000000000007e+00  -6.6600000000000006e-02   4.0020000000000000e-01   4.5270999999999999e+00   3.3710000000000001e-01   5.5810000000000004e-01   8.8499999999999995e-02
   3.9830100000000002e+01  -7.0127600000000001e+01   5.0663900000000001e+02  -9.1942000000000004e+00   4.9986699999999999e+01   8.1346000000000007e+00  -4.2170000000000002e-01   3.3350000000000002e-01   3.6564999999999999e+00   3.9489999999999997e-01   6.0619999999999996e-01   9.2899999999999996e-02
   3.9852200000000003e+01  -6.9204300000000003e+01   5.0758269999999999e+02  -6.9504999999999999e+00   5.0062800000000003e+01   7.7925000000000004e+00  -1.7760000000000001e-01   2.6679999999999998e-01   3.7435999999999998e+00   3.5639999999999999e-01   5.3879999999999995e-01   5.3100000000000001e-02
   4.0094600000000000e+01  -6.7071899999999999e+01   5.1058510000000001e+02  -4.4013999999999998e+00   5.0367300000000000e+01   7.3891000000000000e+00  -8.8800000000000004e-02   5.7809999999999995e-01   3.7435999999999998e+00   4.6239999999999998e-01   5.3879999999999995e-01   3.9800000000000002e-02
   4.0138700000000000e+01  -6.5665000000000006e+01   5.1238649999999996e+02  -1.9859000000000000e+00   5.0510100000000001e+01   6.8673000000000002e+00  -1.5540000000000001e-01   4.0020000000000000e-01   3.9177000000000000e+00   4.3350000000000000e-01   5.2920000000000000e-01   3.5400000000000001e-02
   4.0204799999999999e+01  -6.3092900000000000e+01   5.1410220000000004e+02   6.0150000000000003e-01   5.0890700000000002e+01   6.1699999999999999e+00   6.6600000000000006e-02   4.4469999999999998e-01   4.0048000000000004e+00   4.3350000000000000e-01   5.1000000000000001e-01   1.3299999999999999e-02
   4.0535499999999999e+01  -6.1488100000000003e+01   5.1667570000000001e+02   3.0455999999999999e+00   5.1061999999999998e+01   5.7138999999999998e+00   4.4400000000000002e-02   5.5589999999999995e-01   3.3083000000000000e+00   4.7199999999999998e-01   5.1959999999999995e-01   4.4000000000000003e-03
   4.0755899999999997e+01  -6.0850600000000000e+01   5.1830560000000003e+02   5.3657000000000004e+00   5.1204700000000003e+01   5.4728000000000003e+00  -2.2189999999999999e-01   6.0040000000000004e-01   4.0918000000000001e+00   4.2380000000000001e-01   4.5219999999999999e-01  -8.8000000000000005e-03
   4.1064500000000002e+01  -6.0564799999999998e+01   5.1993550000000005e+02   7.6570999999999998e+00   5.1480699999999999e+01   5.4420999999999999e+00   4.4400000000000002e-02   4.2249999999999999e-01   4.1788999999999996e+00   3.6599999999999999e-01   4.9070000000000003e-01  -1.3299999999999999e-02
   4.1284900000000000e+01  -5.9575499999999998e+01   5.2105070000000001e+02   9.9198000000000004e+00   5.1842300000000002e+01   5.2885999999999997e+00   1.7760000000000001e-01   4.6689999999999998e-01   3.8306000000000000e+00   5.2020000000000000e-01   4.2340000000000000e-01  -4.4200000000000003e-02
   4.2210700000000003e+01  -5.9641500000000001e+01   5.2465359999999998e+02   1.2134800000000000e+01   5.2118200000000002e+01   5.0255000000000001e+00  -1.7760000000000001e-01   1.1117999999999999e+00   4.4401000000000002e+00   6.7430000000000001e-01   4.3300000000000000e-01   3.9800000000000002e-02
   4.2673600000000000e+01  -5.9949199999999998e+01   5.2645510000000002e+02   1.4197100000000001e+01   5.2413200000000003e+01   4.8150000000000004e+00   1.9980000000000001e-01   1.8232999999999999e+00   6.0072000000000001e+00   1.0306999999999999e+00   1.1550000000000001e-01   1.1500000000000000e-01
   4.3312800000000003e+01  -6.0762599999999999e+01   5.2980070000000001e+02   1.6097000000000001e+01   5.2679699999999997e+01   4.7887000000000004e+00   8.4340000000000004e-01   2.1345999999999998e+00   6.7035999999999998e+00   1.0114000000000001e+00   0.0000000000000000e+00   0.0000000000000000e+00
   4.3819800000000001e+01  -6.2697200000000002e+01   5.3640599999999995e+02   1.7901499999999999e+01   5.3374299999999998e+01   4.7229000000000001e+00   7.3240000000000005e-01   4.2249999999999999e-01   3.9177000000000000e+00   4.5269999999999999e-01   4.7149999999999997e-01  -8.4000000000000005e-02
   4.5164299999999997e+01  -6.5665000000000006e+01   5.4326869999999997e+02   1.9486300000000000e+01   5.4183199999999999e+01   4.8324999999999996e+00  -6.6600000000000006e-02  -2.4460000000000001e-01   3.9177000000000000e+00   3.0819999999999997e-01   5.1000000000000001e-01  -1.0170000000000000e-01
   4.6597099999999998e+01  -6.9468100000000007e+01   5.5356280000000004e+02   2.1195300000000000e+01   5.5144300000000001e+01   5.0956000000000001e+00   9.3220000000000003e-01   8.6719999999999997e-01   4.5270999999999999e+00   4.8159999999999997e-01   4.3300000000000000e-01  -1.1500000000000000e-01
   4.7985700000000001e+01  -7.4458399999999997e+01   5.6394259999999997e+02   2.2789800000000000e+01   5.6181500000000000e+01   5.3762999999999996e+00   7.5460000000000005e-01   8.2269999999999999e-01   4.3529999999999998e+00   4.3350000000000000e-01   5.1000000000000001e-01  -7.9600000000000004e-02
   4.9242100000000001e+01  -7.9778400000000005e+01   5.7149159999999995e+02   2.4088200000000001e+01   5.6923699999999997e+01   5.7972999999999999e+00   2.2189999999999999e-01   2.0010000000000000e-01   3.9177000000000000e+00   3.7569999999999998e-01   5.1959999999999995e-01  -7.0800000000000002e-02
   5.0366300000000003e+01  -8.4900599999999997e+01   5.7921209999999996e+02   2.5501200000000001e+01   5.7656500000000001e+01   6.0955000000000004e+00   8.2120000000000004e-01   8.6719999999999997e-01   4.2659000000000002e+00   3.5639999999999999e-01   4.0410000000000001e-01  -1.3270000000000001e-01
   5.1358199999999997e+01  -8.9978800000000007e+01   5.8444489999999996e+02   2.6541899999999998e+01   5.8075099999999999e+01   6.4462999999999999e+00   7.7680000000000005e-01   6.8930000000000002e-01   3.8306000000000000e+00   4.0460000000000002e-01   4.5219999999999999e-01  -1.0620000000000000e-01
   5.2107599999999998e+01  -9.5606600000000000e+01   5.8684690000000001e+02   2.7343900000000001e+01   5.8351100000000002e+01   6.7445000000000004e+00   6.6579999999999995e-01   2.6679999999999998e-01   3.5695000000000001e+00   4.0460000000000002e-01   4.8110000000000003e-01  -5.7500000000000002e-02
   5.3187700000000000e+01  -9.9805499999999995e+01   5.8753309999999999e+02   2.7907200000000000e+01   5.8293999999999997e+01   7.0076000000000001e+00   7.5460000000000005e-01   6.2260000000000004e-01   4.7012999999999998e+00   3.3710000000000001e-01   3.8490000000000002e-01  -7.0800000000000002e-02
   5.3077500000000001e+01  -1.0352070000000001e+02   5.8504539999999997e+02   2.8270000000000000e+01   5.8056100000000001e+01   7.1698000000000004e+00   5.7709999999999995e-01   5.5589999999999995e-01   3.2212000000000001e+00   4.1420000000000001e-01   3.6559999999999998e-01  -4.4200000000000003e-02
   5.2879100000000001e+01  -1.0743380000000001e+02   5.7895479999999998e+02   2.8432300000000001e+01   5.7646900000000002e+01   7.3057999999999996e+00   5.3269999999999995e-01   4.8920000000000002e-01   3.7435999999999998e+00   3.3710000000000001e-01   3.9450000000000002e-01  -3.9800000000000002e-02
   5.2570500000000003e+01  -1.1123699999999999e+02   5.6840340000000003e+02   2.8145900000000001e+01   5.6657299999999999e+01   7.5426000000000002e+00   6.8799999999999994e-01   3.3350000000000002e-01   5.2236000000000002e+00   2.7939999999999998e-01   3.7530000000000002e-01  -6.6400000000000001e-02
   5.0586700000000000e+01  -1.1062139999999999e+02   5.5476369999999997e+02   2.8145900000000001e+01   5.5372700000000002e+01   7.7267999999999999e+00   5.5489999999999995e-01   4.0020000000000000e-01   3.7435999999999998e+00   3.4680000000000000e-01   4.7149999999999997e-01  -2.2100000000000002e-02
   4.6068100000000001e+01  -1.1000590000000000e+02   5.2791340000000002e+02   2.7363000000000000e+01   5.2860500000000002e+01   7.7706000000000000e+00   5.3269999999999995e-01   2.0010000000000000e-01   4.3529999999999998e+00   3.0819999999999997e-01   4.4259999999999999e-01  -5.3100000000000001e-02
   4.3004199999999997e+01  -1.0956619999999999e+02   4.9557290000000000e+02   2.6131399999999999e+01   4.9729799999999997e+01   7.9985999999999997e+00   6.8799999999999994e-01   4.4469999999999998e-01   3.8306000000000000e+00   2.8899999999999998e-01   3.6559999999999998e-01   0.0000000000000000e+00
   3.8154899999999998e+01  -1.0587300000000000e+02   4.5799959999999999e+02   2.4842500000000001e+01   4.6408700000000003e+01   7.9635999999999996e+00   6.2150000000000005e-01   3.7800000000000000e-01   4.1788999999999996e+00   4.2380000000000001e-01   4.1370000000000001e-01  -4.8700000000000000e-02
   3.2997100000000003e+01  -9.7826999999999998e+01   4.1656610000000001e+02   2.3391300000000001e+01   4.2583399999999997e+01   7.6829000000000001e+00   5.1049999999999995e-01   5.1139999999999997e-01   3.7435999999999998e+00   3.1790000000000002e-01   4.3300000000000000e-01  -3.9800000000000002e-02
   2.8919300000000000e+01  -9.1627600000000001e+01   3.7255900000000003e+02   2.1405400000000000e+01   3.8348799999999997e+01   7.3803000000000001e+00   8.2120000000000004e-01   4.8920000000000002e-01   4.5270999999999999e+00   3.4680000000000000e-01   4.1370000000000001e-01  -1.7700000000000000e-02
   2.3827500000000001e+01  -8.3031999999999996e+01   3.2537790000000001e+02   1.9219000000000001e+01   3.3781199999999998e+01   7.0602000000000000e+00   9.3220000000000003e-01   8.8900000000000007e-02   3.3083000000000000e+00   2.9859999999999998e-01   3.3679999999999999e-01  -6.1899999999999997e-02
   1.8912099999999999e+01  -7.3908799999999999e+01   2.7673849999999999e+02   1.6469400000000000e+01   2.8918600000000001e+01   6.6830999999999996e+00   4.4390000000000002e-01   6.4480000000000004e-01   5.8330000000000002e+00   3.7569999999999998e-01   4.4259999999999999e-01  -1.7700000000000000e-02
   1.4680099999999999e+01  -6.2917000000000002e+01   2.2612610000000001e+02   1.3605100000000000e+01   2.3875200000000000e+01   6.1173999999999999e+00   7.3240000000000005e-01  -1.5559999999999999e-01   3.6564999999999999e+00   2.6970000000000000e-01   3.3679999999999999e-01  -4.4200000000000003e-02
   9.7205999999999992e+00  -5.2694699999999997e+01   1.7748670000000001e+02   1.0607200000000001e+01   1.8679600000000001e+01   5.3807000000000000e+00   5.7709999999999995e-01   8.0049999999999999e-01   4.5270999999999999e+00   3.4680000000000000e-01   4.9070000000000003e-01  -2.6499999999999999e-02
   6.1718000000000002e+00  -3.9856200000000001e+01   1.2936189999999999e+02   7.9147999999999996e+00   1.3588600000000000e+01   4.3501000000000003e+00   5.5489999999999995e-01   5.3369999999999995e-01   5.0495000000000001e+00   2.5050000000000000e-01   4.1370000000000001e-01  -4.4200000000000003e-02
   2.2924000000000002e+00  -2.6072500000000002e+01   8.6555800000000005e+01   5.6520999999999999e+00   8.8497000000000003e+00   3.1223000000000001e+00   3.7730000000000002e-01   2.2200000000000001e-02   5.0495000000000001e+00   3.3710000000000001e-01   4.6189999999999998e-01  -2.2100000000000002e-02
  -8.8200000000000001e-02  -1.1937099999999999e+01   5.2671199999999999e+01   3.8190000000000000e+00   5.1005000000000003e+00   1.6313000000000000e+00   1.7760000000000001e-01   5.5589999999999995e-01   5.5719000000000003e+00   3.2750000000000001e-01   3.9450000000000002e-01   0.0000000000000000e+00
  -6.8330000000000002e-01  -2.1324000000000001e+00   3.1225300000000001e+01   2.5587000000000000e+00   2.7406000000000001e+00   4.7799999999999998e-01   1.9980000000000001e-01   3.7800000000000000e-01   4.0048000000000004e+00   3.2750000000000001e-01   3.6559999999999998e-01  -4.4000000000000003e-03
  -6.6130000000000000e-01   1.9784999999999999e+00   2.0931200000000000e+01   1.8140000000000001e+00   1.7033000000000000e+00   0.0000000000000000e+00   1.7760000000000001e-01   2.6679999999999998e-01   5.2236000000000002e+00   3.3710000000000001e-01   4.3300000000000000e-01   2.2100000000000002e-02
   4.1880000000000001e-01   4.1109000000000000e+00   1.5955800000000000e+01   1.4130000000000000e+00   9.9919999999999998e-01  -3.0259999999999998e-01   8.8800000000000004e-02   1.5559999999999999e-01   4.7012999999999998e+00   3.7569999999999998e-01   4.7149999999999997e-01   3.5400000000000001e-02
   4.4100000000000000e-02   3.1876000000000002e+00   1.2267099999999999e+01   8.5929999999999995e-01   4.9480000000000002e-01  -2.5430000000000003e-01   1.5540000000000001e-01   1.1119999999999999e-01   4.0048000000000004e+00   2.6970000000000000e-01   4.1370000000000001e-01   3.9800000000000002e-02
   4.1880000000000001e-01   2.6160000000000001e+00   8.1494999999999997e+00   4.4869999999999999e-01   1.2370000000000000e-01  -1.7979999999999999e-01  -4.4400000000000002e-02   7.5600000000000001e-01   5.3977000000000004e+00   4.3350000000000000e-01   4.0410000000000001e-01   7.9600000000000004e-02
   1.1020000000000001e-01   1.8246000000000000e+00   6.6910999999999996e+00   3.2460000000000000e-01  -9.4999999999999998e-03  -1.3589999999999999e-01   2.2200000000000001e-02   2.8910000000000002e-01   4.1788999999999996e+00   4.6239999999999998e-01   4.6189999999999998e-01   8.4000000000000005e-02
  -2.6450000000000001e-01   1.6488000000000000e+00   5.6616999999999997e+00   2.6729999999999998e-01  -2.5690000000000002e-01  -3.9500000000000000e-02  -2.8849999999999998e-01   3.1130000000000002e-01   5.3106999999999998e+00   4.4309999999999999e-01   4.2340000000000000e-01   7.5200000000000003e-02
   8.5960000000000003e-01   5.9360000000000002e-01   5.6616999999999997e+00   9.4999999999999998e-03  -3.6159999999999998e-01  -9.2100000000000001e-02  -4.2170000000000002e-01   3.1130000000000002e-01   5.3106999999999998e+00   3.8529999999999998e-01   4.4259999999999999e-01   7.5200000000000003e-02
   8.5960000000000003e-01   7.2550000000000003e-01   5.8333000000000004e+00   1.4319999999999999e-01  -4.0920000000000001e-01  -5.7000000000000002e-02  -4.6610000000000001e-01   1.7790000000000000e-01   5.3106999999999998e+00   4.7199999999999998e-01   3.4639999999999999e-01   9.7299999999999998e-02
   1.2343999999999999e+00   3.2979999999999998e-01   5.4901999999999997e+00  -1.9099999999999999e-02  -5.2339999999999998e-01  -1.3200000000000000e-02  -8.2120000000000004e-01   4.4499999999999998e-02   5.6589000000000000e+00   5.2020000000000000e-01   4.1370000000000001e-01   9.2899999999999996e-02
   7.2740000000000005e-01   2.1980000000000000e-01   6.2622000000000000e+00   5.7299999999999997e-02  -5.1390000000000002e-01  -4.4000000000000003e-03  -5.9930000000000005e-01  -6.6699999999999995e-02   5.5719000000000003e+00   5.2020000000000000e-01   3.6559999999999998e-01   6.6400000000000001e-02
   7.2740000000000005e-01   3.0780000000000002e-01   6.1764000000000001e+00   4.7699999999999999e-02  -5.3290000000000004e-01  -2.6300000000000000e-02  -8.6560000000000004e-01   1.1119999999999999e-01   5.9200999999999997e+00   4.2380000000000001e-01   4.3300000000000000e-01   7.9600000000000004e-02
   7.2740000000000005e-01   1.9789999999999999e-01   5.4043999999999999e+00   1.2410000000000000e-01  -4.1870000000000002e-01  -1.3200000000000000e-02  -6.6579999999999995e-01  -4.4469999999999998e-01   6.2683000000000000e+00   4.4309999999999999e-01   5.1000000000000001e-01  -2.2100000000000002e-02
   6.3919999999999999e-01   1.3189999999999999e-01   4.4607999999999999e+00   2.8600000000000000e-02  -3.9970000000000000e-01   4.4000000000000003e-03  -6.2150000000000005e-01  -3.7800000000000000e-01   6.0941999999999998e+00   3.5639999999999999e-01   5.7730000000000004e-01  -8.4000000000000005e-02
   5.5110000000000003e-01   2.1980000000000000e-01   4.3750000000000000e+00  -4.7699999999999999e-02  -2.8549999999999998e-01  -4.4000000000000003e-03  -1.3320000000000001e-01  -3.1130000000000002e-01   5.9200999999999997e+00   4.4309999999999999e-01   4.4259999999999999e-01  -9.7299999999999998e-02
   7.7149999999999996e-01  -8.7900000000000006e-02   4.8038999999999996e+00  -1.9099999999999999e-02  -3.3310000000000001e-01  -6.5799999999999997e-02   4.4400000000000002e-02  -6.4480000000000004e-01   5.8330000000000002e+00   3.4680000000000000e-01   4.6189999999999998e-01  -1.2390000000000000e-01
   5.9509999999999996e-01   6.6000000000000003e-02   3.9460999999999999e+00   9.4999999999999998e-03  -4.6629999999999999e-01   2.1899999999999999e-02   4.4400000000000002e-02  -5.3369999999999995e-01   5.2236000000000002e+00   3.5639999999999999e-01   4.9070000000000003e-01  -1.4160000000000000e-01
   4.6289999999999998e-01   2.1980000000000000e-01   4.1176000000000004e+00   6.6799999999999998e-02  -3.5210000000000002e-01  -4.3900000000000002e-02   8.8800000000000004e-02  -3.3350000000000002e-01   5.2236000000000002e+00   3.9489999999999997e-01   4.9070000000000003e-01  -9.7299999999999998e-02
   6.1719999999999997e-01  -2.1999999999999999e-02   5.2328000000000001e+00   8.5900000000000004e-02  -3.9010000000000000e-01  -3.0700000000000002e-02  -1.7760000000000001e-01  -8.8900000000000007e-02   5.5719000000000003e+00   3.9489999999999997e-01   4.5219999999999999e-01  -3.5400000000000001e-02
   4.8490000000000000e-01  -6.6000000000000003e-02   4.9755000000000003e+00  -6.6799999999999998e-02  -3.9010000000000000e-01  -1.3200000000000000e-02  -1.1100000000000000e-01  -4.0020000000000000e-01   5.1365999999999996e+00   3.3710000000000001e-01   4.1370000000000001e-01  -8.8000000000000005e-03
   4.8490000000000000e-01   1.3189999999999999e-01   4.3750000000000000e+00   7.6399999999999996e-02  -4.3769999999999998e-01  -4.3900000000000002e-02  -2.2200000000000001e-02  -2.0010000000000000e-01   4.6142000000000003e+00   3.8529999999999998e-01   3.9450000000000002e-01  -3.1000000000000000e-02
   6.3919999999999999e-01   2.1999999999999999e-02   3.9460999999999999e+00  -4.7699999999999999e-02  -3.9970000000000000e-01   8.8000000000000005e-03   4.4400000000000002e-02  -1.5559999999999999e-01   5.9200999999999997e+00   3.8529999999999998e-01   4.5219999999999999e-01  -5.3100000000000001e-02
   6.3919999999999999e-01  -1.5390000000000001e-01   4.2892000000000001e+00   5.7299999999999997e-02  -3.7109999999999999e-01   4.4000000000000003e-03  -2.2200000000000001e-02  -1.7790000000000000e-01   4.9623999999999997e+00   4.3350000000000000e-01   4.3300000000000000e-01  -2.2100000000000002e-02
   7.7149999999999996e-01   1.0990000000000000e-01   4.5465000000000000e+00   2.8600000000000000e-02  -3.6159999999999998e-01   4.4000000000000003e-03  -1.1100000000000000e-01  -2.0010000000000000e-01   4.8754000000000000e+00   3.5639999999999999e-01   4.8110000000000003e-01  -8.8499999999999995e-02
   8.1559999999999999e-01  -6.6000000000000003e-02   4.6322999999999999e+00   1.9099999999999999e-02  -3.9970000000000000e-01   2.6300000000000000e-02   1.1100000000000000e-01  -1.7790000000000000e-01   5.4847999999999999e+00   3.2750000000000001e-01   3.6559999999999998e-01  -6.6400000000000001e-02
   6.8330000000000002e-01   4.3999999999999997e-02   4.2034000000000002e+00  -5.7299999999999997e-02  -3.9010000000000000e-01  -8.8000000000000005e-03   0.0000000000000000e+00  -1.3339999999999999e-01   5.7460000000000004e+00   3.4680000000000000e-01   4.7149999999999997e-01  -2.6499999999999999e-02
   7.7149999999999996e-01  -1.7590000000000000e-01   4.4607999999999999e+00  -2.8600000000000000e-02  -3.0449999999999999e-01   2.6300000000000000e-02   2.2189999999999999e-01  -2.6679999999999998e-01   5.3106999999999998e+00   4.5269999999999999e-01   4.2340000000000000e-01  -3.9800000000000002e-02
   6.8330000000000002e-01  -1.9789999999999999e-01   4.6322999999999999e+00   9.5500000000000002e-02  -3.7109999999999999e-01   3.0700000000000002e-02   0.0000000000000000e+00  -3.5580000000000001e-01   5.2236000000000002e+00   3.6599999999999999e-01   4.1370000000000001e-01  -6.1899999999999997e-02
   6.6130000000000000e-01  -2.8580000000000000e-01   5.3186000000000000e+00  -6.6799999999999998e-02  -4.6629999999999999e-01   8.8000000000000005e-03  -6.6600000000000006e-02  -6.6699999999999995e-02   5.5719000000000003e+00   4.1420000000000001e-01   4.0410000000000001e-01  -2.6499999999999999e-02
   8.8170000000000004e-01  -1.5390000000000001e-01   4.2892000000000001e+00  -2.8600000000000000e-02  -4.0920000000000001e-01  -3.0700000000000002e-02  -1.7760000000000001e-01  -2.2239999999999999e-01   5.5719000000000003e+00   3.6599999999999999e-01   3.8490000000000002e-01  -3.5400000000000001e-02
   7.9349999999999998e-01  -1.3189999999999999e-01   5.0612000000000004e+00  -2.8600000000000000e-02  -3.9010000000000000e-01   4.4000000000000003e-03  -1.7760000000000001e-01  -1.1119999999999999e-01   5.3106999999999998e+00   4.4309999999999999e-01   4.4259999999999999e-01  -3.9800000000000002e-02
   8.3760000000000001e-01  -1.3189999999999999e-01   4.3750000000000000e+00  -7.6399999999999996e-02  -3.4260000000000002e-01   8.8000000000000005e-03  -2.2200000000000001e-02  -3.3350000000000002e-01   6.1813000000000002e+00   3.5639999999999999e-01   4.1370000000000001e-01  -3.5400000000000001e-02
   9.0369999999999995e-01  -1.5390000000000001e-01   5.2328000000000001e+00   1.9099999999999999e-02  -3.6159999999999998e-01  -1.7500000000000002e-02   2.2200000000000001e-02   0.0000000000000000e+00   6.0072000000000001e+00   3.7569999999999998e-01   3.0790000000000001e-01   8.8000000000000005e-03
   7.7149999999999996e-01  -2.1999999999999999e-02   4.4607999999999999e+00   9.4999999999999998e-03  -4.6629999999999999e-01   2.1899999999999999e-02  -8.8800000000000004e-02  -1.7790000000000000e-01   5.6589000000000000e+00   3.3710000000000001e-01   3.8490000000000002e-01  -3.5400000000000001e-02
   6.6130000000000000e-01   2.1999999999999999e-02   4.5465000000000000e+00  -7.6399999999999996e-02  -4.0920000000000001e-01   3.5099999999999999e-02  -2.8849999999999998e-01  -1.3339999999999999e-01   5.3977000000000004e+00   3.4680000000000000e-01   3.9450000000000002e-01   2.2100000000000002e-02
   6.6130000000000000e-01  -8.7900000000000006e-02   5.4043999999999999e+00  -2.8600000000000000e-02  -3.8059999999999999e-01   3.0700000000000002e-02  -2.2200000000000001e-02  -2.0010000000000000e-01   4.9623999999999997e+00   4.9130000000000001e-01   3.8490000000000002e-01   1.3299999999999999e-02
   6.3919999999999999e-01  -8.7900000000000006e-02   4.5465000000000000e+00  -1.9099999999999999e-02  -3.7109999999999999e-01   4.4000000000000003e-03  -4.4400000000000002e-02  -6.6699999999999995e-02   6.0072000000000001e+00   4.8159999999999997e-01   4.4259999999999999e-01   8.8000000000000005e-03
   1.0580000000000001e+00   0.0000000000000000e+00   4.2892000000000001e+00  -1.0500000000000000e-01  -3.7109999999999999e-01  -8.8000000000000005e-03   0.0000000000000000e+00  -1.5559999999999999e-01   5.3977000000000004e+00   4.3350000000000000e-01   3.6559999999999998e-01  -8.8000000000000005e-03
   7.9349999999999998e-01  -6.6000000000000003e-02   4.5465000000000000e+00   5.7299999999999997e-02  -3.8059999999999999e-01  -3.9500000000000000e-02  -2.6629999999999998e-01   8.8900000000000007e-02   5.3977000000000004e+00   4.1420000000000001e-01   4.1370000000000001e-01  -2.6499999999999999e-02
   7.9349999999999998e-01  -1.3189999999999999e-01   4.6322999999999999e+00   3.8199999999999998e-02  -4.9480000000000002e-01   6.5799999999999997e-02  -2.4410000000000001e-01  -6.6699999999999995e-02   5.3977000000000004e+00   3.9489999999999997e-01   3.9450000000000002e-01  -8.8000000000000005e-03
   8.1559999999999999e-01  -3.9570000000000000e-01   5.0612000000000004e+00   2.8600000000000000e-02  -3.7109999999999999e-01   4.4000000000000003e-03  -1.5540000000000001e-01  -2.2200000000000001e-02   5.7460000000000004e+00   3.4680000000000000e-01   3.6559999999999998e-01   4.4200000000000003e-02
   7.9349999999999998e-01   1.5390000000000001e-01   4.8897000000000004e+00   9.4999999999999998e-03  -4.7580000000000000e-01   5.2600000000000001e-02   0.0000000000000000e+00  -1.7790000000000000e-01   5.3977000000000004e+00   3.7569999999999998e-01   3.1750000000000000e-01   1.3299999999999999e-02
   7.0530000000000004e-01  -8.7900000000000006e-02   4.6322999999999999e+00   0.0000000000000000e+00  -3.7109999999999999e-01   0.0000000000000000e+00  -2.4410000000000001e-01  -1.1119999999999999e-01   4.7882999999999996e+00   4.1420000000000001e-01   4.1370000000000001e-01  -1.7700000000000000e-02
   8.5960000000000003e-01  -2.8580000000000000e-01   4.8038999999999996e+00  -2.8600000000000000e-02  -3.9970000000000000e-01   0.0000000000000000e+00  -1.1100000000000000e-01  -2.0010000000000000e-01   5.7460000000000004e+00   4.4309999999999999e-01   3.6559999999999998e-01   4.4000000000000003e-03
   7.4939999999999996e-01  -2.8580000000000000e-01   5.2328000000000001e+00  -8.5900000000000004e-02  -3.8059999999999999e-01   7.4499999999999997e-02  -2.4410000000000001e-01  -6.6699999999999995e-02   5.5719000000000003e+00   4.1420000000000001e-01   4.1370000000000001e-01  -4.4000000000000003e-03
   8.1559999999999999e-01  -2.1980000000000000e-01   4.8038999999999996e+00   0.0000000000000000e+00  -4.8530000000000001e-01   2.6300000000000000e-02  -1.5540000000000001e-01  -1.1119999999999999e-01   5.3977000000000004e+00   4.3350000000000000e-01   3.8490000000000002e-01   3.5400000000000001e-02
   6.8330000000000002e-01  -1.5390000000000001e-01   4.1176000000000004e+00  -8.5900000000000004e-02  -3.9010000000000000e-01   1.7500000000000002e-02  -2.4410000000000001e-01  -8.8900000000000007e-02   5.5719000000000003e+00   4.5269999999999999e-01   4.0410000000000001e-01  -1.3299999999999999e-02
   6.8330000000000002e-01  -8.7900000000000006e-02   4.5465000000000000e+00   1.9099999999999999e-02  -4.0920000000000001e-01   8.8000000000000005e-03  -2.6629999999999998e-01  -2.2239999999999999e-01   5.4847999999999999e+00   3.9489999999999997e-01   4.6189999999999998e-01   4.4000000000000003e-03
   7.2740000000000005e-01  -8.7900000000000006e-02   4.3750000000000000e+00  -5.7299999999999997e-02  -3.9010000000000000e-01   3.5099999999999999e-02  -1.7760000000000001e-01  -1.7790000000000000e-01   4.8754000000000000e+00   4.3350000000000000e-01   3.4639999999999999e-01   1.7700000000000000e-02
   8.1559999999999999e-01  -2.6379999999999998e-01   4.1176000000000004e+00  -4.7699999999999999e-02  -5.0429999999999997e-01  -4.4000000000000003e-03  -4.2170000000000002e-01  -1.1119999999999999e-01   4.8754000000000000e+00   3.8529999999999998e-01   3.2710000000000000e-01   0.0000000000000000e+00
   7.0530000000000004e-01  -6.6000000000000003e-02   4.7180999999999997e+00  -2.8600000000000000e-02  -3.3310000000000001e-01   4.8200000000000000e-02  -3.1069999999999998e-01   6.6699999999999995e-02   5.5719000000000003e+00   4.0460000000000002e-01   3.0790000000000001e-01   2.2100000000000002e-02
   7.4939999999999996e-01   4.3999999999999997e-02   4.6322999999999999e+00   7.6399999999999996e-02  -4.6629999999999999e-01   6.5799999999999997e-02  -8.8800000000000004e-02   1.5559999999999999e-01   5.9200999999999997e+00   3.2750000000000001e-01   3.9450000000000002e-01   3.5400000000000001e-02
   7.2740000000000005e-01  -5.4959999999999998e-01   4.6322999999999999e+00  -6.6799999999999998e-02  -3.7109999999999999e-01   6.1400000000000003e-02  -8.8800000000000004e-02   1.5559999999999999e-01   5.3977000000000004e+00   3.9489999999999997e-01   3.6559999999999998e-01   0.0000000000000000e+00
   9.4779999999999998e-01  -1.1431000000000000e+00   4.7180999999999997e+00  -4.7699999999999999e-02  -4.5679999999999998e-01   2.0169999999999999e-01  -1.3320000000000001e-01   2.2200000000000001e-02   6.0072000000000001e+00   3.2750000000000001e-01   3.5599999999999998e-01  -3.9800000000000002e-02
   8.5960000000000003e-01  -2.2202999999999999e+00   4.0317999999999996e+00  -1.0500000000000000e-01  -4.8530000000000001e-01   4.1660000000000003e-01  -3.1069999999999998e-01  -4.4499999999999998e-02   4.9623999999999997e+00   4.0460000000000002e-01   3.3679999999999999e-01   1.3299999999999999e-02
   7.9349999999999998e-01  -3.0996999999999999e+00   3.5171000000000001e+00  -2.1959999999999999e-01  -4.7580000000000000e-01   5.3500000000000003e-01  -8.8800000000000004e-02   8.8900000000000007e-02   5.2236000000000002e+00   3.6599999999999999e-01   3.4639999999999999e-01  -4.4000000000000003e-03
   6.3919999999999999e-01  -3.4293999999999998e+00   5.3186000000000000e+00  -5.7299999999999997e-02  -3.6159999999999998e-01   6.7969999999999997e-01  -8.8800000000000004e-02   4.4499999999999998e-02   6.0941999999999998e+00   4.2380000000000001e-01   4.0410000000000001e-01  -1.3299999999999999e-02
   1.4327000000000001e+00  -4.2648000000000001e+00   3.5171000000000001e+00  -1.6230000000000000e-01  -4.5679999999999998e-01   7.0160000000000000e-01  -8.8800000000000004e-02  -1.3339999999999999e-01   5.2236000000000002e+00   3.8529999999999998e-01   3.9450000000000002e-01   3.1000000000000000e-02
   1.1902999999999999e+00  -3.8250999999999999e+00   4.4607999999999999e+00  -1.6230000000000000e-01  -4.1870000000000002e-01   8.2879999999999998e-01  -1.1100000000000000e-01   1.5559999999999999e-01   5.6589000000000000e+00   4.0460000000000002e-01   3.3679999999999999e-01   8.8000000000000005e-03
   1.3225000000000000e+00  -4.2868000000000004e+00   4.0317999999999996e+00  -2.9599999999999999e-01  -5.7099999999999995e-01   8.1130000000000002e-01  -2.4410000000000001e-01  -1.1119999999999999e-01   5.4847999999999999e+00   3.7569999999999998e-01   3.6559999999999998e-01   5.7500000000000002e-02
   9.4779999999999998e-01  -4.3746999999999998e+00   4.4607999999999999e+00  -1.8140000000000001e-01  -5.3290000000000004e-01   8.9459999999999995e-01  -1.1100000000000000e-01  -4.4499999999999998e-02   5.5719000000000003e+00   4.1420000000000001e-01   3.1750000000000000e-01   3.9800000000000002e-02
   1.2784000000000000e+00  -4.5945999999999998e+00   4.3750000000000000e+00  -2.4820000000000000e-01  -5.1390000000000002e-01   8.7270000000000003e-01  -2.2189999999999999e-01   8.8900000000000007e-02   5.3106999999999998e+00   4.0460000000000002e-01   2.9830000000000001e-01   0.0000000000000000e+00
   9.4779999999999998e-01  -4.5945999999999998e+00   4.2892000000000001e+00  -1.8140000000000001e-01  -4.2820000000000003e-01   8.7270000000000003e-01  -2.6629999999999998e-01  -2.6679999999999998e-01   5.1365999999999996e+00   4.6239999999999998e-01   3.7530000000000002e-01   3.5400000000000001e-02
   1.0801000000000001e+00  -3.8691000000000000e+00   3.9460999999999999e+00  -2.5779999999999997e-01  -5.3290000000000004e-01   8.3760000000000001e-01  -3.5510000000000003e-01  -4.4499999999999998e-02   5.3977000000000004e+00   3.1790000000000002e-01   4.0410000000000001e-01  -4.4000000000000003e-03
   8.1559999999999999e-01  -3.9131000000000000e+00   4.2034000000000002e+00  -2.7689999999999998e-01  -5.8050000000000002e-01   8.0249999999999999e-01  -3.7730000000000002e-01  -4.4499999999999998e-02   4.8754000000000000e+00   3.5639999999999999e-01   3.2710000000000000e-01   2.6499999999999999e-02
   8.5960000000000003e-01  -3.6932000000000000e+00   4.2892000000000001e+00  -2.6729999999999998e-01  -5.6140000000000001e-01   6.7090000000000005e-01  -2.4410000000000001e-01   2.0010000000000000e-01   5.3106999999999998e+00   4.4309999999999999e-01   3.4639999999999999e-01   8.8000000000000005e-03
   9.2579999999999996e-01  -3.2974999999999999e+00   3.6029000000000000e+00  -1.6230000000000000e-01  -5.0429999999999997e-01   6.5780000000000005e-01  -2.2200000000000001e-02  -1.1119999999999999e-01   5.3977000000000004e+00   4.9130000000000001e-01   3.4639999999999999e-01   1.3299999999999999e-02
   9.0369999999999995e-01  -2.5501000000000000e+00   4.7180999999999997e+00  -1.4319999999999999e-01  -4.7580000000000000e-01   4.9990000000000001e-01  -6.6600000000000006e-02  -2.2239999999999999e-01   5.5719000000000003e+00   3.3710000000000001e-01   4.3300000000000000e-01   4.4200000000000003e-02
   6.3919999999999999e-01  -1.8246000000000000e+00   4.4607999999999999e+00  -9.4999999999999998e-03  -4.2820000000000003e-01   3.2010000000000000e-01  -3.5510000000000003e-01   8.8900000000000007e-02   6.0072000000000001e+00   4.2380000000000001e-01   3.4639999999999999e-01   3.1000000000000000e-02
   7.2740000000000005e-01  -5.4959999999999998e-01   4.4607999999999999e+00  -4.7699999999999999e-02  -5.0429999999999997e-01   1.2280000000000001e-01  -2.2189999999999999e-01   8.8900000000000007e-02   5.8330000000000002e+00   4.0460000000000002e-01   3.4639999999999999e-01   2.6499999999999999e-02
   7.4939999999999996e-01  -1.9789999999999999e-01   4.6322999999999999e+00  -4.7699999999999999e-02  -4.5679999999999998e-01   2.6300000000000000e-02  -1.3320000000000001e-01   8.8900000000000007e-02   5.1365999999999996e+00   3.7569999999999998e-01   3.0790000000000001e-01   3.5400000000000001e-02
   8.1559999999999999e-01  -3.2979999999999998e-01   4.4607999999999999e+00  -6.6799999999999998e-02  -4.0920000000000001e-01   4.8200000000000000e-02  -2.6629999999999998e-01   0.0000000000000000e+00   5.4847999999999999e+00   4.4309999999999999e-01   2.9830000000000001e-01   2.2100000000000002e-02
   7.7149999999999996e-01  -3.5170000000000001e-01   5.2328000000000001e+00   4.7699999999999999e-02  -4.1870000000000002e-01   4.3900000000000002e-02  -1.9980000000000001e-01  -2.6679999999999998e-01   6.0072000000000001e+00   3.7569999999999998e-01   4.0410000000000001e-01   4.4000000000000003e-03
   7.7149999999999996e-01  -3.5170000000000001e-01   4.4607999999999999e+00  -1.9099999999999999e-02  -4.1870000000000002e-01   2.1899999999999999e-02  -3.1069999999999998e-01   1.3339999999999999e-01   5.3977000000000004e+00   4.1420000000000001e-01   3.4639999999999999e-01  -4.4000000000000003e-03
   5.9509999999999996e-01  -3.5170000000000001e-01   4.8038999999999996e+00   2.8600000000000000e-02  -4.4719999999999999e-01   3.0700000000000002e-02  -3.1069999999999998e-01   1.3339999999999999e-01   5.6589000000000000e+00   3.6599999999999999e-01   2.5979999999999998e-01   8.4000000000000005e-02
   1.0139000000000000e+00  -3.7369999999999998e-01   4.1176000000000004e+00   4.7699999999999999e-02  -4.7580000000000000e-01   6.1400000000000003e-02  -2.4410000000000001e-01   1.3339999999999999e-01   5.3977000000000004e+00   4.8159999999999997e-01   3.1750000000000000e-01   4.8700000000000000e-02
   7.9349999999999998e-01  -1.3189999999999999e-01   4.2892000000000001e+00  -5.7299999999999997e-02  -3.8059999999999999e-01   1.3200000000000000e-02  -2.4410000000000001e-01   4.4499999999999998e-02   5.2236000000000002e+00   3.7569999999999998e-01   3.5599999999999998e-01   3.5400000000000001e-02
   5.5110000000000003e-01  -1.5390000000000001e-01   5.3186000000000000e+00  -8.5900000000000004e-02  -4.9480000000000002e-01   2.1899999999999999e-02  -3.5510000000000003e-01  -2.2200000000000001e-02   5.3106999999999998e+00   4.2380000000000001e-01   3.2710000000000000e-01   5.3100000000000001e-02
   8.8170000000000004e-01  -2.4179999999999999e-01   4.9755000000000003e+00  -9.5500000000000002e-02  -4.0920000000000001e-01   5.2600000000000001e-02  -1.5540000000000001e-01   2.2200000000000001e-02   6.0072000000000001e+00   4.8159999999999997e-01   4.0410000000000001e-01   2.2100000000000002e-02
   8.8170000000000004e-01  -3.0780000000000002e-01   4.7180999999999997e+00  -9.5500000000000002e-02  -4.6629999999999999e-01   7.8899999999999998e-02  -1.9980000000000001e-01   1.5559999999999999e-01   5.2236000000000002e+00   3.7569999999999998e-01   3.0790000000000001e-01   2.6499999999999999e-02
   7.2740000000000005e-01  -2.6379999999999998e-01   4.4607999999999999e+00  -7.6399999999999996e-02  -4.3769999999999998e-01   6.1400000000000003e-02  -1.9980000000000001e-01   1.7790000000000000e-01   5.9200999999999997e+00   4.1420000000000001e-01   3.7530000000000002e-01   2.2100000000000002e-02
   6.3919999999999999e-01  -3.5170000000000001e-01   4.2892000000000001e+00  -1.9099999999999999e-02  -4.8530000000000001e-01   3.0700000000000002e-02  -4.4400000000000002e-02   2.2200000000000001e-02   5.5719000000000003e+00   4.7199999999999998e-01   4.2340000000000000e-01   8.4000000000000005e-02
   9.6989999999999998e-01  -3.2979999999999998e-01   4.6322999999999999e+00  -1.9099999999999999e-02  -4.6629999999999999e-01   6.1400000000000003e-02  -2.2189999999999999e-01  -1.1119999999999999e-01   5.8330000000000002e+00   4.5269999999999999e-01   3.0790000000000001e-01   3.5400000000000001e-02
   9.4779999999999998e-01  -3.7369999999999998e-01   5.3186000000000000e+00  -1.0500000000000000e-01  -3.9970000000000000e-01   4.4000000000000003e-03  -1.9980000000000001e-01   2.0010000000000000e-01   5.4847999999999999e+00   4.0460000000000002e-01   3.7530000000000002e-01   5.7500000000000002e-02
   8.1559999999999999e-01  -2.8580000000000000e-01   4.8038999999999996e+00  -2.8600000000000000e-02  -3.4260000000000002e-01   6.1400000000000003e-02  -3.1069999999999998e-01  -2.6679999999999998e-01   5.2236000000000002e+00   4.0460000000000002e-01   2.6939999999999997e-01   8.8000000000000005e-03
   8.3760000000000001e-01  -2.8580000000000000e-01   4.7180999999999997e+00  -9.4999999999999998e-03  -4.4719999999999999e-01   2.1899999999999999e-02  -3.5510000000000003e-01   4.4499999999999998e-02   5.4847999999999999e+00   4.3350000000000000e-01   3.5599999999999998e-01   4.4200000000000003e-02
   9.4779999999999998e-01  -2.1980000000000000e-01   4.6322999999999999e+00  -6.6799999999999998e-02  -3.8059999999999999e-01   4.8200000000000000e-02  -3.1069999999999998e-01   1.5559999999999999e-01   4.9623999999999997e+00   5.1049999999999995e-01   2.6939999999999997e-01   6.6400000000000001e-02
   8.3760000000000001e-01  -3.0780000000000002e-01   4.8897000000000004e+00   2.8600000000000000e-02  -4.0920000000000001e-01   8.8000000000000005e-03  -2.4410000000000001e-01   6.6699999999999995e-02   5.4847999999999999e+00   4.8159999999999997e-01   3.2710000000000000e-01   3.1000000000000000e-02
   1.0360000000000000e+00  -3.5170000000000001e-01   4.8038999999999996e+00  -5.7299999999999997e-02  -4.2820000000000003e-01   3.0700000000000002e-02  -2.6629999999999998e-01   4.4499999999999998e-02   6.0941999999999998e+00   4.3350000000000000e-01   2.9830000000000001e-01   6.1899999999999997e-02
   1.0360000000000000e+00  -3.5170000000000001e-01   4.7180999999999997e+00  -1.1459999999999999e-01  -4.3769999999999998e-01   5.7000000000000002e-02  -1.5540000000000001e-01   1.1119999999999999e-01   5.8330000000000002e+00   4.5269999999999999e-01   2.9830000000000001e-01   2.6499999999999999e-02
   7.7149999999999996e-01  -2.8580000000000000e-01   4.6322999999999999e+00  -2.8600000000000000e-02  -4.8530000000000001e-01   6.1400000000000003e-02  -3.3289999999999997e-01   1.1119999999999999e-01   5.2236000000000002e+00   4.0460000000000002e-01   3.5599999999999998e-01   5.3100000000000001e-02
   9.4779999999999998e-01  -3.9570000000000000e-01   3.6029000000000000e+00   1.9099999999999999e-02  -5.1390000000000002e-01   7.0199999999999999e-02  -3.7730000000000002e-01   4.4499999999999998e-02   5.1365999999999996e+00   3.9489999999999997e-01   3.9450000000000002e-01   5.7500000000000002e-02
   8.8170000000000004e-01  -1.7590000000000000e-01   4.2892000000000001e+00  -4.7699999999999999e-02  -3.5210000000000002e-01   2.6300000000000000e-02  -3.1069999999999998e-01   1.5559999999999999e-01   5.4847999999999999e+00   4.1420000000000001e-01   3.1750000000000000e-01   4.8700000000000000e-02
   9.9190000000000000e-01  -1.7590000000000000e-01   4.9755000000000003e+00  -7.6399999999999996e-02  -3.8059999999999999e-01   1.3200000000000000e-02  -3.5510000000000003e-01   1.1119999999999999e-01   5.6589000000000000e+00   4.0460000000000002e-01   3.1750000000000000e-01   7.5200000000000003e-02
   1.0360000000000000e+00  -4.6170000000000000e-01   4.5465000000000000e+00  -1.5279999999999999e-01  -4.3769999999999998e-01   3.0700000000000002e-02  -5.1049999999999995e-01   1.1119999999999999e-01   5.3106999999999998e+00   4.2380000000000001e-01   2.7900000000000003e-01   7.9600000000000004e-02
   8.5960000000000003e-01  -6.5949999999999998e-01   5.2328000000000001e+00  -4.7699999999999999e-02  -3.3310000000000001e-01   4.8200000000000000e-02  -3.1069999999999998e-01   2.2200000000000001e-02   5.1365999999999996e+00   4.4309999999999999e-01   3.7530000000000002e-01   4.4200000000000003e-02
   8.8170000000000004e-01  -1.5390000000000001e-01   5.3186000000000000e+00  -1.2410000000000000e-01  -4.4719999999999999e-01   2.1899999999999999e-02  -4.4390000000000002e-01   3.5580000000000001e-01   5.5719000000000003e+00   3.3710000000000001e-01   4.4259999999999999e-01   4.4000000000000003e-03
   7.2740000000000005e-01  -6.6000000000000003e-02   4.8897000000000004e+00   1.9099999999999999e-02  -4.3769999999999998e-01   4.4000000000000003e-03  -3.9950000000000002e-01   1.5559999999999999e-01   5.2236000000000002e+00   4.7199999999999998e-01   3.1750000000000000e-01   8.8499999999999995e-02
   7.9349999999999998e-01  -3.2979999999999998e-01   4.3750000000000000e+00   0.0000000000000000e+00  -4.8530000000000001e-01   6.5799999999999997e-02  -2.8849999999999998e-01   6.6699999999999995e-02   5.4847999999999999e+00   3.7569999999999998e-01   3.5599999999999998e-01   3.1000000000000000e-02
   9.9190000000000000e-01  -2.1980000000000000e-01   4.8897000000000004e+00  -1.3370000000000001e-01  -5.2339999999999998e-01   3.0700000000000002e-02  -3.9950000000000002e-01   8.8900000000000007e-02   5.7460000000000004e+00   3.9489999999999997e-01   3.9450000000000002e-01   1.7700000000000000e-02
   8.5960000000000003e-01  -1.3189999999999999e-01   4.7180999999999997e+00  -2.8600000000000000e-02  -3.9970000000000000e-01   4.3900000000000002e-02  -3.1069999999999998e-01   8.8900000000000007e-02   5.2236000000000002e+00   4.3350000000000000e-01   3.5599999999999998e-01   6.1899999999999997e-02
   8.5960000000000003e-01  -2.4179999999999999e-01   4.5465000000000000e+00  -7.6399999999999996e-02  -4.1870000000000002e-01   7.0199999999999999e-02  -3.9950000000000002e-01   6.6699999999999995e-02   5.4847999999999999e+00   4.8159999999999997e-01   2.4060000000000001e-01   7.0800000000000002e-02
   8.1559999999999999e-01  -3.0780000000000002e-01   5.1470000000000002e+00  -1.9099999999999999e-02  -4.7580000000000000e-01   3.5099999999999999e-02  -3.1069999999999998e-01   8.8900000000000007e-02   5.6589000000000000e+00   4.1420000000000001e-01   3.6559999999999998e-01   1.3299999999999999e-02
   9.2579999999999996e-01  -1.9789999999999999e-01   5.0612000000000004e+00   2.8600000000000000e-02  -4.2820000000000003e-01   3.9500000000000000e-02  -4.8830000000000001e-01   1.1119999999999999e-01   4.9623999999999997e+00   4.3350000000000000e-01   3.6559999999999998e-01   3.9800000000000002e-02
   8.3760000000000001e-01  -4.6170000000000000e-01   3.5171000000000001e+00  -6.6799999999999998e-02  -5.3290000000000004e-01   7.8899999999999998e-02  -2.4410000000000001e-01   4.4499999999999998e-02   5.4847999999999999e+00   3.3710000000000001e-01   3.4639999999999999e-01   7.0800000000000002e-02
   8.8170000000000004e-01  -2.6379999999999998e-01   4.9755000000000003e+00   0.0000000000000000e+00  -5.0429999999999997e-01   8.7700000000000000e-02  -3.7730000000000002e-01   1.7790000000000000e-01   5.6589000000000000e+00   5.2980000000000005e-01   3.0790000000000001e-01   4.8700000000000000e-02
   8.5960000000000003e-01  -1.3189999999999999e-01   4.1176000000000004e+00   5.7299999999999997e-02  -4.6629999999999999e-01   7.0199999999999999e-02  -4.4390000000000002e-01   8.8900000000000007e-02   4.9623999999999997e+00   4.2380000000000001e-01   3.3679999999999999e-01   6.6400000000000001e-02
   7.0530000000000004e-01  -3.0780000000000002e-01   4.2892000000000001e+00   9.4999999999999998e-03  -4.9480000000000002e-01   3.5099999999999999e-02  -2.6629999999999998e-01   2.2200000000000001e-02   5.4847999999999999e+00   4.4309999999999999e-01   3.4639999999999999e-01   7.5200000000000003e-02
   7.4939999999999996e-01  -3.2979999999999998e-01   4.3750000000000000e+00  -2.8600000000000000e-02  -4.2820000000000003e-01   8.3299999999999999e-02  -2.6629999999999998e-01   2.8910000000000002e-01   5.9200999999999997e+00   4.3350000000000000e-01   2.5979999999999998e-01   4.8700000000000000e-02
   1.0139000000000000e+00  -1.3189999999999999e-01   4.0317999999999996e+00  -7.6399999999999996e-02  -4.6629999999999999e-01   7.4499999999999997e-02  -4.4390000000000002e-01   1.1119999999999999e-01   5.4847999999999999e+00   4.6239999999999998e-01   3.8490000000000002e-01   7.0800000000000002e-02
   8.5960000000000003e-01  -3.5170000000000001e-01   5.2328000000000001e+00  -1.1459999999999999e-01  -3.9010000000000000e-01   5.7000000000000002e-02  -2.8849999999999998e-01   0.0000000000000000e+00   5.0495000000000001e+00   3.7569999999999998e-01   3.2710000000000000e-01   6.1899999999999997e-02
   9.6989999999999998e-01  -4.3969999999999998e-01   4.5465000000000000e+00  -1.9099999999999999e-02  -4.5679999999999998e-01   3.0700000000000002e-02  -4.4390000000000002e-01   1.7790000000000000e-01   5.0495000000000001e+00   3.4680000000000000e-01   3.8490000000000002e-01   4.4000000000000003e-03
   8.3760000000000001e-01  -5.0560000000000005e-01   4.8897000000000004e+00   9.4999999999999998e-03  -3.9970000000000000e-01  -4.4000000000000003e-03  -2.8849999999999998e-01   1.3339999999999999e-01   5.3106999999999998e+00   3.7569999999999998e-01   2.8870000000000001e-01   8.8000000000000005e-03
   9.9190000000000000e-01  -5.7160000000000000e-01   5.0612000000000004e+00   0.0000000000000000e+00  -3.9970000000000000e-01   3.9500000000000000e-02  -1.9980000000000001e-01   1.1119999999999999e-01   5.7460000000000004e+00   4.4309999999999999e-01   3.2710000000000000e-01   4.8700000000000000e-02
   8.3760000000000001e-01  -2.8580000000000000e-01   4.1176000000000004e+00   0.0000000000000000e+00  -5.6140000000000001e-01   4.3900000000000002e-02  -4.6610000000000001e-01   2.0010000000000000e-01   6.0072000000000001e+00   3.5639999999999999e-01   3.4639999999999999e-01   5.3100000000000001e-02
   8.5960000000000003e-01  -5.0560000000000005e-01   4.3750000000000000e+00  -8.5900000000000004e-02  -4.0920000000000001e-01   3.0700000000000002e-02  -3.5510000000000003e-01   1.3339999999999999e-01   5.6589000000000000e+00   4.8159999999999997e-01   3.7530000000000002e-01   8.4000000000000005e-02
   9.0369999999999995e-01  -2.8580000000000000e-01   4.3750000000000000e+00  -3.8199999999999998e-02  -4.5679999999999998e-01   8.3299999999999999e-02  -4.6610000000000001e-01   8.8900000000000007e-02   5.5719000000000003e+00   4.5269999999999999e-01   3.9450000000000002e-01   6.6400000000000001e-02
   7.7149999999999996e-01  -3.2979999999999998e-01   4.2034000000000002e+00   2.8600000000000000e-02  -4.5679999999999998e-01   3.0700000000000002e-02  -3.9950000000000002e-01   2.6679999999999998e-01   5.3977000000000004e+00   5.0090000000000001e-01   2.8870000000000001e-01   1.1500000000000000e-01
   9.6989999999999998e-01  -2.8580000000000000e-01   4.6322999999999999e+00  -1.9099999999999999e-02  -3.5210000000000002e-01   3.5099999999999999e-02  -3.5510000000000003e-01   3.7800000000000000e-01   5.1365999999999996e+00   4.9130000000000001e-01   3.3679999999999999e-01   5.3100000000000001e-02
   8.1559999999999999e-01  -2.8580000000000000e-01   4.5465000000000000e+00  -1.5279999999999999e-01  -4.6629999999999999e-01  -4.4000000000000003e-03  -3.7730000000000002e-01   1.7790000000000000e-01   5.3106999999999998e+00   3.5639999999999999e-01   3.1750000000000000e-01   5.7500000000000002e-02
   7.4939999999999996e-01  -2.6379999999999998e-01   4.0317999999999996e+00  -5.7299999999999997e-02  -4.8530000000000001e-01   4.8200000000000000e-02  -5.1049999999999995e-01   2.2239999999999999e-01   6.1813000000000002e+00   3.4680000000000000e-01   3.8490000000000002e-01   5.7500000000000002e-02
   8.1559999999999999e-01  -2.8580000000000000e-01   4.7180999999999997e+00  -3.8199999999999998e-02  -4.2820000000000003e-01   4.8200000000000000e-02  -4.4390000000000002e-01   1.5559999999999999e-01   5.8330000000000002e+00   3.9489999999999997e-01   3.9450000000000002e-01   2.6499999999999999e-02
   1.0139000000000000e+00  -3.7369999999999998e-01   4.2892000000000001e+00   3.8199999999999998e-02  -4.5679999999999998e-01   6.1400000000000003e-02  -2.4410000000000001e-01   1.3339999999999999e-01   5.1365999999999996e+00   3.7569999999999998e-01   4.0410000000000001e-01   7.0800000000000002e-02
   7.9349999999999998e-01  -4.8359999999999997e-01   4.8038999999999996e+00  -9.4999999999999998e-03  -3.9010000000000000e-01   3.0700000000000002e-02  -2.4410000000000001e-01   2.6679999999999998e-01   4.4401000000000002e+00   4.2380000000000001e-01   2.6939999999999997e-01   8.8499999999999995e-02
   7.9349999999999998e-01  -2.8580000000000000e-01   5.0612000000000004e+00  -3.8199999999999998e-02  -5.3290000000000004e-01   8.7700000000000000e-02  -1.9980000000000001e-01   1.3339999999999999e-01   5.5719000000000003e+00   4.7199999999999998e-01   2.6939999999999997e-01   1.0170000000000000e-01
   1.0580000000000001e+00  -3.5170000000000001e-01   4.5465000000000000e+00  -9.5500000000000002e-02  -4.4719999999999999e-01   5.2600000000000001e-02  -4.8830000000000001e-01   1.1119999999999999e-01   5.5719000000000003e+00   4.6239999999999998e-01   4.1370000000000001e-01   7.9600000000000004e-02
   9.4779999999999998e-01  -2.6379999999999998e-01   4.0317999999999996e+00  -2.0999999999999999e-01  -5.0429999999999997e-01   2.1899999999999999e-02  -3.9950000000000002e-01   1.3339999999999999e-01   5.5719000000000003e+00   4.3350000000000000e-01   3.1750000000000000e-01   8.8499999999999995e-02
   9.2579999999999996e-01  -6.3749999999999996e-01   4.8897000000000004e+00  -4.7699999999999999e-02  -4.5679999999999998e-01   6.5799999999999997e-02  -6.2150000000000005e-01   8.8900000000000007e-02   6.0072000000000001e+00   4.1420000000000001e-01   3.6559999999999998e-01   7.9600000000000004e-02
   9.4779999999999998e-01  -3.9570000000000000e-01   3.8603000000000001e+00  -1.9099999999999999e-02  -3.9970000000000000e-01   6.1400000000000003e-02  -2.6629999999999998e-01   1.1119999999999999e-01   5.1365999999999996e+00   3.4680000000000000e-01   3.6559999999999998e-01   8.8499999999999995e-02
   9.2579999999999996e-01  -1.5390000000000001e-01   4.6322999999999999e+00  -5.7299999999999997e-02  -5.4239999999999999e-01   6.5799999999999997e-02  -3.9950000000000002e-01   2.6679999999999998e-01   5.3106999999999998e+00   3.9489999999999997e-01   2.0210000000000000e-01   1.1500000000000000e-01
   7.9349999999999998e-01  -3.7369999999999998e-01   4.2034000000000002e+00   3.8199999999999998e-02  -5.0429999999999997e-01   3.9500000000000000e-02  -4.4390000000000002e-01   2.0010000000000000e-01   5.0495000000000001e+00   3.7569999999999998e-01   3.0790000000000001e-01   5.7500000000000002e-02
   9.6989999999999998e-01  -5.2759999999999996e-01   4.2892000000000001e+00  -8.5900000000000004e-02  -3.8059999999999999e-01   8.3299999999999999e-02  -3.3289999999999997e-01   3.5580000000000001e-01   5.3106999999999998e+00   3.5639999999999999e-01   3.4639999999999999e-01   9.2899999999999996e-02
   9.4779999999999998e-01  -2.8580000000000000e-01   4.8897000000000004e+00  -9.4999999999999998e-03  -3.9010000000000000e-01   3.5099999999999999e-02  -3.1069999999999998e-01   2.8910000000000002e-01   5.7460000000000004e+00   4.9130000000000001e-01   4.6189999999999998e-01   7.9600000000000004e-02
   8.5960000000000003e-01  -3.5170000000000001e-01   4.3750000000000000e+00   4.7699999999999999e-02  -4.2820000000000003e-01   3.5099999999999999e-02  -2.4410000000000001e-01   1.3339999999999999e-01   5.3106999999999998e+00   4.4309999999999999e-01   3.4639999999999999e-01   5.7500000000000002e-02
   9.6989999999999998e-01  -3.2979999999999998e-01   4.5465000000000000e+00  -5.7299999999999997e-02  -4.9480000000000002e-01   5.2600000000000001e-02  -4.6610000000000001e-01   2.6679999999999998e-01   5.5719000000000003e+00   3.7569999999999998e-01   2.6939999999999997e-01   1.2830000000000000e-01
   9.6989999999999998e-01  -3.2979999999999998e-01   4.2034000000000002e+00  -6.6799999999999998e-02  -4.5679999999999998e-01   6.5799999999999997e-02  -2.4410000000000001e-01   1.3339999999999999e-01   5.6589000000000000e+00   4.4309999999999999e-01   4.0410000000000001e-01   8.4000000000000005e-02
   9.4779999999999998e-01  -5.7160000000000000e-01   4.1176000000000004e+00   0.0000000000000000e+00  -4.5679999999999998e-01   4.8200000000000000e-02  -3.1069999999999998e-01   2.2239999999999999e-01   5.2236000000000002e+00   4.4309999999999999e-01   3.2710000000000000e-01   6.6400000000000001e-02
   1.0139000000000000e+00  -1.9789999999999999e-01   4.3750000000000000e+00   9.4999999999999998e-03  -4.8530000000000001e-01   2.1899999999999999e-02  -4.4390000000000002e-01   3.1130000000000002e-01   5.2236000000000002e+00   4.1420000000000001e-01   3.8490000000000002e-01   4.4200000000000003e-02
   7.9349999999999998e-01  -3.0780000000000002e-01   4.2892000000000001e+00   3.8199999999999998e-02  -4.1870000000000002e-01   3.9500000000000000e-02  -2.6629999999999998e-01   1.5559999999999999e-01   5.0495000000000001e+00   5.2020000000000000e-01   3.4639999999999999e-01   8.4000000000000005e-02
   7.4939999999999996e-01  -4.6170000000000000e-01   4.7180999999999997e+00   1.9099999999999999e-02  -4.9480000000000002e-01   6.5799999999999997e-02  -5.3269999999999995e-01   1.3339999999999999e-01   5.7460000000000004e+00   4.1420000000000001e-01   3.5599999999999998e-01   7.0800000000000002e-02
   9.9190000000000000e-01  -3.2979999999999998e-01   4.7180999999999997e+00   6.6799999999999998e-02  -4.6629999999999999e-01   8.8000000000000005e-03  -5.5489999999999995e-01   1.5559999999999999e-01   5.4847999999999999e+00   4.6239999999999998e-01   3.0790000000000001e-01   9.2899999999999996e-02
   9.4779999999999998e-01  -3.0780000000000002e-01   4.5465000000000000e+00  -9.5500000000000002e-02  -4.9480000000000002e-01   8.7700000000000000e-02  -3.5510000000000003e-01   4.4499999999999998e-02   4.7882999999999996e+00   4.2380000000000001e-01   3.2710000000000000e-01   7.0800000000000002e-02
   9.0369999999999995e-01  -3.7369999999999998e-01   4.4607999999999999e+00   1.9099999999999999e-02  -4.4719999999999999e-01   1.3200000000000000e-02  -2.8849999999999998e-01   1.3339999999999999e-01   5.3977000000000004e+00   5.2980000000000005e-01   3.8490000000000002e-01   5.3100000000000001e-02
   9.2579999999999996e-01  -3.7369999999999998e-01   4.8038999999999996e+00  -6.6799999999999998e-02  -4.6629999999999999e-01   3.0700000000000002e-02  -3.9950000000000002e-01   2.6679999999999998e-01   6.4424999999999999e+00   3.7569999999999998e-01   2.9830000000000001e-01   6.1899999999999997e-02
   7.4939999999999996e-01  -3.0780000000000002e-01   4.8038999999999996e+00  -1.9099999999999999e-02  -4.5679999999999998e-01   2.6300000000000000e-02  -5.9930000000000005e-01  -2.2200000000000001e-02   5.0495000000000001e+00   3.9489999999999997e-01   3.7530000000000002e-01   9.7299999999999998e-02
   9.0369999999999995e-01  -4.3969999999999998e-01   3.9460999999999999e+00   2.8600000000000000e-02  -5.1390000000000002e-01   4.3900000000000002e-02  -3.9950000000000002e-01   1.3339999999999999e-01   5.6589000000000000e+00   4.2380000000000001e-01   3.0790000000000001e-01   9.2899999999999996e-02
   8.5960000000000003e-01  -5.4959999999999998e-01   4.8897000000000004e+00  -5.7299999999999997e-02  -4.4719999999999999e-01   2.6300000000000000e-02  -3.1069999999999998e-01   3.5580000000000001e-01   5.3106999999999998e+00   4.5269999999999999e-01   2.8870000000000001e-01   8.8499999999999995e-02
   8.8170000000000004e-01  -4.1770000000000002e-01   5.4043999999999999e+00   1.9099999999999999e-02  -4.5679999999999998e-01   3.9500000000000000e-02  -4.4390000000000002e-01   1.5559999999999999e-01   5.2236000000000002e+00   3.9489999999999997e-01   3.8490000000000002e-01   3.5400000000000001e-02
   9.9190000000000000e-01  -5.2759999999999996e-01   4.7180999999999997e+00  -4.7699999999999999e-02  -4.9480000000000002e-01   4.4000000000000003e-03  -2.6629999999999998e-01   2.2239999999999999e-01   5.2236000000000002e+00   4.9130000000000001e-01   3.2710000000000000e-01   8.8499999999999995e-02
   8.8170000000000004e-01  -3.5170000000000001e-01   4.2034000000000002e+00  -1.0500000000000000e-01  -5.0429999999999997e-01   3.5099999999999999e-02  -3.7730000000000002e-01   1.7790000000000000e-01   5.2236000000000002e+00   3.8529999999999998e-01   3.3679999999999999e-01   8.8499999999999995e-02
   8.8170000000000004e-01  -3.5170000000000001e-01   4.7180999999999997e+00   0.0000000000000000e+00  -5.0429999999999997e-01   4.3900000000000002e-02  -2.6629999999999998e-01   2.0010000000000000e-01   4.8754000000000000e+00   4.8159999999999997e-01   4.0410000000000001e-01   1.0620000000000000e-01
   8.1559999999999999e-01  -3.9570000000000000e-01   4.2892000000000001e+00  -5.7299999999999997e-02  -5.5189999999999995e-01   1.3200000000000000e-02  -4.4390000000000002e-01   3.5580000000000001e-01   5.3106999999999998e+00   5.1049999999999995e-01   2.5979999999999998e-01   7.9600000000000004e-02
   7.7149999999999996e-01  -1.0990000000000000e-01   4.0317999999999996e+00   4.7699999999999999e-02  -4.6629999999999999e-01   3.0700000000000002e-02  -3.7730000000000002e-01   3.1130000000000002e-01   5.8330000000000002e+00   4.0460000000000002e-01   2.8870000000000001e-01   9.2899999999999996e-02
   9.0369999999999995e-01  -6.8149999999999999e-01   4.6322999999999999e+00  -9.4999999999999998e-03  -5.3290000000000004e-01   7.8899999999999998e-02  -4.2170000000000002e-01   6.6699999999999995e-02   5.9200999999999997e+00   4.0460000000000002e-01   3.5599999999999998e-01   9.2899999999999996e-02
   9.4779999999999998e-01  -3.7369999999999998e-01   4.7180999999999997e+00  -5.7299999999999997e-02  -4.6629999999999999e-01   5.7000000000000002e-02  -4.6610000000000001e-01   3.3350000000000002e-01   5.2236000000000002e+00   4.2380000000000001e-01   2.6939999999999997e-01   1.5040000000000001e-01
   9.4779999999999998e-01  -3.5170000000000001e-01   3.8603000000000001e+00  -9.5500000000000002e-02  -5.0429999999999997e-01   6.1400000000000003e-02  -5.7709999999999995e-01   1.7790000000000000e-01   5.7460000000000004e+00   4.3350000000000000e-01   3.8490000000000002e-01   5.7500000000000002e-02
   1.0580000000000001e+00  -4.1770000000000002e-01   4.2034000000000002e+00  -7.6399999999999996e-02  -4.5679999999999998e-01   1.7500000000000002e-02  -3.9950000000000002e-01   1.3339999999999999e-01   5.2236000000000002e+00   3.4680000000000000e-01   3.2710000000000000e-01   3.5400000000000001e-02
   7.4939999999999996e-01  -5.2759999999999996e-01   4.0317999999999996e+00   3.8199999999999998e-02  -4.1870000000000002e-01   5.7000000000000002e-02  -5.1049999999999995e-01   1.1119999999999999e-01   5.4847999999999999e+00   4.0460000000000002e-01   4.2340000000000000e-01   1.0620000000000000e-01
   8.8170000000000004e-01  -1.7590000000000000e-01   4.4607999999999999e+00   2.8600000000000000e-02  -4.2820000000000003e-01   4.8200000000000000e-02  -4.2170000000000002e-01   3.5580000000000001e-01   5.2236000000000002e+00   4.0460000000000002e-01   3.8490000000000002e-01   5.7500000000000002e-02
   1.0801000000000001e+00  -3.7369999999999998e-01   4.2892000000000001e+00  -7.6399999999999996e-02  -4.7580000000000000e-01   4.3900000000000002e-02  -4.8830000000000001e-01   2.2239999999999999e-01   4.7012999999999998e+00   4.2380000000000001e-01   2.7900000000000003e-01   1.1060000000000000e-01
   7.2740000000000005e-01  -3.2979999999999998e-01   4.3750000000000000e+00   3.8199999999999998e-02  -4.7580000000000000e-01   3.5099999999999999e-02  -4.6610000000000001e-01   1.3339999999999999e-01   5.8330000000000002e+00   3.2750000000000001e-01   4.3300000000000000e-01   1.2390000000000000e-01
   1.0139000000000000e+00  -3.2979999999999998e-01   4.4607999999999999e+00  -1.1459999999999999e-01  -4.9480000000000002e-01   1.7500000000000002e-02  -3.5510000000000003e-01   1.3339999999999999e-01   5.3977000000000004e+00   5.2020000000000000e-01   3.7530000000000002e-01   1.0170000000000000e-01
   1.0360000000000000e+00  -2.8580000000000000e-01   3.7745000000000002e+00  -1.9099999999999999e-02  -4.7580000000000000e-01   2.6300000000000000e-02  -3.3289999999999997e-01   2.4460000000000001e-01   5.6589000000000000e+00   4.5269999999999999e-01   3.0790000000000001e-01   1.1500000000000000e-01
   9.2579999999999996e-01  -3.2979999999999998e-01   4.6322999999999999e+00  -3.8199999999999998e-02  -4.3769999999999998e-01   1.7500000000000002e-02  -4.6610000000000001e-01   2.0010000000000000e-01   5.5719000000000003e+00   3.2750000000000001e-01   3.2710000000000000e-01   1.4160000000000000e-01
   7.9349999999999998e-01  -3.9570000000000000e-01   4.7180999999999997e+00  -4.7699999999999999e-02  -4.7580000000000000e-01   3.0700000000000002e-02  -4.8830000000000001e-01   2.0010000000000000e-01   5.5719000000000003e+00   4.5269999999999999e-01   3.4639999999999999e-01   1.1940000000000001e-01
   1.0139000000000000e+00  -4.8359999999999997e-01   4.4607999999999999e+00  -9.4999999999999998e-03  -4.1870000000000002e-01   4.8200000000000000e-02  -5.7709999999999995e-01   1.7790000000000000e-01   4.7882999999999996e+00   4.8159999999999997e-01   2.8870000000000001e-01   7.5200000000000003e-02
   9.0369999999999995e-01  -4.3969999999999998e-01   4.4607999999999999e+00  -3.8199999999999998e-02  -4.0920000000000001e-01   2.1899999999999999e-02  -3.9950000000000002e-01  -4.4499999999999998e-02   5.9200999999999997e+00   4.2380000000000001e-01   2.6939999999999997e-01   7.5200000000000003e-02
   9.2579999999999996e-01  -2.1980000000000000e-01   4.2034000000000002e+00  -6.6799999999999998e-02  -3.9970000000000000e-01   4.8200000000000000e-02  -3.5510000000000003e-01   6.6699999999999995e-02   6.0072000000000001e+00   4.4309999999999999e-01   2.7900000000000003e-01   8.8499999999999995e-02
   8.8170000000000004e-01  -4.1770000000000002e-01   4.5465000000000000e+00  -1.5279999999999999e-01  -3.7109999999999999e-01   8.8000000000000005e-03  -4.8830000000000001e-01  -2.2200000000000001e-02   6.0072000000000001e+00   4.8159999999999997e-01   3.5599999999999998e-01   1.0620000000000000e-01
   7.9349999999999998e-01  -4.8359999999999997e-01   4.3750000000000000e+00  -4.7699999999999999e-02  -5.2339999999999998e-01   6.5799999999999997e-02  -4.8830000000000001e-01   1.3339999999999999e-01   5.1365999999999996e+00   3.8529999999999998e-01   3.1750000000000000e-01   1.1500000000000000e-01
   8.8170000000000004e-01  -3.7369999999999998e-01   4.0317999999999996e+00  -2.8600000000000000e-02  -4.9480000000000002e-01   8.7700000000000000e-02  -3.5510000000000003e-01   0.0000000000000000e+00   5.3977000000000004e+00   3.9489999999999997e-01   3.4639999999999999e-01   1.3710000000000000e-01
   9.0369999999999995e-01  -8.7900000000000006e-02   5.2328000000000001e+00   5.7299999999999997e-02  -5.1390000000000002e-01   3.5099999999999999e-02  -4.2170000000000002e-01   1.3339999999999999e-01   5.3977000000000004e+00   4.3350000000000000e-01   3.6559999999999998e-01   9.7299999999999998e-02
   1.0139000000000000e+00  -2.1980000000000000e-01   4.8897000000000004e+00  -5.7299999999999997e-02  -3.9010000000000000e-01   8.8000000000000005e-03  -3.5510000000000003e-01   1.7790000000000000e-01   4.8754000000000000e+00   3.7569999999999998e-01   4.1370000000000001e-01   1.0620000000000000e-01
   9.0369999999999995e-01  -4.1770000000000002e-01   4.7180999999999997e+00   1.9099999999999999e-02  -5.0429999999999997e-01   5.7000000000000002e-02  -5.5489999999999995e-01   4.4469999999999998e-01   5.4847999999999999e+00   4.7199999999999998e-01   3.8490000000000002e-01   8.4000000000000005e-02
   8.1559999999999999e-01  -3.5170000000000001e-01   4.9755000000000003e+00  -8.5900000000000004e-02  -4.3769999999999998e-01   2.6300000000000000e-02  -4.2170000000000002e-01  -2.2200000000000001e-02   5.0495000000000001e+00   4.4309999999999999e-01   4.1370000000000001e-01   1.0620000000000000e-01
   7.4939999999999996e-01  -3.7369999999999998e-01   4.4607999999999999e+00  -9.4999999999999998e-03  -4.3769999999999998e-01   3.9500000000000000e-02  -4.4390000000000002e-01   3.5580000000000001e-01   5.8330000000000002e+00   4.5269999999999999e-01   3.5599999999999998e-01   1.1940000000000001e-01
   9.4779999999999998e-01  -2.6379999999999998e-01   3.8603000000000001e+00  -1.1459999999999999e-01  -4.2820000000000003e-01   7.0199999999999999e-02  -2.6629999999999998e-01   3.1130000000000002e-01   4.7882999999999996e+00   5.2020000000000000e-01   3.4639999999999999e-01   8.8499999999999995e-02
   1.0139000000000000e+00  -3.0780000000000002e-01   4.1176000000000004e+00   9.4999999999999998e-03  -5.1390000000000002e-01   5.7000000000000002e-02  -5.1049999999999995e-01   2.6679999999999998e-01   5.9200999999999997e+00   4.0460000000000002e-01   3.9450000000000002e-01   9.7299999999999998e-02
   9.2579999999999996e-01  -3.9570000000000000e-01   4.4607999999999999e+00   6.6799999999999998e-02  -4.3769999999999998e-01   1.3200000000000000e-02  -3.5510000000000003e-01   2.0010000000000000e-01   4.7012999999999998e+00   4.3350000000000000e-01   3.1750000000000000e-01   8.8499999999999995e-02
   9.4779999999999998e-01  -6.6000000000000003e-02   4.5465000000000000e+00  -5.7299999999999997e-02  -4.8530000000000001e-01   6.1400000000000003e-02  -3.3289999999999997e-01   0.0000000000000000e+00   5.1365999999999996e+00   3.8529999999999998e-01   3.5599999999999998e-01   7.0800000000000002e-02
   7.0530000000000004e-01  -1.7590000000000000e-01   4.2892000000000001e+00  -1.9099999999999999e-02  -4.6629999999999999e-01   7.0199999999999999e-02  -4.2170000000000002e-01   1.7790000000000000e-01   5.3106999999999998e+00   4.8159999999999997e-01   2.5979999999999998e-01   7.9600000000000004e-02
   1.0360000000000000e+00  -4.6170000000000000e-01   3.9460999999999999e+00  -6.6799999999999998e-02  -4.3769999999999998e-01   9.2100000000000001e-02  -3.3289999999999997e-01   2.2200000000000001e-02   4.7882999999999996e+00   4.3350000000000000e-01   3.3679999999999999e-01   7.5200000000000003e-02
   8.5960000000000003e-01  -3.5170000000000001e-01   4.7180999999999997e+00  -2.8600000000000000e-02  -3.4260000000000002e-01   5.2600000000000001e-02  -3.9950000000000002e-01   2.2239999999999999e-01   5.7460000000000004e+00   4.6239999999999998e-01   3.1750000000000000e-01   7.9600000000000004e-02
   9.0369999999999995e-01  -2.1980000000000000e-01   4.2034000000000002e+00   0.0000000000000000e+00  -4.9480000000000002e-01   1.3200000000000000e-02  -3.9950000000000002e-01   1.5559999999999999e-01   6.0941999999999998e+00   3.8529999999999998e-01   2.8870000000000001e-01   7.0800000000000002e-02
   8.1559999999999999e-01  -5.0560000000000005e-01   4.0317999999999996e+00   1.1459999999999999e-01  -5.0429999999999997e-01   8.7700000000000000e-02  -6.6579999999999995e-01   1.7790000000000000e-01   5.7460000000000004e+00   4.1420000000000001e-01   2.8870000000000001e-01   1.3270000000000001e-01
   7.4939999999999996e-01  -4.3969999999999998e-01   5.1470000000000002e+00   4.7699999999999999e-02  -4.7580000000000000e-01   5.2600000000000001e-02  -3.9950000000000002e-01   1.5559999999999999e-01   5.1365999999999996e+00   4.9130000000000001e-01   2.7900000000000003e-01   6.6400000000000001e-02
   7.9349999999999998e-01  -4.3969999999999998e-01   4.5465000000000000e+00  -1.1459999999999999e-01  -3.8059999999999999e-01  -1.3200000000000000e-02  -4.8830000000000001e-01   2.0010000000000000e-01   5.8330000000000002e+00   3.8529999999999998e-01   3.6559999999999998e-01   1.1940000000000001e-01
   9.9190000000000000e-01  -2.8580000000000000e-01   4.3750000000000000e+00   9.5500000000000002e-02  -4.1870000000000002e-01   2.6300000000000000e-02  -2.2189999999999999e-01   2.2239999999999999e-01   5.6589000000000000e+00   4.4309999999999999e-01   3.7530000000000002e-01   9.7299999999999998e-02
   9.9190000000000000e-01  -3.7369999999999998e-01   4.8897000000000004e+00  -1.2410000000000000e-01  -4.3769999999999998e-01   3.5099999999999999e-02  -3.5510000000000003e-01   2.0010000000000000e-01   6.0941999999999998e+00   3.2750000000000001e-01   2.7900000000000003e-01   9.2899999999999996e-02
   1.0139000000000000e+00  -3.9570000000000000e-01   4.5465000000000000e+00  -1.3370000000000001e-01  -4.5679999999999998e-01   3.5099999999999999e-02  -4.4390000000000002e-01   1.1119999999999999e-01   5.3977000000000004e+00   4.2380000000000001e-01   3.0790000000000001e-01   8.8499999999999995e-02
   9.2579999999999996e-01  -3.2979999999999998e-01   4.3750000000000000e+00  -1.9099999999999999e-02  -3.9970000000000000e-01   4.3900000000000002e-02  -3.9950000000000002e-01   6.6699999999999995e-02   5.6589000000000000e+00   4.4309999999999999e-01   3.8490000000000002e-01   1.1500000000000000e-01
   1.0580000000000001e+00  -4.3969999999999998e-01   4.8038999999999996e+00  -1.9099999999999999e-02  -4.8530000000000001e-01   3.9500000000000000e-02  -3.9950000000000002e-01  -6.6699999999999995e-02   5.5719000000000003e+00   5.0090000000000001e-01   4.1370000000000001e-01   7.5200000000000003e-02
   7.9349999999999998e-01  -3.0780000000000002e-01   3.9460999999999999e+00  -4.7699999999999999e-02  -4.0920000000000001e-01   7.4499999999999997e-02  -3.3289999999999997e-01   1.7790000000000000e-01   5.6589000000000000e+00   4.0460000000000002e-01   3.3679999999999999e-01   9.2899999999999996e-02
   7.7149999999999996e-01  -5.2759999999999996e-01   4.8897000000000004e+00  -6.6799999999999998e-02  -4.8530000000000001e-01   2.1899999999999999e-02  -4.4390000000000002e-01   3.5580000000000001e-01   5.2236000000000002e+00   4.8159999999999997e-01   3.2710000000000000e-01   8.4000000000000005e-02
   6.8330000000000002e-01  -1.5390000000000001e-01   4.0317999999999996e+00  -1.9099999999999999e-02  -4.4719999999999999e-01   9.2100000000000001e-02  -4.2170000000000002e-01   2.4460000000000001e-01   6.2683000000000000e+00   3.8529999999999998e-01   3.0790000000000001e-01   9.2899999999999996e-02
   1.0139000000000000e+00  -3.0780000000000002e-01   4.1176000000000004e+00  -2.8600000000000000e-02  -4.1870000000000002e-01   3.5099999999999999e-02  -3.1069999999999998e-01   8.8900000000000007e-02   5.8330000000000002e+00   3.3710000000000001e-01   3.0790000000000001e-01   1.1060000000000000e-01
   8.5960000000000003e-01  -3.0780000000000002e-01   4.0317999999999996e+00  -2.8600000000000000e-02  -5.0429999999999997e-01   5.2600000000000001e-02  -3.3289999999999997e-01   1.5559999999999999e-01   5.5719000000000003e+00   5.2020000000000000e-01   4.2340000000000000e-01   1.1060000000000000e-01
   8.8170000000000004e-01  -2.8580000000000000e-01   4.3750000000000000e+00  -5.7299999999999997e-02  -4.0920000000000001e-01   3.9500000000000000e-02  -1.9980000000000001e-01   4.6689999999999998e-01   4.4401000000000002e+00   3.1790000000000002e-01   4.2340000000000000e-01   7.5200000000000003e-02
   1.0139000000000000e+00  -1.9789999999999999e-01   4.0317999999999996e+00  -9.4999999999999998e-03  -4.6629999999999999e-01   8.3299999999999999e-02  -5.9930000000000005e-01   2.0010000000000000e-01   5.8330000000000002e+00   3.8529999999999998e-01   2.6939999999999997e-01   7.9600000000000004e-02
   8.3760000000000001e-01  -5.4959999999999998e-01   4.0317999999999996e+00  -1.5279999999999999e-01  -4.3769999999999998e-01   4.3900000000000002e-02  -5.9930000000000005e-01   2.0010000000000000e-01   5.5719000000000003e+00   5.0090000000000001e-01   2.8870000000000001e-01   1.0620000000000000e-01
   8.1559999999999999e-01  -3.2979999999999998e-01   4.2034000000000002e+00   2.8600000000000000e-02  -3.8059999999999999e-01   4.8200000000000000e-02  -2.4410000000000001e-01   1.7790000000000000e-01   4.7882999999999996e+00   4.3350000000000000e-01   3.9450000000000002e-01   8.8499999999999995e-02
   8.1559999999999999e-01  -3.9570000000000000e-01   4.7180999999999997e+00  -5.7299999999999997e-02  -5.4239999999999999e-01   7.4499999999999997e-02  -2.6629999999999998e-01   2.4460000000000001e-01   5.7460000000000004e+00   4.2380000000000001e-01   3.8490000000000002e-01   4.8700000000000000e-02
   1.0139000000000000e+00  -2.6379999999999998e-01   4.8038999999999996e+00   2.8600000000000000e-02  -3.7109999999999999e-01   7.8899999999999998e-02  -5.5489999999999995e-01   1.1119999999999999e-01   5.4847999999999999e+00   4.9130000000000001e-01   3.3679999999999999e-01   9.2899999999999996e-02
   8.8170000000000004e-01  -2.8580000000000000e-01   4.2034000000000002e+00  -4.7699999999999999e-02  -4.5679999999999998e-01   3.9500000000000000e-02  -3.3289999999999997e-01   2.8910000000000002e-01   5.9200999999999997e+00   4.9130000000000001e-01   2.5979999999999998e-01   1.1060000000000000e-01
   9.0369999999999995e-01  -3.7369999999999998e-01   4.4607999999999999e+00  -1.6230000000000000e-01  -4.4719999999999999e-01   6.5799999999999997e-02  -4.4390000000000002e-01   2.2239999999999999e-01   5.1365999999999996e+00   4.6239999999999998e-01   3.9450000000000002e-01   1.0170000000000000e-01
   9.6989999999999998e-01  -4.1770000000000002e-01   4.3750000000000000e+00  -1.9099999999999999e-02  -4.0920000000000001e-01   4.4000000000000003e-03  -4.6610000000000001e-01   2.6679999999999998e-01   5.0495000000000001e+00   4.7199999999999998e-01   3.7530000000000002e-01   8.4000000000000005e-02
   9.6989999999999998e-01  -5.0560000000000005e-01   4.8038999999999996e+00  -1.2410000000000000e-01  -4.1870000000000002e-01   2.1899999999999999e-02  -4.6610000000000001e-01   1.1119999999999999e-01   5.8330000000000002e+00   4.0460000000000002e-01   3.0790000000000001e-01   9.2899999999999996e-02
   9.0369999999999995e-01  -3.7369999999999998e-01   4.8897000000000004e+00   4.7699999999999999e-02  -4.5679999999999998e-01   6.1400000000000003e-02  -4.6610000000000001e-01   1.3339999999999999e-01   5.1365999999999996e+00   4.1420000000000001e-01   3.5599999999999998e-01   8.8499999999999995e-02
   7.2740000000000005e-01  -3.7369999999999998e-01   4.7180999999999997e+00  -7.6399999999999996e-02  -4.2820000000000003e-01   2.6300000000000000e-02  -2.4410000000000001e-01   2.2239999999999999e-01   4.2659000000000002e+00   3.4680000000000000e-01   2.1170000000000000e-01   1.1060000000000000e-01
   8.8170000000000004e-01  -4.8359999999999997e-01   4.6322999999999999e+00  -5.7299999999999997e-02  -4.3769999999999998e-01   8.3299999999999999e-02  -5.5489999999999995e-01   4.4499999999999998e-02   5.0495000000000001e+00   3.9489999999999997e-01   2.5979999999999998e-01   1.2390000000000000e-01
   7.7149999999999996e-01  -4.6170000000000000e-01   4.2034000000000002e+00  -9.5500000000000002e-02  -4.7580000000000000e-01   3.9500000000000000e-02  -4.4390000000000002e-01   3.5580000000000001e-01   6.1813000000000002e+00   4.4309999999999999e-01   3.1750000000000000e-01   9.7299999999999998e-02
   8.1559999999999999e-01  -5.2759999999999996e-01   5.0612000000000004e+00  -7.6399999999999996e-02  -3.9970000000000000e-01   7.0199999999999999e-02  -3.1069999999999998e-01   1.5559999999999999e-01   5.6589000000000000e+00   4.5269999999999999e-01   2.9830000000000001e-01   1.1500000000000000e-01
   1.1241000000000001e+00  -3.0780000000000002e-01   4.1176000000000004e+00   3.8199999999999998e-02  -4.2820000000000003e-01   3.9500000000000000e-02  -5.1049999999999995e-01   2.8910000000000002e-01   5.7460000000000004e+00   5.0090000000000001e-01   3.6559999999999998e-01   5.7500000000000002e-02
   7.9349999999999998e-01  -2.8580000000000000e-01   4.4607999999999999e+00   5.7299999999999997e-02  -4.6629999999999999e-01   7.0199999999999999e-02  -5.7709999999999995e-01   1.7790000000000000e-01   5.5719000000000003e+00   3.5639999999999999e-01   2.1170000000000000e-01   1.2830000000000000e-01
   7.9349999999999998e-01  -4.1770000000000002e-01   4.6322999999999999e+00  -5.7299999999999997e-02  -5.3290000000000004e-01   6.5799999999999997e-02  -4.8830000000000001e-01   1.3339999999999999e-01   5.6589000000000000e+00   3.6599999999999999e-01   2.5979999999999998e-01   8.8499999999999995e-02
   9.6989999999999998e-01  -4.1770000000000002e-01   3.8603000000000001e+00  -2.8600000000000000e-02  -4.3769999999999998e-01   1.7500000000000002e-02  -4.4390000000000002e-01   2.0010000000000000e-01   5.2236000000000002e+00   3.6599999999999999e-01   3.7530000000000002e-01   1.1060000000000000e-01
   7.7149999999999996e-01  -5.2759999999999996e-01   4.9755000000000003e+00   0.0000000000000000e+00  -4.3769999999999998e-01   2.1899999999999999e-02  -2.6629999999999998e-01   1.7790000000000000e-01   5.5719000000000003e+00   3.8529999999999998e-01   3.7530000000000002e-01   1.1940000000000001e-01
   8.5960000000000003e-01  -2.8580000000000000e-01   4.1176000000000004e+00  -4.7699999999999999e-02  -4.5679999999999998e-01   3.0700000000000002e-02  -5.1049999999999995e-01   3.3350000000000002e-01   5.5719000000000003e+00   4.9130000000000001e-01   2.9830000000000001e-01   9.2899999999999996e-02
   8.8170000000000004e-01  -4.1770000000000002e-01   4.7180999999999997e+00  -4.7699999999999999e-02  -4.7580000000000000e-01   2.1899999999999999e-02  -4.2170000000000002e-01   1.7790000000000000e-01   5.2236000000000002e+00   4.1420000000000001e-01   3.7530000000000002e-01   7.9600000000000004e-02
   7.0530000000000004e-01  -3.9570000000000000e-01   4.1176000000000004e+00  -4.7699999999999999e-02  -3.8059999999999999e-01   3.5099999999999999e-02  -5.3269999999999995e-01   2.0010000000000000e-01   5.3977000000000004e+00   4.2380000000000001e-01   2.4060000000000001e-01   9.7299999999999998e-02
   9.0369999999999995e-01  -2.4179999999999999e-01   4.9755000000000003e+00  -4.7699999999999999e-02  -4.4719999999999999e-01   4.3900000000000002e-02  -3.3289999999999997e-01   2.0010000000000000e-01   4.8754000000000000e+00   4.6239999999999998e-01   3.1750000000000000e-01   7.5200000000000003e-02
   8.8170000000000004e-01  -3.5170000000000001e-01   4.3750000000000000e+00  -3.8199999999999998e-02  -3.9010000000000000e-01   5.2600000000000001e-02  -4.2170000000000002e-01   1.7790000000000000e-01   5.6589000000000000e+00   4.1420000000000001e-01   3.2710000000000000e-01   6.6400000000000001e-02
   9.6989999999999998e-01  -5.0560000000000005e-01   4.2034000000000002e+00  -7.6399999999999996e-02  -3.8059999999999999e-01   6.5799999999999997e-02  -2.8849999999999998e-01   1.3339999999999999e-01   6.2683000000000000e+00   4.3350000000000000e-01   3.3679999999999999e-01   8.8499999999999995e-02
   9.0369999999999995e-01  -3.9570000000000000e-01   4.5465000000000000e+00  -7.6399999999999996e-02  -4.0920000000000001e-01   2.6300000000000000e-02  -5.1049999999999995e-01   2.0010000000000000e-01   5.7460000000000004e+00   4.1420000000000001e-01   3.2710000000000000e-01   1.0620000000000000e-01
   7.7149999999999996e-01  -5.2759999999999996e-01   4.2034000000000002e+00  -4.7699999999999999e-02  -4.3769999999999998e-01   1.0960000000000000e-01  -3.1069999999999998e-01   4.0020000000000000e-01   4.7012999999999998e+00   4.4309999999999999e-01   3.3679999999999999e-01   1.2830000000000000e-01
   8.5960000000000003e-01  -3.7369999999999998e-01   4.0317999999999996e+00  -5.7299999999999997e-02  -4.5679999999999998e-01   6.1400000000000003e-02  -5.9930000000000005e-01   3.3350000000000002e-01   5.0495000000000001e+00   3.8529999999999998e-01   3.3679999999999999e-01   1.1060000000000000e-01
   8.8170000000000004e-01  -2.1980000000000000e-01   4.4607999999999999e+00   0.0000000000000000e+00  -4.5679999999999998e-01   2.6300000000000000e-02  -5.3269999999999995e-01   3.3350000000000002e-01   4.6142000000000003e+00   4.4309999999999999e-01   3.5599999999999998e-01   9.2899999999999996e-02
   9.4779999999999998e-01  -3.7369999999999998e-01   4.3750000000000000e+00   9.4999999999999998e-03  -4.7580000000000000e-01   2.6300000000000000e-02  -2.6629999999999998e-01   1.7790000000000000e-01   5.0495000000000001e+00   3.3710000000000001e-01   2.6939999999999997e-01   7.9600000000000004e-02
   9.4779999999999998e-01  -3.9570000000000000e-01   3.9460999999999999e+00  -1.5279999999999999e-01  -4.8530000000000001e-01  -2.1899999999999999e-02  -3.3289999999999997e-01   2.8910000000000002e-01   5.4847999999999999e+00   4.8159999999999997e-01   3.5599999999999998e-01   8.8499999999999995e-02
   9.2579999999999996e-01  -5.7160000000000000e-01   4.8897000000000004e+00  -7.6399999999999996e-02  -5.0429999999999997e-01   5.2600000000000001e-02  -3.3289999999999997e-01   2.6679999999999998e-01   4.4401000000000002e+00   4.0460000000000002e-01   2.5979999999999998e-01   7.5200000000000003e-02
   9.0369999999999995e-01  -3.5170000000000001e-01   4.5465000000000000e+00  -3.8199999999999998e-02  -4.4719999999999999e-01   7.4499999999999997e-02  -3.3289999999999997e-01   2.2200000000000001e-02   5.4847999999999999e+00   4.3350000000000000e-01   2.6939999999999997e-01   1.1060000000000000e-01
   7.9349999999999998e-01  -2.8580000000000000e-01   4.7180999999999997e+00   1.9099999999999999e-02  -4.2820000000000003e-01   2.1899999999999999e-02  -4.2170000000000002e-01   2.4460000000000001e-01   4.5270999999999999e+00   3.9489999999999997e-01   3.1750000000000000e-01   1.1500000000000000e-01
   9.9190000000000000e-01  -3.0780000000000002e-01   4.8038999999999996e+00  -3.8199999999999998e-02  -4.4719999999999999e-01   3.9500000000000000e-02  -3.9950000000000002e-01   1.1119999999999999e-01   4.7882999999999996e+00   4.8159999999999997e-01   4.2340000000000000e-01   6.6400000000000001e-02
   7.2740000000000005e-01  -2.8580000000000000e-01   5.0612000000000004e+00   9.4999999999999998e-03  -4.0920000000000001e-01   5.7000000000000002e-02  -5.1049999999999995e-01   2.2239999999999999e-01   5.6589000000000000e+00   3.4680000000000000e-01   3.6559999999999998e-01   7.5200000000000003e-02
   9.0369999999999995e-01  -2.8580000000000000e-01   4.2034000000000002e+00  -1.0500000000000000e-01  -4.8530000000000001e-01   2.1899999999999999e-02  -5.3269999999999995e-01   2.8910000000000002e-01   5.7460000000000004e+00   3.9489999999999997e-01   3.4639999999999999e-01   1.0170000000000000e-01
   9.6989999999999998e-01  -3.2979999999999998e-01   4.1176000000000004e+00  -2.8600000000000000e-02  -4.7580000000000000e-01   4.8200000000000000e-02  -3.9950000000000002e-01   2.8910000000000002e-01   5.3977000000000004e+00   4.2380000000000001e-01   3.9450000000000002e-01   5.3100000000000001e-02
   8.1559999999999999e-01  -2.1980000000000000e-01   4.0317999999999996e+00   2.8600000000000000e-02  -4.1870000000000002e-01   2.6300000000000000e-02  -2.4410000000000001e-01   2.6679999999999998e-01   5.9200999999999997e+00   4.4309999999999999e-01   3.6559999999999998e-01   1.0170000000000000e-01
   9.9190000000000000e-01  -4.8359999999999997e-01   5.1470000000000002e+00   0.0000000000000000e+00  -4.6629999999999999e-01   7.4499999999999997e-02  -4.2170000000000002e-01   1.5559999999999999e-01   5.1365999999999996e+00   4.6239999999999998e-01   3.3679999999999999e-01   7.5200000000000003e-02
   1.0360000000000000e+00  -2.4179999999999999e-01   4.6322999999999999e+00   1.0500000000000000e-01  -4.4719999999999999e-01   5.2600000000000001e-02  -4.2170000000000002e-01   1.1119999999999999e-01   5.6589000000000000e+00   3.8529999999999998e-01   3.8490000000000002e-01   4.8700000000000000e-02
   8.8170000000000004e-01  -5.0560000000000005e-01   3.7745000000000002e+00  -1.2410000000000000e-01  -5.5189999999999995e-01   8.7700000000000000e-02  -4.4390000000000002e-01   2.2239999999999999e-01   5.0495000000000001e+00   4.2380000000000001e-01   3.4639999999999999e-01   9.7299999999999998e-02
   5.9509999999999996e-01  -4.6170000000000000e-01   4.5465000000000000e+00  -9.4999999999999998e-03  -4.0920000000000001e-01   6.5799999999999997e-02  -2.6629999999999998e-01   4.4499999999999998e-02   5.3977000000000004e+00   4.2380000000000001e-01   2.9830000000000001e-01   7.0800000000000002e-02
   8.8170000000000004e-01  -3.0780000000000002e-01   5.1470000000000002e+00   1.9099999999999999e-02  -5.1390000000000002e-01   3.0700000000000002e-02  -4.6610000000000001e-01   2.8910000000000002e-01   5.6589000000000000e+00   3.8529999999999998e-01   3.8490000000000002e-01   5.3100000000000001e-02
   7.4939999999999996e-01  -5.7160000000000000e-01   4.1176000000000004e+00   1.9099999999999999e-02  -3.8059999999999999e-01   4.8200000000000000e-02  -3.5510000000000003e-01   8.8900000000000007e-02   5.9200999999999997e+00   4.4309999999999999e-01   4.0410000000000001e-01   8.8499999999999995e-02
   5.7310000000000005e-01  -1.3189999999999999e-01   3.6886999999999999e+00   1.9099999999999999e-02  -3.9970000000000000e-01   7.4499999999999997e-02  -4.8830000000000001e-01   4.2249999999999999e-01   5.9200999999999997e+00   4.4309999999999999e-01   3.1750000000000000e-01   1.0170000000000000e-01
   8.3760000000000001e-01  -4.1770000000000002e-01   3.6886999999999999e+00   0.0000000000000000e+00  -4.5679999999999998e-01   5.2600000000000001e-02  -3.7730000000000002e-01   1.3339999999999999e-01   5.1365999999999996e+00   3.9489999999999997e-01   2.5979999999999998e-01   1.2390000000000000e-01
   9.9190000000000000e-01  -3.5170000000000001e-01   3.4314000000000000e+00  -2.8600000000000000e-02  -5.3290000000000004e-01   8.7700000000000000e-02  -3.7730000000000002e-01   0.0000000000000000e+00   5.2236000000000002e+00   4.9130000000000001e-01   3.7530000000000002e-01   8.8499999999999995e-02
   7.2740000000000005e-01  -4.1770000000000002e-01   4.8038999999999996e+00  -1.2410000000000000e-01  -4.1870000000000002e-01   1.7500000000000002e-02  -4.2170000000000002e-01   0.0000000000000000e+00   5.7460000000000004e+00   2.8899999999999998e-01   3.1750000000000000e-01   1.1500000000000000e-01
   7.7149999999999996e-01  -3.0780000000000002e-01   4.1176000000000004e+00  -1.9099999999999999e-02  -4.8530000000000001e-01   7.4499999999999997e-02  -4.2170000000000002e-01   3.1130000000000002e-01   5.8330000000000002e+00   4.7199999999999998e-01   2.8870000000000001e-01   1.1940000000000001e-01
   8.8170000000000004e-01  -3.7369999999999998e-01   4.8038999999999996e+00  -1.9099999999999999e-02  -4.2820000000000003e-01   1.7500000000000002e-02  -4.6610000000000001e-01  -2.2200000000000001e-02   5.0495000000000001e+00   4.0460000000000002e-01   3.8490000000000002e-01   6.6400000000000001e-02
   9.9190000000000000e-01  -6.1550000000000005e-01   4.2892000000000001e+00  -1.2410000000000000e-01  -3.9970000000000000e-01   4.3900000000000002e-02  -6.4370000000000005e-01   2.2239999999999999e-01   4.0918000000000001e+00   3.7569999999999998e-01   4.0410000000000001e-01   7.9600000000000004e-02
   9.9190000000000000e-01  -5.7160000000000000e-01   4.2034000000000002e+00  -1.5279999999999999e-01  -3.8059999999999999e-01   2.1899999999999999e-02  -3.1069999999999998e-01   1.1119999999999999e-01   5.1365999999999996e+00   3.6599999999999999e-01   3.7530000000000002e-01   1.0170000000000000e-01
   8.3760000000000001e-01  -3.9570000000000000e-01   4.8038999999999996e+00  -1.9099999999999999e-02  -5.6140000000000001e-01   5.7000000000000002e-02  -4.6610000000000001e-01   2.6679999999999998e-01   5.1365999999999996e+00   4.4309999999999999e-01   2.8870000000000001e-01   8.8499999999999995e-02
   8.1559999999999999e-01  -1.5390000000000001e-01   3.9460999999999999e+00  -9.4999999999999998e-03  -4.6629999999999999e-01   5.7000000000000002e-02  -4.8830000000000001e-01   3.1130000000000002e-01   5.6589000000000000e+00   4.5269999999999999e-01   3.2710000000000000e-01   9.2899999999999996e-02
   8.5960000000000003e-01  -4.8359999999999997e-01   4.3750000000000000e+00  -8.5900000000000004e-02  -5.2339999999999998e-01   6.5799999999999997e-02  -3.9950000000000002e-01   8.8900000000000007e-02   5.8330000000000002e+00   4.4309999999999999e-01   2.7900000000000003e-01   9.7299999999999998e-02
   8.3760000000000001e-01  -5.0560000000000005e-01   4.6322999999999999e+00  -6.6799999999999998e-02  -5.3290000000000004e-01   5.2600000000000001e-02  -3.7730000000000002e-01   2.6679999999999998e-01   5.4847999999999999e+00   3.9489999999999997e-01   2.7900000000000003e-01   1.1940000000000001e-01
   9.6989999999999998e-01  -5.4959999999999998e-01   4.1176000000000004e+00   2.8600000000000000e-02  -4.6629999999999999e-01   2.6300000000000000e-02  -4.4390000000000002e-01   1.5559999999999999e-01   5.9200999999999997e+00   4.3350000000000000e-01   3.7530000000000002e-01   1.2830000000000000e-01
   8.8170000000000004e-01  -2.8580000000000000e-01   4.0317999999999996e+00   0.0000000000000000e+00  -4.1870000000000002e-01   6.5799999999999997e-02  -5.5489999999999995e-01   1.3339999999999999e-01   5.7460000000000004e+00   3.9489999999999997e-01   3.5599999999999998e-01   6.6400000000000001e-02
   8.1559999999999999e-01  -5.0560000000000005e-01   4.2892000000000001e+00   4.7699999999999999e-02  -4.3769999999999998e-01   4.8200000000000000e-02  -4.4390000000000002e-01   3.1130000000000002e-01   5.7460000000000004e+00   4.9130000000000001e-01   3.4639999999999999e-01   1.1060000000000000e-01
   8.3760000000000001e-01  -3.9570000000000000e-01   4.8038999999999996e+00  -1.9099999999999999e-02  -4.3769999999999998e-01   4.8200000000000000e-02  -4.8830000000000001e-01   3.1130000000000002e-01   5.7460000000000004e+00   3.7569999999999998e-01   3.4639999999999999e-01   7.9600000000000004e-02
   7.9349999999999998e-01  -2.8580000000000000e-01   3.7745000000000002e+00  -7.6399999999999996e-02  -4.8530000000000001e-01   1.0090000000000000e-01  -6.8799999999999994e-01   1.5559999999999999e-01   4.9623999999999997e+00   4.5269999999999999e-01   2.9830000000000001e-01   8.4000000000000005e-02
   8.8170000000000004e-01  -3.2979999999999998e-01   4.3750000000000000e+00  -5.7299999999999997e-02  -3.7109999999999999e-01   6.1400000000000003e-02  -3.5510000000000003e-01   2.0010000000000000e-01   5.8330000000000002e+00   4.0460000000000002e-01   3.3679999999999999e-01   6.6400000000000001e-02
   9.9190000000000000e-01  -5.2759999999999996e-01   4.1176000000000004e+00  -6.6799999999999998e-02  -4.2820000000000003e-01   6.5799999999999997e-02  -3.9950000000000002e-01   1.5559999999999999e-01   5.9200999999999997e+00   4.1420000000000001e-01   3.1750000000000000e-01   1.1500000000000000e-01
   9.4779999999999998e-01  -3.0780000000000002e-01   4.2034000000000002e+00  -1.9099999999999999e-02  -4.5679999999999998e-01   4.8200000000000000e-02  -3.7730000000000002e-01   2.2239999999999999e-01   5.2236000000000002e+00   4.3350000000000000e-01   3.3679999999999999e-01   8.8499999999999995e-02
   8.3760000000000001e-01  -4.6170000000000000e-01   4.2034000000000002e+00   1.9099999999999999e-02  -4.7580000000000000e-01   3.9500000000000000e-02  -3.5510000000000003e-01   1.3339999999999999e-01   5.7460000000000004e+00   4.2380000000000001e-01   3.3679999999999999e-01   9.7299999999999998e-02
   9.6989999999999998e-01  -5.4959999999999998e-01   4.3750000000000000e+00  -1.2410000000000000e-01  -5.0429999999999997e-01   4.8200000000000000e-02  -3.3289999999999997e-01   3.3350000000000002e-01   5.6589000000000000e+00   4.4309999999999999e-01   2.1170000000000000e-01   7.9600000000000004e-02
   8.5960000000000003e-01  -3.9570000000000000e-01   4.1176000000000004e+00  -9.5500000000000002e-02  -4.3769999999999998e-01   5.2600000000000001e-02  -4.2170000000000002e-01   1.3339999999999999e-01   5.1365999999999996e+00   3.8529999999999998e-01   3.3679999999999999e-01   6.1899999999999997e-02
   8.3760000000000001e-01  -3.2979999999999998e-01   4.8038999999999996e+00  -9.4999999999999998e-03  -4.8530000000000001e-01   6.5799999999999997e-02  -3.9950000000000002e-01   3.3350000000000002e-01   5.4847999999999999e+00   4.3350000000000000e-01   2.9830000000000001e-01   9.2899999999999996e-02
   9.0369999999999995e-01  -1.0990000000000000e-01   3.6886999999999999e+00   9.4999999999999998e-03  -4.5679999999999998e-01   2.6300000000000000e-02  -4.4390000000000002e-01   4.4469999999999998e-01   5.2236000000000002e+00   4.5269999999999999e-01   3.2710000000000000e-01   8.8499999999999995e-02
   7.0530000000000004e-01  -7.4739999999999995e-01   4.1176000000000004e+00  -3.8199999999999998e-02  -4.2820000000000003e-01   7.0199999999999999e-02  -3.7730000000000002e-01   1.7790000000000000e-01   5.2236000000000002e+00   5.1049999999999995e-01   4.0410000000000001e-01   1.0170000000000000e-01
   1.0580000000000001e+00  -5.7160000000000000e-01   4.2034000000000002e+00  -1.9089999999999999e-01  -5.2339999999999998e-01   2.6300000000000000e-02  -3.7730000000000002e-01   2.4460000000000001e-01   5.0495000000000001e+00   4.6239999999999998e-01   3.1750000000000000e-01   1.0170000000000000e-01
   7.7149999999999996e-01  -2.6379999999999998e-01   3.7745000000000002e+00  -3.8199999999999998e-02  -4.4719999999999999e-01   2.6300000000000000e-02  -1.9980000000000001e-01   1.1119999999999999e-01   5.3977000000000004e+00   3.6599999999999999e-01   3.5599999999999998e-01   9.7299999999999998e-02
   9.6989999999999998e-01  -4.6170000000000000e-01   4.5465000000000000e+00   1.9099999999999999e-02  -5.1390000000000002e-01   4.8200000000000000e-02  -5.1049999999999995e-01   2.2239999999999999e-01   5.5719000000000003e+00   4.1420000000000001e-01   3.8490000000000002e-01   8.8499999999999995e-02
   6.8330000000000002e-01  -4.6170000000000000e-01   4.7180999999999997e+00  -4.7699999999999999e-02  -5.0429999999999997e-01   4.8200000000000000e-02  -5.5489999999999995e-01   2.2239999999999999e-01   6.0072000000000001e+00   3.5639999999999999e-01   3.0790000000000001e-01   5.7500000000000002e-02
   8.1559999999999999e-01  -3.2979999999999998e-01   4.3750000000000000e+00  -6.6799999999999998e-02  -4.3769999999999998e-01   5.7000000000000002e-02  -2.2189999999999999e-01   2.2239999999999999e-01   4.7012999999999998e+00   3.8529999999999998e-01   3.0790000000000001e-01   5.7500000000000002e-02
   9.4779999999999998e-01  -6.5949999999999998e-01   3.8603000000000001e+00  -6.6799999999999998e-02  -4.4719999999999999e-01   7.8899999999999998e-02  -6.8799999999999994e-01   3.1130000000000002e-01   5.4847999999999999e+00   4.1420000000000001e-01   2.7900000000000003e-01   1.2830000000000000e-01
   7.7149999999999996e-01  -4.8359999999999997e-01   3.8603000000000001e+00  -4.7699999999999999e-02  -4.1870000000000002e-01   4.8200000000000000e-02  -3.1069999999999998e-01   1.7790000000000000e-01   5.8330000000000002e+00   3.6599999999999999e-01   2.9830000000000001e-01   1.0620000000000000e-01
   8.3760000000000001e-01  -4.1770000000000002e-01   3.6029000000000000e+00   4.7699999999999999e-02  -3.9970000000000000e-01   6.5799999999999997e-02  -3.9950000000000002e-01   2.0010000000000000e-01   5.7460000000000004e+00   4.8159999999999997e-01   3.3679999999999999e-01   1.0170000000000000e-01
   9.2579999999999996e-01  -3.7369999999999998e-01   3.8603000000000001e+00  -9.4999999999999998e-03  -4.1870000000000002e-01   4.4000000000000003e-03  -4.8830000000000001e-01   3.3350000000000002e-01   6.4424999999999999e+00   3.9489999999999997e-01   3.1750000000000000e-01   3.1000000000000000e-02
   7.7149999999999996e-01  -3.2979999999999998e-01   4.5465000000000000e+00  -9.4999999999999998e-03  -4.9480000000000002e-01   1.7500000000000002e-02  -3.9950000000000002e-01   1.5559999999999999e-01   5.0495000000000001e+00   4.3350000000000000e-01   3.1750000000000000e-01   9.2899999999999996e-02
   9.6989999999999998e-01  -4.6170000000000000e-01   5.0612000000000004e+00  -1.2410000000000000e-01  -4.3769999999999998e-01   8.8000000000000005e-03  -6.8799999999999994e-01   1.5559999999999999e-01   5.3977000000000004e+00   4.4309999999999999e-01   2.8870000000000001e-01   8.4000000000000005e-02
   9.0369999999999995e-01  -4.3969999999999998e-01   3.9460999999999999e+00  -2.8600000000000000e-02  -4.1870000000000002e-01   4.8200000000000000e-02  -4.4390000000000002e-01   1.5559999999999999e-01   5.7460000000000004e+00   3.7569999999999998e-01   2.8870000000000001e-01   1.0170000000000000e-01
   8.5960000000000003e-01  -5.2759999999999996e-01   4.5465000000000000e+00   9.4999999999999998e-03  -4.0920000000000001e-01   6.1400000000000003e-02  -4.6610000000000001e-01   1.3339999999999999e-01   5.4847999999999999e+00   3.8529999999999998e-01   2.7900000000000003e-01   1.4160000000000000e-01
   8.8170000000000004e-01  -5.2759999999999996e-01   4.5465000000000000e+00   0.0000000000000000e+00  -3.6159999999999998e-01  -1.3200000000000000e-02  -4.2170000000000002e-01   2.2239999999999999e-01   5.2236000000000002e+00   4.1420000000000001e-01   2.5019999999999998e-01   9.7299999999999998e-02
   9.2579999999999996e-01  -4.8359999999999997e-01   4.5465000000000000e+00  -1.6230000000000000e-01  -4.3769999999999998e-01   4.3900000000000002e-02  -3.9950000000000002e-01   3.5580000000000001e-01   4.7882999999999996e+00   3.9489999999999997e-01   4.2340000000000000e-01   8.8499999999999995e-02
   8.3760000000000001e-01  -3.2979999999999998e-01   4.2034000000000002e+00  -6.6799999999999998e-02  -5.3290000000000004e-01   2.1899999999999999e-02  -3.1069999999999998e-01   1.1119999999999999e-01   4.9623999999999997e+00   4.8159999999999997e-01   3.3679999999999999e-01   1.0170000000000000e-01
   9.2579999999999996e-01  -4.1770000000000002e-01   4.5465000000000000e+00   4.7699999999999999e-02  -3.8059999999999999e-01   3.5099999999999999e-02  -3.7730000000000002e-01   2.2239999999999999e-01   6.0072000000000001e+00   4.3350000000000000e-01   3.2710000000000000e-01   8.4000000000000005e-02
   9.9190000000000000e-01  -3.2979999999999998e-01   4.3750000000000000e+00  -9.4999999999999998e-03  -3.9970000000000000e-01   3.0700000000000002e-02  -3.7730000000000002e-01   4.0020000000000000e-01   6.0072000000000001e+00   4.6239999999999998e-01   3.3679999999999999e-01   6.6400000000000001e-02
   9.6989999999999998e-01  -2.6379999999999998e-01   3.6886999999999999e+00   2.8600000000000000e-02  -5.8050000000000002e-01   4.3900000000000002e-02  -3.7730000000000002e-01   3.1130000000000002e-01   5.6589000000000000e+00   4.2380000000000001e-01   3.7530000000000002e-01   6.6400000000000001e-02
   7.9349999999999998e-01  -4.8359999999999997e-01   4.7180999999999997e+00  -4.7699999999999999e-02  -3.9010000000000000e-01   6.1400000000000003e-02  -4.2170000000000002e-01   2.2239999999999999e-01   5.2236000000000002e+00   4.0460000000000002e-01   2.8870000000000001e-01   8.4000000000000005e-02
   7.9349999999999998e-01  -4.8359999999999997e-01   5.2328000000000001e+00   5.7299999999999997e-02  -4.7580000000000000e-01   6.1400000000000003e-02  -5.1049999999999995e-01   2.0010000000000000e-01   5.9200999999999997e+00   3.7569999999999998e-01   2.5019999999999998e-01   1.0620000000000000e-01
   8.8170000000000004e-01  -6.8149999999999999e-01   4.0317999999999996e+00  -2.8600000000000000e-02  -4.7580000000000000e-01   4.4000000000000003e-03  -2.6629999999999998e-01   4.4499999999999998e-02   5.4847999999999999e+00   3.8529999999999998e-01   2.8870000000000001e-01   1.2390000000000000e-01
   8.8170000000000004e-01  -1.7590000000000000e-01   4.0317999999999996e+00  -1.9099999999999999e-02  -5.1390000000000002e-01   4.3900000000000002e-02  -3.7730000000000002e-01   3.7800000000000000e-01   5.3106999999999998e+00   2.7939999999999998e-01   2.5979999999999998e-01   6.6400000000000001e-02
   7.9349999999999998e-01  -4.8359999999999997e-01   3.6886999999999999e+00   1.9099999999999999e-02  -4.9480000000000002e-01   3.9500000000000000e-02  -3.9950000000000002e-01   0.0000000000000000e+00   5.5719000000000003e+00   4.5269999999999999e-01   3.3679999999999999e-01   6.1899999999999997e-02
   9.4779999999999998e-01  -4.8359999999999997e-01   3.9460999999999999e+00  -1.4319999999999999e-01  -4.4719999999999999e-01   3.0700000000000002e-02  -3.5510000000000003e-01   2.6679999999999998e-01   5.4847999999999999e+00   3.3710000000000001e-01   2.5979999999999998e-01   4.4200000000000003e-02
   7.0530000000000004e-01  -4.3969999999999998e-01   4.1176000000000004e+00  -4.7699999999999999e-02  -4.6629999999999999e-01   3.9500000000000000e-02  -4.8830000000000001e-01   8.8900000000000007e-02   5.9200999999999997e+00   3.8529999999999998e-01   2.9830000000000001e-01   1.4160000000000000e-01
   7.7149999999999996e-01  -3.5170000000000001e-01   4.7180999999999997e+00  -1.9099999999999999e-02  -4.5679999999999998e-01   4.8200000000000000e-02  -3.7730000000000002e-01   8.8900000000000007e-02   5.2236000000000002e+00   4.0460000000000002e-01   3.4639999999999999e-01   9.2899999999999996e-02
   9.9190000000000000e-01  -3.0780000000000002e-01   4.3750000000000000e+00  -4.7699999999999999e-02  -4.4719999999999999e-01   2.1899999999999999e-02  -6.2150000000000005e-01   1.1119999999999999e-01   5.9200999999999997e+00   4.5269999999999999e-01   2.7900000000000003e-01   6.6400000000000001e-02
   9.0369999999999995e-01  -4.1770000000000002e-01   4.6322999999999999e+00   0.0000000000000000e+00  -4.4719999999999999e-01   5.2600000000000001e-02  -3.7730000000000002e-01   2.0010000000000000e-01   6.1813000000000002e+00   4.2380000000000001e-01   4.0410000000000001e-01   1.1060000000000000e-01
   9.2579999999999996e-01  -4.1770000000000002e-01   3.9460999999999999e+00  -1.9099999999999999e-02  -5.3290000000000004e-01   9.2100000000000001e-02  -5.1049999999999995e-01   2.0010000000000000e-01   5.3106999999999998e+00   4.4309999999999999e-01   2.7900000000000003e-01   7.5200000000000003e-02
   8.8170000000000004e-01  -4.6170000000000000e-01   4.4607999999999999e+00  -9.5500000000000002e-02  -4.5679999999999998e-01   3.0700000000000002e-02  -3.7730000000000002e-01   1.5559999999999999e-01   5.9200999999999997e+00   4.6239999999999998e-01   3.2710000000000000e-01   1.2390000000000000e-01
   7.9349999999999998e-01  -3.7369999999999998e-01   4.4607999999999999e+00   3.8199999999999998e-02  -4.6629999999999999e-01   2.1899999999999999e-02  -2.8849999999999998e-01  -4.4499999999999998e-02   5.6589000000000000e+00   3.5639999999999999e-01   3.2710000000000000e-01   8.4000000000000005e-02
   7.0530000000000004e-01  -4.3969999999999998e-01   3.4314000000000000e+00  -2.8600000000000000e-02  -3.9010000000000000e-01   2.6300000000000000e-02  -2.4410000000000001e-01   2.4460000000000001e-01   5.6589000000000000e+00   4.6239999999999998e-01   3.7530000000000002e-01   1.1940000000000001e-01
   9.0369999999999995e-01  -4.1770000000000002e-01   4.4607999999999999e+00  -6.6799999999999998e-02  -4.0920000000000001e-01   3.0700000000000002e-02  -3.5510000000000003e-01   1.5559999999999999e-01   6.0072000000000001e+00   4.9130000000000001e-01   3.3679999999999999e-01   6.6400000000000001e-02
   1.0580000000000001e+00  -4.3969999999999998e-01   4.7180999999999997e+00   0.0000000000000000e+00  -4.3769999999999998e-01   4.3900000000000002e-02  -5.3269999999999995e-01   1.1119999999999999e-01   4.3529999999999998e+00   4.3350000000000000e-01   3.3679999999999999e-01   6.6400000000000001e-02
   8.8170000000000004e-01  -2.8580000000000000e-01   4.2034000000000002e+00  -7.6399999999999996e-02  -5.5189999999999995e-01   6.5799999999999997e-02  -5.3269999999999995e-01   1.7790000000000000e-01   5.6589000000000000e+00   3.8529999999999998e-01   2.5019999999999998e-01   3.5400000000000001e-02
   8.8170000000000004e-01  -4.3969999999999998e-01   4.4607999999999999e+00   0.0000000000000000e+00  -4.5679999999999998e-01   4.8200000000000000e-02  -2.8849999999999998e-01   1.1119999999999999e-01   5.4847999999999999e+00   4.3350000000000000e-01   3.4639999999999999e-01   7.9600000000000004e-02
   8.5960000000000003e-01  -5.2759999999999996e-01   4.6322999999999999e+00   1.9099999999999999e-02  -4.4719999999999999e-01   3.9500000000000000e-02  -3.1069999999999998e-01   1.7790000000000000e-01   5.2236000000000002e+00   4.5269999999999999e-01   3.0790000000000001e-01   9.2899999999999996e-02
   9.6989999999999998e-01  -3.0780000000000002e-01   4.5465000000000000e+00  -7.6399999999999996e-02  -4.7580000000000000e-01   5.7000000000000002e-02  -4.2170000000000002e-01   1.7790000000000000e-01   5.4847999999999999e+00   3.9489999999999997e-01   3.8490000000000002e-01   1.1060000000000000e-01
   9.9190000000000000e-01  -3.9570000000000000e-01   3.9460999999999999e+00   4.7699999999999999e-02  -5.3290000000000004e-01   5.2600000000000001e-02  -4.2170000000000002e-01   1.7790000000000000e-01   5.6589000000000000e+00   4.4309999999999999e-01   3.6559999999999998e-01   1.0170000000000000e-01
   6.1719999999999997e-01  -5.7160000000000000e-01   4.9755000000000003e+00  -3.8199999999999998e-02  -4.2820000000000003e-01   7.4499999999999997e-02  -4.4390000000000002e-01   2.6679999999999998e-01   4.8754000000000000e+00   4.4309999999999999e-01   2.9830000000000001e-01   1.0620000000000000e-01
   7.7149999999999996e-01  -3.9570000000000000e-01   3.8603000000000001e+00  -5.7299999999999997e-02  -5.1390000000000002e-01  -1.3200000000000000e-02  -4.6610000000000001e-01   1.7790000000000000e-01   5.3977000000000004e+00   3.7569999999999998e-01   3.1750000000000000e-01   6.1899999999999997e-02
   9.0369999999999995e-01  -3.0780000000000002e-01   3.9460999999999999e+00  -5.7299999999999997e-02  -5.0429999999999997e-01   7.0199999999999999e-02  -3.9950000000000002e-01   0.0000000000000000e+00   4.8754000000000000e+00   4.0460000000000002e-01   2.8870000000000001e-01   6.1899999999999997e-02
   9.2579999999999996e-01  -5.7160000000000000e-01   4.6322999999999999e+00  -8.5900000000000004e-02  -4.1870000000000002e-01   8.8000000000000005e-03  -4.4390000000000002e-01   1.5559999999999999e-01   5.5719000000000003e+00   3.8529999999999998e-01   4.0410000000000001e-01   1.1500000000000000e-01
   7.2740000000000005e-01  -3.5170000000000001e-01   4.7180999999999997e+00  -4.7699999999999999e-02  -4.3769999999999998e-01   2.6300000000000000e-02  -3.1069999999999998e-01   2.4460000000000001e-01   6.0941999999999998e+00   3.7569999999999998e-01   3.3679999999999999e-01   7.5200000000000003e-02
   8.3760000000000001e-01  -2.6379999999999998e-01   3.9460999999999999e+00  -1.9099999999999999e-02  -5.1390000000000002e-01   8.3299999999999999e-02  -4.8830000000000001e-01   2.8910000000000002e-01   5.5719000000000003e+00   2.5050000000000000e-01   3.1750000000000000e-01   5.7500000000000002e-02
   9.2579999999999996e-01  -3.7369999999999998e-01   4.2034000000000002e+00   3.8199999999999998e-02  -4.7580000000000000e-01   3.5099999999999999e-02  -1.1100000000000000e-01   0.0000000000000000e+00   6.3554000000000004e+00   4.2380000000000001e-01   3.3679999999999999e-01   4.8700000000000000e-02
   9.0369999999999995e-01  -8.7900000000000006e-02   4.1176000000000004e+00  -3.8199999999999998e-02  -4.9480000000000002e-01   3.5099999999999999e-02  -3.7730000000000002e-01   3.1130000000000002e-01   5.3106999999999998e+00   3.8529999999999998e-01   3.7530000000000002e-01   1.2830000000000000e-01
   7.7149999999999996e-01  -3.9570000000000000e-01   3.5171000000000001e+00   3.8199999999999998e-02  -4.2820000000000003e-01  -4.4000000000000003e-03  -4.2170000000000002e-01   2.6679999999999998e-01   5.3106999999999998e+00   4.4309999999999999e-01   2.8870000000000001e-01   8.4000000000000005e-02
   8.3760000000000001e-01  -2.6379999999999998e-01   3.5171000000000001e+00   1.9099999999999999e-02  -4.7580000000000000e-01   3.0700000000000002e-02  -5.3269999999999995e-01   2.2239999999999999e-01   5.4847999999999999e+00   3.8529999999999998e-01   2.2130000000000000e-01   1.2830000000000000e-01
   8.8170000000000004e-01  -4.6170000000000000e-01   4.4607999999999999e+00  -1.2410000000000000e-01  -4.6629999999999999e-01   3.0700000000000002e-02  -3.9950000000000002e-01   1.7790000000000000e-01   5.9200999999999997e+00   4.7199999999999998e-01   2.7900000000000003e-01   8.8499999999999995e-02
   8.5960000000000003e-01  -5.4959999999999998e-01   4.0317999999999996e+00  -2.8600000000000000e-02  -3.7109999999999999e-01   4.8200000000000000e-02  -4.2170000000000002e-01   1.3339999999999999e-01   5.2236000000000002e+00   4.2380000000000001e-01   3.3679999999999999e-01   7.0800000000000002e-02
   7.4939999999999996e-01  -3.5170000000000001e-01   4.5465000000000000e+00  -2.8600000000000000e-02  -5.6140000000000001e-01   4.3900000000000002e-02  -2.8849999999999998e-01   2.8910000000000002e-01   6.5294999999999996e+00   4.5269999999999999e-01   3.4639999999999999e-01   1.2390000000000000e-01
   9.4779999999999998e-01  -2.8580000000000000e-01   5.3186000000000000e+00  -2.8600000000000000e-02  -4.9480000000000002e-01   9.6500000000000002e-02  -4.2170000000000002e-01   1.3339999999999999e-01   6.0941999999999998e+00   4.6239999999999998e-01   2.6939999999999997e-01   1.0170000000000000e-01
   8.1559999999999999e-01  -4.6170000000000000e-01   3.7745000000000002e+00  -3.8199999999999998e-02  -4.0920000000000001e-01   4.8200000000000000e-02  -3.9950000000000002e-01   3.1130000000000002e-01   6.0941999999999998e+00   4.0460000000000002e-01   2.7900000000000003e-01   1.2830000000000000e-01
   9.0369999999999995e-01  -4.6170000000000000e-01   4.1176000000000004e+00  -2.8600000000000000e-02  -4.8530000000000001e-01   1.0960000000000000e-01  -3.7730000000000002e-01   2.2239999999999999e-01   5.6589000000000000e+00   3.4680000000000000e-01   3.4639999999999999e-01   9.7299999999999998e-02
   8.5960000000000003e-01  -3.5170000000000001e-01   3.9460999999999999e+00  -5.7299999999999997e-02  -4.5679999999999998e-01   3.9500000000000000e-02  -4.2170000000000002e-01   2.4460000000000001e-01   6.1813000000000002e+00   4.6239999999999998e-01   3.8490000000000002e-01   1.1060000000000000e-01
   9.4779999999999998e-01  -2.8580000000000000e-01   3.8603000000000001e+00  -2.8600000000000000e-02  -4.9480000000000002e-01   9.6500000000000002e-02  -4.6610000000000001e-01   2.2239999999999999e-01   5.5719000000000003e+00   3.8529999999999998e-01   3.1750000000000000e-01   1.1940000000000001e-01
   7.7149999999999996e-01  -3.9570000000000000e-01   4.6322999999999999e+00   4.7699999999999999e-02  -4.3769999999999998e-01   5.7000000000000002e-02  -3.3289999999999997e-01   4.0020000000000000e-01   6.0072000000000001e+00   4.4309999999999999e-01   3.1750000000000000e-01   1.0170000000000000e-01
   8.1559999999999999e-01  -3.0780000000000002e-01   5.4043999999999999e+00  -6.6799999999999998e-02  -4.8530000000000001e-01   7.8899999999999998e-02  -4.4390000000000002e-01   2.4460000000000001e-01   5.8330000000000002e+00   3.8529999999999998e-01   2.5979999999999998e-01   7.0800000000000002e-02
   8.1559999999999999e-01  -2.8580000000000000e-01   4.2034000000000002e+00  -1.1459999999999999e-01  -4.6629999999999999e-01   2.6300000000000000e-02  -5.1049999999999995e-01   4.0020000000000000e-01   6.2683000000000000e+00   3.6599999999999999e-01   3.0790000000000001e-01   1.0170000000000000e-01
   7.9349999999999998e-01  -3.9570000000000000e-01   4.8038999999999996e+00  -7.6399999999999996e-02  -5.2339999999999998e-01   4.4000000000000003e-03  -3.5510000000000003e-01   1.1119999999999999e-01   5.1365999999999996e+00   4.5269999999999999e-01   2.4060000000000001e-01   1.2390000000000000e-01
   8.8170000000000004e-01  -5.4959999999999998e-01   4.4607999999999999e+00  -2.8600000000000000e-02  -4.2820000000000003e-01   4.8200000000000000e-02  -5.3269999999999995e-01   2.8910000000000002e-01   5.4847999999999999e+00   3.7569999999999998e-01   2.8870000000000001e-01   1.1060000000000000e-01
   6.6130000000000000e-01  -4.6170000000000000e-01   4.7180999999999997e+00   4.7699999999999999e-02  -4.7580000000000000e-01  -4.4000000000000003e-03  -4.4390000000000002e-01   2.8910000000000002e-01   5.5719000000000003e+00   4.0460000000000002e-01   4.3300000000000000e-01   4.4200000000000003e-02
   8.8170000000000004e-01  -4.1770000000000002e-01   3.6029000000000000e+00  -1.9099999999999999e-02  -5.1390000000000002e-01   5.7000000000000002e-02  -3.7730000000000002e-01   1.1119999999999999e-01   4.9623999999999997e+00   3.3710000000000001e-01   3.4639999999999999e-01   9.7299999999999998e-02
   8.3760000000000001e-01  -3.9570000000000000e-01   3.6886999999999999e+00  -1.9099999999999999e-02  -4.3769999999999998e-01   1.7500000000000002e-02  -4.4390000000000002e-01   2.4460000000000001e-01   5.4847999999999999e+00   3.7569999999999998e-01   3.7530000000000002e-01   9.2899999999999996e-02
   1.0360000000000000e+00  -5.9360000000000002e-01   3.8603000000000001e+00  -9.4999999999999998e-03  -4.0920000000000001e-01   1.3200000000000000e-02  -3.1069999999999998e-01   1.7790000000000000e-01   5.6589000000000000e+00   3.3710000000000001e-01   3.1750000000000000e-01   7.9600000000000004e-02
   9.4779999999999998e-01  -5.7160000000000000e-01   4.2034000000000002e+00   7.6399999999999996e-02  -4.3769999999999998e-01   8.8000000000000005e-03  -5.3269999999999995e-01   1.7790000000000000e-01   5.1365999999999996e+00   4.2380000000000001e-01   3.7530000000000002e-01   7.5200000000000003e-02
   8.8170000000000004e-01  -3.5170000000000001e-01   4.3750000000000000e+00   1.9099999999999999e-02  -4.1870000000000002e-01   5.7000000000000002e-02  -2.8849999999999998e-01   3.1130000000000002e-01   5.3106999999999998e+00   4.6239999999999998e-01   3.0790000000000001e-01   8.8499999999999995e-02
   8.8170000000000004e-01  -5.2759999999999996e-01   4.5465000000000000e+00   2.8600000000000000e-02  -5.2339999999999998e-01   3.5099999999999999e-02  -3.9950000000000002e-01   2.6679999999999998e-01   5.0495000000000001e+00   4.2380000000000001e-01   4.3300000000000000e-01   7.5200000000000003e-02
   9.6989999999999998e-01  -8.1340000000000001e-01   4.1176000000000004e+00  -2.8600000000000000e-02  -4.8530000000000001e-01   1.9289999999999999e-01  -4.4390000000000002e-01   2.6679999999999998e-01   5.3106999999999998e+00   4.4309999999999999e-01   2.9830000000000001e-01   8.8499999999999995e-02
   7.0530000000000004e-01  -1.1431000000000000e+00   3.9460999999999999e+00  -7.6399999999999996e-02  -4.4719999999999999e-01   2.1929999999999999e-01  -3.5510000000000003e-01   2.2239999999999999e-01   5.3106999999999998e+00   4.3350000000000000e-01   2.6939999999999997e-01   1.3710000000000000e-01
   9.4779999999999998e-01  -1.0771999999999999e+00   4.6322999999999999e+00  -6.6799999999999998e-02  -4.8530000000000001e-01   2.2359999999999999e-01  -3.5510000000000003e-01  -4.4499999999999998e-02   5.6589000000000000e+00   3.9489999999999997e-01   3.2710000000000000e-01   7.0800000000000002e-02
   1.0580000000000001e+00  -1.0771999999999999e+00   3.8603000000000001e+00   9.4999999999999998e-03  -4.7580000000000000e-01   2.1049999999999999e-01  -5.9930000000000005e-01   2.6679999999999998e-01   5.4847999999999999e+00   3.9489999999999997e-01   2.5019999999999998e-01   5.3100000000000001e-02
   9.2579999999999996e-01  -1.4069000000000000e+00   4.2034000000000002e+00  -1.9099999999999999e-02  -4.3769999999999998e-01   2.2800000000000001e-01  -3.3289999999999997e-01   2.2239999999999999e-01   4.7882999999999996e+00   4.5269999999999999e-01   3.3679999999999999e-01   1.0170000000000000e-01
   9.0369999999999995e-01  -1.5388999999999999e+00   5.2328000000000001e+00  -7.6399999999999996e-02  -4.4719999999999999e-01   2.3680000000000001e-01  -3.5510000000000003e-01   3.3350000000000002e-01   5.3977000000000004e+00   4.4309999999999999e-01   2.7900000000000003e-01   1.1060000000000000e-01
   8.1559999999999999e-01  -1.3190000000000000e+00   4.8038999999999996e+00  -1.9099999999999999e-02  -4.6629999999999999e-01   2.7629999999999999e-01  -4.8830000000000001e-01   8.8900000000000007e-02   5.4847999999999999e+00   4.3350000000000000e-01   2.8870000000000001e-01   7.9600000000000004e-02
   9.6989999999999998e-01  -1.2749999999999999e+00   4.0317999999999996e+00   9.4999999999999998e-03  -4.4719999999999999e-01   1.7100000000000001e-01  -4.8830000000000001e-01   1.5559999999999999e-01   5.3106999999999998e+00   4.4309999999999999e-01   3.5599999999999998e-01   7.0800000000000002e-02
   7.4939999999999996e-01  -1.0551999999999999e+00   5.0612000000000004e+00  -2.8600000000000000e-02  -4.3769999999999998e-01   2.1490000000000001e-01  -4.6610000000000001e-01   3.5580000000000001e-01   5.8330000000000002e+00   4.6239999999999998e-01   3.3679999999999999e-01   8.4000000000000005e-02
   7.7149999999999996e-01  -1.2749999999999999e+00   4.9755000000000003e+00   9.4999999999999998e-03  -4.2820000000000003e-01   2.4120000000000000e-01  -3.5510000000000003e-01   2.0010000000000000e-01   5.6589000000000000e+00   3.9489999999999997e-01   4.3300000000000000e-01   8.4000000000000005e-02
   7.7149999999999996e-01  -1.2749999999999999e+00   4.2892000000000001e+00  -7.6399999999999996e-02  -4.4719999999999999e-01   2.1049999999999999e-01  -3.3289999999999997e-01   1.7790000000000000e-01   6.0072000000000001e+00   4.7199999999999998e-01   3.8490000000000002e-01   9.2899999999999996e-02
   9.2579999999999996e-01  -1.3630000000000000e+00   4.8897000000000004e+00  -5.7299999999999997e-02  -4.2820000000000003e-01   2.8499999999999998e-01  -5.3269999999999995e-01   1.7790000000000000e-01   6.0941999999999998e+00   4.3350000000000000e-01   3.1750000000000000e-01   5.3100000000000001e-02
   9.4779999999999998e-01  -1.2311000000000001e+00   4.2892000000000001e+00  -5.7299999999999997e-02  -3.9970000000000000e-01   2.4120000000000000e-01  -5.5489999999999995e-01   6.6699999999999995e-02   5.3977000000000004e+00   4.0460000000000002e-01   2.9830000000000001e-01   1.3270000000000001e-01
   1.0139000000000000e+00  -1.2531000000000001e+00   4.2892000000000001e+00  -9.4999999999999998e-03  -4.3769999999999998e-01   2.0610000000000001e-01  -5.3269999999999995e-01   3.3350000000000002e-01   5.4847999999999999e+00   4.7199999999999998e-01   3.3679999999999999e-01   8.4000000000000005e-02
   8.8170000000000004e-01  -1.1651000000000000e+00   3.6886999999999999e+00  -6.6799999999999998e-02  -4.8530000000000001e-01   1.9730000000000000e-01  -4.2170000000000002e-01   1.5559999999999999e-01   5.3977000000000004e+00   3.9489999999999997e-01   3.2710000000000000e-01   1.2830000000000000e-01
   1.1241000000000001e+00  -1.0112000000000001e+00   4.7180999999999997e+00  -1.0500000000000000e-01  -4.1870000000000002e-01   1.6230000000000000e-01  -4.4390000000000002e-01   2.4460000000000001e-01   4.5270999999999999e+00   4.3350000000000000e-01   2.5979999999999998e-01   7.5200000000000003e-02
   6.8330000000000002e-01  -7.6939999999999997e-01   3.7745000000000002e+00  -7.6399999999999996e-02  -4.1870000000000002e-01   1.5790000000000001e-01  -3.3289999999999997e-01   3.7800000000000000e-01   5.4847999999999999e+00   3.6599999999999999e-01   2.1170000000000000e-01   6.6400000000000001e-02
   1.0360000000000000e+00  -8.7929999999999997e-01   4.2892000000000001e+00  -1.4319999999999999e-01  -4.9480000000000002e-01   1.3159999999999999e-01  -4.4390000000000002e-01   2.2239999999999999e-01   5.3106999999999998e+00   4.9130000000000001e-01   2.7900000000000003e-01   9.7299999999999998e-02
   7.0530000000000004e-01  -8.3540000000000003e-01   3.7745000000000002e+00   0.0000000000000000e+00  -3.9970000000000000e-01   7.8899999999999998e-02  -1.7760000000000001e-01   2.2239999999999999e-01   5.9200999999999997e+00   4.2380000000000001e-01   2.9830000000000001e-01   1.1500000000000000e-01
   8.3760000000000001e-01  -7.9139999999999999e-01   4.8897000000000004e+00  -9.5500000000000002e-02  -3.7109999999999999e-01   1.4030000000000001e-01  -3.3289999999999997e-01   4.4499999999999998e-02   5.6589000000000000e+00   4.3350000000000000e-01   2.6939999999999997e-01   4.8700000000000000e-02
   6.8330000000000002e-01  -9.2330000000000001e-01   3.8603000000000001e+00  -8.5900000000000004e-02  -4.5679999999999998e-01   1.3159999999999999e-01  -4.8830000000000001e-01   2.0010000000000000e-01   6.0941999999999998e+00   4.2380000000000001e-01   2.9830000000000001e-01   7.0800000000000002e-02
   9.2579999999999996e-01  -7.4739999999999995e-01   4.8897000000000004e+00  -3.8199999999999998e-02  -4.0920000000000001e-01   1.3159999999999999e-01  -3.7730000000000002e-01   1.1119999999999999e-01   5.2236000000000002e+00   4.7199999999999998e-01   3.1750000000000000e-01   7.5200000000000003e-02
   9.9190000000000000e-01  -6.8149999999999999e-01   4.5465000000000000e+00  -7.6399999999999996e-02  -3.9970000000000000e-01   8.3299999999999999e-02  -3.1069999999999998e-01   4.0020000000000000e-01   4.7882999999999996e+00   4.5269999999999999e-01   2.5019999999999998e-01   7.0800000000000002e-02
   9.2579999999999996e-01  -4.8359999999999997e-01   4.4607999999999999e+00   8.5900000000000004e-02  -3.9970000000000000e-01   1.0520000000000000e-01  -3.9950000000000002e-01   2.4460000000000001e-01   5.3977000000000004e+00   4.4309999999999999e-01   3.4639999999999999e-01   7.5200000000000003e-02
   8.1559999999999999e-01  -5.7160000000000000e-01   4.7180999999999997e+00  -8.5900000000000004e-02  -4.4719999999999999e-01   9.6500000000000002e-02  -3.9950000000000002e-01   2.8910000000000002e-01   5.6589000000000000e+00   5.2020000000000000e-01   2.7900000000000003e-01   8.4000000000000005e-02
   9.0369999999999995e-01  -4.8359999999999997e-01   4.3750000000000000e+00  -9.4999999999999998e-03  -4.2820000000000003e-01   7.4499999999999997e-02  -4.6610000000000001e-01   2.2200000000000001e-02   5.4847999999999999e+00   5.2020000000000000e-01   4.0410000000000001e-01   1.0170000000000000e-01
   7.4939999999999996e-01  -8.1340000000000001e-01   4.4607999999999999e+00  -2.8600000000000000e-02  -4.8530000000000001e-01   8.3299999999999999e-02  -3.9950000000000002e-01   8.8900000000000007e-02   4.8754000000000000e+00   4.0460000000000002e-01   3.3679999999999999e-01   8.8499999999999995e-02
   6.8330000000000002e-01  -7.0350000000000001e-01   4.2034000000000002e+00   0.0000000000000000e+00  -5.1390000000000002e-01   7.8899999999999998e-02  -4.6610000000000001e-01   2.2239999999999999e-01   5.1365999999999996e+00   4.7199999999999998e-01   3.6559999999999998e-01   7.5200000000000003e-02
   1.0360000000000000e+00  -5.2759999999999996e-01   4.3750000000000000e+00   0.0000000000000000e+00  -5.0429999999999997e-01   7.0199999999999999e-02  -3.9950000000000002e-01   2.8910000000000002e-01   6.4424999999999999e+00   4.9130000000000001e-01   2.7900000000000003e-01   3.9800000000000002e-02
   8.1559999999999999e-01  -3.2979999999999998e-01   4.8038999999999996e+00  -6.6799999999999998e-02  -4.7580000000000000e-01   3.9500000000000000e-02  -4.6610000000000001e-01   2.0010000000000000e-01   5.3977000000000004e+00   4.3350000000000000e-01   3.7530000000000002e-01   6.6400000000000001e-02
   1.0801000000000001e+00  -2.4179999999999999e-01   4.0317999999999996e+00  -8.5900000000000004e-02  -4.7580000000000000e-01   4.8200000000000000e-02  -3.9950000000000002e-01   2.0010000000000000e-01   6.0941999999999998e+00   4.7199999999999998e-01   3.0790000000000001e-01   1.0620000000000000e-01
   7.4939999999999996e-01  -5.2759999999999996e-01   3.9460999999999999e+00   2.8600000000000000e-02  -4.9480000000000002e-01   4.3900000000000002e-02  -2.6629999999999998e-01   2.8910000000000002e-01   5.5719000000000003e+00   2.9859999999999998e-01   3.4639999999999999e-01   4.8700000000000000e-02
   8.3760000000000001e-01  -3.7369999999999998e-01   4.1176000000000004e+00  -9.4999999999999998e-03  -4.2820000000000003e-01   3.9500000000000000e-02  -6.4370000000000005e-01   2.8910000000000002e-01   5.3977000000000004e+00   5.2980000000000005e-01   4.0410000000000001e-01   1.2390000000000000e-01
   8.5960000000000003e-01  -3.0780000000000002e-01   3.8603000000000001e+00   6.6799999999999998e-02  -4.6629999999999999e-01   3.5099999999999999e-02  -3.7730000000000002e-01  -4.4499999999999998e-02   5.3106999999999998e+00   4.5269999999999999e-01   2.6939999999999997e-01   1.1500000000000000e-01
