# Supplementary material for: Footwear and Foam Surface Alter Gait Initiation of Typical Subjects
Source: PLoS One. 2015 Aug 13;10(8):e0135821. doi: 10.1371/journal.pone.0135821 (PMC4536224; doi:10.1371/journal.pone.0135821)
Supplement: S1 Dataset — (ZIP) [file pone.0135821.s001.zip › 7_foam_av1_02.txt]

   5.5987000000000000e+00  -7.4085000000000001e+00   2.7390760000000000e+02   1.8092400000000001e+01   2.7491299999999999e+01   3.9500000000000000e-02  -4.1283000000000003e+00   3.3576000000000001e+00   2.7754790000000003e+02   2.1606300000000001e+01  -2.8539000000000001e+01   2.2957999999999998e+00
   5.3121999999999998e+00  -8.4636999999999993e+00   2.6824590000000001e+02   1.7242699999999999e+01   2.6834700000000002e+01   1.8859999999999999e-01  -6.3478000000000003e+00   1.6010000000000000e+00   2.8172680000000003e+02   2.1336600000000001e+01  -2.8240700000000000e+01   2.4152000000000000e+00
   4.4305000000000003e+00  -9.3430000000000000e+00   2.5966750000000002e+02   1.6154299999999999e+01   2.6082899999999999e+01   3.1140000000000001e-01  -4.3057999999999996e+00   4.7584000000000000e+00   2.8085620000000000e+02   2.1616000000000000e+01  -2.8712199999999999e+01   2.2250000000000001e+00
   3.8132999999999999e+00  -9.2331000000000003e+00   2.4928770000000000e+02   1.5524200000000000e+01   2.4883900000000001e+01   3.3329999999999999e-01  -6.8360000000000003e+00   2.0901999999999998e+00   2.8520920000000001e+02   2.1201799999999999e+01  -2.8712199999999999e+01   2.2427000000000001e+00
   3.2843000000000000e+00  -9.2551000000000005e+00   2.3736369999999999e+02   1.4760400000000001e+01   2.3675400000000000e+01   4.5610000000000001e-01  -5.6375000000000002e+00   1.8899999999999999e+00   2.8869159999999999e+02   2.1134300000000000e+01  -2.9558900000000001e+01   2.1320999999999999e+00
   2.4245999999999999e+00  -9.0352999999999994e+00   2.2501089999999999e+02   1.4092000000000001e+01   2.2447900000000001e+01   4.3409999999999999e-01  -8.3896999999999995e+00   1.6232000000000000e+00   2.9844229999999999e+02   2.0826100000000000e+01  -3.0001500000000000e+01   2.0922999999999998e+00
   2.3584999999999998e+00  -8.2658000000000005e+00   2.1034180000000001e+02   1.3280500000000000e+01   2.1115600000000001e+01   4.7799999999999998e-01  -9.0998999999999999e+00   8.8900000000000007e-02   3.0497190000000001e+02   2.0623799999999999e+01  -3.1156199999999998e+01   1.9773000000000001e+00
   2.0720000000000001e+00  -6.8148999999999997e+00   1.9910419999999999e+02   1.2449900000000000e+01   2.0021300000000000e+01   4.1660000000000003e-01  -1.2873100000000001e+01  -2.1345999999999998e+00   3.1550610000000000e+02   2.0132500000000000e+01  -3.1858599999999999e+01   1.8844000000000001e+00
   1.9617000000000000e+00  -5.4298999999999999e+00   1.9009690000000001e+02   1.1705200000000000e+01   1.9031700000000001e+01   3.0700000000000000e-01  -1.4337899999999999e+01  -1.6677000000000000e+00   3.2516980000000001e+02   1.9747199999999999e+01  -3.2897799999999997e+01   1.7252000000000001e+00
   2.2042000000000002e+00  -4.0449999999999999e+00   1.8126110000000000e+02   1.0855499999999999e+01   1.8089600000000001e+01   1.3159999999999999e-01  -1.8332999999999998e+01  -3.4243000000000001e+00   3.3570409999999998e+02   1.9217400000000001e+01  -3.3571300000000001e+01   1.6765000000000001e+00
   2.9977000000000000e+00  -3.6713000000000000e+00   1.7379790000000000e+02   1.0177600000000000e+01   1.7356900000000000e+01   1.0520000000000000e-01  -2.0596900000000002e+01  -4.0690999999999997e+00   3.4249480000000000e+02   1.8706900000000001e+01  -3.4437300000000000e+01   1.5880000000000001e+00
   3.1520000000000001e+00  -4.0888999999999998e+00   1.6787889999999999e+02   9.4138000000000002e+00   1.6633700000000001e+01   1.0090000000000000e-01  -2.3926100000000002e+01  -5.5144000000000002e+00   3.5207139999999998e+02   1.8003699999999998e+01  -3.5033799999999999e+01   1.4464999999999999e+00
   2.9977000000000000e+00  -4.2648000000000001e+00   1.6221709999999999e+02   8.6403999999999996e+00   1.6034199999999998e+01   1.7540000000000000e-01  -2.5746099999999998e+01  -7.0932000000000004e+00   3.5947149999999999e+02   1.7338999999999999e+01  -3.6034500000000001e+01   1.2695000000000001e+00
   2.8433999999999999e+00  -4.8144000000000000e+00   1.5844270000000000e+02   7.9817000000000000e+00   1.5644000000000000e+01   2.1049999999999999e-01  -2.8320699999999999e+01  -9.5612999999999992e+00   3.6939640000000003e+02   1.6106000000000002e+01  -3.7015999999999998e+01   9.9090000000000000e-01
   2.6450999999999998e+00  -5.5838000000000001e+00   1.5432499999999999e+02   7.4088000000000003e+00   1.5272900000000000e+01   3.8590000000000002e-01  -2.9474900000000002e+01  -1.1807100000000000e+01   3.7749299999999999e+02   1.5075300000000000e+01  -3.8055199999999999e+01   7.0779999999999998e-01
   2.5569000000000002e+00  -6.5951000000000004e+00   1.5406770000000000e+02   7.0174000000000003e+00   1.5225300000000001e+01   5.0429999999999997e-01  -3.1139500000000002e+01  -1.4164099999999999e+01   3.8654730000000001e+02   1.4063900000000000e+01  -3.8950000000000003e+01   3.5389999999999999e-01
   2.2924000000000002e+00  -7.0347000000000000e+00   1.5312410000000000e+02   6.8072999999999997e+00   1.5244400000000001e+01   6.8410000000000004e-01  -3.2271400000000000e+01  -1.5920700000000000e+01   3.9211910000000000e+02   1.3100600000000000e+01  -3.9816000000000003e+01   1.2390000000000000e-01
   2.4466999999999999e+00  -7.5624000000000002e+00   1.5526870000000000e+02   6.5305000000000000e+00   1.5253900000000000e+01   7.1919999999999995e-01  -3.3936100000000003e+01  -1.7010300000000001e+01   3.9664620000000002e+02   1.2426299999999999e+01  -4.0249000000000002e+01  -1.1060000000000000e-01
   2.2703000000000002e+00  -8.0679999999999996e+00   1.5715590000000000e+02   6.4732000000000003e+00   1.5510800000000000e+01   7.8930000000000000e-01  -3.4424399999999999e+01  -1.7699600000000000e+01   4.0134750000000003e+02   1.1886900000000001e+01  -4.0614600000000003e+01  -3.0080000000000001e-01
   2.4026000000000001e+00  -8.1559000000000008e+00   1.5844270000000000e+02   6.1962999999999999e+00   1.5691599999999999e+01   8.6829999999999996e-01  -3.5667299999999997e+01  -1.8855799999999999e+01   4.0387220000000002e+02   1.1145099999999999e+01  -4.0941800000000001e+01  -4.8659999999999998e-01
   2.6671000000000000e+00  -8.5516000000000005e+00   1.6135929999999999e+02   6.0816999999999997e+00   1.5853400000000001e+01   9.3410000000000004e-01  -3.6044600000000003e+01  -1.9278300000000002e+01   4.0570049999999998e+02   1.0779100000000000e+01  -4.1163100000000000e+01  -6.4139999999999997e-01
   3.0198000000000000e+00  -8.4417000000000009e+00   1.6307499999999999e+02   6.1867000000000001e+00   1.6043700000000001e+01   9.2090000000000005e-01  -3.6577300000000001e+01  -1.9300599999999999e+01   4.0691930000000002e+02   1.0413000000000000e+01  -4.1317000000000000e+01  -7.5639999999999996e-01
   3.4165000000000001e+00  -8.2218999999999998e+00   1.6556270000000001e+02   6.2727000000000004e+00   1.6186399999999999e+01   9.2090000000000005e-01  -3.6887999999999998e+01  -1.9344999999999999e+01   4.0639699999999999e+02   1.0239699999999999e+01  -4.1297800000000002e+01  -7.8739999999999999e-01
   3.8574000000000002e+00  -8.0899999999999999e+00   1.6770730000000000e+02   6.4062999999999999e+00   1.6471900000000002e+01   9.6909999999999996e-01  -3.7220900000000000e+01  -1.9389500000000002e+01   4.0448169999999999e+02   9.9892000000000003e+00  -4.1095700000000001e+01  -8.6260000000000003e-01
   3.9455000000000000e+00  -8.2878000000000007e+00   1.7122440000000000e+02   6.5114000000000001e+00   1.6728800000000000e+01   9.5599999999999996e-01  -3.7376300000000001e+01  -2.0212199999999999e+01   4.0247930000000002e+02   9.7868999999999993e+00  -4.0951400000000000e+01  -9.7319999999999995e-01
   4.2981999999999996e+00  -8.2878000000000007e+00   1.7542779999999999e+02   6.6832000000000003e+00   1.7128499999999999e+01   1.0129999999999999e+00  -3.7065600000000003e+01  -1.9945399999999999e+01   4.0056400000000002e+02   9.5556999999999999e+00  -4.0672400000000003e+01  -9.9529999999999996e-01
   4.5627000000000004e+00  -8.4636999999999993e+00   1.7868760000000000e+02   7.0460000000000003e+00   1.7480599999999999e+01   1.0042000000000000e+00  -3.6843600000000002e+01  -1.9967600000000001e+01   3.9830040000000002e+02   9.3534000000000006e+00  -4.0604999999999997e+01  -1.0970000000000000e+00
   4.7169999999999996e+00  -8.8813999999999993e+00   1.8340570000000000e+02   7.2179000000000002e+00   1.7946899999999999e+01   1.1007000000000000e+00  -3.7043399999999998e+01  -2.0167700000000000e+01   3.9734269999999998e+02   9.3053000000000008e+00  -4.0306699999999999e+01  -1.1235999999999999e+00
   4.6288000000000000e+00  -8.9253000000000000e+00   1.8923900000000000e+02   7.4661000000000000e+00   1.8517800000000001e+01   1.1051000000000000e+00  -3.6910200000000003e+01  -2.0056600000000000e+01   3.9368619999999999e+02   9.2088999999999999e+00  -3.9969999999999999e+01  -1.1811000000000000e+00
   4.9814999999999996e+00  -8.5955999999999992e+00   1.9524390000000000e+02   7.9721000000000002e+00   1.9117300000000000e+01   1.1182000000000001e+00  -3.7043399999999998e+01  -1.9434000000000001e+01   3.9081319999999999e+02   9.1897000000000002e+00  -3.9700499999999998e+01  -1.0882000000000001e+00
   4.9374000000000002e+00  -8.9693000000000005e+00   2.0047669999999999e+02   8.3635999999999999e+00   1.9688300000000002e+01   1.1883999999999999e+00  -3.6843600000000002e+01  -1.9033700000000000e+01   3.8724369999999999e+02   9.3534000000000006e+00  -3.9315700000000000e+01  -1.0262000000000000e+00
   4.9814999999999996e+00  -9.6067999999999998e+00   2.0691050000000001e+02   8.7454999999999998e+00   2.0344899999999999e+01   1.2235000000000000e+00  -3.6510700000000000e+01  -1.8678000000000001e+01   3.8367430000000002e+02   9.4883000000000006e+00  -3.8959600000000002e+01  -1.0395000000000001e+00
   4.8052000000000001e+00  -1.0464200000000000e+01   2.1497420000000000e+02   8.9077999999999999e+00   2.1096599999999999e+01   1.3593999999999999e+00  -3.6133400000000002e+01  -1.8944800000000001e+01   3.7949540000000002e+02   9.4497999999999998e+00  -3.8401600000000002e+01  -1.0528000000000000e+00
   4.6288000000000000e+00  -1.1981100000000000e+01   2.2243740000000000e+02   9.2706000000000000e+00   2.1848400000000002e+01   1.5568000000000000e+00  -3.5667299999999997e+01  -1.8789100000000001e+01   3.7418470000000002e+02   9.3823000000000008e+00  -3.7843499999999999e+01  -1.0306999999999999e+00
   4.9154000000000000e+00  -1.3388000000000000e+01   2.2998630000000000e+02   9.4423999999999992e+00   2.2647700000000000e+01   1.8418000000000001e+00  -3.5090200000000003e+01  -1.8744700000000002e+01   3.6896109999999999e+02   9.4883000000000006e+00  -3.7295000000000002e+01  -1.0174000000000001e+00
   5.1357999999999997e+00  -1.4663100000000000e+01   2.3787840000000000e+02   9.8911999999999995e+00   2.3466100000000001e+01   1.9558000000000000e+00  -3.4601900000000001e+01  -1.8678000000000001e+01   3.6338920000000002e+02   9.5267999999999997e+00  -3.6708100000000002e+01  -1.0528000000000000e+00
   5.3562000000000003e+00  -1.5520400000000000e+01   2.4551320000000001e+02   1.0339900000000000e+01   2.4198799999999999e+01   2.0874000000000001e+00  -3.4313400000000001e+01  -1.8655700000000000e+01   3.5738209999999998e+02   9.4883000000000006e+00  -3.5996099999999998e+01  -1.0395000000000001e+00
   5.8632000000000000e+00  -1.6421700000000001e+01   2.5426310000000001e+02   1.0836399999999999e+01   2.5036200000000001e+01   2.2890999999999999e+00  -3.3891700000000000e+01  -1.8922499999999999e+01   3.4945960000000002e+02   9.4016000000000002e+00  -3.5274400000000000e+01  -1.0395000000000001e+00
   6.2378999999999998e+00  -1.7608899999999998e+01   2.6369940000000003e+02   1.1332800000000001e+01   2.6025800000000000e+01   2.4512999999999998e+00  -3.3381200000000000e+01  -1.9144900000000000e+01   3.4171129999999999e+02   9.2956000000000003e+00  -3.4475800000000000e+01  -1.0838000000000001e+00
   6.7668999999999997e+00  -1.8861899999999999e+01   2.7347870000000000e+02   1.2010700000000000e+01   2.6948799999999999e+01   2.6924999999999999e+00  -3.2715299999999999e+01  -1.9256100000000000e+01   3.3256990000000002e+02   9.0645000000000007e+00  -3.3580900000000000e+01  -1.0882000000000001e+00
   7.7367999999999997e+00  -2.0137000000000000e+01   2.8514530000000002e+02   1.2621700000000001e+01   2.7948000000000000e+01   2.9030000000000000e+00  -3.1827500000000001e+01  -1.9011500000000002e+01   3.2368979999999999e+02   9.1222999999999992e+00  -3.2464799999999997e+01  -1.0306999999999999e+00
   8.2878000000000007e+00  -2.1082300000000000e+01   2.9638299999999998e+02   1.3395099999999999e+01   2.9156500000000001e+01   3.0828000000000002e+00  -3.0850999999999999e+01  -1.9011500000000002e+01   3.1507080000000002e+02   8.9680999999999997e+00  -3.1627600000000001e+01  -1.0661000000000000e+00
   8.5083000000000002e+00  -2.2291399999999999e+01   3.1036570000000000e+02   1.4263900000000000e+01   3.0726600000000001e+01   3.3195999999999999e+00  -2.9497100000000000e+01  -1.8678000000000001e+01   3.0366600000000000e+02   8.9296000000000006e+00  -3.0578800000000001e+01  -1.0262000000000000e+00
   9.1475000000000009e+00  -2.3544400000000000e+01   3.2923820000000001e+02   1.5380900000000000e+01   3.2391900000000000e+01   3.6133999999999999e+00  -2.7965599999999998e+01  -1.8477799999999998e+01   2.9243520000000001e+02   8.7850999999999999e+00  -2.9299099999999999e+01  -1.0528000000000000e+00
   1.0977000000000000e+01  -2.6446300000000001e+01   3.5128460000000001e+02   1.6259300000000000e+01   3.4561500000000002e+01   3.9641999999999999e+00  -2.6234400000000001e+01  -1.8411100000000001e+01   2.8094319999999999e+02   8.5828000000000007e+00  -2.8173300000000001e+01  -1.0395000000000001e+00
   1.3048900000000000e+01  -2.9567900000000002e+01   3.7684820000000002e+02   1.7462299999999999e+01   3.6769199999999998e+01   4.4158999999999997e+00  -2.4481000000000002e+01  -1.8655700000000000e+01   2.7049599999999998e+02   8.6694999999999993e+00  -2.7105300000000000e+01  -1.1147000000000000e+00
   1.6024600000000000e+01  -3.2865499999999997e+01   3.9975240000000002e+02   1.8541100000000000e+01   3.9119599999999998e+01   4.7580000000000000e+00  -2.2616599999999998e+01  -1.9456199999999999e+01   2.5856880000000001e+02   8.6021000000000001e+00  -2.5864000000000001e+01  -1.1855000000000000e+00
   1.9683599999999998e+01  -3.5987099999999998e+01   4.2797530000000000e+02   1.9877800000000001e+01   4.1612800000000000e+01   5.0210999999999997e+00  -2.0641300000000001e+01  -1.9478400000000001e+01   2.4498740000000001e+02   8.8813999999999993e+00  -2.4266800000000000e+01  -1.2253000000000001e+00
   2.3607099999999999e+01  -3.9306699999999999e+01   4.5576929999999999e+02   2.1271699999999999e+01   4.4067799999999998e+01   5.3017000000000003e+00  -1.8399600000000000e+01  -1.7632899999999999e+01   2.2609530000000001e+02   9.3341999999999992e+00  -2.2073000000000000e+01  -1.0439000000000001e+00
   2.7684899999999999e+01  -4.2780099999999997e+01   4.8322010000000000e+02   2.2703800000000001e+01   4.6408700000000003e+01   5.4114000000000004e+00  -1.5913800000000000e+01  -1.6343200000000000e+01   2.0441730000000001e+02   9.6809999999999992e+00  -1.9831000000000000e+01  -9.3340000000000001e-01
   3.2445999999999998e+01  -4.6033600000000000e+01   5.0972730000000001e+02   2.4135999999999999e+01   4.8673499999999997e+01   5.4596000000000000e+00  -1.3405700000000000e+01  -1.4186400000000001e+01   1.7916990000000001e+02   1.0027699999999999e+01  -1.7127199999999998e+01  -7.9620000000000002e-01
   3.7008699999999997e+01  -4.8210000000000001e+01   5.3177369999999996e+02   2.5501200000000001e+01   5.0395899999999997e+01   5.4333000000000000e+00  -1.2096200000000000e+01  -1.2985600000000000e+01   1.5557660000000001e+02   1.0153000000000000e+01  -1.4144399999999999e+01  -4.4230000000000003e-01
   4.0138700000000000e+01  -5.1001899999999999e+01   5.4944510000000002e+02   2.6923800000000000e+01   5.1880299999999998e+01   5.4420999999999999e+00  -7.9236000000000004e+00  -9.3834000000000000e+00   1.3085149999999999e+02   1.0355200000000000e+01  -1.1969799999999999e+01  -2.6540000000000002e-01
   4.1571500000000000e+01  -5.3683900000000001e+01   5.6308479999999997e+02   2.8336800000000000e+01   5.3060299999999998e+01   5.5735999999999999e+00  -7.1246000000000000e+00  -7.2488000000000001e+00   1.1074060000000000e+02   1.0181900000000001e+01  -9.6219999999999999e+00  -1.8579999999999999e-01
   4.2342900000000000e+01  -5.6036200000000001e+01   5.7475139999999999e+02   2.9434799999999999e+01   5.4154600000000002e+01   5.6219000000000001e+00  -4.5721999999999996e+00  -5.7812999999999999e+00   9.2022599999999997e+01   9.8351000000000006e+00  -7.8708000000000000e+00  -1.6810000000000000e-01
   4.3643400000000000e+01  -5.9223799999999997e+01   5.8341549999999995e+02   3.0838300000000000e+01   5.4763599999999997e+01   5.6261999999999999e+00  -3.1739000000000002e+00  -5.1142000000000003e+00   7.5045900000000003e+01   8.8910999999999998e+00  -6.3505000000000003e+00  -2.4329999999999999e-01
   4.4855699999999999e+01  -6.1026400000000002e+01   5.8761890000000005e+02   3.2308599999999998e+01   5.5096699999999998e+01   5.6131000000000002e+00  -2.7300000000000000e+00  -5.1586999999999996e+00   6.1812700000000000e+01   7.8700000000000001e+00  -5.1382000000000003e+00  -3.7600000000000000e-01
   4.6112099999999998e+01  -6.2960999999999999e+01   5.9122180000000003e+02   3.3645200000000003e+01   5.5372700000000002e+01   5.4377000000000004e+00  -1.4427000000000001e+00  -4.4694000000000003e+00   5.0407899999999998e+01   6.5696000000000003e+00  -4.1760000000000002e+00  -4.7770000000000001e-01
   4.6927700000000002e+01  -6.1993699999999997e+01   5.9156500000000005e+02   3.5401899999999998e+01   5.5372700000000002e+01   4.9378000000000002e+00   3.7730000000000002e-01  -3.3130999999999999e+00   4.0308900000000001e+01   5.2788000000000004e+00  -3.3100000000000001e+00  -5.1310000000000000e-01
   4.5847600000000000e+01  -6.0520800000000001e+01   5.9216549999999995e+02   3.7301900000000003e+01   5.5201400000000000e+01   4.3677000000000001e+00   5.9930000000000005e-01  -2.8906000000000001e+00   2.9861599999999999e+01   3.7568000000000001e+00  -2.5209999999999999e+00  -3.8040000000000002e-01
   4.2100499999999997e+01  -5.8740099999999998e+01   5.8976350000000002e+02   3.9335500000000003e+01   5.5096699999999998e+01   4.0694999999999997e+00   1.2206999999999999e+00  -2.7128000000000001e+00   1.9414400000000001e+01   2.5815999999999999e+00  -1.4433000000000000e+00  -2.4770000000000000e-01
   3.9279100000000000e+01  -5.6827599999999997e+01   5.8607479999999998e+02   4.1693700000000000e+01   5.4858800000000002e+01   3.8633999999999999e+00   1.1100000000000000e-01  -5.3369999999999995e-01   1.2362500000000001e+01   1.5026999999999999e+00  -4.4259999999999999e-01   1.2390000000000000e-01
   3.7978600000000000e+01  -5.6256000000000000e+01   5.7904060000000004e+02   4.3717799999999997e+01   5.4211700000000000e+01   3.9992999999999999e+00  -2.1528999999999998e+00   1.5343000000000000e+00   7.1388999999999996e+00   7.0320000000000005e-01   1.6360000000000000e-01   7.6529999999999998e-01
   3.7515700000000002e+01  -5.4365400000000001e+01   5.7106269999999995e+02   4.5751399999999997e+01   5.3497999999999998e+01   3.6659999999999999e+00  -3.7953000000000001e+00   3.1352000000000002e+00   3.6564999999999999e+00   4.6239999999999998e-01   6.7349999999999999e-01   9.4660000000000000e-01
   3.7339399999999998e+01  -5.2057099999999998e+01   5.6308479999999997e+02   4.7775399999999998e+01   5.2460799999999999e+01   3.1223000000000001e+00  -3.8841000000000001e+00   2.1345999999999998e+00   4.3529999999999998e+00   2.1190000000000001e-01   7.3129999999999995e-01   6.8120000000000003e-01
   3.6457700000000003e+01  -4.9924700000000001e+01   5.5545000000000005e+02   4.9923600000000000e+01   5.1737600000000000e+01   2.6355000000000000e+00  -2.3971000000000000e+00  -6.4480000000000004e-01   5.5719000000000003e+00   2.6970000000000000e-01   7.5049999999999994e-01   3.0520000000000003e-01
   3.5377600000000001e+01  -4.7396599999999999e+01   5.4893039999999996e+02   5.2157699999999998e+01   5.1061999999999998e+01   2.1004999999999998e+00  -2.4410000000000001e-01  -1.0672999999999999e+00   4.4401000000000002e+00   1.3489999999999999e-01   5.9660000000000002e-01   1.2390000000000000e-01
   3.4495899999999999e+01  -4.6055599999999998e+01   5.4352610000000004e+02   5.4162700000000001e+01   5.0376800000000003e+01   1.7408999999999999e+00   7.7680000000000005e-01  -5.7809999999999995e-01   3.9177000000000000e+00   1.4449999999999999e-01   4.5219999999999999e-01   6.1899999999999997e-02
   3.3790599999999998e+01  -4.4494799999999998e+01   5.3614869999999996e+02   5.6081699999999998e+01   4.9663100000000000e+01   1.3550000000000000e+00   8.2120000000000004e-01  -2.6679999999999998e-01   4.0048000000000004e+00   3.1790000000000002e-01   4.6189999999999998e-01   7.9600000000000004e-02
   3.3085200000000000e+01  -4.3483499999999999e+01   5.3263149999999996e+02   5.7838500000000003e+01   4.9187399999999997e+01   9.9109999999999998e-01   4.2170000000000002e-01  -1.3339999999999999e-01   3.9177000000000000e+00   2.6010000000000000e-01   4.4259999999999999e-01   8.8499999999999995e-02
   3.2600299999999997e+01  -4.2736100000000000e+01   5.2877130000000000e+02   5.9633400000000002e+01   4.8711599999999997e+01   7.3229999999999995e-01   4.6610000000000001e-01  -1.7790000000000000e-01   4.9623999999999997e+00   2.7939999999999998e-01   5.0029999999999997e-01   8.8499999999999995e-02
   3.2357799999999997e+01  -4.2340400000000002e+01   5.2636929999999995e+02   6.1227800000000002e+01   4.8369000000000000e+01   5.3500000000000003e-01   3.5510000000000003e-01  -2.6679999999999998e-01   4.3529999999999998e+00   2.8899999999999998e-01   3.7530000000000002e-01   5.3100000000000001e-02
   3.2379899999999999e+01  -4.2714100000000002e+01   5.2448209999999995e+02   6.2545299999999997e+01   4.7940800000000003e+01   3.5520000000000002e-01   1.1100000000000000e-01  -4.0020000000000000e-01   3.6564999999999999e+00   2.6010000000000000e-01   5.5810000000000004e-01   7.5200000000000003e-02
   3.2732599999999998e+01  -4.3263700000000000e+01   5.2302369999999996e+02   6.3738799999999998e+01   4.7579200000000000e+01   2.7629999999999999e-01   2.6629999999999998e-01  -4.4469999999999998e-01   4.2659000000000002e+00   2.4079999999999999e-01   4.3300000000000000e-01   9.2899999999999996e-02
   3.1696600000000000e+01  -4.5000399999999999e+01   5.2147960000000000e+02   6.4550299999999993e+01   4.7208100000000002e+01   1.0090000000000000e-01   1.5540000000000001e-01  -2.0010000000000000e-01   3.8306000000000000e+00   2.5050000000000000e-01   3.7530000000000002e-01   1.1060000000000000e-01
   3.4187300000000000e+01  -4.4956400000000002e+01   5.2019290000000001e+02   6.5495500000000007e+01   4.6789400000000001e+01   1.9730000000000000e-01   8.8800000000000004e-02  -3.3350000000000002e-01   4.0048000000000004e+00   2.6970000000000000e-01   4.4259999999999999e-01   5.7500000000000002e-02
   3.2975000000000001e+01  -4.6912999999999997e+01   5.1830560000000003e+02   6.6096999999999994e+01   4.6503900000000002e+01   7.4499999999999997e-02   1.9980000000000001e-01  -3.3350000000000002e-01   4.3529999999999998e+00   2.4079999999999999e-01   4.0410000000000001e-01   4.4200000000000003e-02
   3.3878799999999998e+01  -4.8297899999999998e+01   5.1710469999999998e+02   6.6631699999999995e+01   4.6037599999999998e+01   8.3299999999999999e-02   6.6600000000000006e-02  -2.4460000000000001e-01   4.8754000000000000e+00   2.5050000000000000e-01   3.1750000000000000e-01   1.3270000000000001e-01
   3.2776600000000002e+01  -4.9045400000000001e+01   5.1453110000000004e+02   6.7290400000000005e+01   4.5894900000000000e+01   6.5799999999999997e-02   4.4400000000000002e-02  -3.1130000000000002e-01   4.9623999999999997e+00   2.7939999999999998e-01   4.9070000000000003e-01   8.4000000000000005e-02
   3.3415900000000001e+01  -5.0056600000000003e+01   5.1393070000000000e+02   6.7548199999999994e+01   4.5552300000000002e+01   1.2720000000000001e-01  -1.1100000000000000e-01  -2.6679999999999998e-01   4.6142000000000003e+00   2.0230000000000001e-01   4.2340000000000000e-01   1.3710000000000000e-01
   3.2225600000000000e+01  -5.0496299999999998e+01   5.1212919999999997e+02   6.8206999999999994e+01   4.5495199999999997e+01   1.2720000000000001e-01   8.8800000000000004e-02  -3.5580000000000001e-01   4.7012999999999998e+00   2.1190000000000001e-01   4.1370000000000001e-01   1.2390000000000000e-01
   3.2379899999999999e+01  -5.0914000000000001e+01   5.1230079999999998e+02   6.8722499999999997e+01   4.5257300000000001e+01   6.5799999999999997e-02   1.1100000000000000e-01  -4.0020000000000000e-01   4.7012999999999998e+00   2.4079999999999999e-01   4.6189999999999998e-01   7.9600000000000004e-02
   3.1233699999999999e+01  -5.1617500000000000e+01   5.1118560000000002e+02   6.9133099999999999e+01   4.5105100000000000e+01   8.7700000000000000e-02   1.3320000000000001e-01  -3.5580000000000001e-01   4.3529999999999998e+00   2.7939999999999998e-01   4.8110000000000003e-01   9.7299999999999998e-02
   3.1167600000000000e+01  -5.1925199999999997e+01   5.0904100000000000e+02   6.9429100000000005e+01   4.5019399999999997e+01   8.3299999999999999e-02   3.3289999999999997e-01  -3.5580000000000001e-01   4.7882999999999996e+00   2.4079999999999999e-01   4.7149999999999997e-01   8.8499999999999995e-02
   3.0528400000000001e+01  -5.2452800000000003e+01   5.0715370000000001e+02   6.9591399999999993e+01   4.4867199999999997e+01   9.6500000000000002e-02   1.3320000000000001e-01  -3.5580000000000001e-01   3.9177000000000000e+00   1.4449999999999999e-01   3.2710000000000000e-01   1.1060000000000000e-01
   3.0770800000000001e+01  -5.4057600000000001e+01   5.0638170000000002e+02   7.0001900000000006e+01   4.4790999999999997e+01   1.3589999999999999e-01   2.8849999999999998e-01  -3.1130000000000002e-01   4.8754000000000000e+00   1.7340000000000000e-01   3.7530000000000002e-01   9.2899999999999996e-02
   3.0352000000000000e+01  -5.6343899999999998e+01   5.0578120000000001e+02   7.0192899999999995e+01   4.4848100000000002e+01   2.8499999999999998e-01   2.4410000000000001e-01  -2.0010000000000000e-01   4.5270999999999999e+00   2.0230000000000001e-01   4.9070000000000003e-01   9.2899999999999996e-02
   3.0704699999999999e+01  -5.8212499999999999e+01   5.0818310000000002e+02   7.0527000000000001e+01   4.4905200000000001e+01   3.5520000000000002e-01   2.2189999999999999e-01  -2.4460000000000001e-01   4.7882999999999996e+00   2.6010000000000000e-01   3.6559999999999998e-01   1.5040000000000001e-01
   3.1674499999999998e+01  -6.0872599999999998e+01   5.0981299999999999e+02   7.1147599999999997e+01   4.4905200000000001e+01   4.0339999999999998e-01   1.9980000000000001e-01  -2.4460000000000001e-01   4.8754000000000000e+00   2.6970000000000000e-01   4.4259999999999999e-01   1.2390000000000000e-01
   3.3173400000000001e+01  -6.3730400000000003e+01   5.1350170000000003e+02   7.1825500000000005e+01   4.5247799999999998e+01   4.1660000000000003e-01   2.8849999999999998e-01  -2.6679999999999998e-01   4.8754000000000000e+00   3.3710000000000001e-01   4.3300000000000000e-01   1.3710000000000000e-01
   3.5069000000000003e+01  -6.7489599999999996e+01   5.2045020000000000e+02   7.2913899999999998e+01   4.5771200000000000e+01   4.2980000000000002e-01   1.7760000000000001e-01  -1.7790000000000000e-01   4.0918000000000001e+00   2.4079999999999999e-01   4.1370000000000001e-01   1.0170000000000000e-01
   3.6347499999999997e+01  -7.1424700000000001e+01   5.2731290000000001e+02   7.4202799999999996e+01   4.6551499999999997e+01   5.1749999999999996e-01   3.7730000000000002e-01  -1.1119999999999999e-01   4.7012999999999998e+00   2.6970000000000000e-01   3.7530000000000002e-01   8.8499999999999995e-02
   3.7670000000000002e+01  -7.5777400000000000e+01   5.3374670000000003e+02   7.5138400000000004e+01   4.7179499999999997e+01   6.5339999999999998e-01   2.6629999999999998e-01  -3.1130000000000002e-01   4.8754000000000000e+00   2.0230000000000001e-01   4.0410000000000001e-01   9.2899999999999996e-02
   3.8661900000000003e+01  -8.0108199999999997e+01   5.4000890000000004e+02   7.6436899999999994e+01   4.7893200000000000e+01   7.8930000000000000e-01   3.7730000000000002e-01  -6.6699999999999995e-02   4.2659000000000002e+00   3.1790000000000002e-01   4.2340000000000000e-01   1.0620000000000000e-01
   3.9697899999999997e+01  -8.3801400000000001e+01   5.4678579999999999e+02   7.7735299999999995e+01   4.8863799999999998e+01   8.9019999999999999e-01   3.9950000000000002e-01  -2.2239999999999999e-01   4.5270999999999999e+00   1.7340000000000000e-01   3.5599999999999998e-01   1.2390000000000000e-01
   4.0535499999999999e+01  -8.7538600000000002e+01   5.5484950000000003e+02   7.9367999999999995e+01   4.9853499999999997e+01   9.5599999999999996e-01   3.3289999999999997e-01  -1.7790000000000000e-01   4.2659000000000002e+00   2.4079999999999999e-01   3.7530000000000002e-01   1.1940000000000001e-01
   4.1262900000000002e+01  -9.2353099999999998e+01   5.6394259999999997e+02   8.0895499999999998e+01   5.0919199999999996e+01   1.1752000000000000e+00   2.4410000000000001e-01  -2.2200000000000001e-02   4.0048000000000004e+00   2.6970000000000000e-01   4.6189999999999998e-01   1.1940000000000001e-01
   4.1946199999999997e+01  -9.8310599999999994e+01   5.7063369999999998e+02   8.2279899999999998e+01   5.1823200000000000e+01   1.5261000000000000e+00   1.1100000000000000e-01  -1.3339999999999999e-01   4.7012999999999998e+00   2.3119999999999999e-01   4.3300000000000000e-01   1.5040000000000001e-01
   4.2783799999999999e+01  -1.0459790000000000e+02   5.7775379999999996e+02   8.3568799999999996e+01   5.2555999999999997e+01   1.9777000000000000e+00   3.9950000000000002e-01  -2.0010000000000000e-01   5.6589000000000000e+00   2.8899999999999998e-01   3.7530000000000002e-01   1.4599999999999999e-01
   4.3797699999999999e+01  -1.1068740000000000e+02   5.8487379999999996e+02   8.4695400000000006e+01   5.3460000000000001e+01   2.3942999999999999e+00   3.1069999999999998e-01  -2.4460000000000001e-01   4.6142000000000003e+00   2.1190000000000001e-01   4.0410000000000001e-01   1.2830000000000000e-01
   4.4436900000000001e+01  -1.1653500000000000e+02   5.9122180000000003e+02   8.5822000000000003e+01   5.4183199999999999e+01   2.8197000000000001e+00   5.3269999999999995e-01   1.5559999999999999e-01   4.9623999999999997e+00   2.6970000000000000e-01   4.6189999999999998e-01   1.1060000000000000e-01
   4.4723500000000001e+01  -1.2192100000000001e+02   5.9568259999999998e+02   8.6700400000000002e+01   5.4858800000000002e+01   3.2494000000000001e+00   5.5489999999999995e-01   4.4499999999999998e-02   4.1788999999999996e+00   2.6010000000000000e-01   4.2340000000000000e-01   1.1500000000000000e-01
   4.4877800000000001e+01  -1.2708710000000001e+02   5.9679780000000005e+02   8.7015500000000003e+01   5.5030099999999997e+01   3.8239000000000001e+00   5.5489999999999995e-01  -1.1119999999999999e-01   4.3529999999999998e+00   1.7340000000000000e-01   3.5599999999999998e-01   1.0170000000000000e-01
   4.5274500000000003e+01  -1.3203340000000000e+02   5.9482479999999998e+02   8.6986800000000002e+01   5.4972999999999999e+01   4.3326000000000002e+00   5.3269999999999995e-01  -4.4499999999999998e-02   4.4401000000000002e+00   2.8899999999999998e-01   3.6559999999999998e-01   8.8499999999999995e-02
   4.5296599999999998e+01  -1.3673790000000000e+02   5.8916300000000001e+02   8.6280299999999997e+01   5.4630400000000002e+01   4.8764000000000003e+00   5.3269999999999995e-01  -1.3339999999999999e-01   4.4401000000000002e+00   2.6010000000000000e-01   4.3300000000000000e-01   9.7299999999999998e-02
   4.4988000000000000e+01  -1.4054110000000000e+02   5.7981259999999997e+02   8.5220500000000001e+01   5.3954799999999999e+01   5.4420999999999999e+00   5.5489999999999995e-01   1.7790000000000000e-01   3.7435999999999998e+00   2.6010000000000000e-01   2.8870000000000001e-01   7.9600000000000004e-02
   4.3621400000000001e+01  -1.4276140000000001e+02   5.6694500000000005e+02   8.3654799999999994e+01   5.3003200000000000e+01   5.9332000000000003e+00   7.3240000000000005e-01  -4.4499999999999998e-02   4.1788999999999996e+00   2.2159999999999999e-01   4.7149999999999997e-01   9.7299999999999998e-02
   4.1152700000000003e+01  -1.4262950000000001e+02   5.4652850000000001e+02   8.0819199999999995e+01   5.1166699999999999e+01   6.5208000000000004e+00   4.4390000000000002e-01  -1.5559999999999999e-01   5.1365999999999996e+00   3.0819999999999997e-01   3.9450000000000002e-01   1.0620000000000000e-01
   3.8794100000000000e+01  -1.4120060000000001e+02   5.1976400000000001e+02   7.7229299999999995e+01   4.8911400000000000e+01   7.0076000000000001e+00   4.8830000000000001e-01   4.4499999999999998e-02   3.9177000000000000e+00   3.7569999999999998e-01   4.0410000000000001e-01   9.7299999999999998e-02
   3.4892699999999998e+01  -1.3772720000000001e+02   4.8905340000000001e+02   7.2713399999999993e+01   4.6323099999999997e+01   7.4635999999999996e+00   4.6610000000000001e-01  -8.8900000000000007e-02   5.3106999999999998e+00   3.0819999999999997e-01   3.7530000000000002e-01   1.0170000000000000e-01
   3.0462199999999999e+01  -1.3284680000000000e+02   4.5216629999999998e+02   6.7405000000000001e+01   4.3097200000000001e+01   7.8582999999999998e+00   4.8830000000000001e-01   2.2200000000000001e-02   4.7012999999999998e+00   3.8529999999999998e-01   4.1370000000000001e-01   8.8499999999999995e-02
   2.5150099999999998e+01  -1.2568020000000000e+02   4.1141899999999998e+02   6.1495100000000001e+01   3.9338500000000003e+01   8.0469000000000008e+00   5.3269999999999995e-01  -1.7790000000000000e-01   5.1365999999999996e+00   1.8300000000000000e-01   4.4259999999999999e-01   7.9600000000000004e-02
   1.9595500000000001e+01  -1.1675480000000000e+02   3.6440949999999998e+02   5.4601900000000001e+01   3.5027799999999999e+01   8.1608999999999998e+00   7.3240000000000005e-01  -6.6699999999999995e-02   3.7435999999999998e+00   7.7100000000000002e-02   3.3679999999999999e-01   2.6499999999999999e-02
   1.3688200000000000e+01  -1.0466390000000000e+02   3.1551280000000003e+02   4.7202599999999997e+01   3.0364999999999998e+01   7.9459999999999997e+00   1.7760000000000001e-01  -1.5559999999999999e-01   5.2236000000000002e+00   2.6010000000000000e-01   4.6189999999999998e-01  -1.3299999999999999e-02
   8.5083000000000002e+00  -9.0198700000000002e+01   2.6095429999999999e+02   3.9268700000000003e+01   2.5093299999999999e+01   7.3452000000000002e+00   3.5510000000000003e-01  -1.0672999999999999e+00   3.5695000000000001e+00   2.6970000000000000e-01   3.6559999999999998e-01   7.5200000000000003e-02
   3.1741000000000001e+00  -7.2172100000000000e+01   2.0613839999999999e+02   3.1506599999999999e+01   1.9697800000000001e+01   6.1656000000000004e+00   6.6600000000000006e-02   4.4499999999999998e-02   4.5270999999999999e+00   2.4079999999999999e-01   3.5599999999999998e-01   5.7500000000000002e-02
  -1.5429999999999999e-01  -5.0100600000000000e+01   1.5329560000000001e+02   2.4126400000000000e+01   1.4606800000000000e+01   4.5826000000000002e+00   2.6629999999999998e-01  -2.2239999999999999e-01   4.6142000000000003e+00   1.9270000000000001e-01   4.4259999999999999e-01   3.5400000000000001e-02
  -2.9316000000000000e+00  -3.0447299999999998e+01   1.1066110000000000e+02   1.7815500000000000e+01   1.0334199999999999e+01   2.9512999999999998e+00   2.6629999999999998e-01  -7.3380000000000001e-01   5.3106999999999998e+00   2.8899999999999998e-01   3.7530000000000002e-01   8.8499999999999995e-02
  -3.4605999999999999e+00  -1.8158400000000000e+01   7.5060800000000000e+01   1.2488099999999999e+01   7.0608000000000004e+00   1.6664000000000001e+00   3.5510000000000003e-01  -3.1130000000000002e-01   5.1365999999999996e+00   2.1190000000000001e-01   3.5599999999999998e-01   7.5200000000000003e-02
  -1.8514999999999999e+00  -8.9693000000000005e+00   4.9754600000000003e+01   8.2299000000000007e+00   4.3868000000000000e+00   7.4550000000000005e-01   4.4390000000000002e-01  -4.0020000000000000e-01   4.7012999999999998e+00   1.9270000000000001e-01   2.8870000000000001e-01   9.2899999999999996e-02
  -1.6532000000000000e+00  -4.6166000000000000e+00   3.1311100000000000e+01   5.0983000000000001e+00   2.6549000000000000e+00   1.7100000000000001e-01   4.4390000000000002e-01  -4.6689999999999998e-01   4.6142000000000003e+00   1.7340000000000000e-01   3.8490000000000002e-01   9.7299999999999998e-02
  -1.4548000000000001e+00   1.3189999999999999e-01   2.0330800000000000e+01   3.2747999999999999e+00   1.4559000000000000e+00  -2.5000000000000000e-01   6.4370000000000005e-01  -7.5600000000000001e-01   3.9177000000000000e+00   2.4079999999999999e-01   3.4639999999999999e-01   1.1060000000000000e-01
  -1.1681999999999999e+00   1.5388999999999999e+00   1.4240100000000000e+01   2.2149999999999999e+00   9.8960000000000004e-01  -5.1749999999999996e-01   4.2170000000000002e-01  -8.6719999999999997e-01   5.4847999999999999e+00   1.9270000000000001e-01   3.0790000000000001e-01   1.3710000000000000e-01
  -3.5270000000000001e-01   1.5608000000000000e+00   1.1323499999999999e+01   1.2603000000000000e+00   4.6629999999999999e-01  -4.8240000000000000e-01   4.4390000000000002e-01  -2.2239999999999999e-01   4.6142000000000003e+00   2.8899999999999998e-01   4.1370000000000001e-01   1.1940000000000001e-01
  -3.7469999999999998e-01   1.3630000000000000e+00   6.2622000000000000e+00   6.6830000000000001e-01  -3.8100000000000002e-02  -4.7360000000000002e-01   2.4410000000000001e-01  -6.2260000000000004e-01   4.8754000000000000e+00   2.4079999999999999e-01   4.5219999999999999e-01   1.1500000000000000e-01
  -8.8200000000000001e-02   5.2759999999999996e-01   5.4043999999999999e+00   3.7240000000000001e-01  -8.5599999999999996e-02  -3.8590000000000002e-01   7.1020000000000005e-01  -8.6719999999999997e-01   5.0495000000000001e+00   2.3119999999999999e-01   3.8490000000000002e-01   1.2830000000000000e-01
   2.6450000000000001e-01   4.8359999999999997e-01   4.8038999999999996e+00   3.3420000000000000e-01  -1.9980000000000001e-01  -3.8590000000000002e-01   7.1020000000000005e-01  -7.1150000000000002e-01   4.9623999999999997e+00   2.9859999999999998e-01   5.0029999999999997e-01   6.1899999999999997e-02
   8.5960000000000003e-01   3.2979999999999998e-01   5.7474999999999996e+00   2.5779999999999997e-01  -5.4239999999999999e-01  -5.1310000000000000e-01   5.1049999999999995e-01  -6.8930000000000002e-01   4.7012999999999998e+00   2.8899999999999998e-01   3.5599999999999998e-01   1.5479999999999999e-01
   2.2040000000000001e-01   5.0560000000000005e-01   5.9191000000000003e+00   2.7689999999999998e-01  -4.9480000000000002e-01  -5.0429999999999997e-01   5.3269999999999995e-01  -6.4480000000000004e-01   5.6589000000000000e+00   3.0819999999999997e-01   4.0410000000000001e-01   1.1940000000000001e-01
   6.1719999999999997e-01   8.7900000000000006e-02   6.1764000000000001e+00   1.8140000000000001e-01  -5.5189999999999995e-01  -4.3850000000000000e-01   6.8799999999999994e-01  -5.1139999999999997e-01   5.3977000000000004e+00   4.5269999999999999e-01   4.5219999999999999e-01   1.8140000000000001e-01
   2.2040000000000001e-01   8.7900000000000006e-02   5.2328000000000001e+00   1.6230000000000000e-01  -3.6159999999999998e-01  -3.5080000000000000e-01   5.1049999999999995e-01  -6.0040000000000004e-01   5.5719000000000003e+00   4.5269999999999999e-01   4.1370000000000001e-01   1.4160000000000000e-01
   3.9679999999999999e-01  -2.4179999999999999e-01   4.2892000000000001e+00   2.4820000000000000e-01  -2.7600000000000002e-01  -2.2800000000000001e-01   6.8799999999999994e-01  -7.5600000000000001e-01   5.5719000000000003e+00   3.3710000000000001e-01   5.1000000000000001e-01   1.6370000000000001e-01
  -1.1020000000000001e-01  -4.8359999999999997e-01   4.9755000000000003e+00   1.1459999999999999e-01  -1.5229999999999999e-01  -2.2359999999999999e-01   3.5510000000000003e-01  -5.7809999999999995e-01   5.2236000000000002e+00   3.4680000000000000e-01   3.8490000000000002e-01   1.1940000000000001e-01
  -2.1999999999999999e-02  -1.9789999999999999e-01   4.7180999999999997e+00   8.5900000000000004e-02  -1.9980000000000001e-01  -2.6310000000000000e-01   3.3289999999999997e-01  -7.3380000000000001e-01   5.3106999999999998e+00   2.5050000000000000e-01   4.3300000000000000e-01   1.5920000000000001e-01
   2.1999999999999999e-02  -3.9570000000000000e-01   4.2034000000000002e+00   1.8140000000000001e-01  -2.4740000000000001e-01  -2.9380000000000001e-01   1.9980000000000001e-01  -4.6689999999999998e-01   5.9200999999999997e+00   2.6970000000000000e-01   3.7530000000000002e-01   1.9910000000000000e-01
  -6.6100000000000006e-02   1.3189999999999999e-01   5.0612000000000004e+00   1.7190000000000000e-01  -2.7600000000000002e-01  -3.1140000000000001e-01   5.1049999999999995e-01  -2.2239999999999999e-01   5.9200999999999997e+00   3.9489999999999997e-01   5.2920000000000000e-01   1.6370000000000001e-01
  -2.1999999999999999e-02   6.6000000000000003e-02   5.4043999999999999e+00   2.5779999999999997e-01  -1.9980000000000001e-01  -3.1569999999999998e-01   4.4390000000000002e-01  -2.2200000000000001e-02   5.4847999999999999e+00   3.7569999999999998e-01   4.9070000000000003e-01   2.3000000000000001e-01
   0.0000000000000000e+00   1.3189999999999999e-01   4.2892000000000001e+00   1.8140000000000001e-01  -3.3310000000000001e-01  -3.2890000000000003e-01   5.1049999999999995e-01   8.8900000000000007e-02   5.8330000000000002e+00   4.3350000000000000e-01   4.2340000000000000e-01   2.0790000000000000e-01
   0.0000000000000000e+00  -1.7590000000000000e-01   4.9755000000000003e+00   2.3870000000000000e-01  -3.9010000000000000e-01  -2.7629999999999999e-01   5.3269999999999995e-01   1.5559999999999999e-01   5.3977000000000004e+00   3.5639999999999999e-01   3.8490000000000002e-01   2.3000000000000001e-01
  -4.4100000000000000e-02  -3.5170000000000001e-01   4.7180999999999997e+00   9.5500000000000002e-02  -3.1400000000000000e-01  -2.5000000000000000e-01   4.6610000000000001e-01   0.0000000000000000e+00   4.9623999999999997e+00   4.3350000000000000e-01   4.1370000000000001e-01   2.3000000000000001e-01
   2.1999999999999999e-02  -1.3189999999999999e-01   4.6322999999999999e+00   1.2410000000000000e-01  -2.7600000000000002e-01  -2.3240000000000000e-01   8.4340000000000004e-01  -1.7790000000000000e-01   6.1813000000000002e+00   2.6970000000000000e-01   4.4259999999999999e-01   2.4329999999999999e-01
   0.0000000000000000e+00  -8.7900000000000006e-02   4.1176000000000004e+00   1.8140000000000001e-01  -3.1400000000000000e-01  -2.7629999999999999e-01   8.8780000000000003e-01  -2.2200000000000001e-02   5.1365999999999996e+00   3.9489999999999997e-01   3.7530000000000002e-01   2.5659999999999999e-01
   1.3230000000000000e-01  -3.2979999999999998e-01   4.9755000000000003e+00   1.1459999999999999e-01  -2.9499999999999998e-01  -2.5869999999999999e-01   7.3240000000000005e-01   2.2200000000000001e-02   5.8330000000000002e+00   3.0819999999999997e-01   4.3300000000000000e-01   2.6100000000000001e-01
   1.7630000000000001e-01  -2.4179999999999999e-01   5.4901999999999997e+00   1.0500000000000000e-01  -3.0449999999999999e-01  -2.5869999999999999e-01   5.3269999999999995e-01   1.3339999999999999e-01   5.6589000000000000e+00   4.3350000000000000e-01   3.6559999999999998e-01   2.3000000000000001e-01
  -4.4100000000000000e-02  -2.1999999999999999e-02   5.0612000000000004e+00   1.4319999999999999e-01  -4.0920000000000001e-01  -2.4120000000000000e-01   7.1020000000000005e-01  -1.3339999999999999e-01   5.3106999999999998e+00   3.7569999999999998e-01   4.3300000000000000e-01   2.6540000000000002e-01
   1.5429999999999999e-01  -1.5390000000000001e-01   4.2034000000000002e+00   1.1459999999999999e-01  -3.9970000000000000e-01  -2.7629999999999999e-01   4.6610000000000001e-01   1.5559999999999999e-01   5.4847999999999999e+00   3.4680000000000000e-01   3.4639999999999999e-01   2.4329999999999999e-01
   1.5429999999999999e-01  -1.3189999999999999e-01   5.3186000000000000e+00   2.3870000000000000e-01  -2.9499999999999998e-01  -2.5000000000000000e-01   4.4390000000000002e-01  -8.8900000000000007e-02   5.5719000000000003e+00   4.6239999999999998e-01   4.5219999999999999e-01   2.6100000000000001e-01
   2.1999999999999999e-02  -1.7590000000000000e-01   4.9755000000000003e+00   8.5900000000000004e-02  -3.5210000000000002e-01  -2.5000000000000000e-01   7.5460000000000005e-01   1.7790000000000000e-01   4.8754000000000000e+00   4.6239999999999998e-01   3.9450000000000002e-01   2.4770000000000000e-01
   3.3060000000000000e-01  -3.2979999999999998e-01   4.5465000000000000e+00   9.5500000000000002e-02  -3.1400000000000000e-01  -3.0700000000000000e-01   6.2150000000000005e-01  -4.4499999999999998e-02   6.0072000000000001e+00   4.3350000000000000e-01   4.1370000000000001e-01   2.5209999999999999e-01
   4.4100000000000000e-02  -8.7900000000000006e-02   4.5465000000000000e+00   7.6399999999999996e-02  -3.9010000000000000e-01  -3.2010000000000000e-01   5.7709999999999995e-01  -1.3339999999999999e-01   5.4847999999999999e+00   3.4680000000000000e-01   3.6559999999999998e-01   3.0080000000000001e-01
  -2.1999999999999999e-02  -1.3189999999999999e-01   4.4607999999999999e+00   9.5500000000000002e-02  -3.5210000000000002e-01  -2.6310000000000000e-01   5.3269999999999995e-01   1.3339999999999999e-01   6.0072000000000001e+00   4.1420000000000001e-01   4.2340000000000000e-01   2.5209999999999999e-01
  -4.4100000000000000e-02  -2.1999999999999999e-02   4.5465000000000000e+00   1.5279999999999999e-01  -2.5690000000000002e-01  -2.7189999999999998e-01   5.3269999999999995e-01   1.1119999999999999e-01   5.3977000000000004e+00   5.0090000000000001e-01   3.9450000000000002e-01   2.4770000000000000e-01
   1.3230000000000000e-01  -1.9789999999999999e-01   5.1470000000000002e+00   7.6399999999999996e-02  -2.7600000000000002e-01  -2.8070000000000001e-01   5.1049999999999995e-01  -6.6699999999999995e-02   4.8754000000000000e+00   4.9130000000000001e-01   3.6559999999999998e-01   2.8310000000000002e-01
   6.6100000000000006e-02  -1.9789999999999999e-01   5.0612000000000004e+00   1.5279999999999999e-01  -3.8059999999999999e-01  -2.5430000000000003e-01   5.9930000000000005e-01   4.4499999999999998e-02   6.2683000000000000e+00   4.2380000000000001e-01   3.9450000000000002e-01   2.2559999999999999e-01
   3.5270000000000001e-01  -2.6379999999999998e-01   4.4607999999999999e+00   1.0500000000000000e-01  -3.2350000000000001e-01  -2.5869999999999999e-01   5.9930000000000005e-01   1.1119999999999999e-01   5.3106999999999998e+00   3.9489999999999997e-01   3.2710000000000000e-01   2.5209999999999999e-01
   1.1020000000000001e-01  -1.3189999999999999e-01   4.8897000000000004e+00   9.5500000000000002e-02  -3.5210000000000002e-01  -2.5869999999999999e-01   5.1049999999999995e-01  -2.2200000000000001e-02   5.0495000000000001e+00   4.5269999999999999e-01   3.6559999999999998e-01   2.7429999999999999e-01
   1.1020000000000001e-01  -4.3999999999999997e-02   5.4043999999999999e+00   1.5279999999999999e-01  -2.7600000000000002e-01  -2.5430000000000003e-01   4.4390000000000002e-01   0.0000000000000000e+00   6.0941999999999998e+00   4.5269999999999999e-01   4.1370000000000001e-01   2.3440000000000000e-01
   1.9839999999999999e-01  -2.4179999999999999e-01   5.4043999999999999e+00   6.6799999999999998e-02  -2.7600000000000002e-01  -2.8939999999999999e-01   4.6610000000000001e-01   4.4499999999999998e-02   5.5719000000000003e+00   4.1420000000000001e-01   3.7530000000000002e-01   2.5659999999999999e-01
   6.6100000000000006e-02  -3.9570000000000000e-01   4.3750000000000000e+00   2.8600000000000000e-02  -2.7600000000000002e-01  -2.7189999999999998e-01   5.7709999999999995e-01   6.6699999999999995e-02   5.3106999999999998e+00   3.9489999999999997e-01   3.1750000000000000e-01   2.4770000000000000e-01
   1.1020000000000001e-01  -6.6000000000000003e-02   4.0317999999999996e+00   1.3370000000000001e-01  -3.7109999999999999e-01  -2.8499999999999998e-01   3.1069999999999998e-01  -8.8900000000000007e-02   5.8330000000000002e+00   3.7569999999999998e-01   3.2710000000000000e-01   2.7429999999999999e-01
   2.4249999999999999e-01  -3.9570000000000000e-01   5.0612000000000004e+00   4.7699999999999999e-02  -3.8059999999999999e-01  -3.1569999999999998e-01   5.3269999999999995e-01   1.3339999999999999e-01   6.3554000000000004e+00   3.4680000000000000e-01   3.2710000000000000e-01   2.9640000000000000e-01
   0.0000000000000000e+00  -1.9789999999999999e-01   4.6322999999999999e+00   1.1459999999999999e-01  -3.4260000000000002e-01  -2.8070000000000001e-01   4.6610000000000001e-01  -2.2200000000000001e-02   5.8330000000000002e+00   3.7569999999999998e-01   3.4639999999999999e-01   2.7429999999999999e-01
   1.9839999999999999e-01  -1.9789999999999999e-01   4.3750000000000000e+00   1.2410000000000000e-01  -3.9010000000000000e-01  -2.8499999999999998e-01   5.5489999999999995e-01   6.6699999999999995e-02   5.4847999999999999e+00   3.3710000000000001e-01   2.7900000000000003e-01   2.5209999999999999e-01
   1.7630000000000001e-01  -1.3189999999999999e-01   3.9460999999999999e+00   8.5900000000000004e-02  -3.9010000000000000e-01  -2.5430000000000003e-01   5.3269999999999995e-01  -8.8900000000000007e-02   6.0072000000000001e+00   4.4309999999999999e-01   2.7900000000000003e-01   2.5659999999999999e-01
   1.9839999999999999e-01  -4.3999999999999997e-02   4.4607999999999999e+00   7.6399999999999996e-02  -3.9010000000000000e-01  -2.8070000000000001e-01   3.3289999999999997e-01  -1.7790000000000000e-01   5.4847999999999999e+00   4.1420000000000001e-01   3.7530000000000002e-01   2.3000000000000001e-01
   3.0859999999999999e-01  -4.3999999999999997e-02   4.4607999999999999e+00   9.5500000000000002e-02  -3.9970000000000000e-01  -2.8070000000000001e-01   5.9930000000000005e-01   3.1130000000000002e-01   5.8330000000000002e+00   3.6599999999999999e-01   3.4639999999999999e-01   2.6100000000000001e-01
   3.9679999999999999e-01  -1.0990000000000000e-01   4.3750000000000000e+00   4.7699999999999999e-02  -3.5210000000000002e-01  -2.9380000000000001e-01   6.2150000000000005e-01   2.8910000000000002e-01   5.3977000000000004e+00   3.7569999999999998e-01   3.4639999999999999e-01   2.8749999999999998e-01
   8.8200000000000001e-02  -2.8580000000000000e-01   4.1176000000000004e+00   7.6399999999999996e-02  -3.8059999999999999e-01  -2.9380000000000001e-01   5.5489999999999995e-01  -8.8900000000000007e-02   5.4847999999999999e+00   4.1420000000000001e-01   3.4639999999999999e-01   2.7429999999999999e-01
   2.6450000000000001e-01  -2.6379999999999998e-01   5.3186000000000000e+00   1.3370000000000001e-01  -4.0920000000000001e-01  -3.0700000000000000e-01   5.5489999999999995e-01  -4.4499999999999998e-02   6.1813000000000002e+00   4.1420000000000001e-01   3.4639999999999999e-01   2.5209999999999999e-01
   8.8200000000000001e-02  -1.3189999999999999e-01   4.3750000000000000e+00   1.4319999999999999e-01  -3.7109999999999999e-01  -2.9820000000000002e-01   3.9950000000000002e-01   6.6699999999999995e-02   5.9200999999999997e+00   3.5639999999999999e-01   4.0410000000000001e-01   2.6979999999999998e-01
   3.9679999999999999e-01  -2.1999999999999999e-02   4.4607999999999999e+00   1.7190000000000000e-01  -4.2820000000000003e-01  -3.1140000000000001e-01   4.2170000000000002e-01   1.3339999999999999e-01   4.9623999999999997e+00   3.9489999999999997e-01   3.9450000000000002e-01   2.8310000000000002e-01
   6.6100000000000006e-02  -1.9789999999999999e-01   4.5465000000000000e+00   2.0050000000000001e-01  -3.8059999999999999e-01  -2.9380000000000001e-01   5.1049999999999995e-01   1.3339999999999999e-01   5.4847999999999999e+00   4.1420000000000001e-01   3.9450000000000002e-01   2.6100000000000001e-01
   2.4249999999999999e-01  -3.0780000000000002e-01   4.8897000000000004e+00  -5.7299999999999997e-02  -4.1870000000000002e-01  -3.0700000000000000e-01   1.7760000000000001e-01   2.2200000000000001e-02   4.7882999999999996e+00   2.7939999999999998e-01   3.4639999999999999e-01   2.6979999999999998e-01
   2.8649999999999998e-01  -1.7590000000000000e-01   5.1470000000000002e+00   6.6799999999999998e-02  -2.9499999999999998e-01  -2.8939999999999999e-01   5.1049999999999995e-01   4.4499999999999998e-02   6.0941999999999998e+00   4.3350000000000000e-01   3.5599999999999998e-01   2.5659999999999999e-01
   1.1020000000000001e-01  -1.3189999999999999e-01   4.2892000000000001e+00   3.8199999999999998e-02  -3.7109999999999999e-01  -2.8070000000000001e-01   4.4390000000000002e-01   2.2200000000000001e-02   5.2236000000000002e+00   3.8529999999999998e-01   3.4639999999999999e-01   3.0959999999999999e-01
   4.4080000000000003e-01  -3.0780000000000002e-01   5.0612000000000004e+00   8.5900000000000004e-02  -3.9970000000000000e-01  -2.8070000000000001e-01   5.1049999999999995e-01   0.0000000000000000e+00   5.3977000000000004e+00   3.4680000000000000e-01   3.4639999999999999e-01   2.6979999999999998e-01
  -5.0700000000000001e-01   2.1999999999999999e-02   3.6886999999999999e+00   1.6230000000000000e-01  -3.2350000000000001e-01  -2.2359999999999999e-01   7.7680000000000005e-01   1.1119999999999999e-01   6.4424999999999999e+00   3.1790000000000002e-01   3.2710000000000000e-01   2.4770000000000000e-01
   7.9349999999999998e-01  -4.1770000000000002e-01   5.3186000000000000e+00   1.9099999999999999e-02  -4.5679999999999998e-01  -2.5000000000000000e-01   3.9950000000000002e-01   0.0000000000000000e+00   5.2236000000000002e+00   4.3350000000000000e-01   3.5599999999999998e-01   2.7429999999999999e-01
  -3.5270000000000001e-01  -1.9789999999999999e-01   4.2892000000000001e+00   9.5500000000000002e-02  -2.8549999999999998e-01  -3.1140000000000001e-01   2.6629999999999998e-01   1.7790000000000000e-01   5.1365999999999996e+00   3.6599999999999999e-01   2.9830000000000001e-01   3.0959999999999999e-01
   8.3760000000000001e-01  -5.0560000000000005e-01   5.5758999999999999e+00   2.8600000000000000e-02  -4.5679999999999998e-01  -2.9820000000000002e-01   3.9950000000000002e-01  -2.2200000000000001e-02   5.3977000000000004e+00   4.2380000000000001e-01   3.5599999999999998e-01   2.7870000000000000e-01
  -1.7630000000000001e-01  -1.0990000000000000e-01   4.5465000000000000e+00   9.5500000000000002e-02  -2.8549999999999998e-01  -2.1049999999999999e-01   3.7730000000000002e-01   2.2200000000000001e-02   5.7460000000000004e+00   4.0460000000000002e-01   2.8870000000000001e-01   3.0080000000000001e-01
   6.6130000000000000e-01  -3.0780000000000002e-01   5.7474999999999996e+00   1.0500000000000000e-01  -4.3769999999999998e-01  -2.7189999999999998e-01   3.7730000000000002e-01   2.0010000000000000e-01   5.9200999999999997e+00   3.9489999999999997e-01   3.3679999999999999e-01   2.6979999999999998e-01
  -4.4100000000000000e-02  -3.5170000000000001e-01   4.8038999999999996e+00   1.0500000000000000e-01  -3.2350000000000001e-01  -2.5430000000000003e-01   3.7730000000000002e-01   6.6699999999999995e-02   5.9200999999999997e+00   3.6599999999999999e-01   3.4639999999999999e-01   2.5209999999999999e-01
   3.5270000000000001e-01  -1.5390000000000001e-01   4.7180999999999997e+00   7.6399999999999996e-02  -3.1400000000000000e-01  -3.1140000000000001e-01   2.4410000000000001e-01   8.8900000000000007e-02   5.9200999999999997e+00   4.2380000000000001e-01   3.0790000000000001e-01   3.1409999999999999e-01
   1.7630000000000001e-01  -2.4179999999999999e-01   4.2034000000000002e+00   4.7699999999999999e-02  -3.6159999999999998e-01  -2.8939999999999999e-01   4.6610000000000001e-01   4.4499999999999998e-02   5.8330000000000002e+00   4.3350000000000000e-01   3.0790000000000001e-01   2.9189999999999999e-01
   2.6450000000000001e-01  -1.0990000000000000e-01   4.8038999999999996e+00   4.7699999999999999e-02  -4.4719999999999999e-01  -2.8939999999999999e-01   2.2189999999999999e-01  -6.6699999999999995e-02   5.7460000000000004e+00   4.2380000000000001e-01   2.9830000000000001e-01   2.8749999999999998e-01
   2.4249999999999999e-01  -6.6000000000000003e-02   4.2892000000000001e+00   8.5900000000000004e-02  -3.4260000000000002e-01  -3.5080000000000000e-01   3.9950000000000002e-01   1.1119999999999999e-01   5.1365999999999996e+00   3.7569999999999998e-01   3.5599999999999998e-01   2.9640000000000000e-01
   3.3060000000000000e-01  -3.0780000000000002e-01   4.5465000000000000e+00   5.7299999999999997e-02  -3.6159999999999998e-01  -2.9820000000000002e-01   3.7730000000000002e-01   2.2200000000000001e-02   6.0072000000000001e+00   4.0460000000000002e-01   3.6559999999999998e-01   2.9640000000000000e-01
   3.7469999999999998e-01  -2.8580000000000000e-01   4.8897000000000004e+00   1.2410000000000000e-01  -3.5210000000000002e-01  -3.0259999999999998e-01   4.2170000000000002e-01  -2.2200000000000001e-02   5.3977000000000004e+00   4.3350000000000000e-01   3.0790000000000001e-01   2.7870000000000000e-01
   2.6450000000000001e-01  -1.9789999999999999e-01   4.2892000000000001e+00   5.7299999999999997e-02  -3.7109999999999999e-01  -2.6750000000000002e-01   5.1049999999999995e-01   1.3339999999999999e-01   5.9200999999999997e+00   4.6239999999999998e-01   3.8490000000000002e-01   3.0520000000000003e-01
   3.3060000000000000e-01  -3.0780000000000002e-01   5.2328000000000001e+00   5.7299999999999997e-02  -3.8059999999999999e-01  -3.0259999999999998e-01   2.6629999999999998e-01   0.0000000000000000e+00   5.6589000000000000e+00   3.4680000000000000e-01   2.6939999999999997e-01   2.8310000000000002e-01
   8.8200000000000001e-02  -4.3999999999999997e-02   4.6322999999999999e+00   9.5500000000000002e-02  -3.1400000000000000e-01  -2.8070000000000001e-01   3.5510000000000003e-01  -6.6699999999999995e-02   5.7460000000000004e+00   4.8159999999999997e-01   3.3679999999999999e-01   2.6100000000000001e-01
   1.3230000000000000e-01  -1.7590000000000000e-01   4.6322999999999999e+00   9.5500000000000002e-02  -3.1400000000000000e-01  -2.8499999999999998e-01   1.9980000000000001e-01   2.2200000000000001e-02   5.3977000000000004e+00   3.8529999999999998e-01   3.0790000000000001e-01   2.8310000000000002e-01
   1.1020000000000001e-01  -1.0990000000000000e-01   5.5758999999999999e+00   9.5500000000000002e-02  -2.4740000000000001e-01  -2.3680000000000001e-01   2.8849999999999998e-01  -4.4499999999999998e-02   5.9200999999999997e+00   3.5639999999999999e-01   3.9450000000000002e-01   3.1850000000000001e-01
   1.9839999999999999e-01  -1.0990000000000000e-01   4.7180999999999997e+00   3.8199999999999998e-02  -4.0920000000000001e-01  -3.1140000000000001e-01   5.3269999999999995e-01  -6.6699999999999995e-02   5.8330000000000002e+00   4.8159999999999997e-01   3.1750000000000000e-01   3.0080000000000001e-01
   2.8649999999999998e-01  -2.6379999999999998e-01   4.1176000000000004e+00   3.8199999999999998e-02  -3.6159999999999998e-01  -2.6750000000000002e-01   4.6610000000000001e-01   6.6699999999999995e-02   5.3977000000000004e+00   3.0819999999999997e-01   3.5599999999999998e-01   2.8310000000000002e-01
   4.4080000000000003e-01  -6.6000000000000003e-02   5.1470000000000002e+00   1.1459999999999999e-01  -3.7109999999999999e-01  -2.8499999999999998e-01   3.3289999999999997e-01   6.6699999999999995e-02   5.4847999999999999e+00   3.3710000000000001e-01   4.4259999999999999e-01   3.2729999999999998e-01
   2.8649999999999998e-01  -1.3189999999999999e-01   4.5465000000000000e+00   4.7699999999999999e-02  -2.8549999999999998e-01  -2.5869999999999999e-01   4.2170000000000002e-01   0.0000000000000000e+00   5.6589000000000000e+00   3.9489999999999997e-01   3.5599999999999998e-01   2.9189999999999999e-01
   3.5270000000000001e-01  -1.7590000000000000e-01   4.8038999999999996e+00   2.8600000000000000e-02  -3.6159999999999998e-01  -2.8939999999999999e-01   2.4410000000000001e-01   8.8900000000000007e-02   5.9200999999999997e+00   3.3710000000000001e-01   2.6939999999999997e-01   2.6540000000000002e-01
   2.2040000000000001e-01  -1.9789999999999999e-01   5.1470000000000002e+00  -9.4999999999999998e-03  -2.8549999999999998e-01  -2.5000000000000000e-01   1.9980000000000001e-01   1.5559999999999999e-01   5.4847999999999999e+00   3.3710000000000001e-01   3.5599999999999998e-01   2.6540000000000002e-01
   4.6289999999999998e-01  -1.3189999999999999e-01   4.9755000000000003e+00   4.7699999999999999e-02  -4.6629999999999999e-01  -2.5000000000000000e-01   3.9950000000000002e-01   1.5559999999999999e-01   5.7460000000000004e+00   3.5639999999999999e-01   2.7900000000000003e-01   2.5659999999999999e-01
   2.2040000000000001e-01  -4.6170000000000000e-01   3.9460999999999999e+00   1.1459999999999999e-01  -3.0449999999999999e-01  -2.9380000000000001e-01   2.8849999999999998e-01   2.4460000000000001e-01   5.5719000000000003e+00   4.9130000000000001e-01   3.8490000000000002e-01   2.7429999999999999e-01
   3.5270000000000001e-01  -2.1980000000000000e-01   4.2892000000000001e+00   1.0500000000000000e-01  -4.4719999999999999e-01  -2.8070000000000001e-01   3.1069999999999998e-01   0.0000000000000000e+00   5.4847999999999999e+00   2.6970000000000000e-01   2.8870000000000001e-01   2.8310000000000002e-01
   1.1020000000000001e-01  -3.0780000000000002e-01   5.4043999999999999e+00   1.0500000000000000e-01  -2.9499999999999998e-01  -2.7629999999999999e-01   1.7760000000000001e-01   2.2239999999999999e-01   5.1365999999999996e+00   4.0460000000000002e-01   3.0790000000000001e-01   3.4060000000000001e-01
   2.6450000000000001e-01  -1.9789999999999999e-01   4.9755000000000003e+00   4.7699999999999999e-02  -3.9010000000000000e-01  -2.8499999999999998e-01   2.6629999999999998e-01  -2.2200000000000001e-02   5.5719000000000003e+00   2.6010000000000000e-01   2.9830000000000001e-01   3.0520000000000003e-01
   3.3060000000000000e-01  -2.6379999999999998e-01   5.4043999999999999e+00   1.5279999999999999e-01  -4.0920000000000001e-01  -2.9820000000000002e-01   2.8849999999999998e-01  -2.2200000000000001e-02   4.9623999999999997e+00   4.2380000000000001e-01   2.8870000000000001e-01   2.6979999999999998e-01
   4.4080000000000003e-01  -2.1980000000000000e-01   4.3750000000000000e+00   1.2410000000000000e-01  -2.5690000000000002e-01  -2.7629999999999999e-01   3.3289999999999997e-01   8.8900000000000007e-02   5.3106999999999998e+00   4.0460000000000002e-01   4.1370000000000001e-01   3.0080000000000001e-01
   2.6450000000000001e-01  -1.7590000000000000e-01   5.4043999999999999e+00   8.5900000000000004e-02  -3.6159999999999998e-01  -2.8070000000000001e-01   1.7760000000000001e-01   4.4499999999999998e-02   5.4847999999999999e+00   4.4309999999999999e-01   4.1370000000000001e-01   2.6100000000000001e-01
   2.8649999999999998e-01  -1.3189999999999999e-01   5.4043999999999999e+00   1.0500000000000000e-01  -4.2820000000000003e-01  -2.8939999999999999e-01   3.1069999999999998e-01  -1.5559999999999999e-01   5.4847999999999999e+00   3.5639999999999999e-01   3.0790000000000001e-01   2.6979999999999998e-01
   2.8649999999999998e-01  -2.6379999999999998e-01   4.6322999999999999e+00   5.7299999999999997e-02  -3.7109999999999999e-01  -2.6310000000000000e-01   6.6600000000000006e-02  -8.8900000000000007e-02   5.4847999999999999e+00   4.7199999999999998e-01   3.6559999999999998e-01   3.0520000000000003e-01
   2.8649999999999998e-01  -2.4179999999999999e-01   3.9460999999999999e+00   0.0000000000000000e+00  -4.4719999999999999e-01  -2.5869999999999999e-01   4.2170000000000002e-01   0.0000000000000000e+00   5.2236000000000002e+00   3.5639999999999999e-01   3.1750000000000000e-01   3.0520000000000003e-01
   1.3230000000000000e-01  -1.3189999999999999e-01   4.2892000000000001e+00   7.6399999999999996e-02  -3.8059999999999999e-01  -2.9380000000000001e-01   5.3269999999999995e-01   0.0000000000000000e+00   4.7882999999999996e+00   4.1420000000000001e-01   3.0790000000000001e-01   2.3890000000000000e-01
   1.7630000000000001e-01  -3.2979999999999998e-01   4.5465000000000000e+00  -4.7699999999999999e-02  -3.4260000000000002e-01  -2.9380000000000001e-01   2.6629999999999998e-01   8.8900000000000007e-02   5.3977000000000004e+00   3.6599999999999999e-01   3.0790000000000001e-01   3.1409999999999999e-01
   1.5429999999999999e-01  -1.7590000000000000e-01   4.3750000000000000e+00   3.8199999999999998e-02  -3.0449999999999999e-01  -3.1140000000000001e-01   1.9980000000000001e-01   0.0000000000000000e+00   5.4847999999999999e+00   4.3350000000000000e-01   3.6559999999999998e-01   3.0959999999999999e-01
   4.4080000000000003e-01  -1.7590000000000000e-01   4.5465000000000000e+00  -9.4999999999999998e-03  -3.7109999999999999e-01  -2.4560000000000001e-01   2.6629999999999998e-01   1.3339999999999999e-01   5.2236000000000002e+00   3.9489999999999997e-01   2.6939999999999997e-01   2.7870000000000000e-01
   6.1719999999999997e-01  -5.0560000000000005e-01   4.9755000000000003e+00   3.8199999999999998e-02  -3.2350000000000001e-01  -2.7629999999999999e-01   3.3289999999999997e-01  -2.2200000000000001e-02   5.6589000000000000e+00   4.2380000000000001e-01   3.1750000000000000e-01   2.6979999999999998e-01
   6.3919999999999999e-01  -2.6379999999999998e-01   4.8897000000000004e+00   8.5900000000000004e-02  -3.7109999999999999e-01  -2.8070000000000001e-01   3.9950000000000002e-01  -8.8900000000000007e-02   6.1813000000000002e+00   4.3350000000000000e-01   3.5599999999999998e-01   3.0520000000000003e-01
   5.2900000000000003e-01  -1.7590000000000000e-01   4.9755000000000003e+00  -2.8600000000000000e-02  -3.9010000000000000e-01  -2.5869999999999999e-01   4.4400000000000002e-02  -2.2200000000000001e-02   5.3106999999999998e+00   4.2380000000000001e-01   3.3679999999999999e-01   2.8749999999999998e-01
   5.0700000000000001e-01   4.3999999999999997e-02   4.2034000000000002e+00   9.5500000000000002e-02  -4.5679999999999998e-01  -3.1569999999999998e-01   3.9950000000000002e-01  -2.2200000000000001e-02   5.3106999999999998e+00   3.5639999999999999e-01   3.3679999999999999e-01   2.7870000000000000e-01
   2.8649999999999998e-01   2.1999999999999999e-02   4.8897000000000004e+00   3.8199999999999998e-02  -3.8059999999999999e-01  -2.1490000000000001e-01   1.1100000000000000e-01  -1.1119999999999999e-01   5.1365999999999996e+00   4.2380000000000001e-01   3.0790000000000001e-01   2.9189999999999999e-01
   3.7469999999999998e-01  -2.6379999999999998e-01   4.2034000000000002e+00   3.8199999999999998e-02  -4.4719999999999999e-01  -2.9820000000000002e-01   3.1069999999999998e-01   4.4499999999999998e-02   5.9200999999999997e+00   2.7939999999999998e-01   2.3089999999999999e-01   3.0520000000000003e-01
   4.6289999999999998e-01  -1.5390000000000001e-01   4.8038999999999996e+00   6.6799999999999998e-02  -3.4260000000000002e-01  -2.6310000000000000e-01   1.7760000000000001e-01   2.2200000000000001e-02   5.8330000000000002e+00   3.9489999999999997e-01   3.5599999999999998e-01   2.6100000000000001e-01
   4.6289999999999998e-01  -1.0990000000000000e-01   4.3750000000000000e+00   5.7299999999999997e-02  -3.9970000000000000e-01  -3.1140000000000001e-01   1.5540000000000001e-01   1.7790000000000000e-01   5.1365999999999996e+00   4.2380000000000001e-01   3.6559999999999998e-01   2.4329999999999999e-01
   3.3060000000000000e-01  -3.0780000000000002e-01   4.2034000000000002e+00   1.0500000000000000e-01  -3.8059999999999999e-01  -2.2359999999999999e-01   1.7760000000000001e-01  -2.2200000000000001e-02   5.3106999999999998e+00   4.3350000000000000e-01   2.8870000000000001e-01   2.8310000000000002e-01
   2.2040000000000001e-01  -3.7369999999999998e-01   4.2892000000000001e+00  -3.8199999999999998e-02  -3.2350000000000001e-01  -2.7629999999999999e-01   2.6629999999999998e-01   1.1119999999999999e-01   5.7460000000000004e+00   4.4309999999999999e-01   2.0210000000000000e-01   2.7429999999999999e-01
   2.2040000000000001e-01  -2.1980000000000000e-01   4.8897000000000004e+00   9.5500000000000002e-02  -3.5210000000000002e-01  -3.0700000000000000e-01   8.8800000000000004e-02  -1.1119999999999999e-01   4.9623999999999997e+00   4.6239999999999998e-01   3.4639999999999999e-01   2.7870000000000000e-01
   3.7469999999999998e-01  -1.3189999999999999e-01   4.4607999999999999e+00   7.6399999999999996e-02  -3.6159999999999998e-01  -2.6750000000000002e-01   3.1069999999999998e-01   0.0000000000000000e+00   5.6589000000000000e+00   4.8159999999999997e-01   3.9450000000000002e-01   2.8310000000000002e-01
   4.8490000000000000e-01  -1.0990000000000000e-01   4.4607999999999999e+00   1.9099999999999999e-02  -4.2820000000000003e-01  -2.6310000000000000e-01   2.8849999999999998e-01  -2.2200000000000001e-02   6.0941999999999998e+00   3.6599999999999999e-01   3.3679999999999999e-01   2.9189999999999999e-01
   3.9679999999999999e-01  -1.9789999999999999e-01   4.4607999999999999e+00   8.5900000000000004e-02  -4.0920000000000001e-01  -2.7629999999999999e-01   3.7730000000000002e-01   4.4499999999999998e-02   5.8330000000000002e+00   4.9130000000000001e-01   3.2710000000000000e-01   2.7870000000000000e-01
   3.9679999999999999e-01  -1.3189999999999999e-01   4.6322999999999999e+00   2.8600000000000000e-02  -4.5679999999999998e-01  -2.5869999999999999e-01   2.8849999999999998e-01   0.0000000000000000e+00   5.3977000000000004e+00   4.1420000000000001e-01   3.0790000000000001e-01   2.8749999999999998e-01
   3.7469999999999998e-01  -1.7590000000000000e-01   4.0317999999999996e+00   1.9099999999999999e-02  -4.0920000000000001e-01  -3.1140000000000001e-01   5.1049999999999995e-01   1.7790000000000000e-01   6.0072000000000001e+00   4.0460000000000002e-01   2.5979999999999998e-01   2.7870000000000000e-01
   4.1880000000000001e-01  -3.2979999999999998e-01   4.8038999999999996e+00   1.3370000000000001e-01  -3.5210000000000002e-01  -2.8499999999999998e-01   2.6629999999999998e-01   8.8900000000000007e-02   5.4847999999999999e+00   3.7569999999999998e-01   3.3679999999999999e-01   2.7429999999999999e-01
   3.9679999999999999e-01  -2.1980000000000000e-01   4.7180999999999997e+00   9.5500000000000002e-02  -3.9010000000000000e-01  -2.6310000000000000e-01   8.8800000000000004e-02   6.6699999999999995e-02   5.6589000000000000e+00   4.0460000000000002e-01   3.5599999999999998e-01   2.9640000000000000e-01
   5.0700000000000001e-01  -1.3189999999999999e-01   4.1176000000000004e+00   1.9099999999999999e-02  -3.5210000000000002e-01  -2.8939999999999999e-01   3.3289999999999997e-01   2.4460000000000001e-01   4.7882999999999996e+00   4.2380000000000001e-01   4.4259999999999999e-01   2.6100000000000001e-01
   2.6450000000000001e-01  -1.7590000000000000e-01   4.6322999999999999e+00   5.7299999999999997e-02  -3.5210000000000002e-01  -2.6750000000000002e-01   3.3289999999999997e-01  -8.8900000000000007e-02   6.0072000000000001e+00   4.6239999999999998e-01   3.2710000000000000e-01   3.0080000000000001e-01
   2.8649999999999998e-01  -2.1980000000000000e-01   4.7180999999999997e+00   1.1459999999999999e-01  -4.0920000000000001e-01  -2.4120000000000000e-01   3.5510000000000003e-01   0.0000000000000000e+00   5.7460000000000004e+00   4.0460000000000002e-01   2.9830000000000001e-01   2.7870000000000000e-01
   3.7469999999999998e-01  -1.0990000000000000e-01   5.5758999999999999e+00   4.7699999999999999e-02  -1.7130000000000001e-01  -3.2450000000000001e-01   3.7730000000000002e-01  -4.4499999999999998e-02   6.0941999999999998e+00   3.8529999999999998e-01   3.3679999999999999e-01   2.8310000000000002e-01
   2.6450000000000001e-01  -1.3189999999999999e-01   4.6322999999999999e+00   3.8199999999999998e-02  -3.5210000000000002e-01  -2.6750000000000002e-01   1.5540000000000001e-01  -1.1119999999999999e-01   5.4847999999999999e+00   4.5269999999999999e-01   2.8870000000000001e-01   2.6540000000000002e-01
   4.1880000000000001e-01  -4.1770000000000002e-01   5.2328000000000001e+00  -1.9099999999999999e-02  -3.2350000000000001e-01  -2.9380000000000001e-01   2.8849999999999998e-01   2.2239999999999999e-01   5.2236000000000002e+00   3.8529999999999998e-01   3.4639999999999999e-01   3.1850000000000001e-01
   5.0700000000000001e-01  -3.2979999999999998e-01   4.3750000000000000e+00   2.8600000000000000e-02  -4.2820000000000003e-01  -2.6310000000000000e-01   3.7730000000000002e-01   8.8900000000000007e-02   5.5719000000000003e+00   4.4309999999999999e-01   3.0790000000000001e-01   2.7429999999999999e-01
   5.0700000000000001e-01  -1.7590000000000000e-01   5.1470000000000002e+00   2.8600000000000000e-02  -3.1400000000000000e-01  -2.7629999999999999e-01   3.1069999999999998e-01   8.8900000000000007e-02   6.0941999999999998e+00   4.3350000000000000e-01   3.5599999999999998e-01   3.0959999999999999e-01
   4.4080000000000003e-01  -1.9789999999999999e-01   4.9755000000000003e+00   1.2410000000000000e-01  -3.5210000000000002e-01  -2.4560000000000001e-01   1.9980000000000001e-01  -6.6699999999999995e-02   5.3977000000000004e+00   4.1420000000000001e-01   3.6559999999999998e-01   2.7429999999999999e-01
   6.3919999999999999e-01  -8.7900000000000006e-02   4.2034000000000002e+00   0.0000000000000000e+00  -4.4719999999999999e-01  -2.6750000000000002e-01   3.3289999999999997e-01   2.2200000000000001e-02   6.0941999999999998e+00   4.7199999999999998e-01   3.2710000000000000e-01   2.6979999999999998e-01
   5.5110000000000003e-01  -3.2979999999999998e-01   4.3750000000000000e+00   6.6799999999999998e-02  -3.9970000000000000e-01  -3.0700000000000000e-01   1.5540000000000001e-01   2.2200000000000001e-02   4.8754000000000000e+00   4.2380000000000001e-01   3.7530000000000002e-01   3.2290000000000002e-01
   3.0859999999999999e-01  -2.4179999999999999e-01   4.3750000000000000e+00  -2.8600000000000000e-02  -3.8059999999999999e-01  -2.8070000000000001e-01   8.8800000000000004e-02   0.0000000000000000e+00   6.0941999999999998e+00   4.4309999999999999e-01   3.6559999999999998e-01   2.9189999999999999e-01
   5.5110000000000003e-01  -3.9570000000000000e-01   4.8038999999999996e+00   9.4999999999999998e-03  -4.2820000000000003e-01  -2.7189999999999998e-01   2.2189999999999999e-01   2.2200000000000001e-02   5.5719000000000003e+00   4.2380000000000001e-01   2.7900000000000003e-01   3.0520000000000003e-01
   2.8649999999999998e-01  -1.3189999999999999e-01   4.7180999999999997e+00   8.5900000000000004e-02  -2.5690000000000002e-01  -3.0700000000000000e-01   1.9980000000000001e-01  -1.1119999999999999e-01   6.2683000000000000e+00   3.6599999999999999e-01   2.7900000000000003e-01   2.9189999999999999e-01
   5.2900000000000003e-01  -3.2979999999999998e-01   5.1470000000000002e+00   6.6799999999999998e-02  -3.1400000000000000e-01  -3.0700000000000000e-01   3.7730000000000002e-01   1.1119999999999999e-01   5.6589000000000000e+00   4.1420000000000001e-01   2.9830000000000001e-01   2.7870000000000000e-01
   1.7630000000000001e-01  -2.1980000000000000e-01   4.4607999999999999e+00   3.8199999999999998e-02  -3.5210000000000002e-01  -2.5000000000000000e-01   3.9950000000000002e-01  -1.5559999999999999e-01   5.1365999999999996e+00   3.4680000000000000e-01   2.6939999999999997e-01   2.6979999999999998e-01
   4.6289999999999998e-01  -8.7900000000000006e-02   4.3750000000000000e+00  -2.8600000000000000e-02  -3.8059999999999999e-01  -2.9820000000000002e-01   3.5510000000000003e-01  -1.3339999999999999e-01   6.0941999999999998e+00   4.3350000000000000e-01   2.8870000000000001e-01   2.4329999999999999e-01
   2.4249999999999999e-01  -2.8580000000000000e-01   4.6322999999999999e+00   1.9099999999999999e-02  -3.4260000000000002e-01  -2.9380000000000001e-01   3.3289999999999997e-01  -1.7790000000000000e-01   5.0495000000000001e+00   4.0460000000000002e-01   2.4060000000000001e-01   2.7429999999999999e-01
   4.1880000000000001e-01  -1.0990000000000000e-01   4.6322999999999999e+00   1.3370000000000001e-01  -2.9499999999999998e-01  -2.6310000000000000e-01   1.1100000000000000e-01   3.7800000000000000e-01   5.4847999999999999e+00   4.7199999999999998e-01   3.8490000000000002e-01   2.7870000000000000e-01
   4.4080000000000003e-01  -2.1980000000000000e-01   4.5465000000000000e+00  -9.4999999999999998e-03  -4.3769999999999998e-01  -2.5430000000000003e-01   3.1069999999999998e-01   4.4499999999999998e-02   4.8754000000000000e+00   3.8529999999999998e-01   3.7530000000000002e-01   2.9640000000000000e-01
   3.9679999999999999e-01  -2.8580000000000000e-01   4.7180999999999997e+00   1.3370000000000001e-01  -3.6159999999999998e-01  -2.3240000000000000e-01   6.6600000000000006e-02  -6.6699999999999995e-02   6.0072000000000001e+00   4.7199999999999998e-01   3.6559999999999998e-01   2.7429999999999999e-01
   3.0859999999999999e-01  -8.7900000000000006e-02   4.7180999999999997e+00   9.4999999999999998e-03  -4.9480000000000002e-01  -2.7189999999999998e-01   1.5540000000000001e-01  -6.6699999999999995e-02   5.3977000000000004e+00   3.7569999999999998e-01   2.3089999999999999e-01   3.0959999999999999e-01
   3.0859999999999999e-01  -1.0990000000000000e-01   4.3750000000000000e+00  -9.4999999999999998e-03  -3.6159999999999998e-01  -2.7629999999999999e-01   1.5540000000000001e-01   0.0000000000000000e+00   4.9623999999999997e+00   4.2380000000000001e-01   2.5979999999999998e-01   2.5659999999999999e-01
   5.5110000000000003e-01  -6.6000000000000003e-02   4.8897000000000004e+00   0.0000000000000000e+00  -3.1400000000000000e-01  -2.6750000000000002e-01   1.5540000000000001e-01   1.5559999999999999e-01   5.1365999999999996e+00   4.0460000000000002e-01   3.7530000000000002e-01   3.0959999999999999e-01
   3.9679999999999999e-01  -2.4179999999999999e-01   3.7745000000000002e+00   3.8199999999999998e-02  -3.5210000000000002e-01  -2.7189999999999998e-01   2.6629999999999998e-01  -1.3339999999999999e-01   4.8754000000000000e+00   4.2380000000000001e-01   3.4639999999999999e-01   2.8749999999999998e-01
   3.3060000000000000e-01   0.0000000000000000e+00   4.2034000000000002e+00   8.5900000000000004e-02  -3.5210000000000002e-01  -2.5000000000000000e-01   2.2189999999999999e-01   6.6699999999999995e-02   5.8330000000000002e+00   4.0460000000000002e-01   3.2710000000000000e-01   2.3440000000000000e-01
   4.6289999999999998e-01  -3.9570000000000000e-01   4.8897000000000004e+00   3.8199999999999998e-02  -4.4719999999999999e-01  -2.6310000000000000e-01   1.1100000000000000e-01   1.1119999999999999e-01   5.0495000000000001e+00   2.6970000000000000e-01   2.6939999999999997e-01   2.6979999999999998e-01
   3.0859999999999999e-01  -2.1980000000000000e-01   4.1176000000000004e+00   7.6399999999999996e-02  -3.9010000000000000e-01  -3.0700000000000000e-01   1.7760000000000001e-01   1.3339999999999999e-01   5.3106999999999998e+00   4.6239999999999998e-01   3.2710000000000000e-01   3.1409999999999999e-01
   4.6289999999999998e-01  -1.9789999999999999e-01   5.1470000000000002e+00   4.7699999999999999e-02  -3.1400000000000000e-01  -3.3770000000000000e-01   2.2189999999999999e-01   1.5559999999999999e-01   4.9623999999999997e+00   5.0090000000000001e-01   3.1750000000000000e-01   2.8749999999999998e-01
   3.3060000000000000e-01  -1.3189999999999999e-01   4.2034000000000002e+00   2.8600000000000000e-02  -3.3310000000000001e-01  -2.8939999999999999e-01   1.5540000000000001e-01   8.8900000000000007e-02   6.4424999999999999e+00   3.7569999999999998e-01   3.1750000000000000e-01   3.1850000000000001e-01
   2.8649999999999998e-01  -3.7369999999999998e-01   4.8038999999999996e+00   9.5500000000000002e-02  -4.1870000000000002e-01  -3.2450000000000001e-01   1.7760000000000001e-01   4.4499999999999998e-02   5.7460000000000004e+00   3.9489999999999997e-01   3.1750000000000000e-01   2.7429999999999999e-01
   5.9509999999999996e-01  -3.5170000000000001e-01   4.6322999999999999e+00  -4.7699999999999999e-02  -4.4719999999999999e-01  -2.7189999999999998e-01   1.1100000000000000e-01  -4.4499999999999998e-02   5.3106999999999998e+00   4.0460000000000002e-01   2.5019999999999998e-01   2.9189999999999999e-01
   4.8490000000000000e-01  -2.1999999999999999e-02   4.6322999999999999e+00   2.8600000000000000e-02  -3.8059999999999999e-01  -2.8070000000000001e-01   6.6600000000000006e-02   4.4499999999999998e-02   5.7460000000000004e+00   3.3710000000000001e-01   2.9830000000000001e-01   3.3179999999999998e-01
   5.0700000000000001e-01  -4.1770000000000002e-01   4.4607999999999999e+00   9.4999999999999998e-03  -4.1870000000000002e-01  -2.7629999999999999e-01   2.2189999999999999e-01   1.5559999999999999e-01   5.4847999999999999e+00   5.0090000000000001e-01   3.4639999999999999e-01   2.7429999999999999e-01
   6.8330000000000002e-01  -1.7590000000000000e-01   4.8897000000000004e+00   4.7699999999999999e-02  -3.4260000000000002e-01  -2.9380000000000001e-01   2.4410000000000001e-01   1.3339999999999999e-01   5.7460000000000004e+00   3.3710000000000001e-01   3.1750000000000000e-01   2.6979999999999998e-01
   3.7469999999999998e-01  -2.8580000000000000e-01   4.7180999999999997e+00   6.6799999999999998e-02  -3.4260000000000002e-01  -3.1140000000000001e-01   2.6629999999999998e-01  -2.2200000000000001e-02   5.4847999999999999e+00   4.0460000000000002e-01   3.4639999999999999e-01   3.0959999999999999e-01
   4.1880000000000001e-01  -1.5390000000000001e-01   4.3750000000000000e+00  -9.4999999999999998e-03  -4.0920000000000001e-01  -2.6750000000000002e-01   3.5510000000000003e-01  -8.8900000000000007e-02   5.4847999999999999e+00   4.0460000000000002e-01   2.6939999999999997e-01   2.6100000000000001e-01
   3.3060000000000000e-01  -1.0990000000000000e-01   3.8603000000000001e+00   1.4319999999999999e-01  -4.1870000000000002e-01  -2.7189999999999998e-01   1.7760000000000001e-01  -4.4499999999999998e-02   5.9200999999999997e+00   4.2380000000000001e-01   2.6939999999999997e-01   2.6540000000000002e-01
   5.5110000000000003e-01  -1.0990000000000000e-01   4.8897000000000004e+00   3.8199999999999998e-02  -4.0920000000000001e-01  -3.0700000000000000e-01   1.7760000000000001e-01   2.2200000000000001e-02   5.6589000000000000e+00   4.3350000000000000e-01   2.9830000000000001e-01   2.6540000000000002e-01
   3.5270000000000001e-01  -2.8580000000000000e-01   4.8038999999999996e+00   4.7699999999999999e-02  -3.9010000000000000e-01  -2.9820000000000002e-01   3.1069999999999998e-01   1.1119999999999999e-01   5.3977000000000004e+00   4.7199999999999998e-01   3.6559999999999998e-01   2.7429999999999999e-01
   4.4080000000000003e-01  -3.9570000000000000e-01   4.2892000000000001e+00   7.6399999999999996e-02  -3.5210000000000002e-01  -2.9820000000000002e-01   6.6600000000000006e-02   1.3339999999999999e-01   4.8754000000000000e+00   3.6599999999999999e-01   3.6559999999999998e-01   2.9189999999999999e-01
   4.4080000000000003e-01  -2.4179999999999999e-01   4.0317999999999996e+00   3.8199999999999998e-02  -3.9010000000000000e-01  -3.4200000000000003e-01   6.6600000000000006e-02   4.4499999999999998e-02   5.9200999999999997e+00   4.0460000000000002e-01   3.4639999999999999e-01   3.0520000000000003e-01
   5.5110000000000003e-01  -1.5390000000000001e-01   4.6322999999999999e+00  -3.8199999999999998e-02  -3.5210000000000002e-01  -2.9820000000000002e-01   2.8849999999999998e-01   4.4499999999999998e-02   6.2683000000000000e+00   4.0460000000000002e-01   3.5599999999999998e-01   3.1409999999999999e-01
   5.0700000000000001e-01  -2.4179999999999999e-01   4.1176000000000004e+00   7.6399999999999996e-02  -3.4260000000000002e-01  -3.4639999999999999e-01   2.6629999999999998e-01   2.2200000000000001e-02   5.9200999999999997e+00   3.5639999999999999e-01   2.7900000000000003e-01   3.0080000000000001e-01
   2.8649999999999998e-01  -2.1999999999999999e-02   4.8897000000000004e+00   1.0500000000000000e-01  -3.1400000000000000e-01  -3.0700000000000000e-01   1.7760000000000001e-01  -2.2200000000000001e-02   5.8330000000000002e+00   4.3350000000000000e-01   2.9830000000000001e-01   2.7429999999999999e-01
   3.9679999999999999e-01  -2.6379999999999998e-01   4.3750000000000000e+00  -3.8199999999999998e-02  -3.6159999999999998e-01  -2.8499999999999998e-01   6.6600000000000006e-02   2.8910000000000002e-01   4.7882999999999996e+00   5.3939999999999999e-01   3.0790000000000001e-01   2.9640000000000000e-01
   4.4080000000000003e-01   2.1999999999999999e-02   4.9755000000000003e+00   0.0000000000000000e+00  -4.2820000000000003e-01  -2.2359999999999999e-01   1.3320000000000001e-01  -4.4499999999999998e-02   5.7460000000000004e+00   4.3350000000000000e-01   3.7530000000000002e-01   3.1409999999999999e-01
   4.4080000000000003e-01  -3.5170000000000001e-01   4.8897000000000004e+00  -4.7699999999999999e-02  -3.5210000000000002e-01  -2.7629999999999999e-01   2.6629999999999998e-01   6.6699999999999995e-02   5.2236000000000002e+00   3.4680000000000000e-01   3.0790000000000001e-01   2.7870000000000000e-01
   3.9679999999999999e-01  -1.5390000000000001e-01   4.2034000000000002e+00   7.6399999999999996e-02  -3.6159999999999998e-01  -2.5869999999999999e-01   3.1069999999999998e-01  -6.6699999999999995e-02   6.0072000000000001e+00   5.1049999999999995e-01   2.8870000000000001e-01   2.5209999999999999e-01
   3.7469999999999998e-01  -2.8580000000000000e-01   5.1470000000000002e+00   3.8199999999999998e-02  -3.7109999999999999e-01  -2.8939999999999999e-01   1.9980000000000001e-01   2.4460000000000001e-01   5.6589000000000000e+00   4.7199999999999998e-01   3.5599999999999998e-01   3.0080000000000001e-01
   5.5110000000000003e-01  -8.7900000000000006e-02   4.6322999999999999e+00   7.6399999999999996e-02  -4.7580000000000000e-01  -3.0700000000000000e-01   4.4400000000000002e-02   2.4460000000000001e-01   5.4847999999999999e+00   4.2380000000000001e-01   3.8490000000000002e-01   2.6979999999999998e-01
   6.1719999999999997e-01  -1.9789999999999999e-01   4.4607999999999999e+00  -6.6799999999999998e-02  -3.0449999999999999e-01  -2.3680000000000001e-01   3.1069999999999998e-01   0.0000000000000000e+00   5.7460000000000004e+00   3.1790000000000002e-01   3.0790000000000001e-01   3.0520000000000003e-01
   5.9509999999999996e-01  -1.5390000000000001e-01   5.1470000000000002e+00  -2.8600000000000000e-02  -4.1870000000000002e-01  -2.9380000000000001e-01   2.6629999999999998e-01  -4.4499999999999998e-02   6.1813000000000002e+00   4.0460000000000002e-01   3.0790000000000001e-01   2.9189999999999999e-01
   1.9839999999999999e-01  -2.8580000000000000e-01   4.8038999999999996e+00   1.0500000000000000e-01  -3.9970000000000000e-01  -2.8499999999999998e-01   3.3289999999999997e-01   0.0000000000000000e+00   5.5719000000000003e+00   4.2380000000000001e-01   3.9450000000000002e-01   3.0520000000000003e-01
   6.3919999999999999e-01  -1.9789999999999999e-01   4.8897000000000004e+00  -9.4999999999999998e-03  -4.0920000000000001e-01  -2.9820000000000002e-01   8.8800000000000004e-02   0.0000000000000000e+00   5.4847999999999999e+00   4.2380000000000001e-01   3.9450000000000002e-01   2.8749999999999998e-01
   4.4080000000000003e-01  -8.7900000000000006e-02   4.5465000000000000e+00   2.8600000000000000e-02  -3.3310000000000001e-01  -3.2450000000000001e-01   3.3289999999999997e-01   2.2200000000000001e-02   5.1365999999999996e+00   4.5269999999999999e-01   2.2130000000000000e-01   2.9640000000000000e-01
   6.6130000000000000e-01  -3.0780000000000002e-01   4.3750000000000000e+00   0.0000000000000000e+00  -4.0920000000000001e-01  -2.8939999999999999e-01   1.9980000000000001e-01   4.4499999999999998e-02   5.4847999999999999e+00   3.3710000000000001e-01   3.1750000000000000e-01   3.1850000000000001e-01
   4.1880000000000001e-01  -2.6379999999999998e-01   4.1176000000000004e+00   7.6399999999999996e-02  -3.7109999999999999e-01  -2.8070000000000001e-01   2.2189999999999999e-01  -2.2200000000000001e-02   5.7460000000000004e+00   4.5269999999999999e-01   3.1750000000000000e-01   3.0520000000000003e-01
   4.8490000000000000e-01  -2.6379999999999998e-01   5.2328000000000001e+00   0.0000000000000000e+00  -3.6159999999999998e-01  -3.2890000000000003e-01   1.7760000000000001e-01   8.8900000000000007e-02   5.4847999999999999e+00   3.9489999999999997e-01   3.0790000000000001e-01   2.7870000000000000e-01
   2.2040000000000001e-01   0.0000000000000000e+00   5.4901999999999997e+00   1.1459999999999999e-01  -3.4260000000000002e-01  -3.1140000000000001e-01   1.7760000000000001e-01   0.0000000000000000e+00   6.0941999999999998e+00   4.7199999999999998e-01   3.3679999999999999e-01   2.8310000000000002e-01
   4.8490000000000000e-01  -1.5390000000000001e-01   4.2034000000000002e+00   2.8600000000000000e-02  -4.6629999999999999e-01  -2.6750000000000002e-01   1.7760000000000001e-01   2.2200000000000001e-02   5.5719000000000003e+00   3.4680000000000000e-01   3.8490000000000002e-01   2.9640000000000000e-01
   4.6289999999999998e-01  -4.8359999999999997e-01   4.8897000000000004e+00   9.4999999999999998e-03  -4.8530000000000001e-01  -2.8070000000000001e-01   1.5540000000000001e-01   8.8900000000000007e-02   5.4847999999999999e+00   4.2380000000000001e-01   2.9830000000000001e-01   2.9640000000000000e-01
   5.2900000000000003e-01  -2.1980000000000000e-01   4.6322999999999999e+00   1.9099999999999999e-02  -3.7109999999999999e-01  -2.1490000000000001e-01   1.3320000000000001e-01   2.0010000000000000e-01   5.8330000000000002e+00   4.3350000000000000e-01   3.4639999999999999e-01   2.9189999999999999e-01
   5.2900000000000003e-01  -3.0780000000000002e-01   4.1176000000000004e+00   5.7299999999999997e-02  -3.9010000000000000e-01  -3.0259999999999998e-01   3.9950000000000002e-01   1.1119999999999999e-01   5.3106999999999998e+00   4.0460000000000002e-01   3.2710000000000000e-01   2.6979999999999998e-01
   6.8330000000000002e-01  -1.0990000000000000e-01   4.8897000000000004e+00   3.8199999999999998e-02  -3.6159999999999998e-01  -2.6750000000000002e-01   8.8800000000000004e-02  -1.3339999999999999e-01   6.2683000000000000e+00   3.9489999999999997e-01   3.1750000000000000e-01   2.9189999999999999e-01
   5.2900000000000003e-01  -4.3999999999999997e-02   3.8603000000000001e+00   7.6399999999999996e-02  -3.9010000000000000e-01  -2.5000000000000000e-01  -8.8800000000000004e-02   8.8900000000000007e-02   5.1365999999999996e+00   3.9489999999999997e-01   2.8870000000000001e-01   2.9189999999999999e-01
   4.6289999999999998e-01  -1.9789999999999999e-01   4.2034000000000002e+00   3.8199999999999998e-02  -4.6629999999999999e-01  -2.2800000000000001e-01   8.8800000000000004e-02   6.6699999999999995e-02   5.8330000000000002e+00   4.0460000000000002e-01   3.3679999999999999e-01   2.8749999999999998e-01
   4.8490000000000000e-01  -1.9789999999999999e-01   4.1176000000000004e+00  -9.4999999999999998e-03  -3.6159999999999998e-01  -2.7629999999999999e-01   4.4400000000000002e-02   2.0010000000000000e-01   6.2683000000000000e+00   4.3350000000000000e-01   2.9830000000000001e-01   3.0520000000000003e-01
   5.9509999999999996e-01  -3.5170000000000001e-01   4.7180999999999997e+00   9.5500000000000002e-02  -4.1870000000000002e-01  -3.2450000000000001e-01   4.4400000000000002e-02   1.5559999999999999e-01   5.8330000000000002e+00   4.1420000000000001e-01   3.1750000000000000e-01   2.6540000000000002e-01
   4.6289999999999998e-01  -2.1980000000000000e-01   4.7180999999999997e+00  -9.4999999999999998e-03  -3.4260000000000002e-01  -2.6750000000000002e-01   1.3320000000000001e-01   2.0010000000000000e-01   5.3977000000000004e+00   3.8529999999999998e-01   2.8870000000000001e-01   2.9640000000000000e-01
   4.8490000000000000e-01  -4.1770000000000002e-01   4.8038999999999996e+00   3.8199999999999998e-02  -2.9499999999999998e-01  -2.8070000000000001e-01   1.1100000000000000e-01   1.1119999999999999e-01   5.3106999999999998e+00   3.8529999999999998e-01   3.1750000000000000e-01   3.0080000000000001e-01
   5.0700000000000001e-01  -1.9789999999999999e-01   4.8038999999999996e+00   1.9099999999999999e-02  -3.3310000000000001e-01  -2.9820000000000002e-01   1.3320000000000001e-01   1.5559999999999999e-01   5.5719000000000003e+00   4.4309999999999999e-01   2.7900000000000003e-01   2.8310000000000002e-01
   5.2900000000000003e-01   2.1999999999999999e-02   4.0317999999999996e+00   1.3370000000000001e-01  -4.2820000000000003e-01  -2.5000000000000000e-01   2.8849999999999998e-01  -6.6699999999999995e-02   6.4424999999999999e+00   4.2380000000000001e-01   3.5599999999999998e-01   2.5659999999999999e-01
   6.8330000000000002e-01  -2.6379999999999998e-01   4.4607999999999999e+00   2.8600000000000000e-02  -3.9970000000000000e-01  -2.8939999999999999e-01   2.6629999999999998e-01   8.8900000000000007e-02   5.4847999999999999e+00   5.2980000000000005e-01   3.1750000000000000e-01   2.4770000000000000e-01
   5.9509999999999996e-01  -2.8580000000000000e-01   3.9460999999999999e+00   7.6399999999999996e-02  -3.2350000000000001e-01  -2.8070000000000001e-01   8.8800000000000004e-02   4.4499999999999998e-02   5.7460000000000004e+00   3.6599999999999999e-01   2.5019999999999998e-01   3.0520000000000003e-01
   3.7469999999999998e-01  -8.7900000000000006e-02   4.6322999999999999e+00   5.7299999999999997e-02  -3.9010000000000000e-01  -2.3240000000000000e-01   1.5540000000000001e-01   4.4499999999999998e-02   4.8754000000000000e+00   3.7569999999999998e-01   2.9830000000000001e-01   2.7429999999999999e-01
   3.0859999999999999e-01  -2.4179999999999999e-01   4.9755000000000003e+00   2.8600000000000000e-02  -4.6629999999999999e-01  -3.0700000000000000e-01   8.8800000000000004e-02   0.0000000000000000e+00   5.5719000000000003e+00   3.6599999999999999e-01   3.6559999999999998e-01   2.7429999999999999e-01
   5.2900000000000003e-01  -3.2979999999999998e-01   4.8038999999999996e+00   4.7699999999999999e-02  -3.4260000000000002e-01  -3.0700000000000000e-01   1.3320000000000001e-01   1.5559999999999999e-01   5.1365999999999996e+00   4.8159999999999997e-01   2.7900000000000003e-01   2.6540000000000002e-01
   5.0700000000000001e-01  -4.3969999999999998e-01   4.1176000000000004e+00   2.0050000000000001e-01  -3.2350000000000001e-01  -3.2890000000000003e-01   2.2189999999999999e-01   2.8910000000000002e-01   5.5719000000000003e+00   4.3350000000000000e-01   3.2710000000000000e-01   2.9640000000000000e-01
   6.6130000000000000e-01   2.1999999999999999e-02   4.8038999999999996e+00  -2.8600000000000000e-02  -3.7109999999999999e-01  -2.9380000000000001e-01   3.5510000000000003e-01  -6.6699999999999995e-02   5.3977000000000004e+00   3.9489999999999997e-01   3.4639999999999999e-01   2.8310000000000002e-01
   4.6289999999999998e-01  -2.4179999999999999e-01   4.4607999999999999e+00  -2.8600000000000000e-02  -4.5679999999999998e-01  -2.4560000000000001e-01   0.0000000000000000e+00  -8.8900000000000007e-02   6.0072000000000001e+00   2.9859999999999998e-01   3.2710000000000000e-01   2.5659999999999999e-01
   6.1719999999999997e-01  -3.9570000000000000e-01   4.2034000000000002e+00   9.4999999999999998e-03  -3.9010000000000000e-01  -3.1569999999999998e-01   1.7760000000000001e-01   4.4499999999999998e-02   6.0072000000000001e+00   3.1790000000000002e-01   3.5599999999999998e-01   2.7870000000000000e-01
   3.3060000000000000e-01  -1.9789999999999999e-01   3.6886999999999999e+00   9.5500000000000002e-02  -4.3769999999999998e-01  -2.4120000000000000e-01   1.1100000000000000e-01   1.1119999999999999e-01   6.1813000000000002e+00   3.9489999999999997e-01   3.5599999999999998e-01   2.5659999999999999e-01
   5.2900000000000003e-01  -3.0780000000000002e-01   4.4607999999999999e+00   3.8199999999999998e-02  -4.0920000000000001e-01  -2.7629999999999999e-01   2.6629999999999998e-01  -4.4499999999999998e-02   5.4847999999999999e+00   3.4680000000000000e-01   3.4639999999999999e-01   2.6100000000000001e-01
   2.4249999999999999e-01  -2.1980000000000000e-01   4.8897000000000004e+00   4.7699999999999999e-02  -3.9010000000000000e-01  -2.9380000000000001e-01   1.3320000000000001e-01   1.3339999999999999e-01   5.7460000000000004e+00   4.7199999999999998e-01   3.0790000000000001e-01   2.8310000000000002e-01
   5.5110000000000003e-01  -6.6000000000000003e-02   4.6322999999999999e+00   3.8199999999999998e-02  -3.9010000000000000e-01  -2.5430000000000003e-01   0.0000000000000000e+00   2.2200000000000001e-02   5.5719000000000003e+00   4.5269999999999999e-01   3.0790000000000001e-01   3.1409999999999999e-01
   3.3060000000000000e-01  -2.1999999999999999e-02   5.1470000000000002e+00  -4.7699999999999999e-02  -4.0920000000000001e-01  -2.6310000000000000e-01  -6.6600000000000006e-02  -6.6699999999999995e-02   5.5719000000000003e+00   3.7569999999999998e-01   2.5979999999999998e-01   3.3179999999999998e-01
   5.2900000000000003e-01  -4.3969999999999998e-01   5.0612000000000004e+00   5.7299999999999997e-02  -3.5210000000000002e-01  -2.6310000000000000e-01   3.1069999999999998e-01   2.4460000000000001e-01   5.8330000000000002e+00   3.8529999999999998e-01   3.3679999999999999e-01   3.0959999999999999e-01
   4.8490000000000000e-01  -6.6000000000000003e-02   4.2892000000000001e+00   7.6399999999999996e-02  -3.4260000000000002e-01  -2.8499999999999998e-01   1.7760000000000001e-01   1.7790000000000000e-01   5.4847999999999999e+00   3.2750000000000001e-01   3.4639999999999999e-01   2.6540000000000002e-01
   5.7310000000000005e-01  -8.7900000000000006e-02   4.2892000000000001e+00   9.4999999999999998e-03  -4.1870000000000002e-01  -2.8939999999999999e-01   2.8849999999999998e-01   2.2239999999999999e-01   5.5719000000000003e+00   3.8529999999999998e-01   2.7900000000000003e-01   2.5209999999999999e-01
   6.8330000000000002e-01  -2.1980000000000000e-01   4.2034000000000002e+00   1.9099999999999999e-02  -4.0920000000000001e-01  -2.6750000000000002e-01   2.2200000000000001e-02   1.1119999999999999e-01   5.6589000000000000e+00   4.3350000000000000e-01   3.2710000000000000e-01   2.6979999999999998e-01
   2.2040000000000001e-01  -8.7900000000000006e-02   4.9755000000000003e+00   9.4999999999999998e-03  -5.2339999999999998e-01  -2.7629999999999999e-01   8.8800000000000004e-02   1.7790000000000000e-01   6.0072000000000001e+00   4.6239999999999998e-01   2.7900000000000003e-01   2.8749999999999998e-01
   4.1880000000000001e-01  -2.8580000000000000e-01   4.9755000000000003e+00  -1.9099999999999999e-02  -3.5210000000000002e-01  -2.7189999999999998e-01   2.2189999999999999e-01   6.6699999999999995e-02   5.5719000000000003e+00   4.4309999999999999e-01   2.9830000000000001e-01   2.7429999999999999e-01
   5.2900000000000003e-01  -1.7590000000000000e-01   4.1176000000000004e+00   8.5900000000000004e-02  -3.5210000000000002e-01  -3.1140000000000001e-01   1.9980000000000001e-01   1.5559999999999999e-01   5.7460000000000004e+00   3.6599999999999999e-01   2.4060000000000001e-01   2.8749999999999998e-01
   4.8490000000000000e-01  -3.7369999999999998e-01   4.8038999999999996e+00  -2.8600000000000000e-02  -4.5679999999999998e-01  -2.7629999999999999e-01   4.4400000000000002e-02  -6.6699999999999995e-02   5.5719000000000003e+00   3.4680000000000000e-01   2.9830000000000001e-01   2.9189999999999999e-01
   4.8490000000000000e-01  -6.6000000000000003e-02   3.9460999999999999e+00   1.1459999999999999e-01  -3.3310000000000001e-01  -2.8939999999999999e-01   2.2189999999999999e-01   2.2239999999999999e-01   5.9200999999999997e+00   4.5269999999999999e-01   2.8870000000000001e-01   3.4060000000000001e-01
   5.5110000000000003e-01  -1.5390000000000001e-01   3.9460999999999999e+00  -9.4999999999999998e-03  -3.9970000000000000e-01  -2.7629999999999999e-01   1.5540000000000001e-01   2.0010000000000000e-01   4.5270999999999999e+00   4.8159999999999997e-01   2.4060000000000001e-01   2.8749999999999998e-01
   4.6289999999999998e-01  -2.4179999999999999e-01   4.7180999999999997e+00   3.8199999999999998e-02  -3.3310000000000001e-01  -2.5430000000000003e-01   8.8800000000000004e-02  -2.2200000000000001e-02   6.2683000000000000e+00   4.5269999999999999e-01   4.0410000000000001e-01   2.7429999999999999e-01
   6.1719999999999997e-01  -2.6379999999999998e-01   4.8897000000000004e+00   7.6399999999999996e-02  -4.4719999999999999e-01  -2.6750000000000002e-01   3.1069999999999998e-01  -4.4499999999999998e-02   6.0941999999999998e+00   3.8529999999999998e-01   2.9830000000000001e-01   2.6979999999999998e-01
   4.4080000000000003e-01  -4.6170000000000000e-01   4.4607999999999999e+00  -3.8199999999999998e-02  -3.9970000000000000e-01  -2.3680000000000001e-01   8.8800000000000004e-02  -6.6699999999999995e-02   5.3977000000000004e+00   3.9489999999999997e-01   2.6939999999999997e-01   3.1409999999999999e-01
   5.0700000000000001e-01  -3.2979999999999998e-01   4.2034000000000002e+00  -9.4999999999999998e-03  -4.8530000000000001e-01  -2.5869999999999999e-01   2.2189999999999999e-01   2.0010000000000000e-01   6.0072000000000001e+00   4.4309999999999999e-01   4.1370000000000001e-01   3.0520000000000003e-01
   4.6289999999999998e-01  -2.6379999999999998e-01   4.7180999999999997e+00  -5.7299999999999997e-02  -3.8059999999999999e-01  -2.3240000000000000e-01   6.6600000000000006e-02  -2.0010000000000000e-01   5.5719000000000003e+00   4.4309999999999999e-01   2.9830000000000001e-01   2.9189999999999999e-01
   4.6289999999999998e-01  -2.1980000000000000e-01   4.8038999999999996e+00  -4.7699999999999999e-02  -3.7109999999999999e-01  -3.2010000000000000e-01   1.9980000000000001e-01   0.0000000000000000e+00   5.3106999999999998e+00   3.7569999999999998e-01   2.9830000000000001e-01   3.2729999999999998e-01
   3.9679999999999999e-01  -2.8580000000000000e-01   4.9755000000000003e+00   1.9099999999999999e-02  -3.8059999999999999e-01  -2.8070000000000001e-01   1.3320000000000001e-01  -8.8900000000000007e-02   5.8330000000000002e+00   4.4309999999999999e-01   2.8870000000000001e-01   2.8749999999999998e-01
   5.7310000000000005e-01  -1.7590000000000000e-01   4.7180999999999997e+00  -9.4999999999999998e-03  -3.9010000000000000e-01  -2.9380000000000001e-01   6.6600000000000006e-02  -4.4499999999999998e-02   5.3977000000000004e+00   3.6599999999999999e-01   3.8490000000000002e-01   2.5209999999999999e-01
   5.0700000000000001e-01  -1.7590000000000000e-01   4.7180999999999997e+00   1.3370000000000001e-01  -4.7580000000000000e-01  -2.7629999999999999e-01   2.6629999999999998e-01   1.3339999999999999e-01   5.6589000000000000e+00   4.0460000000000002e-01   2.7900000000000003e-01   3.0080000000000001e-01
   3.0859999999999999e-01  -4.6170000000000000e-01   4.8897000000000004e+00  -9.4999999999999998e-03  -4.0920000000000001e-01  -2.5430000000000003e-01   6.6600000000000006e-02  -6.6699999999999995e-02   5.9200999999999997e+00   3.4680000000000000e-01   3.5599999999999998e-01   3.2729999999999998e-01
   3.9679999999999999e-01  -2.1980000000000000e-01   4.2034000000000002e+00   9.4999999999999998e-03  -3.8059999999999999e-01  -2.5869999999999999e-01   1.5540000000000001e-01   1.3339999999999999e-01   4.9623999999999997e+00   3.9489999999999997e-01   3.2710000000000000e-01   2.9189999999999999e-01
   3.5270000000000001e-01   2.1999999999999999e-02   5.1470000000000002e+00   0.0000000000000000e+00  -3.8059999999999999e-01  -2.5430000000000003e-01   3.1069999999999998e-01   2.0010000000000000e-01   5.2236000000000002e+00   3.9489999999999997e-01   3.5599999999999998e-01   2.6100000000000001e-01
   3.7469999999999998e-01  -2.4179999999999999e-01   4.3750000000000000e+00   3.8199999999999998e-02  -3.3310000000000001e-01  -2.7189999999999998e-01   8.8800000000000004e-02   8.8900000000000007e-02   5.6589000000000000e+00   4.4309999999999999e-01   3.5599999999999998e-01   2.5209999999999999e-01
   4.4080000000000003e-01  -2.4179999999999999e-01   4.8897000000000004e+00   2.8600000000000000e-02  -4.4719999999999999e-01  -2.5869999999999999e-01   1.1100000000000000e-01   8.8900000000000007e-02   5.4847999999999999e+00   4.0460000000000002e-01   3.1750000000000000e-01   2.8749999999999998e-01
   4.8490000000000000e-01  -1.9789999999999999e-01   4.2034000000000002e+00   6.6799999999999998e-02  -3.5210000000000002e-01  -2.3240000000000000e-01   1.1100000000000000e-01  -6.6699999999999995e-02   5.5719000000000003e+00   3.8529999999999998e-01   2.5979999999999998e-01   2.9189999999999999e-01
   4.4080000000000003e-01  -1.9789999999999999e-01   4.3750000000000000e+00  -1.9099999999999999e-02  -4.4719999999999999e-01  -2.5869999999999999e-01   1.7760000000000001e-01  -8.8900000000000007e-02   5.5719000000000003e+00   4.5269999999999999e-01   2.9830000000000001e-01   2.7870000000000000e-01
   4.4080000000000003e-01  -2.4179999999999999e-01   4.6322999999999999e+00   3.8199999999999998e-02  -2.5690000000000002e-01  -2.6310000000000000e-01   2.4410000000000001e-01   1.7790000000000000e-01   4.7012999999999998e+00   5.1049999999999995e-01   3.2710000000000000e-01   2.7870000000000000e-01
   4.1880000000000001e-01  -1.5390000000000001e-01   5.0612000000000004e+00  -9.4999999999999998e-03  -2.8549999999999998e-01  -2.9820000000000002e-01   1.3320000000000001e-01   2.0010000000000000e-01   4.4401000000000002e+00   3.9489999999999997e-01   3.0790000000000001e-01   2.9189999999999999e-01
   6.1719999999999997e-01  -1.7590000000000000e-01   4.4607999999999999e+00   2.8600000000000000e-02  -3.4260000000000002e-01  -2.9380000000000001e-01   2.4410000000000001e-01   1.5559999999999999e-01   5.9200999999999997e+00   4.4309999999999999e-01   3.7530000000000002e-01   2.9640000000000000e-01
   6.8330000000000002e-01  -4.1770000000000002e-01   4.0317999999999996e+00  -2.8600000000000000e-02  -4.0920000000000001e-01  -2.7629999999999999e-01  -6.6600000000000006e-02   6.6699999999999995e-02   5.9200999999999997e+00   3.9489999999999997e-01   3.2710000000000000e-01   2.9189999999999999e-01
   5.0700000000000001e-01  -2.1980000000000000e-01   4.7180999999999997e+00   2.8600000000000000e-02  -3.7109999999999999e-01  -2.6750000000000002e-01  -6.6600000000000006e-02   1.3339999999999999e-01   4.9623999999999997e+00   3.7569999999999998e-01   2.5979999999999998e-01   3.0080000000000001e-01
   4.6289999999999998e-01  -1.9789999999999999e-01   4.0317999999999996e+00   5.7299999999999997e-02  -3.4260000000000002e-01  -2.8499999999999998e-01   1.3320000000000001e-01   2.6679999999999998e-01   6.0072000000000001e+00   4.6239999999999998e-01   4.1370000000000001e-01   3.1850000000000001e-01
   4.8490000000000000e-01  -1.3189999999999999e-01   4.4607999999999999e+00   1.9099999999999999e-02  -3.7109999999999999e-01  -2.7629999999999999e-01   1.1100000000000000e-01   4.4499999999999998e-02   5.6589000000000000e+00   4.5269999999999999e-01   2.5979999999999998e-01   2.9189999999999999e-01
   4.4080000000000003e-01  -2.8580000000000000e-01   3.6029000000000000e+00   7.6399999999999996e-02  -3.3310000000000001e-01  -2.4560000000000001e-01   1.3320000000000001e-01   6.6699999999999995e-02   5.9200999999999997e+00   3.4680000000000000e-01   3.5599999999999998e-01   3.0959999999999999e-01
   4.8490000000000000e-01  -3.7369999999999998e-01   4.0317999999999996e+00  -2.8600000000000000e-02  -3.9010000000000000e-01  -3.1140000000000001e-01   4.4400000000000002e-02   1.1119999999999999e-01   5.2236000000000002e+00   3.6599999999999999e-01   2.7900000000000003e-01   2.8310000000000002e-01
   4.8490000000000000e-01  -2.6379999999999998e-01   4.9755000000000003e+00   0.0000000000000000e+00  -3.5210000000000002e-01  -2.4560000000000001e-01   1.1100000000000000e-01   4.4499999999999998e-02   6.1813000000000002e+00   4.3350000000000000e-01   3.2710000000000000e-01   2.8749999999999998e-01
   3.3060000000000000e-01  -1.0990000000000000e-01   4.6322999999999999e+00   1.0500000000000000e-01  -3.2350000000000001e-01  -2.8070000000000001e-01   3.1069999999999998e-01   0.0000000000000000e+00   5.6589000000000000e+00   3.9489999999999997e-01   3.1750000000000000e-01   2.8310000000000002e-01
   5.0700000000000001e-01  -8.7900000000000006e-02   4.3750000000000000e+00  -1.9099999999999999e-02  -3.4260000000000002e-01  -2.5000000000000000e-01   6.6600000000000006e-02   2.2239999999999999e-01   6.0072000000000001e+00   4.0460000000000002e-01   3.4639999999999999e-01   3.1850000000000001e-01
   4.8490000000000000e-01  -3.2979999999999998e-01   4.2034000000000002e+00   3.8199999999999998e-02  -3.5210000000000002e-01  -3.0700000000000000e-01  -1.3320000000000001e-01   2.0010000000000000e-01   6.7035999999999998e+00   3.9489999999999997e-01   2.6939999999999997e-01   2.7429999999999999e-01
   7.0530000000000004e-01  -3.0780000000000002e-01   4.6322999999999999e+00   4.7699999999999999e-02  -4.2820000000000003e-01  -2.9820000000000002e-01   1.1100000000000000e-01  -2.2200000000000001e-02   5.8330000000000002e+00   3.9489999999999997e-01   2.7900000000000003e-01   3.4499999999999997e-01
   3.7469999999999998e-01  -1.9789999999999999e-01   3.3456000000000001e+00   9.4999999999999998e-03  -3.9970000000000000e-01  -2.8070000000000001e-01   0.0000000000000000e+00   1.5559999999999999e-01   4.8754000000000000e+00   4.6239999999999998e-01   3.8490000000000002e-01   2.9640000000000000e-01
   5.2900000000000003e-01  -3.2979999999999998e-01   4.4607999999999999e+00   7.6399999999999996e-02  -3.9010000000000000e-01  -2.5869999999999999e-01   2.4410000000000001e-01   8.8900000000000007e-02   4.5270999999999999e+00   4.5269999999999999e-01   2.8870000000000001e-01   2.8310000000000002e-01
   3.9679999999999999e-01  -3.7369999999999998e-01   4.2892000000000001e+00   9.5500000000000002e-02  -3.6159999999999998e-01  -2.8939999999999999e-01   1.5540000000000001e-01   1.7790000000000000e-01   5.6589000000000000e+00   4.1420000000000001e-01   3.3679999999999999e-01   2.7870000000000000e-01
   3.5270000000000001e-01  -3.2979999999999998e-01   4.2892000000000001e+00   6.6799999999999998e-02  -4.1870000000000002e-01  -2.5869999999999999e-01   2.2200000000000001e-02   1.5559999999999999e-01   5.5719000000000003e+00   4.2380000000000001e-01   3.3679999999999999e-01   2.9189999999999999e-01
   6.3919999999999999e-01  -3.0780000000000002e-01   4.5465000000000000e+00   1.9099999999999999e-02  -3.3310000000000001e-01  -2.6750000000000002e-01   4.4400000000000002e-02   8.8900000000000007e-02   5.3977000000000004e+00   4.4309999999999999e-01   2.5019999999999998e-01   3.5830000000000001e-01
   5.2900000000000003e-01   0.0000000000000000e+00   4.1176000000000004e+00   9.5500000000000002e-02  -4.0920000000000001e-01  -2.6310000000000000e-01   0.0000000000000000e+00  -6.6699999999999995e-02   4.9623999999999997e+00   4.1420000000000001e-01   3.4639999999999999e-01   3.2729999999999998e-01
   4.4080000000000003e-01  -2.4179999999999999e-01   4.6322999999999999e+00  -9.4999999999999998e-03  -4.4719999999999999e-01  -3.0259999999999998e-01   1.3320000000000001e-01   2.2200000000000001e-02   5.7460000000000004e+00   4.2380000000000001e-01   4.2340000000000000e-01   2.7870000000000000e-01
   4.8490000000000000e-01  -3.0780000000000002e-01   5.1470000000000002e+00  -2.8600000000000000e-02  -3.6159999999999998e-01  -2.6750000000000002e-01   6.6600000000000006e-02   2.2239999999999999e-01   5.5719000000000003e+00   4.7199999999999998e-01   2.9830000000000001e-01   3.2290000000000002e-01
   3.5270000000000001e-01  -2.1980000000000000e-01   4.4607999999999999e+00   1.1459999999999999e-01  -4.0920000000000001e-01  -3.0259999999999998e-01   4.4400000000000002e-02   1.5559999999999999e-01   6.2683000000000000e+00   4.3350000000000000e-01   3.5599999999999998e-01   3.0959999999999999e-01
   6.1719999999999997e-01  -4.1770000000000002e-01   4.1176000000000004e+00  -2.8600000000000000e-02  -3.9010000000000000e-01  -2.6310000000000000e-01   2.4410000000000001e-01   2.4460000000000001e-01   5.1365999999999996e+00   4.0460000000000002e-01   2.3089999999999999e-01   3.1409999999999999e-01
   5.0700000000000001e-01  -3.0780000000000002e-01   3.9460999999999999e+00   1.9099999999999999e-02  -3.5210000000000002e-01  -2.9380000000000001e-01   2.2189999999999999e-01   4.4499999999999998e-02   5.8330000000000002e+00   4.0460000000000002e-01   3.4639999999999999e-01   2.8310000000000002e-01
   4.6289999999999998e-01  -2.6379999999999998e-01   4.3750000000000000e+00   3.8199999999999998e-02  -3.7109999999999999e-01  -3.0700000000000000e-01   8.8800000000000004e-02   1.5559999999999999e-01   4.9623999999999997e+00   3.5639999999999999e-01   3.0790000000000001e-01   2.3000000000000001e-01
   5.0700000000000001e-01   1.5390000000000001e-01   4.4607999999999999e+00   1.9099999999999999e-02  -4.3769999999999998e-01  -2.5869999999999999e-01   0.0000000000000000e+00  -8.8900000000000007e-02   5.5719000000000003e+00   3.6599999999999999e-01   2.4060000000000001e-01   2.7429999999999999e-01
   4.6289999999999998e-01  -6.6000000000000003e-02   4.2034000000000002e+00   3.8199999999999998e-02  -2.9499999999999998e-01  -3.0700000000000000e-01   1.7760000000000001e-01   4.4499999999999998e-02   5.3977000000000004e+00   4.7199999999999998e-01   3.3679999999999999e-01   2.8310000000000002e-01
   5.7310000000000005e-01  -2.8580000000000000e-01   4.9755000000000003e+00   1.9099999999999999e-02  -3.9970000000000000e-01  -2.9380000000000001e-01   6.6600000000000006e-02   1.7790000000000000e-01   5.3106999999999998e+00   4.7199999999999998e-01   2.5019999999999998e-01   2.8310000000000002e-01
   5.0700000000000001e-01  -4.1770000000000002e-01   4.2034000000000002e+00   0.0000000000000000e+00  -4.3769999999999998e-01  -3.1569999999999998e-01   1.7760000000000001e-01   4.4499999999999998e-02   6.1813000000000002e+00   4.2380000000000001e-01   3.2710000000000000e-01   2.8749999999999998e-01
   4.6289999999999998e-01  -1.0990000000000000e-01   4.6322999999999999e+00   1.0500000000000000e-01  -3.3310000000000001e-01  -2.6750000000000002e-01   2.6629999999999998e-01  -2.2200000000000001e-02   5.1365999999999996e+00   4.7199999999999998e-01   3.7530000000000002e-01   2.8749999999999998e-01
   5.7310000000000005e-01  -1.9789999999999999e-01   4.2892000000000001e+00   0.0000000000000000e+00  -3.3310000000000001e-01  -2.9380000000000001e-01   8.8800000000000004e-02  -1.5559999999999999e-01   5.7460000000000004e+00   4.1420000000000001e-01   2.6939999999999997e-01   2.8749999999999998e-01
   5.0700000000000001e-01  -2.4179999999999999e-01   3.9460999999999999e+00   2.8600000000000000e-02  -4.6629999999999999e-01  -2.8070000000000001e-01   1.1100000000000000e-01   4.4499999999999998e-02   5.4847999999999999e+00   4.1420000000000001e-01   3.5599999999999998e-01   2.7870000000000000e-01
   5.2900000000000003e-01  -8.7900000000000006e-02   5.2328000000000001e+00   3.8199999999999998e-02  -4.8530000000000001e-01  -2.8499999999999998e-01  -2.2200000000000001e-02   8.8900000000000007e-02   5.8330000000000002e+00   4.5269999999999999e-01   4.3300000000000000e-01   2.9640000000000000e-01
   5.9509999999999996e-01  -4.3969999999999998e-01   4.2034000000000002e+00   2.8600000000000000e-02  -3.1400000000000000e-01  -3.2010000000000000e-01   6.6600000000000006e-02   1.5559999999999999e-01   5.8330000000000002e+00   4.3350000000000000e-01   2.5979999999999998e-01   2.5659999999999999e-01
   5.5110000000000003e-01  -2.1999999999999999e-02   3.7745000000000002e+00   1.6230000000000000e-01  -3.5210000000000002e-01  -2.6310000000000000e-01  -2.2200000000000001e-02   0.0000000000000000e+00   4.7882999999999996e+00   3.8529999999999998e-01   3.3679999999999999e-01   2.5209999999999999e-01
   5.0700000000000001e-01  -2.4179999999999999e-01   4.8897000000000004e+00   4.7699999999999999e-02  -3.4260000000000002e-01  -2.6750000000000002e-01   1.7760000000000001e-01  -2.2200000000000001e-02   5.8330000000000002e+00   3.5639999999999999e-01   3.0790000000000001e-01   2.6540000000000002e-01
   4.4080000000000003e-01  -1.3189999999999999e-01   4.0317999999999996e+00  -1.9099999999999999e-02  -3.3310000000000001e-01  -2.1929999999999999e-01   1.5540000000000001e-01   1.7790000000000000e-01   4.9623999999999997e+00   4.6239999999999998e-01   3.5599999999999998e-01   2.1229999999999999e-01
   4.6289999999999998e-01  -8.7900000000000006e-02   4.2892000000000001e+00   9.4999999999999998e-03  -3.3310000000000001e-01  -3.2010000000000000e-01  -8.8800000000000004e-02   4.4499999999999998e-02   5.3977000000000004e+00   3.9489999999999997e-01   3.0790000000000001e-01   2.7429999999999999e-01
   4.8490000000000000e-01  -2.1980000000000000e-01   4.1176000000000004e+00   5.7299999999999997e-02  -3.9010000000000000e-01  -2.2359999999999999e-01   1.3320000000000001e-01   1.3339999999999999e-01   5.3106999999999998e+00   4.6239999999999998e-01   2.5979999999999998e-01   3.5389999999999999e-01
   3.0859999999999999e-01  -2.8580000000000000e-01   3.6029000000000000e+00   4.7699999999999999e-02  -4.5679999999999998e-01  -2.7189999999999998e-01   4.4400000000000002e-02   1.1119999999999999e-01   6.0072000000000001e+00   4.2380000000000001e-01   3.3679999999999999e-01   2.8310000000000002e-01
   4.8490000000000000e-01  -3.0780000000000002e-01   4.8038999999999996e+00   9.5500000000000002e-02  -4.0920000000000001e-01  -2.8070000000000001e-01   0.0000000000000000e+00   4.4499999999999998e-02   5.4847999999999999e+00   4.1420000000000001e-01   3.8490000000000002e-01   2.8749999999999998e-01
   4.6289999999999998e-01  -1.9789999999999999e-01   4.6322999999999999e+00   4.7699999999999999e-02  -3.3310000000000001e-01  -2.5000000000000000e-01  -4.4400000000000002e-02   1.5559999999999999e-01   5.8330000000000002e+00   3.7569999999999998e-01   2.9830000000000001e-01   2.9189999999999999e-01
   5.0700000000000001e-01  -1.7590000000000000e-01   3.6886999999999999e+00   2.8600000000000000e-02  -4.3769999999999998e-01  -2.6750000000000002e-01   6.6600000000000006e-02  -8.8900000000000007e-02   5.1365999999999996e+00   4.4309999999999999e-01   2.2130000000000000e-01   2.5209999999999999e-01
   4.4080000000000003e-01  -8.7900000000000006e-02   4.2892000000000001e+00   1.4319999999999999e-01  -3.5210000000000002e-01  -2.7189999999999998e-01  -2.2200000000000001e-02  -6.6699999999999995e-02   5.3977000000000004e+00   4.8159999999999997e-01   2.6939999999999997e-01   3.1409999999999999e-01
   4.4080000000000003e-01  -2.4179999999999999e-01   4.6322999999999999e+00   9.5500000000000002e-02  -3.1400000000000000e-01  -3.2450000000000001e-01   3.5510000000000003e-01   2.6679999999999998e-01   5.6589000000000000e+00   4.5269999999999999e-01   4.3300000000000000e-01   2.9640000000000000e-01
   6.8330000000000002e-01  -3.2979999999999998e-01   4.5465000000000000e+00   4.7699999999999999e-02  -4.7580000000000000e-01  -2.6750000000000002e-01   4.4400000000000002e-02  -2.2200000000000001e-02   5.5719000000000003e+00   3.6599999999999999e-01   2.7900000000000003e-01   2.6540000000000002e-01
   5.2900000000000003e-01  -3.0780000000000002e-01   4.6322999999999999e+00   1.9099999999999999e-02  -4.7580000000000000e-01  -2.9820000000000002e-01   1.9980000000000001e-01  -1.1119999999999999e-01   6.1813000000000002e+00   4.4309999999999999e-01   3.2710000000000000e-01   2.7429999999999999e-01
   4.4080000000000003e-01  -1.9789999999999999e-01   4.6322999999999999e+00   1.9099999999999999e-02  -4.4719999999999999e-01  -1.8859999999999999e-01   6.6600000000000006e-02  -8.8900000000000007e-02   5.5719000000000003e+00   3.7569999999999998e-01   2.3089999999999999e-01   2.6979999999999998e-01
   7.9349999999999998e-01  -4.3999999999999997e-02   3.5171000000000001e+00   4.7699999999999999e-02  -3.8059999999999999e-01  -2.4120000000000000e-01   2.2200000000000001e-02   2.2200000000000001e-02   5.3106999999999998e+00   3.4680000000000000e-01   2.8870000000000001e-01   2.9640000000000000e-01
   4.4080000000000003e-01  -1.7590000000000000e-01   4.8038999999999996e+00   1.2410000000000000e-01  -3.8059999999999999e-01  -2.8939999999999999e-01   1.9980000000000001e-01   1.5559999999999999e-01   5.5719000000000003e+00   3.0819999999999997e-01   3.5599999999999998e-01   2.3000000000000001e-01
   5.2900000000000003e-01  -6.6000000000000003e-02   4.4607999999999999e+00   5.7299999999999997e-02  -4.5679999999999998e-01  -2.6310000000000000e-01  -6.6600000000000006e-02   2.0010000000000000e-01   6.0941999999999998e+00   4.1420000000000001e-01   2.9830000000000001e-01   2.6979999999999998e-01
   4.8490000000000000e-01  -2.1999999999999999e-02   4.5465000000000000e+00   7.6399999999999996e-02  -4.2820000000000003e-01  -2.7189999999999998e-01   8.8800000000000004e-02   6.6699999999999995e-02   6.5294999999999996e+00   4.9130000000000001e-01   3.2710000000000000e-01   2.6540000000000002e-01
   6.1719999999999997e-01  -4.6170000000000000e-01   4.8038999999999996e+00   2.8600000000000000e-02  -3.9970000000000000e-01  -2.7189999999999998e-01  -4.4400000000000002e-02  -4.4499999999999998e-02   5.9200999999999997e+00   3.9489999999999997e-01   3.1750000000000000e-01   3.2290000000000002e-01
   5.5110000000000003e-01  -3.2979999999999998e-01   4.6322999999999999e+00  -1.9099999999999999e-02  -3.5210000000000002e-01  -3.4200000000000003e-01   1.7760000000000001e-01   2.0010000000000000e-01   5.8330000000000002e+00   4.6239999999999998e-01   2.5019999999999998e-01   2.8749999999999998e-01
   5.9509999999999996e-01  -1.3189999999999999e-01   4.5465000000000000e+00   1.0500000000000000e-01  -3.5210000000000002e-01  -3.0700000000000000e-01   2.6629999999999998e-01  -6.6699999999999995e-02   6.0072000000000001e+00   4.1420000000000001e-01   3.7530000000000002e-01   2.5659999999999999e-01
   5.2900000000000003e-01  -2.6379999999999998e-01   4.5465000000000000e+00   7.6399999999999996e-02  -3.7109999999999999e-01  -2.7629999999999999e-01  -3.5510000000000003e-01   8.8900000000000007e-02   5.6589000000000000e+00   4.5269999999999999e-01   3.3679999999999999e-01   2.3890000000000000e-01
   3.3060000000000000e-01  -1.9789999999999999e-01   5.7474999999999996e+00   3.8199999999999998e-02  -2.5690000000000002e-01  -2.8939999999999999e-01   0.0000000000000000e+00   1.3339999999999999e-01   6.0072000000000001e+00   4.1420000000000001e-01   3.6559999999999998e-01   2.4770000000000000e-01
   3.3060000000000000e-01  -2.6379999999999998e-01   4.3750000000000000e+00   3.8199999999999998e-02  -4.2820000000000003e-01  -2.7189999999999998e-01   1.5540000000000001e-01   1.7790000000000000e-01   5.6589000000000000e+00   4.0460000000000002e-01   2.5979999999999998e-01   2.6540000000000002e-01
   4.6289999999999998e-01  -2.1980000000000000e-01   4.3750000000000000e+00   0.0000000000000000e+00  -4.3769999999999998e-01  -3.2010000000000000e-01   8.8800000000000004e-02   0.0000000000000000e+00   5.6589000000000000e+00   4.4309999999999999e-01   3.4639999999999999e-01   2.9640000000000000e-01
   3.5270000000000001e-01  -3.2979999999999998e-01   4.4607999999999999e+00   8.5900000000000004e-02  -3.7109999999999999e-01  -2.5869999999999999e-01   6.6600000000000006e-02   0.0000000000000000e+00   5.4847999999999999e+00   3.5639999999999999e-01   3.2710000000000000e-01   3.0080000000000001e-01
   4.6289999999999998e-01  -3.2979999999999998e-01   4.0317999999999996e+00   2.8600000000000000e-02  -3.3310000000000001e-01  -2.9820000000000002e-01   6.6600000000000006e-02   8.8900000000000007e-02   5.8330000000000002e+00   4.4309999999999999e-01   2.5019999999999998e-01   2.9640000000000000e-01
   6.3919999999999999e-01  -3.2979999999999998e-01   5.0612000000000004e+00   1.9099999999999999e-02  -4.2820000000000003e-01  -2.6750000000000002e-01   1.3320000000000001e-01   0.0000000000000000e+00   5.6589000000000000e+00   3.8529999999999998e-01   3.3679999999999999e-01   2.9189999999999999e-01
   2.8649999999999998e-01  -3.2979999999999998e-01   4.7180999999999997e+00   9.4999999999999998e-03  -4.0920000000000001e-01  -3.1140000000000001e-01   2.2200000000000001e-02   1.3339999999999999e-01   6.2683000000000000e+00   4.1420000000000001e-01   3.1750000000000000e-01   2.6100000000000001e-01
   5.5110000000000003e-01  -2.1999999999999999e-02   4.2034000000000002e+00   6.6799999999999998e-02  -3.9970000000000000e-01  -3.0259999999999998e-01   2.2200000000000001e-02  -1.1119999999999999e-01   5.2236000000000002e+00   4.6239999999999998e-01   3.0790000000000001e-01   2.9189999999999999e-01
   4.6289999999999998e-01  -1.7590000000000000e-01   4.5465000000000000e+00   4.7699999999999999e-02  -2.7600000000000002e-01  -2.5430000000000003e-01   8.8800000000000004e-02   2.2239999999999999e-01   5.3977000000000004e+00   3.3710000000000001e-01   3.8490000000000002e-01   3.0520000000000003e-01
   3.7469999999999998e-01  -1.9789999999999999e-01   4.9755000000000003e+00  -8.5900000000000004e-02  -5.0429999999999997e-01  -2.8070000000000001e-01   2.2200000000000001e-02   4.4499999999999998e-02   5.5719000000000003e+00   3.5639999999999999e-01   2.8870000000000001e-01   2.5659999999999999e-01
   6.1719999999999997e-01  -1.9789999999999999e-01   4.2034000000000002e+00   9.4999999999999998e-03  -3.7109999999999999e-01  -2.9820000000000002e-01  -1.3320000000000001e-01   8.8900000000000007e-02   5.4847999999999999e+00   4.7199999999999998e-01   2.9830000000000001e-01   2.8310000000000002e-01
   7.0530000000000004e-01  -2.4179999999999999e-01   4.7180999999999997e+00  -2.8600000000000000e-02  -3.8059999999999999e-01  -2.7189999999999998e-01   8.8800000000000004e-02   8.8900000000000007e-02   5.0495000000000001e+00   3.7569999999999998e-01   3.1750000000000000e-01   2.5659999999999999e-01
   5.7310000000000005e-01  -2.1980000000000000e-01   4.3750000000000000e+00   7.6399999999999996e-02  -3.7109999999999999e-01  -2.7189999999999998e-01  -8.8800000000000004e-02   1.5559999999999999e-01   4.9623999999999997e+00   4.0460000000000002e-01   2.7900000000000003e-01   2.8310000000000002e-01
   4.1880000000000001e-01  -6.6000000000000003e-02   4.0317999999999996e+00   7.6399999999999996e-02  -3.9970000000000000e-01  -2.5869999999999999e-01   2.2189999999999999e-01   8.8900000000000007e-02   5.6589000000000000e+00   4.2380000000000001e-01   3.3679999999999999e-01   2.6540000000000002e-01
   4.4080000000000003e-01  -2.4179999999999999e-01   4.1176000000000004e+00   2.8600000000000000e-02  -4.0920000000000001e-01  -2.8070000000000001e-01  -1.5540000000000001e-01   1.1119999999999999e-01   5.8330000000000002e+00   4.3350000000000000e-01   2.7900000000000003e-01   3.0520000000000003e-01
   3.9679999999999999e-01  -1.0990000000000000e-01   4.0317999999999996e+00   3.8199999999999998e-02  -4.2820000000000003e-01  -2.0610000000000001e-01   1.1100000000000000e-01   1.1119999999999999e-01   6.0941999999999998e+00   3.8529999999999998e-01   3.3679999999999999e-01   2.9640000000000000e-01
   4.4080000000000003e-01  -1.9789999999999999e-01   4.4607999999999999e+00   9.4999999999999998e-03  -3.9010000000000000e-01  -2.6750000000000002e-01   6.6600000000000006e-02   1.3339999999999999e-01   5.0495000000000001e+00   4.3350000000000000e-01   2.9830000000000001e-01   2.4770000000000000e-01
   7.2740000000000005e-01  -2.4179999999999999e-01   4.7180999999999997e+00   9.4999999999999998e-03  -4.2820000000000003e-01  -2.9380000000000001e-01   4.4400000000000002e-02  -6.6699999999999995e-02   6.1813000000000002e+00   4.4309999999999999e-01   2.5979999999999998e-01   2.9189999999999999e-01
   5.5110000000000003e-01  -1.3189999999999999e-01   4.0317999999999996e+00   8.5900000000000004e-02  -3.0449999999999999e-01  -2.4120000000000000e-01   2.6629999999999998e-01   1.1119999999999999e-01   6.8777999999999997e+00   4.2380000000000001e-01   4.3300000000000000e-01   2.4770000000000000e-01
   6.6130000000000000e-01  -1.7590000000000000e-01   3.8603000000000001e+00   6.6799999999999998e-02  -3.9010000000000000e-01  -2.4560000000000001e-01   1.1100000000000000e-01   2.2200000000000001e-02   5.6589000000000000e+00   4.3350000000000000e-01   2.5019999999999998e-01   2.6540000000000002e-01
   4.4080000000000003e-01  -1.5390000000000001e-01   4.2892000000000001e+00   3.8199999999999998e-02  -4.0920000000000001e-01  -2.8499999999999998e-01  -1.3320000000000001e-01   8.8900000000000007e-02   5.8330000000000002e+00   5.5869999999999997e-01   3.0790000000000001e-01   2.8749999999999998e-01
   4.8490000000000000e-01  -3.2979999999999998e-01   4.3750000000000000e+00   2.8600000000000000e-02  -4.3769999999999998e-01  -2.5869999999999999e-01   4.4400000000000002e-02  -1.5559999999999999e-01   5.7460000000000004e+00   4.3350000000000000e-01   2.7900000000000003e-01   2.7870000000000000e-01
   6.1719999999999997e-01  -1.7590000000000000e-01   4.7180999999999997e+00   4.7699999999999999e-02  -3.5210000000000002e-01  -2.6310000000000000e-01  -6.6600000000000006e-02   1.7790000000000000e-01   5.6589000000000000e+00   4.1420000000000001e-01   3.3679999999999999e-01   2.7429999999999999e-01
   5.7310000000000005e-01  -2.4179999999999999e-01   4.5465000000000000e+00   6.6799999999999998e-02  -2.6640000000000003e-01  -2.8499999999999998e-01   4.4400000000000002e-02   2.0010000000000000e-01   6.1813000000000002e+00   4.0460000000000002e-01   3.1750000000000000e-01   2.6540000000000002e-01
   4.8490000000000000e-01  -3.0780000000000002e-01   3.5171000000000001e+00  -5.7299999999999997e-02  -3.3310000000000001e-01  -2.5869999999999999e-01   2.2200000000000001e-02   8.8900000000000007e-02   5.8330000000000002e+00   4.0460000000000002e-01   2.8870000000000001e-01   3.0080000000000001e-01
   4.8490000000000000e-01  -1.0990000000000000e-01   3.6029000000000000e+00  -2.8600000000000000e-02  -4.0920000000000001e-01  -2.5869999999999999e-01   0.0000000000000000e+00   2.2200000000000001e-02   5.9200999999999997e+00   4.3350000000000000e-01   3.5599999999999998e-01   2.8310000000000002e-01
   5.0700000000000001e-01  -3.2979999999999998e-01   4.2034000000000002e+00  -6.6799999999999998e-02  -3.2350000000000001e-01  -2.8070000000000001e-01  -4.4400000000000002e-02   1.1119999999999999e-01   5.6589000000000000e+00   4.8159999999999997e-01   3.8490000000000002e-01   3.2290000000000002e-01
   6.3919999999999999e-01  -1.7590000000000000e-01   5.4043999999999999e+00   9.4999999999999998e-03  -3.2350000000000001e-01  -2.8939999999999999e-01   1.1100000000000000e-01   6.6699999999999995e-02   5.5719000000000003e+00   4.6239999999999998e-01   3.8490000000000002e-01   2.7870000000000000e-01
   4.4080000000000003e-01  -2.4179999999999999e-01   4.8038999999999996e+00   9.4999999999999998e-03  -4.2820000000000003e-01  -2.9820000000000002e-01   3.1069999999999998e-01  -8.8900000000000007e-02   6.0072000000000001e+00   3.5639999999999999e-01   3.1750000000000000e-01   2.3000000000000001e-01
   4.8490000000000000e-01  -2.4179999999999999e-01   4.4607999999999999e+00  -7.6399999999999996e-02  -3.5210000000000002e-01  -2.5000000000000000e-01   2.4410000000000001e-01   2.2239999999999999e-01   5.7460000000000004e+00   3.6599999999999999e-01   3.1750000000000000e-01   2.5209999999999999e-01
   3.5270000000000001e-01  -1.9789999999999999e-01   4.4607999999999999e+00   1.9099999999999999e-02  -3.3310000000000001e-01  -2.6750000000000002e-01  -2.2200000000000001e-02  -1.7790000000000000e-01   5.9200999999999997e+00   4.8159999999999997e-01   3.4639999999999999e-01   2.6979999999999998e-01
   4.6289999999999998e-01  -1.5390000000000001e-01   4.2892000000000001e+00  -1.9099999999999999e-02  -4.0920000000000001e-01  -2.5000000000000000e-01   1.1100000000000000e-01  -1.3339999999999999e-01   5.5719000000000003e+00   3.4680000000000000e-01   3.1750000000000000e-01   2.7429999999999999e-01
   5.2900000000000003e-01  -8.7900000000000006e-02   4.5465000000000000e+00  -1.9099999999999999e-02  -2.7600000000000002e-01  -2.7629999999999999e-01   2.2200000000000001e-02   0.0000000000000000e+00   5.7460000000000004e+00   2.7939999999999998e-01   2.9830000000000001e-01   3.2290000000000002e-01
   5.9509999999999996e-01  -6.6000000000000003e-02   4.2892000000000001e+00   8.5900000000000004e-02  -3.7109999999999999e-01  -2.5000000000000000e-01   4.4400000000000002e-02   0.0000000000000000e+00   5.9200999999999997e+00   3.8529999999999998e-01   3.7530000000000002e-01   2.6540000000000002e-01
   5.5110000000000003e-01  -2.4179999999999999e-01   4.6322999999999999e+00   4.7699999999999999e-02  -3.4260000000000002e-01  -2.4120000000000000e-01   1.9980000000000001e-01   2.2200000000000001e-02   6.0941999999999998e+00   4.0460000000000002e-01   3.0790000000000001e-01   3.0080000000000001e-01
   3.9679999999999999e-01  -3.7369999999999998e-01   4.8897000000000004e+00  -5.7299999999999997e-02  -3.9970000000000000e-01  -2.7629999999999999e-01   6.6600000000000006e-02   6.6699999999999995e-02   5.6589000000000000e+00   4.3350000000000000e-01   2.6939999999999997e-01   2.6540000000000002e-01
   5.0700000000000001e-01  -3.2979999999999998e-01   4.3750000000000000e+00  -4.7699999999999999e-02  -4.6629999999999999e-01  -2.9380000000000001e-01  -1.5540000000000001e-01   8.8900000000000007e-02   5.1365999999999996e+00   3.9489999999999997e-01   3.6559999999999998e-01   3.0520000000000003e-01
   4.4080000000000003e-01  -8.7900000000000006e-02   4.0317999999999996e+00   9.5500000000000002e-02  -2.9499999999999998e-01  -3.0700000000000000e-01  -2.2200000000000001e-02   1.5559999999999999e-01   4.8754000000000000e+00   4.4309999999999999e-01   3.5599999999999998e-01   2.7429999999999999e-01
   3.7469999999999998e-01  -3.5170000000000001e-01   4.1176000000000004e+00   5.7299999999999997e-02  -3.9970000000000000e-01  -3.0259999999999998e-01   1.1100000000000000e-01   8.8900000000000007e-02   5.4847999999999999e+00   4.1420000000000001e-01   3.6559999999999998e-01   2.8749999999999998e-01
   5.5110000000000003e-01  -3.0780000000000002e-01   4.3750000000000000e+00   4.7699999999999999e-02  -3.2350000000000001e-01  -2.6310000000000000e-01   8.8800000000000004e-02   0.0000000000000000e+00   6.4424999999999999e+00   4.4309999999999999e-01   3.0790000000000001e-01   2.7429999999999999e-01
   5.2900000000000003e-01  -3.2979999999999998e-01   4.4607999999999999e+00   2.8600000000000000e-02  -3.0449999999999999e-01  -2.3680000000000001e-01   6.6600000000000006e-02   1.3339999999999999e-01   5.4847999999999999e+00   4.2380000000000001e-01   3.3679999999999999e-01   2.8749999999999998e-01
   5.2900000000000003e-01  -1.5390000000000001e-01   4.3750000000000000e+00   2.8600000000000000e-02  -3.9970000000000000e-01  -2.5869999999999999e-01   8.8800000000000004e-02  -4.4499999999999998e-02   5.5719000000000003e+00   4.3350000000000000e-01   3.0790000000000001e-01   2.6979999999999998e-01
   6.3919999999999999e-01  -1.0990000000000000e-01   3.9460999999999999e+00   4.7699999999999999e-02  -4.6629999999999999e-01  -2.7189999999999998e-01   2.2200000000000001e-02   4.4499999999999998e-02   5.2236000000000002e+00   3.9489999999999997e-01   2.4060000000000001e-01   3.0080000000000001e-01
   4.8490000000000000e-01  -3.2979999999999998e-01   4.8038999999999996e+00   8.5900000000000004e-02  -3.6159999999999998e-01  -3.0259999999999998e-01   1.3320000000000001e-01   8.8900000000000007e-02   6.0072000000000001e+00   3.8529999999999998e-01   2.5979999999999998e-01   2.6979999999999998e-01
   3.3060000000000000e-01  -2.8580000000000000e-01   3.9460999999999999e+00   9.5500000000000002e-02  -3.6159999999999998e-01  -2.8939999999999999e-01  -1.3320000000000001e-01   8.8900000000000007e-02   6.0072000000000001e+00   4.5269999999999999e-01   3.0790000000000001e-01   2.8310000000000002e-01
   5.7310000000000005e-01  -1.0990000000000000e-01   3.8603000000000001e+00   9.4999999999999998e-03  -3.4260000000000002e-01  -2.6750000000000002e-01   6.6600000000000006e-02   0.0000000000000000e+00   5.0495000000000001e+00   4.4309999999999999e-01   2.7900000000000003e-01   3.0080000000000001e-01
   6.3919999999999999e-01  -1.5390000000000001e-01   4.8897000000000004e+00   0.0000000000000000e+00  -4.3769999999999998e-01  -3.0259999999999998e-01  -6.6600000000000006e-02   1.5559999999999999e-01   5.1365999999999996e+00   3.9489999999999997e-01   3.4639999999999999e-01   2.6979999999999998e-01
   3.7469999999999998e-01  -4.1770000000000002e-01   4.5465000000000000e+00   8.5900000000000004e-02  -4.0920000000000001e-01  -2.7629999999999999e-01   6.6600000000000006e-02   0.0000000000000000e+00   5.9200999999999997e+00   4.2380000000000001e-01   3.0790000000000001e-01   2.7870000000000000e-01
   4.8490000000000000e-01  -8.7900000000000006e-02   4.6322999999999999e+00   6.6799999999999998e-02  -3.6159999999999998e-01  -3.3770000000000000e-01   1.3320000000000001e-01   8.8900000000000007e-02   5.3106999999999998e+00   4.7199999999999998e-01   3.0790000000000001e-01   3.1850000000000001e-01
   3.5270000000000001e-01  -3.7369999999999998e-01   4.4607999999999999e+00   4.7699999999999999e-02  -3.3310000000000001e-01  -2.4120000000000000e-01   1.5540000000000001e-01   1.3339999999999999e-01   4.8754000000000000e+00   4.0460000000000002e-01   2.8870000000000001e-01   2.8749999999999998e-01
   4.8490000000000000e-01  -2.4179999999999999e-01   4.5465000000000000e+00   3.8199999999999998e-02  -3.8059999999999999e-01  -2.8939999999999999e-01   1.3320000000000001e-01   6.6699999999999995e-02   5.7460000000000004e+00   4.0460000000000002e-01   2.6939999999999997e-01   3.0520000000000003e-01
   5.5110000000000003e-01  -1.3189999999999999e-01   4.7180999999999997e+00   8.5900000000000004e-02  -3.9970000000000000e-01  -3.2010000000000000e-01   2.8849999999999998e-01   1.5559999999999999e-01   4.8754000000000000e+00   4.5269999999999999e-01   2.2130000000000000e-01   2.6540000000000002e-01
   3.5270000000000001e-01  -8.7900000000000006e-02   4.8897000000000004e+00   2.8600000000000000e-02  -3.6159999999999998e-01  -2.4560000000000001e-01   0.0000000000000000e+00  -4.4499999999999998e-02   5.3106999999999998e+00   3.7569999999999998e-01   2.8870000000000001e-01   2.4770000000000000e-01
   5.9509999999999996e-01  -3.2979999999999998e-01   4.2892000000000001e+00   1.3370000000000001e-01  -3.5210000000000002e-01  -2.8070000000000001e-01   1.1100000000000000e-01  -4.4499999999999998e-02   5.4847999999999999e+00   4.7199999999999998e-01   2.6939999999999997e-01   2.7429999999999999e-01
   5.2900000000000003e-01  -3.5170000000000001e-01   4.1176000000000004e+00   0.0000000000000000e+00  -3.8059999999999999e-01  -2.4120000000000000e-01   8.8800000000000004e-02  -2.2200000000000001e-02   4.8754000000000000e+00   4.2380000000000001e-01   2.8870000000000001e-01   2.4770000000000000e-01
   5.2900000000000003e-01  -2.1980000000000000e-01   4.1176000000000004e+00  -2.8600000000000000e-02  -4.0920000000000001e-01  -2.8939999999999999e-01  -1.5540000000000001e-01   4.4499999999999998e-02   5.4847999999999999e+00   4.4309999999999999e-01   2.8870000000000001e-01   2.6979999999999998e-01
   5.9509999999999996e-01  -1.0990000000000000e-01   3.9460999999999999e+00   5.7299999999999997e-02  -3.8059999999999999e-01  -3.0700000000000000e-01   8.8800000000000004e-02   2.2200000000000001e-02   4.5270999999999999e+00   3.8529999999999998e-01   3.7530000000000002e-01   3.1409999999999999e-01
   7.0530000000000004e-01  -1.9789999999999999e-01   4.8038999999999996e+00   4.7699999999999999e-02  -3.7109999999999999e-01  -2.1929999999999999e-01  -2.2200000000000001e-02  -4.4499999999999998e-02   5.4847999999999999e+00   3.8529999999999998e-01   3.7530000000000002e-01   2.6100000000000001e-01
   5.7310000000000005e-01  -1.0990000000000000e-01   4.2034000000000002e+00   7.6399999999999996e-02  -3.0449999999999999e-01  -2.8939999999999999e-01   0.0000000000000000e+00  -8.8900000000000007e-02   4.5270999999999999e+00   3.5639999999999999e-01   2.9830000000000001e-01   2.6979999999999998e-01
   1.0580000000000001e+00  -4.8359999999999997e-01   3.0882000000000001e+00   3.8199999999999998e-02  -3.6159999999999998e-01  -2.7629999999999999e-01   0.0000000000000000e+00   6.6699999999999995e-02   6.3554000000000004e+00   5.2980000000000005e-01   3.0790000000000001e-01   2.6979999999999998e-01
   6.8330000000000002e-01  -3.0780000000000002e-01   3.2597999999999998e+00   7.6399999999999996e-02  -3.3310000000000001e-01  -2.4560000000000001e-01  -6.6600000000000006e-02   1.5559999999999999e-01   5.5719000000000003e+00   4.4309999999999999e-01   3.4639999999999999e-01   2.9640000000000000e-01
   7.7149999999999996e-01  -4.3999999999999997e-02   4.9755000000000003e+00  -1.9099999999999999e-02  -4.5679999999999998e-01  -2.7629999999999999e-01   8.8800000000000004e-02  -1.1119999999999999e-01   6.2683000000000000e+00   4.1420000000000001e-01   2.4060000000000001e-01   2.8310000000000002e-01
   1.1020000000000001e-01  -4.3999999999999997e-02   4.5465000000000000e+00  -2.8600000000000000e-02  -2.9499999999999998e-01  -3.3329999999999999e-01   1.5540000000000001e-01  -4.4499999999999998e-02   5.7460000000000004e+00   4.0460000000000002e-01   2.7900000000000003e-01   2.8310000000000002e-01
   5.2900000000000003e-01  -3.0780000000000002e-01   4.4607999999999999e+00   4.7699999999999999e-02  -3.9970000000000000e-01  -2.9820000000000002e-01  -2.2200000000000001e-02   1.1119999999999999e-01   5.6589000000000000e+00   3.5639999999999999e-01   2.9830000000000001e-01   2.4770000000000000e-01
