# Supplementary material for: Footwear and Foam Surface Alter Gait Initiation of Typical Subjects
Source: PLoS One. 2015 Aug 13;10(8):e0135821. doi: 10.1371/journal.pone.0135821 (PMC4536224; doi:10.1371/journal.pone.0135821)
Supplement: S1 Dataset — (ZIP) [file pone.0135821.s001.zip › 7_foam_av1_03.txt]

   4.3422999999999998e+00  -3.6932000000000000e+00   2.6721650000000000e+02   1.3070499999999999e+01   3.1573499999999999e+01   6.5799999999999997e-02  -5.2824000000000000e+00  -9.5609999999999995e-01   2.9217399999999998e+02   1.9930199999999999e+01  -2.8510100000000001e+01   5.7060000000000000e-01
   4.1219000000000001e+00  -4.4187000000000003e+00   2.6155480000000000e+02   1.2736300000000000e+01   3.1031099999999999e+01   1.1400000000000000e-01  -4.7718999999999996e+00  -1.8899999999999999e+00   2.9034570000000002e+02   2.0007300000000001e+01  -2.8548600000000000e+01   4.9540000000000001e-01
   3.4605999999999999e+00  -5.6718000000000002e+00   2.5623620000000000e+02   1.1800599999999999e+01   3.0317499999999999e+01   3.1569999999999998e-01  -5.7484999999999999e+00  -2.4237000000000002e+00   2.8991039999999998e+02   1.9862800000000000e+01  -2.8558199999999999e+01   5.6179999999999997e-01
   3.1960999999999999e+00  -6.8369000000000000e+00   2.5229010000000000e+02   1.1008200000000000e+01   2.9832100000000001e+01   5.2180000000000004e-01  -4.7053000000000003e+00  -9.5609999999999995e-01   2.9260930000000002e+02   2.0007300000000001e+01  -2.8741000000000000e+01   4.6450000000000002e-01
   3.0198000000000000e+00  -6.9908000000000001e+00   2.4439800000000000e+02   1.0483100000000000e+01   2.9061399999999999e+01   5.6130000000000002e-01  -5.8151000000000002e+00  -2.6459999999999999e+00   2.9591759999999999e+02   1.9785799999999998e+01  -2.8981600000000000e+01   4.6450000000000002e-01
   1.9177000000000000e+00  -6.5071000000000003e+00   2.3290299999999999e+02   1.0034400000000000e+01   2.7634000000000000e+01   5.9640000000000004e-01  -5.4600000000000000e+00  -3.4020999999999999e+00   2.9800700000000001e+02   1.9564200000000000e+01  -2.9510800000000000e+01   3.6270000000000002e-01
   1.2784000000000000e+00  -6.3532999999999999e+00   2.1866290000000001e+02   9.5664999999999996e+00   2.5949700000000000e+01   6.1829999999999996e-01  -6.7473000000000001e+00  -4.2248000000000001e+00   3.0479770000000002e+02   1.9207799999999999e+01  -3.0020800000000001e+01   1.6810000000000000e-01
   4.8490000000000000e-01  -5.7377000000000002e+00   2.0450850000000000e+02   9.1273999999999997e+00   2.4379600000000000e+01   6.7969999999999997e-01  -7.8570000000000002e+00  -5.4032999999999998e+00   3.1237200000000001e+02   1.8812799999999999e+01  -3.0886700000000001e+01   1.7700000000000000e-02
   4.4100000000000000e-02  -4.7045000000000003e+00   1.9267040000000000e+02   8.7550000000000008e+00   2.2980699999999999e+01   6.7969999999999997e-01  -1.0187500000000000e+01  -6.8708000000000000e+00   3.2334160000000003e+02   1.8408300000000001e+01  -3.1877800000000001e+01  -9.2899999999999996e-02
  -5.9509999999999996e-01  -3.1436999999999999e+00   1.8160429999999999e+02   8.5831999999999997e+00   2.1648499999999999e+01   6.7090000000000005e-01  -1.1963100000000001e+01  -7.4044999999999996e+00   3.3457229999999998e+02   1.8128900000000002e+01  -3.3099800000000002e+01  -3.8929999999999998e-01
  -6.8330000000000002e-01  -9.8929999999999996e-01   1.7268279999999999e+02   8.1821999999999999e+00   2.0601800000000001e+01   5.6130000000000002e-01  -1.5247900000000000e+01  -1.0095000000000001e+01   3.4989490000000001e+02   1.7570200000000000e+01  -3.4321800000000003e+01  -5.8389999999999997e-01
  -2.8649999999999998e-01   7.2550000000000003e-01   1.6650630000000001e+02   7.8003000000000000e+00   1.9916599999999999e+01   3.4639999999999999e-01  -1.8355200000000000e+01  -1.1228999999999999e+01   3.6060329999999999e+02   1.7136700000000001e+01  -3.5370600000000003e+01  -8.0950000000000000e-01
   2.2040000000000001e-01   2.1324000000000001e+00   1.6144510000000000e+02   7.3132999999999999e+00   1.9202999999999999e+01   2.1490000000000001e-01  -2.2483499999999999e+01  -1.2741000000000000e+01   3.6939640000000003e+02   1.6443200000000001e+01  -3.6015300000000003e+01  -1.0041000000000000e+00
   9.9190000000000000e-01   2.8138999999999998e+00   1.5732749999999999e+02   6.9218999999999999e+00   1.8784300000000002e+01   7.0199999999999999e-02  -2.5213500000000000e+01  -1.4297499999999999e+01   3.7427179999999998e+02   1.5894100000000000e+01  -3.6419400000000003e+01  -1.2563000000000000e+00
   1.2784000000000000e+00   3.5394000000000001e+00   1.5569759999999999e+02   6.7214000000000000e+00   1.8394100000000002e+01   1.0090000000000000e-01  -2.7721499999999999e+01  -1.5565000000000000e+01   3.7906009999999998e+02   1.5412500000000000e+01  -3.6813899999999997e+01  -1.3713000000000000e+00
   1.2122999999999999e+00   4.2868000000000004e+00   1.5355300000000000e+02   6.6163999999999996e+00   1.8308499999999999e+01  -8.8000000000000005e-03  -2.8897800000000000e+01  -1.6298700000000000e+01   3.8463189999999997e+02   1.4901899999999999e+01  -3.7295000000000002e+01  -1.5791999999999999e+00
   1.0801000000000001e+00   3.5613000000000001e+00   1.5183730000000000e+02   6.3681000000000001e+00   1.8080100000000002e+01   6.1400000000000003e-02  -3.0162900000000000e+01  -1.7165900000000001e+01   3.9011669999999998e+02   1.4478100000000000e+01  -3.7814599999999999e+01  -1.7162999999999999e+00
   8.1559999999999999e-01   2.4401999999999999e+00   1.5183730000000000e+02   6.0339999999999998e+00   1.7975400000000000e+01   2.2800000000000001e-01  -3.1139500000000002e+01  -1.7499500000000001e+01   3.9612389999999999e+02   1.4169800000000000e+01  -3.8439999999999998e+01  -1.8932000000000000e+00
   3.7469999999999998e-01   1.0992000000000000e+00   1.5209469999999999e+02   5.8334999999999999e+00   1.8032499999999999e+01   3.3329999999999999e-01  -3.1849699999999999e+01  -1.7299299999999999e+01   4.0030279999999999e+02   1.4179500000000001e+01  -3.8834600000000002e+01  -1.9198000000000000e+00
  -6.6100000000000006e-02  -2.4179999999999999e-01   1.5303829999999999e+02   5.6616000000000000e+00   1.8146699999999999e+01   5.4379999999999995e-01  -3.1960699999999999e+01  -1.6254300000000001e+01   4.0334989999999999e+02   1.4372100000000000e+01  -3.9152099999999997e+01  -1.8888000000000000e+00
  -3.7469999999999998e-01  -1.4948999999999999e+00   1.5638380000000001e+02   5.4420000000000002e+00   1.8517800000000001e+01   6.7530000000000001e-01  -3.2027299999999997e+01  -1.6321000000000002e+01   4.0561340000000001e+02   1.4343200000000000e+01  -3.9402299999999997e+01  -1.9596000000000000e+00
  -3.3060000000000000e-01  -2.7260000000000000e+00   1.5930050000000000e+02   5.3274999999999997e+00   1.8860399999999998e+01   8.1569999999999998e-01  -3.2227100000000000e+01  -1.6565600000000000e+01   4.0874759999999998e+02   1.4169800000000000e+01  -3.9652400000000000e+01  -2.0613000000000001e+00
  -2.2040000000000001e-01  -3.8471000000000002e+00   1.6204560000000001e+02   5.1269999999999998e+00   1.9202999999999999e+01   9.6909999999999996e-01  -3.2404600000000002e+01  -1.7677299999999999e+01   4.0883470000000000e+02   1.3909700000000001e+01  -3.9681300000000000e+01  -2.2339000000000002e+00
   8.8200000000000001e-02  -4.4406999999999996e+00   1.6530539999999999e+02   5.1269999999999998e+00   1.9764399999999998e+01   1.1007000000000000e+00  -3.2249200000000002e+01  -1.9256100000000000e+01   4.0926999999999998e+02   1.3668900000000001e+01  -3.9681300000000000e+01  -2.4550000000000001e+00
   4.6289999999999998e-01  -5.0561999999999996e+00   1.7010919999999999e+02   4.9169000000000000e+00   2.0049900000000001e+01   1.2365999999999999e+00  -3.2116100000000003e+01  -2.0367899999999999e+01   4.0822519999999997e+02   1.3216200000000001e+01  -3.9594700000000003e+01  -2.5478999999999998e+00
   4.8490000000000000e-01  -5.5179000000000000e+00   1.7448419999999999e+02   4.8978000000000002e+00   2.0649400000000000e+01   1.2936000000000001e+00  -3.2071700000000000e+01  -2.1368500000000001e+01   4.0456869999999998e+02   1.3090999999999999e+01  -3.9383000000000003e+01  -2.6894999999999998e+00
   1.1681999999999999e+00  -6.1334000000000000e+00   1.8031750000000000e+02   4.8597000000000001e+00   2.1201300000000000e+01   1.3287000000000000e+00  -3.2071700000000000e+01  -2.1568600000000000e+01   4.0300160000000000e+02   1.2984999999999999e+01  -3.9152099999999997e+01  -2.7602000000000002e+00
   1.6752000000000000e+00  -6.2432999999999996e+00   1.8486410000000001e+02   5.0697000000000001e+00   2.1715100000000000e+01   1.3682000000000001e+00  -3.2071700000000000e+01  -2.1857700000000001e+01   4.0056400000000002e+02   1.2994600000000000e+01  -3.8892299999999999e+01  -2.7824000000000000e+00
   1.5649999999999999e+00  -5.9794999999999998e+00   1.8838120000000001e+02   5.3848000000000003e+00   2.2210000000000001e+01   1.3637999999999999e+00  -3.1871900000000000e+01  -2.1501899999999999e+01   3.9821330000000000e+02   1.3052400000000000e+01  -3.8526600000000002e+01  -2.7292999999999998e+00
   1.6532000000000000e+00  -5.6497999999999999e+00   1.9301349999999999e+02   5.7285000000000004e+00   2.2657200000000000e+01   1.4033000000000000e+00  -3.1760999999999999e+01  -2.0545700000000000e+01   3.9377330000000001e+02   1.3225800000000000e+01  -3.8141800000000003e+01  -2.5832999999999999e+00
   1.5870000000000000e+00  -5.5838000000000001e+00   1.9773159999999999e+02   6.0530999999999997e+00   2.3266200000000001e+01   1.3856999999999999e+00  -3.1383600000000001e+01  -1.9634100000000000e+01   3.8950729999999999e+02   1.3437700000000000e+01  -3.7526000000000003e+01  -2.5257999999999998e+00
   1.3666000000000000e+00  -5.8037000000000001e+00   2.0270710000000000e+02   6.4253999999999998e+00   2.3884699999999999e+01   1.4690000000000001e+00  -3.0895399999999999e+01  -1.8700199999999999e+01   3.8376130000000001e+02   1.3582200000000000e+01  -3.7015999999999998e+01  -2.3975000000000000e+00
   1.3887000000000000e+00  -5.9356000000000000e+00   2.0811150000000001e+02   6.7404999999999999e+00   2.4598400000000002e+01   1.5261000000000000e+00  -3.0251700000000000e+01  -1.8122100000000000e+01   3.7853769999999997e+02   1.3784500000000000e+01  -3.6486800000000002e+01  -2.2604000000000002e+00
   1.2564000000000000e+00  -6.2652999999999999e+00   2.1505990000000000e+02   7.0937999999999999e+00   2.5312100000000001e+01   1.6445000000000001e+00  -2.9519300000000001e+01  -1.7254899999999999e+01   3.7409769999999997e+02   1.3977200000000000e+01  -3.5976799999999997e+01  -2.1718999999999999e+00
   9.6989999999999998e-01  -6.8369000000000000e+00   2.2209420000000000e+02   7.3611000000000004e+00   2.6187600000000000e+01   1.7760000000000000e+00  -2.9008800000000001e+01  -1.6609999999999999e+01   3.6791640000000001e+02   1.4150600000000001e+01  -3.5553400000000003e+01  -2.0746000000000002e+00
   6.8330000000000002e-01  -7.1447000000000003e+00   2.3032950000000000e+02   7.7333999999999996e+00   2.7186699999999998e+01   1.8286000000000000e+00  -2.8365100000000002e+01  -1.5987399999999999e+01   3.6260570000000001e+02   1.4314299999999999e+01  -3.4850999999999999e+01  -1.9950000000000001e+00
   4.1880000000000001e-01  -7.5624000000000002e+00   2.3916520000000000e+02   8.2490000000000006e+00   2.8300100000000000e+01   1.9119999999999999e+00  -2.7721499999999999e+01  -1.5253700000000000e+01   3.5598910000000001e+02   1.4401000000000000e+01  -3.4408400000000000e+01  -1.9331000000000000e+00
   1.9839999999999999e-01  -8.2878000000000007e+00   2.4877300000000000e+02   8.5927000000000007e+00   2.9518100000000000e+01   2.1004999999999998e+00  -2.7277600000000000e+01  -1.5031300000000000e+01   3.5059140000000002e+02   1.4516600000000000e+01  -3.3850299999999997e+01  -1.8446000000000000e+00
   4.6289999999999998e-01  -8.9913000000000007e+00   2.6061110000000002e+02   9.0986999999999991e+00   3.0802800000000001e+01   2.2364999999999999e+00  -2.6545100000000001e+01  -1.5053500000000000e+01   3.4562900000000002e+02   1.4497299999999999e+01  -3.3234499999999997e+01  -1.8269000000000000e+00
   5.5110000000000003e-01  -9.3870000000000005e+00   2.7039049999999997e+02   9.5283999999999995e+00   3.2049300000000002e+01   2.3767999999999998e+00  -2.5879300000000001e+01  -1.5053500000000000e+01   3.3918650000000002e+02   1.4449199999999999e+01  -3.2541699999999999e+01  -1.7782000000000000e+00
   8.8170000000000004e-01  -1.0508200000000000e+01   2.8385849999999999e+02   1.0053500000000000e+01   3.3600400000000000e+01   2.6179999999999999e+00  -2.4858300000000000e+01  -1.5120200000000001e+01   3.3056760000000003e+02   1.4333600000000001e+01  -3.1771999999999998e+01  -1.7649999999999999e+00
   2.2263000000000002e+00  -1.2200900000000001e+01   2.9972850000000000e+02   1.0683600000000000e+01   3.5370399999999997e+01   2.8197000000000001e+00  -2.4081499999999998e+01  -1.4897900000000000e+01   3.2255799999999999e+02   1.4256500000000001e+01  -3.1031099999999999e+01  -1.6720999999999999e+00
   3.5488000000000000e+00  -1.3607799999999999e+01   3.1482650000000001e+02   1.1351900000000001e+01   3.7140300000000003e+01   3.0609000000000002e+00  -2.2949600000000000e+01  -1.4831200000000001e+01   3.1480970000000002e+02   1.4189100000000000e+01  -3.0213200000000001e+01  -1.6455000000000000e+00
   5.2019000000000002e+00  -1.5366500000000000e+01   3.2966710000000000e+02   1.1867500000000000e+01   3.8700899999999997e+01   3.3283999999999998e+00  -2.1595700000000001e+01  -1.4608800000000000e+01   3.0505889999999999e+02   1.4121700000000001e+01  -2.9231800000000000e+01  -1.6056999999999999e+00
   7.1417000000000002e+00  -1.6883400000000002e+01   3.4399299999999999e+02   1.2402100000000001e+01   4.0271000000000001e+01   3.5432999999999999e+00  -2.0463699999999999e+01  -1.4386500000000000e+01   2.9408929999999998e+02   1.3861599999999999e+01  -2.8163699999999999e+01  -1.5659000000000001e+00
   8.6845999999999997e+00  -1.8246400000000001e+01   3.5831889999999999e+02   1.3080000000000000e+01   4.1879199999999997e+01   3.7494000000000001e+00  -1.8843499999999999e+01  -1.4497600000000000e+01   2.8059500000000003e+02   1.3505200000000000e+01  -2.6951300000000000e+01  -1.5835999999999999e+00
   1.0293699999999999e+01  -2.0202900000000000e+01   3.7436040000000003e+02   1.3700600000000000e+01   4.3649099999999997e+01   3.9510999999999998e+00  -1.7312100000000001e+01  -1.4297499999999999e+01   2.6640420000000000e+02   1.3129500000000000e+01  -2.5594600000000000e+01  -1.5659000000000001e+00
   1.2365600000000001e+01  -2.2159500000000001e+01   3.9194610000000000e+02   1.4359400000000001e+01   4.5523800000000001e+01   4.3018999999999998e+00  -1.5691800000000001e+01  -1.4542100000000000e+01   2.5090750000000000e+02   1.2522600000000001e+01  -2.4016600000000000e+01  -1.6499999999999999e+00
   1.4371499999999999e+01  -2.3962100000000000e+01   4.0944600000000003e+02   1.5113600000000000e+01   4.7541100000000000e+01   4.4509999999999996e+00  -1.4049400000000000e+01  -1.4742200000000000e+01   2.3549780000000001e+02   1.1973599999999999e+01  -2.2544400000000000e+01  -1.7340000000000000e+00
   1.6421399999999998e+01  -2.5698799999999999e+01   4.3011989999999997e+02   1.6144700000000000e+01   4.9539400000000001e+01   4.6307999999999998e+00  -1.2540100000000001e+01  -1.5253700000000000e+01   2.2000110000000001e+02   1.1366700000000000e+01  -2.1091500000000000e+01  -1.7870999999999999e+00
   1.9286899999999999e+01  -2.7831199999999999e+01   4.5062220000000002e+02   1.7214099999999998e+01   5.1794699999999999e+01   4.6833999999999998e+00  -1.1097500000000000e+01  -1.5253700000000000e+01   2.0354669999999999e+02   1.0759800000000000e+01  -1.9407699999999998e+01  -1.8623000000000001e+00
   2.2042100000000001e+01  -3.0007600000000000e+01   4.7163929999999999e+02   1.8455200000000001e+01   5.4088000000000001e+01   4.7141000000000002e+00  -9.3440999999999992e+00  -1.5364800000000001e+01   1.8535120000000001e+02   1.0297499999999999e+01  -1.7675699999999999e+01  -1.8490000000000000e+00
   2.5061900000000001e+01  -3.1788300000000000e+01   4.9239890000000003e+02   1.9581800000000001e+01   5.6067300000000003e+01   4.8982999999999999e+00  -7.7016000000000000e+00  -1.4786700000000000e+01   1.6837440000000001e+02   1.0104799999999999e+01  -1.5914899999999999e+01  -1.9154000000000000e+00
   2.7574700000000000e+01  -3.3612900000000003e+01   5.1024200000000002e+02   2.0536600000000000e+01   5.8027600000000000e+01   4.8895000000000000e+00  -5.8372999999999999e+00  -1.4164099999999999e+01   1.5000470000000001e+02   9.7484000000000002e+00  -1.3961600000000001e+01  -1.8755999999999999e+00
   3.0021400000000000e+01  -3.5591400000000000e+01   5.2568299999999999e+02   2.1529499999999999e+01   5.9597700000000003e+01   4.9070999999999998e+00  -4.0617000000000001e+00  -1.3141299999999999e+01   1.3102560000000000e+02   9.5365000000000002e+00  -1.2143000000000001e+01  -1.8180000000000001e+00
   3.1939000000000000e+01  -3.7987600000000000e+01   5.3958000000000004e+02   2.2856600000000000e+01   6.0977499999999999e+01   4.8456999999999999e+00  -2.5746000000000002e+00  -1.1762700000000001e+01   1.1161120000000000e+02   9.0837000000000003e+00  -1.0247500000000000e+01  -1.8269000000000000e+00
   3.3437899999999999e+01  -3.9702399999999997e+01   5.5081769999999995e+02   2.4346000000000000e+01   6.2128900000000002e+01   4.7667000000000002e+00  -1.3539000000000001e+00  -1.1362399999999999e+01   9.3589699999999993e+01   8.5923999999999996e+00  -8.3903999999999996e+00  -1.8269000000000000e+00
   3.4495899999999999e+01  -4.0581699999999998e+01   5.6248429999999996e+02   2.6102699999999999e+01   6.3366000000000000e+01   4.4729000000000001e+00  -4.4390000000000002e-01  -1.0806500000000000e+01   7.8267099999999999e+01   7.7159000000000004e+00  -6.9085999999999999e+00  -1.8357000000000001e+00
   3.6104999999999997e+01  -4.0713600000000000e+01   5.7277829999999994e+02   2.8145900000000001e+01   6.4289000000000001e+01   4.1440000000000001e+00   0.0000000000000000e+00  -1.0183900000000000e+01   6.5469300000000004e+01   7.0126999999999997e+00  -5.5808000000000000e+00  -1.8312999999999999e+00
   3.8507599999999996e+01  -4.1219200000000001e+01   5.8195719999999994e+02   3.0217700000000001e+01   6.4831400000000002e+01   3.7888000000000002e+00   2.4410000000000001e-01  -9.6280000000000001e+00   5.4412599999999998e+01   6.2228000000000003e+00  -4.6570999999999998e+00  -1.7959000000000001e+00
   4.0866100000000003e+01  -4.1900700000000001e+01   5.8830520000000001e+02   3.2423099999999998e+01   6.5307199999999995e+01   3.4291999999999998e+00   5.7709999999999995e-01  -7.8047000000000004e+00   4.4313600000000001e+01   5.2690999999999999e+00  -3.6274999999999999e+00  -1.6190000000000000e+00
   4.3356900000000003e+01  -4.1680900000000001e+01   5.9362379999999996e+02   3.4485399999999998e+01   6.5497500000000002e+01   2.9863000000000000e+00   2.4192000000000000e+00  -6.1593000000000000e+00   3.4214700000000001e+01   4.2866000000000000e+00  -2.8193000000000001e+00  -1.5127999999999999e+00
   4.3687500000000000e+01  -4.1658900000000003e+01   5.9782719999999995e+02   3.6261200000000002e+01   6.5564099999999996e+01   2.6442999999999999e+00   1.2428999999999999e+00  -5.5589000000000004e+00   2.6814499999999999e+01   3.0343000000000000e+00  -2.0687000000000002e+00  -1.2120000000000000e+00
   4.3312800000000003e+01  -4.0142000000000003e+01   5.9671199999999999e+02   3.8199300000000001e+01   6.5012200000000007e+01   2.3109999999999999e+00   2.1084999999999998e+00  -3.9357000000000002e+00   1.8717900000000000e+01   2.3022000000000000e+00  -1.2797000000000001e+00  -9.5550000000000002e-01
   4.1329000000000001e+01  -3.8141500000000001e+01   5.9285170000000005e+02   3.9936999999999998e+01   6.4593500000000006e+01   1.8944000000000001e+00   6.6579999999999995e-01  -2.8462000000000001e+00   1.3581400000000000e+01   1.4353000000000000e+00  -5.3879999999999995e-01  -5.6620000000000004e-01
   3.8882300000000001e+01  -3.8405299999999997e+01   5.8847680000000003e+02   4.1665100000000002e+01   6.3936900000000001e+01   2.0567000000000002e+00  -1.1096999999999999e+00  -1.9790000000000001e+00   8.5319000000000003e+00   7.0320000000000005e-01   1.3469999999999999e-01  -1.2830000000000000e-01
   3.8265099999999997e+01  -3.7965699999999998e+01   5.8307240000000002e+02   4.3297699999999999e+01   6.3194699999999997e+01   2.1707000000000001e+00  -2.7300000000000000e+00  -1.3339999999999999e-01   4.8754000000000000e+00   3.2750000000000001e-01   5.7730000000000004e-01   2.9640000000000000e-01
   3.6656100000000002e+01  -3.6844499999999996e+01   5.7552340000000004e+02   4.4997100000000003e+01   6.2176499999999997e+01   1.9601999999999999e+00  -3.3513999999999999e+00   4.4469999999999998e-01   4.1788999999999996e+00   2.5050000000000000e-01   8.0830000000000002e-01   5.3969999999999996e-01
   3.6369500000000002e+01  -3.6009099999999997e+01   5.6823180000000002e+02   4.6572499999999998e+01   6.1167800000000000e+01   1.6619999999999999e+00  -2.7078000000000002e+00  -8.8900000000000007e-02   5.0495000000000001e+00   3.2750000000000001e-01   8.2750000000000001e-01   4.3350000000000000e-01
   3.4870699999999999e+01  -3.4953899999999997e+01   5.6059699999999998e+02   4.8109600000000000e+01   6.0349400000000003e+01   1.4033000000000000e+00  -1.4649000000000001e+00  -6.8930000000000002e-01   4.6142000000000003e+00   2.9859999999999998e-01   6.4470000000000005e-01   1.6810000000000000e-01
   3.4033000000000001e+01  -3.3898699999999998e+01   5.5416330000000005e+02   4.9474899999999998e+01   5.9607199999999999e+01   1.0525000000000000e+00   6.6600000000000006e-02  -9.7840000000000005e-01   4.2659000000000002e+00   2.5050000000000000e-01   4.0410000000000001e-01   7.0800000000000002e-02
   3.3195399999999999e+01  -3.2909399999999998e+01   5.4995979999999997e+02   5.0763800000000003e+01   5.9064799999999998e+01   8.3320000000000005e-01   3.7730000000000002e-01  -8.0049999999999999e-01   3.9177000000000000e+00   2.5050000000000000e-01   4.6189999999999998e-01   6.1899999999999997e-02
   3.2798699999999997e+01  -3.2381799999999998e+01   5.4498440000000005e+02   5.1890400000000000e+01   5.8455800000000004e+01   5.8760000000000001e-01   5.5489999999999995e-01  -6.4480000000000004e-01   4.1788999999999996e+00   3.3710000000000001e-01   4.1370000000000001e-01   1.0620000000000000e-01
   3.2490099999999998e+01  -3.1986100000000000e+01   5.4018050000000005e+02   5.2997900000000001e+01   5.7875300000000003e+01   4.1660000000000003e-01   1.9980000000000001e-01  -1.5559999999999999e-01   4.0048000000000004e+00   3.1790000000000002e-01   4.9070000000000003e-01   4.8700000000000000e-02
   3.2401899999999998e+01  -3.2008099999999999e+01   5.3674910000000000e+02   5.3885800000000003e+01   5.7371000000000002e+01   3.0259999999999998e-01   4.2170000000000002e-01  -4.2249999999999999e-01   3.8306000000000000e+00   2.5050000000000000e-01   3.2710000000000000e-01   1.1940000000000001e-01
   3.2313800000000001e+01  -3.2667600000000000e+01   5.3211680000000001e+02   5.4640099999999997e+01   5.7009399999999999e+01   2.0610000000000001e-01   6.2150000000000005e-01  -2.6679999999999998e-01   4.3529999999999998e+00   2.9859999999999998e-01   4.7149999999999997e-01   4.8700000000000000e-02
   3.2401899999999998e+01  -3.3327100000000002e+01   5.2851390000000004e+02   5.5155600000000000e+01   5.6609699999999997e+01   1.8859999999999999e-01   5.7709999999999995e-01  -2.4460000000000001e-01   4.7012999999999998e+00   2.7939999999999998e-01   4.5219999999999999e-01   8.8499999999999995e-02
   3.2710500000000003e+01  -3.3832700000000003e+01   5.2491099999999994e+02   5.5633000000000003e+01   5.6276699999999998e+01   8.7700000000000000e-02   2.6629999999999998e-01  -2.8910000000000002e-01   4.3529999999999998e+00   2.3119999999999999e-01   4.1370000000000001e-01   1.0170000000000000e-01
   3.2600299999999997e+01  -3.3766800000000003e+01   5.2242330000000004e+02   5.6282200000000003e+01   5.5943600000000004e+01  -3.9500000000000000e-02   4.2170000000000002e-01  -1.7790000000000000e-01   4.5270999999999999e+00   2.9859999999999998e-01   4.4259999999999999e-01   1.0170000000000000e-01
   3.2445999999999998e+01  -3.4228400000000001e+01   5.2147960000000000e+02   5.6902799999999999e+01   5.5877000000000002e+01  -1.0520000000000000e-01   1.7760000000000001e-01  -3.7800000000000000e-01   4.2659000000000002e+00   2.4079999999999999e-01   4.3300000000000000e-01   1.2830000000000000e-01
   3.1740700000000000e+01  -3.4294400000000003e+01   5.1933500000000004e+02   5.7456600000000002e+01   5.5915100000000002e+01  -2.0610000000000001e-01   1.9980000000000001e-01  -2.4460000000000001e-01   4.7012999999999998e+00   2.4079999999999999e-01   4.3300000000000000e-01   4.8700000000000000e-02
   3.1454100000000000e+01  -3.5283700000000003e+01   5.1899189999999999e+02   5.7924399999999999e+01   5.5934100000000001e+01  -1.7100000000000001e-01   1.7760000000000001e-01  -4.0020000000000000e-01   5.0495000000000001e+00   3.1790000000000002e-01   4.4259999999999999e-01   1.0620000000000000e-01
   3.1255700000000001e+01  -3.6075099999999999e+01   5.1864880000000005e+02   5.8363599999999998e+01   5.5924599999999998e+01  -1.6660000000000000e-01   1.7760000000000001e-01  -4.4469999999999998e-01   4.1788999999999996e+00   2.1190000000000001e-01   4.5219999999999999e-01   1.2390000000000000e-01
   3.0947199999999999e+01  -3.6185000000000002e+01   5.1804830000000004e+02   5.8735900000000001e+01   5.6048299999999998e+01  -1.6230000000000000e-01   6.6600000000000006e-02  -6.6710000000000003e-01   4.4401000000000002e+00   3.0819999999999997e-01   4.5219999999999999e-01   1.0170000000000000e-01
   3.0484300000000001e+01  -3.6734600000000000e+01   5.1701890000000003e+02   5.9146500000000003e+01   5.6124400000000001e+01  -1.6230000000000000e-01   2.4410000000000001e-01  -6.0040000000000004e-01   4.2659000000000002e+00   2.3119999999999999e-01   5.1000000000000001e-01   9.7299999999999998e-02
   3.0285900000000002e+01  -3.6910400000000003e+01   5.1667570000000001e+02   5.9633400000000002e+01   5.6343299999999999e+01  -1.4030000000000001e-01   6.6600000000000006e-02  -4.6689999999999998e-01   4.7882999999999996e+00   2.0230000000000001e-01   3.8490000000000002e-01   8.8499999999999995e-02
   2.9448300000000000e+01  -3.7526000000000003e+01   5.1659000000000003e+02   6.0024799999999999e+01   5.6505000000000003e+01  -1.4910000000000001e-01   3.1069999999999998e-01  -4.6689999999999998e-01   4.2659000000000002e+00   2.4079999999999999e-01   3.8490000000000002e-01   1.0620000000000000e-01
   2.8809100000000001e+01  -3.8273400000000002e+01   5.1624680000000001e+02   6.0463999999999999e+01   5.6543100000000003e+01  -4.4000000000000003e-03   1.5540000000000001e-01  -6.0040000000000004e-01   4.0918000000000001e+00   2.5050000000000000e-01   4.1370000000000001e-01   1.2390000000000000e-01
   2.8037600000000001e+01  -3.8976900000000001e+01   5.1530319999999995e+02   6.0740900000000003e+01   5.6638300000000001e+01   1.3589999999999999e-01   4.4400000000000002e-02  -6.0040000000000004e-01   4.4401000000000002e+00   2.5050000000000000e-01   4.6189999999999998e-01   1.3270000000000001e-01
   2.7508600000000001e+01  -3.9966200000000001e+01   5.1530319999999995e+02   6.0989100000000001e+01   5.6676299999999998e+01   2.9820000000000002e-01   1.1100000000000000e-01  -6.8930000000000002e-01   4.2659000000000002e+00   1.5409999999999999e-01   4.4259999999999999e-01   1.4160000000000000e-01
   2.7376300000000001e+01  -4.1197200000000002e+01   5.1547479999999996e+02   6.1285100000000000e+01   5.6799999999999997e+01   3.8150000000000001e-01   8.8800000000000004e-02  -6.0040000000000004e-01   4.2659000000000002e+00   2.1190000000000001e-01   4.0410000000000001e-01   1.2830000000000000e-01
   2.7376300000000001e+01  -4.2186500000000002e+01   5.1581790000000001e+02   6.1724299999999999e+01   5.7104500000000002e+01   4.5169999999999999e-01   2.4410000000000001e-01  -5.1139999999999997e-01   4.5270999999999999e+00   2.4079999999999999e-01   4.8110000000000003e-01   9.2899999999999996e-02
   2.7751000000000001e+01  -4.2977899999999998e+01   5.1676149999999996e+02   6.2087100000000000e+01   5.7237800000000000e+01   4.9990000000000001e-01  -2.2200000000000001e-02  -5.5589999999999995e-01   4.5270999999999999e+00   1.6380000000000000e-01   3.6559999999999998e-01   1.0620000000000000e-01
   2.8919300000000000e+01  -4.5088299999999997e+01   5.1856299999999999e+02   6.2383000000000003e+01   5.7447099999999999e+01   6.4019999999999999e-01   1.3320000000000001e-01  -4.4469999999999998e-01   4.6142000000000003e+00   2.5050000000000000e-01   4.3300000000000000e-01   1.1500000000000000e-01
   2.8897200000000002e+01  -4.6561199999999999e+01   5.2087909999999999e+02   6.2927199999999999e+01   5.7770600000000002e+01   6.6659999999999997e-01   2.4410000000000001e-01  -5.5589999999999995e-01   5.3977000000000004e+00   2.8899999999999998e-01   4.0410000000000001e-01   1.1940000000000001e-01
   2.9867100000000001e+01  -4.9001399999999997e+01   5.2448209999999995e+02   6.3261400000000002e+01   5.8179800000000000e+01   7.3670000000000002e-01   1.5540000000000001e-01  -6.0040000000000004e-01   4.3529999999999998e+00   2.0230000000000001e-01   4.0410000000000001e-01   7.5200000000000003e-02
   3.0285900000000002e+01  -5.1133800000000001e+01   5.2576880000000006e+02   6.3929699999999997e+01   5.8646099999999997e+01   8.1130000000000002e-01   4.2170000000000002e-01  -4.8920000000000002e-01   4.7012999999999998e+00   2.3119999999999999e-01   4.8110000000000003e-01   8.8499999999999995e-02
   3.1718599999999999e+01  -5.2716600000000000e+01   5.3160209999999995e+02   6.4521699999999996e+01   5.9150399999999998e+01   7.9369999999999996e-01   8.8800000000000004e-02  -4.8920000000000002e-01   4.7882999999999996e+00   2.6970000000000000e-01   5.1959999999999995e-01   1.1060000000000000e-01
   3.2908900000000003e+01  -5.5398600000000002e+01   5.3606290000000001e+02   6.5380899999999997e+01   5.9664299999999997e+01   8.1130000000000002e-01   2.4410000000000001e-01  -5.7809999999999995e-01   4.5270999999999999e+00   1.8300000000000000e-01   4.5219999999999999e-01   1.1060000000000000e-01
   3.4782499999999999e+01  -5.8146599999999999e+01   5.4172460000000001e+02   6.6011099999999999e+01   6.0187700000000000e+01   8.0249999999999999e-01   3.1069999999999998e-01  -5.7809999999999995e-01   4.8754000000000000e+00   2.4079999999999999e-01   2.5019999999999998e-01   1.1940000000000001e-01
   3.6435600000000001e+01  -6.1048400000000001e+01   5.4601379999999995e+02   6.6698499999999996e+01   6.0692000000000000e+01   8.2879999999999998e-01   3.1069999999999998e-01  -6.8930000000000002e-01   4.7012999999999998e+00   2.8899999999999998e-01   4.4259999999999999e-01   1.8579999999999999e-01
   3.8110799999999998e+01  -6.3928300000000000e+01   5.5141819999999996e+02   6.7462299999999999e+01   6.1262999999999998e+01   8.2879999999999998e-01   1.7760000000000001e-01  -5.3369999999999995e-01   4.1788999999999996e+00   2.8899999999999998e-01   4.7149999999999997e-01   1.0170000000000000e-01
   3.9719900000000003e+01  -6.6676199999999994e+01   5.5639359999999999e+02   6.8264300000000006e+01   6.1872000000000000e+01   8.4630000000000005e-01   4.2170000000000002e-01  -5.3369999999999995e-01   4.7882999999999996e+00   2.6010000000000000e-01   3.8490000000000002e-01   1.1500000000000000e-01
   4.0535499999999999e+01  -6.9863799999999998e+01   5.6188379999999995e+02   6.9133099999999999e+01   6.2680799999999998e+01   9.2969999999999997e-01   1.9980000000000001e-01  -5.3369999999999995e-01   4.2659000000000002e+00   2.5050000000000000e-01   3.5599999999999998e-01   1.2830000000000000e-01
   4.1571500000000000e+01  -7.3007499999999993e+01   5.6745970000000000e+02   6.9935100000000006e+01   6.3204200000000000e+01   1.1051000000000000e+00   2.4410000000000001e-01  -4.6689999999999998e-01   4.6142000000000003e+00   1.8300000000000000e-01   3.8490000000000002e-01   9.2899999999999996e-02
   4.2100499999999997e+01  -7.6634799999999998e+01   5.7294989999999996e+02   7.0832499999999996e+01   6.3965499999999999e+01   1.2980000000000000e+00   2.6629999999999998e-01  -6.0040000000000004e-01   4.7012999999999998e+00   2.7939999999999998e-01   3.8490000000000002e-01   9.7299999999999998e-02
   4.3202599999999997e+01  -8.0130200000000002e+01   5.7981259999999997e+02   7.1739500000000007e+01   6.4821899999999999e+01   1.4646999999999999e+00   4.4390000000000002e-01  -5.7809999999999995e-01   4.4401000000000002e+00   2.6010000000000000e-01   4.1370000000000001e-01   8.4000000000000005e-02
   4.4106299999999997e+01  -8.3449700000000007e+01   5.8658950000000004e+02   7.2684700000000007e+01   6.5583100000000002e+01   1.6708000000000001e+00   1.9980000000000001e-01  -4.2249999999999999e-01   4.4401000000000002e+00   2.7939999999999998e-01   4.8110000000000003e-01   1.1500000000000000e-01
   4.5825600000000001e+01  -8.7033000000000001e+01   5.9122180000000003e+02   7.3477199999999996e+01   6.6106499999999997e+01   1.9032000000000000e+00   4.8830000000000001e-01  -6.8930000000000002e-01   4.7012999999999998e+00   2.6970000000000000e-01   3.9450000000000002e-01   1.3710000000000000e-01
   4.6464799999999997e+01  -9.1012100000000004e+01   5.9388109999999995e+02   7.3916399999999996e+01   6.6420500000000004e+01   2.2189000000000001e+00   1.3320000000000001e-01  -4.6689999999999998e-01   4.6142000000000003e+00   1.9270000000000001e-01   3.9450000000000002e-01   1.0620000000000000e-01
   4.7192200000000000e+01  -9.5518699999999995e+01   5.9448159999999996e+02   7.4088200000000001e+01   6.6610900000000001e+01   2.6355000000000000e+00   3.7730000000000002e-01  -4.6689999999999998e-01   4.8754000000000000e+00   1.6380000000000000e-01   3.3679999999999999e-01   1.1940000000000001e-01
   4.7522799999999997e+01  -9.9387799999999999e+01   5.9207970000000000e+02   7.4078699999999998e+01   6.6373000000000005e+01   3.0083000000000002e+00   5.1049999999999995e-01  -4.6689999999999998e-01   4.1788999999999996e+00   2.7939999999999998e-01   4.7149999999999997e-01   1.0170000000000000e-01
   4.8095900000000000e+01  -1.0288320000000000e+02   5.8779049999999995e+02   7.3734999999999999e+01   6.5935199999999995e+01   3.4291999999999998e+00   3.9950000000000002e-01  -5.1139999999999997e-01   5.5719000000000003e+00   1.9270000000000001e-01   3.4639999999999999e-01   1.1940000000000001e-01
   4.8448599999999999e+01  -1.0780750000000000e+02   5.8161410000000001e+02   7.3028400000000005e+01   6.5221500000000006e+01   4.0957999999999997e+00   4.4390000000000002e-01  -8.4499999999999997e-01   4.5270999999999999e+00   1.6380000000000000e-01   4.5219999999999999e-01   1.1940000000000001e-01
   4.7699199999999998e+01  -1.1314950000000000e+02   5.7132000000000005e+02   7.1892300000000006e+01   6.4155799999999999e+01   5.2446999999999999e+00   3.7730000000000002e-01  -6.6710000000000003e-01   5.5719000000000003e+00   1.8300000000000000e-01   4.1370000000000001e-01   1.1060000000000000e-01
   4.6332599999999999e+01  -1.0980800000000001e+02   5.5390589999999997e+02   7.0221500000000006e+01   6.2471499999999999e+01   5.1788999999999996e+00   3.9950000000000002e-01  -7.5600000000000001e-01   4.3529999999999998e+00   1.5409999999999999e-01   3.6559999999999998e-01   1.2830000000000000e-01
   4.3775700000000001e+01  -1.0818120000000000e+02   5.3263149999999996e+02   6.7920599999999993e+01   6.0206699999999998e+01   5.3807000000000000e+00   3.9950000000000002e-01  -6.2260000000000004e-01   6.0072000000000001e+00   2.6970000000000000e-01   3.9450000000000002e-01   8.8499999999999995e-02
   4.0226900000000001e+01  -1.0826920000000000e+02   5.0981299999999999e+02   6.4979900000000001e+01   5.7922899999999998e+01   5.8761999999999999e+00   4.2170000000000002e-01  -7.5600000000000001e-01   5.1365999999999996e+00   1.9270000000000001e-01   4.6189999999999998e-01   1.1940000000000001e-01
   3.6237299999999998e+01  -1.0635660000000000e+02   4.8244799999999998e+02   6.1819699999999997e+01   5.5172800000000002e+01   6.2796000000000003e+00   4.4390000000000002e-01  -7.1150000000000002e-01   4.4401000000000002e+00   2.3119999999999999e-01   4.3300000000000000e-01   1.2390000000000000e-01
   3.2864800000000002e+01  -1.0352070000000001e+02   4.5328149999999999e+02   5.8229900000000001e+01   5.1899400000000000e+01   6.7313000000000001e+00   4.4400000000000002e-02  -1.7790000000000000e-01   6.3554000000000004e+00   2.7939999999999998e-01   3.6559999999999998e-01   1.5040000000000001e-01
   2.8786999999999999e+01  -9.9827500000000001e+01   4.2111259999999999e+02   5.4200899999999997e+01   4.8530799999999999e+01   6.9637000000000002e+00   5.1049999999999995e-01  -1.0672999999999999e+00   4.4401000000000002e+00   1.1559999999999999e-01   3.4639999999999999e-01   1.1940000000000001e-01
   2.5635000000000002e+01  -9.6134200000000007e+01   3.8834320000000002e+02   5.0085900000000002e+01   4.4876700000000000e+01   7.1348000000000003e+00   3.5510000000000003e-01  -4.6689999999999998e-01   5.7460000000000004e+00   2.5050000000000000e-01   4.1370000000000001e-01   6.6400000000000001e-02
   2.3078099999999999e+01  -9.0902100000000004e+01   3.5411550000000000e+02   4.5694099999999999e+01   4.0870500000000000e+01   7.1040999999999999e+00   6.8799999999999994e-01  -6.4480000000000004e-01   4.8754000000000000e+00   2.2159999999999999e-01   4.2340000000000000e-01   1.0620000000000000e-01
   2.0455100000000002e+01  -8.4812700000000007e+01   3.1765740000000000e+02   4.1073099999999997e+01   3.6588400000000000e+01   6.8803999999999998e+00   4.4390000000000002e-01  -9.5609999999999995e-01   4.7882999999999996e+00   1.9270000000000001e-01   4.2340000000000000e-01   1.1500000000000000e-01
   1.7633700000000001e+01  -7.7206400000000002e+01   2.7751049999999998e+02   3.5965200000000003e+01   3.1830500000000001e+01   6.5296000000000003e+00   1.9980000000000001e-01  -3.7800000000000000e-01   4.0048000000000004e+00   1.3489999999999999e-01   3.7530000000000002e-01   1.0620000000000000e-01
   1.4459600000000000e+01  -6.7929299999999998e+01   2.3444710000000001e+02   3.0437300000000000e+01   2.6787099999999999e+01   5.8280000000000003e+00   4.8830000000000001e-01  -7.1150000000000002e-01   3.8306000000000000e+00   2.0230000000000001e-01   3.6559999999999998e-01   1.0170000000000000e-01
   1.0029199999999999e+01  -5.5838299999999997e+01   1.8983949999999999e+02   2.5052499999999998e+01   2.1486799999999999e+01   5.0210999999999997e+00   4.6610000000000001e-01  -7.7820000000000000e-01   4.1788999999999996e+00   2.2159999999999999e-01   4.7149999999999997e-01   1.1940000000000001e-01
   5.7088999999999999e+00  -4.1241199999999999e+01   1.4703340000000000e+02   1.9782299999999999e+01   1.6605100000000000e+01   3.8590000000000000e+00   5.1049999999999995e-01  -6.8930000000000002e-01   5.3106999999999998e+00   2.8899999999999998e-01   3.5599999999999998e-01   1.1060000000000000e-01
   2.2042000000000002e+00  -2.7391600000000000e+01   1.0765870000000000e+02   1.5037200000000000e+01   1.1894800000000000e+01   2.5916999999999999e+00   6.4370000000000005e-01  -7.3380000000000001e-01   3.5695000000000001e+00   2.6970000000000000e-01   4.5219999999999999e-01   1.0620000000000000e-01
  -1.5429999999999999e-01  -1.3849700000000000e+01   7.7205399999999997e+01   1.1227800000000000e+01   8.4596000000000000e+00   1.2146999999999999e+00   3.9950000000000002e-01  -4.2249999999999999e-01   4.4401000000000002e+00   2.2159999999999999e-01   4.6189999999999998e-01   7.5200000000000003e-02
   0.0000000000000000e+00  -8.9693000000000005e+00   5.4301099999999998e+01   7.9435000000000002e+00   5.6619000000000002e+00   4.9990000000000001e-01   5.1049999999999995e-01  -9.7840000000000005e-01   4.7882999999999996e+00   2.6970000000000000e-01   4.0410000000000001e-01   1.1060000000000000e-01
  -1.9839999999999999e-01  -3.6273000000000000e+00   3.7058599999999998e+01   5.3560999999999996e+00   3.6160000000000001e+00   8.3299999999999999e-02   6.2150000000000005e-01  -4.8920000000000002e-01   4.8754000000000000e+00   1.9270000000000001e-01   3.9450000000000002e-01   6.6400000000000001e-02
  -6.8330000000000002e-01  -1.7366999999999999e+00   2.3933700000000002e+01   3.2843000000000000e+00   2.1696000000000000e+00  -1.3159999999999999e-01   3.9950000000000002e-01  -6.4480000000000004e-01   5.0495000000000001e+00   1.6380000000000000e-01   3.9450000000000002e-01   8.8499999999999995e-02
  -1.1241000000000001e+00   1.9789999999999999e-01   1.6041599999999999e+01   2.3199999999999998e+00   1.2465999999999999e+00  -2.5430000000000003e-01   3.7730000000000002e-01  -4.8920000000000002e-01   5.4847999999999999e+00   2.0230000000000001e-01   3.7530000000000002e-01   1.3270000000000001e-01
  -9.6989999999999998e-01   8.1340000000000001e-01   1.1494999999999999e+01   1.4702999999999999e+00   6.7559999999999998e-01  -4.2540000000000000e-01   6.2150000000000005e-01  -5.3369999999999995e-01   4.8754000000000000e+00   2.6010000000000000e-01   3.7530000000000002e-01   1.3710000000000000e-01
  -5.9509999999999996e-01   1.3190000000000000e+00   8.5784000000000002e+00   9.3569999999999998e-01   4.0920000000000001e-01  -5.3059999999999996e-01   5.5489999999999995e-01  -4.0020000000000000e-01   4.4401000000000002e+00   2.3119999999999999e-01   3.6559999999999998e-01   1.3270000000000001e-01
   4.4100000000000000e-02   1.3850000000000000e+00   6.0906000000000002e+00   5.1559999999999995e-01  -1.9000000000000000e-02  -5.6569999999999998e-01   5.5489999999999995e-01  -5.1139999999999997e-01   5.0495000000000001e+00   1.9270000000000001e-01   4.2340000000000000e-01   1.1060000000000000e-01
  -1.1020000000000001e-01   9.8929999999999996e-01   5.2328000000000001e+00   2.6729999999999998e-01  -2.1890000000000001e-01  -5.2620000000000000e-01   4.2170000000000002e-01  -8.4499999999999997e-01   3.9177000000000000e+00   1.3489999999999999e-01   3.4639999999999999e-01   1.2830000000000000e-01
   3.7469999999999998e-01   7.9139999999999999e-01   5.6616999999999997e+00   1.7190000000000000e-01  -3.8059999999999999e-01  -5.6130000000000002e-01   7.1020000000000005e-01  -7.5600000000000001e-01   5.4847999999999999e+00   2.5050000000000000e-01   4.8110000000000003e-01   2.0349999999999999e-01
   4.1880000000000001e-01   6.3749999999999996e-01   5.9191000000000003e+00   2.0999999999999999e-01  -3.9970000000000000e-01  -5.5689999999999995e-01   5.7709999999999995e-01  -5.5589999999999995e-01   6.0941999999999998e+00   3.3710000000000001e-01   4.4259999999999999e-01   1.9460000000000000e-01
   5.7310000000000005e-01   3.2979999999999998e-01   5.6616999999999997e+00   9.5500000000000002e-02  -4.0920000000000001e-01  -4.9990000000000001e-01   6.6579999999999995e-01  -8.2269999999999999e-01   5.6589000000000000e+00   3.7569999999999998e-01   4.0410000000000001e-01   2.1229999999999999e-01
   3.5270000000000001e-01   2.1980000000000000e-01   5.5758999999999999e+00   1.5279999999999999e-01  -3.1400000000000000e-01  -4.2980000000000002e-01   3.7730000000000002e-01  -8.6719999999999997e-01   5.9200999999999997e+00   3.9489999999999997e-01   4.3300000000000000e-01   1.8140000000000001e-01
   1.5429999999999999e-01  -1.5390000000000001e-01   5.1470000000000002e+00   3.8199999999999998e-02  -4.1870000000000002e-01  -3.8150000000000001e-01   0.0000000000000000e+00  -9.7840000000000005e-01   4.8754000000000000e+00   3.0819999999999997e-01   4.6189999999999998e-01   1.3710000000000000e-01
   1.9839999999999999e-01  -2.4179999999999999e-01   4.5465000000000000e+00   9.5500000000000002e-02  -2.7600000000000002e-01  -2.6750000000000002e-01   2.2200000000000001e-02  -6.0040000000000004e-01   5.7460000000000004e+00   4.3350000000000000e-01   5.0029999999999997e-01   2.6100000000000001e-01
  -2.1999999999999999e-02  -4.3999999999999997e-02   4.2892000000000001e+00   6.6799999999999998e-02  -2.1890000000000001e-01  -3.0259999999999998e-01   4.4400000000000002e-02  -5.5589999999999995e-01   5.0495000000000001e+00   3.6599999999999999e-01   4.6189999999999998e-01   2.5209999999999999e-01
   8.8200000000000001e-02  -1.0990000000000000e-01   4.7180999999999997e+00   9.5500000000000002e-02  -1.8079999999999999e-01  -3.6399999999999999e-01   2.2200000000000001e-02  -7.3380000000000001e-01   5.3106999999999998e+00   3.3710000000000001e-01   3.8490000000000002e-01   2.1679999999999999e-01
   1.1020000000000001e-01  -1.0990000000000000e-01   5.4043999999999999e+00   3.8199999999999998e-02  -2.1890000000000001e-01  -3.3770000000000000e-01   2.2200000000000001e-02  -5.3369999999999995e-01   6.0941999999999998e+00   3.0819999999999997e-01   4.6189999999999998e-01   1.9460000000000000e-01
   4.4100000000000000e-02  -1.3189999999999999e-01   4.9755000000000003e+00   1.0500000000000000e-01  -3.0449999999999999e-01  -3.4200000000000003e-01   2.8849999999999998e-01  -2.6679999999999998e-01   5.3977000000000004e+00   3.5639999999999999e-01   5.0029999999999997e-01   2.5209999999999999e-01
   0.0000000000000000e+00  -2.1980000000000000e-01   4.4607999999999999e+00   8.5900000000000004e-02  -3.2350000000000001e-01  -3.2010000000000000e-01   1.9980000000000001e-01  -3.3350000000000002e-01   5.4847999999999999e+00   3.9489999999999997e-01   3.8490000000000002e-01   1.9460000000000000e-01
  -4.4100000000000000e-02  -2.4179999999999999e-01   5.7474999999999996e+00   0.0000000000000000e+00  -3.3310000000000001e-01  -2.9380000000000001e-01   3.1069999999999998e-01  -3.7800000000000000e-01   5.3977000000000004e+00   2.9859999999999998e-01   4.9070000000000003e-01   2.3000000000000001e-01
  -1.1020000000000001e-01  -2.4179999999999999e-01   4.7180999999999997e+00   8.5900000000000004e-02  -2.9499999999999998e-01  -2.7629999999999999e-01   5.5489999999999995e-01  -2.8910000000000002e-01   5.4847999999999999e+00   3.0819999999999997e-01   5.6769999999999998e-01   1.9910000000000000e-01
  -6.6100000000000006e-02  -1.9789999999999999e-01   5.1470000000000002e+00   1.6230000000000000e-01  -2.0930000000000001e-01  -2.9380000000000001e-01   5.7709999999999995e-01  -3.1130000000000002e-01   5.3106999999999998e+00   3.4680000000000000e-01   4.8110000000000003e-01   2.1229999999999999e-01
  -2.4249999999999999e-01  -2.1980000000000000e-01   4.6322999999999999e+00   8.5900000000000004e-02  -3.4260000000000002e-01  -3.4639999999999999e-01   7.5460000000000005e-01  -1.7790000000000000e-01   5.5719000000000003e+00   4.1420000000000001e-01   3.9450000000000002e-01   2.3000000000000001e-01
  -1.3230000000000000e-01  -1.7590000000000000e-01   4.7180999999999997e+00   1.2410000000000000e-01  -3.0449999999999999e-01  -2.7629999999999999e-01   6.8799999999999994e-01  -8.8900000000000007e-02   4.8754000000000000e+00   2.7939999999999998e-01   4.1370000000000001e-01   2.2120000000000001e-01
  -1.5429999999999999e-01  -2.1980000000000000e-01   5.0612000000000004e+00   1.0500000000000000e-01  -2.0930000000000001e-01  -2.8939999999999999e-01   8.8780000000000003e-01  -3.5580000000000001e-01   5.3106999999999998e+00   3.6599999999999999e-01   3.9450000000000002e-01   2.3440000000000000e-01
  -2.6450000000000001e-01  -3.0780000000000002e-01   4.8897000000000004e+00   8.5900000000000004e-02  -1.9030000000000000e-01  -2.9820000000000002e-01   5.5489999999999995e-01  -2.4460000000000001e-01   5.5719000000000003e+00   3.3710000000000001e-01   4.0410000000000001e-01   2.3440000000000000e-01
   0.0000000000000000e+00  -3.2979999999999998e-01   4.8897000000000004e+00   1.0500000000000000e-01  -3.8059999999999999e-01  -2.8070000000000001e-01   5.3269999999999995e-01  -3.1130000000000002e-01   4.9623999999999997e+00   3.9489999999999997e-01   4.5219999999999999e-01   2.2120000000000001e-01
  -2.1999999999999999e-02  -1.9789999999999999e-01   4.8038999999999996e+00   1.1459999999999999e-01  -2.4740000000000001e-01  -2.7629999999999999e-01   5.3269999999999995e-01  -1.1119999999999999e-01   6.2683000000000000e+00   3.9489999999999997e-01   4.5219999999999999e-01   2.5209999999999999e-01
  -1.5429999999999999e-01  -2.1980000000000000e-01   5.6616999999999997e+00   1.1459999999999999e-01  -2.8549999999999998e-01  -2.8939999999999999e-01   6.4370000000000005e-01  -3.5580000000000001e-01   6.0072000000000001e+00   3.7569999999999998e-01   4.7149999999999997e-01   2.0349999999999999e-01
  -2.1999999999999999e-02  -1.0990000000000000e-01   4.6322999999999999e+00  -1.9099999999999999e-02  -3.3310000000000001e-01  -2.7189999999999998e-01   4.2170000000000002e-01  -2.0010000000000000e-01   6.1813000000000002e+00   3.2750000000000001e-01   4.4259999999999999e-01   2.4329999999999999e-01
  -2.1999999999999999e-02  -1.5390000000000001e-01   4.8038999999999996e+00  -1.9099999999999999e-02  -2.6640000000000003e-01  -2.5000000000000000e-01   4.4390000000000002e-01  -2.8910000000000002e-01   5.8330000000000002e+00   3.2750000000000001e-01   3.1750000000000000e-01   2.3000000000000001e-01
   1.1020000000000001e-01  -2.1999999999999999e-02   5.1470000000000002e+00   2.2910000000000000e-01  -2.9499999999999998e-01  -3.2890000000000003e-01   5.5489999999999995e-01   8.8900000000000007e-02   4.9623999999999997e+00   3.4680000000000000e-01   4.8110000000000003e-01   2.4329999999999999e-01
   1.7630000000000001e-01  -2.4179999999999999e-01   4.5465000000000000e+00   4.7699999999999999e-02  -2.6640000000000003e-01  -2.3680000000000001e-01   3.7730000000000002e-01  -1.3339999999999999e-01   5.0495000000000001e+00   4.8159999999999997e-01   4.3300000000000000e-01   2.1679999999999999e-01
   6.6100000000000006e-02  -3.9570000000000000e-01   4.3750000000000000e+00  -6.6799999999999998e-02  -2.6640000000000003e-01  -3.2010000000000000e-01   3.3289999999999997e-01  -2.0010000000000000e-01   6.2683000000000000e+00   3.6599999999999999e-01   4.2340000000000000e-01   2.5659999999999999e-01
   1.9839999999999999e-01  -1.7590000000000000e-01   4.2892000000000001e+00   0.0000000000000000e+00  -2.9499999999999998e-01  -2.7629999999999999e-01   6.8799999999999994e-01  -3.1130000000000002e-01   5.6589000000000000e+00   2.4079999999999999e-01   3.4639999999999999e-01   2.2559999999999999e-01
  -2.1999999999999999e-02  -1.9789999999999999e-01   5.1470000000000002e+00   9.4999999999999998e-03  -2.8549999999999998e-01  -2.4560000000000001e-01   5.9930000000000005e-01   2.2200000000000001e-02   5.5719000000000003e+00   3.2750000000000001e-01   3.8490000000000002e-01   2.6100000000000001e-01
   1.7630000000000001e-01  -2.1999999999999999e-02   4.8897000000000004e+00   6.6799999999999998e-02  -3.1400000000000000e-01  -2.8499999999999998e-01   4.4390000000000002e-01   6.6699999999999995e-02   5.9200999999999997e+00   3.3710000000000001e-01   4.0410000000000001e-01   2.2559999999999999e-01
  -1.1020000000000001e-01  -6.6000000000000003e-02   4.5465000000000000e+00   3.8199999999999998e-02  -2.6640000000000003e-01  -2.2800000000000001e-01   3.9950000000000002e-01  -2.2239999999999999e-01   5.5719000000000003e+00   3.6599999999999999e-01   4.2340000000000000e-01   2.5659999999999999e-01
   8.8200000000000001e-02  -1.5390000000000001e-01   3.9460999999999999e+00  -1.9099999999999999e-02  -2.6640000000000003e-01  -2.6310000000000000e-01   2.8849999999999998e-01  -2.0010000000000000e-01   4.6142000000000003e+00   2.9859999999999998e-01   4.7149999999999997e-01   2.4770000000000000e-01
   2.6450000000000001e-01  -1.7590000000000000e-01   5.0612000000000004e+00  -9.4999999999999998e-03  -2.8549999999999998e-01  -2.7189999999999998e-01   1.9980000000000001e-01  -3.1130000000000002e-01   5.3106999999999998e+00   3.5639999999999999e-01   3.9450000000000002e-01   2.3440000000000000e-01
   6.6100000000000006e-02  -1.0990000000000000e-01   4.0317999999999996e+00   7.6399999999999996e-02  -2.1890000000000001e-01  -2.6310000000000000e-01   3.3289999999999997e-01  -2.0010000000000000e-01   5.8330000000000002e+00   3.4680000000000000e-01   3.8490000000000002e-01   2.3890000000000000e-01
  -6.6100000000000006e-02  -4.3999999999999997e-02   5.1470000000000002e+00   0.0000000000000000e+00  -1.8079999999999999e-01  -2.9820000000000002e-01   3.5510000000000003e-01  -4.4499999999999998e-02   5.5719000000000003e+00   4.0460000000000002e-01   4.8110000000000003e-01   2.5209999999999999e-01
   0.0000000000000000e+00  -1.7590000000000000e-01   4.6322999999999999e+00   4.7699999999999999e-02  -3.1400000000000000e-01  -2.8070000000000001e-01   4.4390000000000002e-01  -1.3339999999999999e-01   6.0072000000000001e+00   3.8529999999999998e-01   3.1750000000000000e-01   2.6540000000000002e-01
   2.1999999999999999e-02  -3.2979999999999998e-01   4.8897000000000004e+00  -2.8600000000000000e-02  -2.9499999999999998e-01  -2.1929999999999999e-01   4.4390000000000002e-01  -3.5580000000000001e-01   6.0072000000000001e+00   3.1790000000000002e-01   3.2710000000000000e-01   2.3440000000000000e-01
   2.4249999999999999e-01  -2.6379999999999998e-01   4.2034000000000002e+00  -3.8199999999999998e-02  -3.2350000000000001e-01  -2.5869999999999999e-01   3.7730000000000002e-01  -2.0010000000000000e-01   5.1365999999999996e+00   3.7569999999999998e-01   3.9450000000000002e-01   2.9640000000000000e-01
   1.5429999999999999e-01  -5.2759999999999996e-01   4.9755000000000003e+00  -3.8199999999999998e-02  -1.9030000000000000e-01  -2.0610000000000001e-01   2.4410000000000001e-01  -4.4499999999999998e-02   6.1813000000000002e+00   3.8529999999999998e-01   4.0410000000000001e-01   2.3890000000000000e-01
   1.1020000000000001e-01  -9.0129999999999999e-01   4.7180999999999997e+00   3.8199999999999998e-02  -2.6640000000000003e-01  -1.6230000000000000e-01   3.1069999999999998e-01   2.2239999999999999e-01   5.0495000000000001e+00   3.9489999999999997e-01   3.5599999999999998e-01   2.6100000000000001e-01
   3.5270000000000001e-01  -1.2091000000000001e+00   4.0317999999999996e+00  -4.7699999999999999e-02  -3.7109999999999999e-01  -5.7000000000000002e-02   1.7760000000000001e-01   1.5559999999999999e-01   6.1813000000000002e+00   3.4680000000000000e-01   3.2710000000000000e-01   2.6979999999999998e-01
   2.4249999999999999e-01  -1.9346000000000001e+00   3.9460999999999999e+00   4.7699999999999999e-02  -3.9970000000000000e-01   7.4499999999999997e-02   5.5489999999999995e-01  -6.6699999999999995e-02   5.9200999999999997e+00   3.7569999999999998e-01   4.1370000000000001e-01   2.6540000000000002e-01
   2.8649999999999998e-01  -2.4401999999999999e+00   3.9460999999999999e+00  -1.0500000000000000e-01  -3.9970000000000000e-01   1.7100000000000001e-01   3.9950000000000002e-01  -1.5559999999999999e-01   5.0495000000000001e+00   3.0819999999999997e-01   4.0410000000000001e-01   2.0349999999999999e-01
   4.1880000000000001e-01  -3.2315999999999998e+00   4.8038999999999996e+00  -1.2410000000000000e-01  -3.3310000000000001e-01   2.9380000000000001e-01   0.0000000000000000e+00  -2.2200000000000001e-02   5.8330000000000002e+00   4.2380000000000001e-01   3.7530000000000002e-01   1.9910000000000000e-01
   4.6289999999999998e-01  -4.1989000000000001e+00   4.7180999999999997e+00  -1.1459999999999999e-01  -3.1400000000000000e-01   4.6039999999999998e-01   3.3289999999999997e-01   6.6699999999999995e-02   5.7460000000000004e+00   3.5639999999999999e-01   4.3300000000000000e-01   2.5209999999999999e-01
   2.4249999999999999e-01  -5.1222000000000003e+00   4.2034000000000002e+00  -2.0999999999999999e-01  -4.0920000000000001e-01   6.4900000000000002e-01   8.8800000000000004e-02  -1.1119999999999999e-01   5.7460000000000004e+00   3.6599999999999999e-01   3.9450000000000002e-01   2.9640000000000000e-01
   6.3919999999999999e-01  -5.8037000000000001e+00   4.4607999999999999e+00  -2.8639999999999999e-01  -3.6159999999999998e-01   8.2879999999999998e-01   2.2189999999999999e-01  -2.2239999999999999e-01   5.9200999999999997e+00   3.3710000000000001e-01   4.7149999999999997e-01   2.9189999999999999e-01
   3.9679999999999999e-01  -6.3093000000000004e+00   3.6886999999999999e+00  -3.0549999999999999e-01  -3.9970000000000000e-01   9.7789999999999999e-01   2.8849999999999998e-01  -1.1119999999999999e-01   6.6166000000000000e+00   4.6239999999999998e-01   4.4259999999999999e-01   2.6100000000000001e-01
   5.7310000000000005e-01  -6.6390000000000002e+00   3.7745000000000002e+00  -3.5330000000000000e-01  -3.8059999999999999e-01   1.0700000000000001e+00   2.2189999999999999e-01  -1.1119999999999999e-01   5.7460000000000004e+00   4.0460000000000002e-01   3.1750000000000000e-01   2.6540000000000002e-01
   6.3919999999999999e-01  -6.9028000000000000e+00   4.3750000000000000e+00  -2.9599999999999999e-01  -4.6629999999999999e-01   1.1489000000000000e+00   0.0000000000000000e+00  -2.2239999999999999e-01   5.4847999999999999e+00   3.8529999999999998e-01   4.1370000000000001e-01   2.9640000000000000e-01
   6.6130000000000000e-01  -7.1006999999999998e+00   4.1176000000000004e+00  -3.4370000000000001e-01  -4.8530000000000001e-01   1.1357999999999999e+00   2.4410000000000001e-01   8.8900000000000007e-02   5.1365999999999996e+00   3.9489999999999997e-01   4.0410000000000001e-01   2.2559999999999999e-01
   8.3760000000000001e-01  -7.1886000000000001e+00   3.7745000000000002e+00  -3.0549999999999999e-01  -4.8530000000000001e-01   1.1972000000000000e+00  -2.2200000000000001e-02  -8.8900000000000007e-02   5.5719000000000003e+00   3.9489999999999997e-01   3.5599999999999998e-01   2.4770000000000000e-01
   6.6130000000000000e-01  -7.2106000000000003e+00   3.4314000000000000e+00  -3.0549999999999999e-01  -3.9970000000000000e-01   1.1972000000000000e+00   2.6629999999999998e-01  -6.6699999999999995e-02   5.3977000000000004e+00   3.3710000000000001e-01   3.6559999999999998e-01   2.6540000000000002e-01
   6.1719999999999997e-01  -7.6722999999999999e+00   3.7745000000000002e+00  -3.1509999999999999e-01  -4.0920000000000001e-01   1.2235000000000000e+00   3.5510000000000003e-01  -2.4460000000000001e-01   6.0941999999999998e+00   3.8529999999999998e-01   4.1370000000000001e-01   2.3890000000000000e-01
   8.3760000000000001e-01  -7.5404000000000000e+00   4.2034000000000002e+00  -3.5330000000000000e-01  -4.0920000000000001e-01   1.1752000000000000e+00   1.5540000000000001e-01  -4.4499999999999998e-02   6.0072000000000001e+00   4.0460000000000002e-01   3.1750000000000000e-01   2.5209999999999999e-01
   5.0700000000000001e-01  -7.3644999999999996e+00   4.2892000000000001e+00  -3.5330000000000000e-01  -4.7580000000000000e-01   1.1796000000000000e+00   1.3320000000000001e-01  -6.6699999999999995e-02   5.5719000000000003e+00   4.2380000000000001e-01   4.3300000000000000e-01   2.4329999999999999e-01
   7.0530000000000004e-01  -7.3205000000000000e+00   3.7745000000000002e+00  -2.9599999999999999e-01  -5.4239999999999999e-01   1.1709000000000001e+00   2.8849999999999998e-01  -6.6699999999999995e-02   5.8330000000000002e+00   3.7569999999999998e-01   3.7530000000000002e-01   2.4770000000000000e-01
   5.9509999999999996e-01  -7.2766000000000002e+00   3.5171000000000001e+00  -3.2460000000000000e-01  -4.9480000000000002e-01   1.2059000000000000e+00   1.9980000000000001e-01  -8.8900000000000007e-02   6.0072000000000001e+00   4.3350000000000000e-01   3.2710000000000000e-01   2.8310000000000002e-01
   6.8330000000000002e-01  -7.3644999999999996e+00   4.2892000000000001e+00  -2.4820000000000000e-01  -4.1870000000000002e-01   1.1883999999999999e+00   8.8800000000000004e-02  -6.6699999999999995e-02   5.5719000000000003e+00   3.1790000000000002e-01   3.1750000000000000e-01   2.4329999999999999e-01
   6.8330000000000002e-01  -7.4523999999999999e+00   3.7745000000000002e+00  -3.2460000000000000e-01  -3.9010000000000000e-01   1.2191000000000001e+00   1.3320000000000001e-01  -8.8900000000000007e-02   5.8330000000000002e+00   4.2380000000000001e-01   3.8490000000000002e-01   2.5659999999999999e-01
   5.7310000000000005e-01  -7.5842999999999998e+00   3.4314000000000000e+00  -4.0100000000000002e-01  -4.2820000000000003e-01   1.2365999999999999e+00   1.3320000000000001e-01  -8.8900000000000007e-02   6.5294999999999996e+00   4.0460000000000002e-01   3.7530000000000002e-01   2.3890000000000000e-01
   5.5110000000000003e-01  -7.4964000000000004e+00   3.8603000000000001e+00  -3.2460000000000000e-01  -3.7109999999999999e-01   1.2102999999999999e+00   2.2189999999999999e-01   0.0000000000000000e+00   5.3977000000000004e+00   3.9489999999999997e-01   3.1750000000000000e-01   2.5659999999999999e-01
   6.8330000000000002e-01  -7.4085000000000001e+00   4.0317999999999996e+00  -4.2009999999999997e-01  -4.5679999999999998e-01   1.2365999999999999e+00   2.2200000000000001e-02  -2.4460000000000001e-01   5.6589000000000000e+00   3.6599999999999999e-01   3.0790000000000001e-01   2.4329999999999999e-01
   6.1719999999999997e-01  -7.2545999999999999e+00   3.0024000000000002e+00  -4.2959999999999998e-01  -4.7580000000000000e-01   1.1796000000000000e+00  -8.8800000000000004e-02  -2.4460000000000001e-01   5.4847999999999999e+00   3.0819999999999997e-01   3.1750000000000000e-01   2.4329999999999999e-01
   4.6289999999999998e-01  -7.0128000000000004e+00   3.6886999999999999e+00  -3.0549999999999999e-01  -4.4719999999999999e-01   1.0963000000000001e+00   3.1069999999999998e-01  -2.2239999999999999e-01   4.9623999999999997e+00   4.1420000000000001e-01   3.7530000000000002e-01   2.0790000000000000e-01
   5.2900000000000003e-01  -6.2432999999999996e+00   3.7745000000000002e+00  -2.9599999999999999e-01  -3.6159999999999998e-01   9.3410000000000004e-01   2.2200000000000001e-02  -4.4499999999999998e-02   6.2683000000000000e+00   4.5269999999999999e-01   3.7530000000000002e-01   2.8749999999999998e-01
  -4.4100000000000000e-02  -3.6932000000000000e+00   4.3750000000000000e+00  -7.6399999999999996e-02  -2.7600000000000002e-01   5.5249999999999999e-01   1.3320000000000001e-01  -2.2239999999999999e-01   5.0495000000000001e+00   3.5639999999999999e-01   4.5219999999999999e-01   2.3890000000000000e-01
   3.3060000000000000e-01  -1.7806999999999999e+00   4.4607999999999999e+00  -3.8199999999999998e-02  -2.4740000000000001e-01   1.3589999999999999e-01   2.2189999999999999e-01  -6.6699999999999995e-02   5.4847999999999999e+00   3.5639999999999999e-01   3.7530000000000002e-01   2.3000000000000001e-01
   4.1880000000000001e-01  -5.2759999999999996e-01   4.2034000000000002e+00   3.8199999999999998e-02  -3.0449999999999999e-01  -1.2280000000000001e-01   6.6600000000000006e-02   4.4499999999999998e-02   4.7882999999999996e+00   2.6010000000000000e-01   4.0410000000000001e-01   2.3890000000000000e-01
   2.2040000000000001e-01  -5.4959999999999998e-01   3.8603000000000001e+00   9.4999999999999998e-03  -2.9499999999999998e-01  -1.6230000000000000e-01   8.8800000000000004e-02  -2.0010000000000000e-01   6.2683000000000000e+00   3.5639999999999999e-01   4.1370000000000001e-01   2.4770000000000000e-01
   3.3060000000000000e-01  -6.8149999999999999e-01   4.8897000000000004e+00  -5.7299999999999997e-02  -3.2350000000000001e-01  -1.9289999999999999e-01   1.5540000000000001e-01  -2.2239999999999999e-01   6.0072000000000001e+00   4.0460000000000002e-01   4.0410000000000001e-01   2.6100000000000001e-01
   2.8649999999999998e-01  -5.4959999999999998e-01   3.6886999999999999e+00  -5.7299999999999997e-02  -4.0920000000000001e-01  -1.6660000000000000e-01  -8.8800000000000004e-02  -2.2200000000000001e-02   5.5719000000000003e+00   4.7199999999999998e-01   4.7149999999999997e-01   2.3890000000000000e-01
   4.1880000000000001e-01  -7.2550000000000003e-01   4.3750000000000000e+00  -1.2410000000000000e-01  -3.6159999999999998e-01  -1.7100000000000001e-01   6.6600000000000006e-02  -4.4499999999999998e-02   6.0941999999999998e+00   3.6599999999999999e-01   3.0790000000000001e-01   2.6979999999999998e-01
   3.0859999999999999e-01  -6.3749999999999996e-01   4.3750000000000000e+00  -6.6799999999999998e-02  -2.4740000000000001e-01  -1.3589999999999999e-01   4.4400000000000002e-02  -6.6699999999999995e-02   5.8330000000000002e+00   3.9489999999999997e-01   4.3300000000000000e-01   2.4329999999999999e-01
   4.6289999999999998e-01  -7.9139999999999999e-01   3.9460999999999999e+00  -5.7299999999999997e-02  -2.4740000000000001e-01  -1.4470000000000000e-01   1.1100000000000000e-01  -2.6679999999999998e-01   5.3106999999999998e+00   4.2380000000000001e-01   3.7530000000000002e-01   2.4770000000000000e-01
   3.9679999999999999e-01  -7.4739999999999995e-01   4.3750000000000000e+00  -1.2410000000000000e-01  -3.7109999999999999e-01  -1.0960000000000000e-01   8.8800000000000004e-02  -6.6699999999999995e-02   5.9200999999999997e+00   4.2380000000000001e-01   4.2340000000000000e-01   2.4770000000000000e-01
   2.8649999999999998e-01  -9.0129999999999999e-01   4.2034000000000002e+00  -8.5900000000000004e-02  -3.8059999999999999e-01  -1.2280000000000001e-01   2.2200000000000001e-02   6.6699999999999995e-02   5.6589000000000000e+00   3.6599999999999999e-01   4.3300000000000000e-01   2.5209999999999999e-01
   6.6100000000000006e-02  -9.6730000000000005e-01   3.8603000000000001e+00  -7.6399999999999996e-02  -3.7109999999999999e-01  -1.4030000000000001e-01  -8.8800000000000004e-02  -1.1119999999999999e-01   5.8330000000000002e+00   2.8899999999999998e-01   3.1750000000000000e-01   3.0959999999999999e-01
   4.1880000000000001e-01  -8.3540000000000003e-01   4.3750000000000000e+00  -1.2410000000000000e-01  -3.0449999999999999e-01  -7.0199999999999999e-02   6.6600000000000006e-02   0.0000000000000000e+00   5.9200999999999997e+00   4.4309999999999999e-01   3.0790000000000001e-01   2.6979999999999998e-01
   3.5270000000000001e-01  -9.6730000000000005e-01   3.6886999999999999e+00   3.8199999999999998e-02  -3.3310000000000001e-01  -8.3299999999999999e-02   8.8800000000000004e-02  -4.4499999999999998e-02   5.0495000000000001e+00   3.8529999999999998e-01   4.0410000000000001e-01   2.2559999999999999e-01
   1.9839999999999999e-01  -1.0551999999999999e+00   4.0317999999999996e+00  -1.4319999999999999e-01  -3.1400000000000000e-01  -1.0960000000000000e-01  -8.8800000000000004e-02  -6.6699999999999995e-02   5.9200999999999997e+00   3.4680000000000000e-01   3.5599999999999998e-01   2.4329999999999999e-01
   2.2040000000000001e-01  -8.1340000000000001e-01   4.9755000000000003e+00  -4.7699999999999999e-02  -2.8549999999999998e-01  -5.7000000000000002e-02  -8.8800000000000004e-02   4.4499999999999998e-02   6.0072000000000001e+00   3.6599999999999999e-01   3.8490000000000002e-01   2.5209999999999999e-01
   2.4249999999999999e-01  -1.0112000000000001e+00   4.2034000000000002e+00  -1.1459999999999999e-01  -3.1400000000000000e-01  -1.1840000000000001e-01   2.4410000000000001e-01  -1.3339999999999999e-01   5.3977000000000004e+00   3.7569999999999998e-01   3.0790000000000001e-01   2.6979999999999998e-01
   3.7469999999999998e-01  -8.3540000000000003e-01   4.4607999999999999e+00  -1.6230000000000000e-01  -3.6159999999999998e-01  -1.1840000000000001e-01   4.4400000000000002e-02   2.2200000000000001e-02   5.8330000000000002e+00   4.1420000000000001e-01   3.1750000000000000e-01   2.2120000000000001e-01
   2.8649999999999998e-01  -8.5740000000000005e-01   3.7745000000000002e+00  -2.8600000000000000e-02  -3.4260000000000002e-01  -1.0520000000000000e-01   8.8800000000000004e-02  -8.8900000000000007e-02   5.9200999999999997e+00   4.1420000000000001e-01   3.9450000000000002e-01   2.6540000000000002e-01
   2.6450000000000001e-01  -8.3540000000000003e-01   4.1176000000000004e+00  -6.6799999999999998e-02  -3.7109999999999999e-01  -8.7700000000000000e-02   1.7760000000000001e-01  -2.2239999999999999e-01   5.9200999999999997e+00   3.5639999999999999e-01   3.9450000000000002e-01   2.8749999999999998e-01
   3.0859999999999999e-01  -9.6730000000000005e-01   4.2034000000000002e+00  -3.8199999999999998e-02  -3.4260000000000002e-01  -9.6500000000000002e-02  -8.8800000000000004e-02  -6.6699999999999995e-02   5.3977000000000004e+00   4.3350000000000000e-01   3.2710000000000000e-01   2.2120000000000001e-01
   3.7469999999999998e-01  -9.8929999999999996e-01   4.0317999999999996e+00  -5.7299999999999997e-02  -3.7109999999999999e-01  -7.8899999999999998e-02  -2.2200000000000001e-02  -2.6679999999999998e-01   5.9200999999999997e+00   4.2380000000000001e-01   2.9830000000000001e-01   2.3890000000000000e-01
   3.0859999999999999e-01  -8.5740000000000005e-01   4.8897000000000004e+00   9.4999999999999998e-03  -3.7109999999999999e-01  -8.3299999999999999e-02   0.0000000000000000e+00  -2.6679999999999998e-01   5.8330000000000002e+00   3.4680000000000000e-01   3.4639999999999999e-01   2.2559999999999999e-01
   4.6289999999999998e-01  -9.8929999999999996e-01   4.1176000000000004e+00  -4.7699999999999999e-02  -4.2820000000000003e-01  -1.0090000000000000e-01  -2.2200000000000001e-02  -8.8900000000000007e-02   5.6589000000000000e+00   3.9489999999999997e-01   3.9450000000000002e-01   2.3440000000000000e-01
   4.1880000000000001e-01  -1.0112000000000001e+00   5.0612000000000004e+00  -9.4999999999999998e-03  -2.9499999999999998e-01  -1.4030000000000001e-01   8.8800000000000004e-02  -8.8900000000000007e-02   6.0072000000000001e+00   3.9489999999999997e-01   3.3679999999999999e-01   2.8749999999999998e-01
   3.0859999999999999e-01  -8.7929999999999997e-01   4.2892000000000001e+00  -2.8600000000000000e-02  -3.7109999999999999e-01  -7.0199999999999999e-02  -2.2200000000000001e-02  -2.2239999999999999e-01   6.1813000000000002e+00   4.3350000000000000e-01   4.3300000000000000e-01   2.5659999999999999e-01
   4.6289999999999998e-01  -8.7929999999999997e-01   4.8897000000000004e+00  -3.8199999999999998e-02  -4.5679999999999998e-01  -3.9500000000000000e-02   2.2200000000000001e-02  -1.1119999999999999e-01   6.2683000000000000e+00   2.8899999999999998e-01   3.3679999999999999e-01   2.7429999999999999e-01
   3.0859999999999999e-01  -9.2330000000000001e-01   4.1176000000000004e+00   9.4999999999999998e-03  -4.0920000000000001e-01  -5.7000000000000002e-02   2.2200000000000001e-02  -2.2239999999999999e-01   6.0941999999999998e+00   3.9489999999999997e-01   3.7530000000000002e-01   2.6100000000000001e-01
   3.7469999999999998e-01  -9.6730000000000005e-01   4.8038999999999996e+00   1.9099999999999999e-02  -3.5210000000000002e-01  -8.3299999999999999e-02  -2.2200000000000001e-02  -6.6699999999999995e-02   5.9200999999999997e+00   3.8529999999999998e-01   3.7530000000000002e-01   2.4770000000000000e-01
   3.9679999999999999e-01  -7.0350000000000001e-01   4.0317999999999996e+00  -8.5900000000000004e-02  -3.4260000000000002e-01  -1.1840000000000001e-01   2.2200000000000001e-02  -6.6699999999999995e-02   5.3106999999999998e+00   2.9859999999999998e-01   3.4639999999999999e-01   2.8310000000000002e-01
   3.9679999999999999e-01  -1.0771999999999999e+00   3.2597999999999998e+00  -1.0500000000000000e-01  -3.5210000000000002e-01  -6.1400000000000003e-02  -1.1100000000000000e-01  -6.6699999999999995e-02   4.7012999999999998e+00   4.7199999999999998e-01   2.9830000000000001e-01   2.7429999999999999e-01
   1.9839999999999999e-01  -9.6730000000000005e-01   4.9755000000000003e+00  -1.7190000000000000e-01  -3.8059999999999999e-01  -6.5799999999999997e-02  -6.6600000000000006e-02   0.0000000000000000e+00   5.1365999999999996e+00   3.8529999999999998e-01   3.3679999999999999e-01   2.5659999999999999e-01
   3.5270000000000001e-01  -1.0112000000000001e+00   5.0612000000000004e+00  -9.4999999999999998e-03  -2.8549999999999998e-01  -9.6500000000000002e-02  -1.3320000000000001e-01   4.4499999999999998e-02   4.8754000000000000e+00   4.7199999999999998e-01   2.8870000000000001e-01   2.6979999999999998e-01
   2.8649999999999998e-01  -1.0551999999999999e+00   3.6886999999999999e+00   0.0000000000000000e+00  -3.1400000000000000e-01  -9.6500000000000002e-02   1.9980000000000001e-01  -2.2200000000000001e-02   5.7460000000000004e+00   4.3350000000000000e-01   2.8870000000000001e-01   2.4770000000000000e-01
   5.0700000000000001e-01  -9.8929999999999996e-01   3.9460999999999999e+00  -1.0500000000000000e-01  -4.2820000000000003e-01  -7.0199999999999999e-02   8.8800000000000004e-02  -6.6699999999999995e-02   5.4847999999999999e+00   4.0460000000000002e-01   3.4639999999999999e-01   2.8749999999999998e-01
   3.3060000000000000e-01  -1.0551999999999999e+00   3.9460999999999999e+00   8.5900000000000004e-02  -3.2350000000000001e-01  -5.2600000000000001e-02   0.0000000000000000e+00   6.6699999999999995e-02   6.4424999999999999e+00   4.0460000000000002e-01   4.9070000000000003e-01   2.7870000000000000e-01
   5.5110000000000003e-01  -9.6730000000000005e-01   4.1176000000000004e+00  -1.3370000000000001e-01  -3.3310000000000001e-01  -7.0199999999999999e-02   4.4400000000000002e-02  -1.7790000000000000e-01   6.1813000000000002e+00   3.9489999999999997e-01   3.3679999999999999e-01   2.4770000000000000e-01
   5.0700000000000001e-01  -7.9139999999999999e-01   3.5171000000000001e+00  -6.6799999999999998e-02  -2.8549999999999998e-01  -3.0700000000000002e-02   0.0000000000000000e+00   8.8900000000000007e-02   5.5719000000000003e+00   3.0819999999999997e-01   4.1370000000000001e-01   2.5209999999999999e-01
   3.3060000000000000e-01  -1.0112000000000001e+00   3.2597999999999998e+00   9.4999999999999998e-03  -3.8059999999999999e-01  -9.6500000000000002e-02  -6.6600000000000006e-02  -2.6679999999999998e-01   5.3106999999999998e+00   3.9489999999999997e-01   3.7530000000000002e-01   2.8310000000000002e-01
   4.8490000000000000e-01  -8.1340000000000001e-01   3.5171000000000001e+00  -1.9099999999999999e-02  -3.4260000000000002e-01  -8.7700000000000000e-02   4.4400000000000002e-02  -2.0010000000000000e-01   5.2236000000000002e+00   4.2380000000000001e-01   3.6559999999999998e-01   2.6979999999999998e-01
   2.4249999999999999e-01  -1.0112000000000001e+00   4.6322999999999999e+00   9.4999999999999998e-03  -3.5210000000000002e-01  -8.7700000000000000e-02  -6.6600000000000006e-02  -1.7790000000000000e-01   5.7460000000000004e+00   3.8529999999999998e-01   3.9450000000000002e-01   2.5209999999999999e-01
   3.7469999999999998e-01  -9.8929999999999996e-01   4.2892000000000001e+00  -9.5500000000000002e-02  -3.3310000000000001e-01  -5.2600000000000001e-02  -1.9980000000000001e-01   0.0000000000000000e+00   5.4847999999999999e+00   3.8529999999999998e-01   2.8870000000000001e-01   2.7429999999999999e-01
   4.1880000000000001e-01  -1.1212000000000000e+00   4.8897000000000004e+00   4.7699999999999999e-02  -3.5210000000000002e-01  -8.3299999999999999e-02   4.4400000000000002e-02  -4.4499999999999998e-02   6.6166000000000000e+00   4.4309999999999999e-01   2.8870000000000001e-01   2.4770000000000000e-01
   4.8490000000000000e-01  -8.5740000000000005e-01   3.7745000000000002e+00  -9.4999999999999998e-03  -4.2820000000000003e-01  -6.1400000000000003e-02  -6.6600000000000006e-02   2.0010000000000000e-01   6.0072000000000001e+00   5.3939999999999999e-01   3.9450000000000002e-01   1.8579999999999999e-01
   3.7469999999999998e-01  -1.1871000000000000e+00   3.6886999999999999e+00  -1.2410000000000000e-01  -3.8059999999999999e-01  -6.5799999999999997e-02  -2.2200000000000001e-02  -6.6699999999999995e-02   6.1813000000000002e+00   3.2750000000000001e-01   3.2710000000000000e-01   2.7870000000000000e-01
   4.8490000000000000e-01  -1.0331999999999999e+00   3.8603000000000001e+00   1.9099999999999999e-02  -3.6159999999999998e-01  -7.0199999999999999e-02   1.1100000000000000e-01   2.2200000000000001e-02   6.0941999999999998e+00   4.1420000000000001e-01   3.5599999999999998e-01   2.6979999999999998e-01
   4.6289999999999998e-01  -9.6730000000000005e-01   3.7745000000000002e+00   0.0000000000000000e+00  -3.7109999999999999e-01  -7.0199999999999999e-02   4.4400000000000002e-02  -6.6699999999999995e-02   5.6589000000000000e+00   4.4309999999999999e-01   3.8490000000000002e-01   2.9189999999999999e-01
   1.3230000000000000e-01  -9.4530000000000003e-01   3.9460999999999999e+00  -1.3370000000000001e-01  -3.9010000000000000e-01  -3.0700000000000002e-02  -6.6600000000000006e-02  -1.3339999999999999e-01   5.9200999999999997e+00   3.8529999999999998e-01   3.5599999999999998e-01   2.6540000000000002e-01
   2.8649999999999998e-01  -1.0112000000000001e+00   4.0317999999999996e+00   5.7299999999999997e-02  -3.4260000000000002e-01  -7.0199999999999999e-02   2.2189999999999999e-01  -1.5559999999999999e-01   6.4424999999999999e+00   4.2380000000000001e-01   3.9450000000000002e-01   2.3440000000000000e-01
   2.8649999999999998e-01  -9.8929999999999996e-01   4.2892000000000001e+00  -9.5500000000000002e-02  -3.9970000000000000e-01  -5.2600000000000001e-02   8.8800000000000004e-02  -1.1119999999999999e-01   5.2236000000000002e+00   3.9489999999999997e-01   2.9830000000000001e-01   2.8310000000000002e-01
   4.1880000000000001e-01  -9.6730000000000005e-01   3.9460999999999999e+00  -6.6799999999999998e-02  -4.0920000000000001e-01  -3.5099999999999999e-02  -1.1100000000000000e-01  -2.2200000000000001e-02   5.5719000000000003e+00   4.1420000000000001e-01   3.1750000000000000e-01   2.8310000000000002e-01
   3.0859999999999999e-01  -1.0992000000000000e+00   4.1176000000000004e+00  -8.5900000000000004e-02  -3.3310000000000001e-01  -2.6300000000000000e-02   4.4400000000000002e-02   6.6699999999999995e-02   4.9623999999999997e+00   3.3710000000000001e-01   2.7900000000000003e-01   2.3000000000000001e-01
   2.2040000000000001e-01  -8.1340000000000001e-01   4.3750000000000000e+00  -4.7699999999999999e-02  -4.4719999999999999e-01  -5.7000000000000002e-02   0.0000000000000000e+00   2.2200000000000001e-02   5.3977000000000004e+00   3.1790000000000002e-01   3.8490000000000002e-01   2.6100000000000001e-01
   4.6289999999999998e-01  -1.0112000000000001e+00   4.1176000000000004e+00   6.6799999999999998e-02  -2.4740000000000001e-01  -8.3299999999999999e-02  -1.5540000000000001e-01   1.5559999999999999e-01   5.7460000000000004e+00   4.1420000000000001e-01   2.9830000000000001e-01   2.3890000000000000e-01
   4.1880000000000001e-01  -9.8929999999999996e-01   3.9460999999999999e+00  -3.8199999999999998e-02  -3.7109999999999999e-01  -7.4499999999999997e-02  -8.8800000000000004e-02   0.0000000000000000e+00   5.1365999999999996e+00   3.7569999999999998e-01   4.1370000000000001e-01   2.3440000000000000e-01
   2.6450000000000001e-01  -1.0551999999999999e+00   4.4607999999999999e+00  -1.8140000000000001e-01  -3.4260000000000002e-01  -6.5799999999999997e-02   0.0000000000000000e+00   1.5559999999999999e-01   5.3977000000000004e+00   4.2380000000000001e-01   3.5599999999999998e-01   2.8310000000000002e-01
   4.4080000000000003e-01  -1.0771999999999999e+00   3.6029000000000000e+00  -1.3370000000000001e-01  -2.8549999999999998e-01  -5.7000000000000002e-02   0.0000000000000000e+00  -1.3339999999999999e-01   5.9200999999999997e+00   4.4309999999999999e-01   3.6559999999999998e-01   2.9189999999999999e-01
   2.6450000000000001e-01  -1.2091000000000001e+00   3.7745000000000002e+00  -1.1459999999999999e-01  -4.0920000000000001e-01  -3.0700000000000002e-02   1.3320000000000001e-01  -6.6699999999999995e-02   5.3106999999999998e+00   3.1790000000000002e-01   3.7530000000000002e-01   2.7429999999999999e-01
   4.6289999999999998e-01  -1.1871000000000000e+00   3.7745000000000002e+00  -7.6399999999999996e-02  -3.2350000000000001e-01  -6.1400000000000003e-02   1.5540000000000001e-01  -8.8900000000000007e-02   5.6589000000000000e+00   3.9489999999999997e-01   3.2710000000000000e-01   2.6100000000000001e-01
   4.1880000000000001e-01  -9.6730000000000005e-01   4.5465000000000000e+00  -8.5900000000000004e-02  -3.3310000000000001e-01  -2.6300000000000000e-02  -2.6629999999999998e-01  -1.1119999999999999e-01   5.6589000000000000e+00   4.2380000000000001e-01   3.4639999999999999e-01   2.6979999999999998e-01
   3.5270000000000001e-01  -8.7929999999999997e-01   4.1176000000000004e+00  -1.9099999999999999e-02  -4.1870000000000002e-01  -2.1899999999999999e-02  -2.2189999999999999e-01  -8.8900000000000007e-02   5.3977000000000004e+00   3.5639999999999999e-01   3.9450000000000002e-01   2.8749999999999998e-01
   4.1880000000000001e-01  -8.3540000000000003e-01   4.4607999999999999e+00  -6.6799999999999998e-02  -4.1870000000000002e-01  -6.5799999999999997e-02  -2.2200000000000001e-02  -2.2239999999999999e-01   5.7460000000000004e+00   3.2750000000000001e-01   3.2710000000000000e-01   2.8749999999999998e-01
   5.7310000000000005e-01  -9.8929999999999996e-01   4.3750000000000000e+00  -5.7299999999999997e-02  -3.3310000000000001e-01  -3.9500000000000000e-02  -4.4400000000000002e-02   8.8900000000000007e-02   5.8330000000000002e+00   3.2750000000000001e-01   3.7530000000000002e-01   2.7429999999999999e-01
   5.0700000000000001e-01  -9.6730000000000005e-01   4.2892000000000001e+00   0.0000000000000000e+00  -3.0449999999999999e-01  -4.3900000000000002e-02   6.6600000000000006e-02   1.5559999999999999e-01   5.4847999999999999e+00   3.9489999999999997e-01   2.9830000000000001e-01   2.4770000000000000e-01
   3.9679999999999999e-01  -1.2969999999999999e+00   4.3750000000000000e+00  -1.2410000000000000e-01  -3.8059999999999999e-01  -7.0199999999999999e-02  -4.4400000000000002e-02   1.1119999999999999e-01   5.8330000000000002e+00   3.8529999999999998e-01   3.7530000000000002e-01   2.8749999999999998e-01
   4.4080000000000003e-01  -1.0771999999999999e+00   4.2034000000000002e+00  -1.1459999999999999e-01  -3.9970000000000000e-01  -8.3299999999999999e-02  -4.4400000000000002e-02   6.6699999999999995e-02   6.0072000000000001e+00   4.2380000000000001e-01   2.8870000000000001e-01   2.5659999999999999e-01
   4.6289999999999998e-01  -1.1212000000000000e+00   3.7745000000000002e+00  -9.5500000000000002e-02  -3.5210000000000002e-01  -5.7000000000000002e-02   8.8800000000000004e-02   8.8900000000000007e-02   5.2236000000000002e+00   4.0460000000000002e-01   3.8490000000000002e-01   2.7429999999999999e-01
   4.1880000000000001e-01  -1.2531000000000001e+00   4.6322999999999999e+00   7.6399999999999996e-02  -3.4260000000000002e-01  -4.8200000000000000e-02   2.2189999999999999e-01  -8.8900000000000007e-02   5.8330000000000002e+00   4.0460000000000002e-01   2.9830000000000001e-01   2.6979999999999998e-01
   4.6289999999999998e-01  -9.6730000000000005e-01   4.9755000000000003e+00  -2.8600000000000000e-02  -2.8549999999999998e-01  -3.9500000000000000e-02   1.1100000000000000e-01  -4.4499999999999998e-02   6.2683000000000000e+00   3.6599999999999999e-01   3.4639999999999999e-01   2.6100000000000001e-01
   4.6289999999999998e-01  -9.2330000000000001e-01   4.2034000000000002e+00  -4.7699999999999999e-02  -3.3310000000000001e-01  -5.2600000000000001e-02   2.2189999999999999e-01  -2.2200000000000001e-02   6.7035999999999998e+00   3.6599999999999999e-01   3.7530000000000002e-01   2.4329999999999999e-01
   6.1719999999999997e-01  -9.4530000000000003e-01   4.2034000000000002e+00   0.0000000000000000e+00  -3.7109999999999999e-01  -6.5799999999999997e-02  -2.2200000000000001e-02  -8.8900000000000007e-02   6.0941999999999998e+00   4.4309999999999999e-01   3.5599999999999998e-01   2.1229999999999999e-01
   5.7310000000000005e-01  -9.0129999999999999e-01   4.5465000000000000e+00  -4.7699999999999999e-02  -3.4260000000000002e-01  -4.8200000000000000e-02   0.0000000000000000e+00  -6.6699999999999995e-02   5.8330000000000002e+00   4.2380000000000001e-01   3.6559999999999998e-01   2.7429999999999999e-01
   3.7469999999999998e-01  -1.0771999999999999e+00   4.2034000000000002e+00  -7.6399999999999996e-02  -2.9499999999999998e-01  -5.2600000000000001e-02  -1.7760000000000001e-01  -1.1119999999999999e-01   5.7460000000000004e+00   3.4680000000000000e-01   3.1750000000000000e-01   2.4770000000000000e-01
   5.0700000000000001e-01  -1.1212000000000000e+00   4.2892000000000001e+00   9.4999999999999998e-03  -2.9499999999999998e-01  -1.1400000000000000e-01   6.6600000000000006e-02  -8.8900000000000007e-02   5.2236000000000002e+00   3.7569999999999998e-01   4.2340000000000000e-01   2.3440000000000000e-01
   4.6289999999999998e-01  -1.0331999999999999e+00   3.5171000000000001e+00  -9.4999999999999998e-03  -3.7109999999999999e-01  -4.4000000000000003e-03  -8.8800000000000004e-02  -1.3339999999999999e-01   5.2236000000000002e+00   4.0460000000000002e-01   4.2340000000000000e-01   2.7429999999999999e-01
   4.1880000000000001e-01  -1.0331999999999999e+00   4.2034000000000002e+00  -5.7299999999999997e-02  -3.5210000000000002e-01  -6.5799999999999997e-02  -4.4400000000000002e-02  -2.6679999999999998e-01   5.8330000000000002e+00   3.8529999999999998e-01   3.0790000000000001e-01   2.4770000000000000e-01
   4.1880000000000001e-01  -1.0112000000000001e+00   4.2034000000000002e+00  -1.2410000000000000e-01  -3.2350000000000001e-01  -5.2600000000000001e-02  -6.6600000000000006e-02  -6.6699999999999995e-02   5.5719000000000003e+00   4.4309999999999999e-01   3.6559999999999998e-01   2.6100000000000001e-01
   4.6289999999999998e-01  -8.7929999999999997e-01   4.4607999999999999e+00   0.0000000000000000e+00  -3.9970000000000000e-01  -3.9500000000000000e-02   0.0000000000000000e+00  -1.3339999999999999e-01   6.0072000000000001e+00   3.5639999999999999e-01   2.9830000000000001e-01   2.8310000000000002e-01
   3.3060000000000000e-01  -1.0771999999999999e+00   4.4607999999999999e+00  -7.6399999999999996e-02  -4.1870000000000002e-01  -4.4000000000000003e-03   0.0000000000000000e+00   2.2200000000000001e-02   5.9200999999999997e+00   5.1049999999999995e-01   3.9450000000000002e-01   2.7429999999999999e-01
   4.6289999999999998e-01  -1.3630000000000000e+00   4.9755000000000003e+00  -1.0500000000000000e-01  -4.0920000000000001e-01  -3.5099999999999999e-02   2.2200000000000001e-02  -4.4499999999999998e-02   5.5719000000000003e+00   3.8529999999999998e-01   2.9830000000000001e-01   2.4329999999999999e-01
   4.1880000000000001e-01  -1.0331999999999999e+00   3.6886999999999999e+00   0.0000000000000000e+00  -3.6159999999999998e-01  -7.0199999999999999e-02  -2.2200000000000001e-02  -6.6699999999999995e-02   6.2683000000000000e+00   3.1790000000000002e-01   4.0410000000000001e-01   2.2559999999999999e-01
   4.6289999999999998e-01  -1.1871000000000000e+00   4.0317999999999996e+00  -1.3370000000000001e-01  -4.1870000000000002e-01  -5.7000000000000002e-02   1.3320000000000001e-01  -8.8900000000000007e-02   6.3554000000000004e+00   3.9489999999999997e-01   3.8490000000000002e-01   2.6100000000000001e-01
   3.0859999999999999e-01  -9.6730000000000005e-01   3.6886999999999999e+00  -3.8199999999999998e-02  -2.3790000000000000e-01  -4.8200000000000000e-02  -4.4400000000000002e-02   1.3339999999999999e-01   4.8754000000000000e+00   3.7569999999999998e-01   4.2340000000000000e-01   3.0080000000000001e-01
   3.7469999999999998e-01  -9.2330000000000001e-01   4.4607999999999999e+00  -1.9099999999999999e-02  -2.8549999999999998e-01  -4.8200000000000000e-02  -1.1100000000000000e-01  -6.6699999999999995e-02   5.2236000000000002e+00   4.9130000000000001e-01   3.1750000000000000e-01   2.6540000000000002e-01
   4.4080000000000003e-01  -1.0992000000000000e+00   3.4314000000000000e+00  -1.0500000000000000e-01  -3.4260000000000002e-01  -6.5799999999999997e-02  -2.2200000000000001e-02  -1.5559999999999999e-01   5.5719000000000003e+00   4.8159999999999997e-01   3.6559999999999998e-01   2.8310000000000002e-01
   5.9509999999999996e-01  -1.1651000000000000e+00   4.3750000000000000e+00  -7.6399999999999996e-02  -3.6159999999999998e-01  -1.0520000000000000e-01   4.4400000000000002e-02   4.4499999999999998e-02   5.3106999999999998e+00   4.1420000000000001e-01   3.9450000000000002e-01   2.6540000000000002e-01
   3.7469999999999998e-01  -1.1212000000000000e+00   4.1176000000000004e+00  -5.7299999999999997e-02  -2.8549999999999998e-01  -3.5099999999999999e-02  -4.4400000000000002e-02  -1.7790000000000000e-01   5.3106999999999998e+00   4.0460000000000002e-01   2.7900000000000003e-01   2.4329999999999999e-01
   6.3919999999999999e-01  -9.8929999999999996e-01   4.2892000000000001e+00  -7.6399999999999996e-02  -3.7109999999999999e-01  -3.9500000000000000e-02   1.1100000000000000e-01  -1.3339999999999999e-01   6.0941999999999998e+00   4.1420000000000001e-01   4.0410000000000001e-01   2.9189999999999999e-01
   4.4080000000000003e-01  -9.2330000000000001e-01   3.9460999999999999e+00  -1.9099999999999999e-02  -3.7109999999999999e-01  -4.8200000000000000e-02   1.1100000000000000e-01   1.3339999999999999e-01   4.9623999999999997e+00   4.0460000000000002e-01   3.6559999999999998e-01   2.5659999999999999e-01
   5.2900000000000003e-01  -9.4530000000000003e-01   3.7745000000000002e+00   2.8600000000000000e-02  -4.0920000000000001e-01  -6.1400000000000003e-02   4.4400000000000002e-02  -2.2200000000000001e-02   5.4847999999999999e+00   3.7569999999999998e-01   4.0410000000000001e-01   2.4329999999999999e-01
   3.5270000000000001e-01  -9.8929999999999996e-01   4.4607999999999999e+00  -1.4319999999999999e-01  -2.9499999999999998e-01  -6.5799999999999997e-02  -8.8800000000000004e-02   2.2200000000000001e-02   5.5719000000000003e+00   3.5639999999999999e-01   3.0790000000000001e-01   2.2120000000000001e-01
   2.6450000000000001e-01  -1.0331999999999999e+00   3.9460999999999999e+00   3.8199999999999998e-02  -4.7580000000000000e-01  -4.3900000000000002e-02   1.9980000000000001e-01  -2.2239999999999999e-01   4.9623999999999997e+00   4.3350000000000000e-01   3.5599999999999998e-01   2.5659999999999999e-01
   3.5270000000000001e-01  -1.1431000000000000e+00   4.5465000000000000e+00  -5.7299999999999997e-02  -4.0920000000000001e-01  -3.5099999999999999e-02  -2.2200000000000001e-02  -2.2200000000000001e-02   4.9623999999999997e+00   4.1420000000000001e-01   3.6559999999999998e-01   2.6540000000000002e-01
   3.5270000000000001e-01  -1.1871000000000000e+00   4.4607999999999999e+00   2.8600000000000000e-02  -3.2350000000000001e-01  -6.5799999999999997e-02  -4.4400000000000002e-02   0.0000000000000000e+00   5.5719000000000003e+00   3.9489999999999997e-01   3.7530000000000002e-01   2.8310000000000002e-01
   3.0859999999999999e-01  -1.0331999999999999e+00   3.8603000000000001e+00  -1.1459999999999999e-01  -4.0920000000000001e-01  -5.7000000000000002e-02  -8.8800000000000004e-02  -2.2200000000000001e-02   5.9200999999999997e+00   3.7569999999999998e-01   4.0410000000000001e-01   2.5659999999999999e-01
   4.6289999999999998e-01  -9.2330000000000001e-01   4.2034000000000002e+00   3.8199999999999998e-02  -4.0920000000000001e-01  -1.7500000000000002e-02   2.2189999999999999e-01   0.0000000000000000e+00   5.8330000000000002e+00   3.2750000000000001e-01   3.9450000000000002e-01   2.6540000000000002e-01
   5.2900000000000003e-01  -1.0112000000000001e+00   4.5465000000000000e+00  -9.5500000000000002e-02  -3.9010000000000000e-01  -9.2100000000000001e-02   2.2200000000000001e-02   4.4499999999999998e-02   5.3106999999999998e+00   3.6599999999999999e-01   3.4639999999999999e-01   2.6540000000000002e-01
   3.9679999999999999e-01  -1.0112000000000001e+00   4.2892000000000001e+00   0.0000000000000000e+00  -2.8549999999999998e-01  -2.6300000000000000e-02   8.8800000000000004e-02  -6.6699999999999995e-02   6.0941999999999998e+00   4.1420000000000001e-01   2.7900000000000003e-01   2.9189999999999999e-01
   5.7310000000000005e-01  -1.1871000000000000e+00   4.8038999999999996e+00  -2.8600000000000000e-02  -3.4260000000000002e-01  -1.3200000000000000e-02   1.1100000000000000e-01  -2.2200000000000001e-02   5.9200999999999997e+00   4.3350000000000000e-01   4.5219999999999999e-01   2.2120000000000001e-01
   5.2900000000000003e-01  -1.1431000000000000e+00   3.6886999999999999e+00  -1.9099999999999999e-02  -4.0920000000000001e-01  -5.2600000000000001e-02  -4.4400000000000002e-02  -1.5559999999999999e-01   5.4847999999999999e+00   4.0460000000000002e-01   2.9830000000000001e-01   2.8749999999999998e-01
   3.3060000000000000e-01  -1.1871000000000000e+00   3.6029000000000000e+00  -8.5900000000000004e-02  -3.5210000000000002e-01  -3.9500000000000000e-02  -1.1100000000000000e-01   2.2200000000000001e-02   5.8330000000000002e+00   3.9489999999999997e-01   3.1750000000000000e-01   2.4329999999999999e-01
   6.8330000000000002e-01  -1.1431000000000000e+00   4.2892000000000001e+00  -9.5500000000000002e-02  -3.4260000000000002e-01  -6.5799999999999997e-02  -1.3320000000000001e-01  -8.8900000000000007e-02   5.2236000000000002e+00   3.7569999999999998e-01   2.8870000000000001e-01   2.4770000000000000e-01
   3.5270000000000001e-01  -9.0129999999999999e-01   4.5465000000000000e+00  -5.7299999999999997e-02  -3.2350000000000001e-01  -8.3299999999999999e-02   2.2189999999999999e-01   2.0010000000000000e-01   6.4424999999999999e+00   4.4309999999999999e-01   4.4259999999999999e-01   2.2559999999999999e-01
   6.1719999999999997e-01  -1.0331999999999999e+00   4.5465000000000000e+00  -8.5900000000000004e-02  -3.3310000000000001e-01  -7.8899999999999998e-02  -8.8800000000000004e-02  -1.1119999999999999e-01   5.4847999999999999e+00   3.5639999999999999e-01   4.3300000000000000e-01   2.7429999999999999e-01
   2.4249999999999999e-01  -1.0992000000000000e+00   4.1176000000000004e+00  -9.4999999999999998e-03  -3.2350000000000001e-01  -7.8899999999999998e-02   2.2200000000000001e-02   4.4499999999999998e-02   5.5719000000000003e+00   4.0460000000000002e-01   3.3679999999999999e-01   2.6100000000000001e-01
   3.0859999999999999e-01  -1.1651000000000000e+00   3.9460999999999999e+00  -1.1459999999999999e-01  -3.6159999999999998e-01  -4.8200000000000000e-02  -8.8800000000000004e-02   6.6699999999999995e-02   5.8330000000000002e+00   3.3710000000000001e-01   4.0410000000000001e-01   2.3890000000000000e-01
   4.4080000000000003e-01  -1.1212000000000000e+00   4.8897000000000004e+00  -1.3370000000000001e-01  -4.2820000000000003e-01  -5.7000000000000002e-02  -8.8800000000000004e-02   8.8900000000000007e-02   5.3106999999999998e+00   3.7569999999999998e-01   2.8870000000000001e-01   2.9189999999999999e-01
   5.5110000000000003e-01  -8.5740000000000005e-01   4.1176000000000004e+00  -1.3370000000000001e-01  -3.9010000000000000e-01  -2.1899999999999999e-02  -4.4400000000000002e-02   2.2200000000000001e-02   5.3106999999999998e+00   4.3350000000000000e-01   3.4639999999999999e-01   2.7429999999999999e-01
   6.8330000000000002e-01  -1.1871000000000000e+00   4.2034000000000002e+00   5.7299999999999997e-02  -4.1870000000000002e-01  -8.3299999999999999e-02   2.2200000000000001e-02  -8.8900000000000007e-02   5.3977000000000004e+00   3.4680000000000000e-01   3.0790000000000001e-01   2.8749999999999998e-01
   5.0700000000000001e-01  -9.6730000000000005e-01   4.2892000000000001e+00  -8.5900000000000004e-02  -3.4260000000000002e-01  -1.7500000000000002e-02   0.0000000000000000e+00   4.4499999999999998e-02   5.4847999999999999e+00   3.7569999999999998e-01   3.7530000000000002e-01   2.9189999999999999e-01
   4.8490000000000000e-01  -9.8929999999999996e-01   3.8603000000000001e+00  -1.3370000000000001e-01  -3.6159999999999998e-01  -7.8899999999999998e-02  -4.4400000000000002e-02  -6.6699999999999995e-02   5.8330000000000002e+00   3.9489999999999997e-01   3.4639999999999999e-01   2.6100000000000001e-01
   5.5110000000000003e-01  -1.0771999999999999e+00   3.8603000000000001e+00  -7.6399999999999996e-02  -3.2350000000000001e-01  -8.7700000000000000e-02  -6.6600000000000006e-02  -4.4499999999999998e-02   5.4847999999999999e+00   3.8529999999999998e-01   2.9830000000000001e-01   2.5659999999999999e-01
   4.6289999999999998e-01  -1.1871000000000000e+00   4.2892000000000001e+00   0.0000000000000000e+00  -4.1870000000000002e-01  -4.8200000000000000e-02   8.8800000000000004e-02  -8.8900000000000007e-02   5.8330000000000002e+00   3.6599999999999999e-01   4.0410000000000001e-01   2.6540000000000002e-01
   4.6289999999999998e-01  -1.0112000000000001e+00   4.0317999999999996e+00   6.6799999999999998e-02  -4.1870000000000002e-01  -4.3900000000000002e-02   1.1100000000000000e-01  -4.4499999999999998e-02   5.9200999999999997e+00   3.2750000000000001e-01   4.2340000000000000e-01   2.3890000000000000e-01
   3.0859999999999999e-01  -1.1651000000000000e+00   4.2892000000000001e+00  -1.1459999999999999e-01  -3.5210000000000002e-01  -1.3200000000000000e-02   0.0000000000000000e+00  -1.3339999999999999e-01   5.2236000000000002e+00   3.3710000000000001e-01   2.8870000000000001e-01   2.2120000000000001e-01
   5.9509999999999996e-01  -9.4530000000000003e-01   4.4607999999999999e+00  -1.4319999999999999e-01  -3.6159999999999998e-01  -5.7000000000000002e-02  -6.6600000000000006e-02  -1.5559999999999999e-01   5.2236000000000002e+00   3.6599999999999999e-01   3.3679999999999999e-01   2.1229999999999999e-01
   3.9679999999999999e-01  -9.6730000000000005e-01   4.3750000000000000e+00  -2.8600000000000000e-02  -3.3310000000000001e-01  -3.9500000000000000e-02  -4.4400000000000002e-02  -4.4499999999999998e-02   5.9200999999999997e+00   3.9489999999999997e-01   3.6559999999999998e-01   2.7429999999999999e-01
   5.7310000000000005e-01  -1.0992000000000000e+00   4.3750000000000000e+00   9.4999999999999998e-03  -4.4719999999999999e-01  -7.4499999999999997e-02  -4.4400000000000002e-02   0.0000000000000000e+00   5.5719000000000003e+00   4.0460000000000002e-01   3.8490000000000002e-01   2.5659999999999999e-01
   3.5270000000000001e-01  -9.0129999999999999e-01   4.1176000000000004e+00  -3.8199999999999998e-02  -2.5690000000000002e-01  -2.1899999999999999e-02   1.3320000000000001e-01  -1.7790000000000000e-01   5.4847999999999999e+00   3.8529999999999998e-01   3.3679999999999999e-01   2.6979999999999998e-01
   4.1880000000000001e-01  -8.7929999999999997e-01   4.1176000000000004e+00  -1.1459999999999999e-01  -3.5210000000000002e-01  -4.8200000000000000e-02   6.6600000000000006e-02   6.6699999999999995e-02   6.1813000000000002e+00   4.1420000000000001e-01   3.1750000000000000e-01   2.8749999999999998e-01
   3.3060000000000000e-01  -1.0771999999999999e+00   4.0317999999999996e+00  -1.0500000000000000e-01  -2.9499999999999998e-01  -2.6300000000000000e-02  -1.7760000000000001e-01  -4.4499999999999998e-02   5.8330000000000002e+00   4.1420000000000001e-01   3.9450000000000002e-01   2.6979999999999998e-01
   5.2900000000000003e-01  -1.0331999999999999e+00   4.1176000000000004e+00  -1.0500000000000000e-01  -3.7109999999999999e-01  -6.5799999999999997e-02  -1.5540000000000001e-01  -1.5559999999999999e-01   6.0072000000000001e+00   3.2750000000000001e-01   3.3679999999999999e-01   2.5659999999999999e-01
   3.0859999999999999e-01  -1.1651000000000000e+00   4.2892000000000001e+00  -7.6399999999999996e-02  -3.6159999999999998e-01  -2.6300000000000000e-02   1.7760000000000001e-01  -1.1119999999999999e-01   5.0495000000000001e+00   3.3710000000000001e-01   3.4639999999999999e-01   2.4770000000000000e-01
   5.2900000000000003e-01  -1.1212000000000000e+00   3.6029000000000000e+00  -5.7299999999999997e-02  -3.3310000000000001e-01  -6.5799999999999997e-02   4.4400000000000002e-02   2.2200000000000001e-02   5.2236000000000002e+00   4.4309999999999999e-01   3.7530000000000002e-01   2.6540000000000002e-01
   5.0700000000000001e-01  -9.8929999999999996e-01   4.5465000000000000e+00  -1.6230000000000000e-01  -4.0920000000000001e-01  -1.7500000000000002e-02  -2.6629999999999998e-01  -4.4499999999999998e-02   5.3106999999999998e+00   4.8159999999999997e-01   3.5599999999999998e-01   2.3440000000000000e-01
   3.0859999999999999e-01  -1.2749999999999999e+00   4.6322999999999999e+00  -7.6399999999999996e-02  -3.6159999999999998e-01  -4.3900000000000002e-02  -1.7760000000000001e-01  -1.3339999999999999e-01   5.5719000000000003e+00   3.6599999999999999e-01   3.8490000000000002e-01   2.6540000000000002e-01
   3.3060000000000000e-01  -1.1212000000000000e+00   4.2034000000000002e+00  -1.4319999999999999e-01  -3.3310000000000001e-01  -4.4000000000000003e-03  -1.5540000000000001e-01   2.2200000000000001e-02   5.7460000000000004e+00   3.6599999999999999e-01   3.5599999999999998e-01   2.6540000000000002e-01
   5.7310000000000005e-01  -1.3410000000000000e+00   4.4607999999999999e+00  -1.2410000000000000e-01  -4.4719999999999999e-01  -7.8899999999999998e-02  -8.8800000000000004e-02   6.6699999999999995e-02   5.4847999999999999e+00   3.6599999999999999e-01   3.5599999999999998e-01   2.4329999999999999e-01
   3.7469999999999998e-01  -1.2749999999999999e+00   4.4607999999999999e+00  -9.5500000000000002e-02  -3.4260000000000002e-01  -3.5099999999999999e-02  -1.7760000000000001e-01   6.6699999999999995e-02   5.3106999999999998e+00   4.5269999999999999e-01   3.6559999999999998e-01   2.6979999999999998e-01
   4.6289999999999998e-01  -1.1871000000000000e+00   3.9460999999999999e+00  -1.9099999999999999e-02  -3.8059999999999999e-01  -3.5099999999999999e-02   8.8800000000000004e-02  -8.8900000000000007e-02   4.9623999999999997e+00   3.6599999999999999e-01   3.4639999999999999e-01   2.5209999999999999e-01
   4.4080000000000003e-01  -1.1871000000000000e+00   4.3750000000000000e+00  -7.6399999999999996e-02  -3.6159999999999998e-01  -4.3900000000000002e-02  -1.7760000000000001e-01   2.2200000000000001e-02   6.2683000000000000e+00   3.2750000000000001e-01   3.5599999999999998e-01   2.4770000000000000e-01
   4.8490000000000000e-01  -1.0771999999999999e+00   4.0317999999999996e+00  -8.5900000000000004e-02  -3.6159999999999998e-01  -4.3900000000000002e-02   6.6600000000000006e-02  -8.8900000000000007e-02   5.5719000000000003e+00   4.2380000000000001e-01   3.0790000000000001e-01   2.3890000000000000e-01
   4.4080000000000003e-01  -1.0331999999999999e+00   4.2892000000000001e+00  -6.6799999999999998e-02  -3.1400000000000000e-01  -6.1400000000000003e-02  -1.1100000000000000e-01   8.8900000000000007e-02   6.2683000000000000e+00   4.0460000000000002e-01   4.5219999999999999e-01   2.9640000000000000e-01
   4.8490000000000000e-01  -9.0129999999999999e-01   4.4607999999999999e+00  -6.6799999999999998e-02  -3.7109999999999999e-01  -5.2600000000000001e-02   2.2200000000000001e-02   1.3339999999999999e-01   5.4847999999999999e+00   4.4309999999999999e-01   3.8490000000000002e-01   1.9910000000000000e-01
   4.6289999999999998e-01  -1.1651000000000000e+00   4.0317999999999996e+00  -8.5900000000000004e-02  -3.3310000000000001e-01  -4.8200000000000000e-02  -1.5540000000000001e-01   4.4499999999999998e-02   5.9200999999999997e+00   3.4680000000000000e-01   3.5599999999999998e-01   2.4770000000000000e-01
   4.8490000000000000e-01  -1.0112000000000001e+00   4.6322999999999999e+00  -3.8199999999999998e-02  -2.6640000000000003e-01  -7.4499999999999997e-02  -1.3320000000000001e-01  -4.4499999999999998e-02   5.4847999999999999e+00   3.1790000000000002e-01   3.4639999999999999e-01   2.8310000000000002e-01
   2.2040000000000001e-01  -7.9139999999999999e-01   4.2892000000000001e+00  -7.6399999999999996e-02  -3.1400000000000000e-01  -5.2600000000000001e-02  -1.7760000000000001e-01   1.5559999999999999e-01   5.1365999999999996e+00   3.7569999999999998e-01   3.6559999999999998e-01   2.7429999999999999e-01
   2.2040000000000001e-01  -1.0771999999999999e+00   3.7745000000000002e+00  -1.3370000000000001e-01  -2.8549999999999998e-01  -7.0199999999999999e-02   2.2200000000000001e-02   6.6699999999999995e-02   5.0495000000000001e+00   4.5269999999999999e-01   3.8490000000000002e-01   2.4770000000000000e-01
   2.8649999999999998e-01  -1.0771999999999999e+00   3.6029000000000000e+00  -9.4999999999999998e-03  -2.4740000000000001e-01  -7.0199999999999999e-02  -2.2189999999999999e-01  -4.4499999999999998e-02   5.4847999999999999e+00   3.9489999999999997e-01   3.9450000000000002e-01   2.8310000000000002e-01
   4.8490000000000000e-01  -1.2091000000000001e+00   4.8897000000000004e+00  -1.8140000000000001e-01  -4.4719999999999999e-01  -4.3900000000000002e-02  -1.1100000000000000e-01  -1.7790000000000000e-01   5.3106999999999998e+00   3.4680000000000000e-01   3.3679999999999999e-01   2.5209999999999999e-01
   4.4080000000000003e-01  -1.2091000000000001e+00   4.2892000000000001e+00  -7.6399999999999996e-02  -4.1870000000000002e-01  -7.4499999999999997e-02  -2.2200000000000001e-02   4.4499999999999998e-02   5.2236000000000002e+00   4.6239999999999998e-01   3.5599999999999998e-01   2.5209999999999999e-01
   4.6289999999999998e-01  -9.0129999999999999e-01   3.9460999999999999e+00  -9.5500000000000002e-02  -4.9480000000000002e-01  -4.8200000000000000e-02   0.0000000000000000e+00   4.4499999999999998e-02   5.6589000000000000e+00   4.9130000000000001e-01   3.3679999999999999e-01   2.4770000000000000e-01
   5.0700000000000001e-01  -1.2311000000000001e+00   3.7745000000000002e+00  -3.8199999999999998e-02  -4.3769999999999998e-01  -2.1899999999999999e-02  -4.4400000000000002e-02  -8.8900000000000007e-02   5.5719000000000003e+00   3.3710000000000001e-01   4.1370000000000001e-01   2.4329999999999999e-01
   3.9679999999999999e-01  -9.6730000000000005e-01   3.7745000000000002e+00  -9.4999999999999998e-03  -3.1400000000000000e-01  -7.8899999999999998e-02  -4.4400000000000002e-02  -4.4499999999999998e-02   5.3977000000000004e+00   3.9489999999999997e-01   3.4639999999999999e-01   2.3890000000000000e-01
   4.4080000000000003e-01  -9.6730000000000005e-01   4.4607999999999999e+00  -2.8600000000000000e-02  -4.0920000000000001e-01  -3.5099999999999999e-02  -4.4400000000000002e-02  -1.3339999999999999e-01   5.2236000000000002e+00   4.3350000000000000e-01   3.0790000000000001e-01   2.6100000000000001e-01
   5.0700000000000001e-01  -1.0771999999999999e+00   4.7180999999999997e+00  -4.7699999999999999e-02  -4.0920000000000001e-01  -7.8899999999999998e-02  -1.5540000000000001e-01  -2.2200000000000001e-02   4.9623999999999997e+00   3.8529999999999998e-01   3.6559999999999998e-01   2.6100000000000001e-01
   5.9509999999999996e-01  -1.0992000000000000e+00   3.6886999999999999e+00  -1.4319999999999999e-01  -3.3310000000000001e-01  -6.5799999999999997e-02  -6.6600000000000006e-02  -8.8900000000000007e-02   6.3554000000000004e+00   3.1790000000000002e-01   2.7900000000000003e-01   2.4770000000000000e-01
   4.6289999999999998e-01  -9.2330000000000001e-01   3.7745000000000002e+00  -1.5279999999999999e-01  -3.8059999999999999e-01  -1.3200000000000000e-02   1.1100000000000000e-01  -1.1119999999999999e-01   5.3106999999999998e+00   5.2020000000000000e-01   3.0790000000000001e-01   2.2120000000000001e-01
   5.5110000000000003e-01  -8.7929999999999997e-01   3.6886999999999999e+00  -2.8600000000000000e-02  -3.1400000000000000e-01  -3.5099999999999999e-02   8.8800000000000004e-02   4.4499999999999998e-02   5.4847999999999999e+00   4.9130000000000001e-01   3.1750000000000000e-01   2.2559999999999999e-01
   3.7469999999999998e-01  -1.0551999999999999e+00   4.5465000000000000e+00  -6.6799999999999998e-02  -3.6159999999999998e-01  -8.3299999999999999e-02  -1.5540000000000001e-01   0.0000000000000000e+00   5.5719000000000003e+00   3.1790000000000002e-01   2.7900000000000003e-01   2.1679999999999999e-01
   4.6289999999999998e-01  -1.0551999999999999e+00   3.1739999999999999e+00  -3.8199999999999998e-02  -4.7580000000000000e-01  -3.9500000000000000e-02   0.0000000000000000e+00  -1.3339999999999999e-01   5.1365999999999996e+00   3.8529999999999998e-01   3.1750000000000000e-01   2.5659999999999999e-01
   3.9679999999999999e-01  -1.0551999999999999e+00   4.2892000000000001e+00  -1.5279999999999999e-01  -3.8059999999999999e-01  -3.5099999999999999e-02  -1.3320000000000001e-01   1.1119999999999999e-01   6.6166000000000000e+00   3.4680000000000000e-01   3.1750000000000000e-01   2.6100000000000001e-01
   3.7469999999999998e-01  -1.0771999999999999e+00   4.2892000000000001e+00  -9.5500000000000002e-02  -3.7109999999999999e-01   0.0000000000000000e+00  -4.4400000000000002e-02   0.0000000000000000e+00   5.3977000000000004e+00   4.8159999999999997e-01   3.0790000000000001e-01   2.7429999999999999e-01
   6.1719999999999997e-01  -1.1431000000000000e+00   3.9460999999999999e+00  -2.8600000000000000e-02  -3.1400000000000000e-01  -3.5099999999999999e-02  -8.8800000000000004e-02   0.0000000000000000e+00   6.0941999999999998e+00   4.7199999999999998e-01   4.0410000000000001e-01   2.8749999999999998e-01
   5.2900000000000003e-01  -1.0331999999999999e+00   4.5465000000000000e+00  -6.6799999999999998e-02  -3.3310000000000001e-01  -6.5799999999999997e-02  -2.2200000000000001e-02  -1.5559999999999999e-01   4.9623999999999997e+00   5.1049999999999995e-01   3.5599999999999998e-01   2.5659999999999999e-01
   3.5270000000000001e-01  -1.0771999999999999e+00   4.1176000000000004e+00  -4.7699999999999999e-02  -3.5210000000000002e-01   1.3200000000000000e-02   0.0000000000000000e+00  -1.1119999999999999e-01   6.0072000000000001e+00   3.5639999999999999e-01   2.6939999999999997e-01   1.9910000000000000e-01
   4.8490000000000000e-01  -1.2749999999999999e+00   4.3750000000000000e+00  -4.7699999999999999e-02  -3.8059999999999999e-01  -7.8899999999999998e-02  -1.5540000000000001e-01   2.2200000000000001e-02   5.7460000000000004e+00   3.6599999999999999e-01   3.8490000000000002e-01   3.0080000000000001e-01
   4.6289999999999998e-01  -1.1651000000000000e+00   4.2034000000000002e+00  -2.8600000000000000e-02  -3.6159999999999998e-01  -5.7000000000000002e-02   8.8800000000000004e-02   0.0000000000000000e+00   5.9200999999999997e+00   4.3350000000000000e-01   3.0790000000000001e-01   2.6100000000000001e-01
   6.8330000000000002e-01  -9.2330000000000001e-01   4.4607999999999999e+00  -3.8199999999999998e-02  -4.5679999999999998e-01  -7.0199999999999999e-02   1.7760000000000001e-01   2.2200000000000001e-02   4.7882999999999996e+00   3.9489999999999997e-01   3.6559999999999998e-01   2.5209999999999999e-01
   4.8490000000000000e-01  -1.0331999999999999e+00   4.1176000000000004e+00  -8.5900000000000004e-02  -3.7109999999999999e-01  -6.5799999999999997e-02  -1.3320000000000001e-01  -1.1119999999999999e-01   5.7460000000000004e+00   4.5269999999999999e-01   3.2710000000000000e-01   2.0790000000000000e-01
   6.3919999999999999e-01  -1.0112000000000001e+00   3.7745000000000002e+00  -3.8199999999999998e-02  -3.6159999999999998e-01  -8.3299999999999999e-02  -2.2189999999999999e-01  -3.1130000000000002e-01   5.4847999999999999e+00   4.3350000000000000e-01   3.5599999999999998e-01   2.3890000000000000e-01
   4.1880000000000001e-01  -1.1212000000000000e+00   4.2892000000000001e+00  -1.0500000000000000e-01  -4.0920000000000001e-01  -3.9500000000000000e-02  -2.2189999999999999e-01   0.0000000000000000e+00   5.8330000000000002e+00   4.5269999999999999e-01   2.8870000000000001e-01   2.6540000000000002e-01
   3.9679999999999999e-01  -1.1651000000000000e+00   3.9460999999999999e+00  -9.4999999999999998e-03  -3.5210000000000002e-01  -4.8200000000000000e-02  -1.9980000000000001e-01   2.2200000000000001e-02   5.6589000000000000e+00   3.0819999999999997e-01   3.5599999999999998e-01   2.5659999999999999e-01
   4.6289999999999998e-01  -1.0551999999999999e+00   3.7745000000000002e+00  -2.8600000000000000e-02  -4.1870000000000002e-01  -1.0090000000000000e-01   2.2200000000000001e-02  -6.6699999999999995e-02   4.9623999999999997e+00   4.9130000000000001e-01   3.4639999999999999e-01   2.3890000000000000e-01
   5.9509999999999996e-01  -1.0112000000000001e+00   3.7745000000000002e+00  -8.5900000000000004e-02  -3.3310000000000001e-01  -5.2600000000000001e-02  -2.6629999999999998e-01   6.6699999999999995e-02   5.8330000000000002e+00   3.0819999999999997e-01   3.5599999999999998e-01   2.2559999999999999e-01
   2.6450000000000001e-01  -9.2330000000000001e-01   3.9460999999999999e+00  -3.8199999999999998e-02  -3.6159999999999998e-01  -5.2600000000000001e-02  -1.9980000000000001e-01   2.2200000000000001e-02   5.6589000000000000e+00   4.4309999999999999e-01   4.0410000000000001e-01   2.6540000000000002e-01
   4.6289999999999998e-01  -9.6730000000000005e-01   3.7745000000000002e+00  -8.5900000000000004e-02  -4.3769999999999998e-01  -3.9500000000000000e-02  -1.5540000000000001e-01  -2.0010000000000000e-01   6.0941999999999998e+00   3.8529999999999998e-01   3.5599999999999998e-01   2.4770000000000000e-01
   1.7630000000000001e-01  -1.0771999999999999e+00   3.9460999999999999e+00  -1.0500000000000000e-01  -3.2350000000000001e-01  -6.1400000000000003e-02  -1.7760000000000001e-01  -4.4499999999999998e-02   5.5719000000000003e+00   3.9489999999999997e-01   4.4259999999999999e-01   2.4770000000000000e-01
   7.4939999999999996e-01  -1.0112000000000001e+00   4.2034000000000002e+00  -1.9099999999999999e-02  -3.2350000000000001e-01  -3.9500000000000000e-02   2.2200000000000001e-02   8.8900000000000007e-02   5.8330000000000002e+00   3.2750000000000001e-01   3.8490000000000002e-01   1.9910000000000000e-01
   1.9839999999999999e-01  -1.0771999999999999e+00   3.3456000000000001e+00  -6.6799999999999998e-02  -3.6159999999999998e-01  -2.1899999999999999e-02  -8.8800000000000004e-02  -1.5559999999999999e-01   5.3977000000000004e+00   4.2380000000000001e-01   2.8870000000000001e-01   2.3890000000000000e-01
   3.9679999999999999e-01  -9.4530000000000003e-01   4.7180999999999997e+00  -3.8199999999999998e-02  -4.4719999999999999e-01  -3.9500000000000000e-02  -1.7760000000000001e-01  -1.3339999999999999e-01   5.3977000000000004e+00   4.4309999999999999e-01   3.4639999999999999e-01   2.6979999999999998e-01
   3.0859999999999999e-01  -1.1212000000000000e+00   3.7745000000000002e+00  -2.8600000000000000e-02  -3.3310000000000001e-01  -5.2600000000000001e-02  -1.9980000000000001e-01  -1.1119999999999999e-01   4.7012999999999998e+00   3.7569999999999998e-01   3.4639999999999999e-01   2.5209999999999999e-01
   3.0859999999999999e-01  -1.0551999999999999e+00   3.6886999999999999e+00   0.0000000000000000e+00  -3.8059999999999999e-01  -5.7000000000000002e-02   2.2200000000000001e-02   4.4499999999999998e-02   5.4847999999999999e+00   3.8529999999999998e-01   2.5979999999999998e-01   2.2120000000000001e-01
   4.8490000000000000e-01  -1.0551999999999999e+00   4.5465000000000000e+00  -1.9099999999999999e-02  -3.8059999999999999e-01  -6.1400000000000003e-02  -6.6600000000000006e-02   1.7790000000000000e-01   5.3977000000000004e+00   4.3350000000000000e-01   3.9450000000000002e-01   2.6979999999999998e-01
   4.8490000000000000e-01  -9.8929999999999996e-01   4.2892000000000001e+00  -6.6799999999999998e-02  -3.5210000000000002e-01   0.0000000000000000e+00   4.4400000000000002e-02   0.0000000000000000e+00   5.8330000000000002e+00   3.8529999999999998e-01   3.2710000000000000e-01   2.6100000000000001e-01
   3.9679999999999999e-01  -1.2531000000000001e+00   4.2034000000000002e+00  -1.2410000000000000e-01  -3.3310000000000001e-01  -4.8200000000000000e-02  -4.4400000000000002e-02  -1.7790000000000000e-01   6.0941999999999998e+00   4.7199999999999998e-01   3.5599999999999998e-01   2.4770000000000000e-01
   5.7310000000000005e-01  -1.1871000000000000e+00   4.8038999999999996e+00  -2.8600000000000000e-02  -3.3310000000000001e-01  -6.5799999999999997e-02  -1.3320000000000001e-01  -2.2200000000000001e-02   5.2236000000000002e+00   3.4680000000000000e-01   3.4639999999999999e-01   2.3000000000000001e-01
   2.4249999999999999e-01  -1.0112000000000001e+00   4.5465000000000000e+00  -1.0500000000000000e-01  -3.7109999999999999e-01  -3.9500000000000000e-02  -6.6600000000000006e-02   2.2200000000000001e-02   6.0072000000000001e+00   4.2380000000000001e-01   3.8490000000000002e-01   2.4770000000000000e-01
   5.2900000000000003e-01  -1.2311000000000001e+00   4.5465000000000000e+00   7.6399999999999996e-02  -4.3769999999999998e-01  -4.8200000000000000e-02   2.2189999999999999e-01  -8.8900000000000007e-02   5.6589000000000000e+00   4.7199999999999998e-01   2.8870000000000001e-01   2.0790000000000000e-01
   4.6289999999999998e-01  -1.1431000000000000e+00   4.2034000000000002e+00  -9.4999999999999998e-03  -3.2350000000000001e-01  -3.9500000000000000e-02  -2.2189999999999999e-01   2.6679999999999998e-01   6.0072000000000001e+00   3.3710000000000001e-01   3.3679999999999999e-01   2.7429999999999999e-01
   2.8649999999999998e-01  -1.0112000000000001e+00   4.2034000000000002e+00  -8.5900000000000004e-02  -2.7600000000000002e-01  -6.5799999999999997e-02  -6.6600000000000006e-02  -2.2200000000000001e-02   5.8330000000000002e+00   3.2750000000000001e-01   3.1750000000000000e-01   2.3890000000000000e-01
   3.7469999999999998e-01  -1.0771999999999999e+00   3.7745000000000002e+00  -7.6399999999999996e-02  -3.8059999999999999e-01  -4.8200000000000000e-02  -1.5540000000000001e-01  -1.1119999999999999e-01   6.0941999999999998e+00   3.5639999999999999e-01   3.7530000000000002e-01   2.1229999999999999e-01
   2.8649999999999998e-01  -9.6730000000000005e-01   4.4607999999999999e+00  -1.1459999999999999e-01  -3.6159999999999998e-01  -4.3900000000000002e-02  -1.9980000000000001e-01  -6.6699999999999995e-02   5.6589000000000000e+00   3.8529999999999998e-01   3.3679999999999999e-01   2.3890000000000000e-01
   3.0859999999999999e-01  -1.0992000000000000e+00   3.7745000000000002e+00  -3.8199999999999998e-02  -3.9010000000000000e-01  -8.8000000000000005e-03  -1.1100000000000000e-01  -1.1119999999999999e-01   6.0941999999999998e+00   4.9130000000000001e-01   3.2710000000000000e-01   1.9910000000000000e-01
   6.1719999999999997e-01  -1.0992000000000000e+00   4.7180999999999997e+00  -1.1459999999999999e-01  -4.0920000000000001e-01  -5.2600000000000001e-02  -6.6600000000000006e-02  -1.7790000000000000e-01   5.7460000000000004e+00   3.7569999999999998e-01   3.6559999999999998e-01   2.5209999999999999e-01
   4.8490000000000000e-01  -1.1651000000000000e+00   4.4607999999999999e+00  -9.4999999999999998e-03  -3.2350000000000001e-01  -7.8899999999999998e-02  -1.3320000000000001e-01   1.1119999999999999e-01   5.8330000000000002e+00   4.4309999999999999e-01   3.1750000000000000e-01   2.3000000000000001e-01
   6.3919999999999999e-01  -1.0992000000000000e+00   4.3750000000000000e+00  -5.7299999999999997e-02  -3.7109999999999999e-01  -1.3200000000000000e-02  -6.6600000000000006e-02   2.2200000000000001e-02   5.7460000000000004e+00   3.4680000000000000e-01   2.9830000000000001e-01   2.6100000000000001e-01
   3.5270000000000001e-01  -9.6730000000000005e-01   4.0317999999999996e+00  -6.6799999999999998e-02  -2.3790000000000000e-01  -3.9500000000000000e-02   2.2200000000000001e-02   2.2200000000000001e-02   5.5719000000000003e+00   4.8159999999999997e-01   3.1750000000000000e-01   2.7429999999999999e-01
   3.3060000000000000e-01  -1.0551999999999999e+00   4.3750000000000000e+00   9.4999999999999998e-03  -2.9499999999999998e-01  -8.3299999999999999e-02  -1.7760000000000001e-01  -2.2200000000000001e-02   6.1813000000000002e+00   4.1420000000000001e-01   3.5599999999999998e-01   2.3440000000000000e-01
   3.7469999999999998e-01  -1.1871000000000000e+00   4.2034000000000002e+00  -6.6799999999999998e-02  -2.3790000000000000e-01  -3.9500000000000000e-02  -1.5540000000000001e-01  -8.8900000000000007e-02   6.3554000000000004e+00   3.7569999999999998e-01   2.7900000000000003e-01   2.3440000000000000e-01
   4.1880000000000001e-01  -1.0331999999999999e+00   4.5465000000000000e+00  -6.6799999999999998e-02  -3.8059999999999999e-01  -2.6300000000000000e-02  -2.2200000000000001e-02   8.8900000000000007e-02   5.3106999999999998e+00   4.2380000000000001e-01   3.1750000000000000e-01   2.7429999999999999e-01
   6.3919999999999999e-01  -1.2091000000000001e+00   3.9460999999999999e+00  -1.0500000000000000e-01  -3.5210000000000002e-01  -1.3200000000000000e-02  -1.1100000000000000e-01  -1.1119999999999999e-01   5.4847999999999999e+00   3.3710000000000001e-01   3.3679999999999999e-01   2.6540000000000002e-01
   3.3060000000000000e-01  -1.1871000000000000e+00   3.8603000000000001e+00  -8.5900000000000004e-02  -4.2820000000000003e-01  -8.7700000000000000e-02  -6.6600000000000006e-02  -1.3339999999999999e-01   6.3554000000000004e+00   3.2750000000000001e-01   3.8490000000000002e-01   2.5659999999999999e-01
   4.6289999999999998e-01  -1.1871000000000000e+00   4.1176000000000004e+00  -8.5900000000000004e-02  -3.8059999999999999e-01  -3.9500000000000000e-02   4.4400000000000002e-02   0.0000000000000000e+00   5.5719000000000003e+00   4.5269999999999999e-01   3.8490000000000002e-01   2.5659999999999999e-01
   2.6450000000000001e-01  -1.2091000000000001e+00   3.6029000000000000e+00   1.9099999999999999e-02  -4.2820000000000003e-01  -5.2600000000000001e-02  -1.9980000000000001e-01  -6.6699999999999995e-02   5.3977000000000004e+00   5.1049999999999995e-01   3.9450000000000002e-01   2.3000000000000001e-01
   3.9679999999999999e-01  -1.0992000000000000e+00   4.3750000000000000e+00  -1.2410000000000000e-01  -2.4740000000000001e-01  -3.9500000000000000e-02  -1.3320000000000001e-01  -8.8900000000000007e-02   5.7460000000000004e+00   4.0460000000000002e-01   2.6939999999999997e-01   2.5659999999999999e-01
