# Supplementary material for: Footwear and Foam Surface Alter Gait Initiation of Typical Subjects
Source: PLoS One. 2015 Aug 13;10(8):e0135821. doi: 10.1371/journal.pone.0135821 (PMC4536224; doi:10.1371/journal.pone.0135821)
Supplement: S1 Dataset — (ZIP) [file pone.0135821.s001.zip › 7_foam_av1_04.txt]

   9.5221999999999998e+00  -4.3308000000000000e+00   2.6421409999999997e+02   6.4541000000000004e+00   2.5844999999999999e+01   4.2980000000000002e-01  -1.0009900000000000e+01   1.8677999999999999e+00   2.8973630000000003e+02   1.7666499999999999e+01  -2.7393899999999999e+01   9.0239999999999998e-01
   8.2658000000000005e+00  -4.9462999999999999e+00   2.5486359999999999e+02   5.9958000000000000e+00   2.5045700000000000e+01   4.9550000000000000e-01  -1.0964300000000000e+01   1.3339999999999999e-01   2.9139049999999997e+02   1.7493099999999998e+01  -2.7268899999999999e+01   9.0680000000000005e-01
   7.2958999999999996e+00  -5.7816999999999998e+00   2.4396910000000000e+02   5.3752000000000004e+00   2.4056000000000001e+01   6.4459999999999995e-01  -1.0209700000000000e+01  -3.3350000000000002e-01   2.9217399999999998e+02   1.7310099999999998e+01  -2.7547899999999998e+01   9.0680000000000005e-01
   6.7449000000000003e+00  -6.3532999999999999e+00   2.3513339999999999e+02   4.9455999999999998e+00   2.3075900000000001e+01   7.2360000000000002e-01  -1.1008699999999999e+01   1.7790000000000000e-01   2.9635289999999998e+02   1.7165600000000001e+01  -2.7894300000000001e+01   8.2279999999999998e-01
   6.2599999999999998e+00  -5.8916000000000004e+00   2.2286630000000000e+02   4.5541000000000000e+00   2.1914999999999999e+01   7.9369999999999996e-01  -1.1186199999999999e+01  -2.4460000000000001e-01   3.0122829999999999e+02   1.6867000000000001e+01  -2.8529299999999999e+01   7.4309999999999998e-01
   5.6428000000000003e+00  -4.6384999999999996e+00   2.1094229999999999e+02   4.2868000000000004e+00   2.0734999999999999e+01   8.1569999999999998e-01  -1.3161600000000000e+01  -2.2235999999999998e+00   3.0775779999999997e+02   1.6385400000000001e+01  -2.9173999999999999e+01   6.8120000000000003e-01
   5.2680999999999996e+00  -3.8910999999999998e+00   2.0056250000000000e+02   3.7902999999999998e+00   1.9707300000000000e+01   7.8500000000000003e-01  -1.4404500000000001e+01  -2.2235999999999998e+00   3.1559320000000002e+02   1.6144600000000001e+01  -2.9991900000000001e+01   5.1749999999999996e-01
   4.9154000000000000e+00  -2.6160000000000001e+00   1.9069739999999999e+02   3.3512000000000000e+00   1.8803300000000000e+01   7.5429999999999997e-01  -1.6601800000000001e+01  -3.8468000000000000e+00   3.2360270000000003e+02   1.5653300000000000e+01  -3.0655799999999999e+01   2.9189999999999999e-01
   4.6950000000000003e+00  -1.7366999999999999e+00   1.8280520000000001e+02   2.7305999999999999e+00   1.8118200000000002e+01   7.0599999999999996e-01  -1.8155500000000000e+01  -5.0697000000000001e+00   3.3004520000000002e+02   1.5104200000000001e+01  -3.1406300000000002e+01   1.2830000000000000e-01
   4.6067999999999998e+00  -1.2969999999999999e+00   1.7671459999999999e+02   2.2723000000000000e+00   1.7404499999999999e+01   6.1829999999999996e-01  -2.0907599999999999e+01  -6.5818000000000003e+00   3.3962180000000001e+02   1.4584000000000000e+01  -3.2166499999999999e+01  -1.1940000000000001e-01
   3.9235000000000002e+00  -4.3969999999999998e-01   1.7208230000000000e+02   1.9286000000000001e+00   1.7023800000000001e+01   6.3590000000000002e-01  -2.3215900000000001e+01  -8.0047999999999995e+00   3.4893729999999999e+02   1.3871200000000000e+01  -3.3282600000000002e+01  -3.7159999999999999e-01
   3.1960999999999999e+00  -1.9789999999999999e-01   1.6744990000000001e+02   1.4799000000000000e+00   1.6766900000000000e+01   5.6130000000000002e-01  -2.6367599999999999e+01  -1.0361800000000001e+01   3.6225749999999999e+02   1.3090999999999999e+01  -3.4398800000000001e+01  -7.0779999999999998e-01
   2.5569000000000002e+00  -1.5390000000000001e-01   1.6290340000000000e+02   1.0598000000000001e+00   1.6395800000000001e+01   5.8760000000000001e-01  -2.8520499999999998e+01  -1.2074000000000000e+01   3.7253059999999999e+02   1.2214399999999999e+01  -3.5514899999999997e+01  -9.5099999999999996e-01
   1.7413000000000001e+00  -3.2979999999999998e-01   1.5998679999999999e+02   6.9699999999999995e-01   1.6024699999999999e+01   6.4900000000000002e-01  -3.0784400000000002e+01  -1.3652699999999999e+01   3.8158479999999997e+02   1.1434100000000001e+01  -3.6352100000000000e+01  -1.1811000000000000e+00
   1.1681999999999999e+00  -9.0129999999999999e-01   1.5681280000000001e+02   3.7240000000000001e-01   1.5777300000000000e+01   6.7090000000000005e-01  -3.1760999999999999e+01  -1.4875700000000000e+01   3.8532839999999999e+02   1.0644200000000000e+01  -3.6939000000000000e+01  -1.4155000000000000e+00
   1.2784000000000000e+00  -1.3190000000000000e+00   1.5544020000000000e+02   1.1459999999999999e-01   1.5672599999999999e+01   8.0689999999999995e-01  -3.3225800000000000e+01  -1.5364800000000001e+01   3.9063909999999998e+02   1.0490100000000000e+01  -3.7295000000000002e+01  -1.5217000000000001e+00
   1.2343999999999999e+00  -9.8929999999999996e-01   1.5629810000000001e+02  -1.0500000000000000e-01   1.5672599999999999e+01   7.5429999999999997e-01  -3.3714100000000002e+01  -1.3763900000000000e+01   3.9386030000000000e+02   1.0740600000000001e+01  -3.7670299999999997e+01  -1.5040000000000000e+00
   1.3666000000000000e+00  -9.8929999999999996e-01   1.5638380000000001e+02  -2.6729999999999998e-01   1.5881900000000000e+01   7.9369999999999996e-01  -3.4402200000000001e+01  -1.3497000000000000e+01   3.9769099999999997e+02   1.0875400000000001e+01  -3.7881999999999998e+01  -1.4288000000000001e+00
   1.5428999999999999e+00  -1.0112000000000001e+00   1.5887160000000000e+02  -4.6779999999999999e-01   1.6015200000000000e+01   8.5509999999999997e-01  -3.4890400000000000e+01  -1.2718800000000000e+01   3.9943220000000002e+02   1.1019900000000000e+01  -3.8199500000000000e+01  -1.4198999999999999e+00
   2.3365000000000000e+00  -1.3850000000000000e+00   1.6067300000000000e+02  -6.0150000000000003e-01   1.6196000000000002e+01   8.9900000000000002e-01  -3.5622900000000001e+01  -1.3007899999999999e+01   4.0308870000000002e+02   1.0991000000000000e+01  -3.8439999999999998e+01  -1.4774000000000000e+00
   2.7772999999999999e+00  -1.8906000000000001e+00   1.6281760000000000e+02  -8.4970000000000001e-01   1.6291100000000000e+01   1.0261000000000000e+00  -3.5689500000000002e+01  -1.2963400000000000e+01   4.0535230000000001e+02   1.0981400000000001e+01  -3.8661400000000000e+01  -1.5394000000000001e+00
   3.0198000000000000e+00  -2.7479000000000000e+00   1.6530539999999999e+02  -9.0700000000000003e-01   1.6500499999999999e+01   1.0525000000000000e+00  -3.6244300000000003e+01  -1.3586000000000000e+01   4.0622289999999998e+02   1.0779100000000000e+01  -3.8680599999999998e+01  -1.6367000000000000e+00
   3.1520000000000001e+00  -3.3414999999999999e+00   1.6727840000000000e+02  -1.0789000000000000e+00   1.6690799999999999e+01   1.1094999999999999e+00  -3.6133400000000002e+01  -1.3608200000000000e+01   4.0596170000000001e+02   1.0625000000000000e+01  -3.8574800000000003e+01  -1.7561000000000000e+00
   3.6589999999999998e+00  -3.8250999999999999e+00   1.7062389999999999e+02  -1.2316000000000000e+00   1.6909600000000001e+01   1.2279000000000000e+00  -3.6532899999999998e+01  -1.3897300000000000e+01   4.0509109999999998e+02   1.0413000000000000e+01  -3.8555500000000002e+01  -1.7870999999999999e+00
   3.7471999999999999e+00  -4.8144000000000000e+00   1.7319749999999999e+02  -1.2985000000000000e+00   1.7204599999999999e+01   1.2980000000000000e+00  -3.6710400000000000e+01  -1.4230800000000000e+01   4.0552640000000002e+02   1.0326400000000000e+01  -3.8622900000000001e+01  -1.8623000000000001e+00
   3.7911999999999999e+00  -5.2100999999999997e+00   1.7611410000000001e+02  -1.5276000000000001e+00   1.7528199999999998e+01   1.4119999999999999e+00  -3.7331899999999997e+01  -1.4742200000000000e+01   4.0474279999999999e+02   1.0143300000000000e+01  -3.8536299999999997e+01  -1.8667000000000000e+00
   3.9015000000000000e+00  -6.1773999999999996e+00   1.7825870000000000e+02  -1.6422000000000001e+00   1.7804099999999998e+01   1.5217000000000001e+00  -3.7953299999999999e+01  -1.4964600000000001e+01   4.0343689999999998e+02   9.9603000000000002e+00  -3.8305300000000003e+01  -1.8623000000000001e+00
   4.4524999999999997e+00  -6.7270000000000003e+00   1.8177580000000000e+02  -1.7948999999999999e+00   1.8061100000000000e+01   1.6050000000000000e+00  -3.8308500000000002e+01  -1.5453799999999999e+01   4.0082510000000002e+02   9.7868999999999993e+00  -3.7939700000000002e+01  -1.8755999999999999e+00
   4.6067999999999998e+00  -7.2106000000000003e+00   1.8494980000000001e+02  -1.9477000000000000e+00   1.8384599999999999e+01   1.6927000000000001e+00  -3.8352899999999998e+01  -1.5565000000000000e+01   3.9647210000000001e+02   9.7195000000000000e+00  -3.7468200000000003e+01  -1.8667000000000000e+00
   4.7169999999999996e+00  -7.3205000000000000e+00   1.8881010000000001e+02  -1.9762999999999999e+00   1.8812799999999999e+01   1.7760000000000000e+00  -3.8641399999999997e+01  -1.5898500000000000e+01   3.9255439999999999e+02   9.4208999999999996e+00  -3.7160299999999999e+01  -1.8623000000000001e+00
   5.1798999999999999e+00  -7.6502999999999997e+00   1.9421449999999999e+02  -2.0335999999999999e+00   1.9222000000000001e+01   1.7936000000000001e+00  -3.8707999999999998e+01  -1.6454400000000000e+01   3.8828850000000000e+02   9.2281999999999993e+00  -3.6736899999999999e+01  -1.9065000000000001e+00
   5.3562000000000003e+00  -7.6943000000000001e+00   1.9893260000000001e+02  -2.0145000000000000e+00   1.9812000000000001e+01   1.8549000000000000e+00  -3.8863300000000002e+01  -1.7299299999999999e+01   3.8376130000000001e+02   8.8910999999999998e+00  -3.6294300000000000e+01  -1.9861000000000000e+00
   5.2460000000000004e+00  -8.9693000000000005e+00   2.0536640000000000e+02  -2.1291000000000002e+00   2.0430499999999999e+01   1.9339000000000000e+00  -3.8863300000000002e+01  -1.7966400000000000e+01   3.7940830000000000e+02   8.6310000000000002e+00  -3.5659300000000002e+01  -2.0304000000000002e+00
   5.3562000000000003e+00  -1.0046500000000000e+01   2.1231489999999999e+02  -2.1959000000000000e+00   2.1153700000000001e+01   2.1663000000000001e+00  -3.8974299999999999e+01  -1.8166499999999999e+01   3.7444589999999999e+02   8.5635999999999992e+00  -3.5235900000000001e+01  -2.0127000000000002e+00
   5.6868999999999996e+00  -1.0925800000000001e+01   2.2218000000000001e+02  -2.2149999999999999e+00   2.1991099999999999e+01   2.2584000000000000e+00  -3.8597000000000001e+01  -1.8188800000000001e+01   3.6826459999999997e+02   8.5058000000000007e+00  -3.4687500000000000e+01  -1.9773000000000001e+00
   6.1276999999999999e+00  -1.1849200000000000e+01   2.3264560000000000e+02  -2.1768000000000001e+00   2.3056899999999999e+01   2.4689000000000001e+00  -3.8197499999999998e+01  -1.8388900000000000e+01   3.6356340000000000e+02   8.4093999999999998e+00  -3.4187100000000001e+01  -1.9331000000000000e+00
   6.3480999999999996e+00  -1.3607799999999999e+01   2.4336859999999999e+02  -2.2532000000000001e+00   2.4217800000000000e+01   2.7231999999999998e+00  -3.7598199999999999e+01  -1.8789100000000001e+01   3.5738209999999998e+02   8.4191000000000003e+00  -3.3686799999999998e+01  -1.9198000000000000e+00
   7.0313999999999997e+00  -1.4597099999999999e+01   2.5494940000000000e+02  -2.2341000000000002e+00   2.5388300000000001e+01   2.9600000000000000e+00  -3.7243099999999998e+01  -1.8588999999999999e+01   3.5259379999999999e+02   8.3131000000000004e+00  -3.3013199999999998e+01  -1.9508000000000001e+00
   7.5824999999999996e+00  -1.5806200000000000e+01   2.6893220000000002e+02  -2.3391000000000002e+00   2.6739500000000000e+01   3.1880999999999999e+00  -3.6066800000000001e+01  -1.8966999999999999e+01   3.4432310000000001e+02   8.2649000000000008e+00  -3.2339700000000001e+01  -1.9286000000000001e+00
   8.2878000000000007e+00  -1.7147200000000002e+01   2.8351540000000000e+02  -2.2341000000000002e+00   2.8071700000000000e+01   3.4117000000000002e+00  -3.4823900000000002e+01  -1.9300599999999999e+01   3.3483350000000002e+02   8.1301000000000005e+00  -3.1531400000000001e+01  -1.9020999999999999e+00
   8.7507000000000001e+00  -1.8861899999999999e+01   3.0058640000000003e+02  -2.3008999999999999e+00   2.9689399999999999e+01   3.6002999999999998e+00  -3.3159199999999998e+01  -1.9611899999999999e+01   3.2482159999999999e+02   7.8411000000000000e+00  -3.0482600000000001e+01  -2.0127000000000002e+00
   9.7646999999999995e+00  -2.1016300000000001e+01   3.2134609999999998e+02  -2.1291000000000002e+00   3.1868500000000001e+01   3.9466999999999999e+00  -3.1783200000000001e+01  -2.0968200000000000e+01   3.1341669999999999e+02   7.6195000000000004e+00  -2.9472300000000001e+01  -2.1276999999999999e+00
   1.2079100000000000e+01  -2.4225899999999999e+01   3.4596600000000001e+02  -2.2054999999999998e+00   3.4314100000000003e+01   4.2667999999999999e+00  -3.0162900000000000e+01  -2.2102200000000000e+01   3.0131529999999998e+02   7.5136000000000003e+00  -2.8259899999999998e+01  -2.2162000000000002e+00
   1.5363400000000000e+01  -2.6666100000000000e+01   3.7401729999999998e+02  -2.4441000000000002e+00   3.6721600000000002e+01   4.5869000000000000e+00  -2.8254200000000001e+01  -2.2858300000000000e+01   2.8782100000000003e+02   7.4364999999999997e+00  -2.6903199999999998e+01  -2.2825000000000002e+00
   1.8934200000000001e+01  -3.0315400000000000e+01   4.0592890000000000e+02  -2.5587000000000000e+00   3.9747599999999998e+01   4.9859999999999998e+00  -2.6278800000000000e+01  -2.3769900000000000e+01   2.7328190000000001e+02   7.8315000000000001e+00  -2.5488800000000001e+01  -2.3178999999999998e+00
   2.3408700000000000e+01  -3.3436999999999998e+01   4.3724000000000001e+02  -2.7115000000000000e+00   4.2583399999999997e+01   5.2709999999999999e+00  -2.4059300000000000e+01  -2.1879899999999999e+01   2.5613110000000000e+02   8.6791000000000000e+00  -2.3660599999999999e+01  -2.1187999999999998e+00
   2.8147800000000000e+01  -3.7262200000000000e+01   4.6726429999999999e+02  -2.9215000000000000e+00   4.5228800000000000e+01   5.5517000000000003e+00  -2.0885400000000001e+01  -2.0078800000000001e+01   2.3323429999999999e+02   9.6905999999999999e+00  -2.1360900000000001e+01  -1.8490000000000000e+00
   3.2291699999999999e+01  -4.1439100000000003e+01   4.9257049999999998e+02  -3.0552000000000001e+00   4.7436399999999999e+01   5.9420000000000002e+00  -1.7977900000000002e+01  -1.8299900000000001e+01   2.0946680000000001e+02   1.0480499999999999e+01  -1.8714900000000000e+01  -1.7206999999999999e+00
   3.6369500000000002e+01  -4.5418100000000003e+01   5.1461689999999999e+02  -3.1507000000000001e+00   4.9073200000000000e+01   6.2182000000000004e+00  -1.4182600000000001e+01  -1.5920700000000000e+01   1.8152050000000000e+02   1.1048800000000000e+01  -1.5991800000000000e+01  -1.4155000000000000e+00
   3.8661900000000003e+01  -4.8385899999999999e+01   5.3160209999999995e+02  -2.8738000000000001e+00   5.0624200000000002e+01   6.4770000000000003e+00  -1.0897700000000000e+01  -1.3808299999999999e+01   1.5427070000000001e+02   1.1212600000000000e+01  -1.3307300000000000e+01  -1.2784000000000000e+00
   3.9764000000000003e+01  -5.1991199999999999e+01   5.4858730000000003e+02  -2.8929000000000000e+00   5.2032600000000002e+01   6.7313000000000001e+00  -7.6128999999999998e+00  -1.1962800000000000e+01   1.2963260000000000e+02   1.1299300000000001e+01  -1.1046099999999999e+01  -1.2164999999999999e+00
   4.0403199999999998e+01  -5.5860300000000002e+01   5.6342790000000002e+02  -2.7401000000000000e+00   5.3383800000000001e+01   7.0294999999999996e+00  -4.9051000000000000e+00  -1.1184500000000000e+01   1.1082760000000000e+02   1.0836900000000000e+01  -9.1217000000000006e+00  -1.2209000000000001e+00
   4.0954300000000003e+01  -5.9553500000000000e+01   5.7535180000000003e+02  -2.4346000000000001e+00   5.4525700000000001e+01   7.1260000000000003e+00  -3.5512000000000001e+00  -9.0498999999999992e+00   9.5330900000000000e+01   1.0210800000000001e+01  -7.8612000000000002e+00  -1.1103000000000001e+00
   4.2607399999999998e+01  -6.3752400000000002e+01   5.8779049999999995e+02  -2.1673000000000000e+00   5.5382199999999997e+01   7.2531999999999996e+00  -7.3240000000000005e-01  -1.1896100000000001e+01   8.0704800000000006e+01   8.9296000000000006e+00  -6.7739000000000003e+00  -1.3314999999999999e+00
   4.5803500000000000e+01  -6.7357699999999994e+01   5.9602570000000003e+02  -1.4702999999999999e+00   5.5981699999999996e+01   7.2575000000000003e+00   2.8410000000000002e+00  -9.6724999999999994e+00   6.8516400000000004e+01   7.8315000000000001e+00  -5.8791000000000002e+00  -1.3580000000000001e+00
   4.9198000000000000e+01  -7.0061700000000002e+01   6.0314580000000001e+02  -3.1509999999999999e-01   5.5981699999999996e+01   7.0076000000000001e+00   4.3057999999999996e+00  -9.7836999999999996e+00   5.4847900000000003e+01   6.3673000000000002e+00  -5.0227000000000004e+00  -1.4774000000000000e+00
   4.9903399999999998e+01  -7.0325500000000005e+01   6.0391780000000006e+02   1.2985000000000000e+00   5.5800899999999999e+01   6.7708000000000004e+00   3.9729000000000001e+00  -1.0050500000000000e+01   4.3181899999999999e+01   4.7008000000000001e+00  -3.6756000000000002e+00  -1.4951000000000001e+00
   4.8602899999999998e+01  -6.8193100000000001e+01   5.9928549999999996e+02   3.2652000000000001e+00   5.5096699999999998e+01   6.1744000000000003e+00   3.5733999999999999e+00  -6.6485000000000003e+00   3.1602900000000002e+01   3.4773999999999998e+00  -2.4824999999999999e+00  -1.1147000000000000e+00
   4.7677100000000003e+01  -6.6346500000000006e+01   5.9190809999999999e+02   5.4706999999999999e+00   5.4021400000000000e+01   5.7403000000000004e+00   1.9532000000000000e+00  -4.8474000000000004e+00   2.1068600000000000e+01   2.1288000000000000e+00  -1.3086000000000000e+00  -6.9450000000000001e-01
   4.6045999999999999e+01  -6.4675700000000006e+01   5.8238610000000006e+02   7.7047999999999996e+00   5.2908000000000001e+01   5.3544000000000000e+00  -9.9880000000000002e-01  -3.0908000000000002e+00   1.1056600000000000e+01   9.9219999999999997e-01  -2.1170000000000000e-01  -1.3270000000000001e-01
   4.4921900000000001e+01  -6.3092900000000000e+01   5.7440819999999997e+02   9.9771000000000001e+00   5.1870800000000003e+01   5.1833000000000000e+00  -3.0185000000000000e+00  -2.1568999999999998e+00   5.7460000000000004e+00   3.2750000000000001e-01   5.7730000000000004e-01   3.2290000000000002e-01
   4.3885899999999999e+01  -6.0608800000000002e+01   5.6591560000000004e+02   1.2497600000000000e+01   5.0843100000000000e+01   4.6570999999999998e+00  -4.4390000000000001e+00  -8.4499999999999997e-01   5.0495000000000001e+00   2.6970000000000000e-01   7.3129999999999995e-01   4.9990000000000001e-01
   4.2629500000000000e+01  -5.7575000000000003e+01   5.5682259999999997e+02   1.5027699999999999e+01   4.9796399999999998e+01   4.0914000000000001e+00  -2.5746000000000002e+00  -1.2452000000000001e+00   5.2236000000000002e+00   3.0819999999999997e-01   7.2170000000000001e-01   3.2290000000000002e-01
   4.1439200000000000e+01  -5.4739100000000001e+01   5.4858730000000003e+02   1.7567299999999999e+01   4.8749600000000001e+01   3.4819000000000000e+00  -1.6646000000000001e+00  -1.4231000000000000e+00   4.7882999999999996e+00   3.3710000000000001e-01   6.6390000000000005e-01   1.6810000000000000e-01
   4.0292999999999999e+01  -5.2386899999999997e+01   5.3940840000000003e+02   2.0212000000000000e+01   4.7788499999999999e+01   2.9643999999999999e+00  -4.4390000000000002e-01  -1.3564000000000001e+00   4.4401000000000002e+00   2.6970000000000000e-01   5.4849999999999999e-01   1.1940000000000001e-01
   3.9190899999999999e+01  -5.0254500000000000e+01   5.3348940000000005e+02   2.2837499999999999e+01   4.6922600000000003e+01   2.4557000000000002e+00   1.3320000000000001e-01  -1.0227999999999999e+00   5.1365999999999996e+00   3.4680000000000000e-01   3.8490000000000002e-01   8.8499999999999995e-02
   3.8463500000000003e+01  -4.7550500000000000e+01   5.2765610000000004e+02   2.5281600000000001e+01   4.6208900000000000e+01   1.9382999999999999e+00   1.5540000000000001e-01  -6.4480000000000004e-01   4.3529999999999998e+00   3.4680000000000000e-01   4.7149999999999997e-01   7.5200000000000003e-02
   3.7868400000000001e+01  -4.5176299999999998e+01   5.2379579999999999e+02   2.7830800000000000e+01   4.5656999999999996e+01   1.3900999999999999e+00   5.3269999999999995e-01  -6.4480000000000004e-01   4.1788999999999996e+00   2.6010000000000000e-01   4.7149999999999997e-01   8.4000000000000005e-02
   3.7162999999999997e+01  -4.3285699999999999e+01   5.2027869999999996e+02   2.9912199999999999e+01   4.5085999999999999e+01   1.0218000000000000e+00   2.8849999999999998e-01  -4.8920000000000002e-01   4.0918000000000001e+00   3.1790000000000002e-01   4.1370000000000001e-01   6.1899999999999997e-02
   3.7074900000000000e+01  -4.2186500000000002e+01   5.1676149999999996e+02   3.1974399999999999e+01   4.4515099999999997e+01   7.1479999999999999e-01   4.2170000000000002e-01  -2.2239999999999999e-01   5.0495000000000001e+00   2.5050000000000000e-01   4.1370000000000001e-01   8.4000000000000005e-02
   3.7229199999999999e+01  -4.1592900000000000e+01   5.1367330000000004e+02   3.3712000000000003e+01   4.4058300000000003e+01   5.0429999999999997e-01   3.7730000000000002e-01  -5.7809999999999995e-01   4.0918000000000001e+00   2.6010000000000000e-01   4.6189999999999998e-01   1.3270000000000001e-01
   3.7559800000000003e+01  -4.1109299999999998e+01   5.1118560000000002e+02   3.5401899999999998e+01   4.3601599999999998e+01   2.6750000000000002e-01   4.4390000000000002e-01  -3.1130000000000002e-01   4.2659000000000002e+00   3.0819999999999997e-01   4.6189999999999998e-01   3.9800000000000002e-02
   3.7273200000000003e+01  -4.0493800000000000e+01   5.0715370000000001e+02   3.7005899999999997e+01   4.3230400000000003e+01   9.2100000000000001e-02   2.8849999999999998e-01  -2.8910000000000002e-01   4.7882999999999996e+00   2.6010000000000000e-01   4.2340000000000000e-01   4.8700000000000000e-02
   3.6986699999999999e+01  -4.0098100000000002e+01   5.0380820000000000e+02   3.8256599999999999e+01   4.2830800000000004e+01  -1.2720000000000001e-01   2.4410000000000001e-01  -2.8910000000000002e-01   4.7012999999999998e+00   3.4680000000000000e-01   4.3300000000000000e-01   8.4000000000000005e-02
   3.6634000000000000e+01  -3.9856200000000001e+01   5.0054840000000002e+02   3.9459600000000002e+01   4.2592900000000000e+01  -2.5869999999999999e-01   3.9950000000000002e-01  -2.6679999999999998e-01   4.9623999999999997e+00   3.3710000000000001e-01   5.1000000000000001e-01   1.0170000000000000e-01
   3.5950699999999998e+01  -4.0054099999999998e+01   4.9840379999999999e+02   4.0481200000000001e+01   4.2402600000000000e+01  -3.5520000000000002e-01   3.9950000000000002e-01  -4.4469999999999998e-01   5.0495000000000001e+00   2.4079999999999999e-01   4.0410000000000001e-01   1.0170000000000000e-01
   3.5531900000000000e+01  -4.0559699999999999e+01   4.9677390000000003e+02   4.1521900000000002e+01   4.2440600000000003e+01  -4.3409999999999999e-01   8.8800000000000004e-02  -2.2239999999999999e-01   4.5270999999999999e+00   2.6010000000000000e-01   4.0410000000000001e-01   1.1940000000000001e-01
   3.4672300000000000e+01  -4.1417099999999998e+01   4.9608760000000001e+02   4.2400199999999998e+01   4.2640500000000003e+01  -4.9990000000000001e-01   3.9950000000000002e-01  -4.2249999999999999e-01   4.9623999999999997e+00   3.5639999999999999e-01   4.9070000000000003e-01   1.3270000000000001e-01
   3.4077100000000002e+01  -4.2252499999999998e+01   4.9737439999999998e+02   4.3354999999999997e+01   4.2726100000000002e+01  -4.9550000000000000e-01   1.3320000000000001e-01  -3.5580000000000001e-01   4.0918000000000001e+00   2.6970000000000000e-01   4.7149999999999997e-01   1.2830000000000000e-01
   3.3768500000000003e+01  -4.3329700000000003e+01   4.9874689999999998e+02   4.4433799999999998e+01   4.3135300000000001e+01  -4.5610000000000001e-01   2.6629999999999998e-01  -4.2249999999999999e-01   4.7012999999999998e+00   2.6010000000000000e-01   4.4259999999999999e-01   8.8499999999999995e-02
   3.3151400000000002e+01  -4.2999899999999997e+01   5.0037680000000000e+02   4.5445900000000002e+01   4.3344600000000000e+01  -5.7879999999999998e-01   1.5540000000000001e-01  -3.1130000000000002e-01   4.4401000000000002e+00   2.6010000000000000e-01   4.4259999999999999e-01   8.8499999999999995e-02
   3.2203600000000002e+01  -4.2999899999999997e+01   5.0346499999999997e+02   4.6591600000000000e+01   4.3858499999999999e+01  -5.9640000000000004e-01   2.6629999999999998e-01  -4.2249999999999999e-01   5.2236000000000002e+00   2.6970000000000000e-01   4.3300000000000000e-01   1.2390000000000000e-01
   3.1255700000000001e+01  -4.3307699999999997e+01   5.0655329999999998e+02   4.7574900000000000e+01   4.4400900000000000e+01  -6.9289999999999996e-01   2.2189999999999999e-01  -2.8910000000000002e-01   4.9623999999999997e+00   3.0819999999999997e-01   4.5219999999999999e-01   6.1899999999999997e-02
   3.0704699999999999e+01  -4.4692599999999999e+01   5.1075670000000002e+02   4.8587000000000003e+01   4.4895699999999998e+01  -6.4900000000000002e-01   1.3320000000000001e-01  -4.4469999999999998e-01   4.9623999999999997e+00   2.9859999999999998e-01   5.3879999999999995e-01   1.0170000000000000e-01
   3.1255700000000001e+01  -4.6715100000000000e+01   5.1496010000000001e+02   4.9598999999999997e+01   4.5466700000000003e+01  -5.9199999999999997e-01   2.8849999999999998e-01  -2.0010000000000000e-01   5.2236000000000002e+00   3.3710000000000001e-01   3.7530000000000002e-01   1.1060000000000000e-01
   3.2335799999999999e+01  -4.8385899999999999e+01   5.2362419999999997e+02   5.0754199999999997e+01   4.6208900000000000e+01  -5.9199999999999997e-01   1.3320000000000001e-01  -2.6679999999999998e-01   4.6142000000000003e+00   3.6599999999999999e-01   4.5219999999999999e-01   7.9600000000000004e-02
   3.3856699999999996e+01  -5.2980400000000003e+01   5.3151630000000000e+02   5.1689900000000002e+01   4.6903599999999997e+01  -4.7799999999999998e-01  -6.6600000000000006e-02  -4.2249999999999999e-01   4.6142000000000003e+00   3.2750000000000001e-01   4.4259999999999999e-01   8.4000000000000005e-02
   3.6854399999999998e+01  -5.4365400000000001e+01   5.3983740000000000e+02   5.3055199999999999e+01   4.7588700000000003e+01  -4.6039999999999998e-01   4.4400000000000002e-02  -4.0020000000000000e-01   4.5270999999999999e+00   2.3119999999999999e-01   4.0410000000000001e-01   6.6400000000000001e-02
   3.8287199999999999e+01  -5.8608199999999997e+01   5.4961670000000004e+02   5.4172199999999997e+01   4.8283400000000000e+01  -3.0259999999999998e-01  -6.6600000000000006e-02  -3.7800000000000000e-01   4.4401000000000002e+00   1.8300000000000000e-01   3.9450000000000002e-01   7.9600000000000004e-02
   4.0226900000000001e+01  -6.2147599999999997e+01   5.5939610000000005e+02   5.5594799999999999e+01   4.9073200000000000e+01  -2.6310000000000000e-01   1.1100000000000000e-01  -3.3350000000000002e-01   4.3529999999999998e+00   2.5050000000000000e-01   5.1959999999999995e-01   8.8499999999999995e-02
   4.1813899999999997e+01  -6.6654200000000003e+01   5.6883230000000003e+02   5.6692799999999998e+01   4.9929600000000001e+01  -7.4499999999999997e-02   2.2200000000000001e-02  -3.5580000000000001e-01   4.9623999999999997e+00   2.8899999999999998e-01   4.5219999999999999e-01   7.0800000000000002e-02
   4.3841799999999999e+01  -7.1160899999999998e+01   5.7783960000000002e+02   5.7914800000000000e+01   5.0719400000000000e+01   1.6230000000000000e-01   8.8800000000000004e-02  -3.7800000000000000e-01   4.7882999999999996e+00   2.6010000000000000e-01   5.3879999999999995e-01   4.8700000000000000e-02
   4.5362699999999997e+01  -7.6546899999999994e+01   5.8435910000000001e+02   5.8802700000000002e+01   5.1214199999999998e+01   4.7799999999999998e-01   0.0000000000000000e+00  -4.4469999999999998e-01   4.7882999999999996e+00   2.2159999999999999e-01   3.8490000000000002e-01   6.6400000000000001e-02
   4.6861600000000003e+01  -8.2064700000000002e+01   5.9139340000000004e+02   5.9451999999999998e+01   5.1766100000000002e+01   7.8500000000000003e-01   0.0000000000000000e+00  -2.4460000000000001e-01   5.3106999999999998e+00   2.7939999999999998e-01   4.7149999999999997e-01   7.0800000000000002e-02
   4.8118000000000002e+01  -8.7758499999999998e+01   5.9542529999999999e+02   6.0273099999999999e+01   5.2070700000000002e+01   1.1533000000000000e+00   1.7760000000000001e-01  -3.3350000000000002e-01   5.4847999999999999e+00   3.6599999999999999e-01   3.9450000000000002e-01   1.1500000000000000e-01
   4.9440500000000000e+01  -9.3891900000000007e+01   5.9954290000000003e+02   6.0874499999999998e+01   5.2384700000000002e+01   1.5874999999999999e+00   2.4410000000000001e-01  -1.7790000000000000e-01   4.4401000000000002e+00   3.2750000000000001e-01   4.4259999999999999e-01   1.2390000000000000e-01
   5.0762999999999998e+01  -9.9673599999999993e+01   6.0014340000000004e+02   6.1285100000000000e+01   5.2365600000000001e+01   2.0040000000000000e+00   2.2189999999999999e-01  -3.1130000000000002e-01   4.7882999999999996e+00   2.4079999999999999e-01   4.6189999999999998e-01   8.8499999999999995e-02
   5.2305999999999997e+01  -1.0429010000000000e+02   6.0220219999999995e+02   6.1581099999999999e+01   5.2356099999999998e+01   2.2978999999999998e+00  -4.4400000000000002e-02  -4.6689999999999998e-01   4.5270999999999999e+00   1.6380000000000000e-01   4.8110000000000003e-01   5.7500000000000002e-02
   5.3430100000000003e+01  -1.0807129999999999e+02   6.0065809999999999e+02   6.1829300000000003e+01   5.2184800000000003e+01   2.6530999999999998e+00  -4.4400000000000002e-02  -3.7800000000000000e-01   4.7012999999999998e+00   2.8899999999999998e-01   4.5219999999999999e-01   1.1500000000000000e-01
   5.3650500000000001e+01  -1.1161069999999999e+02   5.9799879999999996e+02   6.1762500000000003e+01   5.2023099999999999e+01   2.9863000000000000e+00   8.8800000000000004e-02  -3.7800000000000000e-01   5.5719000000000003e+00   2.8899999999999998e-01   4.2340000000000000e-01   1.1940000000000001e-01
   5.3474200000000003e+01  -1.1521599999999999e+02   5.9139340000000004e+02   6.1495100000000001e+01   5.1499699999999997e+01   3.3414999999999999e+00  -6.6600000000000006e-02  -4.4469999999999998e-01   4.4401000000000002e+00   2.4079999999999999e-01   4.5219999999999999e-01   5.3100000000000001e-02
   5.3540300000000002e+01  -1.1833770000000000e+02   5.8384439999999995e+02   6.1122799999999998e+01   5.0852600000000002e+01   3.7231000000000001e+00   6.6600000000000006e-02  -4.2249999999999999e-01   5.6589000000000000e+00   2.4079999999999999e-01   4.0410000000000001e-01   9.2899999999999996e-02
   5.3915100000000002e+01  -1.2084380000000000e+02   5.7346460000000002e+02   6.0330300000000001e+01   4.9967700000000001e+01   4.0826000000000002e+00   1.5540000000000001e-01  -4.8920000000000002e-01   5.8330000000000002e+00   2.6010000000000000e-01   4.6189999999999998e-01   6.1899999999999997e-02
   5.3518300000000004e+01  -1.2282230000000000e+02   5.6111170000000004e+02   5.9232399999999998e+01   4.8920900000000003e+01   4.4598000000000004e+00   1.1100000000000000e-01  -4.8920000000000002e-01   4.7012999999999998e+00   1.9270000000000001e-01   4.4259999999999999e-01   1.1060000000000000e-01
   5.2526400000000002e+01  -1.2416330000000001e+02   5.4541330000000005e+02   5.7847999999999999e+01   4.7750500000000002e+01   4.8106000000000000e+00   1.1100000000000000e-01  -5.7809999999999995e-01   5.3106999999999998e+00   2.9859999999999998e-01   4.3300000000000000e-01   9.7299999999999998e-02
   5.0873199999999997e+01  -1.2453700000000001e+02   5.2765610000000004e+02   5.6024400000000000e+01   4.6170800000000000e+01   5.2271999999999998e+00   6.6600000000000006e-02  -5.7809999999999995e-01   4.7012999999999998e+00   2.5050000000000000e-01   4.1370000000000001e-01   9.2899999999999996e-02
   4.8779200000000003e+01  -1.2451500000000000e+02   5.0698219999999998e+02   5.4105400000000003e+01   4.4534100000000002e+01   5.6219000000000001e+00   4.2170000000000002e-01  -4.8920000000000002e-01   5.7460000000000004e+00   2.7939999999999998e-01   5.2920000000000000e-01   1.0170000000000000e-01
   4.5627200000000002e+01  -1.2308610000000000e+02   4.8270540000000000e+02   5.1489400000000003e+01   4.2450099999999999e+01   6.0077999999999996e+00   2.2189999999999999e-01  -5.5589999999999995e-01   4.3529999999999998e+00   2.5050000000000000e-01   4.3300000000000000e-01   1.1500000000000000e-01
   4.1703699999999998e+01  -1.2051400000000000e+02   4.5405360000000002e+02   4.8481999999999999e+01   4.0004600000000003e+01   6.3323000000000000e+00   3.5510000000000003e-01  -4.0020000000000000e-01   5.3977000000000004e+00   2.6010000000000000e-01   4.8110000000000003e-01   1.1940000000000001e-01
   3.7383499999999998e+01  -1.1655700000000000e+02   4.2197039999999998e+02   4.5207200000000000e+01   3.7102200000000003e+01   6.5559000000000003e+00   2.2189999999999999e-01  -6.0040000000000004e-01   5.9200999999999997e+00   2.0230000000000001e-01   4.4259999999999999e-01   1.2830000000000000e-01
   3.3085200000000000e+01  -1.1106110000000000e+02   3.8765690000000001e+02   4.1435899999999997e+01   3.4038100000000000e+01   6.6436000000000002e+00   4.4390000000000002e-01  -7.1150000000000002e-01   5.2236000000000002e+00   2.2159999999999999e-01   4.0410000000000001e-01   1.2830000000000000e-01
   2.8103700000000000e+01  -1.0400440000000000e+02   3.4896839999999997e+02   3.7454599999999999e+01   3.0593399999999999e+01   6.5559000000000003e+00   2.8849999999999998e-01  -5.7809999999999995e-01   4.8754000000000000e+00   2.7939999999999998e-01   5.3879999999999995e-01   7.0800000000000002e-02
   2.3364699999999999e+01  -9.5100999999999999e+01   3.0865010000000001e+02   3.3167800000000000e+01   2.6825099999999999e+01   6.2095000000000002e+00   3.9950000000000002e-01  -6.6710000000000003e-01   4.5270999999999999e+00   2.0230000000000001e-01   3.7530000000000002e-01   9.7299999999999998e-02
   1.8691700000000001e+01  -8.4438999999999993e+01   2.6327040000000000e+02   2.8489599999999999e+01   2.2609600000000000e+01   5.7752999999999997e+00   2.6629999999999998e-01  -6.8930000000000002e-01   4.7882999999999996e+00   2.3119999999999999e-01   4.4259999999999999e-01   9.2899999999999996e-02
   1.3732200000000001e+01  -7.1930300000000003e+01   2.1686140000000000e+02   2.3715900000000001e+01   1.8279900000000001e+01   5.1614000000000004e+00   2.8849999999999998e-01  -7.7820000000000000e-01   4.5270999999999999e+00   1.9270000000000001e-01   4.2340000000000000e-01   1.5479999999999999e-01
   8.8389000000000006e+00  -5.6190100000000001e+01   1.6856510000000000e+02   1.8913499999999999e+01   1.4159599999999999e+01   4.1132999999999997e+00   2.4410000000000001e-01  -5.3369999999999995e-01   5.0495000000000001e+00   2.1190000000000001e-01   4.6189999999999998e-01   1.0170000000000000e-01
   4.7169999999999996e+00  -3.8779000000000003e+01   1.2575900000000000e+02   1.4798500000000001e+01   1.0248600000000000e+01   2.8767000000000000e+00   6.4370000000000005e-01  -8.8939999999999997e-01   4.7012999999999998e+00   2.3119999999999999e-01   4.3300000000000000e-01   9.7299999999999998e-02
   1.8294999999999999e+00  -2.3456499999999998e+01   9.0416100000000000e+01   1.1246900000000000e+01   7.2511000000000001e+00   1.6488000000000000e+00   3.1069999999999998e-01  -4.6689999999999998e-01   4.2659000000000002e+00   2.4079999999999999e-01   4.6189999999999998e-01   6.1899999999999997e-02
   1.1020000000000001e-01  -1.3519900000000000e+01   6.2279000000000003e+01   7.8098000000000001e+00   4.7960000000000003e+00   7.8059999999999996e-01   1.3320000000000001e-01  -4.8920000000000002e-01   5.8330000000000002e+00   3.3710000000000001e-01   4.1370000000000001e-01   1.3710000000000000e-01
  -6.6100000000000006e-02  -7.3205000000000000e+00   3.9460500000000003e+01   4.8501000000000003e+00   2.8548000000000000e+00   2.5430000000000003e-01   5.3269999999999995e-01  -6.4480000000000004e-01   5.3106999999999998e+00   2.0230000000000001e-01   3.4639999999999999e-01   8.4000000000000005e-02
  -7.0530000000000004e-01  -3.3195000000000001e+00   2.3333200000000001e+01   2.7879000000000000e+00   1.5416000000000001e+00  -1.1840000000000001e-01   4.6610000000000001e-01  -6.4480000000000004e-01   5.3106999999999998e+00   2.5050000000000000e-01   5.1000000000000001e-01   9.2899999999999996e-02
  -1.2343999999999999e+00  -7.4739999999999995e-01   1.4583200000000000e+01   1.6326000000000001e+00   8.3740000000000003e-01  -2.6310000000000000e-01   4.4390000000000002e-01  -4.8920000000000002e-01   4.5270999999999999e+00   2.2159999999999999e-01   4.6189999999999998e-01   1.2390000000000000e-01
  -1.0360000000000000e+00   6.6000000000000003e-02   8.6641999999999992e+00   8.0200000000000005e-01   3.6159999999999998e-01  -3.4200000000000003e-01   3.5510000000000003e-01  -6.6710000000000003e-01   5.2236000000000002e+00   2.7939999999999998e-01   4.4259999999999999e-01   8.8499999999999995e-02
  -6.1719999999999997e-01   6.3749999999999996e-01   4.5465000000000000e+00   2.5779999999999997e-01  -1.3320000000000001e-01  -4.4290000000000002e-01   4.4390000000000002e-01  -7.5600000000000001e-01   5.2236000000000002e+00   2.1190000000000001e-01   4.3300000000000000e-01   1.4599999999999999e-01
   1.3230000000000000e-01   4.8359999999999997e-01   4.4607999999999999e+00   7.6399999999999996e-02  -1.7130000000000001e-01  -4.7360000000000002e-01   5.9930000000000005e-01  -7.3380000000000001e-01   5.3106999999999998e+00   2.2159999999999999e-01   4.2340000000000000e-01   1.3270000000000001e-01
   3.0859999999999999e-01  -4.3999999999999997e-02   4.8038999999999996e+00   9.4999999999999998e-03  -3.6159999999999998e-01  -3.9029999999999998e-01   4.2170000000000002e-01  -6.8930000000000002e-01   6.3554000000000004e+00   2.0230000000000001e-01   4.8110000000000003e-01   1.7249999999999999e-01
   1.1020000000000001e-01  -2.8580000000000000e-01   4.8897000000000004e+00   6.6799999999999998e-02  -4.6629999999999999e-01  -3.5080000000000000e-01   5.7709999999999995e-01  -7.7820000000000000e-01   4.9623999999999997e+00   2.9859999999999998e-01   3.6559999999999998e-01   2.2120000000000001e-01
   3.7469999999999998e-01   1.0990000000000000e-01   5.5758999999999999e+00   4.7699999999999999e-02  -3.9010000000000000e-01  -3.2010000000000000e-01   7.5460000000000005e-01  -1.0227999999999999e+00   6.0941999999999998e+00   3.1790000000000002e-01   3.2710000000000000e-01   1.8140000000000001e-01
  -1.3230000000000000e-01   2.1980000000000000e-01   5.2328000000000001e+00  -9.4999999999999998e-03  -3.9970000000000000e-01  -3.3329999999999999e-01   3.7730000000000002e-01  -9.5609999999999995e-01   6.1813000000000002e+00   3.7569999999999998e-01   3.9450000000000002e-01   2.3000000000000001e-01
   1.9839999999999999e-01  -4.3999999999999997e-02   5.0612000000000004e+00  -9.4999999999999998e-03  -4.1870000000000002e-01  -2.0169999999999999e-01   0.0000000000000000e+00  -9.1169999999999995e-01   6.6166000000000000e+00   3.4680000000000000e-01   4.5219999999999999e-01   1.6370000000000001e-01
  -1.7630000000000001e-01  -1.0990000000000000e-01   4.2892000000000001e+00   2.8600000000000000e-02  -2.6640000000000003e-01  -2.4120000000000000e-01   1.9980000000000001e-01  -5.7809999999999995e-01   6.4424999999999999e+00   3.4680000000000000e-01   4.4259999999999999e-01   1.3710000000000000e-01
  -1.7630000000000001e-01  -3.2979999999999998e-01   4.8038999999999996e+00   1.6230000000000000e-01  -1.4269999999999999e-01  -1.7979999999999999e-01   3.3289999999999997e-01  -7.5600000000000001e-01   4.9623999999999997e+00   3.7569999999999998e-01   4.4259999999999999e-01   1.2390000000000000e-01
  -3.3060000000000000e-01  -6.6000000000000003e-02   4.1176000000000004e+00   6.6799999999999998e-02  -1.9030000000000000e-01  -1.5790000000000001e-01   1.5540000000000001e-01  -6.4480000000000004e-01   4.5270999999999999e+00   2.4079999999999999e-01   4.8110000000000003e-01   1.7249999999999999e-01
  -3.0859999999999999e-01  -1.7590000000000000e-01   3.9460999999999999e+00   7.6399999999999996e-02  -1.9980000000000001e-01  -1.7979999999999999e-01   2.6629999999999998e-01  -7.7820000000000000e-01   5.9200999999999997e+00   2.9859999999999998e-01   4.2340000000000000e-01   1.5040000000000001e-01
  -4.8490000000000000e-01  -8.7900000000000006e-02   4.2892000000000001e+00  -9.4999999999999998e-03  -2.1890000000000001e-01  -2.0610000000000001e-01   4.8830000000000001e-01  -3.5580000000000001e-01   4.7012999999999998e+00   3.9489999999999997e-01   5.1959999999999995e-01   1.8140000000000001e-01
  -3.3060000000000000e-01  -8.7900000000000006e-02   4.5465000000000000e+00  -1.9099999999999999e-02  -2.5690000000000002e-01  -2.3680000000000001e-01   7.5460000000000005e-01  -2.2239999999999999e-01   5.2236000000000002e+00   3.5639999999999999e-01   4.1370000000000001e-01   1.8579999999999999e-01
  -3.0859999999999999e-01  -2.8580000000000000e-01   4.2034000000000002e+00   2.8600000000000000e-02  -2.6640000000000003e-01  -2.3680000000000001e-01   4.6610000000000001e-01  -1.3339999999999999e-01   5.1365999999999996e+00   2.8899999999999998e-01   4.5219999999999999e-01   1.7690000000000000e-01
  -4.1880000000000001e-01  -6.6000000000000003e-02   4.6322999999999999e+00   9.4999999999999998e-03  -2.3790000000000000e-01  -2.2800000000000001e-01   6.8799999999999994e-01  -1.7790000000000000e-01   4.6142000000000003e+00   4.2380000000000001e-01   3.9450000000000002e-01   2.1679999999999999e-01
  -2.6450000000000001e-01  -1.0990000000000000e-01   4.5465000000000000e+00   9.4999999999999998e-03  -1.3320000000000001e-01  -1.9730000000000000e-01   6.6579999999999995e-01  -2.6679999999999998e-01   4.9623999999999997e+00   3.4680000000000000e-01   3.5599999999999998e-01   1.7690000000000000e-01
  -2.8649999999999998e-01  -1.9789999999999999e-01   3.7745000000000002e+00   3.8199999999999998e-02  -2.7600000000000002e-01  -2.3240000000000000e-01   5.9930000000000005e-01  -1.7790000000000000e-01   5.3106999999999998e+00   4.0460000000000002e-01   3.7530000000000002e-01   2.0349999999999999e-01
  -3.5270000000000001e-01  -5.0560000000000005e-01   4.1176000000000004e+00   0.0000000000000000e+00  -3.3310000000000001e-01  -2.3240000000000000e-01   7.3240000000000005e-01  -4.4469999999999998e-01   5.6589000000000000e+00   3.3710000000000001e-01   4.0410000000000001e-01   1.9460000000000000e-01
  -2.2040000000000001e-01  -2.1999999999999999e-02   3.8603000000000001e+00   9.4999999999999998e-03  -1.9980000000000001e-01  -2.0610000000000001e-01   5.7709999999999995e-01  -2.6679999999999998e-01   5.6589000000000000e+00   4.0460000000000002e-01   4.5219999999999999e-01   1.9460000000000000e-01
  -1.7630000000000001e-01  -8.7900000000000006e-02   4.5465000000000000e+00  -2.8600000000000000e-02  -2.2839999999999999e-01  -2.8499999999999998e-01   8.2120000000000004e-01   1.1119999999999999e-01   5.9200999999999997e+00   3.8529999999999998e-01   4.2340000000000000e-01   2.3440000000000000e-01
  -1.3230000000000000e-01  -1.9789999999999999e-01   4.1176000000000004e+00  -2.8600000000000000e-02  -2.5690000000000002e-01  -1.8859999999999999e-01   5.1049999999999995e-01  -1.7790000000000000e-01   4.9623999999999997e+00   4.0460000000000002e-01   4.5219999999999999e-01   2.2120000000000001e-01
  -1.7630000000000001e-01  -3.7369999999999998e-01   4.5465000000000000e+00   2.8600000000000000e-02  -3.3310000000000001e-01  -1.8859999999999999e-01   5.1049999999999995e-01  -3.3350000000000002e-01   5.5719000000000003e+00   2.7939999999999998e-01   4.5219999999999999e-01   2.3000000000000001e-01
   1.5429999999999999e-01  -2.1980000000000000e-01   3.3456000000000001e+00  -9.4999999999999998e-03  -3.3310000000000001e-01  -2.2800000000000001e-01   3.7730000000000002e-01  -1.7790000000000000e-01   6.0941999999999998e+00   2.8899999999999998e-01   4.4259999999999999e-01   2.1679999999999999e-01
  -8.8200000000000001e-02  -4.3999999999999997e-02   4.7180999999999997e+00  -9.4999999999999998e-03  -3.1400000000000000e-01  -2.1049999999999999e-01   5.9930000000000005e-01  -1.1119999999999999e-01   5.3977000000000004e+00   2.9859999999999998e-01   3.9450000000000002e-01   2.1679999999999999e-01
  -6.6100000000000006e-02  -1.5390000000000001e-01   4.6322999999999999e+00   3.8199999999999998e-02  -2.7600000000000002e-01  -1.8420000000000000e-01   5.9930000000000005e-01  -4.4499999999999998e-02   6.3554000000000004e+00   3.3710000000000001e-01   3.9450000000000002e-01   2.0349999999999999e-01
  -4.4100000000000000e-02  -2.6379999999999998e-01   4.2034000000000002e+00  -3.8199999999999998e-02  -2.6640000000000003e-01  -2.3240000000000000e-01   4.8830000000000001e-01  -6.6699999999999995e-02   5.1365999999999996e+00   3.3710000000000001e-01   4.1370000000000001e-01   2.6979999999999998e-01
   8.8200000000000001e-02  -1.5390000000000001e-01   4.4607999999999999e+00  -1.9099999999999999e-02  -3.2350000000000001e-01  -2.4120000000000000e-01   2.8849999999999998e-01  -3.1130000000000002e-01   5.8330000000000002e+00   3.7569999999999998e-01   3.9450000000000002e-01   2.2559999999999999e-01
   2.1999999999999999e-02  -1.3189999999999999e-01   4.2034000000000002e+00  -6.6799999999999998e-02  -3.2350000000000001e-01  -1.7540000000000000e-01   3.9950000000000002e-01  -2.2200000000000001e-02   5.5719000000000003e+00   3.8529999999999998e-01   3.9450000000000002e-01   2.5209999999999999e-01
   6.6100000000000006e-02  -1.9789999999999999e-01   4.6322999999999999e+00   0.0000000000000000e+00  -3.2350000000000001e-01  -2.3240000000000000e-01   2.6629999999999998e-01  -2.2200000000000001e-02   5.5719000000000003e+00   3.0819999999999997e-01   4.6189999999999998e-01   2.3440000000000000e-01
  -1.5429999999999999e-01   0.0000000000000000e+00   3.5171000000000001e+00   3.8199999999999998e-02  -3.4260000000000002e-01  -1.6230000000000000e-01   3.7730000000000002e-01  -1.1119999999999999e-01   5.2236000000000002e+00   3.6599999999999999e-01   3.7530000000000002e-01   2.4770000000000000e-01
  -1.5429999999999999e-01  -8.7900000000000006e-02   4.8038999999999996e+00  -5.7299999999999997e-02  -3.5210000000000002e-01  -1.8859999999999999e-01   2.4410000000000001e-01  -3.1130000000000002e-01   5.3977000000000004e+00   2.6970000000000000e-01   4.6189999999999998e-01   2.3440000000000000e-01
   1.1020000000000001e-01  -2.8580000000000000e-01   4.1176000000000004e+00   0.0000000000000000e+00  -3.1400000000000000e-01  -2.3240000000000000e-01   4.2170000000000002e-01  -1.5559999999999999e-01   5.3106999999999998e+00   3.6599999999999999e-01   3.8490000000000002e-01   2.3440000000000000e-01
   1.5429999999999999e-01  -1.5390000000000001e-01   4.0317999999999996e+00   1.9099999999999999e-02  -3.9010000000000000e-01  -2.2800000000000001e-01   3.9950000000000002e-01  -4.4499999999999998e-02   5.3106999999999998e+00   4.0460000000000002e-01   4.0410000000000001e-01   2.0790000000000000e-01
   1.9839999999999999e-01  -4.3999999999999997e-02   4.2034000000000002e+00   9.4999999999999998e-03  -2.1890000000000001e-01  -2.3680000000000001e-01   3.1069999999999998e-01  -1.1119999999999999e-01   5.1365999999999996e+00   4.1420000000000001e-01   4.7149999999999997e-01   2.2120000000000001e-01
   0.0000000000000000e+00  -2.1980000000000000e-01   4.2892000000000001e+00   1.9099999999999999e-02  -2.3790000000000000e-01  -2.2359999999999999e-01   3.3289999999999997e-01   6.6699999999999995e-02   5.4847999999999999e+00   4.2380000000000001e-01   4.6189999999999998e-01   2.3000000000000001e-01
   2.1999999999999999e-02  -3.2979999999999998e-01   4.3750000000000000e+00  -9.4999999999999998e-03  -3.7109999999999999e-01  -1.9289999999999999e-01   3.7730000000000002e-01  -8.8900000000000007e-02   5.8330000000000002e+00   4.0460000000000002e-01   4.3300000000000000e-01   2.1229999999999999e-01
   3.9679999999999999e-01  -3.9570000000000000e-01   4.7180999999999997e+00  -2.8600000000000000e-02  -3.4260000000000002e-01  -2.1490000000000001e-01   2.4410000000000001e-01  -1.7790000000000000e-01   5.4847999999999999e+00   2.3119999999999999e-01   3.5599999999999998e-01   2.0349999999999999e-01
   1.7630000000000001e-01  -4.8359999999999997e-01   3.9460999999999999e+00  -9.5500000000000002e-02  -2.7600000000000002e-01  -2.1490000000000001e-01   2.8849999999999998e-01  -1.1119999999999999e-01   6.0072000000000001e+00   3.0819999999999997e-01   4.3300000000000000e-01   2.3000000000000001e-01
   0.0000000000000000e+00  -3.2979999999999998e-01   4.5465000000000000e+00   9.4999999999999998e-03  -2.7600000000000002e-01  -2.5869999999999999e-01   3.7730000000000002e-01  -6.6699999999999995e-02   5.4847999999999999e+00   3.0819999999999997e-01   4.4259999999999999e-01   2.3890000000000000e-01
   1.1020000000000001e-01  -3.5170000000000001e-01   4.9755000000000003e+00  -5.7299999999999997e-02  -2.5690000000000002e-01  -2.4560000000000001e-01   3.5510000000000003e-01  -6.6699999999999995e-02   5.0495000000000001e+00   3.8529999999999998e-01   3.9450000000000002e-01   2.5659999999999999e-01
  -6.6100000000000006e-02  -3.7369999999999998e-01   4.1176000000000004e+00  -4.7699999999999999e-02  -2.0930000000000001e-01  -1.9730000000000000e-01   3.5510000000000003e-01  -1.5559999999999999e-01   5.5719000000000003e+00   3.8529999999999998e-01   3.5599999999999998e-01   1.5920000000000001e-01
   1.7630000000000001e-01  -4.6170000000000000e-01   3.9460999999999999e+00   2.8600000000000000e-02  -2.8549999999999998e-01  -1.8859999999999999e-01   6.6600000000000006e-02  -2.2200000000000001e-02   4.7882999999999996e+00   4.4309999999999999e-01   3.8490000000000002e-01   2.7429999999999999e-01
   2.2040000000000001e-01  -3.9570000000000000e-01   4.4607999999999999e+00  -1.0500000000000000e-01  -2.9499999999999998e-01  -1.8859999999999999e-01   2.4410000000000001e-01  -2.2200000000000001e-02   5.6589000000000000e+00   3.6599999999999999e-01   3.6559999999999998e-01   2.4329999999999999e-01
   1.7630000000000001e-01  -5.7160000000000000e-01   4.2892000000000001e+00  -9.5500000000000002e-02  -2.2839999999999999e-01  -1.8859999999999999e-01   2.8849999999999998e-01  -2.8910000000000002e-01   4.7882999999999996e+00   3.2750000000000001e-01   4.0410000000000001e-01   2.4770000000000000e-01
   3.9679999999999999e-01  -1.0551999999999999e+00   4.9755000000000003e+00  -3.8199999999999998e-02  -3.1400000000000000e-01  -1.1840000000000001e-01   1.9980000000000001e-01  -2.2239999999999999e-01   5.6589000000000000e+00   3.2750000000000001e-01   4.2340000000000000e-01   2.3890000000000000e-01
   1.9839999999999999e-01  -1.7586999999999999e+00   3.5171000000000001e+00  -1.8140000000000001e-01  -3.3310000000000001e-01   5.7000000000000002e-02   3.1069999999999998e-01   0.0000000000000000e+00   6.1813000000000002e+00   4.0460000000000002e-01   4.1370000000000001e-01   2.3000000000000001e-01
   1.9839999999999999e-01  -2.2202999999999999e+00   4.4607999999999999e+00  -9.5500000000000002e-02  -4.5679999999999998e-01   1.8420000000000000e-01   2.6629999999999998e-01  -2.2239999999999999e-01   5.0495000000000001e+00   3.0819999999999997e-01   4.0410000000000001e-01   2.2120000000000001e-01
   5.5110000000000003e-01  -2.7260000000000000e+00   3.7745000000000002e+00  -1.3370000000000001e-01  -4.1870000000000002e-01   3.5080000000000000e-01   3.5510000000000003e-01  -2.2200000000000001e-02   6.0941999999999998e+00   3.8529999999999998e-01   4.3300000000000000e-01   2.4329999999999999e-01
   3.0859999999999999e-01  -3.5613000000000001e+00   4.1176000000000004e+00  -7.6399999999999996e-02  -3.6159999999999998e-01   4.7799999999999998e-01   3.9950000000000002e-01   0.0000000000000000e+00   5.2236000000000002e+00   4.1420000000000001e-01   4.2340000000000000e-01   2.2559999999999999e-01
   5.9509999999999996e-01  -4.2207999999999997e+00   3.6886999999999999e+00  -2.6729999999999998e-01  -4.0920000000000001e-01   5.3939999999999999e-01   2.2189999999999999e-01  -3.5580000000000001e-01   5.8330000000000002e+00   4.2380000000000001e-01   4.0410000000000001e-01   2.3890000000000000e-01
   5.9509999999999996e-01  -4.2868000000000004e+00   3.3456000000000001e+00  -2.2910000000000000e-01  -3.6159999999999998e-01   6.9730000000000003e-01   6.6600000000000006e-02  -1.3339999999999999e-01   5.6589000000000000e+00   2.5050000000000000e-01   3.9450000000000002e-01   2.2120000000000001e-01
   5.5110000000000003e-01  -4.7704000000000004e+00   4.7180999999999997e+00  -2.0999999999999999e-01  -3.2350000000000001e-01   8.5070000000000001e-01   3.9950000000000002e-01  -1.1119999999999999e-01   5.3977000000000004e+00   3.8529999999999998e-01   4.4259999999999999e-01   2.3000000000000001e-01
   0.0000000000000000e+00  -5.3200000000000003e+00   3.8603000000000001e+00  -1.8140000000000001e-01  -2.7600000000000002e-01   7.8059999999999996e-01   8.8800000000000004e-02  -2.8910000000000002e-01   5.3977000000000004e+00   3.3710000000000001e-01   4.5219999999999999e-01   2.1229999999999999e-01
   5.5110000000000003e-01  -5.1222000000000003e+00   4.3750000000000000e+00  -1.8140000000000001e-01  -3.9970000000000000e-01   8.5070000000000001e-01  -2.2200000000000001e-02  -4.4499999999999998e-02   5.3106999999999998e+00   3.7569999999999998e-01   4.2340000000000000e-01   1.9910000000000000e-01
   1.9839999999999999e-01  -5.0122999999999998e+00   3.6029000000000000e+00  -1.4319999999999999e-01  -3.6159999999999998e-01   7.5860000000000005e-01   2.4410000000000001e-01  -6.6699999999999995e-02   5.2236000000000002e+00   3.7569999999999998e-01   3.7530000000000002e-01   2.1679999999999999e-01
   3.7469999999999998e-01  -4.7264999999999997e+00   4.2034000000000002e+00  -2.3870000000000000e-01  -4.1870000000000002e-01   7.7620000000000000e-01   1.3320000000000001e-01  -1.5559999999999999e-01   5.7460000000000004e+00   3.3710000000000001e-01   4.0410000000000001e-01   2.0349999999999999e-01
   2.4249999999999999e-01  -4.6825000000000001e+00   4.2034000000000002e+00  -3.3420000000000000e-01  -4.5679999999999998e-01   6.4019999999999999e-01   2.6629999999999998e-01  -1.1119999999999999e-01   5.9200999999999997e+00   3.5639999999999999e-01   3.5599999999999998e-01   2.1229999999999999e-01
   5.9509999999999996e-01  -4.6166000000000000e+00   3.6886999999999999e+00  -3.5330000000000000e-01  -3.8059999999999999e-01   7.2789999999999999e-01  -6.6600000000000006e-02  -1.5559999999999999e-01   6.2683000000000000e+00   4.1420000000000001e-01   4.1370000000000001e-01   2.4329999999999999e-01
   1.7630000000000001e-01  -4.6384999999999996e+00   3.5171000000000001e+00  -2.2910000000000000e-01  -3.9970000000000000e-01   6.9289999999999996e-01   3.1069999999999998e-01  -1.1119999999999999e-01   5.8330000000000002e+00   3.5639999999999999e-01   5.1000000000000001e-01   1.9460000000000000e-01
   3.9679999999999999e-01  -4.8144000000000000e+00   4.3750000000000000e+00  -3.4370000000000001e-01  -4.2820000000000003e-01   7.0160000000000000e-01   2.2189999999999999e-01  -8.8900000000000007e-02   5.6589000000000000e+00   3.1790000000000002e-01   3.8490000000000002e-01   2.3000000000000001e-01
   3.0859999999999999e-01  -4.6166000000000000e+00   3.2597999999999998e+00  -3.0549999999999999e-01  -5.5189999999999995e-01   6.8410000000000004e-01   1.7760000000000001e-01  -2.4460000000000001e-01   6.3554000000000004e+00   2.9859999999999998e-01   3.0790000000000001e-01   2.3440000000000000e-01
   2.8649999999999998e-01  -4.4187000000000003e+00   3.9460999999999999e+00  -2.8639999999999999e-01  -3.8059999999999999e-01   6.7530000000000001e-01   2.2189999999999999e-01  -1.7790000000000000e-01   5.3106999999999998e+00   4.4309999999999999e-01   3.8490000000000002e-01   2.1229999999999999e-01
   1.9839999999999999e-01  -3.7591999999999999e+00   4.3750000000000000e+00  -2.4820000000000000e-01  -4.4719999999999999e-01   5.2180000000000004e-01   8.8800000000000004e-02  -1.5559999999999999e-01   6.3554000000000004e+00   3.0819999999999997e-01   4.0410000000000001e-01   2.0790000000000000e-01
  -6.6100000000000006e-02  -2.1543999999999999e+00   3.8603000000000001e+00   0.0000000000000000e+00  -2.6640000000000003e-01   2.8499999999999998e-01   1.9980000000000001e-01  -2.2239999999999999e-01   5.7460000000000004e+00   3.4680000000000000e-01   4.8110000000000003e-01   2.3890000000000000e-01
   2.1999999999999999e-02  -5.7160000000000000e-01   3.9460999999999999e+00   6.6799999999999998e-02  -3.0449999999999999e-01  -9.6500000000000002e-02   3.3289999999999997e-01   2.2200000000000001e-02   5.7460000000000004e+00   3.2750000000000001e-01   4.0410000000000001e-01   2.1229999999999999e-01
   8.8200000000000001e-02  -4.3999999999999997e-02   4.1176000000000004e+00  -1.0500000000000000e-01  -3.5210000000000002e-01  -2.3680000000000001e-01   4.4400000000000002e-02  -1.1119999999999999e-01   6.0941999999999998e+00   3.5639999999999999e-01   3.7530000000000002e-01   2.3890000000000000e-01
   8.8200000000000001e-02  -8.7900000000000006e-02   4.2892000000000001e+00  -1.0500000000000000e-01  -3.2350000000000001e-01  -1.8420000000000000e-01   2.4410000000000001e-01  -6.6699999999999995e-02   5.8330000000000002e+00   3.4680000000000000e-01   4.4259999999999999e-01   1.8140000000000001e-01
   1.9839999999999999e-01  -1.3189999999999999e-01   4.3750000000000000e+00  -9.4999999999999998e-03  -4.1870000000000002e-01  -2.0610000000000001e-01   6.6600000000000006e-02  -2.4460000000000001e-01   6.0072000000000001e+00   2.7939999999999998e-01   3.7530000000000002e-01   2.1229999999999999e-01
  -4.4100000000000000e-02  -1.7590000000000000e-01   4.1176000000000004e+00  -6.6799999999999998e-02  -2.6640000000000003e-01  -2.1929999999999999e-01   1.5540000000000001e-01  -1.7790000000000000e-01   5.6589000000000000e+00   3.3710000000000001e-01   3.9450000000000002e-01   1.9910000000000000e-01
   1.9839999999999999e-01  -2.1980000000000000e-01   4.1176000000000004e+00   7.6399999999999996e-02  -3.1400000000000000e-01  -2.2359999999999999e-01   4.4400000000000002e-02   6.6699999999999995e-02   5.3977000000000004e+00   2.8899999999999998e-01   4.4259999999999999e-01   2.0790000000000000e-01
   3.3060000000000000e-01  -6.6000000000000003e-02   3.6886999999999999e+00  -5.7299999999999997e-02  -3.8059999999999999e-01  -1.7100000000000001e-01   2.4410000000000001e-01  -1.5559999999999999e-01   6.5294999999999996e+00   2.9859999999999998e-01   3.4639999999999999e-01   2.3890000000000000e-01
   1.1020000000000001e-01  -1.0990000000000000e-01   4.5465000000000000e+00  -9.4999999999999998e-03  -3.0449999999999999e-01  -2.3240000000000000e-01   2.2200000000000001e-02   6.6699999999999995e-02   6.1813000000000002e+00   4.7199999999999998e-01   3.8490000000000002e-01   1.8579999999999999e-01
   6.6100000000000006e-02  -2.8580000000000000e-01   3.6029000000000000e+00  -8.5900000000000004e-02  -2.7600000000000002e-01  -1.8420000000000000e-01   8.8800000000000004e-02  -1.7790000000000000e-01   6.0941999999999998e+00   4.1420000000000001e-01   4.0410000000000001e-01   2.5209999999999999e-01
   1.3230000000000000e-01  -3.2979999999999998e-01   3.5171000000000001e+00   7.6399999999999996e-02  -2.9499999999999998e-01  -1.8859999999999999e-01   1.9980000000000001e-01  -2.8910000000000002e-01   5.5719000000000003e+00   4.0460000000000002e-01   3.8490000000000002e-01   2.5659999999999999e-01
   2.8649999999999998e-01  -1.7590000000000000e-01   3.8603000000000001e+00   2.8600000000000000e-02  -3.2350000000000001e-01  -2.4560000000000001e-01   2.4410000000000001e-01  -1.1119999999999999e-01   5.9200999999999997e+00   4.0460000000000002e-01   4.1370000000000001e-01   2.1229999999999999e-01
   4.8490000000000000e-01  -2.6379999999999998e-01   3.9460999999999999e+00  -4.7699999999999999e-02  -3.2350000000000001e-01  -2.2359999999999999e-01   1.1100000000000000e-01  -4.4499999999999998e-02   5.5719000000000003e+00   2.3119999999999999e-01   4.3300000000000000e-01   2.1229999999999999e-01
   2.1999999999999999e-02  -2.1980000000000000e-01   3.2597999999999998e+00   3.8199999999999998e-02  -3.8059999999999999e-01  -2.0610000000000001e-01   3.5510000000000003e-01  -1.7790000000000000e-01   5.4847999999999999e+00   3.1790000000000002e-01   3.9450000000000002e-01   2.3890000000000000e-01
   4.8490000000000000e-01  -1.3189999999999999e-01   4.5465000000000000e+00  -9.4999999999999998e-03  -3.9010000000000000e-01  -1.7540000000000000e-01   0.0000000000000000e+00  -2.4460000000000001e-01   5.9200999999999997e+00   4.0460000000000002e-01   4.2340000000000000e-01   2.1679999999999999e-01
   1.7630000000000001e-01  -4.3969999999999998e-01   3.5171000000000001e+00   5.7299999999999997e-02  -3.4260000000000002e-01  -1.9289999999999999e-01   1.1100000000000000e-01  -1.1119999999999999e-01   5.8330000000000002e+00   2.9859999999999998e-01   3.7530000000000002e-01   2.1679999999999999e-01
   1.7630000000000001e-01   2.1999999999999999e-02   4.3750000000000000e+00  -8.5900000000000004e-02  -2.7600000000000002e-01  -1.7100000000000001e-01   4.8830000000000001e-01  -3.3350000000000002e-01   5.9200999999999997e+00   3.0819999999999997e-01   3.8490000000000002e-01   2.1679999999999999e-01
   3.9679999999999999e-01  -6.6000000000000003e-02   4.1176000000000004e+00  -9.4999999999999998e-03  -3.2350000000000001e-01  -2.1049999999999999e-01  -1.3320000000000001e-01  -2.2200000000000001e-02   6.0941999999999998e+00   4.4309999999999999e-01   2.9830000000000001e-01   2.0349999999999999e-01
   3.7469999999999998e-01  -8.7900000000000006e-02   4.3750000000000000e+00  -7.6399999999999996e-02  -4.0920000000000001e-01  -2.1929999999999999e-01   8.8800000000000004e-02   0.0000000000000000e+00   6.1813000000000002e+00   3.5639999999999999e-01   3.3679999999999999e-01   2.2559999999999999e-01
   8.8200000000000001e-02  -4.6170000000000000e-01   4.4607999999999999e+00  -6.6799999999999998e-02  -3.1400000000000000e-01  -1.7979999999999999e-01   2.2189999999999999e-01  -8.8900000000000007e-02   4.9623999999999997e+00   3.8529999999999998e-01   3.5599999999999998e-01   2.2120000000000001e-01
   1.9839999999999999e-01  -6.6000000000000003e-02   3.7745000000000002e+00   8.5900000000000004e-02  -3.1400000000000000e-01  -2.1490000000000001e-01   8.8800000000000004e-02  -2.2239999999999999e-01   5.1365999999999996e+00   3.7569999999999998e-01   3.9450000000000002e-01   2.1679999999999999e-01
   3.9679999999999999e-01  -1.0990000000000000e-01   3.9460999999999999e+00   9.4999999999999998e-03  -2.1890000000000001e-01  -2.1929999999999999e-01   2.2200000000000001e-02  -6.6699999999999995e-02   5.4847999999999999e+00   3.3710000000000001e-01   4.0410000000000001e-01   1.9910000000000000e-01
   6.6100000000000006e-02  -1.5390000000000001e-01   3.8603000000000001e+00  -4.7699999999999999e-02  -2.8549999999999998e-01  -1.9289999999999999e-01  -4.4400000000000002e-02  -1.3339999999999999e-01   5.3106999999999998e+00   3.6599999999999999e-01   4.1370000000000001e-01   2.7429999999999999e-01
   3.3060000000000000e-01  -4.3999999999999997e-02   4.4607999999999999e+00  -9.5500000000000002e-02  -2.9499999999999998e-01  -2.4560000000000001e-01   1.9980000000000001e-01  -8.8900000000000007e-02   5.4847999999999999e+00   3.0819999999999997e-01   3.9450000000000002e-01   1.9910000000000000e-01
   2.8649999999999998e-01  -2.1999999999999999e-02   4.4607999999999999e+00  -3.8199999999999998e-02  -2.9499999999999998e-01  -2.0169999999999999e-01   1.1100000000000000e-01  -1.7790000000000000e-01   5.7460000000000004e+00   3.3710000000000001e-01   3.8490000000000002e-01   2.1679999999999999e-01
   2.8649999999999998e-01  -3.2979999999999998e-01   4.2034000000000002e+00  -2.8600000000000000e-02  -2.9499999999999998e-01  -1.8420000000000000e-01  -4.4400000000000002e-02  -1.5559999999999999e-01   5.0495000000000001e+00   3.8529999999999998e-01   3.8490000000000002e-01   1.9910000000000000e-01
   3.9679999999999999e-01   0.0000000000000000e+00   4.5465000000000000e+00  -5.7299999999999997e-02  -2.8549999999999998e-01  -1.9730000000000000e-01   3.1069999999999998e-01  -3.7800000000000000e-01   5.3106999999999998e+00   3.2750000000000001e-01   4.0410000000000001e-01   2.0349999999999999e-01
   2.2040000000000001e-01  -4.3999999999999997e-02   4.0317999999999996e+00  -3.8199999999999998e-02  -3.9970000000000000e-01  -1.8859999999999999e-01  -6.6600000000000006e-02  -1.7790000000000000e-01   5.1365999999999996e+00   2.8899999999999998e-01   3.9450000000000002e-01   2.3890000000000000e-01
   1.9839999999999999e-01  -1.5390000000000001e-01   3.4314000000000000e+00  -9.4999999999999998e-03  -3.5210000000000002e-01  -1.9289999999999999e-01   8.8800000000000004e-02  -4.8920000000000002e-01   5.1365999999999996e+00   4.4309999999999999e-01   3.6559999999999998e-01   2.4770000000000000e-01
   1.5429999999999999e-01  -2.8580000000000000e-01   3.8603000000000001e+00  -4.7699999999999999e-02  -3.6159999999999998e-01  -1.7979999999999999e-01  -1.3320000000000001e-01  -6.6699999999999995e-02   6.1813000000000002e+00   3.9489999999999997e-01   3.4639999999999999e-01   2.3440000000000000e-01
   3.5270000000000001e-01  -1.5390000000000001e-01   4.2034000000000002e+00   2.8600000000000000e-02  -3.1400000000000000e-01  -2.0610000000000001e-01   1.3320000000000001e-01  -1.5559999999999999e-01   6.1813000000000002e+00   2.8899999999999998e-01   3.8490000000000002e-01   1.9910000000000000e-01
   2.6450000000000001e-01  -8.7900000000000006e-02   4.2034000000000002e+00   9.4999999999999998e-03  -2.7600000000000002e-01  -2.1049999999999999e-01   1.5540000000000001e-01  -1.3339999999999999e-01   5.6589000000000000e+00   3.5639999999999999e-01   4.3300000000000000e-01   2.1679999999999999e-01
   2.4249999999999999e-01  -1.5390000000000001e-01   3.9460999999999999e+00  -3.8199999999999998e-02  -3.3310000000000001e-01  -2.1490000000000001e-01  -4.4400000000000002e-02  -1.5559999999999999e-01   5.6589000000000000e+00   4.0460000000000002e-01   3.4639999999999999e-01   1.8140000000000001e-01
   3.3060000000000000e-01  -1.3189999999999999e-01   3.5171000000000001e+00   0.0000000000000000e+00  -3.5210000000000002e-01  -2.1490000000000001e-01   2.2200000000000001e-02  -8.8900000000000007e-02   6.0941999999999998e+00   4.5269999999999999e-01   3.5599999999999998e-01   2.3440000000000000e-01
   1.9839999999999999e-01  -1.3189999999999999e-01   4.0317999999999996e+00   3.8199999999999998e-02  -3.3310000000000001e-01  -1.5350000000000000e-01  -6.6600000000000006e-02  -1.3339999999999999e-01   5.5719000000000003e+00   3.5639999999999999e-01   3.7530000000000002e-01   2.4770000000000000e-01
   3.7469999999999998e-01  -6.6000000000000003e-02   3.7745000000000002e+00  -8.5900000000000004e-02  -3.4260000000000002e-01  -2.1049999999999999e-01  -4.4400000000000002e-02  -1.3339999999999999e-01   5.7460000000000004e+00   3.5639999999999999e-01   3.7530000000000002e-01   2.1679999999999999e-01
   2.6450000000000001e-01   1.0990000000000000e-01   4.2034000000000002e+00  -8.5900000000000004e-02  -3.1400000000000000e-01  -1.8420000000000000e-01   2.2200000000000001e-02  -8.8900000000000007e-02   5.3106999999999998e+00   3.2750000000000001e-01   3.7530000000000002e-01   2.0790000000000000e-01
   2.2040000000000001e-01  -3.9570000000000000e-01   4.0317999999999996e+00  -9.4999999999999998e-03  -3.4260000000000002e-01  -1.9289999999999999e-01   4.4400000000000002e-02  -1.5559999999999999e-01   6.0072000000000001e+00   3.5639999999999999e-01   3.8490000000000002e-01   2.1679999999999999e-01
   2.2040000000000001e-01  -4.3999999999999997e-02   4.4607999999999999e+00  -7.6399999999999996e-02  -3.1400000000000000e-01  -1.4910000000000001e-01   8.8800000000000004e-02   8.8900000000000007e-02   6.0072000000000001e+00   3.6599999999999999e-01   3.8490000000000002e-01   1.6370000000000001e-01
   3.5270000000000001e-01  -3.2979999999999998e-01   4.7180999999999997e+00  -1.9099999999999999e-02  -3.5210000000000002e-01  -2.0610000000000001e-01   4.4400000000000002e-02  -4.4499999999999998e-02   5.3977000000000004e+00   3.9489999999999997e-01   3.9450000000000002e-01   1.9910000000000000e-01
   2.2040000000000001e-01  -6.6000000000000003e-02   4.3750000000000000e+00  -5.7299999999999997e-02  -3.6159999999999998e-01  -1.7979999999999999e-01   1.7760000000000001e-01  -1.5559999999999999e-01   6.5294999999999996e+00   3.6599999999999999e-01   4.6189999999999998e-01   2.0790000000000000e-01
   3.0859999999999999e-01  -3.5170000000000001e-01   3.8603000000000001e+00   9.4999999999999998e-03  -3.1400000000000000e-01  -2.1490000000000001e-01   2.2200000000000001e-02  -2.6679999999999998e-01   5.9200999999999997e+00   3.7569999999999998e-01   4.3300000000000000e-01   2.1679999999999999e-01
   4.6289999999999998e-01  -1.5390000000000001e-01   3.7745000000000002e+00  -1.8140000000000001e-01  -3.5210000000000002e-01  -1.3159999999999999e-01  -1.1100000000000000e-01   0.0000000000000000e+00   6.0072000000000001e+00   3.5639999999999999e-01   3.7530000000000002e-01   2.1679999999999999e-01
   1.7630000000000001e-01  -3.2979999999999998e-01   3.6029000000000000e+00  -1.2410000000000000e-01  -3.6159999999999998e-01  -1.8859999999999999e-01   8.8800000000000004e-02  -1.1119999999999999e-01   5.8330000000000002e+00   3.0819999999999997e-01   2.8870000000000001e-01   2.1229999999999999e-01
   3.7469999999999998e-01  -6.6000000000000003e-02   4.3750000000000000e+00  -2.8600000000000000e-02  -3.2350000000000001e-01  -1.5350000000000000e-01  -2.2200000000000001e-02   0.0000000000000000e+00   5.4847999999999999e+00   4.1420000000000001e-01   2.9830000000000001e-01   2.3440000000000000e-01
   2.6450000000000001e-01  -1.5390000000000001e-01   4.3750000000000000e+00   4.7699999999999999e-02  -2.7600000000000002e-01  -1.6230000000000000e-01   6.6600000000000006e-02  -2.2200000000000001e-02   5.8330000000000002e+00   4.0460000000000002e-01   3.6559999999999998e-01   2.1679999999999999e-01
   2.4249999999999999e-01  -6.6000000000000003e-02   4.5465000000000000e+00   6.6799999999999998e-02  -3.5210000000000002e-01  -1.7100000000000001e-01   1.3320000000000001e-01  -1.5559999999999999e-01   5.2236000000000002e+00   4.3350000000000000e-01   3.7530000000000002e-01   1.8579999999999999e-01
   5.5110000000000003e-01   6.6000000000000003e-02   4.2034000000000002e+00  -7.6399999999999996e-02  -3.8059999999999999e-01  -1.8859999999999999e-01  -2.2200000000000001e-02  -2.0010000000000000e-01   5.4847999999999999e+00   4.3350000000000000e-01   3.3679999999999999e-01   2.1229999999999999e-01
   1.1020000000000001e-01  -2.4179999999999999e-01   3.5171000000000001e+00  -1.0500000000000000e-01  -3.4260000000000002e-01  -2.5000000000000000e-01   4.4400000000000002e-02  -2.8910000000000002e-01   6.3554000000000004e+00   3.8529999999999998e-01   3.4639999999999999e-01   2.1679999999999999e-01
   3.9679999999999999e-01  -2.6379999999999998e-01   4.3750000000000000e+00   4.7699999999999999e-02  -3.6159999999999998e-01  -1.7979999999999999e-01   2.2200000000000001e-02  -4.4499999999999998e-02   5.3977000000000004e+00   3.8529999999999998e-01   3.6559999999999998e-01   2.4329999999999999e-01
   2.6450000000000001e-01  -4.3999999999999997e-02   3.6029000000000000e+00   9.4999999999999998e-03  -3.4260000000000002e-01  -2.2359999999999999e-01   2.2200000000000001e-02  -1.3339999999999999e-01   5.4847999999999999e+00   3.2750000000000001e-01   3.6559999999999998e-01   2.3440000000000000e-01
   1.5429999999999999e-01   8.7900000000000006e-02   3.7745000000000002e+00  -3.8199999999999998e-02  -3.4260000000000002e-01  -1.7540000000000000e-01  -8.8800000000000004e-02   2.2200000000000001e-02   6.0072000000000001e+00   3.5639999999999999e-01   3.9450000000000002e-01   2.3000000000000001e-01
   2.8649999999999998e-01  -1.3189999999999999e-01   3.4314000000000000e+00  -8.5900000000000004e-02  -3.6159999999999998e-01  -2.1929999999999999e-01  -2.2200000000000001e-02  -2.2200000000000001e-02   5.7460000000000004e+00   4.1420000000000001e-01   4.7149999999999997e-01   2.2120000000000001e-01
   1.5429999999999999e-01  -1.5390000000000001e-01   4.4607999999999999e+00  -7.6399999999999996e-02  -3.3310000000000001e-01  -2.5430000000000003e-01   2.2200000000000001e-02  -2.2239999999999999e-01   5.7460000000000004e+00   3.3710000000000001e-01   3.9450000000000002e-01   2.3890000000000000e-01
   3.7469999999999998e-01  -3.2979999999999998e-01   4.2034000000000002e+00  -6.6799999999999998e-02  -3.5210000000000002e-01  -1.9289999999999999e-01   1.1100000000000000e-01  -1.3339999999999999e-01   5.1365999999999996e+00   3.9489999999999997e-01   3.9450000000000002e-01   2.1229999999999999e-01
   3.7469999999999998e-01  -1.7590000000000000e-01   3.8603000000000001e+00   0.0000000000000000e+00  -3.8059999999999999e-01  -2.1490000000000001e-01  -2.2189999999999999e-01  -4.4499999999999998e-02   5.3106999999999998e+00   3.7569999999999998e-01   3.7530000000000002e-01   2.1679999999999999e-01
   2.2040000000000001e-01  -2.1980000000000000e-01   3.9460999999999999e+00   0.0000000000000000e+00  -3.2350000000000001e-01  -1.7540000000000000e-01  -6.6600000000000006e-02  -4.4499999999999998e-02   5.3977000000000004e+00   4.3350000000000000e-01   4.2340000000000000e-01   2.3000000000000001e-01
   3.0859999999999999e-01  -3.2979999999999998e-01   4.0317999999999996e+00  -5.7299999999999997e-02  -3.5210000000000002e-01  -1.7979999999999999e-01  -2.2200000000000001e-02  -1.3339999999999999e-01   5.4847999999999999e+00   3.2750000000000001e-01   4.4259999999999999e-01   2.4329999999999999e-01
   2.2040000000000001e-01  -2.6379999999999998e-01   3.6886999999999999e+00  -8.5900000000000004e-02  -2.6640000000000003e-01  -1.8420000000000000e-01  -8.8800000000000004e-02  -3.3350000000000002e-01   5.0495000000000001e+00   4.4309999999999999e-01   3.7530000000000002e-01   2.0349999999999999e-01
   2.6450000000000001e-01  -1.5390000000000001e-01   4.1176000000000004e+00  -1.0500000000000000e-01  -3.4260000000000002e-01  -2.0610000000000001e-01   2.2200000000000001e-02   6.6699999999999995e-02   5.3106999999999998e+00   4.6239999999999998e-01   3.7530000000000002e-01   2.1229999999999999e-01
   1.9839999999999999e-01  -2.1980000000000000e-01   3.4314000000000000e+00  -9.4999999999999998e-03  -4.3769999999999998e-01  -2.1049999999999999e-01  -4.4400000000000002e-02  -2.8910000000000002e-01   6.1813000000000002e+00   4.4309999999999999e-01   4.4259999999999999e-01   2.1679999999999999e-01
   4.8490000000000000e-01  -1.5390000000000001e-01   5.3186000000000000e+00  -8.5900000000000004e-02  -3.2350000000000001e-01  -2.0169999999999999e-01   0.0000000000000000e+00  -2.2239999999999999e-01   5.4847999999999999e+00   3.2750000000000001e-01   4.0410000000000001e-01   2.2120000000000001e-01
   3.9679999999999999e-01   0.0000000000000000e+00   3.9460999999999999e+00  -5.7299999999999997e-02  -3.9010000000000000e-01  -1.7100000000000001e-01  -1.1100000000000000e-01  -2.6679999999999998e-01   6.1813000000000002e+00   3.0819999999999997e-01   3.7530000000000002e-01   2.3440000000000000e-01
   4.1880000000000001e-01  -1.9789999999999999e-01   4.2034000000000002e+00  -2.8600000000000000e-02  -4.2820000000000003e-01  -1.9730000000000000e-01   1.3320000000000001e-01  -1.1119999999999999e-01   5.1365999999999996e+00   2.8899999999999998e-01   3.6559999999999998e-01   1.8140000000000001e-01
   4.4080000000000003e-01   2.1999999999999999e-02   3.8603000000000001e+00   9.4999999999999998e-03  -3.0449999999999999e-01  -1.9730000000000000e-01   8.8800000000000004e-02  -1.3339999999999999e-01   5.5719000000000003e+00   3.5639999999999999e-01   3.6559999999999998e-01   2.2559999999999999e-01
   4.4100000000000000e-02  -1.7590000000000000e-01   4.8038999999999996e+00   4.7699999999999999e-02  -3.0449999999999999e-01  -2.4120000000000000e-01   4.4400000000000002e-02  -8.8900000000000007e-02   5.4847999999999999e+00   3.8529999999999998e-01   4.9070000000000003e-01   2.0349999999999999e-01
   1.9839999999999999e-01   1.7590000000000000e-01   3.7745000000000002e+00   6.6799999999999998e-02  -3.2350000000000001e-01  -2.5869999999999999e-01   4.4400000000000002e-02  -1.7790000000000000e-01   5.6589000000000000e+00   3.7569999999999998e-01   5.0029999999999997e-01   1.7249999999999999e-01
   2.4249999999999999e-01  -1.9789999999999999e-01   4.8038999999999996e+00  -9.4999999999999998e-03  -4.0920000000000001e-01  -1.9730000000000000e-01  -2.2200000000000001e-02   2.2200000000000001e-02   6.1813000000000002e+00   3.1790000000000002e-01   3.4639999999999999e-01   2.1679999999999999e-01
   3.5270000000000001e-01  -1.5390000000000001e-01   3.7745000000000002e+00   6.6799999999999998e-02  -3.7109999999999999e-01  -2.3240000000000000e-01  -8.8800000000000004e-02  -1.5559999999999999e-01   5.9200999999999997e+00   3.9489999999999997e-01   4.0410000000000001e-01   2.2559999999999999e-01
   2.8649999999999998e-01  -1.7590000000000000e-01   4.6322999999999999e+00  -1.1459999999999999e-01  -3.0449999999999999e-01  -1.7100000000000001e-01   4.4400000000000002e-02  -2.0010000000000000e-01   5.7460000000000004e+00   2.8899999999999998e-01   2.9830000000000001e-01   2.6979999999999998e-01
   2.4249999999999999e-01  -1.9789999999999999e-01   4.3750000000000000e+00   9.4999999999999998e-03  -2.6640000000000003e-01  -1.7540000000000000e-01  -1.5540000000000001e-01  -6.6699999999999995e-02   6.0941999999999998e+00   3.6599999999999999e-01   4.0410000000000001e-01   1.7690000000000000e-01
   3.7469999999999998e-01  -1.3189999999999999e-01   4.1176000000000004e+00   9.4999999999999998e-03  -2.0930000000000001e-01  -2.0610000000000001e-01   1.3320000000000001e-01  -2.2200000000000001e-02   5.6589000000000000e+00   3.7569999999999998e-01   4.0410000000000001e-01   1.4599999999999999e-01
   3.3060000000000000e-01  -2.4179999999999999e-01   4.0317999999999996e+00  -7.6399999999999996e-02  -2.8549999999999998e-01  -1.7100000000000001e-01  -6.6600000000000006e-02   0.0000000000000000e+00   5.1365999999999996e+00   3.6599999999999999e-01   3.9450000000000002e-01   2.2120000000000001e-01
   1.5429999999999999e-01  -2.6379999999999998e-01   3.6029000000000000e+00  -9.5500000000000002e-02  -2.7600000000000002e-01  -1.6230000000000000e-01  -2.2200000000000001e-02  -1.3339999999999999e-01   5.8330000000000002e+00   3.3710000000000001e-01   3.7530000000000002e-01   2.0790000000000000e-01
   2.8649999999999998e-01  -2.8580000000000000e-01   4.1176000000000004e+00  -2.8600000000000000e-02  -3.9970000000000000e-01  -2.1049999999999999e-01   2.2200000000000001e-02  -8.8900000000000007e-02   5.5719000000000003e+00   3.7569999999999998e-01   3.2710000000000000e-01   2.1679999999999999e-01
   2.4249999999999999e-01  -6.6000000000000003e-02   4.2892000000000001e+00   0.0000000000000000e+00  -3.4260000000000002e-01  -1.9289999999999999e-01  -1.7760000000000001e-01   1.3339999999999999e-01   5.3977000000000004e+00   3.3710000000000001e-01   3.8490000000000002e-01   2.2559999999999999e-01
   2.4249999999999999e-01  -1.3189999999999999e-01   3.4314000000000000e+00   9.4999999999999998e-03  -3.3310000000000001e-01  -1.6660000000000000e-01  -8.8800000000000004e-02  -3.3350000000000002e-01   5.2236000000000002e+00   3.5639999999999999e-01   4.1370000000000001e-01   2.0349999999999999e-01
   1.1020000000000001e-01  -1.7590000000000000e-01   3.6886999999999999e+00  -3.8199999999999998e-02  -3.6159999999999998e-01  -1.9289999999999999e-01   0.0000000000000000e+00  -2.0010000000000000e-01   5.8330000000000002e+00   3.3710000000000001e-01   3.1750000000000000e-01   2.2120000000000001e-01
   2.4249999999999999e-01  -1.7590000000000000e-01   4.8038999999999996e+00  -3.8199999999999998e-02  -3.5210000000000002e-01  -2.3240000000000000e-01  -2.2200000000000001e-02  -2.2239999999999999e-01   5.2236000000000002e+00   3.4680000000000000e-01   4.3300000000000000e-01   2.2120000000000001e-01
   4.1880000000000001e-01  -2.8580000000000000e-01   4.3750000000000000e+00  -9.5500000000000002e-02  -3.6159999999999998e-01  -2.0610000000000001e-01   6.6600000000000006e-02  -2.8910000000000002e-01   5.5719000000000003e+00   3.4680000000000000e-01   3.5599999999999998e-01   2.1679999999999999e-01
   4.6289999999999998e-01  -1.3189999999999999e-01   3.8603000000000001e+00  -9.4999999999999998e-03  -3.7109999999999999e-01  -2.3680000000000001e-01  -2.2200000000000001e-02  -4.4499999999999998e-02   5.4847999999999999e+00   3.5639999999999999e-01   3.3679999999999999e-01   2.2559999999999999e-01
   3.5270000000000001e-01   0.0000000000000000e+00   4.0317999999999996e+00   3.8199999999999998e-02  -3.0449999999999999e-01  -1.9289999999999999e-01  -1.5540000000000001e-01  -8.8900000000000007e-02   6.1813000000000002e+00   3.1790000000000002e-01   4.0410000000000001e-01   2.2120000000000001e-01
   1.9839999999999999e-01  -2.8580000000000000e-01   4.1176000000000004e+00  -1.6230000000000000e-01  -2.6640000000000003e-01  -1.5790000000000001e-01  -1.1100000000000000e-01  -2.2200000000000001e-02   4.8754000000000000e+00   3.5639999999999999e-01   4.1370000000000001e-01   2.3000000000000001e-01
   3.0859999999999999e-01  -1.3189999999999999e-01   4.2034000000000002e+00  -9.4999999999999998e-03  -3.7109999999999999e-01  -1.6230000000000000e-01  -1.1100000000000000e-01  -1.1119999999999999e-01   5.3977000000000004e+00   4.1420000000000001e-01   3.2710000000000000e-01   2.0349999999999999e-01
   5.2900000000000003e-01  -1.3189999999999999e-01   3.0882000000000001e+00  -8.5900000000000004e-02  -3.4260000000000002e-01  -1.9730000000000000e-01  -6.6600000000000006e-02  -1.5559999999999999e-01   5.4847999999999999e+00   3.8529999999999998e-01   3.9450000000000002e-01   2.3890000000000000e-01
   4.4080000000000003e-01  -4.3999999999999997e-02   4.3750000000000000e+00   0.0000000000000000e+00  -2.6640000000000003e-01  -2.3680000000000001e-01   1.3320000000000001e-01  -2.4460000000000001e-01   5.3977000000000004e+00   4.4309999999999999e-01   5.0029999999999997e-01   2.1229999999999999e-01
   3.7469999999999998e-01  -8.7900000000000006e-02   4.6322999999999999e+00  -4.7699999999999999e-02  -2.6640000000000003e-01  -2.5869999999999999e-01  -1.1100000000000000e-01  -2.2239999999999999e-01   5.6589000000000000e+00   4.6239999999999998e-01   3.7530000000000002e-01   2.1229999999999999e-01
   2.2040000000000001e-01  -4.3999999999999997e-02   4.8897000000000004e+00  -3.8199999999999998e-02  -3.9010000000000000e-01  -2.1049999999999999e-01   0.0000000000000000e+00  -1.5559999999999999e-01   5.6589000000000000e+00   2.6010000000000000e-01   3.7530000000000002e-01   1.9910000000000000e-01
   1.5429999999999999e-01  -6.6000000000000003e-02   3.6029000000000000e+00  -3.8199999999999998e-02  -3.3310000000000001e-01  -1.8859999999999999e-01  -8.8800000000000004e-02  -1.7790000000000000e-01   5.6589000000000000e+00   3.0819999999999997e-01   4.3300000000000000e-01   1.6370000000000001e-01
   3.9679999999999999e-01  -1.0990000000000000e-01   3.5171000000000001e+00  -3.8199999999999998e-02  -3.8059999999999999e-01  -2.1929999999999999e-01  -4.4400000000000002e-02  -1.7790000000000000e-01   6.0941999999999998e+00   3.6599999999999999e-01   3.1750000000000000e-01   2.3440000000000000e-01
   4.1880000000000001e-01  -2.6379999999999998e-01   4.2892000000000001e+00   6.6799999999999998e-02  -1.9980000000000001e-01  -2.5869999999999999e-01  -1.9980000000000001e-01  -2.2200000000000001e-02   5.8330000000000002e+00   3.3710000000000001e-01   4.4259999999999999e-01   1.9910000000000000e-01
   3.0859999999999999e-01  -1.5390000000000001e-01   4.7180999999999997e+00   3.8199999999999998e-02  -2.9499999999999998e-01  -1.7979999999999999e-01   8.8800000000000004e-02  -2.2239999999999999e-01   5.9200999999999997e+00   4.1420000000000001e-01   4.2340000000000000e-01   2.1679999999999999e-01
   1.9839999999999999e-01   0.0000000000000000e+00   4.0317999999999996e+00  -3.8199999999999998e-02  -4.0920000000000001e-01  -2.0610000000000001e-01  -2.2200000000000001e-02  -6.6699999999999995e-02   5.6589000000000000e+00   3.1790000000000002e-01   2.9830000000000001e-01   2.2559999999999999e-01
   3.9679999999999999e-01  -8.7900000000000006e-02   4.1176000000000004e+00  -2.8600000000000000e-02  -3.8059999999999999e-01  -2.1049999999999999e-01  -1.3320000000000001e-01  -1.1119999999999999e-01   5.4847999999999999e+00   3.0819999999999997e-01   3.2710000000000000e-01   2.1229999999999999e-01
   1.9839999999999999e-01  -8.7900000000000006e-02   3.9460999999999999e+00   1.9099999999999999e-02  -2.7600000000000002e-01  -1.7979999999999999e-01  -8.8800000000000004e-02  -1.1119999999999999e-01   5.7460000000000004e+00   3.3710000000000001e-01   4.0410000000000001e-01   2.4329999999999999e-01
   3.7469999999999998e-01  -1.5390000000000001e-01   4.2892000000000001e+00   9.4999999999999998e-03  -2.1890000000000001e-01  -2.2359999999999999e-01  -2.2200000000000001e-02  -8.8900000000000007e-02   5.5719000000000003e+00   4.2380000000000001e-01   3.8490000000000002e-01   2.2559999999999999e-01
   5.5110000000000003e-01   4.3999999999999997e-02   4.0317999999999996e+00   1.0500000000000000e-01  -3.3310000000000001e-01  -2.0169999999999999e-01   0.0000000000000000e+00   0.0000000000000000e+00   5.7460000000000004e+00   3.4680000000000000e-01   3.8490000000000002e-01   2.1679999999999999e-01
   2.2040000000000001e-01   0.0000000000000000e+00   3.5171000000000001e+00  -4.7699999999999999e-02  -3.6159999999999998e-01  -2.1929999999999999e-01  -1.1100000000000000e-01  -2.2239999999999999e-01   5.7460000000000004e+00   3.2750000000000001e-01   4.8110000000000003e-01   2.4329999999999999e-01
   4.4080000000000003e-01  -6.6000000000000003e-02   3.7745000000000002e+00   2.8600000000000000e-02  -3.4260000000000002e-01  -1.6230000000000000e-01  -6.6600000000000006e-02  -1.5559999999999999e-01   5.4847999999999999e+00   4.4309999999999999e-01   4.1370000000000001e-01   2.5209999999999999e-01
   4.6289999999999998e-01  -1.0990000000000000e-01   4.2034000000000002e+00  -2.8600000000000000e-02  -3.2350000000000001e-01  -1.8420000000000000e-01  -1.3320000000000001e-01  -1.3339999999999999e-01   5.3106999999999998e+00   3.7569999999999998e-01   3.0790000000000001e-01   2.1229999999999999e-01
   4.1880000000000001e-01  -2.8580000000000000e-01   3.7745000000000002e+00  -2.8600000000000000e-02  -3.7109999999999999e-01  -1.9289999999999999e-01   6.6600000000000006e-02  -8.8900000000000007e-02   5.4847999999999999e+00   3.6599999999999999e-01   4.7149999999999997e-01   1.7690000000000000e-01
   4.1880000000000001e-01  -2.8580000000000000e-01   4.4607999999999999e+00  -4.7699999999999999e-02  -3.6159999999999998e-01  -2.0169999999999999e-01  -2.2200000000000001e-02  -2.6679999999999998e-01   5.9200999999999997e+00   3.5639999999999999e-01   4.1370000000000001e-01   1.9460000000000000e-01
   2.2040000000000001e-01   4.3999999999999997e-02   3.8603000000000001e+00  -1.3370000000000001e-01  -3.9010000000000000e-01  -1.7540000000000000e-01  -1.9980000000000001e-01  -8.8900000000000007e-02   5.9200999999999997e+00   3.4680000000000000e-01   3.1750000000000000e-01   2.3000000000000001e-01
   3.3060000000000000e-01  -2.8580000000000000e-01   3.9460999999999999e+00  -9.4999999999999998e-03  -3.4260000000000002e-01  -1.8420000000000000e-01  -1.3320000000000001e-01  -1.7790000000000000e-01   5.5719000000000003e+00   3.2750000000000001e-01   3.5599999999999998e-01   2.4329999999999999e-01
   4.6289999999999998e-01  -1.9789999999999999e-01   3.7745000000000002e+00  -5.7299999999999997e-02  -3.5210000000000002e-01  -1.9289999999999999e-01  -1.3320000000000001e-01  -2.0010000000000000e-01   6.0072000000000001e+00   3.6599999999999999e-01   3.9450000000000002e-01   2.3440000000000000e-01
   3.3060000000000000e-01  -1.7590000000000000e-01   3.9460999999999999e+00  -6.6799999999999998e-02  -3.3310000000000001e-01  -1.9289999999999999e-01  -2.2200000000000001e-02  -6.6699999999999995e-02   5.7460000000000004e+00   2.8899999999999998e-01   3.7530000000000002e-01   2.1229999999999999e-01
   3.3060000000000000e-01  -2.1980000000000000e-01   3.4314000000000000e+00  -9.4999999999999998e-03  -3.7109999999999999e-01  -1.9730000000000000e-01  -6.6600000000000006e-02   0.0000000000000000e+00   5.6589000000000000e+00   4.7199999999999998e-01   4.0410000000000001e-01   2.3440000000000000e-01
   1.9839999999999999e-01  -1.7590000000000000e-01   4.2892000000000001e+00  -9.4999999999999998e-03  -3.4260000000000002e-01  -1.9730000000000000e-01  -3.3289999999999997e-01  -4.4499999999999998e-02   5.2236000000000002e+00   3.9489999999999997e-01   3.8490000000000002e-01   2.3000000000000001e-01
   5.5110000000000003e-01  -1.5390000000000001e-01   3.8603000000000001e+00   4.7699999999999999e-02  -4.1870000000000002e-01  -1.8420000000000000e-01   0.0000000000000000e+00  -2.2239999999999999e-01   5.5719000000000003e+00   3.4680000000000000e-01   4.3300000000000000e-01   1.6810000000000000e-01
  -6.6100000000000006e-02  -1.0990000000000000e-01   3.7745000000000002e+00  -1.2410000000000000e-01  -3.4260000000000002e-01  -1.5790000000000001e-01  -1.5540000000000001e-01  -6.6699999999999995e-02   5.0495000000000001e+00   3.2750000000000001e-01   4.2340000000000000e-01   2.0790000000000000e-01
   4.8490000000000000e-01  -2.1980000000000000e-01   4.0317999999999996e+00  -6.6799999999999998e-02  -3.3310000000000001e-01  -1.7979999999999999e-01   6.6600000000000006e-02  -2.2200000000000001e-02   5.7460000000000004e+00   3.8529999999999998e-01   4.1370000000000001e-01   2.1229999999999999e-01
   2.4249999999999999e-01  -1.5390000000000001e-01   4.3750000000000000e+00  -5.7299999999999997e-02  -2.9499999999999998e-01  -1.7100000000000001e-01  -2.6629999999999998e-01  -2.2239999999999999e-01   5.8330000000000002e+00   3.9489999999999997e-01   4.2340000000000000e-01   1.7690000000000000e-01
   2.8649999999999998e-01  -1.9789999999999999e-01   4.3750000000000000e+00  -1.0500000000000000e-01  -3.1400000000000000e-01  -1.7979999999999999e-01  -6.6600000000000006e-02  -4.0020000000000000e-01   5.7460000000000004e+00   3.8529999999999998e-01   3.3679999999999999e-01   1.9460000000000000e-01
   2.8649999999999998e-01  -2.4179999999999999e-01   4.2892000000000001e+00  -1.1459999999999999e-01  -2.8549999999999998e-01  -1.9730000000000000e-01  -6.6600000000000006e-02  -2.2200000000000001e-02   5.6589000000000000e+00   3.5639999999999999e-01   3.3679999999999999e-01   1.8579999999999999e-01
   4.6289999999999998e-01  -6.6000000000000003e-02   3.8603000000000001e+00   1.9099999999999999e-02  -3.5210000000000002e-01  -1.6230000000000000e-01  -6.6600000000000006e-02  -1.5559999999999999e-01   5.6589000000000000e+00   4.1420000000000001e-01   4.1370000000000001e-01   2.1679999999999999e-01
   1.9839999999999999e-01  -1.5390000000000001e-01   4.3750000000000000e+00  -5.7299999999999997e-02  -3.4260000000000002e-01  -1.8420000000000000e-01  -1.3320000000000001e-01  -1.3339999999999999e-01   5.4847999999999999e+00   4.5269999999999999e-01   3.6559999999999998e-01   2.0790000000000000e-01
   4.6289999999999998e-01  -1.0990000000000000e-01   4.0317999999999996e+00   8.5900000000000004e-02  -3.4260000000000002e-01  -2.0169999999999999e-01  -1.7760000000000001e-01  -1.5559999999999999e-01   5.3106999999999998e+00   3.6599999999999999e-01   4.2340000000000000e-01   2.3440000000000000e-01
   5.2900000000000003e-01  -1.9789999999999999e-01   4.2892000000000001e+00  -1.9089999999999999e-01  -3.4260000000000002e-01  -1.7540000000000000e-01   6.6600000000000006e-02  -1.7790000000000000e-01   4.7012999999999998e+00   4.5269999999999999e-01   4.2340000000000000e-01   2.0349999999999999e-01
   3.0859999999999999e-01  -6.6000000000000003e-02   3.6886999999999999e+00  -1.9099999999999999e-02  -2.6640000000000003e-01  -1.4910000000000001e-01  -1.1100000000000000e-01   2.0010000000000000e-01   6.3554000000000004e+00   3.4680000000000000e-01   3.1750000000000000e-01   1.9460000000000000e-01
   2.6450000000000001e-01   0.0000000000000000e+00   4.4607999999999999e+00  -7.6399999999999996e-02  -3.1400000000000000e-01  -1.5350000000000000e-01  -2.2189999999999999e-01  -1.5559999999999999e-01   6.7907000000000002e+00   3.4680000000000000e-01   3.3679999999999999e-01   2.1679999999999999e-01
   3.3060000000000000e-01  -1.5390000000000001e-01   4.5465000000000000e+00   5.7299999999999997e-02  -3.7109999999999999e-01  -2.5000000000000000e-01  -2.2189999999999999e-01   1.1119999999999999e-01   6.0941999999999998e+00   3.0819999999999997e-01   4.3300000000000000e-01   2.3000000000000001e-01
   1.5429999999999999e-01  -1.0990000000000000e-01   4.7180999999999997e+00  -1.9099999999999999e-02  -2.8549999999999998e-01  -2.2800000000000001e-01   2.2200000000000001e-02  -2.0010000000000000e-01   5.9200999999999997e+00   2.9859999999999998e-01   3.9450000000000002e-01   1.8140000000000001e-01
   3.0859999999999999e-01  -1.3189999999999999e-01   4.0317999999999996e+00  -1.1459999999999999e-01  -3.9010000000000000e-01  -1.9730000000000000e-01  -1.5540000000000001e-01   0.0000000000000000e+00   5.3977000000000004e+00   2.9859999999999998e-01   4.4259999999999999e-01   1.8579999999999999e-01
   2.6450000000000001e-01  -1.3189999999999999e-01   3.2597999999999998e+00  -6.6799999999999998e-02  -3.8059999999999999e-01  -2.0610000000000001e-01  -1.5540000000000001e-01  -1.5559999999999999e-01   5.4847999999999999e+00   3.8529999999999998e-01   4.0410000000000001e-01   2.4770000000000000e-01
   2.8649999999999998e-01  -1.5390000000000001e-01   4.3750000000000000e+00  -7.6399999999999996e-02  -3.9970000000000000e-01  -1.8420000000000000e-01   4.4400000000000002e-02  -2.2200000000000001e-02   5.5719000000000003e+00   3.5639999999999999e-01   3.9450000000000002e-01   2.4770000000000000e-01
   3.5270000000000001e-01  -1.0990000000000000e-01   4.3750000000000000e+00  -4.7699999999999999e-02  -2.6640000000000003e-01  -1.7979999999999999e-01  -6.6600000000000006e-02  -8.8900000000000007e-02   5.5719000000000003e+00   4.3350000000000000e-01   4.5219999999999999e-01   2.1679999999999999e-01
   4.8490000000000000e-01  -1.0990000000000000e-01   4.8038999999999996e+00  -1.9099999999999999e-02  -3.1400000000000000e-01  -1.4030000000000001e-01  -4.4400000000000002e-02  -6.6699999999999995e-02   6.2683000000000000e+00   4.5269999999999999e-01   4.2340000000000000e-01   2.1679999999999999e-01
   3.3060000000000000e-01  -6.6000000000000003e-02   3.5171000000000001e+00   9.4999999999999998e-03  -3.8059999999999999e-01  -2.2359999999999999e-01   1.3320000000000001e-01  -1.1119999999999999e-01   6.4424999999999999e+00   3.9489999999999997e-01   3.7530000000000002e-01   2.0790000000000000e-01
   3.5270000000000001e-01  -1.5390000000000001e-01   3.7745000000000002e+00   2.8600000000000000e-02  -4.3769999999999998e-01  -1.2720000000000001e-01  -2.2200000000000001e-02  -2.2200000000000001e-02   5.1365999999999996e+00   3.5639999999999999e-01   3.9450000000000002e-01   2.2120000000000001e-01
   3.5270000000000001e-01  -2.1980000000000000e-01   3.7745000000000002e+00  -2.8600000000000000e-02  -3.3310000000000001e-01  -1.8859999999999999e-01  -1.7760000000000001e-01  -2.4460000000000001e-01   6.0072000000000001e+00   3.4680000000000000e-01   3.7530000000000002e-01   2.4329999999999999e-01
   4.1880000000000001e-01  -1.0990000000000000e-01   3.9460999999999999e+00  -2.8600000000000000e-02  -3.9010000000000000e-01  -1.7979999999999999e-01   1.5540000000000001e-01   6.6699999999999995e-02   5.5719000000000003e+00   3.7569999999999998e-01   4.2340000000000000e-01   1.9020000000000001e-01
   2.6450000000000001e-01  -1.0990000000000000e-01   4.2892000000000001e+00   7.6399999999999996e-02  -3.9010000000000000e-01  -2.0169999999999999e-01  -4.4400000000000002e-02  -2.0010000000000000e-01   5.3977000000000004e+00   4.0460000000000002e-01   3.9450000000000002e-01   1.6810000000000000e-01
   2.6450000000000001e-01  -1.0990000000000000e-01   4.6322999999999999e+00  -1.0500000000000000e-01  -3.6159999999999998e-01  -1.8420000000000000e-01   0.0000000000000000e+00  -6.6699999999999995e-02   5.0495000000000001e+00   4.0460000000000002e-01   3.5599999999999998e-01   1.9020000000000001e-01
   3.9679999999999999e-01  -6.6000000000000003e-02   4.5465000000000000e+00   0.0000000000000000e+00  -4.1870000000000002e-01  -1.8420000000000000e-01   2.2200000000000001e-02  -1.7790000000000000e-01   5.5719000000000003e+00   4.3350000000000000e-01   3.1750000000000000e-01   2.3440000000000000e-01
   1.9839999999999999e-01  -1.3189999999999999e-01   3.6029000000000000e+00  -7.6399999999999996e-02  -3.0449999999999999e-01  -2.0610000000000001e-01  -4.4400000000000002e-02  -2.6679999999999998e-01   5.4847999999999999e+00   4.0460000000000002e-01   4.0410000000000001e-01   1.9910000000000000e-01
   3.0859999999999999e-01  -8.7900000000000006e-02   4.5465000000000000e+00  -1.2410000000000000e-01  -3.2350000000000001e-01  -2.5430000000000003e-01  -1.1100000000000000e-01  -2.2239999999999999e-01   5.3977000000000004e+00   4.1420000000000001e-01   3.9450000000000002e-01   2.1229999999999999e-01
   3.7469999999999998e-01  -2.4179999999999999e-01   5.2328000000000001e+00   9.4999999999999998e-03  -3.1400000000000000e-01  -2.1049999999999999e-01  -2.2200000000000001e-02  -2.4460000000000001e-01   6.0941999999999998e+00   3.7569999999999998e-01   4.1370000000000001e-01   2.0790000000000000e-01
   3.5270000000000001e-01  -2.4179999999999999e-01   3.6886999999999999e+00  -6.6799999999999998e-02  -4.6629999999999999e-01  -1.5790000000000001e-01  -2.2189999999999999e-01  -1.7790000000000000e-01   5.6589000000000000e+00   3.5639999999999999e-01   4.2340000000000000e-01   2.5209999999999999e-01
   1.9839999999999999e-01  -8.7900000000000006e-02   3.9460999999999999e+00   0.0000000000000000e+00  -3.5210000000000002e-01  -2.1929999999999999e-01  -4.4400000000000002e-02  -2.4460000000000001e-01   5.9200999999999997e+00   3.4680000000000000e-01   3.3679999999999999e-01   2.6979999999999998e-01
   3.7469999999999998e-01   2.1999999999999999e-02   3.6886999999999999e+00  -1.0500000000000000e-01  -2.6640000000000003e-01  -2.1049999999999999e-01  -8.8800000000000004e-02  -6.6699999999999995e-02   6.2683000000000000e+00   3.7569999999999998e-01   3.7530000000000002e-01   2.3000000000000001e-01
   3.7469999999999998e-01   4.3999999999999997e-02   3.8603000000000001e+00  -9.4999999999999998e-03  -2.9499999999999998e-01  -1.6230000000000000e-01  -6.6600000000000006e-02  -1.7790000000000000e-01   5.6589000000000000e+00   3.4680000000000000e-01   4.4259999999999999e-01   2.1229999999999999e-01
   2.8649999999999998e-01  -8.7900000000000006e-02   4.7180999999999997e+00   2.8600000000000000e-02  -3.3310000000000001e-01  -2.0610000000000001e-01  -1.5540000000000001e-01  -2.2239999999999999e-01   5.1365999999999996e+00   3.3710000000000001e-01   4.1370000000000001e-01   2.0790000000000000e-01
   4.4080000000000003e-01  -1.7590000000000000e-01   4.0317999999999996e+00  -7.6399999999999996e-02  -3.5210000000000002e-01  -1.9730000000000000e-01  -2.4410000000000001e-01   0.0000000000000000e+00   5.9200999999999997e+00   3.3710000000000001e-01   3.2710000000000000e-01   2.0790000000000000e-01
   3.5270000000000001e-01  -2.4179999999999999e-01   4.3750000000000000e+00  -8.5900000000000004e-02  -3.4260000000000002e-01  -1.9730000000000000e-01   0.0000000000000000e+00  -3.3350000000000002e-01   5.4847999999999999e+00   4.0460000000000002e-01   3.8490000000000002e-01   1.9020000000000001e-01
   3.5270000000000001e-01  -1.3189999999999999e-01   4.8038999999999996e+00  -8.5900000000000004e-02  -3.6159999999999998e-01  -1.6660000000000000e-01  -1.3320000000000001e-01  -1.3339999999999999e-01   5.2236000000000002e+00   3.6599999999999999e-01   3.4639999999999999e-01   2.3890000000000000e-01
   4.4080000000000003e-01  -4.3999999999999997e-02   3.7745000000000002e+00   1.9099999999999999e-02  -3.2350000000000001e-01  -1.8859999999999999e-01  -1.5540000000000001e-01  -8.8900000000000007e-02   5.3106999999999998e+00   3.5639999999999999e-01   3.2710000000000000e-01   2.2120000000000001e-01
   3.5270000000000001e-01  -1.5390000000000001e-01   4.6322999999999999e+00  -9.4999999999999998e-03  -3.0449999999999999e-01  -1.9730000000000000e-01   0.0000000000000000e+00   2.2200000000000001e-02   6.0941999999999998e+00   3.1790000000000002e-01   3.5599999999999998e-01   1.9460000000000000e-01
   2.6450000000000001e-01  -2.4179999999999999e-01   3.6029000000000000e+00  -3.8199999999999998e-02  -3.3310000000000001e-01  -1.6230000000000000e-01  -1.7760000000000001e-01  -8.8900000000000007e-02   5.3106999999999998e+00   3.6599999999999999e-01   3.7530000000000002e-01   1.8579999999999999e-01
   2.6450000000000001e-01  -4.3999999999999997e-02   4.0317999999999996e+00  -9.4999999999999998e-03  -3.2350000000000001e-01  -2.0169999999999999e-01  -1.3320000000000001e-01  -6.6699999999999995e-02   5.6589000000000000e+00   3.2750000000000001e-01   3.5599999999999998e-01   1.9020000000000001e-01
   3.9679999999999999e-01  -1.5390000000000001e-01   4.3750000000000000e+00  -4.7699999999999999e-02  -3.4260000000000002e-01  -1.3589999999999999e-01   6.6600000000000006e-02  -2.8910000000000002e-01   6.3554000000000004e+00   4.2380000000000001e-01   3.8490000000000002e-01   2.1679999999999999e-01
   3.0859999999999999e-01  -8.7900000000000006e-02   3.8603000000000001e+00  -1.9099999999999999e-02  -3.4260000000000002e-01  -2.1929999999999999e-01  -3.5510000000000003e-01  -8.8900000000000007e-02   5.0495000000000001e+00   4.1420000000000001e-01   2.6939999999999997e-01   2.3890000000000000e-01
   3.9679999999999999e-01   2.1999999999999999e-02   4.2034000000000002e+00   4.7699999999999999e-02  -3.9010000000000000e-01  -1.4470000000000000e-01  -1.9980000000000001e-01  -8.8900000000000007e-02   5.9200999999999997e+00   3.2750000000000001e-01   3.7530000000000002e-01   1.7690000000000000e-01
   3.5270000000000001e-01  -2.6379999999999998e-01   4.2034000000000002e+00  -1.0500000000000000e-01  -3.5210000000000002e-01  -1.7100000000000001e-01  -1.3320000000000001e-01  -2.0010000000000000e-01   5.4847999999999999e+00   4.4309999999999999e-01   3.2710000000000000e-01   2.4329999999999999e-01
   3.5270000000000001e-01   6.6000000000000003e-02   3.8603000000000001e+00  -1.9099999999999999e-02  -3.6159999999999998e-01  -1.7100000000000001e-01  -1.3320000000000001e-01   2.2200000000000001e-02   5.8330000000000002e+00   3.9489999999999997e-01   3.6559999999999998e-01   1.6370000000000001e-01
   4.4080000000000003e-01  -8.7900000000000006e-02   3.8603000000000001e+00  -7.6399999999999996e-02  -4.0920000000000001e-01  -2.0169999999999999e-01   8.8800000000000004e-02  -6.6699999999999995e-02   5.4847999999999999e+00   2.8899999999999998e-01   3.9450000000000002e-01   2.2559999999999999e-01
   2.4249999999999999e-01  -4.3999999999999997e-02   4.0317999999999996e+00  -6.6799999999999998e-02  -3.6159999999999998e-01  -1.5790000000000001e-01  -2.4410000000000001e-01  -1.7790000000000000e-01   5.3106999999999998e+00   2.9859999999999998e-01   3.9450000000000002e-01   1.9460000000000000e-01
   4.4080000000000003e-01  -1.3189999999999999e-01   4.4607999999999999e+00   2.8600000000000000e-02  -3.2350000000000001e-01  -1.7979999999999999e-01   2.2200000000000001e-02  -8.8900000000000007e-02   4.8754000000000000e+00   3.4680000000000000e-01   3.6559999999999998e-01   1.7249999999999999e-01
   2.6450000000000001e-01  -4.3999999999999997e-02   3.6029000000000000e+00  -9.4999999999999998e-03  -3.4260000000000002e-01  -1.8859999999999999e-01  -1.5540000000000001e-01  -1.5559999999999999e-01   6.0941999999999998e+00   3.4680000000000000e-01   4.4259999999999999e-01   2.2120000000000001e-01
   4.1880000000000001e-01  -2.6379999999999998e-01   4.5465000000000000e+00  -6.6799999999999998e-02  -3.4260000000000002e-01  -1.9730000000000000e-01  -1.1100000000000000e-01   0.0000000000000000e+00   5.0495000000000001e+00   3.5639999999999999e-01   3.4639999999999999e-01   2.2559999999999999e-01
   2.6450000000000001e-01  -1.3189999999999999e-01   3.5171000000000001e+00  -8.5900000000000004e-02  -2.6640000000000003e-01  -1.8420000000000000e-01  -1.7760000000000001e-01  -6.6699999999999995e-02   5.8330000000000002e+00   3.9489999999999997e-01   4.3300000000000000e-01   2.0349999999999999e-01
   3.0859999999999999e-01   6.6000000000000003e-02   3.5171000000000001e+00  -1.9099999999999999e-02  -3.0449999999999999e-01  -1.8420000000000000e-01  -4.4400000000000002e-02  -2.2239999999999999e-01   6.0941999999999998e+00   3.9489999999999997e-01   3.7530000000000002e-01   1.9020000000000001e-01
   3.0859999999999999e-01  -8.7900000000000006e-02   4.2892000000000001e+00  -4.7699999999999999e-02  -3.1400000000000000e-01  -1.7979999999999999e-01  -3.3289999999999997e-01   2.2200000000000001e-02   5.5719000000000003e+00   3.7569999999999998e-01   3.6559999999999998e-01   2.0790000000000000e-01
   3.5270000000000001e-01  -1.7590000000000000e-01   4.2892000000000001e+00  -8.5900000000000004e-02  -3.7109999999999999e-01  -1.5350000000000000e-01  -2.6629999999999998e-01  -1.5559999999999999e-01   5.3977000000000004e+00   3.8529999999999998e-01   3.4639999999999999e-01   2.2559999999999999e-01
   4.4080000000000003e-01  -1.9789999999999999e-01   3.7745000000000002e+00   9.4999999999999998e-03  -3.8059999999999999e-01  -2.0610000000000001e-01  -8.8800000000000004e-02  -3.3350000000000002e-01   5.1365999999999996e+00   4.1420000000000001e-01   3.6559999999999998e-01   1.9020000000000001e-01
   2.6450000000000001e-01  -1.3189999999999999e-01   3.6029000000000000e+00  -2.8600000000000000e-02  -4.0920000000000001e-01  -2.5000000000000000e-01  -2.6629999999999998e-01  -3.3350000000000002e-01   5.9200999999999997e+00   4.4309999999999999e-01   3.7530000000000002e-01   2.2120000000000001e-01
   3.9679999999999999e-01  -8.7900000000000006e-02   4.5465000000000000e+00  -1.9099999999999999e-02  -3.7109999999999999e-01  -2.1049999999999999e-01  -1.3320000000000001e-01   1.1119999999999999e-01   6.0941999999999998e+00   3.4680000000000000e-01   3.5599999999999998e-01   1.9460000000000000e-01
   4.4080000000000003e-01  -8.7900000000000006e-02   4.1176000000000004e+00   0.0000000000000000e+00  -2.9499999999999998e-01  -1.8859999999999999e-01  -6.6600000000000006e-02  -1.3339999999999999e-01   5.5719000000000003e+00   3.8529999999999998e-01   3.6559999999999998e-01   1.9020000000000001e-01
   4.6289999999999998e-01  -8.7900000000000006e-02   4.0317999999999996e+00  -1.1459999999999999e-01  -3.1400000000000000e-01  -1.5790000000000001e-01   4.4400000000000002e-02  -4.4499999999999998e-02   5.7460000000000004e+00   3.2750000000000001e-01   3.6559999999999998e-01   1.6810000000000000e-01
   3.0859999999999999e-01  -1.7590000000000000e-01   3.8603000000000001e+00  -5.7299999999999997e-02  -3.8059999999999999e-01  -1.8420000000000000e-01  -6.6600000000000006e-02  -4.4499999999999998e-02   5.5719000000000003e+00   3.0819999999999997e-01   3.6559999999999998e-01   2.3000000000000001e-01
   4.8490000000000000e-01  -1.9789999999999999e-01   3.9460999999999999e+00   1.9099999999999999e-02  -2.8549999999999998e-01  -1.9730000000000000e-01  -2.6629999999999998e-01  -1.7790000000000000e-01   4.6142000000000003e+00   4.0460000000000002e-01   3.4639999999999999e-01   2.3000000000000001e-01
   3.3060000000000000e-01  -1.7590000000000000e-01   3.6886999999999999e+00  -9.4999999999999998e-03  -3.6159999999999998e-01  -1.7540000000000000e-01  -1.7760000000000001e-01  -1.7790000000000000e-01   5.1365999999999996e+00   3.8529999999999998e-01   3.3679999999999999e-01   2.0349999999999999e-01
   1.7630000000000001e-01  -6.6000000000000003e-02   4.3750000000000000e+00  -6.6799999999999998e-02  -2.9499999999999998e-01  -2.0169999999999999e-01  -6.6600000000000006e-02  -4.4499999999999998e-02   5.0495000000000001e+00   3.5639999999999999e-01   3.2710000000000000e-01   1.8579999999999999e-01
   2.4249999999999999e-01  -8.7900000000000006e-02   4.6322999999999999e+00  -4.7699999999999999e-02  -3.9970000000000000e-01  -1.7100000000000001e-01  -6.6600000000000006e-02  -4.4499999999999998e-02   5.5719000000000003e+00   3.2750000000000001e-01   4.1370000000000001e-01   1.8579999999999999e-01
   1.9839999999999999e-01  -2.6379999999999998e-01   4.2892000000000001e+00  -9.4999999999999998e-03  -3.4260000000000002e-01  -2.0610000000000001e-01   4.4400000000000002e-02  -1.3339999999999999e-01   6.2683000000000000e+00   3.4680000000000000e-01   3.5599999999999998e-01   1.8140000000000001e-01
   4.6289999999999998e-01   2.1999999999999999e-02   3.6029000000000000e+00  -4.7699999999999999e-02  -3.3310000000000001e-01  -1.6660000000000000e-01   4.4400000000000002e-02  -2.0010000000000000e-01   5.0495000000000001e+00   3.0819999999999997e-01   4.1370000000000001e-01   2.0349999999999999e-01
   3.5270000000000001e-01  -1.3189999999999999e-01   4.2034000000000002e+00  -1.9099999999999999e-02  -2.6640000000000003e-01  -1.8420000000000000e-01  -2.2200000000000001e-02  -2.2200000000000001e-02   5.8330000000000002e+00   3.0819999999999997e-01   4.3300000000000000e-01   1.9910000000000000e-01
   3.3060000000000000e-01  -3.2979999999999998e-01   4.1176000000000004e+00   2.8600000000000000e-02  -2.7600000000000002e-01  -2.0610000000000001e-01  -1.7760000000000001e-01   1.1119999999999999e-01   4.2659000000000002e+00   3.5639999999999999e-01   3.7530000000000002e-01   1.8140000000000001e-01
   4.6289999999999998e-01  -2.4179999999999999e-01   3.8603000000000001e+00  -1.2410000000000000e-01  -3.3310000000000001e-01  -1.6660000000000000e-01   2.2200000000000001e-02  -3.7800000000000000e-01   5.6589000000000000e+00   4.2380000000000001e-01   3.8490000000000002e-01   2.2120000000000001e-01
   2.6450000000000001e-01  -1.5390000000000001e-01   3.4314000000000000e+00   0.0000000000000000e+00  -3.8059999999999999e-01  -1.9289999999999999e-01  -1.3320000000000001e-01  -2.2239999999999999e-01   4.8754000000000000e+00   3.1790000000000002e-01   2.7900000000000003e-01   2.4329999999999999e-01
   8.8200000000000001e-02  -6.6000000000000003e-02   3.9460999999999999e+00  -1.3370000000000001e-01  -3.9970000000000000e-01  -1.3589999999999999e-01   2.2200000000000001e-02  -1.7790000000000000e-01   5.3106999999999998e+00   2.6970000000000000e-01   3.0790000000000001e-01   2.3440000000000000e-01
   3.3060000000000000e-01  -8.7900000000000006e-02   4.7180999999999997e+00  -9.5500000000000002e-02  -3.2350000000000001e-01  -1.7979999999999999e-01  -4.4400000000000002e-02  -3.1130000000000002e-01   6.1813000000000002e+00   3.3710000000000001e-01   3.9450000000000002e-01   2.2559999999999999e-01
   3.7469999999999998e-01  -2.1980000000000000e-01   4.6322999999999999e+00   0.0000000000000000e+00  -3.6159999999999998e-01  -2.1490000000000001e-01  -1.1100000000000000e-01   8.8900000000000007e-02   6.0941999999999998e+00   3.7569999999999998e-01   4.2340000000000000e-01   2.1679999999999999e-01
   1.9839999999999999e-01  -6.6000000000000003e-02   3.9460999999999999e+00  -5.7299999999999997e-02  -3.8059999999999999e-01  -2.0610000000000001e-01  -1.5540000000000001e-01   1.5559999999999999e-01   6.1813000000000002e+00   4.0460000000000002e-01   3.9450000000000002e-01   1.9460000000000000e-01
   3.5270000000000001e-01  -1.0990000000000000e-01   4.2034000000000002e+00  -1.9099999999999999e-02  -3.6159999999999998e-01  -2.3240000000000000e-01  -1.7760000000000001e-01   0.0000000000000000e+00   5.3106999999999998e+00   2.8899999999999998e-01   3.5599999999999998e-01   1.8579999999999999e-01
   1.5429999999999999e-01  -8.7900000000000006e-02   3.6029000000000000e+00  -1.0500000000000000e-01  -3.5210000000000002e-01  -1.8859999999999999e-01  -1.5540000000000001e-01   6.6699999999999995e-02   6.0941999999999998e+00   3.7569999999999998e-01   3.6559999999999998e-01   2.4329999999999999e-01
   2.6450000000000001e-01  -1.3189999999999999e-01   4.5465000000000000e+00   4.7699999999999999e-02  -2.8549999999999998e-01  -1.5350000000000000e-01  -6.6600000000000006e-02  -2.6679999999999998e-01   5.7460000000000004e+00   2.7939999999999998e-01   3.8490000000000002e-01   1.3710000000000000e-01
   3.5270000000000001e-01  -2.1980000000000000e-01   3.6886999999999999e+00  -2.8600000000000000e-02  -3.6159999999999998e-01  -2.1049999999999999e-01  -2.2189999999999999e-01  -6.6699999999999995e-02   5.8330000000000002e+00   4.2380000000000001e-01   3.7530000000000002e-01   2.1229999999999999e-01
   3.0859999999999999e-01  -1.5390000000000001e-01   3.6886999999999999e+00  -4.7699999999999999e-02  -3.8059999999999999e-01  -2.1929999999999999e-01  -2.2189999999999999e-01  -1.3339999999999999e-01   5.2236000000000002e+00   4.4309999999999999e-01   3.6559999999999998e-01   1.8579999999999999e-01
   4.6289999999999998e-01  -4.3999999999999997e-02   3.5171000000000001e+00  -6.6799999999999998e-02  -4.1870000000000002e-01  -1.4030000000000001e-01  -8.8800000000000004e-02  -1.3339999999999999e-01   5.9200999999999997e+00   4.1420000000000001e-01   3.4639999999999999e-01   1.8579999999999999e-01
   5.0700000000000001e-01  -1.5390000000000001e-01   3.6886999999999999e+00  -6.6799999999999998e-02  -4.0920000000000001e-01  -1.9730000000000000e-01  -6.6600000000000006e-02  -1.5559999999999999e-01   6.0941999999999998e+00   3.0819999999999997e-01   4.3300000000000000e-01   2.1229999999999999e-01
   3.0859999999999999e-01  -6.6000000000000003e-02   4.1176000000000004e+00  -9.4999999999999998e-03  -3.3310000000000001e-01  -1.8420000000000000e-01  -2.6629999999999998e-01  -1.7790000000000000e-01   5.5719000000000003e+00   3.8529999999999998e-01   4.2340000000000000e-01   1.9460000000000000e-01
   5.5110000000000003e-01  -1.5390000000000001e-01   3.9460999999999999e+00  -7.6399999999999996e-02  -3.2350000000000001e-01  -2.0610000000000001e-01   0.0000000000000000e+00   4.4499999999999998e-02   5.6589000000000000e+00   3.5639999999999999e-01   4.2340000000000000e-01   2.3440000000000000e-01
   3.5270000000000001e-01  -2.4179999999999999e-01   3.8603000000000001e+00  -5.7299999999999997e-02  -3.5210000000000002e-01  -1.7979999999999999e-01  -1.1100000000000000e-01  -2.6679999999999998e-01   5.8330000000000002e+00   2.9859999999999998e-01   3.9450000000000002e-01   2.3000000000000001e-01
   2.8649999999999998e-01  -1.9789999999999999e-01   3.3456000000000001e+00  -1.8140000000000001e-01  -3.8059999999999999e-01  -1.8859999999999999e-01  -2.2200000000000001e-02  -1.7790000000000000e-01   5.3106999999999998e+00   4.1420000000000001e-01   3.6559999999999998e-01   2.3000000000000001e-01
   1.3230000000000000e-01  -1.5390000000000001e-01   4.4607999999999999e+00  -5.7299999999999997e-02  -4.1870000000000002e-01  -1.7979999999999999e-01  -1.3320000000000001e-01  -1.5559999999999999e-01   6.0941999999999998e+00   3.7569999999999998e-01   3.1750000000000000e-01   2.2120000000000001e-01
   3.9679999999999999e-01   2.1999999999999999e-02   3.9460999999999999e+00  -9.4999999999999998e-03  -3.6159999999999998e-01  -2.1929999999999999e-01  -1.7760000000000001e-01  -1.3339999999999999e-01   5.2236000000000002e+00   3.9489999999999997e-01   2.9830000000000001e-01   2.0349999999999999e-01
   1.9839999999999999e-01  -1.0990000000000000e-01   4.2892000000000001e+00  -9.4999999999999998e-03  -3.1400000000000000e-01  -2.2800000000000001e-01  -2.2200000000000001e-02  -8.8900000000000007e-02   6.0072000000000001e+00   3.7569999999999998e-01   3.7530000000000002e-01   1.3270000000000001e-01
   3.7469999999999998e-01  -1.9789999999999999e-01   3.7745000000000002e+00  -1.0500000000000000e-01  -2.3790000000000000e-01  -1.9289999999999999e-01  -3.1069999999999998e-01   2.2200000000000001e-02   5.3977000000000004e+00   1.9270000000000001e-01   3.8490000000000002e-01   2.1679999999999999e-01
   3.7469999999999998e-01  -2.4179999999999999e-01   3.7745000000000002e+00  -7.6399999999999996e-02  -3.4260000000000002e-01  -1.8859999999999999e-01  -2.2189999999999999e-01  -2.6679999999999998e-01   5.8330000000000002e+00   3.9489999999999997e-01   3.2710000000000000e-01   2.3000000000000001e-01
   2.8649999999999998e-01  -8.7900000000000006e-02   3.8603000000000001e+00  -5.7299999999999997e-02  -4.8530000000000001e-01  -2.2359999999999999e-01  -8.8800000000000004e-02  -4.4499999999999998e-02   5.9200999999999997e+00   3.3710000000000001e-01   4.3300000000000000e-01   2.2120000000000001e-01
   3.7469999999999998e-01   0.0000000000000000e+00   4.0317999999999996e+00  -5.7299999999999997e-02  -2.3790000000000000e-01  -1.7100000000000001e-01  -1.3320000000000001e-01  -3.3350000000000002e-01   5.6589000000000000e+00   4.8159999999999997e-01   4.0410000000000001e-01   2.0349999999999999e-01
   2.8649999999999998e-01   1.5390000000000001e-01   3.6886999999999999e+00  -1.9099999999999999e-02  -3.9010000000000000e-01  -1.7540000000000000e-01  -1.9980000000000001e-01  -2.0010000000000000e-01   6.1813000000000002e+00   4.0460000000000002e-01   3.1750000000000000e-01   2.0790000000000000e-01
   3.0859999999999999e-01  -2.1980000000000000e-01   3.6886999999999999e+00  -9.5500000000000002e-02  -3.1400000000000000e-01  -1.8859999999999999e-01  -2.8849999999999998e-01  -8.8900000000000007e-02   5.5719000000000003e+00   3.2750000000000001e-01   3.7530000000000002e-01   1.8579999999999999e-01
   1.7630000000000001e-01  -1.0990000000000000e-01   3.4314000000000000e+00  -1.0500000000000000e-01  -3.2350000000000001e-01  -1.6230000000000000e-01  -3.5510000000000003e-01  -6.6699999999999995e-02   5.5719000000000003e+00   3.8529999999999998e-01   3.4639999999999999e-01   2.3440000000000000e-01
   4.4080000000000003e-01  -1.0990000000000000e-01   3.6029000000000000e+00  -1.7190000000000000e-01  -3.7109999999999999e-01  -1.5350000000000000e-01  -3.7730000000000002e-01   4.4499999999999998e-02   5.7460000000000004e+00   2.7939999999999998e-01   3.7530000000000002e-01   1.7249999999999999e-01
   3.7469999999999998e-01  -1.0990000000000000e-01   4.1176000000000004e+00  -8.5900000000000004e-02  -3.1400000000000000e-01  -1.8420000000000000e-01  -1.3320000000000001e-01  -8.8900000000000007e-02   5.7460000000000004e+00   2.5050000000000000e-01   3.5599999999999998e-01   2.0349999999999999e-01
   3.9679999999999999e-01  -2.1999999999999999e-02   3.9460999999999999e+00  -4.7699999999999999e-02  -2.8549999999999998e-01  -1.9730000000000000e-01  -2.2200000000000001e-02  -1.1119999999999999e-01   5.6589000000000000e+00   4.4309999999999999e-01   4.9070000000000003e-01   1.7249999999999999e-01
   2.4249999999999999e-01   1.7590000000000000e-01   3.6029000000000000e+00  -5.7299999999999997e-02  -4.1870000000000002e-01  -1.7540000000000000e-01  -2.2189999999999999e-01  -6.6699999999999995e-02   5.2236000000000002e+00   3.4680000000000000e-01   3.6559999999999998e-01   2.2120000000000001e-01
   4.4080000000000003e-01  -1.7590000000000000e-01   4.0317999999999996e+00  -4.7699999999999999e-02  -2.8549999999999998e-01  -1.7100000000000001e-01   2.2200000000000001e-02  -6.6699999999999995e-02   5.9200999999999997e+00   4.1420000000000001e-01   3.2710000000000000e-01   2.3440000000000000e-01
   3.3060000000000000e-01  -1.5390000000000001e-01   3.6029000000000000e+00  -9.4999999999999998e-03  -4.1870000000000002e-01  -1.4470000000000000e-01  -4.2170000000000002e-01   6.6699999999999995e-02   5.6589000000000000e+00   5.0090000000000001e-01   4.1370000000000001e-01   2.0349999999999999e-01
   3.5270000000000001e-01  -2.8580000000000000e-01   2.7450999999999999e+00  -2.8600000000000000e-02  -2.9499999999999998e-01  -1.6230000000000000e-01   6.6600000000000006e-02  -1.5559999999999999e-01   5.3106999999999998e+00   4.0460000000000002e-01   3.5599999999999998e-01   1.9020000000000001e-01
   2.2040000000000001e-01  -8.7900000000000006e-02   4.3750000000000000e+00  -1.1459999999999999e-01  -2.4740000000000001e-01  -2.5000000000000000e-01  -1.9980000000000001e-01  -3.5580000000000001e-01   5.5719000000000003e+00   4.0460000000000002e-01   4.1370000000000001e-01   1.7690000000000000e-01
   4.8490000000000000e-01  -8.7900000000000006e-02   3.7745000000000002e+00  -3.8199999999999998e-02  -4.0920000000000001e-01  -1.7979999999999999e-01  -1.1100000000000000e-01  -1.1119999999999999e-01   6.0072000000000001e+00   3.5639999999999999e-01   3.5599999999999998e-01   2.3440000000000000e-01
   2.8649999999999998e-01  -2.1999999999999999e-02   3.6886999999999999e+00   1.9099999999999999e-02  -3.0449999999999999e-01  -1.7100000000000001e-01  -1.1100000000000000e-01  -1.7790000000000000e-01   6.3554000000000004e+00   4.1420000000000001e-01   3.9450000000000002e-01   2.1229999999999999e-01
   3.9679999999999999e-01  -2.4179999999999999e-01   4.2034000000000002e+00  -3.8199999999999998e-02  -4.5679999999999998e-01  -1.9730000000000000e-01  -6.6600000000000006e-02  -1.1119999999999999e-01   6.5294999999999996e+00   4.0460000000000002e-01   3.5599999999999998e-01   2.2559999999999999e-01
   2.6450000000000001e-01  -1.3189999999999999e-01   3.5171000000000001e+00  -1.9099999999999999e-02  -3.4260000000000002e-01  -2.2359999999999999e-01  -2.2189999999999999e-01  -1.1119999999999999e-01   5.7460000000000004e+00   3.8529999999999998e-01   2.8870000000000001e-01   1.8140000000000001e-01
