# Supplementary material for: Footwear and Foam Surface Alter Gait Initiation of Typical Subjects
Source: PLoS One. 2015 Aug 13;10(8):e0135821. doi: 10.1371/journal.pone.0135821 (PMC4536224; doi:10.1371/journal.pone.0135821)
Supplement: S1 Dataset — (ZIP) [file pone.0135821.s001.zip › 7_shod_av1_01.txt]

   2.0058299999999999e+01   4.3308000000000000e+00   2.6267000000000002e+02   2.5157499999999999e+01   2.2990300000000001e+01  -3.8108000000000000e+00  -2.4680800000000001e+01  -5.3365999999999998e+00   2.8207499999999999e+02   1.8292700000000000e+01  -2.1245500000000000e+01   1.6853000000000000e+00
   1.9220700000000001e+01   3.7591999999999999e+00   2.5143230000000000e+02   2.4155000000000001e+01   2.2143400000000000e+01  -3.6747999999999998e+00  -2.3415700000000001e+01  -5.4477000000000002e+00   2.8277150000000000e+02   1.8523900000000001e+01  -2.1534099999999999e+01   1.6765000000000001e+00
   1.7633700000000001e+01   2.5720999999999998e+00   2.3633430000000001e+02   2.2742000000000001e+01   2.0868200000000002e+01  -3.4117000000000002e+00  -2.4769600000000001e+01  -7.6045999999999996e+00   2.8416449999999998e+02   1.8225200000000001e+01  -2.1572600000000001e+01   1.5348999999999999e+00
   1.5297200000000000e+01   1.8466000000000000e+00   2.1840549999999999e+02   2.0975700000000000e+01   1.9345700000000001e+01  -3.1574000000000000e+00  -2.4192499999999999e+01  -5.6923000000000004e+00   2.8860449999999997e+02   1.8369700000000002e+01  -2.1928599999999999e+01   1.6012999999999999e+00
   1.2145200000000001e+01   2.1324000000000001e+00   2.0081979999999999e+02   1.9352699999999999e+01   1.8099100000000000e+01  -2.9249000000000001e+00  -2.6545100000000001e+01  -7.3600000000000003e+00   2.9539519999999999e+02   1.8042200000000001e+01  -2.2121099999999998e+01   1.4774000000000000e+00
   8.7948000000000004e+00   2.0884000000000000e+00   1.8323419999999999e+02   1.7319099999999999e+01   1.6662199999999999e+01  -2.6924999999999999e+00  -2.8231999999999999e+01  -9.1166000000000000e+00   3.0140240000000000e+02   1.7676200000000001e+01  -2.2621400000000001e+01   1.3713000000000000e+00
   5.4664000000000001e+00   1.5608000000000000e+00   1.6393279999999999e+02   1.5085000000000001e+01   1.5149200000000000e+01  -2.4030999999999998e+00  -3.0429300000000001e+01  -9.9616000000000007e+00   3.1202370000000002e+02   1.7233100000000000e+01  -2.3285299999999999e+01   1.1634000000000000e+00
   3.0198000000000000e+00   1.2531000000000001e+00   1.4660450000000000e+02   1.2860400000000000e+01   1.3798000000000000e+01  -2.1267999999999998e+00  -3.4113599999999998e+01  -1.2296300000000000e+01   3.2717219999999998e+02   1.6635800000000000e+01  -2.4103200000000001e+01   9.7319999999999995e-01
   1.4988999999999999e+00   1.1431000000000000e+00   1.3073450000000000e+02   1.0893599999999999e+01   1.2408700000000000e+01  -1.8769000000000000e+00  -3.8619199999999999e+01  -1.4808900000000000e+01   3.4336540000000002e+02   1.5865200000000000e+01  -2.5161600000000000e+01   7.6080000000000003e-01
   8.1559999999999999e-01   2.5061000000000000e+00   1.1855320000000000e+02   9.4997000000000007e+00   1.1342900000000000e+01  -1.8199000000000001e+00  -4.2969400000000000e+01  -1.7810800000000000e+01   3.5886210000000000e+02   1.4921200000000001e+01  -2.5979500000000002e+01   4.4230000000000003e-01
   2.1999999999999999e-02   4.8803999999999998e+00   1.0680080000000000e+02   8.2108000000000008e+00   1.0305700000000000e+01  -1.8462000000000001e+00  -4.5943500000000000e+01  -2.0968200000000000e+01   3.6930930000000001e+02   1.3563000000000001e+01  -2.7009100000000000e+01   5.3100000000000001e-02
  -5.7310000000000005e-01   7.2106000000000003e+00   9.8479799999999997e+01   7.2561000000000000e+00   9.5349000000000004e+00  -2.0304000000000002e+00  -4.8296199999999999e+01  -2.4525900000000000e+01   3.8271660000000003e+02   1.1867599999999999e+01  -2.8173300000000001e+01  -3.4060000000000001e-01
  -9.9190000000000000e-01   1.0376300000000001e+01   9.1445499999999996e+01   6.6546000000000003e+00   8.9733999999999998e+00  -2.1970000000000001e+00  -4.9805399999999999e+01  -2.8283799999999999e+01   3.9577560000000000e+02   9.9987999999999992e+00  -2.9433800000000002e+01  -8.4930000000000005e-01
  -1.3225000000000000e+00   1.2244899999999999e+01   8.6641599999999997e+01   6.0434999999999999e+00   8.3930000000000007e+00  -2.2715000000000001e+00  -5.1003999999999998e+01  -3.2797600000000003e+01   4.0926999999999998e+02   7.7061999999999999e+00  -3.0877099999999999e+01  -1.3314999999999999e+00
  -1.7634000000000001e+00   1.3783700000000000e+01   8.2180899999999994e+01   5.4230000000000000e+00   8.1074999999999999e+00  -2.3197999999999999e+00  -5.0670999999999999e+01  -3.7111300000000000e+01   4.2137130000000002e+02   5.2690999999999999e+00  -3.2599499999999999e+01  -1.9419000000000000e+00
  -1.6752000000000000e+00   1.3410000000000000e+01   7.8492199999999997e+01   4.5446000000000000e+00   7.8410000000000002e+00  -2.1137000000000001e+00  -5.1381300000000003e+01  -4.1091500000000003e+01   4.3503980000000001e+02   2.7742000000000000e+00  -3.4369900000000001e+01  -2.5081000000000002e+00
  -1.6091000000000000e+00   1.2486700000000001e+01   7.8921099999999996e+01   3.9430999999999998e+00   7.7839999999999998e+00  -1.9864999999999999e+00  -5.1869599999999998e+01  -4.5849899999999998e+01   4.4740230000000003e+02   2.8899999999999998e-01  -3.5909500000000001e+01  -3.1450999999999998e+00
  -1.4988999999999999e+00   1.1497400000000001e+01   8.1923500000000004e+01   3.4752999999999998e+00   8.0218000000000007e+00  -1.7936000000000001e+00  -5.3556399999999996e+01  -4.9807899999999997e+01   4.6072250000000003e+02  -1.8109999999999999e+00  -3.7439399999999999e+01  -3.7023999999999999e+00
  -1.1020000000000001e-01   9.2111000000000001e+00   8.7928399999999996e+01   2.8165000000000000e+00   8.5642999999999994e+00  -1.4383999999999999e+00  -5.4754899999999999e+01  -5.3988199999999999e+01   4.7134390000000002e+02  -3.3715000000000002e+00  -3.8632500000000000e+01  -4.1978999999999997e+00
   1.4327000000000001e+00   6.3971999999999998e+00   9.9080299999999994e+01   2.1004000000000000e+00   9.3731000000000009e+00  -9.7789999999999999e-01  -5.7951000000000001e+01  -5.6478600000000000e+01   4.8579590000000002e+02  -4.4503000000000004e+00  -3.9556199999999997e+01  -4.6136999999999997e+00
   3.3062999999999998e+00   2.3742000000000001e+00   1.1229100000000000e+02   1.4512000000000000e+00   1.0505500000000000e+01  -4.0339999999999998e-01  -5.8927599999999998e+01  -5.8213000000000001e+01   4.9293480000000000e+02  -5.1246000000000000e+00  -4.0085400000000000e+01  -4.9276999999999997e+00
   6.6566999999999998e+00  -2.4182000000000001e+00   1.3030560000000000e+02   6.3970000000000005e-01   1.1913800000000000e+01   1.2280000000000001e-01  -6.1258000000000003e+01  -6.0859000000000002e+01   4.9589490000000001e+02  -5.9048999999999996e+00  -3.9912199999999999e+01  -5.3037000000000001e+00
   9.8749000000000002e+00  -7.4305000000000003e+00   1.5097950000000000e+02   3.8199999999999998e-02   1.3617200000000000e+01   7.1040000000000003e-01  -6.2434399999999997e+01  -6.2460000000000001e+01   4.9310890000000001e+02  -6.2130999999999998e+00  -3.9373399999999997e+01  -5.6797000000000004e+00
   1.4173100000000000e+01  -1.2684500000000000e+01   1.7740090000000001e+02  -4.9650000000000000e-01   1.5691599999999999e+01   1.2980000000000000e+00  -6.3055799999999998e+01  -6.4550100000000000e+01   4.8710180000000003e+02  -6.2420000000000000e+00  -3.8468899999999998e+01  -5.9627999999999997e+00
   2.0146500000000000e+01  -1.7894600000000001e+01   2.0982710000000000e+02  -9.4520000000000004e-01   1.8260899999999999e+01   1.8067000000000000e+00  -6.3189000000000000e+01  -6.5306100000000001e+01   4.7726400000000001e+02  -5.7892999999999999e+00  -3.7160299999999999e+01  -6.0646000000000004e+00
   2.6560800000000000e+01  -2.4511700000000001e+01   2.5126070000000001e+02  -1.4988999999999999e+00   2.1401100000000000e+01   2.3679999999999999e+00  -6.2390000000000001e+01  -6.5617400000000004e+01   4.6037430000000001e+02  -4.5755999999999997e+00  -3.5207000000000001e+01  -5.9893999999999998e+00
   3.4099200000000003e+01  -3.1678400000000000e+01   2.9543939999999998e+02  -2.1194999999999999e+00   2.5026599999999998e+01   2.9643999999999999e+00  -6.0791899999999998e+01  -6.3816299999999998e+01   4.3904460000000000e+02  -3.1499000000000001e+00  -3.2743800000000000e+01  -5.7240000000000002e+00
   4.2078400000000002e+01  -4.0186000000000000e+01   3.4845370000000003e+02  -2.8641999999999999e+00   2.9565700000000000e+01   3.6440999999999999e+00  -5.7196399999999997e+01  -6.0236400000000003e+01   4.0857350000000002e+02  -1.1270000000000000e+00  -2.9914899999999999e+01  -5.2196999999999996e+00
   5.0542600000000000e+01  -4.9814799999999998e+01   4.0875970000000001e+02  -3.8190000000000000e+00   3.4447299999999998e+01   4.5035999999999996e+00  -5.6619300000000003e+01  -5.8902299999999997e+01   3.7209530000000001e+02   2.9859999999999998e-01  -2.5719700000000000e+01  -4.7906000000000004e+00
   5.7728299999999997e+01  -5.9773400000000002e+01   4.7275439999999998e+02  -4.7736999999999998e+00   3.9880899999999997e+01   5.3631000000000002e+00  -4.6964500000000001e+01  -5.0008000000000003e+01   3.2133920000000001e+02   2.5527000000000002e+00  -2.1890100000000000e+01  -3.9679000000000002e+00
   6.4407100000000000e+01  -6.9402199999999993e+01   5.3323199999999997e+02  -5.6425000000000001e+00   4.5038499999999999e+01   6.1569000000000003e+00  -4.2436700000000002e+01  -4.1825299999999999e+01   2.6170290000000000e+02   4.3250999999999999e+00  -1.6213100000000001e+01  -2.9990999999999999e+00
   6.9851500000000001e+01  -7.8371499999999997e+01   5.8590329999999994e+02  -6.3681000000000001e+00   4.9596499999999999e+01   6.8803999999999998e+00  -3.1250499999999999e+01  -2.7683399999999999e+01   1.9214179999999999e+02   6.5792000000000002e+00  -1.1123100000000001e+01  -1.6986000000000001e+00
   7.3135800000000003e+01  -8.5186400000000006e+01   6.2562109999999996e+02  -6.7786999999999997e+00   5.3155500000000004e+01   7.4549000000000003e+00  -1.9775700000000001e+01  -1.4608800000000000e+01   1.3398560000000001e+02   8.1396999999999995e+00  -7.0914000000000001e+00  -3.3179999999999998e-01
   7.5317999999999998e+01  -9.0638300000000001e+01   6.5195680000000004e+02  -7.0937999999999999e+00   5.5448799999999999e+01   7.7793999999999999e+00  -1.1075300000000000e+01  -7.8047000000000004e+00   9.6114500000000007e+01   7.8795999999999999e+00  -4.9938000000000002e+00   3.5389999999999999e-01
   7.5736800000000002e+01  -9.3957899999999995e+01   6.6379489999999998e+02  -7.0460000000000003e+00   5.6590699999999998e+01   7.9372999999999996e+00  -7.1467999999999998e+00  -6.1147999999999998e+00   7.3826999999999998e+01   6.8007000000000000e+00  -3.8102999999999998e+00   1.1060000000000000e-01
   7.6376000000000005e+01  -9.6376099999999994e+01   6.6533900000000006e+02  -6.8360000000000003e+00   5.6742899999999999e+01   8.0512999999999995e+00  -4.4611999999999998e+00  -2.7349999999999999e+00   4.8579599999999999e+01   4.7778999999999998e+00  -2.4535999999999998e+00   1.6370000000000001e-01
   7.6309899999999999e+01  -9.7409300000000002e+01   6.5684640000000002e+02  -6.3491000000000000e+00   5.5810400000000001e+01   8.0030000000000001e+00   9.3220000000000003e-01   1.8232999999999999e+00   2.7598099999999999e+01   3.2174000000000000e+00  -1.5106999999999999e+00   7.0800000000000002e-02
   7.6265799999999999e+01  -9.6441999999999993e+01   6.3951810000000000e+02  -5.4992999999999999e+00   5.4449599999999997e+01   7.8890000000000002e+00   2.8853000000000000e+00   7.8714000000000004e+00   1.6280300000000000e+01   2.3599999999999999e+00  -7.3129999999999995e-01   2.1229999999999999e-01
   7.5670599999999993e+01  -9.4991100000000003e+01   6.1944470000000001e+02  -4.6973000000000003e+00   5.2422699999999999e+01   7.6346999999999996e+00   2.9741000000000000e+00   2.0011999999999999e+00   4.0918000000000001e+00   8.1879999999999997e-01  -2.7900000000000003e-01   4.4200000000000003e-02
   7.4656700000000001e+01  -9.3232399999999998e+01   5.9628309999999999e+02  -3.7808000000000002e+00   5.0443399999999997e+01   7.4066000000000001e+00   2.0863000000000000e+00  -1.7121000000000000e+00   4.2659000000000002e+00   1.0600000000000000e-01   5.2920000000000000e-01  -1.5920000000000001e-01
   7.2849199999999996e+01  -9.0792199999999994e+01   5.7389350000000002e+02  -2.8355999999999999e+00   4.8530799999999999e+01   7.0557999999999996e+00   8.8800000000000004e-02  -8.4499999999999997e-01   1.3059000000000001e+00   2.8899999999999999e-02   3.5599999999999998e-01  -1.3299999999999999e-02
   7.0292400000000001e+01  -8.8373999999999995e+01   5.5107500000000005e+02  -1.7663000000000000e+00   4.6751300000000001e+01   6.7531999999999996e+00   1.5980000000000001e+00   1.3564000000000001e+00   3.2212000000000001e+00   4.4309999999999999e-01   0.0000000000000000e+00   4.4200000000000003e-02
   6.7404799999999994e+01  -8.5230400000000003e+01   5.2980070000000001e+02  -7.2560000000000002e-01   4.5171700000000001e+01   6.3102999999999998e+00   8.4340000000000004e-01  -1.1785000000000001e+00   3.5695000000000001e+00   3.1790000000000002e-01   1.8279999999999999e-01   5.7500000000000002e-02
   6.4296899999999994e+01  -8.2768199999999993e+01   5.1118560000000002e+02   2.1959999999999999e-01   4.3839500000000001e+01   5.9683000000000002e+00   3.7730000000000002e-01  -7.7820000000000000e-01   2.5247000000000002e+00   1.0600000000000000e-01   3.7530000000000002e-01   5.7500000000000002e-02
   6.0968499999999999e+01  -7.8943100000000001e+01   4.9634500000000003e+02   1.4512000000000000e+00   4.2897399999999998e+01   5.4728000000000003e+00   9.9880000000000002e-01   1.0672999999999999e+00   2.3506000000000000e+00   3.3710000000000001e-01   1.4430000000000001e-01  -4.4000000000000003e-03
   5.7948799999999999e+01  -7.5469700000000003e+01   4.8647980000000001e+02   2.8355999999999999e+00   4.2364500000000000e+01   5.0911999999999997e+00   9.5440000000000003e-01  -3.1130000000000002e-01   2.4377000000000000e+00   2.2159999999999999e-01   1.3469999999999999e-01   7.0800000000000002e-02
   5.5436000000000000e+01  -7.2435900000000004e+01   4.8013180000000000e+02   4.3441000000000001e+00   4.2126600000000003e+01   4.6615000000000002e+00   5.3269999999999995e-01  -3.5580000000000001e-01   3.3953000000000002e+00   2.5050000000000000e-01   2.7900000000000003e-01   3.9800000000000002e-02
   5.3055399999999999e+01  -7.0589299999999994e+01   4.7618579999999997e+02   5.6902999999999997e+00   4.2098100000000002e+01   4.3632999999999997e+00   1.1540999999999999e+00  -4.4499999999999998e-02   3.3953000000000002e+00   3.4680000000000000e-01   1.8279999999999999e-01   2.6499999999999999e-02
   5.1732900000000001e+01  -6.9578100000000006e+01   4.7610000000000002e+02   6.8837000000000002e+00   4.2364500000000000e+01   4.1660000000000004e+00   7.5460000000000005e-01   1.5559999999999999e-01   2.8730000000000002e+00   2.6970000000000000e-01   2.3089999999999999e-01   6.1899999999999997e-02
   5.1247999999999998e+01  -6.9885800000000003e+01   4.7824459999999999e+02   7.8861999999999997e+00   4.2735599999999998e+01   4.1132999999999997e+00   5.5489999999999995e-01  -1.3339999999999999e-01   3.6564999999999999e+00   3.5639999999999999e-01   2.0210000000000000e-01   1.7700000000000000e-02
   5.1314100000000003e+01  -7.0853099999999998e+01   4.8253379999999999e+02   8.9268999999999998e+00   4.3297100000000000e+01   4.1220999999999997e+00   9.7660000000000002e-01  -3.7800000000000000e-01   2.7858999999999998e+00   3.1790000000000002e-01   1.1550000000000001e-01   6.6400000000000001e-02
   5.1556500000000000e+01  -7.2150099999999995e+01   4.8871019999999999e+02   9.9962000000000000e+00   4.3944099999999999e+01   4.1440000000000001e+00   8.4340000000000004e-01   2.2200000000000001e-02   3.8306000000000000e+00   2.6970000000000000e-01   2.7900000000000003e-01   5.3100000000000001e-02
   5.1578600000000002e+01  -7.4018699999999995e+01   4.9274209999999999e+02   1.0950900000000001e+01   4.4505600000000001e+01   4.1879000000000000e+00   7.5460000000000005e-01  -1.5559999999999999e-01   3.2212000000000001e+00   2.5050000000000000e-01   2.5019999999999998e-01   3.1000000000000000e-02
   5.1534500000000001e+01  -7.5843400000000003e+01   4.9548710000000000e+02   1.1838800000000001e+01   4.4971800000000002e+01   4.2843999999999998e+00   9.9880000000000002e-01  -6.6699999999999995e-02   2.7858999999999998e+00   3.1790000000000002e-01   2.4060000000000001e-01   3.9800000000000002e-02
   5.1666800000000002e+01  -7.7536100000000005e+01   4.9900430000000000e+02   1.2889099999999999e+01   4.5485700000000001e+01   4.3063000000000002e+00   1.0209999999999999e+00  -8.8900000000000007e-02   3.1341999999999999e+00   3.3710000000000001e-01   1.7319999999999999e-01   2.2100000000000002e-02
   5.1468400000000003e+01  -7.8811199999999999e+01   5.0140620000000001e+02   1.4139799999999999e+01   4.5932899999999997e+01   4.3501000000000003e+00   8.6560000000000004e-01  -1.5559999999999999e-01   3.3953000000000002e+00   2.7939999999999998e-01   1.9239999999999999e-01   6.1899999999999997e-02
   5.1820999999999998e+01  -7.9778400000000005e+01   5.0415129999999999e+02   1.5524200000000000e+01   4.6237400000000001e+01   4.2537000000000003e+00   9.9880000000000002e-01  -2.2239999999999999e-01   2.5247000000000002e+00   2.3119999999999999e-01   2.5019999999999998e-01   4.8700000000000000e-02
   5.2372100000000003e+01  -8.0987499999999997e+01   5.0638170000000002e+02   1.7023099999999999e+01   4.6484900000000003e+01   4.1703000000000001e+00   1.0431999999999999e+00  -2.0010000000000000e-01   3.0470999999999999e+00   2.6970000000000000e-01   1.6360000000000000e-01   4.8700000000000000e-02
   5.3430100000000003e+01  -8.2768199999999993e+01   5.0766840000000002e+02   1.8627099999999999e+01   4.6741799999999998e+01   4.1045999999999996e+00   8.2120000000000004e-01  -4.4499999999999998e-02   2.8730000000000002e+00   2.0230000000000001e-01   2.2130000000000000e-01   3.9800000000000002e-02
   5.4532200000000003e+01  -8.5098500000000001e+01   5.1290129999999999e+02   2.0393400000000000e+01   4.7208100000000002e+01   4.1703000000000001e+00   8.6560000000000004e-01  -1.7790000000000000e-01   3.0470999999999999e+00   3.0819999999999997e-01   2.1170000000000000e-01   2.2100000000000002e-02
   5.5788600000000002e+01  -8.7582599999999999e+01   5.1590369999999996e+02   2.2302800000000001e+01   4.7522100000000002e+01   4.2141999999999999e+00   9.1000000000000003e-01  -1.3339999999999999e-01   2.7858999999999998e+00   2.6970000000000000e-01   2.1170000000000000e-01   3.9800000000000002e-02
   5.7552000000000000e+01  -9.0594399999999993e+01   5.1959240000000000e+02   2.4422400000000000e+01   4.7997900000000001e+01   4.2361000000000004e+00   7.9900000000000004e-01  -8.8900000000000007e-02   3.0470999999999999e+00   2.5050000000000000e-01   2.3089999999999999e-01   7.5200000000000003e-02
   5.9425600000000003e+01  -9.2243099999999998e+01   5.2465359999999998e+02   2.6704200000000000e+01   4.8378500000000003e+01   4.1879000000000000e+00   1.0431999999999999e+00  -1.5559999999999999e-01   3.1341999999999999e+00   3.2750000000000001e-01   1.9239999999999999e-01   4.8700000000000000e-02
   6.1718000000000004e+01  -9.3408299999999997e+01   5.2868550000000005e+02   2.9549399999999999e+01   4.8616399999999999e+01   4.0739000000000001e+00   7.7680000000000005e-01   6.6699999999999995e-02   2.7858999999999998e+00   2.2159999999999999e-01   2.1170000000000000e-01   2.6499999999999999e-02
   6.3194800000000001e+01  -9.4177700000000002e+01   5.2774180000000001e+02   3.2499499999999998e+01   4.8673499999999997e+01   3.8765000000000001e+00   7.3240000000000005e-01   6.6699999999999995e-02   2.9600000000000000e+00   3.1790000000000002e-01   1.9239999999999999e-01   4.4200000000000003e-02
   6.4120599999999996e+01  -9.3979799999999997e+01   5.2482520000000000e+02   3.5401899999999998e+01   4.8416600000000003e+01   3.5827000000000000e+00   7.3240000000000005e-01  -2.4460000000000001e-01   3.2212000000000001e+00   2.8899999999999998e-01   2.3089999999999999e-01   4.4200000000000003e-02
   6.4407100000000000e+01  -9.2067300000000003e+01   5.2036440000000005e+02   3.8581200000000003e+01   4.7997900000000001e+01   3.1398000000000001e+00   8.4340000000000004e-01  -1.5559999999999999e-01   2.8730000000000002e+00   2.6010000000000000e-01   2.6939999999999997e-01   6.1899999999999997e-02
   6.3569499999999998e+01  -8.8505899999999997e+01   5.1350170000000003e+02   4.1770099999999999e+01   4.7417400000000001e+01   2.5215000000000001e+00   9.9880000000000002e-01   1.7790000000000000e-01   3.6564999999999999e+00   3.6599999999999999e-01   1.6360000000000000e-01   6.1899999999999997e-02
   6.2202900000000000e+01  -8.6241600000000005e+01   5.0355079999999998e+02   4.4567500000000003e+01   4.6484900000000003e+01   2.1267999999999998e+00   7.7680000000000005e-01   1.3339999999999999e-01   3.1341999999999999e+00   2.6970000000000000e-01   1.4430000000000001e-01   3.1000000000000000e-02
   6.0373399999999997e+01  -8.3581599999999995e+01   4.9188420000000002e+02   4.6744300000000003e+01   4.5599899999999998e+01   1.8243000000000000e+00   8.8780000000000003e-01   6.6699999999999995e-02   3.7435999999999998e+00   3.7569999999999998e-01   2.0210000000000000e-01   5.7500000000000002e-02
   5.5546199999999999e+01  -8.2350499999999997e+01   4.7738679999999999e+02   4.7947299999999998e+01   4.4562700000000000e+01   1.5918000000000001e+00   7.9900000000000004e-01   1.1119999999999999e-01   2.8730000000000002e+00   3.1790000000000002e-01   2.5019999999999998e-01   8.4000000000000005e-02
   5.2217799999999997e+01  -8.4526899999999998e+01   4.6348980000000000e+02   4.8186000000000000e+01   4.3563499999999998e+01   1.8110999999999999e+00   6.8799999999999994e-01  -4.4499999999999998e-02   2.8730000000000002e+00   3.1790000000000002e-01   1.8279999999999999e-01   4.8700000000000000e-02
   4.9352300000000000e+01  -8.4614800000000002e+01   4.5087959999999998e+02   4.7928199999999997e+01   4.2697600000000001e+01   1.9645999999999999e+00   7.7680000000000005e-01  -8.8900000000000007e-02   3.7435999999999998e+00   3.2750000000000001e-01   1.9239999999999999e-01   8.8000000000000005e-03
   4.4304699999999997e+01  -8.4570899999999995e+01   4.3149239999999998e+02   4.6858899999999998e+01   4.1146500000000003e+01   2.2759000000000000e+00   6.4370000000000005e-01  -1.5559999999999999e-01   3.1341999999999999e+00   2.5050000000000000e-01   1.7319999999999999e-01   3.9800000000000002e-02
   4.0601599999999998e+01  -8.3427700000000002e+01   4.0815929999999997e+02   4.5140300000000003e+01   3.9300400000000003e+01   2.6048000000000000e+00   7.3240000000000005e-01  -1.5559999999999999e-01   2.5247000000000002e+00   2.2159999999999999e-01   2.5979999999999998e-01   4.4000000000000003e-03
   3.5840499999999999e+01  -8.0789699999999996e+01   3.7907850000000002e+02   4.2829900000000002e+01   3.6892899999999997e+01   2.8372000000000002e+00   8.2120000000000004e-01   2.2200000000000001e-02   2.6989000000000001e+00   2.3119999999999999e-01   1.0580000000000001e-01   3.9800000000000002e-02
   3.1961099999999998e+01  -7.6612799999999993e+01   3.4793900000000002e+02   4.0204300000000003e+01   3.4076200000000000e+01   2.9600000000000000e+00   6.6579999999999995e-01  -2.0010000000000000e-01   2.6118000000000001e+00   2.6970000000000000e-01   1.9239999999999999e-01   6.6400000000000001e-02
   2.7023700000000002e+01  -7.0391400000000004e+01   3.1328240000000000e+02   3.7005899999999997e+01   3.1002600000000001e+01   2.9468999999999999e+00   8.4340000000000004e-01  -8.8900000000000007e-02   3.3083000000000000e+00   2.3119999999999999e-01   2.2130000000000000e-01   8.8000000000000005e-03
   2.2945900000000002e+01  -6.4763700000000000e+01   2.7399340000000001e+02   3.3206000000000003e+01   2.7443700000000000e+01   3.1046999999999998e+00   9.3220000000000003e-01  -2.2200000000000001e-02   3.9177000000000000e+00   2.6010000000000000e-01   2.1170000000000000e-01   4.8700000000000000e-02
   1.8052499999999998e+01  -5.8146599999999999e+01   2.3418969999999999e+02   2.9081499999999998e+01   2.3780100000000001e+01   3.1837000000000000e+00   8.4340000000000004e-01   2.2200000000000001e-02   3.0470999999999999e+00   3.2750000000000001e-01   1.9239999999999999e-01   2.6499999999999999e-02
   1.4062900000000001e+01  -5.0122599999999998e+01   1.9558699999999999e+02   2.4985700000000001e+01   1.9983300000000000e+01   2.9820000000000002e+00   6.2150000000000005e-01  -2.2200000000000001e-02   3.4824000000000002e+00   3.0819999999999997e-01   2.0210000000000000e-01   6.6400000000000001e-02
   9.5001999999999995e+00  -4.3703400000000002e+01   1.5749900000000000e+02   2.0527000000000001e+01   1.6243500000000001e+01   2.8241000000000001e+00   9.1000000000000003e-01   0.0000000000000000e+00   2.3506000000000000e+00   2.6970000000000000e-01   1.9239999999999999e-01   5.3100000000000001e-02
   5.4885000000000002e+00  -3.6097099999999998e+01   1.2121250000000001e+02   1.6345199999999998e+01   1.2751200000000001e+01   2.6617999999999999e+00   9.9880000000000002e-01   2.2200000000000001e-02   2.8730000000000002e+00   2.3119999999999999e-01   1.9239999999999999e-01  -1.3299999999999999e-02
   2.5789000000000000e+00  -2.5281099999999999e+01   9.0673500000000004e+01   1.2650399999999999e+01   9.4968000000000004e+00   2.0960999999999999e+00   7.5460000000000005e-01   6.6699999999999995e-02   3.3083000000000000e+00   2.0230000000000001e-01   1.4430000000000001e-01   5.3100000000000001e-02
   2.6450000000000001e-01  -1.6971299999999999e+01   6.4680999999999997e+01   9.4520000000000000e+00   6.8323999999999998e+00   1.5217000000000001e+00   7.9900000000000004e-01   8.8900000000000007e-02   3.1341999999999999e+00   3.1790000000000002e-01   2.2130000000000000e-01   6.1899999999999997e-02
  -1.7413000000000001e+00  -9.4969000000000001e+00   4.5379600000000003e+01   6.7881999999999998e+00   4.8815999999999997e+00   1.1007000000000000e+00   7.1020000000000005e-01  -2.4460000000000001e-01   2.9600000000000000e+00   2.9859999999999998e-01   2.5979999999999998e-01   4.8700000000000000e-02
  -2.6450999999999998e+00  -6.3312999999999997e+00   2.8480200000000000e+01   4.3441000000000001e+00   2.9975000000000001e+00   1.0305000000000000e+00   9.1000000000000003e-01  -2.8910000000000002e-01   2.1764999999999999e+00   2.9859999999999998e-01   2.8870000000000001e-01   3.1000000000000000e-02
  -2.9316000000000000e+00  -2.2863000000000002e+00   1.5869999999999999e+01   2.6351000000000000e+00   1.6938000000000000e+00   7.0160000000000000e-01   7.9900000000000004e-01   2.2200000000000001e-02   2.7858999999999998e+00   3.3710000000000001e-01   2.4060000000000001e-01   2.2100000000000002e-02
  -2.8214000000000001e+00  -1.1212000000000000e+00   7.5490000000000004e+00   1.2506999999999999e+00   7.3270000000000002e-01   4.9550000000000000e-01   8.8780000000000003e-01  -2.2200000000000001e-02   3.2212000000000001e+00   2.0230000000000001e-01   1.9239999999999999e-01   4.8700000000000000e-02
   1.7630000000000001e-01   4.6170000000000000e-01   1.3725000000000001e+00   8.5900000000000004e-02  -3.8100000000000002e-02  -1.3589999999999999e-01   9.7660000000000002e-01  -4.4499999999999998e-02   3.6564999999999999e+00   2.3119999999999999e-01   2.0210000000000000e-01   5.3100000000000001e-02
   6.6100000000000006e-02   2.6379999999999998e-01   1.9730000000000001e+00   7.6399999999999996e-02  -6.6600000000000006e-02  -9.6500000000000002e-02   8.4340000000000004e-01   2.2200000000000001e-02   3.1341999999999999e+00   2.9859999999999998e-01   2.5019999999999998e-01   6.6400000000000001e-02
  -6.8330000000000002e-01  -2.6379999999999998e-01   2.8309000000000002e+00   1.7190000000000000e-01  -4.7600000000000003e-02  -8.3299999999999999e-02   9.1000000000000003e-01   2.2239999999999999e-01   3.1341999999999999e+00   3.2750000000000001e-01   2.4060000000000001e-01   5.3100000000000001e-02
   0.0000000000000000e+00   5.2759999999999996e-01   2.4018999999999999e+00   2.5779999999999997e-01   2.8500000000000001e-02  -3.0700000000000002e-02   8.4340000000000004e-01   0.0000000000000000e+00   3.3083000000000000e+00   2.5050000000000000e-01   1.8279999999999999e-01  -8.8000000000000005e-03
  -1.1020000000000001e-01  -1.5390000000000001e-01   1.8015000000000001e+00   9.5500000000000002e-02   2.8500000000000001e-02  -4.3900000000000002e-02   6.8799999999999994e-01  -6.6699999999999995e-02   2.8730000000000002e+00   2.9859999999999998e-01   1.5400000000000000e-01   2.6499999999999999e-02
   2.1999999999999999e-02   6.6000000000000003e-02   2.2303999999999999e+00   1.2410000000000000e-01  -6.6600000000000006e-02  -9.6500000000000002e-02   8.2120000000000004e-01  -6.6699999999999995e-02   3.4824000000000002e+00   3.1790000000000002e-01   2.5019999999999998e-01   2.6499999999999999e-02
   4.4100000000000000e-02   1.5390000000000001e-01   2.2303999999999999e+00   9.5500000000000002e-02  -3.8100000000000002e-02  -6.5799999999999997e-02   7.9900000000000004e-01  -4.4499999999999998e-02   3.8306000000000000e+00   2.8899999999999998e-01   1.6360000000000000e-01   7.9600000000000004e-02
   4.4100000000000000e-02  -2.1980000000000000e-01   2.0588000000000002e+00   1.5279999999999999e-01  -6.6600000000000006e-02  -9.2100000000000001e-02   8.6560000000000004e-01   4.4499999999999998e-02   3.3083000000000000e+00   2.9859999999999998e-01   2.1170000000000000e-01   3.9800000000000002e-02
  -2.1999999999999999e-02   1.0990000000000000e-01   2.3161999999999998e+00   2.0999999999999999e-01  -6.6600000000000006e-02  -6.5799999999999997e-02   8.6560000000000004e-01   8.8900000000000007e-02   2.6118000000000001e+00   2.4079999999999999e-01   2.5979999999999998e-01   3.1000000000000000e-02
   8.8200000000000001e-02  -1.7590000000000000e-01   2.1446000000000001e+00   1.0500000000000000e-01   0.0000000000000000e+00  -7.8899999999999998e-02   8.4340000000000004e-01   1.7790000000000000e-01   3.7435999999999998e+00   2.8899999999999998e-01   2.3089999999999999e-01   4.8700000000000000e-02
   4.4100000000000000e-02  -1.3189999999999999e-01   2.1446000000000001e+00   9.5500000000000002e-02  -5.7099999999999998e-02  -7.4499999999999997e-02   9.5440000000000003e-01  -1.7790000000000000e-01   2.8730000000000002e+00   2.3119999999999999e-01   1.7319999999999999e-01   4.4200000000000003e-02
   6.6100000000000006e-02  -1.0990000000000000e-01   1.3725000000000001e+00   2.0050000000000001e-01  -1.0470000000000000e-01  -3.0700000000000002e-02   8.8780000000000003e-01  -2.4460000000000001e-01   3.8306000000000000e+00   2.2159999999999999e-01   2.0210000000000000e-01   3.5400000000000001e-02
  -2.4249999999999999e-01  -6.6000000000000003e-02   2.4876999999999998e+00   1.3370000000000001e-01   2.8500000000000001e-02  -6.1400000000000003e-02   7.7680000000000005e-01  -1.1119999999999999e-01   3.8306000000000000e+00   2.6010000000000000e-01   1.9239999999999999e-01   3.5400000000000001e-02
  -2.4249999999999999e-01  -6.6000000000000003e-02   2.6593000000000000e+00   1.4319999999999999e-01   0.0000000000000000e+00  -4.8200000000000000e-02   8.8780000000000003e-01   4.4499999999999998e-02   3.1341999999999999e+00   2.9859999999999998e-01   2.2130000000000000e-01   2.6499999999999999e-02
  -4.4100000000000000e-02  -1.9789999999999999e-01   1.7157000000000000e+00   1.0500000000000000e-01  -9.4999999999999998e-03  -9.6500000000000002e-02   8.4340000000000004e-01   4.4499999999999998e-02   3.2212000000000001e+00   2.9859999999999998e-01   1.6360000000000000e-01   2.2100000000000002e-02
  -2.4249999999999999e-01   8.7900000000000006e-02   2.1446000000000001e+00   1.1459999999999999e-01  -5.7099999999999998e-02  -1.2280000000000001e-01   7.7680000000000005e-01  -8.8900000000000007e-02   2.8730000000000002e+00   2.5050000000000000e-01   2.0210000000000000e-01   5.3100000000000001e-02
  -1.5429999999999999e-01  -2.1999999999999999e-02   2.4018999999999999e+00   7.6399999999999996e-02  -2.8500000000000001e-02  -3.0700000000000002e-02   7.7680000000000005e-01   0.0000000000000000e+00   3.2212000000000001e+00   2.6010000000000000e-01   2.4060000000000001e-01   6.6400000000000001e-02
  -1.3230000000000000e-01  -1.9789999999999999e-01   1.9730000000000001e+00   8.5900000000000004e-02  -8.5599999999999996e-02  -4.3900000000000002e-02   9.3220000000000003e-01  -2.2200000000000001e-02   2.5247000000000002e+00   2.9859999999999998e-01   2.3089999999999999e-01   5.7500000000000002e-02
  -1.9839999999999999e-01  -1.3189999999999999e-01   1.5441000000000000e+00   2.3870000000000000e-01  -7.6100000000000001e-02  -6.1400000000000003e-02   8.4340000000000004e-01   1.7790000000000000e-01   3.2212000000000001e+00   3.0819999999999997e-01   1.5400000000000000e-01   4.8700000000000000e-02
  -1.1020000000000001e-01   0.0000000000000000e+00   1.4582999999999999e+00   2.0050000000000001e-01  -5.7099999999999998e-02  -7.0199999999999999e-02   7.7680000000000005e-01  -8.8900000000000007e-02   3.3953000000000002e+00   2.2159999999999999e-01   2.4060000000000001e-01   5.7500000000000002e-02
  -1.7630000000000001e-01   4.3999999999999997e-02   1.7157000000000000e+00   4.7699999999999999e-02  -1.1420000000000000e-01  -3.0700000000000002e-02   7.5460000000000005e-01   0.0000000000000000e+00   2.9600000000000000e+00   2.7939999999999998e-01   1.4430000000000001e-01   5.7500000000000002e-02
  -4.4100000000000000e-02  -2.1999999999999999e-02   1.4582999999999999e+00   1.4319999999999999e-01  -3.8100000000000002e-02  -3.9500000000000000e-02   6.2150000000000005e-01  -1.7790000000000000e-01   2.6989000000000001e+00   2.5050000000000000e-01   1.6360000000000000e-01   5.7500000000000002e-02
   1.1020000000000001e-01  -6.6000000000000003e-02   1.8015000000000001e+00   3.8199999999999998e-02  -6.6600000000000006e-02  -9.2100000000000001e-02   7.9900000000000004e-01  -1.1119999999999999e-01   2.6989000000000001e+00   3.3710000000000001e-01   1.5400000000000000e-01   5.7500000000000002e-02
   1.1020000000000001e-01  -1.0990000000000000e-01   2.4018999999999999e+00   1.4319999999999999e-01   9.4999999999999998e-03  -7.8899999999999998e-02   7.9900000000000004e-01  -8.8900000000000007e-02   2.8730000000000002e+00   3.0819999999999997e-01   1.8279999999999999e-01   5.7500000000000002e-02
   1.9839999999999999e-01   2.1999999999999999e-02   1.8015000000000001e+00   1.9089999999999999e-01  -9.5200000000000007e-02  -5.7000000000000002e-02   7.1020000000000005e-01  -8.8900000000000007e-02   3.2212000000000001e+00   2.7939999999999998e-01   1.5400000000000000e-01   3.1000000000000000e-02
  -1.1020000000000001e-01   4.3999999999999997e-02   1.8872000000000000e+00   1.3370000000000001e-01  -8.5599999999999996e-02  -1.0960000000000000e-01   7.5460000000000005e-01  -4.4499999999999998e-02   2.8730000000000002e+00   3.1790000000000002e-01   1.2509999999999999e-01   2.6499999999999999e-02
   2.1999999999999999e-02  -1.9789999999999999e-01   2.2303999999999999e+00   9.5500000000000002e-02  -5.7099999999999998e-02  -6.1400000000000003e-02   6.8799999999999994e-01   6.6699999999999995e-02   3.0470999999999999e+00   2.4079999999999999e-01   1.2509999999999999e-01   7.5200000000000003e-02
  -2.1999999999999999e-02  -8.7900000000000006e-02   2.0588000000000002e+00   2.8600000000000000e-02   9.4999999999999998e-03  -1.0520000000000000e-01   7.5460000000000005e-01   0.0000000000000000e+00   2.1764999999999999e+00   3.6599999999999999e-01   1.9239999999999999e-01   4.8700000000000000e-02
  -6.6100000000000006e-02   1.9789999999999999e-01   2.4018999999999999e+00   2.6729999999999998e-01   5.7099999999999998e-02  -5.7000000000000002e-02   8.6560000000000004e-01  -8.8900000000000007e-02   3.1341999999999999e+00   3.3710000000000001e-01   2.2130000000000000e-01   1.7700000000000000e-02
  -6.6100000000000006e-02  -6.6000000000000003e-02   2.0588000000000002e+00   1.8140000000000001e-01  -1.6180000000000000e-01  -2.6300000000000000e-02   9.7660000000000002e-01   1.1119999999999999e-01   3.0470999999999999e+00   2.6010000000000000e-01   2.4060000000000001e-01   3.5400000000000001e-02
  -1.1020000000000001e-01  -1.9789999999999999e-01   1.8872000000000000e+00   6.6799999999999998e-02  -6.6600000000000006e-02  -1.0090000000000000e-01   6.6579999999999995e-01   8.8900000000000007e-02   3.0470999999999999e+00   2.6970000000000000e-01   2.3089999999999999e-01   1.7700000000000000e-02
   0.0000000000000000e+00   0.0000000000000000e+00   2.3161999999999998e+00   9.4999999999999998e-03  -6.6600000000000006e-02  -3.9500000000000000e-02   8.2120000000000004e-01  -4.4499999999999998e-02   2.6989000000000001e+00   3.1790000000000002e-01   1.9239999999999999e-01   1.3299999999999999e-02
  -8.8200000000000001e-02  -1.0990000000000000e-01   2.2303999999999999e+00   3.8199999999999998e-02  -9.5200000000000007e-02  -8.3299999999999999e-02   1.0875999999999999e+00  -1.1119999999999999e-01   3.3083000000000000e+00   2.0230000000000001e-01   2.3089999999999999e-01   5.7500000000000002e-02
   1.1020000000000001e-01   4.3999999999999997e-02   1.7157000000000000e+00   1.7190000000000000e-01  -2.8500000000000001e-02  -5.2600000000000001e-02   8.4340000000000004e-01   1.3339999999999999e-01   2.8730000000000002e+00   2.9859999999999998e-01   2.0210000000000000e-01   6.6400000000000001e-02
   0.0000000000000000e+00  -2.1999999999999999e-02   2.3161999999999998e+00   2.8600000000000000e-02  -9.5200000000000007e-02  -5.2600000000000001e-02   8.4340000000000004e-01  -6.6699999999999995e-02   2.7858999999999998e+00   2.8899999999999998e-01   2.5979999999999998e-01   7.5200000000000003e-02
  -6.6100000000000006e-02  -8.7900000000000006e-02   2.4018999999999999e+00   1.5279999999999999e-01  -6.6600000000000006e-02  -9.6500000000000002e-02   5.9930000000000005e-01  -8.8900000000000007e-02   3.5695000000000001e+00   3.3710000000000001e-01   2.1170000000000000e-01   4.4200000000000003e-02
  -6.6100000000000006e-02   4.3999999999999997e-02   1.2867999999999999e+00   1.4319999999999999e-01  -7.6100000000000001e-02  -5.2600000000000001e-02   7.1020000000000005e-01  -1.5559999999999999e-01   2.4377000000000000e+00   3.5639999999999999e-01   2.0210000000000000e-01   5.7500000000000002e-02
   6.6100000000000006e-02  -2.1999999999999999e-02   1.4582999999999999e+00   1.2410000000000000e-01   1.9000000000000000e-02  -4.4000000000000003e-03   6.8799999999999994e-01   1.1119999999999999e-01   3.2212000000000001e+00   3.5639999999999999e-01   2.5019999999999998e-01   5.7500000000000002e-02
  -1.7630000000000001e-01   6.6000000000000003e-02   1.8872000000000000e+00   1.6230000000000000e-01  -1.9000000000000000e-02  -8.3299999999999999e-02   8.6560000000000004e-01  -3.1130000000000002e-01   3.0470999999999999e+00   2.8899999999999998e-01   2.2130000000000000e-01   1.7700000000000000e-02
   0.0000000000000000e+00   6.6000000000000003e-02   2.5735000000000001e+00   1.4319999999999999e-01  -9.5200000000000007e-02  -1.3200000000000000e-02   6.8799999999999994e-01  -2.2200000000000001e-02   3.3953000000000002e+00   2.5050000000000000e-01   2.1170000000000000e-01   3.9800000000000002e-02
  -1.5429999999999999e-01   6.6000000000000003e-02   2.3161999999999998e+00   1.8140000000000001e-01  -1.1420000000000000e-01  -3.9500000000000000e-02   7.1020000000000005e-01  -2.2239999999999999e-01   2.6118000000000001e+00   3.0819999999999997e-01   2.1170000000000000e-01   3.1000000000000000e-02
   4.4100000000000000e-02   0.0000000000000000e+00   1.8872000000000000e+00   4.7699999999999999e-02  -4.7600000000000003e-02  -7.4499999999999997e-02   6.6579999999999995e-01  -2.2200000000000001e-02   2.3506000000000000e+00   2.0230000000000001e-01   1.9239999999999999e-01   3.9800000000000002e-02
  -2.2040000000000001e-01   4.3999999999999997e-02   1.4582999999999999e+00   1.4319999999999999e-01  -1.9000000000000000e-02  -4.3900000000000002e-02   8.4340000000000004e-01   0.0000000000000000e+00   2.9600000000000000e+00   2.9859999999999998e-01   2.6939999999999997e-01   5.3100000000000001e-02
  -6.6100000000000006e-02  -4.3999999999999997e-02   1.9730000000000001e+00   1.5279999999999999e-01   2.8500000000000001e-02  -8.3299999999999999e-02   9.9880000000000002e-01  -2.2239999999999999e-01   3.9177000000000000e+00   2.6010000000000000e-01   2.4060000000000001e-01   3.9800000000000002e-02
  -1.5429999999999999e-01  -2.1980000000000000e-01   2.8309000000000002e+00   9.4999999999999998e-03  -5.7099999999999998e-02  -4.3900000000000002e-02   7.1020000000000005e-01  -1.3339999999999999e-01   3.2212000000000001e+00   2.6970000000000000e-01   1.9239999999999999e-01   6.1899999999999997e-02
  -1.9839999999999999e-01   1.0990000000000000e-01   1.5441000000000000e+00   2.0050000000000001e-01  -3.8100000000000002e-02  -5.7000000000000002e-02   1.0431999999999999e+00   8.8900000000000007e-02   2.8730000000000002e+00   3.2750000000000001e-01   2.1170000000000000e-01   8.4000000000000005e-02
  -1.5429999999999999e-01   4.3999999999999997e-02   1.9730000000000001e+00   1.5279999999999999e-01  -7.6100000000000001e-02  -7.8899999999999998e-02   7.3240000000000005e-01  -1.7790000000000000e-01   2.2635999999999998e+00   3.1790000000000002e-01   1.7319999999999999e-01   2.2100000000000002e-02
  -2.4249999999999999e-01   8.7900000000000006e-02   1.8872000000000000e+00   6.6799999999999998e-02  -7.6100000000000001e-02  -4.3900000000000002e-02   8.6560000000000004e-01  -1.7790000000000000e-01   3.3083000000000000e+00   2.7939999999999998e-01   2.9830000000000001e-01   1.3299999999999999e-02
   1.5429999999999999e-01   2.1999999999999999e-02   1.8015000000000001e+00   8.5900000000000004e-02  -7.6100000000000001e-02  -1.0960000000000000e-01   1.0431999999999999e+00  -2.0010000000000000e-01   2.5247000000000002e+00   3.5639999999999999e-01   1.5400000000000000e-01   2.6499999999999999e-02
  -1.7630000000000001e-01  -6.6000000000000003e-02   1.3725000000000001e+00   1.5279999999999999e-01  -2.8500000000000001e-02  -7.4499999999999997e-02   6.8799999999999994e-01   1.1119999999999999e-01   3.3953000000000002e+00   2.3119999999999999e-01   3.3679999999999999e-01   5.7500000000000002e-02
   3.5270000000000001e-01   1.5390000000000001e-01   1.6298999999999999e+00   1.2410000000000000e-01  -1.5229999999999999e-01  -5.7000000000000002e-02   9.1000000000000003e-01   8.8900000000000007e-02   2.7858999999999998e+00   1.9270000000000001e-01   2.5979999999999998e-01   4.8700000000000000e-02
  -1.9839999999999999e-01  -2.4179999999999999e-01   2.0588000000000002e+00   9.5500000000000002e-02  -1.1420000000000000e-01  -5.2600000000000001e-02   6.4370000000000005e-01  -1.7790000000000000e-01   2.0893999999999999e+00   2.6970000000000000e-01   2.6939999999999997e-01   9.2899999999999996e-02
  -2.6450000000000001e-01  -1.5390000000000001e-01   1.7157000000000000e+00   9.4999999999999998e-03  -8.5599999999999996e-02  -1.0090000000000000e-01   7.3240000000000005e-01   1.1119999999999999e-01   3.0470999999999999e+00   3.2750000000000001e-01   1.8279999999999999e-01   3.1000000000000000e-02
  -1.9839999999999999e-01   4.3999999999999997e-02   1.5441000000000000e+00   1.3370000000000001e-01  -3.8100000000000002e-02  -1.7500000000000002e-02   8.4340000000000004e-01  -1.1119999999999999e-01   2.8730000000000002e+00   3.2750000000000001e-01   2.5979999999999998e-01   3.1000000000000000e-02
  -1.7630000000000001e-01   4.3999999999999997e-02   8.5780000000000001e-01   7.6399999999999996e-02  -1.2370000000000000e-01  -5.7000000000000002e-02   8.6560000000000004e-01  -3.7800000000000000e-01   3.4824000000000002e+00   2.6010000000000000e-01   2.2130000000000000e-01   5.7500000000000002e-02
  -6.6100000000000006e-02   4.3999999999999997e-02   1.3725000000000001e+00   1.6230000000000000e-01  -1.1420000000000000e-01  -3.0700000000000002e-02   9.3220000000000003e-01  -4.0020000000000000e-01   1.9153000000000000e+00   2.6010000000000000e-01   2.9830000000000001e-01   8.8000000000000005e-03
  -1.7630000000000001e-01  -6.6000000000000003e-02   1.1152000000000000e+00   1.5279999999999999e-01  -1.1420000000000000e-01  -3.0700000000000002e-02   6.4370000000000005e-01   6.0040000000000004e-01   2.9600000000000000e+00   2.7939999999999998e-01   1.9239999999999999e-01   4.4200000000000003e-02
  -1.3230000000000000e-01   1.5390000000000001e-01   1.6298999999999999e+00   4.7699999999999999e-02  -1.1420000000000000e-01  -1.1400000000000000e-01   7.1020000000000005e-01   4.4499999999999998e-02   3.7435999999999998e+00   2.9859999999999998e-01   1.6360000000000000e-01   5.3100000000000001e-02
  -2.2040000000000001e-01  -3.0780000000000002e-01   1.2867999999999999e+00   1.0500000000000000e-01  -1.9000000000000000e-02  -2.1899999999999999e-02   9.5440000000000003e-01  -2.0010000000000000e-01   3.3083000000000000e+00   3.8529999999999998e-01   1.7319999999999999e-01   2.6499999999999999e-02
  -4.4100000000000000e-02   4.1770000000000002e-01   2.1446000000000001e+00   8.5900000000000004e-02  -1.1420000000000000e-01  -6.5799999999999997e-02   9.7660000000000002e-01   1.3339999999999999e-01   2.9600000000000000e+00   2.9859999999999998e-01   1.8279999999999999e-01   1.7700000000000000e-02
  -2.8649999999999998e-01  -4.3999999999999997e-02   1.7157000000000000e+00  -1.9099999999999999e-02  -8.5599999999999996e-02  -7.0199999999999999e-02   8.4340000000000004e-01  -2.2200000000000001e-02   2.5247000000000002e+00   2.4079999999999999e-01   2.4060000000000001e-01   3.1000000000000000e-02
   4.4100000000000000e-02  -2.1980000000000000e-01   1.8015000000000001e+00   1.9099999999999999e-02  -1.7130000000000001e-01  -5.2600000000000001e-02   4.8830000000000001e-01   6.6699999999999995e-02   2.7858999999999998e+00   2.4079999999999999e-01   1.4430000000000001e-01   5.7500000000000002e-02
   6.6100000000000006e-02   1.0990000000000000e-01   1.9730000000000001e+00   5.7299999999999997e-02  -2.8500000000000001e-02  -5.2600000000000001e-02   7.7680000000000005e-01  -1.7790000000000000e-01   2.7858999999999998e+00   2.3119999999999999e-01   3.7530000000000002e-01   4.8700000000000000e-02
  -2.1999999999999999e-02   2.1999999999999999e-02   2.6593000000000000e+00   2.2910000000000000e-01  -3.8100000000000002e-02  -6.1400000000000003e-02   9.5440000000000003e-01  -3.7800000000000000e-01   2.5247000000000002e+00   2.6010000000000000e-01   3.0790000000000001e-01   1.3299999999999999e-02
  -4.4100000000000000e-02  -4.3999999999999997e-02   2.1446000000000001e+00   1.7190000000000000e-01  -9.4999999999999998e-03  -3.0700000000000002e-02   9.1000000000000003e-01   2.2239999999999999e-01   2.6118000000000001e+00   2.5050000000000000e-01   1.8279999999999999e-01   2.2100000000000002e-02
  -8.8200000000000001e-02  -1.7590000000000000e-01   1.2867999999999999e+00   1.7190000000000000e-01   3.8100000000000002e-02  -4.3900000000000002e-02   7.7680000000000005e-01  -1.1119999999999999e-01   2.6989000000000001e+00   2.5050000000000000e-01   2.5019999999999998e-01   3.9800000000000002e-02
  -2.6450000000000001e-01  -1.5390000000000001e-01   2.1446000000000001e+00  -1.9099999999999999e-02  -1.2370000000000000e-01  -3.5099999999999999e-02   7.9900000000000004e-01   6.6699999999999995e-02   2.7858999999999998e+00   3.3710000000000001e-01   2.2130000000000000e-01   4.4200000000000003e-02
  -2.1999999999999999e-02   2.1999999999999999e-02   1.8872000000000000e+00   1.8140000000000001e-01  -1.4269999999999999e-01  -6.1400000000000003e-02   1.1096999999999999e+00  -1.7790000000000000e-01   3.9177000000000000e+00   2.9859999999999998e-01   2.2130000000000000e-01   5.3100000000000001e-02
  -2.2040000000000001e-01  -4.3999999999999997e-02   1.8015000000000001e+00   1.1459999999999999e-01  -1.9000000000000000e-02  -7.0199999999999999e-02   8.4340000000000004e-01  -4.4499999999999998e-02   3.3083000000000000e+00   3.6599999999999999e-01   2.0210000000000000e-01  -4.4000000000000003e-03
   0.0000000000000000e+00  -1.3189999999999999e-01   1.8015000000000001e+00   1.7190000000000000e-01  -4.7600000000000003e-02  -6.1400000000000003e-02   8.6560000000000004e-01  -1.5559999999999999e-01   2.7858999999999998e+00   2.3119999999999999e-01   2.7900000000000003e-01   3.5400000000000001e-02
  -2.1999999999999999e-02  -2.1999999999999999e-02   1.2010000000000001e+00   1.5279999999999999e-01  -1.0470000000000000e-01  -8.7700000000000000e-02   8.4340000000000004e-01  -8.8900000000000007e-02   3.4824000000000002e+00   3.2750000000000001e-01   2.2130000000000000e-01   8.4000000000000005e-02
  -6.6100000000000006e-02  -2.4179999999999999e-01   2.0588000000000002e+00   6.6799999999999998e-02  -5.7099999999999998e-02  -5.2600000000000001e-02   7.7680000000000005e-01   8.8900000000000007e-02   3.1341999999999999e+00   3.3710000000000001e-01   1.6360000000000000e-01   1.7700000000000000e-02
  -1.3230000000000000e-01  -4.3999999999999997e-02   1.2867999999999999e+00   1.5279999999999999e-01  -1.1420000000000000e-01  -6.5799999999999997e-02   6.8799999999999994e-01   2.8910000000000002e-01   3.2212000000000001e+00   3.0819999999999997e-01   2.0210000000000000e-01   3.9800000000000002e-02
  -2.8649999999999998e-01   1.0990000000000000e-01   1.5441000000000000e+00   4.7699999999999999e-02  -1.7130000000000001e-01  -1.3159999999999999e-01   7.7680000000000005e-01   0.0000000000000000e+00   2.7858999999999998e+00   3.4680000000000000e-01   2.3089999999999999e-01   4.4000000000000003e-03
  -1.7630000000000001e-01   2.1999999999999999e-02   2.1446000000000001e+00   8.5900000000000004e-02  -1.2370000000000000e-01  -9.2100000000000001e-02   6.8799999999999994e-01  -2.2200000000000001e-02   2.6118000000000001e+00   3.0819999999999997e-01   2.5979999999999998e-01   3.5400000000000001e-02
  -2.1999999999999999e-02   1.0990000000000000e-01   1.8015000000000001e+00   1.7190000000000000e-01  -9.4999999999999998e-03  -3.9500000000000000e-02   7.9900000000000004e-01   6.6699999999999995e-02   3.3083000000000000e+00   2.7939999999999998e-01   1.8279999999999999e-01   4.8700000000000000e-02
  -2.1999999999999999e-02  -2.1999999999999999e-02   2.0588000000000002e+00   1.4319999999999999e-01  -5.7099999999999998e-02  -7.0199999999999999e-02   6.2150000000000005e-01  -1.1119999999999999e-01   2.2635999999999998e+00   2.3119999999999999e-01   2.6939999999999997e-01   4.8700000000000000e-02
  -4.4100000000000000e-02   4.3999999999999997e-02   1.7157000000000000e+00   8.5900000000000004e-02  -8.5599999999999996e-02  -5.7000000000000002e-02   8.6560000000000004e-01   8.8900000000000007e-02   2.6989000000000001e+00   2.5050000000000000e-01   2.2130000000000000e-01   2.6499999999999999e-02
  -1.9839999999999999e-01  -6.6000000000000003e-02   1.7157000000000000e+00   1.1459999999999999e-01  -3.8100000000000002e-02  -8.3299999999999999e-02   7.9900000000000004e-01  -2.0010000000000000e-01   2.9600000000000000e+00   2.5050000000000000e-01   2.4060000000000001e-01   3.9800000000000002e-02
  -2.6450000000000001e-01   1.7590000000000000e-01   1.9730000000000001e+00   1.4319999999999999e-01  -1.3320000000000001e-01  -9.6500000000000002e-02   6.2150000000000005e-01   4.4499999999999998e-02   3.2212000000000001e+00   3.9489999999999997e-01   2.0210000000000000e-01   3.1000000000000000e-02
  -1.1020000000000001e-01   6.6000000000000003e-02   1.5441000000000000e+00   1.1459999999999999e-01  -6.6600000000000006e-02  -4.3900000000000002e-02   8.4340000000000004e-01   6.6699999999999995e-02   2.7858999999999998e+00   3.1790000000000002e-01   1.5400000000000000e-01   7.9600000000000004e-02
  -2.4249999999999999e-01   4.3999999999999997e-02   1.7157000000000000e+00   7.6399999999999996e-02  -1.3320000000000001e-01  -3.0700000000000002e-02   7.1020000000000005e-01   0.0000000000000000e+00   2.6118000000000001e+00   2.9859999999999998e-01   2.1170000000000000e-01   3.1000000000000000e-02
  -4.4100000000000000e-02   1.5390000000000001e-01   1.6298999999999999e+00   3.8199999999999998e-02  -1.8079999999999999e-01  -4.8200000000000000e-02   8.8780000000000003e-01   1.5559999999999999e-01   2.9600000000000000e+00   2.6970000000000000e-01   2.2130000000000000e-01   3.1000000000000000e-02
  -1.9839999999999999e-01   4.3999999999999997e-02   1.8872000000000000e+00   1.6230000000000000e-01  -9.5200000000000007e-02  -5.2600000000000001e-02   7.5460000000000005e-01  -6.6699999999999995e-02   2.8730000000000002e+00   2.8899999999999998e-01   1.8279999999999999e-01   2.2100000000000002e-02
   1.3230000000000000e-01  -2.1980000000000000e-01   1.5441000000000000e+00   7.6399999999999996e-02  -2.8500000000000001e-02  -3.5099999999999999e-02   9.5440000000000003e-01  -2.2239999999999999e-01   3.0470999999999999e+00   2.6010000000000000e-01   2.0210000000000000e-01   5.7500000000000002e-02
  -4.4100000000000000e-02  -2.1999999999999999e-02   2.2303999999999999e+00   8.5900000000000004e-02  -3.8100000000000002e-02  -3.5099999999999999e-02   6.8799999999999994e-01  -2.2200000000000001e-02   2.5247000000000002e+00   2.8899999999999998e-01   2.0210000000000000e-01   5.7500000000000002e-02
  -2.2040000000000001e-01  -1.3189999999999999e-01   1.2867999999999999e+00   1.4319999999999999e-01  -7.6100000000000001e-02  -3.0700000000000002e-02   6.6579999999999995e-01  -8.8900000000000007e-02   3.1341999999999999e+00   2.8899999999999998e-01   1.8279999999999999e-01   4.8700000000000000e-02
  -2.2040000000000001e-01  -2.1999999999999999e-02   1.0294000000000001e+00   1.1459999999999999e-01  -3.8100000000000002e-02  -3.5099999999999999e-02   7.5460000000000005e-01  -6.6699999999999995e-02   3.3083000000000000e+00   3.1790000000000002e-01   1.8279999999999999e-01   7.9600000000000004e-02
  -8.8200000000000001e-02   1.7590000000000000e-01   1.7157000000000000e+00   1.2410000000000000e-01  -9.5200000000000007e-02  -1.7500000000000002e-02   8.8780000000000003e-01  -8.8900000000000007e-02   2.7858999999999998e+00   2.3119999999999999e-01   2.1170000000000000e-01   4.8700000000000000e-02
  -2.8649999999999998e-01  -2.1999999999999999e-02   2.2303999999999999e+00   1.1459999999999999e-01  -5.7099999999999998e-02  -6.5799999999999997e-02   7.9900000000000004e-01   0.0000000000000000e+00   3.2212000000000001e+00   2.3119999999999999e-01   2.6939999999999997e-01   5.3100000000000001e-02
  -1.9839999999999999e-01   1.0990000000000000e-01   1.7157000000000000e+00   3.8199999999999998e-02  -1.4269999999999999e-01  -1.7500000000000002e-02   7.7680000000000005e-01   2.2200000000000001e-02   2.3506000000000000e+00   3.0819999999999997e-01   1.8279999999999999e-01   3.5400000000000001e-02
   8.8200000000000001e-02   6.6000000000000003e-02   1.8015000000000001e+00   3.8199999999999998e-02  -1.5229999999999999e-01  -8.8000000000000005e-03   6.2150000000000005e-01  -2.0010000000000000e-01   2.6118000000000001e+00   2.6970000000000000e-01   1.6360000000000000e-01   7.9600000000000004e-02
  -1.7630000000000001e-01   0.0000000000000000e+00   1.6298999999999999e+00   1.1459999999999999e-01  -1.9980000000000001e-01   8.8000000000000005e-03   9.5440000000000003e-01   2.2200000000000001e-02   2.6989000000000001e+00   2.6970000000000000e-01   2.3089999999999999e-01   3.5400000000000001e-02
  -4.4100000000000000e-02  -1.0990000000000000e-01   1.7157000000000000e+00   1.3370000000000001e-01  -5.7099999999999998e-02  -7.0199999999999999e-02   6.4370000000000005e-01  -2.2200000000000001e-02   2.3506000000000000e+00   3.0819999999999997e-01   1.8279999999999999e-01   7.0800000000000002e-02
  -1.9839999999999999e-01  -1.3189999999999999e-01   1.8872000000000000e+00   9.5500000000000002e-02  -1.2370000000000000e-01  -6.5799999999999997e-02   6.2150000000000005e-01  -2.2200000000000001e-02   2.3506000000000000e+00   2.6970000000000000e-01   8.6599999999999996e-02   4.4200000000000003e-02
   0.0000000000000000e+00   1.0990000000000000e-01   1.8872000000000000e+00   1.4319999999999999e-01  -8.5599999999999996e-02  -4.4000000000000003e-03   8.6560000000000004e-01  -1.3339999999999999e-01   2.9600000000000000e+00   3.1790000000000002e-01   2.3089999999999999e-01   4.4000000000000003e-03
  -1.7630000000000001e-01   8.7900000000000006e-02   2.2303999999999999e+00   1.0500000000000000e-01  -9.5200000000000007e-02  -3.9500000000000000e-02   8.6560000000000004e-01   6.6699999999999995e-02   2.9600000000000000e+00   3.3710000000000001e-01   2.3089999999999999e-01   4.4200000000000003e-02
  -1.3230000000000000e-01  -8.7900000000000006e-02   1.7157000000000000e+00   9.5500000000000002e-02  -1.4269999999999999e-01  -9.6500000000000002e-02   7.5460000000000005e-01   1.5559999999999999e-01   2.5247000000000002e+00   3.1790000000000002e-01   1.8279999999999999e-01   5.7500000000000002e-02
  -1.7630000000000001e-01  -1.3189999999999999e-01   2.3161999999999998e+00   1.7190000000000000e-01   9.4999999999999998e-03  -9.6500000000000002e-02   6.2150000000000005e-01   0.0000000000000000e+00   2.7858999999999998e+00   2.8899999999999998e-01   2.1170000000000000e-01   7.5200000000000003e-02
  -1.1020000000000001e-01  -1.9789999999999999e-01   9.4359999999999999e-01   5.7299999999999997e-02  -1.3320000000000001e-01  -6.5799999999999997e-02   7.5460000000000005e-01  -2.2200000000000001e-02   2.8730000000000002e+00   3.3710000000000001e-01   1.7319999999999999e-01   2.6499999999999999e-02
  -8.8200000000000001e-02  -1.5390000000000001e-01   1.3725000000000001e+00   1.0500000000000000e-01  -9.5200000000000007e-02  -8.7700000000000000e-02   8.2120000000000004e-01  -8.8900000000000007e-02   3.2212000000000001e+00   3.6599999999999999e-01   1.5400000000000000e-01   6.6400000000000001e-02
  -8.8200000000000001e-02  -1.5390000000000001e-01   1.6298999999999999e+00   1.7190000000000000e-01  -1.0470000000000000e-01  -3.5099999999999999e-02   7.3240000000000005e-01  -1.3339999999999999e-01   3.3083000000000000e+00   3.0819999999999997e-01   3.1750000000000000e-01   3.9800000000000002e-02
  -1.3230000000000000e-01   8.7900000000000006e-02   2.4018999999999999e+00   6.6799999999999998e-02  -1.7130000000000001e-01  -8.3299999999999999e-02   7.9900000000000004e-01   8.8900000000000007e-02   2.8730000000000002e+00   2.4079999999999999e-01   2.1170000000000000e-01   4.4200000000000003e-02
  -2.6450000000000001e-01   4.3999999999999997e-02   1.4582999999999999e+00   1.6230000000000000e-01  -2.8500000000000001e-02  -7.0199999999999999e-02   8.6560000000000004e-01   8.8900000000000007e-02   2.2635999999999998e+00   2.1190000000000001e-01   2.4060000000000001e-01   4.4000000000000003e-03
   0.0000000000000000e+00   6.6000000000000003e-02   2.2303999999999999e+00   5.7299999999999997e-02  -7.6100000000000001e-02  -4.8200000000000000e-02   7.3240000000000005e-01   2.2200000000000001e-02   3.3083000000000000e+00   2.9859999999999998e-01   1.4430000000000001e-01   6.1899999999999997e-02
  -1.9839999999999999e-01   0.0000000000000000e+00   1.7157000000000000e+00   9.5500000000000002e-02  -3.8100000000000002e-02  -8.7700000000000000e-02   8.6560000000000004e-01  -8.8900000000000007e-02   2.8730000000000002e+00   2.6010000000000000e-01   2.7900000000000003e-01   6.1899999999999997e-02
  -1.7630000000000001e-01   0.0000000000000000e+00   2.9165999999999999e+00   2.8600000000000000e-02  -1.2370000000000000e-01  -5.7000000000000002e-02   6.6579999999999995e-01   1.1119999999999999e-01   3.4824000000000002e+00   2.6010000000000000e-01   2.5019999999999998e-01   3.9800000000000002e-02
  -3.3060000000000000e-01   8.7900000000000006e-02   1.3725000000000001e+00   1.0500000000000000e-01  -7.6100000000000001e-02  -4.4000000000000003e-03   8.8780000000000003e-01  -4.4499999999999998e-02   2.9600000000000000e+00   2.0230000000000001e-01   2.4060000000000001e-01   2.6499999999999999e-02
  -4.4100000000000000e-02  -1.3189999999999999e-01   2.6593000000000000e+00   8.5900000000000004e-02  -1.0470000000000000e-01  -5.2600000000000001e-02   9.5440000000000003e-01   6.6699999999999995e-02   3.3083000000000000e+00   3.0819999999999997e-01   2.7900000000000003e-01   3.9800000000000002e-02
  -1.7630000000000001e-01  -1.3189999999999999e-01   1.1152000000000000e+00   1.9099999999999999e-02  -3.8100000000000002e-02  -6.5799999999999997e-02   5.9930000000000005e-01   6.6699999999999995e-02   2.6989000000000001e+00   2.0230000000000001e-01   1.7319999999999999e-01   2.2100000000000002e-02
  -2.6450000000000001e-01   2.1999999999999999e-02   1.4582999999999999e+00   2.0050000000000001e-01  -9.5200000000000007e-02   1.3200000000000000e-02   7.5460000000000005e-01  -1.5559999999999999e-01   3.6564999999999999e+00   2.5050000000000000e-01   2.8870000000000001e-01   7.9600000000000004e-02
  -1.9839999999999999e-01   2.6379999999999998e-01   1.3725000000000001e+00   8.5900000000000004e-02  -1.0470000000000000e-01  -7.4499999999999997e-02   7.7680000000000005e-01  -1.7790000000000000e-01   2.9600000000000000e+00   2.3119999999999999e-01   2.1170000000000000e-01   5.7500000000000002e-02
  -1.7630000000000001e-01  -1.5390000000000001e-01   1.4582999999999999e+00   7.6399999999999996e-02  -6.6600000000000006e-02  -7.4499999999999997e-02   7.1020000000000005e-01   2.2239999999999999e-01   3.5695000000000001e+00   3.0819999999999997e-01   2.2130000000000000e-01   6.1899999999999997e-02
  -1.1020000000000001e-01  -4.3999999999999997e-02   1.4582999999999999e+00   8.5900000000000004e-02  -2.8500000000000001e-02  -8.7700000000000000e-02   7.1020000000000005e-01  -2.0010000000000000e-01   3.1341999999999999e+00   3.0819999999999997e-01   2.4060000000000001e-01   2.2100000000000002e-02
  -2.2040000000000001e-01  -6.6000000000000003e-02   2.3161999999999998e+00   8.5900000000000004e-02  -8.5599999999999996e-02  -8.7700000000000000e-02   7.1020000000000005e-01   1.1119999999999999e-01   2.7858999999999998e+00   3.1790000000000002e-01   2.3089999999999999e-01   3.5400000000000001e-02
  -8.8200000000000001e-02  -1.7590000000000000e-01   2.7450999999999999e+00   1.3370000000000001e-01  -7.6100000000000001e-02  -2.1899999999999999e-02   6.6579999999999995e-01   3.5580000000000001e-01   3.2212000000000001e+00   3.5639999999999999e-01   2.3089999999999999e-01   5.7500000000000002e-02
   0.0000000000000000e+00   6.6000000000000003e-02   8.5780000000000001e-01   4.7699999999999999e-02  -1.1420000000000000e-01  -8.3299999999999999e-02   8.6560000000000004e-01  -6.4480000000000004e-01   2.4377000000000000e+00   2.3119999999999999e-01   1.2509999999999999e-01   8.8000000000000005e-03
  -2.4249999999999999e-01  -1.3189999999999999e-01   1.4582999999999999e+00   1.2410000000000000e-01  -1.1420000000000000e-01  -3.9500000000000000e-02   8.8780000000000003e-01   2.0010000000000000e-01   3.3953000000000002e+00   3.2750000000000001e-01   2.2130000000000000e-01   4.4200000000000003e-02
  -1.1020000000000001e-01  -1.5390000000000001e-01   1.8872000000000000e+00   1.1459999999999999e-01  -1.3320000000000001e-01  -4.8200000000000000e-02   9.9880000000000002e-01   0.0000000000000000e+00   1.7412000000000001e+00   3.3710000000000001e-01   2.2130000000000000e-01   1.7700000000000000e-02
  -1.3230000000000000e-01  -2.1980000000000000e-01   1.3725000000000001e+00   1.2410000000000000e-01  -1.2370000000000000e-01  -5.7000000000000002e-02   7.7680000000000005e-01  -1.7790000000000000e-01   3.1341999999999999e+00   2.7939999999999998e-01   2.0210000000000000e-01   6.6400000000000001e-02
  -2.2040000000000001e-01  -4.3999999999999997e-02   1.4582999999999999e+00   1.4319999999999999e-01  -4.7600000000000003e-02  -7.0199999999999999e-02   7.3240000000000005e-01   0.0000000000000000e+00   2.8730000000000002e+00   2.8899999999999998e-01   2.1170000000000000e-01   3.1000000000000000e-02
  -1.9839999999999999e-01  -4.3999999999999997e-02   2.7450999999999999e+00   7.6399999999999996e-02  -8.5599999999999996e-02  -6.5799999999999997e-02   8.4340000000000004e-01  -2.6679999999999998e-01   2.6989000000000001e+00   2.7939999999999998e-01   2.7900000000000003e-01   1.7700000000000000e-02
  -2.6450000000000001e-01   2.1999999999999999e-02   1.5441000000000000e+00   9.5500000000000002e-02  -9.4999999999999998e-03  -1.0520000000000000e-01   7.5460000000000005e-01   3.5580000000000001e-01   3.7435999999999998e+00   2.8899999999999998e-01   2.6939999999999997e-01   5.3100000000000001e-02
  -8.8200000000000001e-02   1.0990000000000000e-01   1.2867999999999999e+00   2.0999999999999999e-01  -7.6100000000000001e-02  -1.0090000000000000e-01   8.6560000000000004e-01  -4.4499999999999998e-02   2.6118000000000001e+00   2.4079999999999999e-01   1.8279999999999999e-01   3.1000000000000000e-02
   6.6100000000000006e-02   6.6000000000000003e-02   1.5441000000000000e+00   6.6799999999999998e-02  -6.6600000000000006e-02  -5.2600000000000001e-02   5.7709999999999995e-01   4.4499999999999998e-02   3.3953000000000002e+00   2.5050000000000000e-01   2.9830000000000001e-01   8.8000000000000005e-03
  -2.4249999999999999e-01   4.3999999999999997e-02   1.8872000000000000e+00   7.6399999999999996e-02  -7.6100000000000001e-02  -1.3200000000000000e-02   7.5460000000000005e-01  -3.7800000000000000e-01   3.3953000000000002e+00   3.2750000000000001e-01   2.7900000000000003e-01   6.1899999999999997e-02
   2.1999999999999999e-02  -1.0990000000000000e-01   1.6298999999999999e+00   1.1459999999999999e-01  -8.5599999999999996e-02  -4.3900000000000002e-02   1.0209999999999999e+00  -1.1119999999999999e-01   3.2212000000000001e+00   3.6599999999999999e-01   2.1170000000000000e-01   9.2899999999999996e-02
  -8.8200000000000001e-02  -8.7900000000000006e-02   2.2303999999999999e+00   7.6399999999999996e-02  -1.0470000000000000e-01  -6.5799999999999997e-02   7.5460000000000005e-01   2.0010000000000000e-01   3.0470999999999999e+00   2.9859999999999998e-01   1.8279999999999999e-01   6.6400000000000001e-02
  -8.8200000000000001e-02  -4.3999999999999997e-02   1.5441000000000000e+00   4.7699999999999999e-02  -1.5229999999999999e-01   4.4000000000000003e-03   1.0209999999999999e+00  -8.8900000000000007e-02   2.6118000000000001e+00   2.6010000000000000e-01   2.1170000000000000e-01   4.8700000000000000e-02
  -2.2040000000000001e-01   6.6000000000000003e-02   1.3725000000000001e+00   1.3370000000000001e-01  -4.7600000000000003e-02  -2.6300000000000000e-02   6.2150000000000005e-01   1.5559999999999999e-01   3.3083000000000000e+00   2.8899999999999998e-01   1.6360000000000000e-01   3.9800000000000002e-02
  -1.1020000000000001e-01  -2.1999999999999999e-02   1.8015000000000001e+00   1.2410000000000000e-01  -1.0470000000000000e-01  -4.3900000000000002e-02   7.5460000000000005e-01  -4.4499999999999998e-02   2.4377000000000000e+00   3.5639999999999999e-01   2.5979999999999998e-01   3.9800000000000002e-02
  -5.9509999999999996e-01  -2.6379999999999998e-01   1.1152000000000000e+00   2.8600000000000000e-02  -9.5200000000000007e-02  -3.9500000000000000e-02   8.6560000000000004e-01   1.1119999999999999e-01   2.3506000000000000e+00   3.3710000000000001e-01   1.0580000000000001e-01   3.1000000000000000e-02
  -1.3230000000000000e-01  -1.0990000000000000e-01   1.8872000000000000e+00   0.0000000000000000e+00  -3.8100000000000002e-02  -6.1400000000000003e-02   5.5489999999999995e-01   6.6699999999999995e-02   2.4377000000000000e+00   2.8899999999999998e-01   1.8279999999999999e-01   8.8499999999999995e-02
   8.8200000000000001e-02   1.7590000000000000e-01   1.4582999999999999e+00   1.7190000000000000e-01  -4.7600000000000003e-02  -3.9500000000000000e-02   7.5460000000000005e-01  -1.7790000000000000e-01   2.7858999999999998e+00   3.0819999999999997e-01   2.5019999999999998e-01   4.4200000000000003e-02
  -2.2040000000000001e-01  -4.3999999999999997e-02   1.8872000000000000e+00   9.5500000000000002e-02  -2.8500000000000001e-02  -6.5799999999999997e-02   7.9900000000000004e-01   0.0000000000000000e+00   3.3953000000000002e+00   2.5050000000000000e-01   2.7900000000000003e-01   5.7500000000000002e-02
   8.8200000000000001e-02   6.6000000000000003e-02   1.2010000000000001e+00   2.0999999999999999e-01  -4.7600000000000003e-02  -7.8899999999999998e-02   7.7680000000000005e-01  -6.6699999999999995e-02   3.2212000000000001e+00   3.0819999999999997e-01   1.7319999999999999e-01   1.3299999999999999e-02
  -1.1020000000000001e-01  -1.9789999999999999e-01   2.2303999999999999e+00   8.5900000000000004e-02  -1.2370000000000000e-01  -1.3200000000000000e-02   9.7660000000000002e-01  -6.6699999999999995e-02   2.6118000000000001e+00   3.1790000000000002e-01   2.4060000000000001e-01   5.3100000000000001e-02
  -4.4100000000000000e-02   2.1999999999999999e-02   1.2867999999999999e+00   1.4319999999999999e-01  -1.5229999999999999e-01  -3.5099999999999999e-02   6.2150000000000005e-01   8.8900000000000007e-02   2.8730000000000002e+00   3.1790000000000002e-01   2.3089999999999999e-01   2.2100000000000002e-02
  -8.8200000000000001e-02   2.1999999999999999e-02   1.8015000000000001e+00   1.2410000000000000e-01  -1.0470000000000000e-01  -9.6500000000000002e-02   7.7680000000000005e-01  -1.5559999999999999e-01   2.4377000000000000e+00   2.6970000000000000e-01   2.2130000000000000e-01   4.8700000000000000e-02
   2.1999999999999999e-02  -2.1999999999999999e-02   2.2303999999999999e+00   1.0500000000000000e-01  -8.5599999999999996e-02  -4.3900000000000002e-02   8.2120000000000004e-01   6.6699999999999995e-02   2.4377000000000000e+00   2.6970000000000000e-01   2.3089999999999999e-01   2.6499999999999999e-02
   2.1999999999999999e-02  -4.3999999999999997e-02   1.3725000000000001e+00   1.8140000000000001e-01  -1.2370000000000000e-01  -1.7500000000000002e-02   8.4340000000000004e-01  -4.4499999999999998e-02   2.4377000000000000e+00   3.0819999999999997e-01   2.3089999999999999e-01   8.4000000000000005e-02
  -1.9839999999999999e-01  -6.6000000000000003e-02   1.8015000000000001e+00   9.5500000000000002e-02  -1.9000000000000000e-02  -5.2600000000000001e-02   6.4370000000000005e-01   4.4499999999999998e-02   3.3083000000000000e+00   2.7939999999999998e-01   2.3089999999999999e-01   6.6400000000000001e-02
   2.1999999999999999e-02  -4.3999999999999997e-02   1.5441000000000000e+00   1.0500000000000000e-01  -6.6600000000000006e-02  -1.0520000000000000e-01   7.3240000000000005e-01   2.2200000000000001e-02   2.5247000000000002e+00   2.9859999999999998e-01   2.5019999999999998e-01   3.1000000000000000e-02
  -1.9839999999999999e-01   1.0990000000000000e-01   8.5780000000000001e-01   6.6799999999999998e-02   3.8100000000000002e-02  -6.1400000000000003e-02   7.7680000000000005e-01  -1.1119999999999999e-01   3.4824000000000002e+00   3.5639999999999999e-01   2.5019999999999998e-01   5.7500000000000002e-02
  -2.8649999999999998e-01   0.0000000000000000e+00   1.2010000000000001e+00   9.4999999999999998e-03  -7.6100000000000001e-02  -8.3299999999999999e-02   9.3220000000000003e-01  -1.5559999999999999e-01   3.6564999999999999e+00   2.5050000000000000e-01   1.8279999999999999e-01   4.4200000000000003e-02
  -1.1020000000000001e-01  -1.9789999999999999e-01   1.5441000000000000e+00   1.4319999999999999e-01  -7.6100000000000001e-02  -6.5799999999999997e-02   6.8799999999999994e-01   1.5559999999999999e-01   2.8730000000000002e+00   2.6010000000000000e-01   1.7319999999999999e-01   5.3100000000000001e-02
  -2.6450000000000001e-01  -4.3999999999999997e-02   1.4582999999999999e+00   2.8600000000000000e-02  -4.7600000000000003e-02  -5.7000000000000002e-02   6.8799999999999994e-01   0.0000000000000000e+00   2.4377000000000000e+00   2.5050000000000000e-01   1.0580000000000001e-01   2.6499999999999999e-02
  -1.5429999999999999e-01  -2.1999999999999999e-02   1.8872000000000000e+00   1.3370000000000001e-01  -1.3320000000000001e-01  -2.6300000000000000e-02   7.7680000000000005e-01  -8.8900000000000007e-02   2.4377000000000000e+00   3.2750000000000001e-01   2.1170000000000000e-01   6.6400000000000001e-02
  -3.9679999999999999e-01  -2.1999999999999999e-02   1.3725000000000001e+00   1.2410000000000000e-01   1.9000000000000000e-02  -5.7000000000000002e-02   7.9900000000000004e-01   1.7790000000000000e-01   2.0024000000000002e+00   2.8899999999999998e-01   2.3089999999999999e-01   4.4200000000000003e-02
  -6.6100000000000006e-02  -6.6000000000000003e-02   1.2867999999999999e+00   7.6399999999999996e-02  -1.1420000000000000e-01  -3.5099999999999999e-02   4.6610000000000001e-01  -1.3339999999999999e-01   2.9600000000000000e+00   2.6010000000000000e-01   2.8870000000000001e-01   7.5200000000000003e-02
  -2.1999999999999999e-02   1.0990000000000000e-01   1.5441000000000000e+00   1.0500000000000000e-01  -7.6100000000000001e-02  -8.3299999999999999e-02   8.8780000000000003e-01  -1.5559999999999999e-01   2.3506000000000000e+00   3.0819999999999997e-01   1.8279999999999999e-01  -4.4000000000000003e-03
  -6.6100000000000006e-02   8.7900000000000006e-02   1.0294000000000001e+00   3.8199999999999998e-02  -1.0470000000000000e-01  -6.5799999999999997e-02   8.8780000000000003e-01   1.1119999999999999e-01   2.7858999999999998e+00   3.6599999999999999e-01   1.3469999999999999e-01   8.8499999999999995e-02
  -3.5270000000000001e-01  -2.1999999999999999e-02   1.6298999999999999e+00   1.6230000000000000e-01  -7.6100000000000001e-02  -3.9500000000000000e-02   9.1000000000000003e-01   2.2200000000000001e-02   2.8730000000000002e+00   2.4079999999999999e-01   2.4060000000000001e-01   7.0800000000000002e-02
  -2.6450000000000001e-01  -2.1999999999999999e-02   2.1446000000000001e+00   5.7299999999999997e-02  -2.8500000000000001e-02  -7.8899999999999998e-02   7.7680000000000005e-01   0.0000000000000000e+00   3.0470999999999999e+00   3.3710000000000001e-01   3.1750000000000000e-01   3.9800000000000002e-02
  -2.4249999999999999e-01   1.3189999999999999e-01   1.2010000000000001e+00   3.8199999999999998e-02  -6.6600000000000006e-02  -2.1899999999999999e-02   5.9930000000000005e-01  -6.6699999999999995e-02   3.5695000000000001e+00   3.7569999999999998e-01   2.1170000000000000e-01   3.9800000000000002e-02
  -2.4249999999999999e-01  -1.7590000000000000e-01   1.4582999999999999e+00   1.0500000000000000e-01  -8.5599999999999996e-02  -3.5099999999999999e-02   8.4340000000000004e-01   1.3339999999999999e-01   3.3083000000000000e+00   3.3710000000000001e-01   3.0790000000000001e-01   3.9800000000000002e-02
  -1.3230000000000000e-01  -4.3999999999999997e-02   1.1152000000000000e+00   5.7299999999999997e-02  -1.2370000000000000e-01  -5.7000000000000002e-02   7.5460000000000005e-01  -6.6699999999999995e-02   2.5247000000000002e+00   3.4680000000000000e-01   1.7319999999999999e-01   4.8700000000000000e-02
  -3.5270000000000001e-01   0.0000000000000000e+00   1.5441000000000000e+00   1.7190000000000000e-01  -3.8100000000000002e-02  -9.6500000000000002e-02   7.9900000000000004e-01  -1.1119999999999999e-01   2.4377000000000000e+00   2.1190000000000001e-01   1.7319999999999999e-01   6.1899999999999997e-02
   8.8200000000000001e-02   2.1999999999999999e-02   1.9730000000000001e+00   9.5500000000000002e-02  -1.9000000000000000e-02  -1.1400000000000000e-01   8.8780000000000003e-01   0.0000000000000000e+00   3.6564999999999999e+00   3.6599999999999999e-01   2.5979999999999998e-01   5.3100000000000001e-02
   4.4100000000000000e-02  -1.5390000000000001e-01   1.8015000000000001e+00   1.0500000000000000e-01  -1.9980000000000001e-01  -4.3900000000000002e-02   8.2120000000000004e-01   2.4460000000000001e-01   2.8730000000000002e+00   3.0819999999999997e-01   2.2130000000000000e-01   5.3100000000000001e-02
  -1.5429999999999999e-01  -2.1980000000000000e-01   1.8015000000000001e+00   1.1459999999999999e-01  -1.0470000000000000e-01  -9.2100000000000001e-02   7.3240000000000005e-01  -1.5559999999999999e-01   3.8306000000000000e+00   3.6599999999999999e-01   2.5019999999999998e-01   7.5200000000000003e-02
  -1.1020000000000001e-01  -3.9570000000000000e-01   2.1446000000000001e+00   1.0500000000000000e-01  -9.5200000000000007e-02  -3.9500000000000000e-02   7.3240000000000005e-01  -2.2239999999999999e-01   3.1341999999999999e+00   2.6970000000000000e-01   1.8279999999999999e-01   4.4200000000000003e-02
  -2.8649999999999998e-01  -2.1999999999999999e-02   2.0588000000000002e+00   9.5500000000000002e-02  -8.5599999999999996e-02  -7.4499999999999997e-02   7.9900000000000004e-01   6.6699999999999995e-02   3.7435999999999998e+00   1.6380000000000000e-01   2.1170000000000000e-01   7.9600000000000004e-02
   0.0000000000000000e+00   0.0000000000000000e+00   2.6593000000000000e+00   5.7299999999999997e-02  -9.4999999999999998e-03  -1.0090000000000000e-01   9.1000000000000003e-01   2.2200000000000001e-02   3.3083000000000000e+00   1.7340000000000000e-01   3.8500000000000000e-02   3.9800000000000002e-02
  -1.3230000000000000e-01  -6.6000000000000003e-02   1.9730000000000001e+00   1.7190000000000000e-01  -5.7099999999999998e-02  -8.3299999999999999e-02   7.9900000000000004e-01  -4.4499999999999998e-02   2.9600000000000000e+00   2.1190000000000001e-01   2.4060000000000001e-01   2.6499999999999999e-02
  -1.5429999999999999e-01   0.0000000000000000e+00   2.1446000000000001e+00   5.7299999999999997e-02  -8.5599999999999996e-02  -3.5099999999999999e-02   7.7680000000000005e-01  -4.4499999999999998e-02   3.0470999999999999e+00   2.6010000000000000e-01   2.3089999999999999e-01   3.1000000000000000e-02
  -1.5429999999999999e-01  -8.7900000000000006e-02   1.2010000000000001e+00   0.0000000000000000e+00  -1.7130000000000001e-01  -2.6300000000000000e-02   8.4340000000000004e-01  -1.3339999999999999e-01   3.1341999999999999e+00   3.0819999999999997e-01   2.7900000000000003e-01   4.8700000000000000e-02
  -1.3230000000000000e-01   2.4179999999999999e-01   1.4582999999999999e+00   8.5900000000000004e-02  -2.8500000000000001e-02  -2.6300000000000000e-02   7.1020000000000005e-01  -8.8900000000000007e-02   3.1341999999999999e+00   2.2159999999999999e-01   2.0210000000000000e-01   5.3100000000000001e-02
  -2.8649999999999998e-01  -8.7900000000000006e-02   1.8015000000000001e+00   1.4319999999999999e-01  -1.5229999999999999e-01  -9.2100000000000001e-02   6.4370000000000005e-01  -1.7790000000000000e-01   3.3953000000000002e+00   3.5639999999999999e-01   2.4060000000000001e-01   7.5200000000000003e-02
   0.0000000000000000e+00  -6.6000000000000003e-02   1.0294000000000001e+00   1.1459999999999999e-01  -1.0470000000000000e-01  -6.5799999999999997e-02   6.2150000000000005e-01   6.6699999999999995e-02   2.5247000000000002e+00   3.1790000000000002e-01   2.0210000000000000e-01   4.8700000000000000e-02
  -3.3060000000000000e-01  -8.7900000000000006e-02   1.2867999999999999e+00   4.7699999999999999e-02  -7.6100000000000001e-02  -7.0199999999999999e-02   6.8799999999999994e-01  -2.2239999999999999e-01   3.6564999999999999e+00   3.2750000000000001e-01   9.6199999999999994e-02   1.7700000000000000e-02
  -1.5429999999999999e-01   2.1999999999999999e-02   1.8872000000000000e+00   1.9099999999999999e-02  -9.5200000000000007e-02   0.0000000000000000e+00   7.3240000000000005e-01   0.0000000000000000e+00   2.6118000000000001e+00   3.1790000000000002e-01   1.4430000000000001e-01   5.3100000000000001e-02
  -3.0859999999999999e-01  -2.1999999999999999e-02   8.5780000000000001e-01   1.4319999999999999e-01  -2.8500000000000001e-02  -2.1899999999999999e-02   7.9900000000000004e-01   2.2239999999999999e-01   3.4824000000000002e+00   3.2750000000000001e-01   2.5979999999999998e-01   3.9800000000000002e-02
  -1.3230000000000000e-01  -1.0990000000000000e-01   2.0588000000000002e+00   2.9599999999999999e-01  -1.9000000000000000e-02  -3.9500000000000000e-02   6.6579999999999995e-01  -1.7790000000000000e-01   3.3083000000000000e+00   1.8300000000000000e-01   2.3089999999999999e-01   4.4200000000000003e-02
   3.5270000000000001e-01  -8.7900000000000006e-02   1.2867999999999999e+00   1.3370000000000001e-01  -8.5599999999999996e-02  -3.9500000000000000e-02   6.4370000000000005e-01   6.6699999999999995e-02   3.5695000000000001e+00   3.0819999999999997e-01   1.9239999999999999e-01   3.5400000000000001e-02
   2.8649999999999998e-01  -1.0990000000000000e-01   1.8872000000000000e+00   1.6230000000000000e-01  -2.8500000000000001e-02  -5.2600000000000001e-02   8.8780000000000003e-01  -2.2200000000000001e-02   2.1764999999999999e+00   3.4680000000000000e-01   2.8870000000000001e-01   3.9800000000000002e-02
   1.1020000000000001e-01   1.7590000000000000e-01   1.3725000000000001e+00   1.1459999999999999e-01  -7.6100000000000001e-02  -7.8899999999999998e-02   6.6579999999999995e-01  -6.6699999999999995e-02   3.0470999999999999e+00   2.9859999999999998e-01   2.0210000000000000e-01   8.8499999999999995e-02
  -2.4249999999999999e-01   2.1999999999999999e-02   9.4359999999999999e-01   1.3370000000000001e-01  -1.1420000000000000e-01  -8.3299999999999999e-02   8.2120000000000004e-01  -4.4499999999999998e-02   2.7858999999999998e+00   2.7939999999999998e-01   2.8870000000000001e-01   4.8700000000000000e-02
  -1.1020000000000001e-01   2.1980000000000000e-01   1.8872000000000000e+00   2.1959999999999999e-01  -1.0470000000000000e-01   0.0000000000000000e+00   8.2120000000000004e-01   1.5559999999999999e-01   3.3953000000000002e+00   2.6010000000000000e-01   2.0210000000000000e-01   3.9800000000000002e-02
  -5.0700000000000001e-01   8.7900000000000006e-02   1.8872000000000000e+00   1.1459999999999999e-01  -6.6600000000000006e-02  -6.1400000000000003e-02   6.8799999999999994e-01   4.4499999999999998e-02   3.6564999999999999e+00   3.1790000000000002e-01   1.6360000000000000e-01   7.9600000000000004e-02
   2.1999999999999999e-02  -2.1980000000000000e-01   2.3161999999999998e+00   2.8600000000000000e-02  -1.1420000000000000e-01  -6.5799999999999997e-02   8.6560000000000004e-01   0.0000000000000000e+00   2.5247000000000002e+00   2.8899999999999998e-01   1.8279999999999999e-01   5.7500000000000002e-02
  -2.4249999999999999e-01  -8.7900000000000006e-02   8.5780000000000001e-01   1.5279999999999999e-01  -7.6100000000000001e-02  -3.5099999999999999e-02   7.1020000000000005e-01  -1.7790000000000000e-01   2.9600000000000000e+00   2.6010000000000000e-01   1.9239999999999999e-01   2.6499999999999999e-02
  -2.8649999999999998e-01   1.7590000000000000e-01   1.5441000000000000e+00   8.5900000000000004e-02  -8.5599999999999996e-02  -1.7500000000000002e-02   7.3240000000000005e-01   2.8910000000000002e-01   2.0893999999999999e+00   2.3119999999999999e-01   2.4060000000000001e-01   4.4200000000000003e-02
  -1.1020000000000001e-01   2.1999999999999999e-02   1.8015000000000001e+00   5.7299999999999997e-02   2.8500000000000001e-02  -1.0960000000000000e-01   8.8780000000000003e-01  -1.1119999999999999e-01   2.7858999999999998e+00   2.7939999999999998e-01   1.7319999999999999e-01   1.7700000000000000e-02
  -1.1020000000000001e-01  -1.0990000000000000e-01   1.4582999999999999e+00   7.6399999999999996e-02  -1.3320000000000001e-01  -3.0700000000000002e-02   7.7680000000000005e-01  -6.6699999999999995e-02   3.4824000000000002e+00   2.6970000000000000e-01   2.1170000000000000e-01   1.3299999999999999e-02
  -2.1999999999999999e-02   1.0990000000000000e-01   2.4018999999999999e+00   2.8600000000000000e-02  -4.7600000000000003e-02  -3.9500000000000000e-02   8.8780000000000003e-01  -8.8900000000000007e-02   3.2212000000000001e+00   3.1790000000000002e-01   1.9239999999999999e-01   3.5400000000000001e-02
  -1.9839999999999999e-01   1.7590000000000000e-01   1.7157000000000000e+00   5.7299999999999997e-02  -5.7099999999999998e-02  -6.1400000000000003e-02   8.6560000000000004e-01  -6.6699999999999995e-02   2.9600000000000000e+00   2.3119999999999999e-01   1.3469999999999999e-01   5.3100000000000001e-02
  -2.6450000000000001e-01   0.0000000000000000e+00   1.6298999999999999e+00   1.2410000000000000e-01  -7.6100000000000001e-02  -6.5799999999999997e-02   8.2120000000000004e-01  -2.2200000000000001e-02   3.0470999999999999e+00   2.6970000000000000e-01   1.4430000000000001e-01   5.3100000000000001e-02
   1.7630000000000001e-01  -1.5390000000000001e-01   2.2303999999999999e+00   1.4319999999999999e-01   6.6600000000000006e-02  -9.6500000000000002e-02   8.4340000000000004e-01   1.3339999999999999e-01   2.8730000000000002e+00   2.7939999999999998e-01   2.2130000000000000e-01   6.1899999999999997e-02
  -1.9839999999999999e-01   2.1980000000000000e-01   2.0588000000000002e+00   1.3370000000000001e-01  -1.7130000000000001e-01  -6.1400000000000003e-02   7.3240000000000005e-01   4.4499999999999998e-02   2.6989000000000001e+00   2.0230000000000001e-01   2.2130000000000000e-01   6.6400000000000001e-02
  -1.1020000000000001e-01   1.3189999999999999e-01   1.7157000000000000e+00   9.5500000000000002e-02  -1.3320000000000001e-01  -8.8000000000000005e-03   8.2120000000000004e-01  -8.8900000000000007e-02   2.9600000000000000e+00   2.6010000000000000e-01   2.3089999999999999e-01   7.0800000000000002e-02
  -3.3060000000000000e-01  -1.5390000000000001e-01   8.5780000000000001e-01   6.6799999999999998e-02  -8.5599999999999996e-02  -3.9500000000000000e-02   9.7660000000000002e-01   1.5559999999999999e-01   3.2212000000000001e+00   1.6380000000000000e-01   1.5400000000000000e-01   3.5400000000000001e-02
  -1.3230000000000000e-01  -4.3999999999999997e-02   2.3161999999999998e+00   7.6399999999999996e-02  -8.5599999999999996e-02  -6.1400000000000003e-02   6.6579999999999995e-01  -1.1119999999999999e-01   2.5247000000000002e+00   2.5050000000000000e-01   1.3469999999999999e-01   6.1899999999999997e-02
  -3.5270000000000001e-01  -6.6000000000000003e-02   1.8872000000000000e+00   2.8600000000000000e-02   2.8500000000000001e-02  -6.1400000000000003e-02   7.9900000000000004e-01   2.2200000000000001e-02   2.6989000000000001e+00   2.6970000000000000e-01   2.7900000000000003e-01   5.7500000000000002e-02
   6.6100000000000006e-02   0.0000000000000000e+00   1.8015000000000001e+00   8.5900000000000004e-02  -1.0470000000000000e-01  -4.8200000000000000e-02   6.8799999999999994e-01   6.6699999999999995e-02   2.3506000000000000e+00   2.9859999999999998e-01   2.5019999999999998e-01   3.5400000000000001e-02
  -1.5429999999999999e-01   2.1999999999999999e-02   2.4018999999999999e+00   2.2910000000000000e-01  -1.4269999999999999e-01  -5.2600000000000001e-02   8.2120000000000004e-01   0.0000000000000000e+00   2.5247000000000002e+00   2.5050000000000000e-01   1.9239999999999999e-01   3.9800000000000002e-02
   4.4100000000000000e-02   0.0000000000000000e+00   2.0588000000000002e+00   7.6399999999999996e-02  -1.4269999999999999e-01  -9.6500000000000002e-02   7.5460000000000005e-01  -1.3339999999999999e-01   2.9600000000000000e+00   2.8899999999999998e-01   1.8279999999999999e-01   8.8499999999999995e-02
   0.0000000000000000e+00  -1.7590000000000000e-01   1.9730000000000001e+00   1.1459999999999999e-01   4.7600000000000003e-02  -6.5799999999999997e-02   7.9900000000000004e-01  -1.3339999999999999e-01   3.6564999999999999e+00   2.9859999999999998e-01   1.9239999999999999e-01   4.4200000000000003e-02
  -1.1020000000000001e-01  -8.7900000000000006e-02   1.6298999999999999e+00   1.8140000000000001e-01  -1.0470000000000000e-01  -4.8200000000000000e-02   7.5460000000000005e-01  -4.4499999999999998e-02   3.5695000000000001e+00   3.5639999999999999e-01   2.8870000000000001e-01   2.2100000000000002e-02
  -1.9839999999999999e-01  -1.0990000000000000e-01   1.7157000000000000e+00  -9.4999999999999998e-03  -1.9000000000000000e-02  -3.0700000000000002e-02   6.6579999999999995e-01   2.2200000000000001e-02   3.3083000000000000e+00   2.9859999999999998e-01   2.5979999999999998e-01   3.9800000000000002e-02
  -1.7630000000000001e-01  -1.0990000000000000e-01   1.9730000000000001e+00   8.5900000000000004e-02  -1.4269999999999999e-01  -6.1400000000000003e-02   6.4370000000000005e-01   2.0010000000000000e-01   2.8730000000000002e+00   2.6010000000000000e-01   2.3089999999999999e-01   2.6499999999999999e-02
  -1.1020000000000001e-01  -1.5390000000000001e-01   2.3161999999999998e+00   0.0000000000000000e+00  -9.5200000000000007e-02  -6.5799999999999997e-02   9.3220000000000003e-01   1.5559999999999999e-01   3.3083000000000000e+00   3.5639999999999999e-01   1.9239999999999999e-01   5.7500000000000002e-02
  -1.7630000000000001e-01  -1.3189999999999999e-01   1.4582999999999999e+00   7.6399999999999996e-02  -9.4999999999999998e-03  -1.0090000000000000e-01   7.1020000000000005e-01   0.0000000000000000e+00   2.8730000000000002e+00   2.8899999999999998e-01   1.4430000000000001e-01   2.6499999999999999e-02
  -3.9679999999999999e-01   6.6000000000000003e-02   1.2010000000000001e+00   5.7299999999999997e-02  -6.6600000000000006e-02  -2.6300000000000000e-02   9.3220000000000003e-01   2.2239999999999999e-01   3.0470999999999999e+00   3.1790000000000002e-01   2.4060000000000001e-01   5.3100000000000001e-02
   4.4100000000000000e-02   2.1999999999999999e-02   1.8015000000000001e+00   1.9099999999999999e-02  -7.6100000000000001e-02  -5.2600000000000001e-02   7.7680000000000005e-01   8.8900000000000007e-02   2.7858999999999998e+00   2.7939999999999998e-01   3.2710000000000000e-01   3.1000000000000000e-02
  -1.3230000000000000e-01  -1.0990000000000000e-01   1.5441000000000000e+00   7.6399999999999996e-02  -7.6100000000000001e-02  -6.1400000000000003e-02   9.9880000000000002e-01   1.1119999999999999e-01   2.6118000000000001e+00   3.3710000000000001e-01   2.1170000000000000e-01   8.8499999999999995e-02
  -1.9839999999999999e-01   6.6000000000000003e-02   1.8872000000000000e+00   0.0000000000000000e+00  -1.9000000000000000e-02  -8.7700000000000000e-02   6.2150000000000005e-01  -4.4499999999999998e-02   2.9600000000000000e+00   3.0819999999999997e-01   1.8279999999999999e-01   6.6400000000000001e-02
  -2.2040000000000001e-01   2.1999999999999999e-02   1.0294000000000001e+00   1.1459999999999999e-01   9.4999999999999998e-03  -9.6500000000000002e-02   8.2120000000000004e-01   1.3339999999999999e-01   2.4377000000000000e+00   2.6010000000000000e-01   2.4060000000000001e-01   7.0800000000000002e-02
   0.0000000000000000e+00   1.3189999999999999e-01   1.3725000000000001e+00   1.3370000000000001e-01  -6.6600000000000006e-02  -1.1840000000000001e-01   8.6560000000000004e-01   2.6679999999999998e-01   3.2212000000000001e+00   3.2750000000000001e-01   2.8870000000000001e-01   4.8700000000000000e-02
   2.1999999999999999e-02  -2.1999999999999999e-02   1.8015000000000001e+00   8.5900000000000004e-02  -1.3320000000000001e-01  -8.3299999999999999e-02   8.8780000000000003e-01  -6.6699999999999995e-02   3.2212000000000001e+00   2.6970000000000000e-01   1.4430000000000001e-01   4.8700000000000000e-02
  -6.6100000000000006e-02  -2.1999999999999999e-02   2.1446000000000001e+00   7.6399999999999996e-02  -5.7099999999999998e-02  -1.0090000000000000e-01   6.4370000000000005e-01   1.7790000000000000e-01   3.1341999999999999e+00   3.4680000000000000e-01   1.9239999999999999e-01   7.5200000000000003e-02
  -1.3230000000000000e-01  -8.7900000000000006e-02   1.5441000000000000e+00   7.6399999999999996e-02  -1.1420000000000000e-01  -1.1400000000000000e-01   6.8799999999999994e-01  -4.4499999999999998e-02   2.1764999999999999e+00   2.4079999999999999e-01   1.8279999999999999e-01   7.5200000000000003e-02
  -1.9839999999999999e-01  -1.3189999999999999e-01   1.8872000000000000e+00   1.5279999999999999e-01  -1.0470000000000000e-01  -5.7000000000000002e-02   7.7680000000000005e-01  -4.4499999999999998e-02   3.3953000000000002e+00   3.0819999999999997e-01   2.1170000000000000e-01   3.5400000000000001e-02
  -1.9839999999999999e-01   2.4179999999999999e-01   7.7210000000000001e-01   7.6399999999999996e-02  -9.5200000000000007e-02  -4.3900000000000002e-02   8.2120000000000004e-01   4.4499999999999998e-02   2.6118000000000001e+00   2.4079999999999999e-01   2.9830000000000001e-01   6.6400000000000001e-02
  -4.4100000000000000e-02  -4.3999999999999997e-02   1.8872000000000000e+00   4.7699999999999999e-02  -8.5599999999999996e-02  -4.3900000000000002e-02   7.3240000000000005e-01   8.8900000000000007e-02   2.4377000000000000e+00   2.8899999999999998e-01   1.9239999999999999e-01   2.6499999999999999e-02
  -2.6450000000000001e-01  -1.9789999999999999e-01   1.2867999999999999e+00   0.0000000000000000e+00  -2.8500000000000001e-02  -5.7000000000000002e-02   7.9900000000000004e-01  -4.4499999999999998e-02   3.0470999999999999e+00   3.0819999999999997e-01   2.8870000000000001e-01   6.1899999999999997e-02
  -1.3230000000000000e-01  -1.0990000000000000e-01   1.4582999999999999e+00   6.6799999999999998e-02  -1.2370000000000000e-01  -4.8200000000000000e-02   7.9900000000000004e-01  -2.6679999999999998e-01   2.4377000000000000e+00   3.4680000000000000e-01   2.5979999999999998e-01   1.7700000000000000e-02
  -1.3230000000000000e-01  -8.7900000000000006e-02   1.6298999999999999e+00   1.5279999999999999e-01  -1.3320000000000001e-01  -3.9500000000000000e-02   7.5460000000000005e-01  -8.8900000000000007e-02   2.2635999999999998e+00   3.0819999999999997e-01   1.0580000000000001e-01   4.4200000000000003e-02
  -1.3230000000000000e-01   1.5390000000000001e-01   2.3161999999999998e+00   5.7299999999999997e-02  -7.6100000000000001e-02  -1.0090000000000000e-01   4.8830000000000001e-01   6.6699999999999995e-02   3.1341999999999999e+00   2.8899999999999998e-01   2.6939999999999997e-01   0.0000000000000000e+00
  -3.7469999999999998e-01   1.0990000000000000e-01   2.1446000000000001e+00   6.6799999999999998e-02  -1.8079999999999999e-01  -4.3900000000000002e-02   8.6560000000000004e-01  -1.3339999999999999e-01   2.8730000000000002e+00   2.2159999999999999e-01   2.3089999999999999e-01   5.3100000000000001e-02
  -1.3230000000000000e-01  -1.0990000000000000e-01   1.2867999999999999e+00   8.5900000000000004e-02  -1.0470000000000000e-01  -6.5799999999999997e-02   8.4340000000000004e-01  -4.4499999999999998e-02   3.5695000000000001e+00   3.5639999999999999e-01   2.7900000000000003e-01   7.0800000000000002e-02
   0.0000000000000000e+00  -8.7900000000000006e-02   1.4582999999999999e+00   8.5900000000000004e-02  -1.0470000000000000e-01  -3.0700000000000002e-02   7.7680000000000005e-01  -6.6699999999999995e-02   2.6118000000000001e+00   4.0460000000000002e-01   2.6939999999999997e-01   1.3299999999999999e-02
  -1.5429999999999999e-01   0.0000000000000000e+00   1.7157000000000000e+00   7.6399999999999996e-02  -5.7099999999999998e-02  -7.8899999999999998e-02   7.1020000000000005e-01   1.1119999999999999e-01   2.8730000000000002e+00   2.4079999999999999e-01   1.6360000000000000e-01   4.8700000000000000e-02
   0.0000000000000000e+00   2.1999999999999999e-02   1.5441000000000000e+00   1.9089999999999999e-01  -8.5599999999999996e-02  -3.0700000000000002e-02   8.2120000000000004e-01   0.0000000000000000e+00   3.1341999999999999e+00   2.9859999999999998e-01   1.6360000000000000e-01   2.2100000000000002e-02
  -1.7630000000000001e-01   0.0000000000000000e+00   1.2010000000000001e+00   1.3370000000000001e-01  -1.8079999999999999e-01  -8.3299999999999999e-02   7.3240000000000005e-01   2.2200000000000001e-02   3.2212000000000001e+00   2.6010000000000000e-01   2.2130000000000000e-01   3.9800000000000002e-02
  -2.8649999999999998e-01   4.3999999999999997e-02   2.2303999999999999e+00   1.8140000000000001e-01  -3.8100000000000002e-02  -4.3900000000000002e-02   7.1020000000000005e-01  -4.4499999999999998e-02   2.9600000000000000e+00   3.2750000000000001e-01   2.1170000000000000e-01   2.6499999999999999e-02
  -8.8200000000000001e-02   6.6000000000000003e-02   1.9730000000000001e+00  -2.8600000000000000e-02  -9.5200000000000007e-02  -2.1899999999999999e-02   6.8799999999999994e-01  -1.1119999999999999e-01   3.0470999999999999e+00   2.0230000000000001e-01   2.2130000000000000e-01   4.8700000000000000e-02
  -2.1999999999999999e-02   0.0000000000000000e+00   2.3161999999999998e+00   1.2410000000000000e-01   0.0000000000000000e+00  -7.0199999999999999e-02   8.2120000000000004e-01   1.3339999999999999e-01   2.8730000000000002e+00   3.4680000000000000e-01   1.7319999999999999e-01   5.7500000000000002e-02
  -8.8200000000000001e-02  -8.7900000000000006e-02   1.9730000000000001e+00   1.5279999999999999e-01  -9.4999999999999998e-03  -7.8899999999999998e-02   8.2120000000000004e-01   4.4499999999999998e-02   2.9600000000000000e+00   2.7939999999999998e-01   2.1170000000000000e-01   3.5400000000000001e-02
  -2.6450000000000001e-01  -2.1999999999999999e-02   1.0294000000000001e+00   1.0500000000000000e-01  -1.9980000000000001e-01  -5.7000000000000002e-02   8.4340000000000004e-01   8.8900000000000007e-02   3.4824000000000002e+00   2.3119999999999999e-01   1.9239999999999999e-01   6.1899999999999997e-02
  -1.5429999999999999e-01   6.6000000000000003e-02   1.4582999999999999e+00   1.3370000000000001e-01  -1.5229999999999999e-01  -4.8200000000000000e-02   7.5460000000000005e-01  -8.8900000000000007e-02   3.0470999999999999e+00   2.6010000000000000e-01   1.2509999999999999e-01   5.7500000000000002e-02
  -6.6100000000000006e-02   8.7900000000000006e-02   1.8015000000000001e+00   6.6799999999999998e-02  -1.4269999999999999e-01  -2.1899999999999999e-02   7.5460000000000005e-01  -1.5559999999999999e-01   3.2212000000000001e+00   3.1790000000000002e-01   2.5979999999999998e-01   5.3100000000000001e-02
  -1.1020000000000001e-01  -1.9789999999999999e-01   1.6298999999999999e+00   8.5900000000000004e-02  -7.6100000000000001e-02  -7.0199999999999999e-02   9.1000000000000003e-01  -1.7790000000000000e-01   3.7435999999999998e+00   2.1190000000000001e-01   9.6199999999999994e-02   4.4200000000000003e-02
  -6.6100000000000006e-02   2.1999999999999999e-02   1.5441000000000000e+00   9.5500000000000002e-02  -1.0470000000000000e-01  -8.8000000000000005e-03   7.9900000000000004e-01  -4.4499999999999998e-02   2.9600000000000000e+00   3.0819999999999997e-01   3.6559999999999998e-01   3.5400000000000001e-02
  -4.4100000000000000e-02   8.7900000000000006e-02   1.9730000000000001e+00   3.8199999999999998e-02  -1.4269999999999999e-01  -4.8200000000000000e-02   5.3269999999999995e-01  -1.1119999999999999e-01   2.4377000000000000e+00   2.1190000000000001e-01   2.5979999999999998e-01   6.6400000000000001e-02
  -8.8200000000000001e-02  -6.6000000000000003e-02   2.3161999999999998e+00   1.2410000000000000e-01  -5.7099999999999998e-02  -5.2600000000000001e-02   8.8780000000000003e-01   8.8900000000000007e-02   2.9600000000000000e+00   2.6010000000000000e-01   2.8870000000000001e-01   0.0000000000000000e+00
  -2.8649999999999998e-01   1.0990000000000000e-01   2.3161999999999998e+00   4.7699999999999999e-02  -1.3320000000000001e-01  -5.7000000000000002e-02   7.9900000000000004e-01   2.2200000000000001e-02   2.8730000000000002e+00   2.7939999999999998e-01   1.4430000000000001e-01   4.4200000000000003e-02
  -1.5429999999999999e-01  -8.7900000000000006e-02   1.2867999999999999e+00   1.3370000000000001e-01  -4.7600000000000003e-02  -4.8200000000000000e-02   4.6610000000000001e-01   2.2200000000000001e-02   3.0470999999999999e+00   3.4680000000000000e-01   2.3089999999999999e-01   5.3100000000000001e-02
  -2.4249999999999999e-01  -6.6000000000000003e-02   1.3725000000000001e+00   1.8140000000000001e-01   2.8500000000000001e-02  -4.8200000000000000e-02   6.8799999999999994e-01  -2.2200000000000001e-02   3.2212000000000001e+00   2.8899999999999998e-01   2.4060000000000001e-01   3.9800000000000002e-02
  -4.4100000000000000e-02   3.0780000000000002e-01   2.1446000000000001e+00   7.6399999999999996e-02  -1.5229999999999999e-01  -4.3900000000000002e-02   7.7680000000000005e-01   2.2200000000000001e-02   2.2635999999999998e+00   2.7939999999999998e-01   2.5979999999999998e-01   7.5200000000000003e-02
   4.4100000000000000e-02   0.0000000000000000e+00   1.1152000000000000e+00   1.3370000000000001e-01  -5.7099999999999998e-02  -4.8200000000000000e-02   8.4340000000000004e-01   2.2200000000000001e-02   3.6564999999999999e+00   2.6970000000000000e-01   2.5019999999999998e-01   3.9800000000000002e-02
  -2.2040000000000001e-01  -6.6000000000000003e-02   1.0294000000000001e+00   1.9099999999999999e-02  -1.9980000000000001e-01  -3.9500000000000000e-02   7.9900000000000004e-01   6.6699999999999995e-02   3.3083000000000000e+00   2.9859999999999998e-01   1.9239999999999999e-01   3.5400000000000001e-02
  -3.0859999999999999e-01  -8.7900000000000006e-02   1.4582999999999999e+00   5.7299999999999997e-02  -7.6100000000000001e-02  -8.3299999999999999e-02   7.7680000000000005e-01   0.0000000000000000e+00   2.9600000000000000e+00   2.7939999999999998e-01   2.5019999999999998e-01   7.9600000000000004e-02
   4.4100000000000000e-02   8.7900000000000006e-02   1.6298999999999999e+00   1.6230000000000000e-01  -9.4999999999999998e-03  -1.0090000000000000e-01   8.4340000000000004e-01   1.5559999999999999e-01   2.3506000000000000e+00   2.6010000000000000e-01   2.6939999999999997e-01   6.6400000000000001e-02
  -1.5429999999999999e-01  -1.5390000000000001e-01   1.7157000000000000e+00   1.0500000000000000e-01  -1.0470000000000000e-01  -4.3900000000000002e-02   7.7680000000000005e-01   6.6699999999999995e-02   2.5247000000000002e+00   2.1190000000000001e-01   1.4430000000000001e-01   2.2100000000000002e-02
  -2.8649999999999998e-01   1.0990000000000000e-01   1.9730000000000001e+00   6.6799999999999998e-02  -8.5599999999999996e-02  -5.7000000000000002e-02   6.4370000000000005e-01   4.4499999999999998e-02   2.5247000000000002e+00   2.3119999999999999e-01   2.6939999999999997e-01   3.9800000000000002e-02
  -2.4249999999999999e-01   8.7900000000000006e-02   1.3725000000000001e+00   1.0500000000000000e-01  -9.5200000000000007e-02  -3.9500000000000000e-02   8.6560000000000004e-01  -4.4499999999999998e-02   3.0470999999999999e+00   3.2750000000000001e-01   2.2130000000000000e-01   7.9600000000000004e-02
  -2.4249999999999999e-01  -6.6000000000000003e-02   1.5441000000000000e+00   8.5900000000000004e-02  -9.5200000000000007e-02  -5.2600000000000001e-02   8.8780000000000003e-01  -4.4499999999999998e-02   3.0470999999999999e+00   2.6010000000000000e-01   1.6360000000000000e-01   2.6499999999999999e-02
  -4.4100000000000000e-02  -4.3999999999999997e-02   1.4582999999999999e+00   1.3370000000000001e-01  -5.7099999999999998e-02  -5.7000000000000002e-02   7.5460000000000005e-01  -2.2200000000000001e-02   2.3506000000000000e+00   3.0819999999999997e-01   2.1170000000000000e-01   2.2100000000000002e-02
  -1.9839999999999999e-01  -8.7900000000000006e-02   1.0294000000000001e+00   8.5900000000000004e-02  -8.5599999999999996e-02  -4.3900000000000002e-02   8.6560000000000004e-01  -2.2200000000000001e-02   2.7858999999999998e+00   2.2159999999999999e-01   1.4430000000000001e-01   3.9800000000000002e-02
  -2.2040000000000001e-01   6.6000000000000003e-02   5.1470000000000005e-01   1.7190000000000000e-01  -1.1420000000000000e-01  -7.8899999999999998e-02   8.2120000000000004e-01  -2.2200000000000001e-02   2.9600000000000000e+00   3.3710000000000001e-01   2.5979999999999998e-01   5.3100000000000001e-02
  -1.1020000000000001e-01   4.3999999999999997e-02   1.3725000000000001e+00   6.6799999999999998e-02  -7.6100000000000001e-02  -1.0520000000000000e-01   9.5440000000000003e-01   1.1119999999999999e-01   3.0470999999999999e+00   3.4680000000000000e-01   2.0210000000000000e-01   7.5200000000000003e-02
  -1.3230000000000000e-01  -6.6000000000000003e-02   1.3725000000000001e+00   1.6230000000000000e-01  -1.2370000000000000e-01  -1.0090000000000000e-01   9.5440000000000003e-01  -2.2239999999999999e-01   2.4377000000000000e+00   1.6380000000000000e-01   1.8279999999999999e-01   4.4200000000000003e-02
   0.0000000000000000e+00  -3.5170000000000001e-01   1.2867999999999999e+00   9.4999999999999998e-03  -3.8100000000000002e-02  -4.8200000000000000e-02   8.2120000000000004e-01   1.5559999999999999e-01   3.4824000000000002e+00   3.4680000000000000e-01   2.9830000000000001e-01   3.5400000000000001e-02
  -2.4249999999999999e-01  -1.7590000000000000e-01   1.8015000000000001e+00   5.7299999999999997e-02  -5.7099999999999998e-02  -5.2600000000000001e-02   7.1020000000000005e-01   6.6699999999999995e-02   3.5695000000000001e+00   2.9859999999999998e-01   2.3089999999999999e-01   4.8700000000000000e-02
  -1.3230000000000000e-01  -4.3999999999999997e-02   1.2867999999999999e+00   7.6399999999999996e-02  -1.9980000000000001e-01  -7.0199999999999999e-02   6.6579999999999995e-01   8.8900000000000007e-02   3.6564999999999999e+00   2.4079999999999999e-01   1.5400000000000000e-01   2.2100000000000002e-02
  -1.1020000000000001e-01   2.1999999999999999e-02   1.2867999999999999e+00   1.0500000000000000e-01  -1.1420000000000000e-01  -5.2600000000000001e-02   8.8780000000000003e-01   2.8910000000000002e-01   2.5247000000000002e+00   3.3710000000000001e-01   2.1170000000000000e-01   3.9800000000000002e-02
  -4.4100000000000000e-02   6.6000000000000003e-02   1.5441000000000000e+00   7.6399999999999996e-02  -5.7099999999999998e-02  -8.3299999999999999e-02   7.5460000000000005e-01   2.4460000000000001e-01   2.4377000000000000e+00   1.7340000000000000e-01   2.7900000000000003e-01   1.3299999999999999e-02
  -2.4249999999999999e-01  -2.1999999999999999e-02   1.9730000000000001e+00   1.1459999999999999e-01   9.4999999999999998e-03  -8.8000000000000005e-03   7.1020000000000005e-01  -4.4499999999999998e-02   2.7858999999999998e+00   2.6010000000000000e-01   2.0210000000000000e-01   2.6499999999999999e-02
  -1.5429999999999999e-01  -8.7900000000000006e-02   1.2867999999999999e+00   9.5500000000000002e-02  -8.5599999999999996e-02  -4.8200000000000000e-02   7.3240000000000005e-01   1.3339999999999999e-01   2.4377000000000000e+00   2.3119999999999999e-01   1.8279999999999999e-01   2.2100000000000002e-02
  -1.7630000000000001e-01   6.6000000000000003e-02   1.8015000000000001e+00   4.7699999999999999e-02  -6.6600000000000006e-02  -3.5099999999999999e-02   9.1000000000000003e-01  -2.2200000000000001e-02   3.3953000000000002e+00   2.5050000000000000e-01   2.3089999999999999e-01   3.9800000000000002e-02
  -2.2040000000000001e-01   2.1980000000000000e-01   1.5441000000000000e+00   1.2410000000000000e-01  -4.7600000000000003e-02  -3.9500000000000000e-02   7.5460000000000005e-01  -8.8900000000000007e-02   2.9600000000000000e+00   2.8899999999999998e-01   1.7319999999999999e-01   7.0800000000000002e-02
  -6.6100000000000006e-02   4.3999999999999997e-02   7.7210000000000001e-01   1.9099999999999999e-02  -1.0470000000000000e-01  -1.0520000000000000e-01   7.7680000000000005e-01  -4.4499999999999998e-02   2.7858999999999998e+00   1.7340000000000000e-01   2.3089999999999999e-01   7.9600000000000004e-02
  -1.1020000000000001e-01  -1.5390000000000001e-01   1.6298999999999999e+00   9.5500000000000002e-02  -1.9000000000000000e-02  -8.3299999999999999e-02   7.5460000000000005e-01  -4.4499999999999998e-02   2.6118000000000001e+00   3.6599999999999999e-01   1.7319999999999999e-01   2.6499999999999999e-02
  -2.4249999999999999e-01  -8.7900000000000006e-02   9.4359999999999999e-01   1.2410000000000000e-01  -9.5200000000000007e-02  -6.5799999999999997e-02   7.9900000000000004e-01   1.3339999999999999e-01   3.1341999999999999e+00   3.1790000000000002e-01   1.6360000000000000e-01   7.0800000000000002e-02
   6.6100000000000006e-02  -8.7900000000000006e-02   2.1446000000000001e+00   3.8199999999999998e-02   0.0000000000000000e+00  -7.8899999999999998e-02   6.6579999999999995e-01  -4.4499999999999998e-02   2.7858999999999998e+00   2.6010000000000000e-01   2.1170000000000000e-01   5.3100000000000001e-02
  -2.4249999999999999e-01  -1.7590000000000000e-01   1.2010000000000001e+00   3.8199999999999998e-02  -5.7099999999999998e-02  -5.2600000000000001e-02   9.5440000000000003e-01   1.3339999999999999e-01   2.4377000000000000e+00   2.4079999999999999e-01   2.4060000000000001e-01   3.9800000000000002e-02
  -2.4249999999999999e-01  -1.3189999999999999e-01   1.9730000000000001e+00   1.1459999999999999e-01  -7.6100000000000001e-02  -4.3900000000000002e-02   8.6560000000000004e-01   0.0000000000000000e+00   2.5247000000000002e+00   2.7939999999999998e-01   2.3089999999999999e-01   5.7500000000000002e-02
  -6.6100000000000006e-02  -1.3189999999999999e-01   1.6298999999999999e+00   9.4999999999999998e-03  -6.6600000000000006e-02  -3.0700000000000002e-02   8.4340000000000004e-01  -2.2200000000000001e-02   2.4377000000000000e+00   3.3710000000000001e-01   2.2130000000000000e-01   3.9800000000000002e-02
  -1.7630000000000001e-01  -6.6000000000000003e-02   1.2867999999999999e+00   6.6799999999999998e-02  -1.4269999999999999e-01  -7.0199999999999999e-02   7.9900000000000004e-01  -4.4499999999999998e-02   2.8730000000000002e+00   2.6010000000000000e-01   1.9239999999999999e-01   4.8700000000000000e-02
  -6.6100000000000006e-02   0.0000000000000000e+00   1.3725000000000001e+00   1.8140000000000001e-01  -4.7600000000000003e-02  -3.0700000000000002e-02   6.8799999999999994e-01   1.7790000000000000e-01   2.5247000000000002e+00   2.5050000000000000e-01   2.2130000000000000e-01   4.8700000000000000e-02
  -1.1020000000000001e-01  -1.7590000000000000e-01   1.5441000000000000e+00   6.6799999999999998e-02  -4.7600000000000003e-02  -2.1899999999999999e-02   7.1020000000000005e-01  -8.8900000000000007e-02   2.6989000000000001e+00   2.8899999999999998e-01   1.1550000000000001e-01   5.3100000000000001e-02
  -1.9839999999999999e-01   1.3189999999999999e-01   1.6298999999999999e+00   1.1459999999999999e-01  -3.8100000000000002e-02  -3.5099999999999999e-02   7.7680000000000005e-01  -1.3339999999999999e-01   3.9177000000000000e+00   2.4079999999999999e-01   1.7319999999999999e-01   1.7700000000000000e-02
  -8.8200000000000001e-02   1.5390000000000001e-01   1.4582999999999999e+00   1.4319999999999999e-01   4.7600000000000003e-02  -7.0199999999999999e-02   7.9900000000000004e-01  -4.4499999999999998e-02   3.3953000000000002e+00   2.1190000000000001e-01   1.4430000000000001e-01   6.1899999999999997e-02
  -8.8200000000000001e-02  -1.7590000000000000e-01   1.7157000000000000e+00   9.5500000000000002e-02  -1.9000000000000000e-02  -8.7700000000000000e-02   6.8799999999999994e-01  -4.4499999999999998e-02   2.6989000000000001e+00   2.9859999999999998e-01   2.0210000000000000e-01   3.5400000000000001e-02
  -4.4100000000000000e-02  -1.5390000000000001e-01   1.4582999999999999e+00   1.1459999999999999e-01  -1.1420000000000000e-01  -7.8899999999999998e-02   7.3240000000000005e-01  -1.3339999999999999e-01   2.1764999999999999e+00   2.7939999999999998e-01   2.7900000000000003e-01   5.3100000000000001e-02
  -2.6450000000000001e-01  -6.6000000000000003e-02   1.3725000000000001e+00   9.5500000000000002e-02  -1.3320000000000001e-01  -6.5799999999999997e-02   7.5460000000000005e-01   1.7790000000000000e-01   2.6989000000000001e+00   2.8899999999999998e-01   2.0210000000000000e-01   9.7299999999999998e-02
  -3.0859999999999999e-01   8.7900000000000006e-02   1.2010000000000001e+00   4.7699999999999999e-02  -8.5599999999999996e-02  -3.0700000000000002e-02   6.8799999999999994e-01  -1.3339999999999999e-01   2.7858999999999998e+00   3.1790000000000002e-01   1.8279999999999999e-01   7.0800000000000002e-02
  -8.8200000000000001e-02  -1.5390000000000001e-01   1.7157000000000000e+00   2.2910000000000000e-01  -6.6600000000000006e-02  -3.5099999999999999e-02   7.1020000000000005e-01   4.4499999999999998e-02   2.8730000000000002e+00   2.6010000000000000e-01   2.3089999999999999e-01   2.2100000000000002e-02
  -1.5429999999999999e-01  -1.5390000000000001e-01   1.2867999999999999e+00   1.2410000000000000e-01  -1.4269999999999999e-01  -8.3299999999999999e-02   6.6579999999999995e-01   8.8900000000000007e-02   3.9177000000000000e+00   2.5050000000000000e-01   1.2509999999999999e-01   3.5400000000000001e-02
  -1.5429999999999999e-01   2.1999999999999999e-02   1.4582999999999999e+00   9.5500000000000002e-02  -2.8500000000000001e-02  -6.1400000000000003e-02   6.6579999999999995e-01   2.2200000000000001e-02   2.8730000000000002e+00   2.0230000000000001e-01   1.6360000000000000e-01   8.4000000000000005e-02
  -1.5429999999999999e-01   1.9789999999999999e-01   1.5441000000000000e+00   2.8600000000000000e-02  -1.6180000000000000e-01  -4.3900000000000002e-02   9.1000000000000003e-01   2.2239999999999999e-01   3.1341999999999999e+00   3.0819999999999997e-01   1.9239999999999999e-01   5.3100000000000001e-02
   0.0000000000000000e+00   0.0000000000000000e+00   1.2010000000000001e+00   8.5900000000000004e-02  -8.5599999999999996e-02  -3.9500000000000000e-02   7.5460000000000005e-01   2.8910000000000002e-01   2.6989000000000001e+00   2.5050000000000000e-01   2.1170000000000000e-01   3.9800000000000002e-02
  -3.0859999999999999e-01   1.5390000000000001e-01   1.5441000000000000e+00   2.2910000000000000e-01  -1.4269999999999999e-01  -6.1400000000000003e-02   9.9880000000000002e-01  -6.6699999999999995e-02   3.3083000000000000e+00   3.6599999999999999e-01   2.5019999999999998e-01   3.5400000000000001e-02
  -2.6450000000000001e-01   6.6000000000000003e-02   1.9730000000000001e+00   9.4999999999999998e-03  -9.5200000000000007e-02  -5.2600000000000001e-02   7.9900000000000004e-01  -6.6699999999999995e-02   2.8730000000000002e+00   2.8899999999999998e-01   1.7319999999999999e-01   6.6400000000000001e-02
  -2.4249999999999999e-01   4.3999999999999997e-02   8.5780000000000001e-01   5.7299999999999997e-02  -1.2370000000000000e-01  -6.5799999999999997e-02   7.5460000000000005e-01  -1.3339999999999999e-01   2.6989000000000001e+00   2.8899999999999998e-01   2.3089999999999999e-01   4.4200000000000003e-02
   3.7469999999999998e-01  -1.9789999999999999e-01   1.2010000000000001e+00   6.6799999999999998e-02  -8.5599999999999996e-02  -2.6300000000000000e-02   7.3240000000000005e-01  -2.2200000000000001e-02   3.2212000000000001e+00   2.9859999999999998e-01   2.3089999999999999e-01   8.8499999999999995e-02
   2.2040000000000001e-01   0.0000000000000000e+00   1.2010000000000001e+00   1.7190000000000000e-01  -1.3320000000000001e-01  -2.1899999999999999e-02   7.9900000000000004e-01   6.6699999999999995e-02   2.8730000000000002e+00   2.5050000000000000e-01   1.6360000000000000e-01   4.8700000000000000e-02
  -1.5429999999999999e-01  -1.0990000000000000e-01   1.8015000000000001e+00   1.5279999999999999e-01   0.0000000000000000e+00  -7.8899999999999998e-02   7.5460000000000005e-01   1.3339999999999999e-01   2.5247000000000002e+00   2.8899999999999998e-01   3.3679999999999999e-01   2.6499999999999999e-02
  -2.8649999999999998e-01   0.0000000000000000e+00   1.2010000000000001e+00   5.7299999999999997e-02  -6.6600000000000006e-02  -3.9500000000000000e-02   7.7680000000000005e-01   6.6699999999999995e-02   2.7858999999999998e+00   3.2750000000000001e-01   1.6360000000000000e-01   8.4000000000000005e-02
  -4.4100000000000000e-02  -4.3999999999999997e-02   1.6298999999999999e+00   2.8600000000000000e-02  -9.5200000000000007e-02  -1.0960000000000000e-01   5.9930000000000005e-01  -1.5559999999999999e-01   2.4377000000000000e+00   3.0819999999999997e-01   1.1550000000000001e-01   7.9600000000000004e-02
  -4.6289999999999998e-01  -2.1999999999999999e-02   2.4018999999999999e+00   9.5500000000000002e-02  -1.0470000000000000e-01   4.4000000000000003e-03   5.5489999999999995e-01  -6.6699999999999995e-02   2.2635999999999998e+00   3.1790000000000002e-01   2.0210000000000000e-01   2.6499999999999999e-02
  -1.7630000000000001e-01   6.6000000000000003e-02   1.8872000000000000e+00   1.6230000000000000e-01   3.8100000000000002e-02  -1.0520000000000000e-01   7.5460000000000005e-01   1.1119999999999999e-01   2.0893999999999999e+00   2.1190000000000001e-01   2.2130000000000000e-01   3.1000000000000000e-02
  -2.6450000000000001e-01  -1.3189999999999999e-01   2.0588000000000002e+00   2.2910000000000000e-01  -1.9000000000000000e-02  -8.3299999999999999e-02   7.7680000000000005e-01   2.2200000000000001e-02   2.7858999999999998e+00   3.0819999999999997e-01   2.1170000000000000e-01   7.9600000000000004e-02
  -1.7630000000000001e-01   4.3999999999999997e-02   1.5441000000000000e+00   1.8140000000000001e-01  -1.3320000000000001e-01  -5.7000000000000002e-02   7.3240000000000005e-01  -1.5559999999999999e-01   3.3953000000000002e+00   1.8300000000000000e-01   2.4060000000000001e-01   8.8000000000000005e-03
  -4.4100000000000000e-02   1.0990000000000000e-01   1.5441000000000000e+00   1.7190000000000000e-01  -1.2370000000000000e-01  -5.7000000000000002e-02   9.9880000000000002e-01  -4.4499999999999998e-02   2.6989000000000001e+00   2.6010000000000000e-01   1.6360000000000000e-01   3.1000000000000000e-02
  -2.4249999999999999e-01   4.3999999999999997e-02   1.2867999999999999e+00   9.4999999999999998e-03  -1.3320000000000001e-01  -3.9500000000000000e-02   7.5460000000000005e-01   4.4499999999999998e-02   3.0470999999999999e+00   3.1790000000000002e-01   1.8279999999999999e-01   9.7299999999999998e-02
  -1.1020000000000001e-01  -8.7900000000000006e-02   1.8015000000000001e+00   1.3370000000000001e-01  -1.3320000000000001e-01  -8.8000000000000005e-03   7.7680000000000005e-01   8.8900000000000007e-02   3.2212000000000001e+00   3.4680000000000000e-01   2.1170000000000000e-01   3.5400000000000001e-02
  -2.4249999999999999e-01   0.0000000000000000e+00   1.6298999999999999e+00   1.3370000000000001e-01  -1.3320000000000001e-01  -5.2600000000000001e-02   6.8799999999999994e-01  -4.4499999999999998e-02   3.3083000000000000e+00   3.4680000000000000e-01   2.5979999999999998e-01   7.0800000000000002e-02
  -3.0859999999999999e-01   1.0990000000000000e-01   1.1152000000000000e+00   8.5900000000000004e-02  -1.1420000000000000e-01  -6.1400000000000003e-02   6.4370000000000005e-01  -2.2239999999999999e-01   3.2212000000000001e+00   2.3119999999999999e-01   2.5979999999999998e-01   3.1000000000000000e-02
  -1.7630000000000001e-01  -8.7900000000000006e-02   1.4582999999999999e+00   1.2410000000000000e-01  -1.2370000000000000e-01  -4.8200000000000000e-02   7.3240000000000005e-01   4.4499999999999998e-02   2.7858999999999998e+00   2.7939999999999998e-01   1.6360000000000000e-01   5.3100000000000001e-02
  -4.4100000000000000e-02  -2.1999999999999999e-02   1.2867999999999999e+00   1.0500000000000000e-01  -1.4269999999999999e-01  -8.8000000000000005e-03   5.9930000000000005e-01  -6.6699999999999995e-02   3.5695000000000001e+00   2.0230000000000001e-01   2.7900000000000003e-01   5.3100000000000001e-02
  -2.6450000000000001e-01   0.0000000000000000e+00   1.3725000000000001e+00   1.7190000000000000e-01  -1.1420000000000000e-01  -4.8200000000000000e-02   7.3240000000000005e-01   2.2239999999999999e-01   2.8730000000000002e+00   2.6970000000000000e-01   2.1170000000000000e-01   3.5400000000000001e-02
  -1.5429999999999999e-01   1.0990000000000000e-01   1.1152000000000000e+00   2.6729999999999998e-01  -9.4999999999999998e-03  -2.1899999999999999e-02   8.8780000000000003e-01   2.4460000000000001e-01   2.5247000000000002e+00   3.3710000000000001e-01   1.9239999999999999e-01   6.1899999999999997e-02
  -1.1020000000000001e-01   8.7900000000000006e-02   2.0588000000000002e+00   7.6399999999999996e-02  -4.7600000000000003e-02  -7.0199999999999999e-02   8.8780000000000003e-01   6.6699999999999995e-02   2.3506000000000000e+00   2.9859999999999998e-01   1.7319999999999999e-01   5.7500000000000002e-02
  -1.7630000000000001e-01  -2.4179999999999999e-01   1.1152000000000000e+00   5.7299999999999997e-02  -1.9000000000000000e-02  -1.1400000000000000e-01   7.5460000000000005e-01   1.1119999999999999e-01   2.5247000000000002e+00   2.4079999999999999e-01   1.9239999999999999e-01   4.4000000000000003e-03
  -1.3230000000000000e-01  -4.3999999999999997e-02   1.3725000000000001e+00   9.4999999999999998e-03  -1.1420000000000000e-01  -6.1400000000000003e-02   7.7680000000000005e-01   2.2239999999999999e-01   2.8730000000000002e+00   2.3119999999999999e-01   2.5979999999999998e-01   2.2100000000000002e-02
  -2.6450000000000001e-01  -2.4179999999999999e-01   1.5441000000000000e+00   1.1459999999999999e-01  -4.7600000000000003e-02  -7.8899999999999998e-02   5.5489999999999995e-01   4.4499999999999998e-02   1.7412000000000001e+00   2.6010000000000000e-01   2.5019999999999998e-01   4.4000000000000003e-03
  -8.8200000000000001e-02   0.0000000000000000e+00   9.4359999999999999e-01   2.8600000000000000e-02  -1.9000000000000000e-02  -1.0090000000000000e-01   8.8780000000000003e-01  -2.2200000000000001e-02   2.4377000000000000e+00   2.3119999999999999e-01   2.2130000000000000e-01   3.5400000000000001e-02
  -1.5429999999999999e-01   2.1999999999999999e-02   1.5441000000000000e+00   9.5500000000000002e-02  -1.1420000000000000e-01  -6.1400000000000003e-02   7.7680000000000005e-01   1.3339999999999999e-01   2.5247000000000002e+00   3.4680000000000000e-01   1.7319999999999999e-01   3.9800000000000002e-02
  -1.5429999999999999e-01   2.1980000000000000e-01   1.9730000000000001e+00   1.6230000000000000e-01  -1.2370000000000000e-01  -8.3299999999999999e-02   9.1000000000000003e-01   0.0000000000000000e+00   3.1341999999999999e+00   3.0819999999999997e-01   2.1170000000000000e-01   7.5200000000000003e-02
  -1.3230000000000000e-01   8.7900000000000006e-02   1.4582999999999999e+00   9.5500000000000002e-02  -7.6100000000000001e-02  -5.2600000000000001e-02   8.8780000000000003e-01   1.1119999999999999e-01   2.0893999999999999e+00   2.7939999999999998e-01   1.6360000000000000e-01   9.7299999999999998e-02
  -1.5429999999999999e-01   4.3999999999999997e-02   1.9730000000000001e+00   3.8199999999999998e-02  -1.4269999999999999e-01   4.4000000000000003e-03   8.6560000000000004e-01   1.5559999999999999e-01   2.5247000000000002e+00   2.1190000000000001e-01   1.4430000000000001e-01   5.7500000000000002e-02
  -1.3230000000000000e-01  -4.3999999999999997e-02   1.7157000000000000e+00   1.1459999999999999e-01  -6.6600000000000006e-02  -6.5799999999999997e-02   7.5460000000000005e-01  -1.1119999999999999e-01   2.8730000000000002e+00   2.5050000000000000e-01   1.5400000000000000e-01   2.6499999999999999e-02
  -1.1020000000000001e-01   2.1999999999999999e-02   1.7157000000000000e+00   8.5900000000000004e-02   0.0000000000000000e+00  -5.2600000000000001e-02   6.4370000000000005e-01   0.0000000000000000e+00   2.3506000000000000e+00   2.9859999999999998e-01   1.7319999999999999e-01   3.5400000000000001e-02
  -1.7630000000000001e-01  -6.6000000000000003e-02   1.2867999999999999e+00   8.5900000000000004e-02  -1.4269999999999999e-01  -7.0199999999999999e-02   9.3220000000000003e-01   2.2200000000000001e-02   2.8730000000000002e+00   2.2159999999999999e-01   2.0210000000000000e-01   0.0000000000000000e+00
  -1.9839999999999999e-01  -1.7590000000000000e-01   1.5441000000000000e+00   6.6799999999999998e-02  -1.5229999999999999e-01  -4.8200000000000000e-02   9.1000000000000003e-01   2.2200000000000001e-02   3.2212000000000001e+00   2.4079999999999999e-01   1.7319999999999999e-01   5.7500000000000002e-02
  -2.8649999999999998e-01   0.0000000000000000e+00   1.1152000000000000e+00   1.3370000000000001e-01  -1.4269999999999999e-01  -6.1400000000000003e-02   7.5460000000000005e-01  -4.4499999999999998e-02   3.0470999999999999e+00   1.8300000000000000e-01   1.8279999999999999e-01   3.5400000000000001e-02
   0.0000000000000000e+00   4.3999999999999997e-02   2.2303999999999999e+00   7.6399999999999996e-02  -5.7099999999999998e-02  -9.6500000000000002e-02   6.8799999999999994e-01   2.2200000000000001e-02   2.7858999999999998e+00   2.7939999999999998e-01   1.5400000000000000e-01   0.0000000000000000e+00
  -2.1999999999999999e-02   8.7900000000000006e-02   1.9730000000000001e+00   7.6399999999999996e-02  -1.2370000000000000e-01  -2.6300000000000000e-02   7.9900000000000004e-01   8.8900000000000007e-02   3.1341999999999999e+00   2.2159999999999999e-01   2.1170000000000000e-01   8.8000000000000005e-03
  -3.7469999999999998e-01   2.1999999999999999e-02   1.3725000000000001e+00   9.5500000000000002e-02  -1.6180000000000000e-01  -8.3299999999999999e-02   5.3269999999999995e-01   0.0000000000000000e+00   2.6118000000000001e+00   2.6970000000000000e-01   1.9239999999999999e-01   1.7700000000000000e-02
  -4.4080000000000003e-01   8.7900000000000006e-02   1.2010000000000001e+00   1.9099999999999999e-02  -6.6600000000000006e-02  -7.8899999999999998e-02   7.9900000000000004e-01   0.0000000000000000e+00   3.0470999999999999e+00   2.4079999999999999e-01   1.2509999999999999e-01   2.6499999999999999e-02
  -1.7630000000000001e-01  -1.0990000000000000e-01   1.8015000000000001e+00   1.1459999999999999e-01  -1.0470000000000000e-01  -5.7000000000000002e-02   9.9880000000000002e-01   0.0000000000000000e+00   3.1341999999999999e+00   3.3710000000000001e-01   2.3089999999999999e-01   1.3299999999999999e-02
  -8.8200000000000001e-02   6.6000000000000003e-02   1.5441000000000000e+00   1.3370000000000001e-01  -9.4999999999999998e-03  -7.4499999999999997e-02   8.2120000000000004e-01   6.6699999999999995e-02   3.2212000000000001e+00   2.2159999999999999e-01   2.1170000000000000e-01   3.9800000000000002e-02
  -6.6100000000000006e-02  -2.4179999999999999e-01   8.5780000000000001e-01   6.6799999999999998e-02  -7.6100000000000001e-02  -7.4499999999999997e-02   7.9900000000000004e-01   6.6699999999999995e-02   2.2635999999999998e+00   3.0819999999999997e-01   2.5019999999999998e-01   4.8700000000000000e-02
  -1.1020000000000001e-01  -2.1999999999999999e-02   1.1152000000000000e+00   1.8140000000000001e-01  -1.1420000000000000e-01   8.8000000000000005e-03   8.2120000000000004e-01  -6.6699999999999995e-02   3.4824000000000002e+00   1.9270000000000001e-01   2.4060000000000001e-01   6.6400000000000001e-02
  -8.8200000000000001e-02  -2.1999999999999999e-02   1.5441000000000000e+00   8.5900000000000004e-02  -1.4269999999999999e-01  -5.7000000000000002e-02   7.5460000000000005e-01  -6.6699999999999995e-02   3.1341999999999999e+00   2.2159999999999999e-01   2.6939999999999997e-01   2.2100000000000002e-02
  -1.5429999999999999e-01  -4.3999999999999997e-02   1.0294000000000001e+00   9.5500000000000002e-02  -4.7600000000000003e-02  -6.5799999999999997e-02   8.4340000000000004e-01  -6.6699999999999995e-02   2.7858999999999998e+00   2.8899999999999998e-01   2.2130000000000000e-01   5.7500000000000002e-02
  -1.1020000000000001e-01   0.0000000000000000e+00   1.5441000000000000e+00   1.6230000000000000e-01  -1.1420000000000000e-01  -7.0199999999999999e-02   7.7680000000000005e-01  -6.6699999999999995e-02   2.7858999999999998e+00   3.8529999999999998e-01   2.1170000000000000e-01   5.3100000000000001e-02
  -1.1020000000000001e-01  -6.6000000000000003e-02   1.8872000000000000e+00   4.7699999999999999e-02  -6.6600000000000006e-02  -7.4499999999999997e-02   6.2150000000000005e-01   2.2200000000000001e-02   3.2212000000000001e+00   2.8899999999999998e-01   2.8870000000000001e-01   4.8700000000000000e-02
  -4.4080000000000003e-01  -1.3189999999999999e-01   1.8015000000000001e+00   6.6799999999999998e-02  -7.6100000000000001e-02  -6.5799999999999997e-02   6.2150000000000005e-01   1.3339999999999999e-01   2.8730000000000002e+00   3.5639999999999999e-01   2.4060000000000001e-01   0.0000000000000000e+00
  -1.5429999999999999e-01   2.1999999999999999e-02   1.6298999999999999e+00   7.6399999999999996e-02  -1.4269999999999999e-01   4.4000000000000003e-03   8.4340000000000004e-01  -1.7790000000000000e-01   2.7858999999999998e+00   2.6010000000000000e-01   2.2130000000000000e-01   3.5400000000000001e-02
  -1.5429999999999999e-01   6.6000000000000003e-02   1.6298999999999999e+00   1.2410000000000000e-01  -1.2370000000000000e-01  -1.7500000000000002e-02   8.4340000000000004e-01   1.5559999999999999e-01   2.4377000000000000e+00   2.7939999999999998e-01   1.8279999999999999e-01   7.5200000000000003e-02
  -1.1020000000000001e-01   4.3999999999999997e-02   1.3725000000000001e+00   1.5279999999999999e-01   3.8100000000000002e-02  -7.4499999999999997e-02   8.2120000000000004e-01   6.6699999999999995e-02   3.6564999999999999e+00   3.5639999999999999e-01   2.5019999999999998e-01   1.3299999999999999e-02
   0.0000000000000000e+00   8.7900000000000006e-02   1.1152000000000000e+00   6.6799999999999998e-02  -7.6100000000000001e-02  -5.2600000000000001e-02   7.3240000000000005e-01   1.1119999999999999e-01   3.1341999999999999e+00   2.2159999999999999e-01   2.5019999999999998e-01   3.9800000000000002e-02
  -2.8649999999999998e-01   1.5390000000000001e-01   1.2867999999999999e+00   8.5900000000000004e-02  -4.7600000000000003e-02   8.8000000000000005e-03   8.8780000000000003e-01   4.4499999999999998e-02   2.9600000000000000e+00   2.6970000000000000e-01   2.5979999999999998e-01   4.4000000000000003e-03
  -1.9839999999999999e-01  -6.6000000000000003e-02   1.0294000000000001e+00   1.7190000000000000e-01  -1.8079999999999999e-01  -4.3900000000000002e-02   7.1020000000000005e-01  -1.1119999999999999e-01   2.6118000000000001e+00   3.0819999999999997e-01   1.9239999999999999e-01   3.9800000000000002e-02
  -1.9839999999999999e-01   2.1999999999999999e-02   7.7210000000000001e-01   9.5500000000000002e-02  -1.2370000000000000e-01  -2.1899999999999999e-02   7.1020000000000005e-01  -1.1119999999999999e-01   3.1341999999999999e+00   3.2750000000000001e-01   2.8870000000000001e-01   5.3100000000000001e-02
  -2.4249999999999999e-01  -2.6379999999999998e-01   2.7450999999999999e+00   8.5900000000000004e-02  -8.5599999999999996e-02  -1.7500000000000002e-02   8.6560000000000004e-01   2.2200000000000001e-02   2.6118000000000001e+00   2.7939999999999998e-01   1.6360000000000000e-01   1.3299999999999999e-02
  -1.9839999999999999e-01  -1.0990000000000000e-01   1.8015000000000001e+00   6.6799999999999998e-02  -4.7600000000000003e-02  -5.7000000000000002e-02   6.2150000000000005e-01   8.8900000000000007e-02   2.5247000000000002e+00   2.6970000000000000e-01   2.0210000000000000e-01   1.3299999999999999e-02
  -1.1020000000000001e-01  -1.7590000000000000e-01   1.4582999999999999e+00   7.6399999999999996e-02  -8.5599999999999996e-02  -7.0199999999999999e-02   7.3240000000000005e-01   3.7800000000000000e-01   2.5247000000000002e+00   2.7939999999999998e-01   2.6939999999999997e-01   4.8700000000000000e-02
  -8.8200000000000001e-02  -1.3189999999999999e-01   1.3725000000000001e+00   1.3370000000000001e-01  -6.6600000000000006e-02  -1.3200000000000000e-02   7.5460000000000005e-01  -1.1119999999999999e-01   2.6118000000000001e+00   2.4079999999999999e-01   1.5400000000000000e-01   1.7700000000000000e-02
  -8.8200000000000001e-02   0.0000000000000000e+00   2.0588000000000002e+00   6.6799999999999998e-02  -4.7600000000000003e-02  -4.8200000000000000e-02   5.9930000000000005e-01  -1.7790000000000000e-01   2.9600000000000000e+00   2.6970000000000000e-01   1.8279999999999999e-01   8.8499999999999995e-02
  -1.7630000000000001e-01  -1.0990000000000000e-01   1.6298999999999999e+00   8.5900000000000004e-02   1.9000000000000000e-02   4.4000000000000003e-03   7.5460000000000005e-01  -1.5559999999999999e-01   2.8730000000000002e+00   2.5050000000000000e-01   2.5979999999999998e-01   3.5400000000000001e-02
   1.3230000000000000e-01   1.5390000000000001e-01   1.6298999999999999e+00   1.7190000000000000e-01  -6.6600000000000006e-02  -5.7000000000000002e-02   7.3240000000000005e-01   1.1119999999999999e-01   2.9600000000000000e+00   2.8899999999999998e-01   2.2130000000000000e-01   8.8499999999999995e-02
  -4.6289999999999998e-01   0.0000000000000000e+00   1.3725000000000001e+00   8.5900000000000004e-02  -2.8500000000000001e-02  -5.2600000000000001e-02   6.2150000000000005e-01  -1.1119999999999999e-01   3.2212000000000001e+00   2.7939999999999998e-01   2.9830000000000001e-01   3.5400000000000001e-02
  -3.0859999999999999e-01  -2.1999999999999999e-02   7.7210000000000001e-01   5.7299999999999997e-02  -1.1420000000000000e-01  -2.1899999999999999e-02   7.1020000000000005e-01  -6.6699999999999995e-02   1.8283000000000000e+00   2.4079999999999999e-01   1.3469999999999999e-01   8.8000000000000005e-03
  -3.3060000000000000e-01  -8.7900000000000006e-02   2.0588000000000002e+00   6.6799999999999998e-02  -1.2370000000000000e-01  -7.8899999999999998e-02   5.7709999999999995e-01   1.1119999999999999e-01   3.3953000000000002e+00   3.0819999999999997e-01   1.9239999999999999e-01   5.3100000000000001e-02
  -2.2040000000000001e-01   2.1999999999999999e-02   1.8015000000000001e+00   1.2410000000000000e-01  -1.4269999999999999e-01  -6.1400000000000003e-02   8.4340000000000004e-01   8.8900000000000007e-02   2.9600000000000000e+00   4.7199999999999998e-01   1.5400000000000000e-01   6.6400000000000001e-02
   1.1020000000000001e-01   1.0990000000000000e-01   1.8872000000000000e+00   8.5900000000000004e-02  -9.5200000000000007e-02  -5.7000000000000002e-02   7.1020000000000005e-01   1.3339999999999999e-01   2.0893999999999999e+00   3.4680000000000000e-01   2.5979999999999998e-01   4.4000000000000003e-03
  -2.6450000000000001e-01  -2.1980000000000000e-01   2.0588000000000002e+00   3.8199999999999998e-02  -6.6600000000000006e-02  -8.7700000000000000e-02   6.4370000000000005e-01  -8.8900000000000007e-02   2.8730000000000002e+00   3.2750000000000001e-01   2.2130000000000000e-01   4.4200000000000003e-02
  -2.4249999999999999e-01   8.7900000000000006e-02   1.2867999999999999e+00   8.5900000000000004e-02  -1.5229999999999999e-01  -1.3200000000000000e-02   7.1020000000000005e-01   1.5559999999999999e-01   3.3953000000000002e+00   2.7939999999999998e-01   2.3089999999999999e-01   3.5400000000000001e-02
   2.4249999999999999e-01  -1.3189999999999999e-01   2.1446000000000001e+00   3.8199999999999998e-02   9.4999999999999998e-03  -5.7000000000000002e-02   7.7680000000000005e-01  -8.8900000000000007e-02   3.3083000000000000e+00   1.9270000000000001e-01   2.3089999999999999e-01   9.2899999999999996e-02
  -2.1999999999999999e-02   0.0000000000000000e+00   1.9730000000000001e+00   1.2410000000000000e-01  -2.8500000000000001e-02  -6.1400000000000003e-02   6.6579999999999995e-01   6.6699999999999995e-02   3.1341999999999999e+00   3.2750000000000001e-01   2.4060000000000001e-01   5.7500000000000002e-02
  -2.2040000000000001e-01  -4.3999999999999997e-02   1.7157000000000000e+00   5.7299999999999997e-02  -1.0470000000000000e-01  -3.5099999999999999e-02   6.4370000000000005e-01  -2.2200000000000001e-02   2.2635999999999998e+00   2.3119999999999999e-01   2.8870000000000001e-01   2.2100000000000002e-02
  -2.1999999999999999e-02  -1.3189999999999999e-01   1.8015000000000001e+00   1.7190000000000000e-01  -1.1420000000000000e-01  -7.0199999999999999e-02   5.7709999999999995e-01  -1.1119999999999999e-01   3.0470999999999999e+00   2.7939999999999998e-01   3.3679999999999999e-01   6.1899999999999997e-02
  -1.9839999999999999e-01  -6.6000000000000003e-02   9.4359999999999999e-01   1.6230000000000000e-01  -8.5599999999999996e-02  -6.5799999999999997e-02   4.6610000000000001e-01   1.5559999999999999e-01   3.2212000000000001e+00   2.9859999999999998e-01   1.7319999999999999e-01   6.6400000000000001e-02
  -1.7630000000000001e-01   2.1999999999999999e-02   1.5441000000000000e+00   1.7190000000000000e-01  -1.9980000000000001e-01  -8.3299999999999999e-02   7.1020000000000005e-01   1.7790000000000000e-01   2.6989000000000001e+00   1.7340000000000000e-01   2.0210000000000000e-01   5.7500000000000002e-02
  -3.7469999999999998e-01   8.7900000000000006e-02   9.4359999999999999e-01   1.9089999999999999e-01   9.4999999999999998e-03  -4.3900000000000002e-02   6.2150000000000005e-01   1.7790000000000000e-01   3.4824000000000002e+00   4.1420000000000001e-01   2.2130000000000000e-01   4.8700000000000000e-02
  -1.1020000000000001e-01  -1.5390000000000001e-01   1.0294000000000001e+00   5.7299999999999997e-02  -1.1420000000000000e-01  -7.4499999999999997e-02   9.9880000000000002e-01  -3.7800000000000000e-01   2.4377000000000000e+00   3.3710000000000001e-01   2.2130000000000000e-01  -4.4000000000000003e-03
   2.1999999999999999e-02  -1.3189999999999999e-01   1.8872000000000000e+00   1.1459999999999999e-01  -1.0470000000000000e-01  -6.5799999999999997e-02   5.9930000000000005e-01   3.3350000000000002e-01   3.0470999999999999e+00   3.1790000000000002e-01   2.0210000000000000e-01   2.6499999999999999e-02
  -8.8200000000000001e-02  -1.3189999999999999e-01   1.9730000000000001e+00   9.5500000000000002e-02  -3.8100000000000002e-02  -4.8200000000000000e-02   6.8799999999999994e-01  -2.2200000000000001e-02   3.4824000000000002e+00   2.6010000000000000e-01   1.6360000000000000e-01   2.6499999999999999e-02
  -2.6450000000000001e-01  -4.3999999999999997e-02   1.2867999999999999e+00   9.5500000000000002e-02  -9.5200000000000007e-02  -6.5799999999999997e-02   6.8799999999999994e-01  -8.8900000000000007e-02   3.3083000000000000e+00   3.3710000000000001e-01   2.2130000000000000e-01   4.8700000000000000e-02
  -1.3230000000000000e-01   8.7900000000000006e-02   1.0294000000000001e+00   9.5500000000000002e-02  -1.1420000000000000e-01  -5.7000000000000002e-02   7.7680000000000005e-01   1.1119999999999999e-01   2.7858999999999998e+00   2.9859999999999998e-01   1.4430000000000001e-01   2.2100000000000002e-02
  -1.3230000000000000e-01   6.6000000000000003e-02   1.3725000000000001e+00   7.6399999999999996e-02  -9.5200000000000007e-02  -6.1400000000000003e-02   7.7680000000000005e-01   4.4499999999999998e-02   3.1341999999999999e+00   3.1790000000000002e-01   1.8279999999999999e-01   5.7500000000000002e-02
  -1.7630000000000001e-01  -2.1999999999999999e-02   1.9730000000000001e+00   7.6399999999999996e-02  -1.3320000000000001e-01  -2.1899999999999999e-02   5.9930000000000005e-01  -1.1119999999999999e-01   2.9600000000000000e+00   2.2159999999999999e-01   1.8279999999999999e-01   3.5400000000000001e-02
  -2.2040000000000001e-01   1.0990000000000000e-01   9.4359999999999999e-01   2.8600000000000000e-02  -7.6100000000000001e-02   8.8000000000000005e-03   7.5460000000000005e-01   2.0010000000000000e-01   2.9600000000000000e+00   2.6010000000000000e-01   2.5019999999999998e-01   2.2100000000000002e-02
  -1.9839999999999999e-01  -2.1980000000000000e-01   1.2010000000000001e+00   5.7299999999999997e-02  -2.8500000000000001e-02  -4.8200000000000000e-02   8.8780000000000003e-01  -1.3339999999999999e-01   2.5247000000000002e+00   2.4079999999999999e-01   2.9830000000000001e-01   7.5200000000000003e-02
  -4.4100000000000000e-02  -2.6379999999999998e-01   1.5441000000000000e+00   1.5279999999999999e-01  -9.5200000000000007e-02  -1.0960000000000000e-01   8.4340000000000004e-01   2.2200000000000001e-02   2.5247000000000002e+00   2.9859999999999998e-01   2.3089999999999999e-01   3.1000000000000000e-02
  -1.5429999999999999e-01  -8.7900000000000006e-02   1.3725000000000001e+00   3.8199999999999998e-02  -1.6180000000000000e-01  -4.3900000000000002e-02   7.1020000000000005e-01   0.0000000000000000e+00   2.2635999999999998e+00   2.9859999999999998e-01   2.5019999999999998e-01   2.2100000000000002e-02
  -1.1020000000000001e-01  -8.7900000000000006e-02   1.9730000000000001e+00   5.7299999999999997e-02  -1.2370000000000000e-01  -8.3299999999999999e-02   8.6560000000000004e-01   2.2200000000000001e-02   2.6118000000000001e+00   2.9859999999999998e-01   2.6939999999999997e-01   4.4200000000000003e-02
  -1.9839999999999999e-01  -1.3189999999999999e-01   1.6298999999999999e+00   3.8199999999999998e-02  -1.4269999999999999e-01  -6.1400000000000003e-02   8.2120000000000004e-01   8.8900000000000007e-02   2.4377000000000000e+00   3.5639999999999999e-01   2.6939999999999997e-01   5.3100000000000001e-02
  -4.4100000000000000e-02  -1.3189999999999999e-01   1.8872000000000000e+00   1.1459999999999999e-01  -1.1420000000000000e-01  -6.5799999999999997e-02   9.9880000000000002e-01  -4.4499999999999998e-02   2.4377000000000000e+00   2.6010000000000000e-01   2.0210000000000000e-01   7.5200000000000003e-02
   4.4100000000000000e-02  -1.5390000000000001e-01   1.8872000000000000e+00   1.2410000000000000e-01  -5.7099999999999998e-02  -3.9500000000000000e-02   8.2120000000000004e-01   2.2200000000000001e-02   3.1341999999999999e+00   2.9859999999999998e-01   2.5019999999999998e-01   2.2100000000000002e-02
   4.4100000000000000e-02  -4.3999999999999997e-02   2.6593000000000000e+00   6.6799999999999998e-02  -1.1420000000000000e-01  -3.9500000000000000e-02   8.4340000000000004e-01   2.6679999999999998e-01   2.9600000000000000e+00   2.4079999999999999e-01   1.7319999999999999e-01   4.4200000000000003e-02
  -1.1020000000000001e-01  -1.3189999999999999e-01   2.1446000000000001e+00   9.4999999999999998e-03  -1.0470000000000000e-01  -1.0960000000000000e-01   6.6579999999999995e-01  -6.6699999999999995e-02   3.3083000000000000e+00   3.2750000000000001e-01   2.2130000000000000e-01   3.1000000000000000e-02
   2.1999999999999999e-02  -4.3999999999999997e-02   1.2867999999999999e+00  -1.9099999999999999e-02  -1.1420000000000000e-01  -3.5099999999999999e-02   8.6560000000000004e-01   1.5559999999999999e-01   2.7858999999999998e+00   3.6599999999999999e-01   2.6939999999999997e-01   6.6400000000000001e-02
  -1.9839999999999999e-01  -2.6379999999999998e-01   1.0294000000000001e+00   1.3370000000000001e-01  -1.3320000000000001e-01  -4.3900000000000002e-02   7.1020000000000005e-01  -6.6699999999999995e-02   2.6989000000000001e+00   3.0819999999999997e-01   1.6360000000000000e-01   2.6499999999999999e-02
  -2.4249999999999999e-01  -1.0990000000000000e-01   1.5441000000000000e+00   1.4319999999999999e-01  -1.1420000000000000e-01  -3.5099999999999999e-02   8.6560000000000004e-01   4.4499999999999998e-02   3.5695000000000001e+00   3.0819999999999997e-01   2.5979999999999998e-01   1.7700000000000000e-02
  -2.4249999999999999e-01   2.1999999999999999e-02   1.4582999999999999e+00   1.9099999999999999e-02  -2.8500000000000001e-02  -6.1400000000000003e-02   6.6579999999999995e-01   2.2200000000000001e-02   2.6989000000000001e+00   3.4680000000000000e-01   2.4060000000000001e-01   8.8000000000000005e-03
  -3.3060000000000000e-01   0.0000000000000000e+00   1.5441000000000000e+00   5.7299999999999997e-02  -1.1420000000000000e-01  -3.9500000000000000e-02   7.1020000000000005e-01   1.7790000000000000e-01   3.1341999999999999e+00   3.1790000000000002e-01   2.0210000000000000e-01   5.3100000000000001e-02
  -1.1020000000000001e-01  -1.5390000000000001e-01   1.0294000000000001e+00   1.2410000000000000e-01  -7.6100000000000001e-02  -5.2600000000000001e-02   9.3220000000000003e-01  -2.2200000000000001e-02   2.7858999999999998e+00   2.1190000000000001e-01   2.8870000000000001e-01   6.6400000000000001e-02
  -1.9839999999999999e-01   1.5390000000000001e-01   5.1470000000000005e-01   8.5900000000000004e-02  -6.6600000000000006e-02  -4.8200000000000000e-02   7.3240000000000005e-01   6.6699999999999995e-02   2.8730000000000002e+00   2.4079999999999999e-01   2.3089999999999999e-01   6.1899999999999997e-02
  -2.6450000000000001e-01  -1.3189999999999999e-01   1.2867999999999999e+00   1.1459999999999999e-01  -5.7099999999999998e-02  -1.7979999999999999e-01   8.6560000000000004e-01   1.3339999999999999e-01   3.5695000000000001e+00   2.7939999999999998e-01   2.4060000000000001e-01   4.4200000000000003e-02
  -3.3060000000000000e-01  -2.1999999999999999e-02   1.6298999999999999e+00   3.8199999999999998e-02  -1.6180000000000000e-01  -7.4499999999999997e-02   1.0209999999999999e+00   2.0010000000000000e-01   2.8730000000000002e+00   2.4079999999999999e-01   1.7319999999999999e-01   1.3299999999999999e-02
  -1.5429999999999999e-01  -1.0990000000000000e-01   1.4582999999999999e+00   1.0500000000000000e-01  -1.0470000000000000e-01  -3.9500000000000000e-02   7.5460000000000005e-01   8.8900000000000007e-02   2.2635999999999998e+00   2.6010000000000000e-01   2.0210000000000000e-01  -8.8000000000000005e-03
   0.0000000000000000e+00   1.3189999999999999e-01   1.0294000000000001e+00   6.6799999999999998e-02  -8.5599999999999996e-02  -6.5799999999999997e-02   7.1020000000000005e-01  -2.2200000000000001e-02   2.3506000000000000e+00   4.2380000000000001e-01   1.7319999999999999e-01   5.3100000000000001e-02
  -2.6450000000000001e-01   2.1999999999999999e-02   1.5441000000000000e+00   1.3370000000000001e-01  -7.6100000000000001e-02  -2.6300000000000000e-02   6.8799999999999994e-01   8.8900000000000007e-02   2.9600000000000000e+00   2.1190000000000001e-01   2.5979999999999998e-01   2.6499999999999999e-02
  -8.8200000000000001e-02  -2.1999999999999999e-02   1.5441000000000000e+00   1.4319999999999999e-01  -5.7099999999999998e-02  -7.4499999999999997e-02   8.6560000000000004e-01   1.3339999999999999e-01   3.2212000000000001e+00   2.9859999999999998e-01   2.5019999999999998e-01  -1.3299999999999999e-02
  -1.5429999999999999e-01  -2.1999999999999999e-02   1.5441000000000000e+00   1.0500000000000000e-01  -9.5200000000000007e-02  -1.3200000000000000e-02   7.1020000000000005e-01   6.6699999999999995e-02   2.0893999999999999e+00   2.7939999999999998e-01   2.5979999999999998e-01   6.6400000000000001e-02
  -6.6100000000000006e-02  -6.6000000000000003e-02   1.2010000000000001e+00   1.2410000000000000e-01  -1.0470000000000000e-01  -8.3299999999999999e-02   7.1020000000000005e-01  -1.1119999999999999e-01   2.7858999999999998e+00   2.7939999999999998e-01   2.2130000000000000e-01   3.5400000000000001e-02
  -8.8200000000000001e-02  -1.9789999999999999e-01   1.9730000000000001e+00   1.0500000000000000e-01  -1.0470000000000000e-01  -6.5799999999999997e-02   5.1049999999999995e-01   1.3339999999999999e-01   3.4824000000000002e+00   3.2750000000000001e-01   1.3469999999999999e-01   5.7500000000000002e-02
