# Supplementary material for: Footwear and Foam Surface Alter Gait Initiation of Typical Subjects
Source: PLoS One. 2015 Aug 13;10(8):e0135821. doi: 10.1371/journal.pone.0135821 (PMC4536224; doi:10.1371/journal.pone.0135821)
Supplement: S1 Dataset — (ZIP) [file pone.0135821.s001.zip › 7_shod_av1_02.txt]

   1.7633700000000001e+01   1.0331999999999999e+00   2.7313560000000001e+02   3.8190000000000002e-01   3.0412600000000001e+01  -1.7364999999999999e+00  -1.9509399999999999e+01  -2.4459000000000000e+00   2.9078100000000001e+02   2.0613999999999999e+00  -2.5373300000000000e+01   1.0085999999999999e+00
   1.7391200000000001e+01   8.5740000000000005e-01   2.7150569999999999e+02   3.2460000000000000e-01   3.0155700000000000e+01  -1.7322000000000000e+00  -1.6402100000000001e+01  -3.3353000000000002e+00   2.8547039999999998e+02   2.3022000000000000e+00  -2.5777400000000000e+01   1.1811000000000000e+00
   1.6928400000000000e+01  -3.2979999999999998e-01   2.6558659999999998e+02   4.7699999999999999e-02   2.9508600000000001e+01  -1.5568000000000000e+00  -1.9309600000000000e+01  -2.0901999999999998e+00   2.8930099999999999e+02   2.1095999999999999e+00  -2.5132800000000000e+01   1.1634000000000000e+00
   1.6156900000000000e+01  -1.3630000000000000e+00   2.5949599999999998e+02  -4.2959999999999998e-01   2.8909099999999999e+01  -1.4383999999999999e+00  -1.6779399999999999e+01  -6.2260000000000004e-01   2.8799509999999998e+02   2.3599999999999999e+00  -2.5633099999999999e+01   1.1324000000000001e+00
   1.5627900000000000e+01  -2.3302999999999998e+00   2.5100340000000000e+02  -8.3060000000000000e-01   2.7986100000000000e+01  -1.2848999999999999e+00  -1.9132000000000001e+01  -3.5131999999999999e+00   2.9025869999999998e+02   2.1770000000000000e+00  -2.5450299999999999e+01   1.2518000000000000e+00
   1.4040800000000001e+01  -3.1217000000000001e+00   2.4130980000000000e+02  -1.2030000000000001e+00   2.7024999999999999e+01  -1.1972000000000000e+00  -1.6668399999999998e+01  -1.1117999999999999e+00   2.9217399999999998e+02   2.2829999999999999e+00  -2.6008400000000002e+01   1.1942999999999999e+00
   1.3203200000000001e+01  -3.4514000000000000e+00   2.3093000000000001e+02  -1.5944000000000000e+00   2.5921099999999999e+01  -1.0700000000000001e+00  -1.8310800000000000e+01  -1.9345000000000001e+00   2.9591759999999999e+02   2.0228999999999999e+00  -2.6056500000000000e+01   1.1324000000000001e+00
   1.1682300000000000e+01  -3.4954000000000001e+00   2.2046430000000001e+02  -1.7281000000000000e+00   2.4922000000000001e+01  -1.0744000000000000e+00  -1.8555000000000000e+01  -2.4904000000000002e+00   2.9765879999999999e+02   1.8494999999999999e+00  -2.6460599999999999e+01   1.0616000000000001e+00
   1.0271599999999999e+01  -3.5394000000000001e+00   2.0931240000000000e+02  -2.0335999999999999e+00   2.3732500000000002e+01  -1.0348999999999999e+00  -2.0574700000000000e+01  -2.8906000000000001e+00   3.0549419999999998e+02   1.1367000000000000e+00  -2.6980200000000000e+01   8.9349999999999996e-01
   8.5963999999999992e+00  -3.3195000000000001e+00   1.9695959999999999e+02  -2.3677999999999999e+00   2.2628699999999998e+01  -9.2969999999999997e-01  -2.1551300000000001e+01  -3.3797999999999999e+00   3.1463549999999998e+02   5.2020000000000000e-01  -2.7865400000000001e+01   6.6790000000000005e-01
   6.9653000000000000e+00  -3.4954000000000001e+00   1.8606500000000000e+02  -2.7783000000000002e+00   2.1486799999999999e+01  -9.2530000000000001e-01  -2.4303500000000000e+01  -6.0259000000000000e+00   3.2577920000000000e+02  -6.6469999999999996e-01  -2.8606300000000001e+01   3.0520000000000003e-01
   5.9733999999999998e+00  -3.1876000000000002e+00   1.7577099999999999e+02  -3.2747999999999999e+00   2.0430499999999999e+01  -7.7620000000000000e-01  -2.6767099999999999e+01  -7.4267000000000003e+00   3.3700999999999999e+02  -1.9169000000000000e+00  -2.9587800000000001e+01  -1.5920000000000001e-01
   5.3562000000000003e+00  -2.7040000000000002e+00   1.6547690000000000e+02  -3.5421000000000000e+00   1.9222000000000001e+01  -7.4109999999999998e-01  -2.9408300000000001e+01  -9.6724999999999994e+00   3.4780549999999999e+02  -3.7086000000000001e+00  -3.0213200000000001e+01  -6.4580000000000004e-01
   5.5326000000000004e+00  -1.6048000000000000e+00   1.5586910000000000e+02  -3.8572000000000002e+00   1.8165700000000001e+01  -7.4109999999999998e-01  -3.2249200000000002e+01  -1.3074600000000000e+01   3.5450909999999999e+02  -5.6543999999999999e+00  -3.0867500000000000e+01  -1.1545000000000001e+00
   5.7309999999999999e+00  -5.4959999999999998e-01   1.4806280000000001e+02  -3.9335000000000000e+00   1.7138000000000002e+01  -7.2789999999999999e-01  -3.3403399999999998e+01  -1.5320399999999999e+01   3.6008100000000002e+02  -7.5327999999999999e+00  -3.1627600000000001e+01  -1.6455000000000000e+00
   6.2820000000000000e+00   7.6939999999999997e-01   1.4102850000000001e+02  -3.9525999999999999e+00   1.6386299999999999e+01  -7.8500000000000003e-01  -3.5090200000000003e+01  -1.8544499999999999e+01   3.6957049999999998e+02  -9.9699000000000009e+00  -3.2406999999999996e+01  -2.1631000000000000e+00
   6.6787999999999998e+00   2.1324000000000001e+00   1.3579570000000001e+02  -3.8858000000000001e+00   1.5739200000000000e+01  -8.5950000000000004e-01  -3.5756000000000000e+01  -2.0968200000000000e+01   3.7923419999999999e+02  -1.2118000000000000e+01  -3.3475099999999998e+01  -2.6364000000000001e+00
   6.7449000000000003e+00   3.8250999999999999e+00   1.3082030000000000e+02  -4.0289999999999999e+00   1.5244400000000001e+01  -9.1210000000000002e-01  -3.7487299999999998e+01  -2.2791599999999999e+01   3.8985550000000001e+02  -1.4227600000000001e+01  -3.4533499999999997e+01  -3.0432999999999999e+00
   6.8109999999999999e+00   4.7264999999999997e+00   1.2747470000000000e+02  -4.0671999999999997e+00   1.4806600000000000e+01  -9.7350000000000003e-01  -3.8996499999999997e+01  -2.3992300000000000e+01   3.9986750000000001e+02  -1.6202400000000001e+01  -3.5591900000000003e+01  -3.4723999999999999e+00
   6.7668999999999997e+00   5.5838000000000001e+00   1.2661690000000000e+02  -4.1340000000000003e+00   1.4530700000000000e+01  -9.5599999999999996e-01  -4.0638900000000000e+01  -2.5526499999999999e+01   4.0874759999999998e+02  -1.7878499999999999e+01  -3.6457900000000002e+01  -3.7953000000000001e+00
   6.4363000000000001e+00   5.4080000000000004e+00   1.2550170000000000e+02  -4.3536000000000001e+00   1.4540200000000000e+01  -9.8229999999999995e-01  -4.1926200000000001e+01  -2.6616099999999999e+01   4.1571240000000000e+02  -1.9284800000000001e+01  -3.7160299999999999e+01  -4.1315000000000000e+00
   6.0175000000000001e+00   4.7704000000000004e+00   1.2661690000000000e+02  -4.6687000000000003e+00   1.4654400000000001e+01  -7.9369999999999996e-01  -4.3546500000000002e+01  -2.8283799999999999e+01   4.2337369999999999e+02  -2.0296299999999999e+01  -3.7718400000000003e+01  -4.5296000000000003e+00
   5.8632000000000000e+00   3.9131000000000000e+00   1.2867570000000001e+02  -4.9074000000000000e+00   1.4977900000000000e+01  -6.2709999999999999e-01  -4.4811599999999999e+01  -2.8572800000000001e+01   4.3007740000000001e+02  -2.1009100000000000e+01  -3.8180300000000003e+01  -4.6932999999999998e+00
   5.7971000000000004e+00   2.3302999999999998e+00   1.3245020000000000e+02  -5.2511000000000001e+00   1.5330000000000000e+01  -4.3850000000000000e-01  -4.5788200000000003e+01  -2.9017499999999998e+01   4.3434330000000000e+02  -2.1529299999999999e+01  -3.8545900000000003e+01  -4.8746999999999998e+00
   5.6647999999999996e+00   1.0331999999999999e+00   1.3742560000000000e+02  -5.5279999999999996e+00   1.6015200000000000e+01  -1.5350000000000000e-01  -4.7230800000000002e+01  -2.9039800000000000e+01   4.3834809999999999e+02  -2.1538900000000002e+01  -3.8613199999999999e+01  -4.9366000000000003e+00
   6.0175000000000001e+00   2.4179999999999999e-01   1.4171480000000000e+02  -5.6806999999999999e+00   1.6490900000000000e+01  -2.6300000000000000e-02  -4.7763500000000001e+01  -2.8550599999999999e+01   4.4087279999999998e+02  -2.1529299999999999e+01  -3.8747999999999998e+01  -4.9763999999999999e+00
   6.3480999999999996e+00  -5.4959999999999998e-01   1.4711920000000001e+02  -5.6044000000000000e+00   1.6947700000000001e+01   1.1400000000000000e-01  -4.8695700000000002e+01  -2.8661799999999999e+01   4.4078579999999999e+02  -2.1404100000000000e+01  -3.8574800000000003e+01  -4.9808000000000003e+00
   7.1417000000000002e+00  -1.0551999999999999e+00   1.5166569999999999e+02  -5.5279999999999996e+00   1.7490100000000002e+01   2.5430000000000003e-01  -4.9428100000000001e+01  -2.8839700000000001e+01   4.3887040000000002e+02  -2.1143999999999998e+01  -3.8199500000000000e+01  -5.0605000000000002e+00
   7.7808999999999999e+00  -1.6927000000000001e+00   1.5724170000000001e+02  -5.6234000000000002e+00   1.7946899999999999e+01   4.2980000000000002e-01  -4.9605699999999999e+01  -2.8795200000000001e+01   4.3704219999999998e+02  -2.0739400000000000e+01  -3.7785800000000002e+01  -5.1047000000000002e+00
   8.7065999999999999e+00  -2.7479000000000000e+00   1.6298920000000001e+02  -5.5566000000000004e+00   1.8432200000000002e+01   5.7879999999999998e-01  -4.9982999999999997e+01  -2.8728500000000000e+01   4.3364679999999998e+02  -2.0411899999999999e+01  -3.7275799999999997e+01  -5.1223999999999998e+00
   9.5001999999999995e+00  -3.5173999999999999e+00   1.6890830000000000e+02  -5.7476000000000003e+00   1.8917500000000000e+01   7.2360000000000002e-01  -5.0670999999999999e+01  -2.8483899999999998e+01   4.3068680000000001e+02  -2.0007300000000001e+01  -3.6852400000000003e+01  -5.1135000000000002e+00
   1.0425900000000000e+01  -4.4626999999999999e+00   1.7585679999999999e+02  -5.9481000000000002e+00   1.9612100000000002e+01   9.1210000000000002e-01  -5.0781999999999996e+01  -2.8150300000000001e+01   4.2607260000000002e+02  -1.9448599999999999e+01  -3.6198099999999997e+01  -5.0693000000000001e+00
   1.1484000000000000e+01  -5.6936999999999998e+00   1.8263370000000000e+02  -6.1199000000000003e+00   2.0468599999999999e+01   1.1137999999999999e+00  -5.1003999999999998e+01  -2.7994700000000002e+01   4.1823719999999997e+02  -1.8803200000000000e+01  -3.5476500000000001e+01  -5.0472000000000001e+00
   1.2674200000000001e+01  -6.5951000000000004e+00   1.9232720000000000e+02  -6.2918000000000003e+00   2.1429700000000000e+01   1.2717000000000001e+00  -5.0870800000000003e+01  -2.7238700000000001e+01   4.1144650000000001e+02  -1.8225200000000001e+01  -3.4716299999999997e+01  -5.0073999999999996e+00
   1.3313400000000000e+01  -7.0567000000000002e+00   2.0442280000000000e+02  -6.5686000000000000e+00   2.2742799999999999e+01   1.3813000000000000e+00  -5.0249299999999998e+01  -2.6660599999999999e+01   4.0186989999999997e+02  -1.7570200000000000e+01  -3.3667499999999997e+01  -4.8834999999999997e+00
   1.4261300000000000e+01  -7.6063000000000001e+00   2.1703299999999999e+02  -6.6067999999999998e+00   2.4132200000000001e+01   1.5610999999999999e+00  -4.9672300000000000e+01  -2.5882300000000001e+01   3.9246740000000000e+02  -1.6712900000000001e+01  -3.2714900000000000e+01  -4.7641000000000000e+00
   1.5319300000000000e+01  -8.4197000000000006e+00   2.3367500000000001e+02  -6.9504999999999999e+00   2.5873600000000000e+01   1.7541000000000000e+00  -4.7985500000000002e+01  -2.5593200000000000e+01   3.8167189999999999e+02  -1.5903700000000001e+01  -3.1733499999999999e+01  -4.6445999999999996e+00
   1.6575700000000001e+01  -1.0420199999999999e+01   2.5271899999999999e+02  -7.4946999999999999e+00   2.8033700000000000e+01   2.1267999999999998e+00  -4.6320799999999998e+01  -2.5215199999999999e+01   3.7122469999999998e+02  -1.5171600000000000e+01  -3.0819400000000002e+01  -4.4500000000000002e+00
   1.8361100000000000e+01  -1.3212100000000000e+01   2.7596640000000002e+02  -8.3254000000000001e+00   3.0536300000000001e+01   2.5303000000000000e+00  -4.5166699999999999e+01  -2.4392499999999998e+01   3.5999390000000000e+02  -1.4526199999999999e+01  -2.9866800000000001e+01  -4.3526999999999996e+00
   2.0895900000000001e+01  -1.6070000000000000e+01   3.0135840000000002e+02  -9.1464999999999996e+00   3.3181699999999999e+01   3.0257999999999998e+00  -4.3413300000000000e+01  -2.4192399999999999e+01   3.4780549999999999e+02  -1.3707500000000000e+01  -2.8798800000000000e+01  -4.3040000000000003e+00
   2.3629200000000001e+01  -1.9411500000000000e+01   3.2760829999999999e+02  -1.0082100000000001e+01   3.5922300000000000e+01   3.6396999999999999e+00  -4.1637700000000002e+01  -2.3858899999999998e+01   3.3344049999999999e+02  -1.2782700000000000e+01  -2.7528700000000001e+01  -4.1492000000000004e+00
   2.5877500000000001e+01  -2.2379300000000001e+01   3.5334339999999997e+02  -1.1084600000000000e+01   3.8805599999999998e+01   4.2098000000000004e+00  -3.9684600000000003e+01  -2.3414100000000001e+01   3.1864030000000002e+02  -1.1906100000000000e+01  -2.6210400000000000e+01  -4.0297999999999998e+00
   2.8169799999999999e+01  -2.6006599999999999e+01   3.7925009999999997e+02  -1.1924799999999999e+01   4.1584200000000003e+01   4.8281000000000001e+00  -3.7420699999999997e+01  -2.3169599999999999e+01   3.0000940000000003e+02  -1.1010300000000001e+01  -2.4632400000000001e+01  -3.8660999999999999e+00
   3.0859000000000002e+01  -2.9985600000000002e+01   4.0781610000000001e+02  -1.3013199999999999e+01   4.4496000000000002e+01   5.5166000000000004e+00  -3.4357799999999997e+01  -2.2124500000000001e+01   2.7885379999999998e+02  -9.7868999999999993e+00  -2.2890799999999999e+01  -3.6095999999999999e+00
   3.3966900000000003e+01  -3.4052599999999998e+01   4.3629629999999997e+02  -1.3948800000000000e+01   4.7531599999999997e+01   6.2095000000000002e+00  -3.1183900000000001e+01  -2.1635300000000001e+01   2.5526050000000001e+02  -8.6888000000000005e+00  -2.0966400000000000e+01  -3.3972000000000002e+00
   3.6413600000000002e+01  -3.8405299999999997e+01   4.6417610000000002e+02  -1.4951300000000000e+01   5.0329300000000003e+01   6.9462000000000002e+00  -2.7721499999999999e+01  -2.0100999999999999e+01   2.3036130000000000e+02  -7.4268999999999998e+00  -1.8791799999999999e+01  -3.0566000000000000e+00
   3.8816200000000002e+01  -4.2845999999999997e+01   4.9085480000000001e+02  -1.5992000000000001e+01   5.3317200000000000e+01   7.5952000000000002e+00  -2.4325700000000001e+01  -1.8588999999999999e+01   2.0328559999999999e+02  -5.9241999999999999e+00  -1.6569199999999999e+01  -2.7204000000000002e+00
   4.0998399999999997e+01  -4.7440600000000003e+01   5.1719039999999995e+02  -1.7004000000000001e+01   5.5972099999999998e+01   8.1653000000000002e+00  -2.0707899999999999e+01  -1.6298700000000000e+01   1.7481690000000000e+02  -4.3829000000000002e+00  -1.4038600000000001e+01  -2.3620999999999999e+00
   4.3048299999999998e+01  -5.2320900000000002e+01   5.4086680000000001e+02  -1.8073300000000000e+01   5.8465299999999999e+01   8.8668999999999993e+00  -1.6956900000000001e+01  -1.3252500000000000e+01   1.4417169999999999e+02  -2.7067999999999999e+00  -1.1402100000000001e+01  -1.9198000000000000e+00
   4.5186399999999999e+01  -5.5794300000000000e+01   5.6094020000000000e+02  -1.8770299999999999e+01   6.0482700000000001e+01   9.4018999999999995e+00  -1.3117200000000000e+01  -9.8058999999999994e+00   1.1256880000000000e+02  -1.1367000000000000e+00  -8.8041999999999998e+00  -1.3713000000000000e+00
   4.6266399999999997e+01  -5.9113900000000001e+01   5.7449400000000003e+02  -1.9324000000000002e+01   6.1890999999999998e+01   9.8185000000000002e+00  -8.7669999999999995e+00  -6.7819000000000003e+00   8.3490700000000004e+01   4.6239999999999998e-01  -6.3986999999999998e+00  -8.7139999999999995e-01
   4.6971800000000002e+01  -6.1685899999999997e+01   5.8384439999999995e+02  -1.9486300000000000e+01   6.2890200000000000e+01   1.0195600000000001e+01  -4.9272999999999998e+00  -2.7795000000000001e+00   5.9375100000000003e+01   1.6472000000000000e+00  -4.3299000000000003e+00  -3.2729999999999998e-01
   4.6883600000000001e+01  -6.4455900000000000e+01   5.9010670000000005e+02  -1.9429099999999998e+01   6.3461100000000002e+01   1.0471900000000000e+01  -2.1084999999999998e+00  -1.2007000000000001e+00   4.3268900000000002e+01   2.1674000000000002e+00  -3.3773000000000000e+00  -6.1899999999999997e-02
   4.6244399999999999e+01  -6.7093900000000005e+01   5.9336640000000000e+02  -1.9199900000000000e+01   6.3879800000000003e+01   1.0721900000000000e+01  -1.4427000000000001e+00  -1.4898000000000000e+00   3.4388800000000003e+01   1.7339000000000000e+00  -2.6267999999999998e+00  -6.6400000000000001e-02
   4.5318600000000004e+01  -6.8852599999999995e+01   5.9456740000000002e+02  -1.8503000000000000e+01   6.4155799999999999e+01   1.0831500000000000e+01  -4.2170000000000002e-01  -7.3380000000000001e-01   2.6466300000000000e+01   1.4834000000000001e+00  -2.1072000000000002e+00   3.9800000000000002e-02
   4.4216500000000003e+01  -7.0061700000000002e+01   5.9413850000000002e+02  -1.7672300000000000e+01   6.4184299999999993e+01   1.0871000000000000e+01   1.7090000000000001e+00  -6.6699999999999995e-02   1.9066199999999998e+01   1.2619000000000000e+00  -1.5009999999999999e+00   4.4000000000000003e-03
   4.3202599999999997e+01  -7.0127600000000001e+01   5.9233699999999999e+02  -1.6583900000000000e+01   6.4022499999999994e+01   1.0739400000000000e+01   2.1972999999999998e+00   1.8232999999999999e+00   1.2710800000000001e+01   1.0403000000000000e+00  -8.7560000000000004e-01   1.2390000000000000e-01
   4.2475200000000001e+01  -6.9622000000000000e+01   5.8684690000000001e+02  -1.5228199999999999e+01   6.3375500000000002e+01   1.0581500000000000e+01   3.2627000000000002e+00   3.0908000000000002e+00   9.4024999999999999e+00   8.9580000000000004e-01  -7.6980000000000004e-01   2.6100000000000001e-01
   4.1791899999999998e+01  -6.8566800000000001e+01   5.8049890000000005e+02  -1.3729200000000001e+01   6.2642699999999998e+01   1.0292100000000000e+01   2.2860999999999998e+00   2.8462000000000001e+00   5.9200999999999997e+00   6.6469999999999996e-01  -3.1750000000000000e-01   1.9910000000000000e-01
   4.1549399999999999e+01  -6.6742199999999997e+01   5.7423670000000004e+02  -1.1896100000000001e+01   6.1881500000000003e+01   9.9763999999999999e+00   7.1020000000000005e-01   4.4499999999999998e-02   3.5695000000000001e+00   2.3119999999999999e-01   2.6939999999999997e-01   6.6400000000000001e-02
   4.1064500000000002e+01  -6.5269300000000001e+01   5.6548670000000004e+02  -1.0005699999999999e+01   6.0787199999999999e+01   9.6913000000000000e+00   6.4370000000000005e-01  -1.0227999999999999e+00   3.1341999999999999e+00   1.9270000000000001e-01   2.6939999999999997e-01  -4.8700000000000000e-02
   4.0799999999999997e+01  -6.3268799999999999e+01   5.5545000000000005e+02  -7.9244000000000003e+00   5.9683300000000003e+01   9.2615999999999996e+00   1.1762999999999999e+00   2.6679999999999998e-01   3.7435999999999998e+00   1.9270000000000001e-01   2.5979999999999998e-01   5.7500000000000002e-02
   4.0381200000000000e+01  -6.0696700000000000e+01   5.4618539999999996e+02  -5.8811999999999998e+00   5.8512900000000002e+01   8.7354000000000003e+00   1.0875999999999999e+00  -1.7790000000000000e-01   2.9600000000000000e+00   2.8899999999999998e-01   1.9239999999999999e-01   5.3100000000000001e-02
   3.9764000000000003e+01  -5.8212499999999999e+01   5.3846479999999997e+02  -3.7521000000000000e+00   5.7637400000000000e+01   8.2398000000000007e+00   6.6579999999999995e-01  -3.7800000000000000e-01   3.3953000000000002e+00   2.5050000000000000e-01   3.0790000000000001e-01   4.4200000000000003e-02
   3.8529600000000002e+01  -5.6343899999999998e+01   5.3134479999999996e+02  -1.8713000000000000e+00   5.6847600000000000e+01   7.6961000000000004e+00   1.0653999999999999e+00  -4.4499999999999998e-02   3.3953000000000002e+00   3.0819999999999997e-01   2.0210000000000000e-01   3.5400000000000001e-02
   3.7648000000000003e+01  -5.5068899999999999e+01   5.2422469999999998e+02  -6.6799999999999998e-02   5.6143400000000000e+01   7.3846999999999996e+00   7.7680000000000005e-01  -6.6699999999999995e-02   3.3083000000000000e+00   2.1190000000000001e-01   2.3089999999999999e-01   2.6499999999999999e-02
   3.7251199999999997e+01  -5.4299500000000002e+01   5.1976400000000001e+02   1.5849000000000000e+00   5.5734299999999998e+01   7.0820999999999996e+00   8.4340000000000004e-01  -1.5559999999999999e-01   3.3953000000000002e+00   2.3119999999999999e-01   2.2130000000000000e-01   6.1899999999999997e-02
   3.6237299999999998e+01  -5.4035699999999999e+01   5.1684730000000002e+02   3.2747999999999999e+00   5.5391700000000000e+01   6.7708000000000004e+00   9.7660000000000002e-01   4.4499999999999998e-02   2.1764999999999999e+00   2.6010000000000000e-01   1.6360000000000000e-01   3.9800000000000002e-02
   3.5509900000000002e+01  -5.3683900000000001e+01   5.1418799999999999e+02   4.6878000000000002e+00   5.5106200000000001e+01   6.4638000000000000e+00   7.7680000000000005e-01  -2.4460000000000001e-01   3.6564999999999999e+00   2.1190000000000001e-01   2.1170000000000000e-01   2.2100000000000002e-02
   3.4738399999999999e+01  -5.3134300000000003e+01   5.1418799999999999e+02   6.1486000000000001e+00   5.5068100000000001e+01   6.2138999999999998e+00   8.4340000000000004e-01  -2.0010000000000000e-01   2.6118000000000001e+00   2.3119999999999999e-01   2.6939999999999997e-01   4.4200000000000003e-02
   3.3702399999999997e+01  -5.3090400000000002e+01   5.1581790000000001e+02   7.5519999999999996e+00   5.5210900000000002e+01   5.9771000000000001e+00   9.9880000000000002e-01  -2.2239999999999999e-01   2.6989000000000001e+00   2.6010000000000000e-01   1.9239999999999999e-01   7.0800000000000002e-02
   3.3437899999999999e+01  -5.3618000000000002e+01   5.1744780000000003e+02   8.9268999999999998e+00   5.5420200000000001e+01   5.8761999999999999e+00   7.5460000000000005e-01  -4.2249999999999999e-01   2.7858999999999998e+00   2.4079999999999999e-01   2.5979999999999998e-01   1.3299999999999999e-02
   3.3393799999999999e+01  -5.4409399999999998e+01   5.2087909999999999e+02   1.0273099999999999e+01   5.5762799999999999e+01   5.7446000000000002e+00   9.9880000000000002e-01  -1.5559999999999999e-01   2.5247000000000002e+00   2.3119999999999999e-01   2.9830000000000001e-01   5.3100000000000001e-02
   3.3305700000000002e+01  -5.5222799999999999e+01   5.2336689999999999e+02   1.1638299999999999e+01   5.6029200000000003e+01   5.7271000000000001e+00   8.4340000000000004e-01  -2.4460000000000001e-01   2.7858999999999998e+00   1.9270000000000001e-01   2.0210000000000000e-01   5.3100000000000001e-02
   3.3658299999999997e+01  -5.6190100000000001e+01   5.2559730000000002e+02   1.2774500000000000e+01   5.6181500000000000e+01   5.5735999999999999e+00   8.6560000000000004e-01   2.2200000000000001e-02   3.5695000000000001e+00   2.5050000000000000e-01   1.8279999999999999e-01   5.7500000000000002e-02
   3.3988999999999997e+01  -5.6673699999999997e+01   5.2817079999999999e+02   1.4158899999999999e+01   5.6438400000000001e+01   5.5429000000000004e+00   7.9900000000000004e-01  -8.8900000000000007e-02   3.1341999999999999e+00   2.6970000000000000e-01   1.2509999999999999e-01   3.9800000000000002e-02
   3.4694299999999998e+01  -5.7619000000000000e+01   5.3168790000000001e+02   1.5390499999999999e+01   5.6723900000000000e+01   5.4508000000000001e+00   9.3220000000000003e-01  -8.8900000000000007e-02   3.0470999999999999e+00   2.8899999999999998e-01   1.5400000000000000e-01   2.2100000000000002e-02
   3.5531900000000000e+01  -5.8652200000000001e+01   5.3520500000000004e+02   1.6822600000000001e+01   5.6999899999999997e+01   5.4070000000000000e+00   9.9880000000000002e-01  -1.5559999999999999e-01   3.2212000000000001e+00   2.4079999999999999e-01   1.8279999999999999e-01   3.9800000000000002e-02
   3.6656100000000002e+01  -6.0323000000000000e+01   5.3829330000000004e+02   1.8063800000000001e+01   5.6990299999999998e+01   5.4859000000000000e+00   9.1000000000000003e-01   0.0000000000000000e+00   3.4824000000000002e+00   2.8899999999999998e-01   2.2130000000000000e-01   3.9800000000000002e-02
   3.7537700000000001e+01  -6.1422100000000000e+01   5.4078099999999995e+02   1.9591400000000000e+01   5.7323399999999999e+01   5.4991000000000003e+00   1.0209999999999999e+00   4.4499999999999998e-02   3.3953000000000002e+00   1.8300000000000000e-01   1.9239999999999999e-01   3.1000000000000000e-02
   3.8507599999999996e+01  -6.2829099999999997e+01   5.4283979999999997e+02   2.0899400000000000e+01   5.7342399999999998e+01   5.4551999999999996e+00   8.2120000000000004e-01  -1.1119999999999999e-01   3.0470999999999999e+00   2.6010000000000000e-01   2.6939999999999997e-01   3.1000000000000000e-02
   3.8970500000000001e+01  -6.4411900000000003e+01   5.4352610000000004e+02   2.2369700000000002e+01   5.7542299999999997e+01   5.4245000000000001e+00   1.0209999999999999e+00  -1.3339999999999999e-01   3.6564999999999999e+00   2.0230000000000001e-01   2.5019999999999998e-01   8.8000000000000005e-03
   3.9543599999999998e+01  -6.5840800000000002e+01   5.4695740000000001e+02   2.3935500000000001e+01   5.7561300000000003e+01   5.3894000000000002e+00   9.3220000000000003e-01  -4.4499999999999998e-02   3.8306000000000000e+00   2.6970000000000000e-01   2.6939999999999997e-01   4.8700000000000000e-02
   3.9984400000000001e+01  -6.7137900000000002e+01   5.4953089999999997e+02   2.5291200000000000e+01   5.7713500000000003e+01   5.3586999999999998e+00   9.3220000000000003e-01  -2.4460000000000001e-01   3.5695000000000001e+00   3.5639999999999999e-01   1.4430000000000001e-01   3.9800000000000002e-02
   4.0579599999999999e+01  -6.9490099999999998e+01   5.5064610000000005e+02   2.6513300000000001e+01   5.7799199999999999e+01   5.3937999999999997e+00   8.6560000000000004e-01  -1.1119999999999999e-01   3.1341999999999999e+00   2.7939999999999998e-01   2.2130000000000000e-01   8.8000000000000005e-03
   4.0866100000000003e+01  -7.1776399999999995e+01   5.5416330000000005e+02   2.7582599999999999e+01   5.8075099999999999e+01   5.4903000000000004e+00   7.9900000000000004e-01  -1.7790000000000000e-01   3.2212000000000001e+00   2.4079999999999999e-01   2.3089999999999999e-01   7.5200000000000003e-02
   4.1350999999999999e+01  -7.4348500000000001e+01   5.5553579999999999e+02   2.8728300000000001e+01   5.8293999999999997e+01   5.5735999999999999e+00   7.3240000000000005e-01   0.0000000000000000e+00   2.7858999999999998e+00   2.8899999999999998e-01   1.1550000000000001e-01   7.0800000000000002e-02
   4.1152700000000003e+01  -7.7668000000000006e+01   5.5888139999999999e+02   2.9683000000000000e+01   5.8674599999999998e+01   5.6920000000000002e+00   1.0875999999999999e+00   6.6699999999999995e-02   3.2212000000000001e+00   2.4079999999999999e-01   1.9239999999999999e-01   7.0800000000000002e-02
   4.1417200000000001e+01  -8.0481899999999996e+01   5.6214110000000005e+02   3.0341799999999999e+01   5.8874499999999998e+01   5.9946000000000002e+00   7.7680000000000005e-01   6.6699999999999995e-02   3.4824000000000002e+00   3.2750000000000001e-01   1.4430000000000001e-01   1.3299999999999999e-02
   4.1615499999999997e+01  -8.4658799999999999e+01   5.6257010000000002e+02   3.0971900000000002e+01   5.8969600000000000e+01   6.2446000000000002e+00   9.9880000000000002e-01   0.0000000000000000e+00   3.8306000000000000e+00   3.2750000000000001e-01   2.0210000000000000e-01   3.1000000000000000e-02
   4.2453099999999999e+01  -8.8220100000000002e+01   5.6076859999999999e+02   3.1592500000000001e+01   5.8874499999999998e+01   6.6173000000000002e+00   7.7680000000000005e-01  -1.7790000000000000e-01   2.6989000000000001e+00   2.5050000000000000e-01   1.9239999999999999e-01   7.0800000000000002e-02
   4.2673600000000000e+01  -9.1253900000000002e+01   5.6059699999999998e+02   3.2108100000000000e+01   5.8760300000000001e+01   6.7882999999999996e+00   7.7680000000000005e-01  -1.3339999999999999e-01   3.1341999999999999e+00   2.7939999999999998e-01   2.8870000000000001e-01   4.4000000000000003e-03
   4.3511200000000002e+01  -9.3957899999999995e+01   5.5750879999999995e+02   3.2490000000000002e+01   5.8303500000000000e+01   6.9637000000000002e+00   8.6560000000000004e-01   0.0000000000000000e+00   3.4824000000000002e+00   3.3710000000000001e-01   2.5979999999999998e-01   3.5400000000000001e-02
   4.3246699999999997e+01  -9.6507999999999996e+01   5.5176130000000001e+02   3.2719099999999997e+01   5.7675500000000000e+01   7.2312000000000003e+00   6.2150000000000005e-01  -6.6699999999999995e-02   4.1788999999999996e+00   2.7939999999999998e-01   1.8279999999999999e-01   2.2100000000000002e-02
   4.2585400000000000e+01  -9.8090800000000002e+01   5.4198199999999997e+02   3.2938699999999997e+01   5.6771500000000003e+01   7.3320999999999996e+00   9.1000000000000003e-01  -2.0010000000000000e-01   3.1341999999999999e+00   2.7939999999999998e-01   2.4060000000000001e-01   3.1000000000000000e-02
   4.1395099999999999e+01  -1.0015720000000000e+02   5.3022960000000000e+02   3.2766800000000003e+01   5.5620100000000001e+01   7.5601000000000003e+00   8.6560000000000004e-01   0.0000000000000000e+00   2.8730000000000002e+00   2.1190000000000001e-01   1.9239999999999999e-01  -8.8000000000000005e-03
   3.9455399999999997e+01  -1.0020120000000000e+02   5.1307280000000003e+02   3.2509099999999997e+01   5.3869100000000003e+01   7.6741000000000001e+00   1.0209999999999999e+00   1.3339999999999999e-01   3.5695000000000001e+00   2.5050000000000000e-01   1.5400000000000000e-01   2.2100000000000002e-02
   3.7030799999999999e+01  -1.0013520000000000e+02   4.9136950000000002e+02   3.1812100000000001e+01   5.1832799999999999e+01   7.8494999999999999e+00   9.3220000000000003e-01  -2.2200000000000001e-02   2.3506000000000000e+00   2.7939999999999998e-01   2.3089999999999999e-01   4.4200000000000003e-02
   3.3834699999999998e+01  -9.8068799999999996e+01   4.6614909999999998e+02   3.1000599999999999e+01   4.9415700000000001e+01   7.8101000000000003e+00   7.9900000000000004e-01  -1.1119999999999999e-01   2.5247000000000002e+00   2.6970000000000000e-01   2.4060000000000001e-01   3.1000000000000000e-02
   3.0131599999999999e+01  -9.4925100000000000e+01   4.3766890000000001e+02   2.9912199999999999e+01   4.6675199999999997e+01   7.7662000000000004e+00   8.4340000000000004e-01  -4.4499999999999998e-02   3.7435999999999998e+00   2.4079999999999999e-01   2.4060000000000001e-01   5.3100000000000001e-02
   2.5811299999999999e+01  -9.0660300000000007e+01   4.0575729999999999e+02   2.8556400000000000e+01   4.3630099999999999e+01   7.6784999999999997e+00   9.3220000000000003e-01  -4.4499999999999998e-02   2.9600000000000000e+00   2.6010000000000000e-01   2.7900000000000003e-01   2.2100000000000002e-02
   2.1689499999999999e+01  -8.5538100000000000e+01   3.7135800000000000e+02   2.6876100000000001e+01   4.0252000000000002e+01   7.4417000000000000e+00   9.5440000000000003e-01  -4.4499999999999998e-02   2.8730000000000002e+00   2.4079999999999999e-01   1.4430000000000001e-01   2.6499999999999999e-02
   1.7148800000000001e+01  -7.8591300000000004e+01   3.3258370000000002e+02   2.4909300000000002e+01   3.6474200000000003e+01   7.0031999999999996e+00   8.4340000000000004e-01  -2.2200000000000001e-02   2.5247000000000002e+00   3.0819999999999997e-01   1.9239999999999999e-01  -4.4000000000000003e-03
   1.2431800000000001e+01  -7.0501400000000004e+01   2.9200799999999998e+02   2.2579699999999999e+01   3.2306300000000000e+01   6.5690999999999997e+00   8.8780000000000003e-01  -2.2200000000000001e-02   2.8730000000000002e+00   3.2750000000000001e-01   2.5979999999999998e-01   5.3100000000000001e-02
   8.5083000000000002e+00  -6.1839799999999997e+01   2.4954499999999999e+02   1.9963699999999999e+01   2.7757700000000000e+01   5.9507000000000003e+00   7.1020000000000005e-01   0.0000000000000000e+00   3.0470999999999999e+00   2.6970000000000000e-01   1.9239999999999999e-01   5.3100000000000001e-02
   5.3783000000000003e+00  -5.1661400000000000e+01   2.0999870000000001e+02   1.7366800000000001e+01   2.3523099999999999e+01   5.1920999999999999e+00   7.1020000000000005e-01  -1.3339999999999999e-01   3.5695000000000001e+00   2.3119999999999999e-01   2.6939999999999997e-01   3.5400000000000001e-02
   2.6890999999999998e+00  -4.2516300000000001e+01   1.6916560000000001e+02   1.4531200000000000e+01   1.9012599999999999e+01   4.5343000000000000e+00   7.5460000000000005e-01  -6.6699999999999995e-02   2.6989000000000001e+00   2.1190000000000001e-01   1.0580000000000001e-01   8.8000000000000005e-03
   2.1999999999999999e-02  -3.1678400000000000e+01   1.3227860000000001e+02   1.2144399999999999e+01   1.5073100000000000e+01   3.6046999999999998e+00   9.3220000000000003e-01  -4.4499999999999998e-02   3.0470999999999999e+00   2.2159999999999999e-01   2.9830000000000001e-01   2.2100000000000002e-02
  -1.8735999999999999e+00  -2.1631900000000002e+01   1.0191110000000000e+02   9.7766000000000002e+00   1.1609299999999999e+01   2.3812000000000002e+00   7.9900000000000004e-01   1.3339999999999999e-01   3.3953000000000002e+00   2.8899999999999998e-01   2.1170000000000000e-01   7.0800000000000002e-02
  -2.2924000000000002e+00  -1.4113500000000000e+01   7.6090199999999996e+01   7.6093000000000002e+00   8.8020999999999994e+00   1.4559000000000000e+00   1.0431999999999999e+00  -1.7790000000000000e-01   2.6989000000000001e+00   2.5050000000000000e-01   2.5019999999999998e-01   2.2100000000000002e-02
  -1.6752000000000000e+00  -8.7714999999999996e+00   5.1813400000000001e+01   5.4706999999999999e+00   5.9188999999999998e+00   1.0744000000000000e+00   9.1000000000000003e-01   6.6699999999999995e-02   2.4377000000000000e+00   2.1190000000000001e-01   2.0210000000000000e-01   7.0800000000000002e-02
  -2.3365000000000000e+00  -1.5388999999999999e+00   3.8002200000000002e+01   4.4108999999999998e+00   4.3773000000000000e+00   2.0610000000000001e-01   7.7680000000000005e-01  -6.6699999999999995e-02   3.3083000000000000e+00   1.7340000000000000e-01   2.2130000000000000e-01   5.3100000000000001e-02
  -1.1241000000000001e+00  -1.4729000000000001e+00   2.4619900000000001e+01   2.8833000000000002e+00   2.5882999999999998e+00   2.0610000000000001e-01   7.3240000000000005e-01  -1.3339999999999999e-01   2.9600000000000000e+00   2.5050000000000000e-01   2.7900000000000003e-01   4.4000000000000003e-03
  -1.8514999999999999e+00   3.1876000000000002e+00   1.7242500000000000e+01   2.1673000000000000e+00   1.8174999999999999e+00  -3.9500000000000000e-02   7.9900000000000004e-01  -1.1119999999999999e-01   3.1341999999999999e+00   1.7340000000000000e-01   2.0210000000000000e-01   5.3100000000000001e-02
  -1.3225000000000000e+00   7.2550000000000003e-01   1.0379799999999999e+01   1.1839000000000000e+00   9.6109999999999995e-01  -1.5350000000000000e-01   9.1000000000000003e-01  -1.7790000000000000e-01   3.2212000000000001e+00   2.9859999999999998e-01   2.7900000000000003e-01   2.2100000000000002e-02
  -9.6989999999999998e-01   2.1103999999999998e+00   3.2597999999999998e+00   4.2009999999999997e-01   1.6180000000000000e-01  -1.3589999999999999e-01   8.6560000000000004e-01   1.1119999999999999e-01   3.4824000000000002e+00   3.0819999999999997e-01   2.1170000000000000e-01   1.3299999999999999e-02
  -4.4100000000000000e-02  -1.0112000000000001e+00   1.5441000000000000e+00   4.7699999999999999e-02   2.8500000000000001e-02  -4.4000000000000003e-03   8.6560000000000004e-01  -1.5559999999999999e-01   3.2212000000000001e+00   2.6970000000000000e-01   1.8279999999999999e-01   1.7700000000000000e-02
  -1.1020000000000001e-01   8.7900000000000006e-02   1.9730000000000001e+00   2.0999999999999999e-01  -1.9000000000000000e-02  -3.9500000000000000e-02   8.8780000000000003e-01   8.8900000000000007e-02   3.7435999999999998e+00   2.1190000000000001e-01   2.1170000000000000e-01   6.6400000000000001e-02
   2.6450000000000001e-01   4.1770000000000002e-01   1.5441000000000000e+00   9.5500000000000002e-02  -5.7099999999999998e-02  -7.8899999999999998e-02   7.7680000000000005e-01   0.0000000000000000e+00   3.4824000000000002e+00   3.1790000000000002e-01   1.6360000000000000e-01   4.8700000000000000e-02
  -2.4249999999999999e-01  -5.0560000000000005e-01   2.1446000000000001e+00   1.9099999999999999e-02  -7.6100000000000001e-02  -7.8899999999999998e-02   7.9900000000000004e-01  -6.6699999999999995e-02   3.3953000000000002e+00   2.2159999999999999e-01   2.2130000000000000e-01   4.4000000000000003e-03
  -8.8200000000000001e-02   5.2759999999999996e-01   1.8872000000000000e+00   8.5900000000000004e-02  -2.8500000000000001e-02  -3.0700000000000002e-02   8.8780000000000003e-01  -1.5559999999999999e-01   3.1341999999999999e+00   2.4079999999999999e-01   1.4430000000000001e-01   4.4000000000000003e-03
  -3.9679999999999999e-01  -1.7590000000000000e-01   1.9730000000000001e+00   7.6399999999999996e-02  -1.0470000000000000e-01  -4.8200000000000000e-02   8.4340000000000004e-01  -2.2239999999999999e-01   3.5695000000000001e+00   2.8899999999999998e-01   2.5019999999999998e-01   4.4200000000000003e-02
  -3.5270000000000001e-01   2.1999999999999999e-02   1.8872000000000000e+00   2.1959999999999999e-01  -2.8500000000000001e-02  -8.7700000000000000e-02   1.0653999999999999e+00  -1.1119999999999999e-01   3.5695000000000001e+00   2.3119999999999999e-01   2.5019999999999998e-01   4.8700000000000000e-02
   8.8200000000000001e-02   1.7590000000000000e-01   2.2303999999999999e+00   6.6799999999999998e-02  -1.9000000000000000e-02  -6.1400000000000003e-02   9.3220000000000003e-01  -4.4499999999999998e-02   3.4824000000000002e+00   2.4079999999999999e-01   1.8279999999999999e-01  -4.4000000000000003e-03
  -2.4249999999999999e-01  -2.1980000000000000e-01   1.8872000000000000e+00   1.0500000000000000e-01  -1.9000000000000000e-02  -2.6300000000000000e-02   9.7660000000000002e-01   6.6699999999999995e-02   3.0470999999999999e+00   2.7939999999999998e-01   2.0210000000000000e-01   6.1899999999999997e-02
  -1.9839999999999999e-01   1.3189999999999999e-01   1.7157000000000000e+00   8.5900000000000004e-02  -8.5599999999999996e-02  -5.7000000000000002e-02   8.8780000000000003e-01   0.0000000000000000e+00   3.8306000000000000e+00   2.9859999999999998e-01   2.3089999999999999e-01   4.8700000000000000e-02
  -1.9839999999999999e-01   1.0990000000000000e-01   2.6593000000000000e+00   1.4319999999999999e-01   9.4999999999999998e-03  -9.6500000000000002e-02   6.4370000000000005e-01  -1.1119999999999999e-01   3.7435999999999998e+00   2.8899999999999998e-01   2.2130000000000000e-01   3.1000000000000000e-02
  -2.6450000000000001e-01  -8.7900000000000006e-02   2.5735000000000001e+00   1.5279999999999999e-01   1.9000000000000000e-02  -1.7500000000000002e-02   7.7680000000000005e-01   8.8900000000000007e-02   2.6118000000000001e+00   2.5050000000000000e-01   2.6939999999999997e-01   2.6499999999999999e-02
   2.1999999999999999e-02   2.4179999999999999e-01   2.3161999999999998e+00   1.4319999999999999e-01  -2.8500000000000001e-02  -4.3900000000000002e-02   8.2120000000000004e-01  -4.4499999999999998e-02   2.6118000000000001e+00   2.9859999999999998e-01   2.1170000000000000e-01   3.5400000000000001e-02
   1.5429999999999999e-01  -1.5390000000000001e-01   2.4018999999999999e+00   1.3370000000000001e-01  -9.5200000000000007e-02  -7.0199999999999999e-02   6.8799999999999994e-01  -1.1119999999999999e-01   3.0470999999999999e+00   2.3119999999999999e-01   2.5019999999999998e-01   5.3100000000000001e-02
  -1.7630000000000001e-01   2.1999999999999999e-02   2.5735000000000001e+00   7.6399999999999996e-02  -1.9000000000000000e-02  -3.9500000000000000e-02   6.4370000000000005e-01  -1.3339999999999999e-01   3.4824000000000002e+00   3.2750000000000001e-01   1.4430000000000001e-01   3.9800000000000002e-02
  -1.7630000000000001e-01   0.0000000000000000e+00   1.5441000000000000e+00   1.1459999999999999e-01  -5.7099999999999998e-02  -4.3900000000000002e-02   8.8780000000000003e-01  -8.8900000000000007e-02   3.1341999999999999e+00   2.6010000000000000e-01   2.5019999999999998e-01   3.9800000000000002e-02
  -1.3230000000000000e-01  -1.3189999999999999e-01   1.9730000000000001e+00   9.5500000000000002e-02   4.7600000000000003e-02  -8.3299999999999999e-02   9.3220000000000003e-01   8.8900000000000007e-02   3.3953000000000002e+00   2.7939999999999998e-01   2.3089999999999999e-01   2.2100000000000002e-02
  -6.6100000000000006e-02   2.1980000000000000e-01   2.0588000000000002e+00   1.9099999999999999e-02  -6.6600000000000006e-02  -2.6300000000000000e-02   9.3220000000000003e-01  -2.2200000000000001e-02   3.3953000000000002e+00   3.1790000000000002e-01   2.1170000000000000e-01   3.9800000000000002e-02
  -2.2040000000000001e-01   1.3189999999999999e-01   1.8015000000000001e+00   1.0500000000000000e-01  -8.5599999999999996e-02  -6.5799999999999997e-02   4.6610000000000001e-01   2.0010000000000000e-01   2.7858999999999998e+00   2.2159999999999999e-01   2.2130000000000000e-01   3.5400000000000001e-02
  -2.4249999999999999e-01  -1.0990000000000000e-01   2.1446000000000001e+00   1.1459999999999999e-01  -1.9000000000000000e-02  -8.3299999999999999e-02   8.8780000000000003e-01  -8.8900000000000007e-02   2.9600000000000000e+00   1.7340000000000000e-01   2.0210000000000000e-01   4.8700000000000000e-02
  -1.9839999999999999e-01   2.1999999999999999e-02   2.0588000000000002e+00   1.6230000000000000e-01  -1.1420000000000000e-01  -4.3900000000000002e-02   7.3240000000000005e-01  -2.8910000000000002e-01   2.6118000000000001e+00   2.1190000000000001e-01   2.4060000000000001e-01   4.4200000000000003e-02
  -6.6100000000000006e-02   2.1999999999999999e-02   1.9730000000000001e+00   2.3870000000000000e-01  -6.6600000000000006e-02  -9.2100000000000001e-02   8.2120000000000004e-01  -2.2239999999999999e-01   2.9600000000000000e+00   3.0819999999999997e-01   2.9830000000000001e-01   6.1899999999999997e-02
  -1.5429999999999999e-01   4.3999999999999997e-02   1.7157000000000000e+00   4.7699999999999999e-02  -1.1420000000000000e-01  -6.5799999999999997e-02   7.5460000000000005e-01   4.4499999999999998e-02   3.5695000000000001e+00   2.7939999999999998e-01   2.3089999999999999e-01   7.5200000000000003e-02
  -2.6450000000000001e-01   1.9789999999999999e-01   2.2303999999999999e+00   1.3370000000000001e-01  -9.4999999999999998e-03  -1.3200000000000000e-02   7.9900000000000004e-01  -1.5559999999999999e-01   2.7858999999999998e+00   2.6970000000000000e-01   2.5019999999999998e-01   3.9800000000000002e-02
  -2.6450000000000001e-01   1.7590000000000000e-01   1.8872000000000000e+00   2.8600000000000000e-02  -1.2370000000000000e-01  -6.5799999999999997e-02   8.2120000000000004e-01  -1.5559999999999999e-01   2.8730000000000002e+00   3.0819999999999997e-01   1.8279999999999999e-01   5.7500000000000002e-02
  -3.7469999999999998e-01   2.1999999999999999e-02   1.1152000000000000e+00   1.2410000000000000e-01  -4.7600000000000003e-02  -5.7000000000000002e-02   8.4340000000000004e-01  -1.1119999999999999e-01   3.3083000000000000e+00   2.4079999999999999e-01   2.7900000000000003e-01   4.4000000000000003e-03
  -2.6450000000000001e-01   2.1999999999999999e-02   1.8872000000000000e+00   7.6399999999999996e-02   1.9000000000000000e-02  -7.4499999999999997e-02   7.5460000000000005e-01   0.0000000000000000e+00   3.0470999999999999e+00   2.8899999999999998e-01   2.2130000000000000e-01   2.6499999999999999e-02
  -1.7630000000000001e-01  -1.9789999999999999e-01   1.8872000000000000e+00   7.6399999999999996e-02  -1.1420000000000000e-01  -5.7000000000000002e-02   9.3220000000000003e-01   0.0000000000000000e+00   3.2212000000000001e+00   3.5639999999999999e-01   2.0210000000000000e-01   3.9800000000000002e-02
  -1.5429999999999999e-01  -8.7900000000000006e-02   1.9730000000000001e+00   1.1459999999999999e-01  -3.8100000000000002e-02  -7.4499999999999997e-02   8.8780000000000003e-01   1.5559999999999999e-01   3.3953000000000002e+00   2.6970000000000000e-01   2.1170000000000000e-01   2.2100000000000002e-02
  -3.3060000000000000e-01   1.7590000000000000e-01   1.4582999999999999e+00  -3.8199999999999998e-02  -8.5599999999999996e-02  -5.2600000000000001e-02   7.9900000000000004e-01  -2.2200000000000001e-02   2.6989000000000001e+00   2.9859999999999998e-01   1.9239999999999999e-01   6.1899999999999997e-02
  -2.2040000000000001e-01   8.7900000000000006e-02   2.4018999999999999e+00   1.3370000000000001e-01  -5.7099999999999998e-02  -3.9500000000000000e-02   7.7680000000000005e-01  -1.7790000000000000e-01   3.4824000000000002e+00   2.9859999999999998e-01   2.5979999999999998e-01   8.8000000000000005e-03
  -1.9839999999999999e-01   2.8580000000000000e-01   1.8015000000000001e+00   1.6230000000000000e-01  -7.6100000000000001e-02  -2.1899999999999999e-02   1.0653999999999999e+00  -1.1119999999999999e-01   4.0918000000000001e+00   2.6970000000000000e-01   2.7900000000000003e-01   4.8700000000000000e-02
  -6.6100000000000006e-02   1.0990000000000000e-01   2.4018999999999999e+00   1.4319999999999999e-01  -5.7099999999999998e-02  -4.3900000000000002e-02   8.6560000000000004e-01  -4.4499999999999998e-02   3.0470999999999999e+00   2.7939999999999998e-01   1.4430000000000001e-01   2.6499999999999999e-02
  -2.2040000000000001e-01   2.4179999999999999e-01   1.8015000000000001e+00   1.0500000000000000e-01  -8.5599999999999996e-02  -9.2100000000000001e-02   1.0209999999999999e+00  -1.1119999999999999e-01   3.3953000000000002e+00   1.7340000000000000e-01   2.3089999999999999e-01   5.3100000000000001e-02
  -1.7630000000000001e-01   8.7900000000000006e-02   2.6593000000000000e+00   1.9099999999999999e-02  -3.8100000000000002e-02  -3.0700000000000002e-02   8.8780000000000003e-01   0.0000000000000000e+00   3.4824000000000002e+00   3.0819999999999997e-01   1.9239999999999999e-01   3.9800000000000002e-02
  -1.3230000000000000e-01  -2.1999999999999999e-02   1.8015000000000001e+00   1.3370000000000001e-01  -3.8100000000000002e-02  -4.3900000000000002e-02   7.5460000000000005e-01  -1.7790000000000000e-01   2.5247000000000002e+00   3.2750000000000001e-01   2.7900000000000003e-01   4.4200000000000003e-02
  -1.5429999999999999e-01  -1.0990000000000000e-01   1.9730000000000001e+00   1.2410000000000000e-01  -5.7099999999999998e-02  -7.4499999999999997e-02   1.1096999999999999e+00  -1.1119999999999999e-01   2.7858999999999998e+00   2.6970000000000000e-01   2.1170000000000000e-01   1.7700000000000000e-02
  -1.3230000000000000e-01   8.7900000000000006e-02   2.2303999999999999e+00   0.0000000000000000e+00  -5.7099999999999998e-02  -3.0700000000000002e-02   7.7680000000000005e-01   4.4499999999999998e-02   2.6989000000000001e+00   3.0819999999999997e-01   2.8870000000000001e-01   6.1899999999999997e-02
   0.0000000000000000e+00   8.7900000000000006e-02   1.3725000000000001e+00   9.5500000000000002e-02  -1.3320000000000001e-01  -5.7000000000000002e-02   8.4340000000000004e-01   0.0000000000000000e+00   2.6989000000000001e+00   2.5050000000000000e-01   1.7319999999999999e-01   1.3299999999999999e-02
  -3.3060000000000000e-01  -1.0990000000000000e-01   2.2303999999999999e+00   1.0500000000000000e-01  -9.5200000000000007e-02  -3.9500000000000000e-02   8.4340000000000004e-01  -4.4499999999999998e-02   3.5695000000000001e+00   2.6970000000000000e-01   2.4060000000000001e-01   2.6499999999999999e-02
   2.1999999999999999e-02  -2.4179999999999999e-01   2.0588000000000002e+00   3.8199999999999998e-02  -7.6100000000000001e-02  -5.7000000000000002e-02   7.1020000000000005e-01   0.0000000000000000e+00   3.0470999999999999e+00   2.9859999999999998e-01   1.9239999999999999e-01   3.5400000000000001e-02
  -2.6450000000000001e-01  -2.1999999999999999e-02   1.8872000000000000e+00   2.0050000000000001e-01  -7.6100000000000001e-02   4.4000000000000003e-03   7.9900000000000004e-01  -8.8900000000000007e-02   3.0470999999999999e+00   3.0819999999999997e-01   2.6939999999999997e-01   2.2100000000000002e-02
  -1.5429999999999999e-01  -2.1999999999999999e-02   2.5735000000000001e+00   0.0000000000000000e+00  -1.5229999999999999e-01  -9.6500000000000002e-02   6.6579999999999995e-01  -2.0010000000000000e-01   3.2212000000000001e+00   2.4079999999999999e-01   1.9239999999999999e-01   7.9600000000000004e-02
  -1.9839999999999999e-01   4.3999999999999997e-02   1.5441000000000000e+00   1.7190000000000000e-01  -1.6180000000000000e-01  -6.5799999999999997e-02   7.5460000000000005e-01  -2.2200000000000001e-02   2.6989000000000001e+00   2.4079999999999999e-01   1.9239999999999999e-01   7.5200000000000003e-02
  -2.2040000000000001e-01   4.3999999999999997e-02   2.4018999999999999e+00   4.7699999999999999e-02  -5.7099999999999998e-02  -7.8899999999999998e-02   8.6560000000000004e-01  -4.4499999999999998e-02   3.0470999999999999e+00   2.0230000000000001e-01   2.2130000000000000e-01   1.7700000000000000e-02
  -1.5429999999999999e-01  -1.9789999999999999e-01   2.5735000000000001e+00   0.0000000000000000e+00  -1.1420000000000000e-01  -2.6300000000000000e-02   7.9900000000000004e-01  -6.6699999999999995e-02   2.6989000000000001e+00   2.6970000000000000e-01   2.1170000000000000e-01   1.7700000000000000e-02
  -4.4100000000000000e-02  -1.5390000000000001e-01   2.3161999999999998e+00   7.6399999999999996e-02  -3.8100000000000002e-02  -6.5799999999999997e-02   9.1000000000000003e-01   2.2200000000000001e-02   2.6118000000000001e+00   2.9859999999999998e-01   1.9239999999999999e-01   5.3100000000000001e-02
  -1.1020000000000001e-01   1.0990000000000000e-01   2.4018999999999999e+00   4.7699999999999999e-02  -1.3320000000000001e-01  -5.2600000000000001e-02   9.3220000000000003e-01   8.8900000000000007e-02   2.6118000000000001e+00   2.6970000000000000e-01   2.1170000000000000e-01   5.7500000000000002e-02
  -8.8200000000000001e-02   1.0990000000000000e-01   2.2303999999999999e+00   1.3370000000000001e-01  -2.8500000000000001e-02  -5.7000000000000002e-02   8.8780000000000003e-01  -2.0010000000000000e-01   2.6989000000000001e+00   2.9859999999999998e-01   2.4060000000000001e-01   2.2100000000000002e-02
  -2.4249999999999999e-01   0.0000000000000000e+00   2.0588000000000002e+00   2.8600000000000000e-02  -1.9000000000000000e-02  -7.8899999999999998e-02   6.8799999999999994e-01  -1.5559999999999999e-01   2.6989000000000001e+00   2.3119999999999999e-01   9.6199999999999994e-02   4.8700000000000000e-02
  -1.5429999999999999e-01  -4.3999999999999997e-02   2.1446000000000001e+00   8.5900000000000004e-02  -5.7099999999999998e-02  -6.5799999999999997e-02   9.3220000000000003e-01  -4.4499999999999998e-02   2.9600000000000000e+00   2.7939999999999998e-01   1.6360000000000000e-01   5.7500000000000002e-02
  -8.8200000000000001e-02  -1.5390000000000001e-01   2.0588000000000002e+00   2.0050000000000001e-01  -5.7099999999999998e-02  -8.3299999999999999e-02   7.7680000000000005e-01  -6.6699999999999995e-02   3.8306000000000000e+00   3.2750000000000001e-01   2.7900000000000003e-01   6.6400000000000001e-02
  -1.9839999999999999e-01  -2.1999999999999999e-02   2.6593000000000000e+00   6.6799999999999998e-02  -7.6100000000000001e-02  -6.5799999999999997e-02   7.5460000000000005e-01   1.3339999999999999e-01   3.3083000000000000e+00   3.2750000000000001e-01   1.3469999999999999e-01   5.7500000000000002e-02
  -1.9839999999999999e-01  -6.6000000000000003e-02   1.5441000000000000e+00   1.5279999999999999e-01  -2.8500000000000001e-02  -1.7500000000000002e-02   6.4370000000000005e-01   1.1119999999999999e-01   3.8306000000000000e+00   3.0819999999999997e-01   2.0210000000000000e-01   3.9800000000000002e-02
  -1.9839999999999999e-01   1.3189999999999999e-01   2.4876999999999998e+00   0.0000000000000000e+00  -1.7130000000000001e-01  -4.8200000000000000e-02   6.4370000000000005e-01  -1.1119999999999999e-01   3.1341999999999999e+00   2.6010000000000000e-01   1.3469999999999999e-01   7.5200000000000003e-02
  -2.4249999999999999e-01   1.0990000000000000e-01   1.4582999999999999e+00   1.6230000000000000e-01   0.0000000000000000e+00  -8.7700000000000000e-02   7.9900000000000004e-01   4.4499999999999998e-02   3.5695000000000001e+00   2.4079999999999999e-01   1.1550000000000001e-01   3.9800000000000002e-02
  -1.3230000000000000e-01  -1.3189999999999999e-01   2.1446000000000001e+00   9.5500000000000002e-02  -1.0470000000000000e-01  -5.7000000000000002e-02   7.5460000000000005e-01  -1.1119999999999999e-01   2.6118000000000001e+00   2.5050000000000000e-01   2.4060000000000001e-01   3.5400000000000001e-02
  -1.5429999999999999e-01  -1.3189999999999999e-01   2.6593000000000000e+00  -9.4999999999999998e-03  -3.8100000000000002e-02  -4.8200000000000000e-02   9.3220000000000003e-01  -6.6699999999999995e-02   3.3953000000000002e+00   2.8899999999999998e-01   2.4060000000000001e-01   7.0800000000000002e-02
  -3.0859999999999999e-01  -2.1999999999999999e-02   2.2303999999999999e+00   5.7299999999999997e-02  -3.8100000000000002e-02  -6.1400000000000003e-02   7.5460000000000005e-01  -4.4499999999999998e-02   2.8730000000000002e+00   3.2750000000000001e-01   2.4060000000000001e-01  -4.4000000000000003e-03
  -1.5429999999999999e-01  -6.6000000000000003e-02   1.8872000000000000e+00  -3.8199999999999998e-02  -1.6180000000000000e-01  -2.6300000000000000e-02   9.1000000000000003e-01   4.4499999999999998e-02   2.9600000000000000e+00   3.1790000000000002e-01   2.0210000000000000e-01   4.8700000000000000e-02
  -2.6450000000000001e-01  -8.7900000000000006e-02   1.4582999999999999e+00   6.6799999999999998e-02  -1.5229999999999999e-01   4.4000000000000003e-03   7.9900000000000004e-01   0.0000000000000000e+00   3.1341999999999999e+00   3.0819999999999997e-01   2.4060000000000001e-01   4.8700000000000000e-02
  -1.1020000000000001e-01   1.7590000000000000e-01   2.2303999999999999e+00   1.0500000000000000e-01  -2.8500000000000001e-02  -5.7000000000000002e-02   9.3220000000000003e-01   4.4499999999999998e-02   4.0048000000000004e+00   2.9859999999999998e-01   1.9239999999999999e-01   1.3299999999999999e-02
  -1.1020000000000001e-01  -1.9789999999999999e-01   2.2303999999999999e+00   7.6399999999999996e-02  -2.8500000000000001e-02  -5.7000000000000002e-02   6.4370000000000005e-01  -6.6699999999999995e-02   2.9600000000000000e+00   2.5050000000000000e-01   1.8279999999999999e-01   3.1000000000000000e-02
  -1.1020000000000001e-01  -3.0780000000000002e-01   1.9730000000000001e+00   1.3370000000000001e-01  -8.5599999999999996e-02  -4.8200000000000000e-02   8.2120000000000004e-01   2.2200000000000001e-02   2.8730000000000002e+00   3.6599999999999999e-01   2.0210000000000000e-01   4.4200000000000003e-02
  -8.8200000000000001e-02   1.9789999999999999e-01   2.0588000000000002e+00   4.7699999999999999e-02  -6.6600000000000006e-02  -2.6300000000000000e-02   9.5440000000000003e-01   1.5559999999999999e-01   2.7858999999999998e+00   1.4449999999999999e-01   2.0210000000000000e-01   4.8700000000000000e-02
  -2.6450000000000001e-01  -8.7900000000000006e-02   2.3161999999999998e+00   5.7299999999999997e-02  -7.6100000000000001e-02  -6.5799999999999997e-02   7.9900000000000004e-01  -4.4499999999999998e-02   2.9600000000000000e+00   2.7939999999999998e-01   2.4060000000000001e-01   8.8499999999999995e-02
  -3.7469999999999998e-01   4.3999999999999997e-02   1.7157000000000000e+00   1.1459999999999999e-01  -8.5599999999999996e-02  -7.4499999999999997e-02   8.4340000000000004e-01   6.6699999999999995e-02   2.8730000000000002e+00   2.5050000000000000e-01   1.6360000000000000e-01   3.5400000000000001e-02
  -8.8200000000000001e-02  -8.7900000000000006e-02   2.2303999999999999e+00   1.8140000000000001e-01  -3.8100000000000002e-02  -4.8200000000000000e-02   8.8780000000000003e-01   6.6699999999999995e-02   2.1764999999999999e+00   2.9859999999999998e-01   1.7319999999999999e-01   2.2100000000000002e-02
  -1.5429999999999999e-01  -6.6000000000000003e-02   2.1446000000000001e+00   9.5500000000000002e-02  -7.6100000000000001e-02  -5.7000000000000002e-02   7.7680000000000005e-01  -2.4460000000000001e-01   3.2212000000000001e+00   2.6010000000000000e-01   2.6939999999999997e-01   8.8499999999999995e-02
  -6.6100000000000006e-02   1.0990000000000000e-01   1.6298999999999999e+00  -9.4999999999999998e-03  -5.7099999999999998e-02  -3.5099999999999999e-02   7.7680000000000005e-01  -2.0010000000000000e-01   3.7435999999999998e+00   3.0819999999999997e-01   1.8279999999999999e-01   2.2100000000000002e-02
  -1.1020000000000001e-01  -2.1999999999999999e-02   2.0588000000000002e+00   4.7699999999999999e-02  -3.8100000000000002e-02  -8.8000000000000005e-03   6.4370000000000005e-01   4.4499999999999998e-02   2.4377000000000000e+00   1.9270000000000001e-01   2.1170000000000000e-01   5.7500000000000002e-02
  -3.3060000000000000e-01  -8.7900000000000006e-02   2.6593000000000000e+00   3.8199999999999998e-02  -1.2370000000000000e-01  -1.2280000000000001e-01   9.1000000000000003e-01   4.4499999999999998e-02   2.6989000000000001e+00   3.3710000000000001e-01   2.0210000000000000e-01   5.7500000000000002e-02
  -2.4249999999999999e-01   1.3189999999999999e-01   2.2303999999999999e+00   7.6399999999999996e-02  -6.6600000000000006e-02  -4.3900000000000002e-02   8.2120000000000004e-01  -1.1119999999999999e-01   2.0024000000000002e+00   3.0819999999999997e-01   1.9239999999999999e-01   2.2100000000000002e-02
  -1.1020000000000001e-01  -1.0990000000000000e-01   1.6298999999999999e+00   5.7299999999999997e-02  -4.7600000000000003e-02  -1.0520000000000000e-01   9.1000000000000003e-01  -4.4499999999999998e-02   2.6989000000000001e+00   2.9859999999999998e-01   2.2130000000000000e-01   4.8700000000000000e-02
  -1.5429999999999999e-01   4.3999999999999997e-02   2.2303999999999999e+00   7.6399999999999996e-02  -1.0470000000000000e-01   8.8000000000000005e-03   9.1000000000000003e-01   6.6699999999999995e-02   2.9600000000000000e+00   2.7939999999999998e-01   2.5979999999999998e-01   3.9800000000000002e-02
  -4.4100000000000000e-02   1.0990000000000000e-01   1.2867999999999999e+00   8.5900000000000004e-02   6.6600000000000006e-02  -8.3299999999999999e-02   9.1000000000000003e-01   0.0000000000000000e+00   3.6564999999999999e+00   2.9859999999999998e-01   1.7319999999999999e-01   7.5200000000000003e-02
  -1.1020000000000001e-01   1.0990000000000000e-01   2.1446000000000001e+00   4.7699999999999999e-02  -4.7600000000000003e-02  -4.8200000000000000e-02   6.4370000000000005e-01   0.0000000000000000e+00   3.4824000000000002e+00   2.3119999999999999e-01   2.5019999999999998e-01   3.9800000000000002e-02
  -8.8200000000000001e-02   1.7590000000000000e-01   2.0588000000000002e+00  -1.9099999999999999e-02  -1.1420000000000000e-01  -7.0199999999999999e-02   7.3240000000000005e-01  -1.1119999999999999e-01   2.7858999999999998e+00   1.7340000000000000e-01   2.1170000000000000e-01   4.4200000000000003e-02
  -1.7630000000000001e-01   2.1999999999999999e-02   2.0588000000000002e+00   1.1459999999999999e-01  -6.6600000000000006e-02  -3.5099999999999999e-02   7.3240000000000005e-01  -6.6699999999999995e-02   3.5695000000000001e+00   2.8899999999999998e-01   2.3089999999999999e-01   2.6499999999999999e-02
  -2.2040000000000001e-01   6.6000000000000003e-02   1.5441000000000000e+00   5.7299999999999997e-02  -9.5200000000000007e-02  -4.3900000000000002e-02   8.8780000000000003e-01   1.3339999999999999e-01   3.5695000000000001e+00   2.5050000000000000e-01   2.3089999999999999e-01   7.5200000000000003e-02
  -3.5270000000000001e-01   4.3999999999999997e-02   1.8015000000000001e+00   1.6230000000000000e-01  -9.5200000000000007e-02  -5.2600000000000001e-02   9.9880000000000002e-01   1.7790000000000000e-01   2.9600000000000000e+00   2.3119999999999999e-01   1.4430000000000001e-01   4.4000000000000003e-03
  -2.6450000000000001e-01  -1.5390000000000001e-01   2.9165999999999999e+00   1.5279999999999999e-01  -7.6100000000000001e-02  -8.3299999999999999e-02   7.5460000000000005e-01  -6.6699999999999995e-02   2.9600000000000000e+00   1.9270000000000001e-01   2.1170000000000000e-01  -4.4000000000000003e-03
  -1.7630000000000001e-01  -1.9789999999999999e-01   1.8872000000000000e+00   1.1459999999999999e-01  -1.4269999999999999e-01  -5.2600000000000001e-02   7.9900000000000004e-01  -1.3339999999999999e-01   3.3083000000000000e+00   3.0819999999999997e-01   1.8279999999999999e-01   6.1899999999999997e-02
  -1.7630000000000001e-01  -1.7590000000000000e-01   2.2303999999999999e+00   4.7699999999999999e-02  -6.6600000000000006e-02  -2.1899999999999999e-02   7.7680000000000005e-01   2.4460000000000001e-01   2.6118000000000001e+00   3.4680000000000000e-01   1.9239999999999999e-01   3.9800000000000002e-02
   2.1999999999999999e-02  -6.6000000000000003e-02   1.5441000000000000e+00   6.6799999999999998e-02  -7.6100000000000001e-02  -6.5799999999999997e-02   7.7680000000000005e-01  -4.4499999999999998e-02   3.0470999999999999e+00   2.6970000000000000e-01   1.7319999999999999e-01   2.2100000000000002e-02
  -3.9679999999999999e-01   6.6000000000000003e-02   1.9730000000000001e+00   1.9089999999999999e-01  -6.6600000000000006e-02  -7.0199999999999999e-02   7.7680000000000005e-01   1.1119999999999999e-01   4.3529999999999998e+00   2.8899999999999998e-01   2.1170000000000000e-01   6.1899999999999997e-02
  -1.9839999999999999e-01  -1.3189999999999999e-01   2.4018999999999999e+00   1.1459999999999999e-01  -6.6600000000000006e-02  -4.3900000000000002e-02   7.9900000000000004e-01   2.2200000000000001e-02   3.2212000000000001e+00   3.2750000000000001e-01   2.9830000000000001e-01   2.6499999999999999e-02
  -3.3060000000000000e-01  -6.6000000000000003e-02   2.4876999999999998e+00   2.8600000000000000e-02  -1.0470000000000000e-01  -2.6300000000000000e-02   8.4340000000000004e-01   2.2200000000000001e-02   3.3083000000000000e+00   2.4079999999999999e-01   1.8279999999999999e-01   6.1899999999999997e-02
  -2.6450000000000001e-01   2.1999999999999999e-02   2.3161999999999998e+00   1.8140000000000001e-01  -1.4269999999999999e-01  -1.3200000000000000e-02   7.1020000000000005e-01   0.0000000000000000e+00   3.3083000000000000e+00   1.9270000000000001e-01   2.5979999999999998e-01   5.3100000000000001e-02
  -2.2040000000000001e-01  -1.5390000000000001e-01   1.3725000000000001e+00   7.6399999999999996e-02  -6.6600000000000006e-02   2.6300000000000000e-02   8.2120000000000004e-01   4.4499999999999998e-02   2.6989000000000001e+00   2.2159999999999999e-01   2.2130000000000000e-01   5.3100000000000001e-02
  -1.3230000000000000e-01   8.7900000000000006e-02   1.8015000000000001e+00   9.5500000000000002e-02  -5.7099999999999998e-02  -1.0520000000000000e-01   8.4340000000000004e-01   1.1119999999999999e-01   3.4824000000000002e+00   2.6010000000000000e-01   2.8870000000000001e-01   3.9800000000000002e-02
  -6.6100000000000006e-02  -2.1999999999999999e-02   2.4018999999999999e+00   2.1959999999999999e-01  -8.5599999999999996e-02  -3.9500000000000000e-02   6.6579999999999995e-01   8.8900000000000007e-02   3.7435999999999998e+00   2.6970000000000000e-01   1.8279999999999999e-01   1.3299999999999999e-02
  -1.5429999999999999e-01   1.9789999999999999e-01   2.0588000000000002e+00   1.3370000000000001e-01  -2.8500000000000001e-02  -4.8200000000000000e-02   7.1020000000000005e-01   2.2200000000000001e-02   3.9177000000000000e+00   2.8899999999999998e-01   1.2509999999999999e-01   4.4200000000000003e-02
  -2.4249999999999999e-01   2.1999999999999999e-02   1.2010000000000001e+00   8.5900000000000004e-02  -1.4269999999999999e-01  -7.8899999999999998e-02   6.8799999999999994e-01   4.4499999999999998e-02   3.6564999999999999e+00   1.8300000000000000e-01   2.5019999999999998e-01   6.1899999999999997e-02
  -1.3230000000000000e-01  -4.3999999999999997e-02   1.6298999999999999e+00  -3.8199999999999998e-02  -1.4269999999999999e-01  -2.1899999999999999e-02   7.1020000000000005e-01  -4.4499999999999998e-02   2.3506000000000000e+00   2.8899999999999998e-01   9.6199999999999994e-02   2.6499999999999999e-02
  -2.2040000000000001e-01  -2.1999999999999999e-02   2.4018999999999999e+00   8.5900000000000004e-02  -1.6180000000000000e-01  -3.0700000000000002e-02   8.4340000000000004e-01  -1.3339999999999999e-01   3.3083000000000000e+00   2.2159999999999999e-01   2.1170000000000000e-01   5.7500000000000002e-02
  -4.1880000000000001e-01   1.3189999999999999e-01   1.3725000000000001e+00   9.5500000000000002e-02   0.0000000000000000e+00  -7.0199999999999999e-02   8.6560000000000004e-01  -2.2200000000000001e-02   2.4377000000000000e+00   2.6010000000000000e-01   2.6939999999999997e-01   4.4200000000000003e-02
  -4.4100000000000000e-02   1.5390000000000001e-01   1.1152000000000000e+00   6.6799999999999998e-02   0.0000000000000000e+00  -4.8200000000000000e-02   5.9930000000000005e-01   4.4499999999999998e-02   4.0918000000000001e+00   2.4079999999999999e-01   2.0210000000000000e-01   3.1000000000000000e-02
  -2.1999999999999999e-02  -1.3189999999999999e-01   1.9730000000000001e+00   1.6230000000000000e-01  -4.7600000000000003e-02  -6.1400000000000003e-02   7.5460000000000005e-01  -6.6699999999999995e-02   2.8730000000000002e+00   3.3710000000000001e-01   2.1170000000000000e-01   6.6400000000000001e-02
  -8.8200000000000001e-02  -4.3999999999999997e-02   2.1446000000000001e+00   9.4999999999999998e-03  -8.5599999999999996e-02  -3.0700000000000002e-02   7.7680000000000005e-01   2.0010000000000000e-01   3.2212000000000001e+00   1.3489999999999999e-01   2.1170000000000000e-01   6.1899999999999997e-02
  -2.8649999999999998e-01   2.1999999999999999e-02   1.8872000000000000e+00   8.5900000000000004e-02  -1.5229999999999999e-01  -8.8000000000000005e-03   6.4370000000000005e-01   6.6699999999999995e-02   3.2212000000000001e+00   3.2750000000000001e-01   2.6939999999999997e-01   5.7500000000000002e-02
  -2.6450000000000001e-01   1.9789999999999999e-01   2.1446000000000001e+00   8.5900000000000004e-02  -7.6100000000000001e-02  -6.1400000000000003e-02   9.1000000000000003e-01   2.2200000000000001e-02   3.3083000000000000e+00   2.7939999999999998e-01   2.1170000000000000e-01   1.7700000000000000e-02
  -1.7630000000000001e-01   6.6000000000000003e-02   2.2303999999999999e+00  -2.8600000000000000e-02  -1.2370000000000000e-01  -5.7000000000000002e-02   8.6560000000000004e-01   0.0000000000000000e+00   3.3953000000000002e+00   2.5050000000000000e-01   1.9239999999999999e-01   3.9800000000000002e-02
   0.0000000000000000e+00  -2.1999999999999999e-02   1.9730000000000001e+00   1.9099999999999999e-02  -7.6100000000000001e-02  -3.5099999999999999e-02   8.2120000000000004e-01   0.0000000000000000e+00   2.7858999999999998e+00   2.8899999999999998e-01   2.3089999999999999e-01   2.2100000000000002e-02
  -1.3230000000000000e-01   1.3189999999999999e-01   2.0588000000000002e+00   9.5500000000000002e-02  -1.1420000000000000e-01  -3.0700000000000002e-02   8.4340000000000004e-01   2.2200000000000001e-02   3.3953000000000002e+00   3.5639999999999999e-01   2.4060000000000001e-01   7.5200000000000003e-02
  -1.5429999999999999e-01   8.7900000000000006e-02   1.9730000000000001e+00   1.0500000000000000e-01   0.0000000000000000e+00  -2.1899999999999999e-02   6.4370000000000005e-01   4.4499999999999998e-02   3.2212000000000001e+00   1.8300000000000000e-01   1.6360000000000000e-01   5.7500000000000002e-02
  -2.2040000000000001e-01  -2.1999999999999999e-02   2.4876999999999998e+00   7.6399999999999996e-02  -1.0470000000000000e-01  -3.9500000000000000e-02   8.4340000000000004e-01   8.8900000000000007e-02   2.6989000000000001e+00   3.1790000000000002e-01   2.5979999999999998e-01   3.1000000000000000e-02
  -3.5270000000000001e-01  -6.6000000000000003e-02   2.1446000000000001e+00   9.5500000000000002e-02  -8.5599999999999996e-02  -6.1400000000000003e-02   4.8830000000000001e-01   0.0000000000000000e+00   2.7858999999999998e+00   2.6970000000000000e-01   2.7900000000000003e-01   3.1000000000000000e-02
  -1.9839999999999999e-01   1.0990000000000000e-01   1.4582999999999999e+00   8.5900000000000004e-02  -9.5200000000000007e-02  -5.7000000000000002e-02   7.9900000000000004e-01   6.6699999999999995e-02   3.3953000000000002e+00   3.6599999999999999e-01   1.3469999999999999e-01   5.7500000000000002e-02
  -1.5429999999999999e-01   1.3189999999999999e-01   1.8015000000000001e+00   6.6799999999999998e-02  -6.6600000000000006e-02  -8.8000000000000005e-03   7.7680000000000005e-01   0.0000000000000000e+00   3.1341999999999999e+00   2.9859999999999998e-01   1.9239999999999999e-01   5.7500000000000002e-02
  -1.3230000000000000e-01  -2.4179999999999999e-01   1.7157000000000000e+00   1.0500000000000000e-01  -1.3320000000000001e-01  -3.0700000000000002e-02   6.4370000000000005e-01  -2.8910000000000002e-01   3.0470999999999999e+00   2.6970000000000000e-01   2.0210000000000000e-01   3.9800000000000002e-02
  -2.2040000000000001e-01   6.6000000000000003e-02   1.2867999999999999e+00   1.4319999999999999e-01  -1.0470000000000000e-01  -5.7000000000000002e-02   8.6560000000000004e-01  -6.6699999999999995e-02   3.7435999999999998e+00   2.3119999999999999e-01   7.6999999999999999e-02   6.1899999999999997e-02
   2.1999999999999999e-02   0.0000000000000000e+00   1.9730000000000001e+00   3.8199999999999998e-02  -3.8100000000000002e-02  -6.5799999999999997e-02   8.4340000000000004e-01  -8.8900000000000007e-02   3.4824000000000002e+00   1.8300000000000000e-01   1.6360000000000000e-01   4.4200000000000003e-02
  -1.9839999999999999e-01   8.7900000000000006e-02   1.0294000000000001e+00   2.8600000000000000e-02  -7.6100000000000001e-02  -4.8200000000000000e-02   6.6579999999999995e-01   2.2200000000000001e-02   3.2212000000000001e+00   2.0230000000000001e-01   2.5979999999999998e-01   5.7500000000000002e-02
  -1.7630000000000001e-01  -2.1999999999999999e-02   2.1446000000000001e+00  -1.9099999999999999e-02  -5.7099999999999998e-02  -3.0700000000000002e-02   9.1000000000000003e-01   8.8900000000000007e-02   3.9177000000000000e+00   2.8899999999999998e-01   2.4060000000000001e-01   4.8700000000000000e-02
  -4.4100000000000000e-02  -1.3189999999999999e-01   2.0588000000000002e+00   1.1459999999999999e-01  -8.5599999999999996e-02  -7.0199999999999999e-02   6.6579999999999995e-01   2.0010000000000000e-01   2.5247000000000002e+00   2.7939999999999998e-01   1.9239999999999999e-01   7.9600000000000004e-02
  -2.6450000000000001e-01   8.7900000000000006e-02   1.7157000000000000e+00   1.1459999999999999e-01  -6.6600000000000006e-02  -4.8200000000000000e-02   7.5460000000000005e-01   8.8900000000000007e-02   3.4824000000000002e+00   3.4680000000000000e-01   2.5979999999999998e-01   5.7500000000000002e-02
  -1.3230000000000000e-01  -2.1999999999999999e-02   2.2303999999999999e+00   8.5900000000000004e-02  -9.5200000000000007e-02  -3.5099999999999999e-02   8.6560000000000004e-01   1.3339999999999999e-01   3.3083000000000000e+00   2.3119999999999999e-01   2.4060000000000001e-01   5.3100000000000001e-02
  -2.4249999999999999e-01   1.0990000000000000e-01   2.0588000000000002e+00   1.5279999999999999e-01  -1.0470000000000000e-01  -7.0199999999999999e-02   9.1000000000000003e-01   2.2200000000000001e-02   3.3953000000000002e+00   2.8899999999999998e-01   2.5979999999999998e-01   1.3299999999999999e-02
  -2.8649999999999998e-01  -2.1999999999999999e-02   1.5441000000000000e+00   1.0500000000000000e-01  -1.0470000000000000e-01  -4.8200000000000000e-02   9.1000000000000003e-01  -1.7790000000000000e-01   2.9600000000000000e+00   2.0230000000000001e-01   1.5400000000000000e-01   5.3100000000000001e-02
   4.4100000000000000e-02   2.1999999999999999e-02   2.1446000000000001e+00   0.0000000000000000e+00  -8.5599999999999996e-02  -4.8200000000000000e-02   8.2120000000000004e-01   2.0010000000000000e-01   3.6564999999999999e+00   2.3119999999999999e-01   1.8279999999999999e-01   2.6499999999999999e-02
  -1.1020000000000001e-01  -1.9789999999999999e-01   2.3161999999999998e+00   1.6230000000000000e-01  -7.6100000000000001e-02  -5.7000000000000002e-02   7.9900000000000004e-01  -4.4499999999999998e-02   2.6118000000000001e+00   2.6970000000000000e-01   1.4430000000000001e-01   4.8700000000000000e-02
  -2.4249999999999999e-01  -1.9789999999999999e-01   1.3725000000000001e+00   8.5900000000000004e-02  -9.5200000000000007e-02  -3.5099999999999999e-02   8.4340000000000004e-01   6.6699999999999995e-02   3.2212000000000001e+00   2.9859999999999998e-01   1.8279999999999999e-01   3.1000000000000000e-02
  -2.4249999999999999e-01   1.3189999999999999e-01   1.6298999999999999e+00   1.1459999999999999e-01  -6.6600000000000006e-02  -4.3900000000000002e-02   7.5460000000000005e-01   1.7790000000000000e-01   2.8730000000000002e+00   2.9859999999999998e-01   2.0210000000000000e-01   7.5200000000000003e-02
  -2.8649999999999998e-01  -6.6000000000000003e-02   2.1446000000000001e+00   6.6799999999999998e-02  -6.6600000000000006e-02  -2.6300000000000000e-02   5.7709999999999995e-01   1.3339999999999999e-01   3.0470999999999999e+00   2.2159999999999999e-01   2.6939999999999997e-01   3.9800000000000002e-02
  -3.3060000000000000e-01  -2.1999999999999999e-02   1.4582999999999999e+00   4.7699999999999999e-02  -6.6600000000000006e-02  -6.1400000000000003e-02   8.2120000000000004e-01  -2.0010000000000000e-01   2.8730000000000002e+00   2.9859999999999998e-01   1.4430000000000001e-01   4.4000000000000003e-03
  -4.4100000000000000e-02  -4.3999999999999997e-02   1.4582999999999999e+00   1.5279999999999999e-01  -9.4999999999999998e-03  -5.7000000000000002e-02   6.6579999999999995e-01   2.6679999999999998e-01   3.3953000000000002e+00   3.0819999999999997e-01   2.4060000000000001e-01   1.7700000000000000e-02
  -2.2040000000000001e-01  -8.7900000000000006e-02   1.4582999999999999e+00   5.7299999999999997e-02  -1.1420000000000000e-01  -1.0960000000000000e-01   7.9900000000000004e-01   2.6679999999999998e-01   3.1341999999999999e+00   2.6970000000000000e-01   2.2130000000000000e-01   1.7700000000000000e-02
  -3.7469999999999998e-01  -1.0990000000000000e-01   1.4582999999999999e+00   9.5500000000000002e-02  -1.2370000000000000e-01  -5.2600000000000001e-02   8.2120000000000004e-01  -6.6699999999999995e-02   3.1341999999999999e+00   2.7939999999999998e-01   3.0790000000000001e-01   2.2100000000000002e-02
  -3.0859999999999999e-01  -6.6000000000000003e-02   1.4582999999999999e+00   1.9099999999999999e-02  -2.1890000000000001e-01  -5.7000000000000002e-02   7.3240000000000005e-01  -1.5559999999999999e-01   3.3083000000000000e+00   2.4079999999999999e-01   1.6360000000000000e-01   5.7500000000000002e-02
  -1.7630000000000001e-01  -2.1999999999999999e-02   1.5441000000000000e+00   8.5900000000000004e-02  -5.7099999999999998e-02  -8.7700000000000000e-02   8.8780000000000003e-01  -1.3339999999999999e-01   3.3953000000000002e+00   2.3119999999999999e-01   2.8870000000000001e-01   3.5400000000000001e-02
  -2.8649999999999998e-01   1.5390000000000001e-01   1.3725000000000001e+00   1.3370000000000001e-01  -7.6100000000000001e-02  -6.1400000000000003e-02   7.7680000000000005e-01   1.7790000000000000e-01   3.2212000000000001e+00   2.2159999999999999e-01   2.5979999999999998e-01   7.0800000000000002e-02
  -1.9839999999999999e-01   0.0000000000000000e+00   1.5441000000000000e+00   1.2410000000000000e-01  -1.0470000000000000e-01  -6.5799999999999997e-02   7.9900000000000004e-01   2.2200000000000001e-02   3.6564999999999999e+00   2.9859999999999998e-01   1.8279999999999999e-01   3.1000000000000000e-02
  -1.9839999999999999e-01   8.7900000000000006e-02   1.4582999999999999e+00   1.3370000000000001e-01  -1.3320000000000001e-01  -4.3900000000000002e-02   7.7680000000000005e-01   1.1119999999999999e-01   3.3083000000000000e+00   2.7939999999999998e-01   2.3089999999999999e-01   3.5400000000000001e-02
  -1.9839999999999999e-01  -1.5390000000000001e-01   1.4582999999999999e+00   2.8600000000000000e-02  -1.4269999999999999e-01  -3.9500000000000000e-02   7.5460000000000005e-01  -6.6699999999999995e-02   2.8730000000000002e+00   3.3710000000000001e-01   1.0580000000000001e-01   2.2100000000000002e-02
  -1.7630000000000001e-01   2.1980000000000000e-01   1.6298999999999999e+00   1.0500000000000000e-01  -8.5599999999999996e-02  -7.0199999999999999e-02   6.4370000000000005e-01  -6.6699999999999995e-02   2.6989000000000001e+00   2.7939999999999998e-01   2.4060000000000001e-01   2.2100000000000002e-02
  -2.8649999999999998e-01   1.5390000000000001e-01   5.1470000000000005e-01   1.5279999999999999e-01  -9.5200000000000007e-02  -8.8000000000000005e-03   7.9900000000000004e-01   6.6699999999999995e-02   3.8306000000000000e+00   2.3119999999999999e-01   1.9239999999999999e-01   6.6400000000000001e-02
  -6.6100000000000006e-02  -6.6000000000000003e-02   2.1446000000000001e+00   3.8199999999999998e-02  -6.6600000000000006e-02  -4.8200000000000000e-02   9.1000000000000003e-01  -1.3339999999999999e-01   3.4824000000000002e+00   3.2750000000000001e-01   1.6360000000000000e-01   3.5400000000000001e-02
  -1.7630000000000001e-01   1.5390000000000001e-01   1.1152000000000000e+00   1.4319999999999999e-01  -1.0470000000000000e-01  -4.3900000000000002e-02   7.1020000000000005e-01   8.8900000000000007e-02   3.7435999999999998e+00   2.9859999999999998e-01   1.5400000000000000e-01   7.9600000000000004e-02
  -2.6450000000000001e-01  -4.3999999999999997e-02   1.4582999999999999e+00   7.6399999999999996e-02  -9.5200000000000007e-02  -4.4000000000000003e-03   5.9930000000000005e-01   1.7790000000000000e-01   3.2212000000000001e+00   2.6970000000000000e-01   2.8870000000000001e-01   3.9800000000000002e-02
  -3.3060000000000000e-01  -1.0990000000000000e-01   1.3725000000000001e+00   1.1459999999999999e-01  -1.9030000000000000e-01  -3.0700000000000002e-02   7.9900000000000004e-01  -6.6699999999999995e-02   2.6989000000000001e+00   2.3119999999999999e-01   1.5400000000000000e-01   8.8000000000000005e-03
   6.6100000000000006e-02   0.0000000000000000e+00   2.0588000000000002e+00   1.4319999999999999e-01  -1.3320000000000001e-01  -5.7000000000000002e-02   1.0431999999999999e+00  -4.4499999999999998e-02   2.6118000000000001e+00   3.0819999999999997e-01   2.3089999999999999e-01   2.6499999999999999e-02
  -2.1999999999999999e-02   4.3999999999999997e-02   2.1446000000000001e+00   5.7299999999999997e-02  -1.0470000000000000e-01  -6.5799999999999997e-02   9.3220000000000003e-01   1.1119999999999999e-01   2.5247000000000002e+00   2.7939999999999998e-01   2.7900000000000003e-01   4.4000000000000003e-03
  -4.4100000000000000e-02  -4.3999999999999997e-02   1.8015000000000001e+00   1.2410000000000000e-01  -1.0470000000000000e-01  -3.5099999999999999e-02   6.4370000000000005e-01   2.2200000000000001e-02   2.9600000000000000e+00   3.2750000000000001e-01   2.2130000000000000e-01   2.6499999999999999e-02
  -2.4249999999999999e-01  -4.3999999999999997e-02   1.2867999999999999e+00   3.8199999999999998e-02  -5.7099999999999998e-02  -3.0700000000000002e-02   7.1020000000000005e-01  -4.4499999999999998e-02   2.7858999999999998e+00   3.2750000000000001e-01   2.2130000000000000e-01   1.0620000000000000e-01
   0.0000000000000000e+00  -6.6000000000000003e-02   1.8015000000000001e+00   0.0000000000000000e+00  -5.7099999999999998e-02  -6.5799999999999997e-02   7.3240000000000005e-01  -8.8900000000000007e-02   2.5247000000000002e+00   2.4079999999999999e-01   1.9239999999999999e-01   4.4200000000000003e-02
  -2.4249999999999999e-01  -6.6000000000000003e-02   1.9730000000000001e+00   8.5900000000000004e-02  -1.0470000000000000e-01  -7.4499999999999997e-02   1.0209999999999999e+00  -1.1119999999999999e-01   3.3083000000000000e+00   3.3710000000000001e-01   2.0210000000000000e-01   3.9800000000000002e-02
  -2.8649999999999998e-01   2.1999999999999999e-02   2.1446000000000001e+00   9.5500000000000002e-02  -1.5229999999999999e-01  -6.5799999999999997e-02   7.1020000000000005e-01   2.2200000000000001e-02   3.3953000000000002e+00   2.6010000000000000e-01   1.5400000000000000e-01   7.0800000000000002e-02
  -3.3060000000000000e-01   6.6000000000000003e-02   1.8015000000000001e+00   7.6399999999999996e-02  -1.4269999999999999e-01  -5.7000000000000002e-02   6.2150000000000005e-01  -6.6699999999999995e-02   3.1341999999999999e+00   2.0230000000000001e-01   2.4060000000000001e-01   7.0800000000000002e-02
  -1.1020000000000001e-01   6.6000000000000003e-02   2.3161999999999998e+00   9.5500000000000002e-02  -1.0470000000000000e-01  -2.6300000000000000e-02   7.3240000000000005e-01   1.7790000000000000e-01   3.3953000000000002e+00   2.7939999999999998e-01   2.5019999999999998e-01   5.3100000000000001e-02
  -4.4080000000000003e-01  -2.1980000000000000e-01   2.7450999999999999e+00   2.8600000000000000e-02  -1.5229999999999999e-01  -4.3900000000000002e-02   7.3240000000000005e-01  -4.4499999999999998e-02   3.1341999999999999e+00   2.0230000000000001e-01   1.7319999999999999e-01   4.4200000000000003e-02
   6.6100000000000006e-02   1.5390000000000001e-01   8.5780000000000001e-01   7.6399999999999996e-02  -9.4999999999999998e-03  -8.3299999999999999e-02   8.8780000000000003e-01   2.0010000000000000e-01   2.6118000000000001e+00   3.4680000000000000e-01   2.2130000000000000e-01   6.6400000000000001e-02
  -2.2040000000000001e-01   4.3999999999999997e-02   1.3725000000000001e+00   5.7299999999999997e-02  -9.5200000000000007e-02  -3.9500000000000000e-02   7.5460000000000005e-01  -8.8900000000000007e-02   3.3953000000000002e+00   2.7939999999999998e-01   1.6360000000000000e-01   3.9800000000000002e-02
  -3.0859999999999999e-01  -2.6379999999999998e-01   2.3161999999999998e+00   1.9099999999999999e-02  -5.7099999999999998e-02  -1.0090000000000000e-01   8.8780000000000003e-01  -2.2200000000000001e-02   3.2212000000000001e+00   3.1790000000000002e-01   2.0210000000000000e-01   3.5400000000000001e-02
  -2.6450000000000001e-01  -8.7900000000000006e-02   1.8015000000000001e+00   5.7299999999999997e-02  -1.7130000000000001e-01  -6.5799999999999997e-02   8.8780000000000003e-01   4.4499999999999998e-02   2.7858999999999998e+00   2.8899999999999998e-01   1.4430000000000001e-01   1.7700000000000000e-02
  -1.3230000000000000e-01   8.7900000000000006e-02   1.7157000000000000e+00   0.0000000000000000e+00  -1.5229999999999999e-01  -5.7000000000000002e-02   7.5460000000000005e-01  -6.6699999999999995e-02   2.8730000000000002e+00   3.4680000000000000e-01   2.7900000000000003e-01   4.8700000000000000e-02
  -1.1020000000000001e-01   1.0990000000000000e-01   1.7157000000000000e+00   4.7699999999999999e-02  -6.6600000000000006e-02  -6.5799999999999997e-02   7.7680000000000005e-01   8.8900000000000007e-02   2.6989000000000001e+00   2.8899999999999998e-01   3.0790000000000001e-01   2.6499999999999999e-02
  -1.7630000000000001e-01  -6.6000000000000003e-02   1.8015000000000001e+00   8.5900000000000004e-02  -4.7600000000000003e-02  -4.8200000000000000e-02   9.7660000000000002e-01   2.2239999999999999e-01   2.4377000000000000e+00   2.0230000000000001e-01   1.4430000000000001e-01   4.4000000000000003e-03
  -4.4080000000000003e-01   8.7900000000000006e-02   1.4582999999999999e+00   9.5500000000000002e-02  -1.4269999999999999e-01  -8.3299999999999999e-02   7.3240000000000005e-01  -1.5559999999999999e-01   3.2212000000000001e+00   2.6970000000000000e-01   2.2130000000000000e-01   1.7700000000000000e-02
  -2.4249999999999999e-01  -8.7900000000000006e-02   1.4582999999999999e+00   8.5900000000000004e-02  -1.8079999999999999e-01  -1.3200000000000000e-02   7.9900000000000004e-01   2.2200000000000001e-02   3.2212000000000001e+00   3.5639999999999999e-01   1.1550000000000001e-01   4.8700000000000000e-02
  -2.4249999999999999e-01  -1.3189999999999999e-01   1.7157000000000000e+00  -6.6799999999999998e-02  -1.9030000000000000e-01  -4.4000000000000003e-03   6.2150000000000005e-01  -4.4499999999999998e-02   2.9600000000000000e+00   2.0230000000000001e-01   2.8870000000000001e-01   6.1899999999999997e-02
  -4.1880000000000001e-01  -1.5390000000000001e-01   2.4018999999999999e+00   1.4319999999999999e-01   0.0000000000000000e+00  -6.5799999999999997e-02   8.8780000000000003e-01   1.1119999999999999e-01   2.4377000000000000e+00   2.9859999999999998e-01   2.6939999999999997e-01   3.9800000000000002e-02
  -1.3230000000000000e-01   2.1999999999999999e-02   2.0588000000000002e+00   9.5500000000000002e-02  -4.7600000000000003e-02  -4.8200000000000000e-02   7.9900000000000004e-01   8.8900000000000007e-02   3.0470999999999999e+00   2.8899999999999998e-01   1.7319999999999999e-01   5.7500000000000002e-02
  -2.1999999999999999e-02   2.6379999999999998e-01   1.8872000000000000e+00   8.5900000000000004e-02  -1.0470000000000000e-01  -3.9500000000000000e-02   6.8799999999999994e-01   2.2200000000000001e-02   3.0470999999999999e+00   2.1190000000000001e-01   2.6939999999999997e-01  -1.3299999999999999e-02
  -2.2040000000000001e-01   2.1999999999999999e-02   1.3725000000000001e+00   9.4999999999999998e-03  -1.4269999999999999e-01  -8.3299999999999999e-02   5.9930000000000005e-01   8.8900000000000007e-02   2.6989000000000001e+00   2.6970000000000000e-01   2.5019999999999998e-01   5.3100000000000001e-02
  -3.3060000000000000e-01   4.3999999999999997e-02   1.5441000000000000e+00   9.4999999999999998e-03  -5.7099999999999998e-02   1.7500000000000002e-02   7.3240000000000005e-01  -2.2200000000000001e-02   2.6118000000000001e+00   1.9270000000000001e-01   1.8279999999999999e-01   2.6499999999999999e-02
  -2.8649999999999998e-01   1.3189999999999999e-01   2.0588000000000002e+00   1.6230000000000000e-01  -2.8500000000000001e-02  -7.0199999999999999e-02   8.4340000000000004e-01  -8.8900000000000007e-02   2.5247000000000002e+00   2.6970000000000000e-01   2.5979999999999998e-01   3.5400000000000001e-02
  -2.1999999999999999e-02   0.0000000000000000e+00   1.7157000000000000e+00   5.7299999999999997e-02  -1.1420000000000000e-01   8.8000000000000005e-03   9.9880000000000002e-01   4.4499999999999998e-02   2.8730000000000002e+00   1.9270000000000001e-01   2.3089999999999999e-01   4.8700000000000000e-02
   2.1999999999999999e-02  -8.7900000000000006e-02   1.3725000000000001e+00   1.9099999999999999e-02  -9.4999999999999998e-03  -5.7000000000000002e-02   6.4370000000000005e-01  -2.2200000000000001e-02   2.8730000000000002e+00   2.4079999999999999e-01   1.5400000000000000e-01   2.6499999999999999e-02
  -1.3230000000000000e-01  -2.1999999999999999e-02   8.5780000000000001e-01   9.5500000000000002e-02  -1.9030000000000000e-01  -2.6300000000000000e-02   7.5460000000000005e-01  -1.7790000000000000e-01   3.1341999999999999e+00   3.6599999999999999e-01   1.7319999999999999e-01   2.6499999999999999e-02
  -1.7630000000000001e-01   8.7900000000000006e-02   2.3161999999999998e+00   1.5279999999999999e-01  -9.5200000000000007e-02  -3.0700000000000002e-02   8.4340000000000004e-01   8.8900000000000007e-02   3.2212000000000001e+00   2.6970000000000000e-01   1.8279999999999999e-01   7.0800000000000002e-02
  -1.9839999999999999e-01   4.3999999999999997e-02   1.8872000000000000e+00   1.0500000000000000e-01   1.9000000000000000e-02  -2.6300000000000000e-02   8.2120000000000004e-01   1.1119999999999999e-01   2.6989000000000001e+00   2.9859999999999998e-01   2.7900000000000003e-01   4.4200000000000003e-02
  -3.0859999999999999e-01  -8.7900000000000006e-02   1.4582999999999999e+00   6.6799999999999998e-02  -5.7099999999999998e-02  -5.2600000000000001e-02   9.1000000000000003e-01   1.7790000000000000e-01   3.3953000000000002e+00   3.1790000000000002e-01   2.0210000000000000e-01   9.2899999999999996e-02
  -1.3230000000000000e-01  -2.1999999999999999e-02   1.7157000000000000e+00   8.5900000000000004e-02  -6.6600000000000006e-02  -5.2600000000000001e-02   5.9930000000000005e-01   2.8910000000000002e-01   3.3953000000000002e+00   3.6599999999999999e-01   2.3089999999999999e-01   3.5400000000000001e-02
  -1.7630000000000001e-01  -1.5390000000000001e-01   1.5441000000000000e+00   9.4999999999999998e-03  -1.2370000000000000e-01  -3.0700000000000002e-02   7.5460000000000005e-01   1.7790000000000000e-01   3.1341999999999999e+00   2.6010000000000000e-01   2.5019999999999998e-01   6.1899999999999997e-02
  -8.8200000000000001e-02  -1.0990000000000000e-01   1.8015000000000001e+00   4.7699999999999999e-02  -1.4269999999999999e-01  -5.7000000000000002e-02   8.6560000000000004e-01  -4.4499999999999998e-02   3.1341999999999999e+00   1.6380000000000000e-01   1.8279999999999999e-01   6.1899999999999997e-02
  -1.7630000000000001e-01   1.5390000000000001e-01   1.5441000000000000e+00   1.8140000000000001e-01  -7.6100000000000001e-02  -9.2100000000000001e-02   7.3240000000000005e-01  -2.2200000000000001e-02   3.6564999999999999e+00   2.1190000000000001e-01   1.7319999999999999e-01   5.7500000000000002e-02
  -1.1020000000000001e-01  -1.9789999999999999e-01   2.1446000000000001e+00   1.9099999999999999e-02  -1.1420000000000000e-01  -4.4000000000000003e-03   7.5460000000000005e-01   2.2200000000000001e-02   2.5247000000000002e+00   2.0230000000000001e-01   2.2130000000000000e-01   2.6499999999999999e-02
  -8.8200000000000001e-02  -2.1999999999999999e-02   1.6298999999999999e+00   1.0500000000000000e-01  -8.5599999999999996e-02  -7.8899999999999998e-02   9.3220000000000003e-01  -2.2200000000000001e-02   2.5247000000000002e+00   3.0819999999999997e-01   1.7319999999999999e-01   1.7700000000000000e-02
  -1.7630000000000001e-01  -1.5390000000000001e-01   2.0588000000000002e+00   2.8600000000000000e-02  -6.6600000000000006e-02  -3.9500000000000000e-02   8.4340000000000004e-01   1.5559999999999999e-01   3.3083000000000000e+00   3.0819999999999997e-01   2.1170000000000000e-01   6.1899999999999997e-02
  -2.6450000000000001e-01   2.1999999999999999e-02   1.8015000000000001e+00  -1.9099999999999999e-02  -6.6600000000000006e-02  -3.5099999999999999e-02   6.4370000000000005e-01   4.4499999999999998e-02   2.6989000000000001e+00   2.9859999999999998e-01   2.4060000000000001e-01   5.3100000000000001e-02
  -2.8649999999999998e-01   1.0990000000000000e-01   1.4582999999999999e+00   1.8140000000000001e-01  -6.6600000000000006e-02  -3.5099999999999999e-02   9.1000000000000003e-01  -1.1119999999999999e-01   3.4824000000000002e+00   3.2750000000000001e-01   2.7900000000000003e-01   4.4200000000000003e-02
  -2.4249999999999999e-01  -1.7590000000000000e-01   1.3725000000000001e+00   1.9099999999999999e-02  -8.5599999999999996e-02   0.0000000000000000e+00   8.2120000000000004e-01   2.2200000000000001e-02   2.7858999999999998e+00   2.4079999999999999e-01   2.2130000000000000e-01   1.3299999999999999e-02
  -3.0859999999999999e-01   6.6000000000000003e-02   1.8872000000000000e+00   9.5500000000000002e-02  -3.8100000000000002e-02  -2.1899999999999999e-02   7.9900000000000004e-01   1.1119999999999999e-01   2.5247000000000002e+00   2.2159999999999999e-01   1.4430000000000001e-01   2.2100000000000002e-02
  -1.7630000000000001e-01  -1.0990000000000000e-01   1.8872000000000000e+00   1.2410000000000000e-01  -1.1420000000000000e-01  -3.0700000000000002e-02   7.5460000000000005e-01  -1.5559999999999999e-01   3.2212000000000001e+00   3.2750000000000001e-01   2.0210000000000000e-01   7.5200000000000003e-02
  -2.4249999999999999e-01  -6.6000000000000003e-02   1.8872000000000000e+00   2.8600000000000000e-02  -4.7600000000000003e-02  -5.2600000000000001e-02   5.1049999999999995e-01  -2.2239999999999999e-01   2.8730000000000002e+00   2.6970000000000000e-01   2.2130000000000000e-01   4.4200000000000003e-02
  -3.9679999999999999e-01   2.1999999999999999e-02   1.8872000000000000e+00   1.4319999999999999e-01  -3.8100000000000002e-02  -5.2600000000000001e-02   6.8799999999999994e-01   2.2200000000000001e-02   3.0470999999999999e+00   3.3710000000000001e-01   2.7900000000000003e-01   5.3100000000000001e-02
  -8.8200000000000001e-02  -1.3189999999999999e-01   1.5441000000000000e+00   7.6399999999999996e-02  -1.4269999999999999e-01  -7.8899999999999998e-02   7.7680000000000005e-01   4.4499999999999998e-02   2.7858999999999998e+00   3.3710000000000001e-01   1.7319999999999999e-01   2.6499999999999999e-02
  -2.2040000000000001e-01   0.0000000000000000e+00   9.4359999999999999e-01   1.4319999999999999e-01  -3.8100000000000002e-02  -4.8200000000000000e-02   9.9880000000000002e-01  -4.4499999999999998e-02   3.3953000000000002e+00   2.4079999999999999e-01   2.1170000000000000e-01   3.9800000000000002e-02
  -1.1020000000000001e-01   1.5390000000000001e-01   6.8630000000000002e-01   9.5500000000000002e-02  -1.9980000000000001e-01  -9.6500000000000002e-02   7.1020000000000005e-01   0.0000000000000000e+00   3.7435999999999998e+00   3.4680000000000000e-01   1.6360000000000000e-01   4.4200000000000003e-02
  -2.2040000000000001e-01  -2.1999999999999999e-02   1.2867999999999999e+00   1.0500000000000000e-01  -7.6100000000000001e-02  -5.7000000000000002e-02   6.6579999999999995e-01   8.8900000000000007e-02   3.2212000000000001e+00   3.0819999999999997e-01   2.2130000000000000e-01   4.8700000000000000e-02
  -6.6100000000000006e-02  -8.7900000000000006e-02   1.8872000000000000e+00   1.9099999999999999e-02  -3.8100000000000002e-02  -3.0700000000000002e-02   7.5460000000000005e-01  -1.7790000000000000e-01   2.7858999999999998e+00   3.5639999999999999e-01   2.1170000000000000e-01   5.7500000000000002e-02
   1.3230000000000000e-01   6.6000000000000003e-02   1.3725000000000001e+00   2.8600000000000000e-02  -9.5200000000000007e-02  -3.0700000000000002e-02   9.1000000000000003e-01   1.1119999999999999e-01   3.2212000000000001e+00   2.6970000000000000e-01   1.6360000000000000e-01   7.5200000000000003e-02
   3.5270000000000001e-01   4.3999999999999997e-02   1.1152000000000000e+00   0.0000000000000000e+00   1.9000000000000000e-02  -7.0199999999999999e-02   7.9900000000000004e-01  -1.5559999999999999e-01   2.6989000000000001e+00   3.1790000000000002e-01   1.7319999999999999e-01   6.1899999999999997e-02
   3.5270000000000001e-01  -1.5390000000000001e-01   1.8015000000000001e+00   7.6399999999999996e-02  -1.8079999999999999e-01  -1.3200000000000000e-02   6.6579999999999995e-01   2.2200000000000001e-02   2.3506000000000000e+00   2.7939999999999998e-01   1.7319999999999999e-01   3.5400000000000001e-02
  -5.5110000000000003e-01   6.6000000000000003e-02   1.6298999999999999e+00   5.7299999999999997e-02  -6.6600000000000006e-02   4.4000000000000003e-03   7.1020000000000005e-01   6.6699999999999995e-02   3.3083000000000000e+00   2.6010000000000000e-01   2.6939999999999997e-01   3.5400000000000001e-02
  -5.2900000000000003e-01  -2.1999999999999999e-02   2.3161999999999998e+00   3.8199999999999998e-02  -7.6100000000000001e-02  -3.9500000000000000e-02   7.3240000000000005e-01   3.1130000000000002e-01   2.3506000000000000e+00   2.4079999999999999e-01   2.2130000000000000e-01   7.9600000000000004e-02
  -5.2900000000000003e-01  -4.3999999999999997e-02   2.3161999999999998e+00   1.0500000000000000e-01  -1.4269999999999999e-01  -4.3900000000000002e-02   8.4340000000000004e-01  -2.2200000000000001e-02   2.7858999999999998e+00   2.3119999999999999e-01   1.7319999999999999e-01   1.3299999999999999e-02
  -6.6100000000000006e-02   4.3999999999999997e-02   1.7157000000000000e+00   1.6230000000000000e-01  -1.6180000000000000e-01  -3.9500000000000000e-02   8.8780000000000003e-01  -4.4499999999999998e-02   3.3953000000000002e+00   2.3119999999999999e-01   1.9239999999999999e-01   2.2100000000000002e-02
  -2.4249999999999999e-01  -1.0990000000000000e-01   1.8015000000000001e+00   9.5500000000000002e-02  -1.4269999999999999e-01  -3.9500000000000000e-02   8.8780000000000003e-01  -1.3339999999999999e-01   3.1341999999999999e+00   1.9270000000000001e-01   1.8279999999999999e-01   6.6400000000000001e-02
  -4.4100000000000000e-02  -1.7590000000000000e-01   2.2303999999999999e+00   5.7299999999999997e-02  -9.5200000000000007e-02  -7.4499999999999997e-02   7.5460000000000005e-01  -8.8900000000000007e-02   2.7858999999999998e+00   2.3119999999999999e-01   1.5400000000000000e-01   1.7700000000000000e-02
  -1.9839999999999999e-01   0.0000000000000000e+00   1.2867999999999999e+00   1.4319999999999999e-01  -5.7099999999999998e-02  -2.1899999999999999e-02   7.5460000000000005e-01   4.0020000000000000e-01   3.2212000000000001e+00   2.8899999999999998e-01   2.5019999999999998e-01   3.1000000000000000e-02
  -2.1999999999999999e-02   1.5390000000000001e-01   2.3161999999999998e+00   5.7299999999999997e-02  -9.5200000000000007e-02  -1.0090000000000000e-01   7.9900000000000004e-01  -1.1119999999999999e-01   2.0893999999999999e+00   2.8899999999999998e-01   1.4430000000000001e-01   3.5400000000000001e-02
  -2.1999999999999999e-02   1.9789999999999999e-01   2.3161999999999998e+00   1.0500000000000000e-01  -1.0470000000000000e-01  -3.5099999999999999e-02   9.1000000000000003e-01  -6.6699999999999995e-02   2.6989000000000001e+00   2.8899999999999998e-01   2.5979999999999998e-01   1.3299999999999999e-02
  -2.2040000000000001e-01  -4.3999999999999997e-02   1.5441000000000000e+00   1.1459999999999999e-01  -1.6180000000000000e-01  -1.7500000000000002e-02   7.5460000000000005e-01   1.3339999999999999e-01   2.6118000000000001e+00   3.6599999999999999e-01   2.5019999999999998e-01   8.8000000000000005e-03
  -1.7630000000000001e-01   0.0000000000000000e+00   1.6298999999999999e+00   6.6799999999999998e-02  -1.3320000000000001e-01  -7.0199999999999999e-02   6.8799999999999994e-01   1.7790000000000000e-01   3.7435999999999998e+00   2.9859999999999998e-01   2.0210000000000000e-01   3.1000000000000000e-02
  -3.3060000000000000e-01  -8.7900000000000006e-02   1.3725000000000001e+00   5.7299999999999997e-02  -1.3320000000000001e-01  -7.8899999999999998e-02   7.1020000000000005e-01   1.5559999999999999e-01   2.6989000000000001e+00   2.4079999999999999e-01   2.1170000000000000e-01   5.7500000000000002e-02
  -1.5429999999999999e-01   1.7590000000000000e-01   1.2010000000000001e+00   1.4319999999999999e-01  -7.6100000000000001e-02  -2.1899999999999999e-02   6.4370000000000005e-01  -4.4499999999999998e-02   2.6118000000000001e+00   3.0819999999999997e-01   1.9239999999999999e-01   5.7500000000000002e-02
  -1.5429999999999999e-01   0.0000000000000000e+00   1.3725000000000001e+00   1.3370000000000001e-01  -1.0470000000000000e-01  -4.8200000000000000e-02   7.3240000000000005e-01   1.5559999999999999e-01   3.2212000000000001e+00   2.8899999999999998e-01   2.4060000000000001e-01   2.6499999999999999e-02
  -3.0859999999999999e-01  -1.3189999999999999e-01   1.3725000000000001e+00   8.5900000000000004e-02  -1.2370000000000000e-01  -3.9500000000000000e-02   7.1020000000000005e-01   4.4499999999999998e-02   2.2635999999999998e+00   2.8899999999999998e-01   2.0210000000000000e-01   6.1899999999999997e-02
  -2.2040000000000001e-01  -2.1999999999999999e-02   1.8872000000000000e+00  -1.9099999999999999e-02  -1.1420000000000000e-01  -6.5799999999999997e-02   7.9900000000000004e-01   1.1119999999999999e-01   2.5247000000000002e+00   2.6010000000000000e-01   2.2130000000000000e-01   4.8700000000000000e-02
  -2.4249999999999999e-01  -6.6000000000000003e-02   1.3725000000000001e+00   8.5900000000000004e-02  -3.8100000000000002e-02  -5.2600000000000001e-02   9.3220000000000003e-01  -2.8910000000000002e-01   3.3953000000000002e+00   2.6970000000000000e-01   2.6939999999999997e-01   4.4200000000000003e-02
  -8.8200000000000001e-02  -6.6000000000000003e-02   2.0588000000000002e+00  -7.6399999999999996e-02  -9.5200000000000007e-02  -4.8200000000000000e-02   6.6579999999999995e-01   8.8900000000000007e-02   2.5247000000000002e+00   2.6970000000000000e-01   2.5979999999999998e-01   3.9800000000000002e-02
  -1.5429999999999999e-01   2.1999999999999999e-02   1.8015000000000001e+00   1.0500000000000000e-01  -1.9000000000000000e-02  -3.0700000000000002e-02   5.1049999999999995e-01   0.0000000000000000e+00   2.6989000000000001e+00   2.7939999999999998e-01   1.5400000000000000e-01   8.8000000000000005e-03
  -1.9839999999999999e-01   4.3999999999999997e-02   1.3725000000000001e+00  -1.9099999999999999e-02  -9.5200000000000007e-02  -9.2100000000000001e-02   6.2150000000000005e-01   8.8900000000000007e-02   3.5695000000000001e+00   2.8899999999999998e-01   2.5019999999999998e-01   4.4200000000000003e-02
  -1.7630000000000001e-01  -6.6000000000000003e-02   2.1446000000000001e+00   3.8199999999999998e-02  -1.1420000000000000e-01  -1.1400000000000000e-01   7.7680000000000005e-01  -2.6679999999999998e-01   2.2635999999999998e+00   2.5050000000000000e-01   2.0210000000000000e-01   5.3100000000000001e-02
  -1.9839999999999999e-01   4.3999999999999997e-02   2.0588000000000002e+00   1.1459999999999999e-01  -2.8500000000000001e-02  -4.8200000000000000e-02   8.2120000000000004e-01  -1.1119999999999999e-01   3.1341999999999999e+00   2.9859999999999998e-01   2.5979999999999998e-01   3.5400000000000001e-02
  -8.8200000000000001e-02   8.7900000000000006e-02   1.1152000000000000e+00   7.6399999999999996e-02  -1.5229999999999999e-01  -8.7700000000000000e-02   6.8799999999999994e-01   2.2239999999999999e-01   3.3083000000000000e+00   3.3710000000000001e-01   1.3469999999999999e-01   7.0800000000000002e-02
  -1.7630000000000001e-01  -6.6000000000000003e-02   2.1446000000000001e+00   1.0500000000000000e-01  -9.4999999999999998e-03  -1.7500000000000002e-02   6.6579999999999995e-01  -8.8900000000000007e-02   3.3083000000000000e+00   3.3710000000000001e-01   2.3089999999999999e-01   1.7700000000000000e-02
  -2.1999999999999999e-02   2.1999999999999999e-02   5.1470000000000005e-01   5.7299999999999997e-02  -1.1420000000000000e-01  -6.1400000000000003e-02   6.4370000000000005e-01  -1.3339999999999999e-01   2.9600000000000000e+00   2.8899999999999998e-01   1.9239999999999999e-01   6.1899999999999997e-02
  -1.5429999999999999e-01   1.0990000000000000e-01   1.6298999999999999e+00  -8.5900000000000004e-02  -1.9000000000000000e-02  -6.5799999999999997e-02   7.3240000000000005e-01   1.3339999999999999e-01   3.1341999999999999e+00   2.4079999999999999e-01   2.0210000000000000e-01   2.2100000000000002e-02
  -6.6100000000000006e-02  -2.8580000000000000e-01   1.4582999999999999e+00   1.0500000000000000e-01  -7.6100000000000001e-02  -6.5799999999999997e-02   8.4340000000000004e-01   1.1119999999999999e-01   2.6118000000000001e+00   2.6970000000000000e-01   1.5400000000000000e-01   7.0800000000000002e-02
  -2.6450000000000001e-01  -4.3999999999999997e-02   1.6298999999999999e+00   4.7699999999999999e-02   0.0000000000000000e+00  -2.6300000000000000e-02   6.4370000000000005e-01   4.4499999999999998e-02   3.0470999999999999e+00   2.0230000000000001e-01   2.2130000000000000e-01   7.5200000000000003e-02
  -6.6100000000000006e-02  -1.5390000000000001e-01   1.7157000000000000e+00   7.6399999999999996e-02  -8.5599999999999996e-02  -1.0520000000000000e-01   6.8799999999999994e-01   1.3339999999999999e-01   3.2212000000000001e+00   3.2750000000000001e-01   2.4060000000000001e-01   6.6400000000000001e-02
  -3.0859999999999999e-01   2.8580000000000000e-01   2.0588000000000002e+00   2.8600000000000000e-02  -1.9000000000000000e-02  -1.3200000000000000e-02   8.2120000000000004e-01   8.8900000000000007e-02   3.3083000000000000e+00   2.3119999999999999e-01   2.2130000000000000e-01   3.9800000000000002e-02
  -1.1020000000000001e-01   1.0990000000000000e-01   1.4582999999999999e+00   1.1459999999999999e-01  -1.6180000000000000e-01  -2.6300000000000000e-02   8.2120000000000004e-01  -1.1119999999999999e-01   3.7435999999999998e+00   2.7939999999999998e-01   2.4060000000000001e-01   4.8700000000000000e-02
  -2.2040000000000001e-01  -1.3189999999999999e-01   2.1446000000000001e+00   1.0500000000000000e-01  -9.5200000000000007e-02  -5.7000000000000002e-02   8.8780000000000003e-01   1.1119999999999999e-01   3.1341999999999999e+00   2.9859999999999998e-01   1.7319999999999999e-01   0.0000000000000000e+00
  -2.1999999999999999e-02   4.3999999999999997e-02   2.2303999999999999e+00  -1.9099999999999999e-02  -3.8100000000000002e-02  -6.5799999999999997e-02   7.1020000000000005e-01   0.0000000000000000e+00   2.7858999999999998e+00   2.8899999999999998e-01   2.3089999999999999e-01   3.5400000000000001e-02
  -1.3230000000000000e-01  -2.8580000000000000e-01   2.2303999999999999e+00   9.5500000000000002e-02  -8.5599999999999996e-02  -9.6500000000000002e-02   8.2120000000000004e-01   1.3339999999999999e-01   3.4824000000000002e+00   3.1790000000000002e-01   2.1170000000000000e-01   3.9800000000000002e-02
  -1.5429999999999999e-01  -2.1999999999999999e-02   1.8015000000000001e+00   0.0000000000000000e+00  -1.3320000000000001e-01  -3.0700000000000002e-02   5.3269999999999995e-01  -4.4499999999999998e-02   3.3953000000000002e+00   3.0819999999999997e-01   1.1550000000000001e-01   4.4200000000000003e-02
  -1.9839999999999999e-01  -1.5390000000000001e-01   1.3725000000000001e+00   5.7299999999999997e-02  -1.6180000000000000e-01   0.0000000000000000e+00   7.3240000000000005e-01   1.3339999999999999e-01   2.4377000000000000e+00   3.0819999999999997e-01   1.3469999999999999e-01   7.5200000000000003e-02
  -2.2040000000000001e-01  -8.7900000000000006e-02   1.8015000000000001e+00   4.7699999999999999e-02  -3.8100000000000002e-02  -5.7000000000000002e-02   7.5460000000000005e-01  -6.6699999999999995e-02   3.1341999999999999e+00   2.4079999999999999e-01   2.7900000000000003e-01   1.7700000000000000e-02
   4.4100000000000000e-02  -2.1999999999999999e-02   1.8015000000000001e+00   1.0500000000000000e-01  -8.5599999999999996e-02  -5.7000000000000002e-02   6.4370000000000005e-01   2.2239999999999999e-01   2.2635999999999998e+00   2.6970000000000000e-01   2.5019999999999998e-01   1.7700000000000000e-02
  -8.8200000000000001e-02  -1.9789999999999999e-01   1.8872000000000000e+00   1.0500000000000000e-01  -1.8079999999999999e-01  -4.4000000000000003e-03   7.7680000000000005e-01  -8.8900000000000007e-02   2.4377000000000000e+00   2.6010000000000000e-01   2.4060000000000001e-01   4.4200000000000003e-02
  -1.5429999999999999e-01   2.4179999999999999e-01   1.3725000000000001e+00   5.7299999999999997e-02  -9.5200000000000007e-02  -6.5799999999999997e-02   6.2150000000000005e-01  -1.3339999999999999e-01   3.2212000000000001e+00   2.9859999999999998e-01   1.7319999999999999e-01   7.5200000000000003e-02
  -3.0859999999999999e-01  -1.0990000000000000e-01   1.3725000000000001e+00  -5.7299999999999997e-02  -6.6600000000000006e-02  -3.9500000000000000e-02   6.8799999999999994e-01   4.4499999999999998e-02   2.7858999999999998e+00   3.1790000000000002e-01   2.5019999999999998e-01   4.4200000000000003e-02
  -8.8200000000000001e-02   1.7590000000000000e-01   1.8872000000000000e+00   1.5279999999999999e-01  -7.6100000000000001e-02  -3.5099999999999999e-02   7.5460000000000005e-01   0.0000000000000000e+00   3.1341999999999999e+00   2.4079999999999999e-01   1.5400000000000000e-01   4.4000000000000003e-03
  -1.9839999999999999e-01   1.0990000000000000e-01   2.4018999999999999e+00   2.8600000000000000e-02  -1.1420000000000000e-01  -7.8899999999999998e-02   5.5489999999999995e-01   2.4460000000000001e-01   3.1341999999999999e+00   3.2750000000000001e-01   2.1170000000000000e-01   2.6499999999999999e-02
  -3.0859999999999999e-01   1.5390000000000001e-01   1.9730000000000001e+00   7.6399999999999996e-02  -3.8100000000000002e-02  -2.1899999999999999e-02   8.4340000000000004e-01  -4.4499999999999998e-02   2.4377000000000000e+00   2.6010000000000000e-01   2.1170000000000000e-01   2.2100000000000002e-02
  -1.7630000000000001e-01  -2.4179999999999999e-01   7.7210000000000001e-01   9.4999999999999998e-03  -1.8079999999999999e-01  -6.1400000000000003e-02   7.9900000000000004e-01  -4.4499999999999998e-02   2.9600000000000000e+00   2.7939999999999998e-01   1.9239999999999999e-01   8.8000000000000005e-03
  -2.1999999999999999e-02  -2.1999999999999999e-02   2.2303999999999999e+00  -9.4999999999999998e-03  -1.1420000000000000e-01  -7.4499999999999997e-02   6.8799999999999994e-01   2.2200000000000001e-02   3.1341999999999999e+00   3.2750000000000001e-01   2.1170000000000000e-01   5.7500000000000002e-02
  -1.9839999999999999e-01  -1.3189999999999999e-01   2.2303999999999999e+00   2.1959999999999999e-01  -9.5200000000000007e-02  -4.8200000000000000e-02   5.9930000000000005e-01   2.0010000000000000e-01   2.6989000000000001e+00   3.3710000000000001e-01   1.3469999999999999e-01   7.0800000000000002e-02
  -1.9839999999999999e-01   1.0990000000000000e-01   1.7157000000000000e+00   1.1459999999999999e-01  -1.4269999999999999e-01  -4.3900000000000002e-02   8.6560000000000004e-01  -4.4499999999999998e-02   3.0470999999999999e+00   2.8899999999999998e-01   1.7319999999999999e-01   2.2100000000000002e-02
  -1.3230000000000000e-01  -4.3999999999999997e-02   1.8872000000000000e+00   9.5500000000000002e-02  -7.6100000000000001e-02  -2.6300000000000000e-02   6.6579999999999995e-01   2.2239999999999999e-01   2.8730000000000002e+00   2.6970000000000000e-01   1.6360000000000000e-01   1.7700000000000000e-02
  -1.3230000000000000e-01  -2.6379999999999998e-01   1.9730000000000001e+00  -3.8199999999999998e-02  -1.8079999999999999e-01  -3.9500000000000000e-02   6.4370000000000005e-01  -4.4499999999999998e-02   2.5247000000000002e+00   2.7939999999999998e-01   1.5400000000000000e-01   5.7500000000000002e-02
  -2.1999999999999999e-02   6.6000000000000003e-02   9.4359999999999999e-01   1.4319999999999999e-01  -6.6600000000000006e-02  -5.2600000000000001e-02   7.7680000000000005e-01  -4.4499999999999998e-02   2.7858999999999998e+00   2.7939999999999998e-01   2.5979999999999998e-01   3.5400000000000001e-02
  -1.9839999999999999e-01   2.1999999999999999e-02   1.7157000000000000e+00   1.3370000000000001e-01  -1.0470000000000000e-01  -9.2100000000000001e-02   9.7660000000000002e-01   1.1119999999999999e-01   3.2212000000000001e+00   2.9859999999999998e-01   2.4060000000000001e-01   6.1899999999999997e-02
  -2.2040000000000001e-01   8.7900000000000006e-02   2.0588000000000002e+00   3.8199999999999998e-02  -2.8500000000000001e-02  -3.0700000000000002e-02   6.6579999999999995e-01   2.4460000000000001e-01   3.0470999999999999e+00   2.8899999999999998e-01   2.0210000000000000e-01   4.4200000000000003e-02
  -2.6450000000000001e-01  -1.3189999999999999e-01   2.1446000000000001e+00   5.7299999999999997e-02  -7.6100000000000001e-02   8.8000000000000005e-03   6.2150000000000005e-01  -1.5559999999999999e-01   2.4377000000000000e+00   3.2750000000000001e-01   1.9239999999999999e-01   7.5200000000000003e-02
  -3.3060000000000000e-01  -1.3189999999999999e-01   1.5441000000000000e+00   5.7299999999999997e-02  -6.6600000000000006e-02  -4.3900000000000002e-02   5.9930000000000005e-01   4.4499999999999998e-02   3.2212000000000001e+00   2.6010000000000000e-01   1.9239999999999999e-01   4.8700000000000000e-02
  -3.0859999999999999e-01   1.5390000000000001e-01   1.3725000000000001e+00   3.8199999999999998e-02  -1.3320000000000001e-01  -5.7000000000000002e-02   5.5489999999999995e-01   0.0000000000000000e+00   2.9600000000000000e+00   2.6970000000000000e-01   1.7319999999999999e-01   8.4000000000000005e-02
  -3.7469999999999998e-01   8.7900000000000006e-02   1.4582999999999999e+00   7.6399999999999996e-02  -7.6100000000000001e-02  -6.5799999999999997e-02   7.1020000000000005e-01   4.4499999999999998e-02   2.7858999999999998e+00   3.2750000000000001e-01   2.5019999999999998e-01   3.5400000000000001e-02
  -1.7630000000000001e-01  -3.0780000000000002e-01   1.7157000000000000e+00   7.6399999999999996e-02  -1.6180000000000000e-01  -7.8899999999999998e-02   9.9880000000000002e-01   2.2200000000000001e-02   2.3506000000000000e+00   2.4079999999999999e-01   2.3089999999999999e-01   5.3100000000000001e-02
  -2.2040000000000001e-01  -1.7590000000000000e-01   1.8015000000000001e+00   2.8600000000000000e-02  -5.7099999999999998e-02  -7.4499999999999997e-02   5.5489999999999995e-01   1.7790000000000000e-01   3.2212000000000001e+00   3.2750000000000001e-01   1.2509999999999999e-01   3.1000000000000000e-02
  -2.1999999999999999e-02  -2.1980000000000000e-01   2.4018999999999999e+00   1.0500000000000000e-01  -1.1420000000000000e-01  -8.8000000000000005e-03   9.5440000000000003e-01  -1.5559999999999999e-01   2.5247000000000002e+00   2.0230000000000001e-01   4.8099999999999997e-02   9.2899999999999996e-02
  -8.8200000000000001e-02  -1.0990000000000000e-01   2.0588000000000002e+00   3.8199999999999998e-02  -1.2370000000000000e-01  -5.7000000000000002e-02   7.3240000000000005e-01   4.4499999999999998e-02   3.5695000000000001e+00   2.8899999999999998e-01   2.6939999999999997e-01   6.1899999999999997e-02
  -1.5429999999999999e-01   1.5390000000000001e-01   1.2867999999999999e+00   1.6230000000000000e-01  -6.6600000000000006e-02  -4.4000000000000003e-03   8.2120000000000004e-01   4.4499999999999998e-02   3.0470999999999999e+00   2.7939999999999998e-01   2.3089999999999999e-01   3.5400000000000001e-02
  -1.5429999999999999e-01  -3.0780000000000002e-01   1.7157000000000000e+00   4.7699999999999999e-02  -1.0470000000000000e-01  -7.0199999999999999e-02   7.3240000000000005e-01   8.8900000000000007e-02   2.6989000000000001e+00   3.1790000000000002e-01   1.9239999999999999e-01   3.9800000000000002e-02
  -1.5429999999999999e-01   8.7900000000000006e-02   1.4582999999999999e+00   5.7299999999999997e-02  -4.7600000000000003e-02  -5.7000000000000002e-02   7.5460000000000005e-01   6.6699999999999995e-02   3.0470999999999999e+00   2.6970000000000000e-01   1.9239999999999999e-01   4.8700000000000000e-02
  -2.2040000000000001e-01  -8.7900000000000006e-02   2.3161999999999998e+00   5.7299999999999997e-02  -1.9980000000000001e-01  -6.5799999999999997e-02   9.3220000000000003e-01  -6.6699999999999995e-02   3.8306000000000000e+00   2.7939999999999998e-01   1.7319999999999999e-01   1.7700000000000000e-02
  -3.9679999999999999e-01  -2.1999999999999999e-02   1.3725000000000001e+00   1.2410000000000000e-01  -1.7130000000000001e-01  -8.8000000000000005e-03   8.2120000000000004e-01   6.6699999999999995e-02   2.5247000000000002e+00   2.7939999999999998e-01   2.5979999999999998e-01   2.6499999999999999e-02
  -2.4249999999999999e-01  -6.6000000000000003e-02   1.5441000000000000e+00   1.4319999999999999e-01  -7.6100000000000001e-02  -2.1899999999999999e-02   8.8780000000000003e-01   8.8900000000000007e-02   3.1341999999999999e+00   2.6970000000000000e-01   2.2130000000000000e-01   4.4000000000000003e-03
  -2.2040000000000001e-01   6.6000000000000003e-02   1.7157000000000000e+00   1.3370000000000001e-01  -1.9000000000000000e-02  -8.3299999999999999e-02   7.7680000000000005e-01  -8.8900000000000007e-02   2.3506000000000000e+00   2.6970000000000000e-01   1.9239999999999999e-01   3.9800000000000002e-02
  -2.4249999999999999e-01  -1.0990000000000000e-01   1.8015000000000001e+00   8.5900000000000004e-02  -5.7099999999999998e-02  -1.7500000000000002e-02   9.1000000000000003e-01  -4.4499999999999998e-02   2.2635999999999998e+00   3.4680000000000000e-01   2.1170000000000000e-01   6.1899999999999997e-02
  -1.7630000000000001e-01   1.0990000000000000e-01   1.1152000000000000e+00   3.8199999999999998e-02  -1.5229999999999999e-01  -5.7000000000000002e-02   6.4370000000000005e-01   4.4499999999999998e-02   3.3953000000000002e+00   2.1190000000000001e-01   2.3089999999999999e-01   5.3100000000000001e-02
  -2.1999999999999999e-02   8.7900000000000006e-02   1.4582999999999999e+00   6.6799999999999998e-02  -8.5599999999999996e-02  -3.9500000000000000e-02   7.1020000000000005e-01   1.3339999999999999e-01   3.0470999999999999e+00   3.0819999999999997e-01   1.7319999999999999e-01   4.4200000000000003e-02
  -2.1999999999999999e-02   2.1999999999999999e-02   2.2303999999999999e+00   6.6799999999999998e-02  -5.7099999999999998e-02  -4.3900000000000002e-02   6.8799999999999994e-01  -2.0010000000000000e-01   3.4824000000000002e+00   3.0819999999999997e-01   2.6939999999999997e-01   3.5400000000000001e-02
  -1.3230000000000000e-01  -1.0990000000000000e-01   1.4582999999999999e+00   1.1459999999999999e-01  -1.3320000000000001e-01  -8.7700000000000000e-02   8.2120000000000004e-01   6.6699999999999995e-02   2.7858999999999998e+00   2.6970000000000000e-01   2.0210000000000000e-01   4.4200000000000003e-02
   0.0000000000000000e+00  -6.6000000000000003e-02   1.3725000000000001e+00   5.7299999999999997e-02  -9.5200000000000007e-02  -4.8200000000000000e-02   6.8799999999999994e-01   2.2200000000000001e-02   3.3083000000000000e+00   2.8899999999999998e-01   1.9239999999999999e-01   7.0800000000000002e-02
  -8.8200000000000001e-02  -8.7900000000000006e-02   1.3725000000000001e+00   4.7699999999999999e-02  -1.3320000000000001e-01  -4.3900000000000002e-02   7.5460000000000005e-01   4.4499999999999998e-02   2.4377000000000000e+00   2.6010000000000000e-01   1.9239999999999999e-01   3.9800000000000002e-02
  -2.6450000000000001e-01  -8.7900000000000006e-02   1.8872000000000000e+00   6.6799999999999998e-02  -1.1420000000000000e-01  -4.8200000000000000e-02   6.4370000000000005e-01   6.6699999999999995e-02   3.1341999999999999e+00   2.5050000000000000e-01   2.2130000000000000e-01   5.3100000000000001e-02
  -1.5429999999999999e-01  -8.7900000000000006e-02   1.3725000000000001e+00   0.0000000000000000e+00  -5.7099999999999998e-02  -5.7000000000000002e-02   7.5460000000000005e-01  -1.3339999999999999e-01   3.1341999999999999e+00   2.8899999999999998e-01   2.2130000000000000e-01   3.9800000000000002e-02
  -1.7630000000000001e-01  -6.6000000000000003e-02   2.0588000000000002e+00   1.1459999999999999e-01  -3.8100000000000002e-02  -3.5099999999999999e-02   7.5460000000000005e-01  -6.6699999999999995e-02   2.7858999999999998e+00   3.1790000000000002e-01   1.9239999999999999e-01   3.5400000000000001e-02
  -2.8649999999999998e-01   2.6379999999999998e-01   1.2867999999999999e+00   1.2410000000000000e-01  -2.2839999999999999e-01  -8.8000000000000005e-03   9.5440000000000003e-01   1.3339999999999999e-01   2.9600000000000000e+00   2.1190000000000001e-01   1.5400000000000000e-01   3.1000000000000000e-02
  -4.1880000000000001e-01  -2.1980000000000000e-01   2.4018999999999999e+00   8.5900000000000004e-02  -8.5599999999999996e-02  -8.8000000000000005e-03   5.9930000000000005e-01  -2.2200000000000001e-02   2.6989000000000001e+00   2.1190000000000001e-01   2.0210000000000000e-01   5.7500000000000002e-02
  -1.1020000000000001e-01   2.1999999999999999e-02   1.0294000000000001e+00  -9.4999999999999998e-03  -8.5599999999999996e-02  -3.9500000000000000e-02   6.4370000000000005e-01   2.2200000000000001e-02   2.5247000000000002e+00   2.2159999999999999e-01   1.8279999999999999e-01   5.7500000000000002e-02
  -1.5429999999999999e-01  -1.3189999999999999e-01   1.4582999999999999e+00   9.4999999999999998e-03  -1.6180000000000000e-01  -3.5099999999999999e-02   9.5440000000000003e-01   1.1119999999999999e-01   3.2212000000000001e+00   3.6599999999999999e-01   2.0210000000000000e-01   4.8700000000000000e-02
  -4.6289999999999998e-01   4.3999999999999997e-02   1.2867999999999999e+00   1.0500000000000000e-01  -1.0470000000000000e-01  -3.5099999999999999e-02   6.8799999999999994e-01   1.1119999999999999e-01   3.1341999999999999e+00   2.8899999999999998e-01   2.8870000000000001e-01   5.3100000000000001e-02
  -1.3230000000000000e-01   2.6379999999999998e-01   1.9730000000000001e+00   8.5900000000000004e-02  -8.5599999999999996e-02  -7.8899999999999998e-02   7.9900000000000004e-01   0.0000000000000000e+00   2.6118000000000001e+00   3.3710000000000001e-01   2.2130000000000000e-01   6.1899999999999997e-02
  -1.9839999999999999e-01   4.3999999999999997e-02   1.1152000000000000e+00   1.2410000000000000e-01  -1.5229999999999999e-01  -1.3200000000000000e-02   6.4370000000000005e-01   8.8900000000000007e-02   3.0470999999999999e+00   2.1190000000000001e-01   1.6360000000000000e-01   2.2100000000000002e-02
  -1.1020000000000001e-01   1.0990000000000000e-01   1.7157000000000000e+00   1.1459999999999999e-01  -1.6180000000000000e-01  -1.3200000000000000e-02   9.1000000000000003e-01   8.8900000000000007e-02   3.2212000000000001e+00   2.8899999999999998e-01   2.3089999999999999e-01   4.8700000000000000e-02
  -1.3230000000000000e-01  -1.0990000000000000e-01   1.7157000000000000e+00   1.2410000000000000e-01  -1.9030000000000000e-01  -5.7000000000000002e-02   5.9930000000000005e-01  -8.8900000000000007e-02   2.6989000000000001e+00   3.2750000000000001e-01   2.3089999999999999e-01   6.6400000000000001e-02
  -1.7630000000000001e-01  -1.7590000000000000e-01   1.6298999999999999e+00   6.6799999999999998e-02  -1.1420000000000000e-01  -5.7000000000000002e-02   6.8799999999999994e-01   1.1119999999999999e-01   3.2212000000000001e+00   2.3119999999999999e-01   2.2130000000000000e-01   0.0000000000000000e+00
  -1.7630000000000001e-01  -1.0990000000000000e-01   1.8015000000000001e+00   6.6799999999999998e-02  -6.6600000000000006e-02  -6.1400000000000003e-02   6.8799999999999994e-01   0.0000000000000000e+00   2.3506000000000000e+00   1.7340000000000000e-01   2.4060000000000001e-01   4.4200000000000003e-02
  -4.1880000000000001e-01   4.3999999999999997e-02   2.0588000000000002e+00   3.8199999999999998e-02  -1.1420000000000000e-01  -4.3900000000000002e-02   8.8780000000000003e-01   2.2200000000000001e-02   2.8730000000000002e+00   3.0819999999999997e-01   1.9239999999999999e-01   3.1000000000000000e-02
  -1.7630000000000001e-01  -1.5390000000000001e-01   1.2010000000000001e+00   2.8600000000000000e-02  -9.5200000000000007e-02  -7.4499999999999997e-02   6.4370000000000005e-01  -1.1119999999999999e-01   3.3953000000000002e+00   2.6970000000000000e-01   2.2130000000000000e-01   6.6400000000000001e-02
  -1.9839999999999999e-01   4.3999999999999997e-02   1.4582999999999999e+00   1.1459999999999999e-01  -3.8100000000000002e-02  -9.2100000000000001e-02   7.7680000000000005e-01  -2.2200000000000001e-02   3.3083000000000000e+00   2.6970000000000000e-01   1.7319999999999999e-01   3.9800000000000002e-02
  -1.7630000000000001e-01  -8.7900000000000006e-02   9.4359999999999999e-01   9.4999999999999998e-03  -1.0470000000000000e-01  -1.3200000000000000e-02   8.4340000000000004e-01   2.2200000000000001e-02   3.2212000000000001e+00   3.2750000000000001e-01   1.5400000000000000e-01   3.5400000000000001e-02
  -3.3060000000000000e-01   6.6000000000000003e-02   2.0588000000000002e+00   9.5500000000000002e-02  -1.1420000000000000e-01  -8.8000000000000005e-03   6.6579999999999995e-01   6.6699999999999995e-02   2.6118000000000001e+00   3.1790000000000002e-01   2.1170000000000000e-01   3.9800000000000002e-02
  -1.9839999999999999e-01  -4.3999999999999997e-02   1.6298999999999999e+00   1.1459999999999999e-01  -1.1420000000000000e-01  -4.3900000000000002e-02   6.8799999999999994e-01  -4.4499999999999998e-02   3.2212000000000001e+00   2.6010000000000000e-01   2.5979999999999998e-01   3.9800000000000002e-02
  -1.3230000000000000e-01  -6.6000000000000003e-02   2.1446000000000001e+00   0.0000000000000000e+00  -9.5200000000000007e-02  -7.4499999999999997e-02   7.7680000000000005e-01   1.1119999999999999e-01   2.8730000000000002e+00   2.6010000000000000e-01   2.8870000000000001e-01   8.8000000000000005e-03
  -3.5270000000000001e-01   1.0990000000000000e-01   1.0294000000000001e+00   9.5500000000000002e-02  -1.0470000000000000e-01  -5.7000000000000002e-02   6.2150000000000005e-01   6.6699999999999995e-02   3.1341999999999999e+00   3.2750000000000001e-01   2.5019999999999998e-01   6.1899999999999997e-02
  -1.3230000000000000e-01  -1.3189999999999999e-01   1.1152000000000000e+00   4.7699999999999999e-02  -8.5599999999999996e-02   0.0000000000000000e+00   7.7680000000000005e-01   1.3339999999999999e-01   2.7858999999999998e+00   2.4079999999999999e-01   2.5019999999999998e-01   5.3100000000000001e-02
  -2.2040000000000001e-01   6.6000000000000003e-02   1.1152000000000000e+00   9.4999999999999998e-03  -8.5599999999999996e-02  -4.3900000000000002e-02   7.9900000000000004e-01   2.2200000000000001e-02   3.5695000000000001e+00   2.2159999999999999e-01   2.3089999999999999e-01   5.3100000000000001e-02
  -3.3060000000000000e-01  -1.9789999999999999e-01   2.4018999999999999e+00  -3.8199999999999998e-02  -1.7130000000000001e-01  -3.9500000000000000e-02   7.3240000000000005e-01  -2.2200000000000001e-02   3.5695000000000001e+00   3.1790000000000002e-01   2.1170000000000000e-01   7.0800000000000002e-02
  -3.0859999999999999e-01  -6.6000000000000003e-02   1.8015000000000001e+00   3.8199999999999998e-02  -1.9030000000000000e-01  -2.6300000000000000e-02   8.8780000000000003e-01   4.4499999999999998e-02   3.1341999999999999e+00   2.3119999999999999e-01   1.3469999999999999e-01   6.6400000000000001e-02
  -1.7630000000000001e-01   2.1999999999999999e-02   1.8872000000000000e+00   8.5900000000000004e-02  -7.6100000000000001e-02  -4.8200000000000000e-02   8.6560000000000004e-01   8.8900000000000007e-02   2.1764999999999999e+00   2.6970000000000000e-01   2.5019999999999998e-01   5.7500000000000002e-02
  -3.9679999999999999e-01  -1.0990000000000000e-01   1.3725000000000001e+00   1.1459999999999999e-01  -1.9980000000000001e-01  -9.6500000000000002e-02   6.2150000000000005e-01   0.0000000000000000e+00   2.9600000000000000e+00   2.5050000000000000e-01   2.2130000000000000e-01   6.6400000000000001e-02
  -1.1020000000000001e-01  -2.1980000000000000e-01   2.1446000000000001e+00   7.6399999999999996e-02  -1.2370000000000000e-01  -5.2600000000000001e-02   8.2120000000000004e-01   1.1119999999999999e-01   2.9600000000000000e+00   2.7939999999999998e-01   2.0210000000000000e-01   1.3299999999999999e-02
  -2.8649999999999998e-01  -1.9789999999999999e-01   1.4582999999999999e+00  -2.8600000000000000e-02  -8.5599999999999996e-02  -7.8899999999999998e-02   7.1020000000000005e-01   2.8910000000000002e-01   2.9600000000000000e+00   2.0230000000000001e-01   2.6939999999999997e-01   5.3100000000000001e-02
  -3.3060000000000000e-01   8.7900000000000006e-02   1.8015000000000001e+00   8.5900000000000004e-02  -1.4269999999999999e-01  -2.6300000000000000e-02   6.4370000000000005e-01  -2.2200000000000001e-02   3.1341999999999999e+00   2.6970000000000000e-01   2.9830000000000001e-01   8.4000000000000005e-02
  -1.3230000000000000e-01  -2.1999999999999999e-02   1.0294000000000001e+00   1.0500000000000000e-01  -1.0470000000000000e-01   0.0000000000000000e+00   6.8799999999999994e-01  -1.5559999999999999e-01   2.9600000000000000e+00   2.4079999999999999e-01   2.2130000000000000e-01   1.7700000000000000e-02
  -2.2040000000000001e-01  -4.3999999999999997e-02   1.1152000000000000e+00   1.0500000000000000e-01  -7.6100000000000001e-02  -3.9500000000000000e-02   7.9900000000000004e-01   0.0000000000000000e+00   2.9600000000000000e+00   1.8300000000000000e-01   3.1750000000000000e-01   0.0000000000000000e+00
  -4.1880000000000001e-01  -1.0990000000000000e-01   1.6298999999999999e+00   1.2410000000000000e-01  -1.9000000000000000e-02  -4.3900000000000002e-02   7.3240000000000005e-01   2.2200000000000001e-02   2.1764999999999999e+00   2.8899999999999998e-01   1.8279999999999999e-01   1.0170000000000000e-01
  -4.6289999999999998e-01  -1.0990000000000000e-01   1.5441000000000000e+00   8.5900000000000004e-02  -1.3320000000000001e-01  -4.4000000000000003e-03   7.1020000000000005e-01  -2.2200000000000001e-02   2.5247000000000002e+00   2.3119999999999999e-01   1.7319999999999999e-01  -4.4000000000000003e-03
  -2.1999999999999999e-02   2.1999999999999999e-02   1.6298999999999999e+00   5.7299999999999997e-02  -1.4269999999999999e-01  -4.8200000000000000e-02   7.3240000000000005e-01  -6.6699999999999995e-02   3.3083000000000000e+00   2.6970000000000000e-01   1.3469999999999999e-01   5.3100000000000001e-02
  -2.2040000000000001e-01  -1.9789999999999999e-01   2.0588000000000002e+00   1.5279999999999999e-01  -1.0470000000000000e-01  -7.0199999999999999e-02   7.1020000000000005e-01  -1.3339999999999999e-01   3.7435999999999998e+00   3.2750000000000001e-01   1.6360000000000000e-01   3.5400000000000001e-02
  -1.7630000000000001e-01   4.3999999999999997e-02   1.4582999999999999e+00   9.5500000000000002e-02  -3.8100000000000002e-02  -6.5799999999999997e-02   8.2120000000000004e-01   1.5559999999999999e-01   3.3953000000000002e+00   2.6010000000000000e-01   1.9239999999999999e-01   6.6400000000000001e-02
  -1.7630000000000001e-01  -2.1999999999999999e-02   1.8872000000000000e+00   1.0500000000000000e-01  -1.1420000000000000e-01  -5.2600000000000001e-02   6.4370000000000005e-01  -2.2200000000000001e-02   2.8730000000000002e+00   2.4079999999999999e-01   2.1170000000000000e-01   4.8700000000000000e-02
  -2.2040000000000001e-01  -8.7900000000000006e-02   1.6298999999999999e+00   1.1459999999999999e-01  -1.4269999999999999e-01  -7.8899999999999998e-02   7.7680000000000005e-01  -1.7790000000000000e-01   2.5247000000000002e+00   2.5050000000000000e-01   1.8279999999999999e-01   6.1899999999999997e-02
  -1.9839999999999999e-01   8.7900000000000006e-02   2.2303999999999999e+00   1.9099999999999999e-02  -1.0470000000000000e-01  -7.4499999999999997e-02   7.5460000000000005e-01  -1.1119999999999999e-01   2.9600000000000000e+00   2.5050000000000000e-01   2.2130000000000000e-01   3.5400000000000001e-02
  -1.9839999999999999e-01  -2.1999999999999999e-02   1.2867999999999999e+00   5.7299999999999997e-02  -5.7099999999999998e-02  -2.6300000000000000e-02   8.6560000000000004e-01  -4.4499999999999998e-02   2.1764999999999999e+00   2.6010000000000000e-01   1.7319999999999999e-01   1.7700000000000000e-02
  -8.8200000000000001e-02   1.9789999999999999e-01   2.1446000000000001e+00   1.0500000000000000e-01  -1.5229999999999999e-01  -5.7000000000000002e-02   6.4370000000000005e-01   8.8900000000000007e-02   3.1341999999999999e+00   3.0819999999999997e-01   2.3089999999999999e-01   3.5400000000000001e-02
  -1.9839999999999999e-01  -1.5390000000000001e-01   1.9730000000000001e+00   0.0000000000000000e+00  -1.9000000000000000e-02  -6.5799999999999997e-02   6.4370000000000005e-01   1.1119999999999999e-01   3.0470999999999999e+00   3.0819999999999997e-01   1.1550000000000001e-01   1.7700000000000000e-02
  -1.9839999999999999e-01  -4.3999999999999997e-02   1.3725000000000001e+00   7.6399999999999996e-02  -1.7130000000000001e-01  -3.9500000000000000e-02   8.4340000000000004e-01   1.5559999999999999e-01   3.3953000000000002e+00   3.5639999999999999e-01   1.7319999999999999e-01   1.7700000000000000e-02
  -1.5429999999999999e-01   1.3189999999999999e-01   1.8015000000000001e+00   3.8199999999999998e-02  -7.6100000000000001e-02  -4.3900000000000002e-02   7.1020000000000005e-01   1.7790000000000000e-01   3.0470999999999999e+00   2.6970000000000000e-01   2.6939999999999997e-01   2.2100000000000002e-02
  -8.8200000000000001e-02   0.0000000000000000e+00   1.2010000000000001e+00   1.0500000000000000e-01  -8.5599999999999996e-02  -5.7000000000000002e-02   8.8780000000000003e-01  -1.1119999999999999e-01   2.1764999999999999e+00   3.0819999999999997e-01   2.3089999999999999e-01   4.8700000000000000e-02
  -4.4100000000000000e-02  -1.0990000000000000e-01   1.6298999999999999e+00   6.6799999999999998e-02  -5.7099999999999998e-02  -5.7000000000000002e-02   7.1020000000000005e-01  -4.4499999999999998e-02   2.2635999999999998e+00   3.5639999999999999e-01   2.2130000000000000e-01   5.3100000000000001e-02
  -3.0859999999999999e-01   1.0990000000000000e-01   1.6298999999999999e+00   1.4319999999999999e-01  -5.7099999999999998e-02  -5.7000000000000002e-02   1.0209999999999999e+00  -1.3339999999999999e-01   3.2212000000000001e+00   2.9859999999999998e-01   1.9239999999999999e-01   0.0000000000000000e+00
  -1.1020000000000001e-01   2.1999999999999999e-02   1.2010000000000001e+00  -1.9099999999999999e-02  -1.6180000000000000e-01  -8.8000000000000005e-03   6.6579999999999995e-01   2.2239999999999999e-01   2.5247000000000002e+00   2.2159999999999999e-01   2.5019999999999998e-01   6.6400000000000001e-02
  -6.6100000000000006e-02   4.3999999999999997e-02   1.4582999999999999e+00   4.7699999999999999e-02  -1.3320000000000001e-01  -3.5099999999999999e-02   7.7680000000000005e-01   1.1119999999999999e-01   2.8730000000000002e+00   2.8899999999999998e-01   1.7319999999999999e-01   4.4200000000000003e-02
   4.4100000000000000e-02  -1.9789999999999999e-01   8.5780000000000001e-01   1.2410000000000000e-01  -1.1420000000000000e-01  -6.1400000000000003e-02   7.7680000000000005e-01  -2.0010000000000000e-01   3.1341999999999999e+00   2.1190000000000001e-01   2.1170000000000000e-01   6.1899999999999997e-02
   0.0000000000000000e+00  -4.3999999999999997e-02   2.2303999999999999e+00   7.6399999999999996e-02  -1.5229999999999999e-01  -7.4499999999999997e-02   8.2120000000000004e-01   2.2239999999999999e-01   3.0470999999999999e+00   2.7939999999999998e-01   1.0580000000000001e-01   3.9800000000000002e-02
  -2.8649999999999998e-01  -4.3999999999999997e-02   1.6298999999999999e+00   5.7299999999999997e-02  -7.6100000000000001e-02  -8.7700000000000000e-02   8.2120000000000004e-01   4.4499999999999998e-02   3.2212000000000001e+00   3.4680000000000000e-01   1.2509999999999999e-01   5.3100000000000001e-02
  -1.9839999999999999e-01  -1.3189999999999999e-01   6.8630000000000002e-01   2.8600000000000000e-02  -1.3320000000000001e-01  -8.3299999999999999e-02   6.2150000000000005e-01  -1.1119999999999999e-01   3.2212000000000001e+00   2.4079999999999999e-01   1.8279999999999999e-01   6.1899999999999997e-02
  -3.5270000000000001e-01  -1.5390000000000001e-01   1.4582999999999999e+00   1.9089999999999999e-01  -1.9030000000000000e-01  -6.5799999999999997e-02   6.2150000000000005e-01   1.7790000000000000e-01   3.1341999999999999e+00   2.1190000000000001e-01   1.8279999999999999e-01   3.9800000000000002e-02
  -1.9839999999999999e-01   1.0990000000000000e-01   2.3161999999999998e+00   1.4319999999999999e-01  -9.5200000000000007e-02  -3.0700000000000002e-02   7.7680000000000005e-01   0.0000000000000000e+00   2.6118000000000001e+00   3.4680000000000000e-01   2.0210000000000000e-01   3.5400000000000001e-02
  -2.4249999999999999e-01   6.6000000000000003e-02   1.5441000000000000e+00   3.8199999999999998e-02  -1.2370000000000000e-01  -5.2600000000000001e-02   7.3240000000000005e-01  -8.8900000000000007e-02   3.1341999999999999e+00   2.9859999999999998e-01   1.8279999999999999e-01   2.6499999999999999e-02
  -2.2040000000000001e-01   1.7590000000000000e-01   1.5441000000000000e+00   4.7699999999999999e-02  -1.6180000000000000e-01  -6.5799999999999997e-02   6.6579999999999995e-01   6.6699999999999995e-02   2.6118000000000001e+00   2.6010000000000000e-01   1.6360000000000000e-01   2.2100000000000002e-02
  -1.5429999999999999e-01   0.0000000000000000e+00   1.2867999999999999e+00   7.6399999999999996e-02  -1.1420000000000000e-01  -6.1400000000000003e-02   7.5460000000000005e-01   2.2200000000000001e-02   2.6989000000000001e+00   2.8899999999999998e-01   1.3469999999999999e-01   7.5200000000000003e-02
  -4.4100000000000000e-02  -2.4179999999999999e-01   2.3161999999999998e+00   7.6399999999999996e-02  -1.3320000000000001e-01  -6.1400000000000003e-02   6.8799999999999994e-01  -4.4499999999999998e-02   3.3953000000000002e+00   3.0819999999999997e-01   1.3469999999999999e-01   6.1899999999999997e-02
  -1.1020000000000001e-01   1.0990000000000000e-01   1.7157000000000000e+00   8.5900000000000004e-02  -9.5200000000000007e-02  -6.5799999999999997e-02   7.9900000000000004e-01   2.2200000000000001e-02   2.2635999999999998e+00   2.7939999999999998e-01   2.4060000000000001e-01   3.9800000000000002e-02
  -6.8330000000000002e-01   4.3999999999999997e-02   2.0588000000000002e+00   1.9099999999999999e-02  -9.5200000000000007e-02  -3.5099999999999999e-02   6.4370000000000005e-01   8.8900000000000007e-02   2.6118000000000001e+00   2.8899999999999998e-01   1.3469999999999999e-01   4.8700000000000000e-02
  -4.8490000000000000e-01  -1.5390000000000001e-01   1.8872000000000000e+00   7.6399999999999996e-02  -6.6600000000000006e-02  -3.5099999999999999e-02   7.1020000000000005e-01   1.3339999999999999e-01   3.3953000000000002e+00   3.1790000000000002e-01   2.0210000000000000e-01   3.5400000000000001e-02
  -1.1020000000000001e-01   8.7900000000000006e-02   1.8015000000000001e+00   2.8600000000000000e-02  -8.5599999999999996e-02  -7.8899999999999998e-02   5.7709999999999995e-01   4.4499999999999998e-02   2.9600000000000000e+00   3.5639999999999999e-01   1.4430000000000001e-01   6.6400000000000001e-02
  -2.8649999999999998e-01   2.1980000000000000e-01   6.8630000000000002e-01   6.6799999999999998e-02  -1.0470000000000000e-01  -8.3299999999999999e-02   5.5489999999999995e-01   6.6699999999999995e-02   2.8730000000000002e+00   2.4079999999999999e-01   1.6360000000000000e-01   6.6400000000000001e-02
   6.6100000000000006e-02  -1.3189999999999999e-01   1.6298999999999999e+00   9.5500000000000002e-02  -5.7099999999999998e-02  -1.7500000000000002e-02   7.3240000000000005e-01   6.6699999999999995e-02   2.8730000000000002e+00   3.4680000000000000e-01   2.5979999999999998e-01   3.5400000000000001e-02
  -1.3230000000000000e-01   2.1999999999999999e-02   1.7157000000000000e+00   1.5279999999999999e-01  -9.5200000000000007e-02  -7.0199999999999999e-02   6.8799999999999994e-01   1.3339999999999999e-01   2.2635999999999998e+00   2.4079999999999999e-01   1.8279999999999999e-01   5.7500000000000002e-02
  -6.6100000000000006e-02  -1.0990000000000000e-01   2.3161999999999998e+00   1.0500000000000000e-01  -3.8100000000000002e-02  -4.8200000000000000e-02   8.2120000000000004e-01   1.1119999999999999e-01   3.1341999999999999e+00   2.8899999999999998e-01   1.8279999999999999e-01   2.2100000000000002e-02
  -2.2040000000000001e-01  -2.1980000000000000e-01   1.4582999999999999e+00   9.4999999999999998e-03  -1.8079999999999999e-01  -2.1899999999999999e-02   6.8799999999999994e-01  -8.8900000000000007e-02   3.0470999999999999e+00   3.1790000000000002e-01   1.9239999999999999e-01   7.0800000000000002e-02
  -1.3230000000000000e-01  -1.3189999999999999e-01   1.2010000000000001e+00  -3.8199999999999998e-02  -1.9000000000000000e-02  -1.0960000000000000e-01   7.7680000000000005e-01  -2.4460000000000001e-01   3.3953000000000002e+00   2.1190000000000001e-01   2.3089999999999999e-01   7.5200000000000003e-02
  -2.2040000000000001e-01   2.1999999999999999e-02   2.1446000000000001e+00   1.1459999999999999e-01  -1.4269999999999999e-01  -6.1400000000000003e-02   4.8830000000000001e-01   1.5559999999999999e-01   2.9600000000000000e+00   3.4680000000000000e-01   2.3089999999999999e-01   5.7500000000000002e-02
  -3.0859999999999999e-01  -1.0990000000000000e-01   2.0588000000000002e+00   5.7299999999999997e-02  -2.8500000000000001e-02  -3.9500000000000000e-02   7.7680000000000005e-01   2.2239999999999999e-01   2.7858999999999998e+00   2.8899999999999998e-01   1.9239999999999999e-01   8.8499999999999995e-02
  -2.4249999999999999e-01   1.3189999999999999e-01   1.7157000000000000e+00   7.6399999999999996e-02  -1.9000000000000000e-02  -3.5099999999999999e-02   7.3240000000000005e-01   2.2239999999999999e-01   3.1341999999999999e+00   2.8899999999999998e-01   2.0210000000000000e-01   3.1000000000000000e-02
  -2.1999999999999999e-02  -2.1999999999999999e-02   1.7157000000000000e+00   1.1459999999999999e-01  -1.2370000000000000e-01  -3.5099999999999999e-02   7.3240000000000005e-01  -2.2200000000000001e-02   3.1341999999999999e+00   2.5050000000000000e-01   2.0210000000000000e-01   4.4200000000000003e-02
  -1.7630000000000001e-01  -1.9789999999999999e-01   1.5441000000000000e+00   6.6799999999999998e-02  -1.3320000000000001e-01  -5.2600000000000001e-02   8.2120000000000004e-01  -1.7790000000000000e-01   2.6989000000000001e+00   2.5050000000000000e-01   2.3089999999999999e-01   2.6499999999999999e-02
  -3.3060000000000000e-01   8.7900000000000006e-02   2.1446000000000001e+00   1.4319999999999999e-01  -1.2370000000000000e-01  -3.9500000000000000e-02   8.2120000000000004e-01   3.1130000000000002e-01   3.3083000000000000e+00   2.8899999999999998e-01   2.3089999999999999e-01   8.8499999999999995e-02
  -2.2040000000000001e-01  -1.9789999999999999e-01   1.6298999999999999e+00  -1.9099999999999999e-02  -5.7099999999999998e-02  -2.6300000000000000e-02   6.8799999999999994e-01   2.2200000000000001e-02   2.5247000000000002e+00   2.4079999999999999e-01   1.8279999999999999e-01   8.8499999999999995e-02
  -4.8490000000000000e-01   4.3999999999999997e-02   1.1152000000000000e+00   9.5500000000000002e-02  -1.3320000000000001e-01  -2.6300000000000000e-02   7.5460000000000005e-01   4.4499999999999998e-02   2.6989000000000001e+00   2.5050000000000000e-01   2.7900000000000003e-01   3.1000000000000000e-02
  -1.5429999999999999e-01  -4.3999999999999997e-02   1.8872000000000000e+00   5.7299999999999997e-02  -1.5229999999999999e-01  -4.3900000000000002e-02   7.3240000000000005e-01   8.8900000000000007e-02   3.2212000000000001e+00   2.2159999999999999e-01   2.1170000000000000e-01   4.4200000000000003e-02
  -3.5270000000000001e-01   2.1999999999999999e-02   2.1446000000000001e+00   3.8199999999999998e-02  -1.3320000000000001e-01  -5.2600000000000001e-02   7.5460000000000005e-01   2.6679999999999998e-01   3.1341999999999999e+00   2.5050000000000000e-01   1.5400000000000000e-01   7.0800000000000002e-02
  -8.8200000000000001e-02   0.0000000000000000e+00   1.9730000000000001e+00   1.1459999999999999e-01  -8.5599999999999996e-02  -5.2600000000000001e-02   9.1000000000000003e-01   1.7790000000000000e-01   2.8730000000000002e+00   2.7939999999999998e-01   1.9239999999999999e-01   5.3100000000000001e-02
  -2.6450000000000001e-01  -1.9789999999999999e-01   2.1446000000000001e+00   1.2410000000000000e-01  -6.6600000000000006e-02  -5.7000000000000002e-02   9.3220000000000003e-01  -4.4499999999999998e-02   3.4824000000000002e+00   2.7939999999999998e-01   1.3469999999999999e-01   2.2100000000000002e-02
  -1.9839999999999999e-01   2.1999999999999999e-02   1.4582999999999999e+00   6.6799999999999998e-02  -1.4269999999999999e-01  -4.8200000000000000e-02   8.2120000000000004e-01   1.5559999999999999e-01   2.7858999999999998e+00   2.9859999999999998e-01   2.1170000000000000e-01   7.5200000000000003e-02
  -4.8490000000000000e-01  -2.1999999999999999e-02   1.2010000000000001e+00   5.7299999999999997e-02  -9.5200000000000007e-02  -4.8200000000000000e-02   7.7680000000000005e-01   0.0000000000000000e+00   2.2635999999999998e+00   2.9859999999999998e-01   1.1550000000000001e-01   7.5200000000000003e-02
  -6.6100000000000006e-02   4.3999999999999997e-02   1.3725000000000001e+00  -1.9099999999999999e-02  -1.0470000000000000e-01  -5.2600000000000001e-02   7.3240000000000005e-01  -1.3339999999999999e-01   2.7858999999999998e+00   3.4680000000000000e-01   2.6939999999999997e-01   3.1000000000000000e-02
  -3.0859999999999999e-01  -2.4179999999999999e-01   2.4018999999999999e+00   7.6399999999999996e-02  -1.2370000000000000e-01  -4.3900000000000002e-02   6.8799999999999994e-01   4.4499999999999998e-02   3.1341999999999999e+00   3.5639999999999999e-01   2.1170000000000000e-01   3.9800000000000002e-02
   0.0000000000000000e+00   2.4179999999999999e-01   2.0588000000000002e+00   2.8600000000000000e-02  -1.1420000000000000e-01  -5.2600000000000001e-02   6.4370000000000005e-01   1.7790000000000000e-01   3.2212000000000001e+00   2.3119999999999999e-01   2.4060000000000001e-01   4.8700000000000000e-02
  -1.9839999999999999e-01  -1.3189999999999999e-01   2.0588000000000002e+00   2.8600000000000000e-02  -7.6100000000000001e-02  -3.0700000000000002e-02   6.8799999999999994e-01   1.5559999999999999e-01   2.7858999999999998e+00   2.9859999999999998e-01   2.0210000000000000e-01   4.8700000000000000e-02
  -6.6100000000000006e-02  -1.3189999999999999e-01   1.6298999999999999e+00   1.1459999999999999e-01  -9.5200000000000007e-02  -3.9500000000000000e-02   6.6579999999999995e-01  -4.4499999999999998e-02   2.9600000000000000e+00   3.4680000000000000e-01   2.7900000000000003e-01   5.7500000000000002e-02
  -4.4100000000000000e-02  -4.3999999999999997e-02   1.2867999999999999e+00   5.7299999999999997e-02  -1.8079999999999999e-01  -4.4000000000000003e-03   6.6579999999999995e-01   2.4460000000000001e-01   3.1341999999999999e+00   2.7939999999999998e-01   2.1170000000000000e-01   9.7299999999999998e-02
