# Supplementary material for: Footwear and Foam Surface Alter Gait Initiation of Typical Subjects
Source: PLoS One. 2015 Aug 13;10(8):e0135821. doi: 10.1371/journal.pone.0135821 (PMC4536224; doi:10.1371/journal.pone.0135821)
Supplement: S1 Dataset — (ZIP) [file pone.0135821.s001.zip › 7_shod_av1_03.txt]

   1.9353000000000002e+01  -1.9346000000000001e+00   2.5623620000000000e+02  -1.1800599999999999e+01   2.1115600000000001e+01  -1.9953000000000001e+00  -2.1262799999999999e+01  -2.5348999999999999e+00   3.0540719999999999e+02  -5.4329000000000001e+00  -2.3670200000000001e+01   2.4462000000000002e+00
   1.8383099999999999e+01  -1.9784999999999999e+00   2.5306219999999999e+02  -1.1743399999999999e+01   2.0801600000000001e+01  -1.9645999999999999e+00  -2.1418099999999999e+01  -8.4499999999999997e-01   3.0819310000000002e+02  -5.2305999999999999e+00  -2.3525900000000000e+01   2.5169999999999999e+00
   1.7633700000000001e+01  -1.9784999999999999e+00   2.4714310000000000e+02  -1.1561999999999999e+01   2.0487600000000000e+01  -1.9734000000000000e+00  -2.1706700000000001e+01  -3.5131999999999999e+00   3.0549419999999998e+02  -5.3269000000000002e+00  -2.3574000000000002e+01   2.3887000000000000e+00
   1.6333200000000001e+01  -2.4622000000000002e+00   2.4053770000000000e+02  -1.1447400000000000e+01   1.9935700000000001e+01  -1.9162999999999999e+00  -2.1240600000000001e+01  -2.2235999999999998e+00   3.0671310000000000e+02  -5.2305999999999999e+00  -2.3545100000000001e+01   2.4285000000000001e+00
   1.5385400000000001e+01  -2.8578999999999999e+00   2.3273140000000001e+02  -1.1285100000000000e+01   1.9345700000000001e+01  -1.7891999999999999e+00  -2.2372499999999999e+01  -2.0011999999999999e+00   3.0680009999999999e+02  -5.3654999999999999e+00  -2.3429700000000000e+01   2.3399999999999999e+00
   1.4481700000000000e+01  -3.2315999999999998e+00   2.2518240000000000e+02  -1.1008200000000000e+01   1.8736699999999999e+01  -1.7541000000000000e+00  -2.1506900000000002e+01  -2.6015999999999999e+00   3.0566829999999999e+02  -5.5580999999999996e+00  -2.3660599999999999e+01   2.3090999999999999e+00
   1.3291399999999999e+01  -2.8578999999999999e+00   2.1591780000000000e+02  -1.0731299999999999e+01   1.7965900000000001e+01  -1.6882999999999999e+00  -2.3149300000000000e+01  -3.1575000000000002e+00   3.1202370000000002e+02  -6.0782999999999996e+00  -2.3872299999999999e+01   2.1940000000000000e+00
   1.1902799999999999e+01  -1.2311000000000001e+00   2.0442280000000000e+02  -1.0120300000000000e+01   1.7080900000000000e+01  -1.7497000000000000e+00  -2.2683199999999999e+01  -2.5792999999999999e+00   3.1724730000000000e+02  -6.6755000000000004e+00  -2.4334099999999999e+01   2.0304000000000002e+00
   1.0403900000000000e+01  -2.1980000000000000e-01   1.9309930000000000e+02  -9.6428999999999991e+00   1.6348199999999999e+01  -1.8154999999999999e+00  -2.5701699999999999e+01  -4.7807000000000004e+00   3.2412509999999997e+02  -7.5521000000000003e+00  -2.4401499999999999e+01   1.7915000000000001e+00
   9.4339999999999993e+00   9.8929999999999996e-01   1.8169010000000000e+02  -9.1751000000000005e+00   1.5558400000000001e+01  -1.8023000000000000e+00  -2.6789300000000001e+01  -4.0914000000000001e+00   3.3169929999999999e+02  -8.3131000000000004e+00  -2.4988399999999999e+01   1.4509000000000001e+00
   8.2878000000000007e+00   1.7366999999999999e+00   1.7088130000000001e+02  -8.9555000000000007e+00   1.4606800000000000e+01  -1.8418000000000001e+00  -2.9541499999999999e+01  -6.3593999999999999e+00   3.3962180000000001e+02  -9.5172000000000008e+00  -2.5344500000000000e+01   1.0705000000000000e+00
   7.6044999999999998e+00   1.8246000000000000e+00   1.6024410000000000e+02  -8.9555000000000007e+00   1.3826499999999999e+01  -1.7015000000000000e+00  -3.1228300000000001e+01  -7.0932000000000004e+00   3.4867610000000002e+02  -1.0702000000000000e+01  -2.5979500000000002e+01   7.0330000000000004e-01
   7.3399999999999999e+00   1.2311000000000001e+00   1.5072210000000001e+02  -9.0510000000000002e+00   1.2970100000000000e+01  -1.5568000000000000e+00  -3.4624099999999999e+01  -8.0715000000000003e+00   3.6077740000000000e+02  -1.2079499999999999e+01  -2.6412500000000001e+01   3.2729999999999998e-01
   7.0094000000000003e+00   8.7929999999999997e-01   1.4411680000000001e+02  -9.2133000000000003e+00   1.2389600000000000e+01  -1.2717000000000001e+00  -3.6710400000000000e+01  -9.2944999999999993e+00   3.6939640000000003e+02  -1.3322100000000001e+01  -2.6970600000000001e+01  -1.8140000000000001e-01
   7.1196000000000002e+00   3.2979999999999998e-01   1.3862660000000000e+02  -9.5952000000000002e+00   1.1856700000000000e+01  -1.1226000000000000e+00  -3.9196300000000001e+01  -1.1251200000000001e+01   3.7731889999999999e+02  -1.5017500000000000e+01  -2.7268899999999999e+01  -6.9010000000000005e-01
   6.8771000000000004e+00   2.4179999999999999e-01   1.3502369999999999e+02  -9.8242999999999991e+00   1.1523700000000000e+01  -9.9980000000000002e-01  -4.1460099999999997e+01  -1.3897300000000000e+01   3.8506720000000001e+02  -1.6982600000000001e+01  -2.7557500000000001e+01  -1.3403000000000000e+00
   6.3480999999999996e+00   8.7900000000000006e-02   1.3159229999999999e+02  -1.0187099999999999e+01   1.1342900000000000e+01  -8.8580000000000003e-01  -4.3213500000000003e+01  -1.6209800000000001e+01   3.9090030000000002e+02  -1.9149999999999999e+01  -2.7952000000000002e+01  -1.9331000000000000e+00
   5.2460000000000004e+00   4.1770000000000002e-01   1.2816100000000000e+02  -1.0339900000000000e+01   1.1076400000000000e+01  -8.4199999999999997e-01  -4.5543999999999997e+01  -1.9545100000000001e+01   3.9812630000000001e+02  -2.1664100000000001e+01  -2.8356200000000001e+01  -2.6097999999999999e+00
   4.3643000000000001e+00   8.1340000000000001e-01   1.2610220000000000e+02  -1.0492599999999999e+01   1.1057399999999999e+01  -8.8139999999999996e-01  -4.8362800000000000e+01  -2.1479600000000001e+01   4.0926999999999998e+02  -2.3879700000000000e+01  -2.9116299999999999e+01  -3.1981999999999999e+00
   3.5929000000000002e+00   9.8929999999999996e-01   1.2575900000000000e+02  -1.0769500000000001e+01   1.1028900000000000e+01  -8.9019999999999999e-01  -5.0826400000000000e+01  -2.2324600000000000e+01   4.1980430000000001e+02  -2.5411300000000001e+01  -2.9635899999999999e+01  -3.5830000000000002e+00
   2.7772999999999999e+00   7.9139999999999999e-01   1.2481540000000000e+02  -1.1122800000000000e+01   1.1085900000000001e+01  -7.8500000000000003e-01  -5.2779600000000002e+01  -2.1190600000000000e+01   4.2903260000000000e+02  -2.6201200000000000e+01  -3.0097700000000000e+01  -3.7599999999999998e+00
   2.6230000000000002e+00   6.6000000000000003e-02   1.2610220000000000e+02  -1.1552400000000000e+01   1.1190600000000000e+01  -6.8410000000000004e-01  -5.2823999999999998e+01  -1.9900900000000000e+01   4.3460449999999997e+02  -2.6576899999999998e+01  -3.0569199999999999e+01  -3.8262999999999998e+00
   2.6450999999999998e+00  -7.4739999999999995e-01   1.2850409999999999e+02  -1.2201599999999999e+01   1.1323800000000000e+01  -5.0429999999999997e-01  -5.3689599999999999e+01  -2.0100999999999999e+01   4.3756450000000001e+02  -2.7077800000000000e+01  -3.0607700000000001e+01  -3.9634000000000000e+00
   3.0198000000000000e+00  -1.8686000000000000e+00   1.3082030000000000e+02  -1.2717200000000000e+01   1.1504600000000000e+01  -3.2010000000000000e-01  -5.4089100000000002e+01  -2.0701400000000000e+01   4.3974099999999999e+02  -2.7723199999999999e+01  -3.0588500000000000e+01  -4.1182999999999996e+00
   3.7911999999999999e+00  -2.5501000000000000e+00   1.3262170000000000e+02  -1.3356900000000000e+01   1.1761600000000000e+01  -7.4499999999999997e-02  -5.4377600000000001e+01  -2.1635300000000001e+01   4.3982810000000001e+02  -2.8089200000000002e+01  -3.0626999999999999e+01  -4.3747999999999996e+00
   4.5848000000000004e+00  -3.6273000000000000e+00   1.3785450000000000e+02  -1.3977499999999999e+01   1.2047000000000001e+01   1.1840000000000001e-01  -5.4621699999999997e+01  -2.2213400000000000e+01   4.4000220000000002e+02  -2.8474499999999999e+01  -3.0521100000000001e+01  -4.5871000000000004e+00
   5.4002999999999997e+00  -4.4847000000000001e+00   1.4145750000000001e+02  -1.4731700000000000e+01   1.2275399999999999e+01   3.7709999999999999e-01  -5.4932499999999997e+01  -2.3013900000000000e+01   4.3852220000000000e+02  -2.8802000000000000e+01  -3.0328700000000001e+01  -4.7464000000000004e+00
   6.3701999999999996e+00  -5.4958999999999998e+00   1.4754810000000001e+02  -1.5428699999999999e+01   1.2817800000000000e+01   6.3590000000000002e-01  -5.5775900000000000e+01  -2.3947800000000001e+01   4.3660690000000000e+02  -2.9062100000000001e+01  -3.0020800000000001e+01  -4.9276999999999997e+00
   7.6707000000000001e+00  -6.2432999999999996e+00   1.5475389999999999e+02  -1.6182900000000000e+01   1.3274600000000000e+01   8.2440000000000002e-01  -5.6463900000000002e+01  -2.4748300000000000e+01   4.3434330000000000e+02  -2.9457100000000001e+01  -2.9732099999999999e+01  -5.1401000000000003e+00
   8.7948000000000004e+00  -7.0567000000000002e+00   1.6350389999999999e+02  -1.7032699999999998e+01   1.3959700000000000e+01   1.0700000000000001e+00  -5.7351700000000001e+01  -2.5837800000000001e+01   4.3129620000000000e+02  -2.9697900000000001e+01  -2.9472300000000001e+01  -5.3436000000000003e+00
   9.4120000000000008e+00  -7.5404000000000000e+00   1.7148179999999999e+02  -1.7710500000000000e+01   1.4721000000000000e+01   1.2235000000000000e+00  -5.8061999999999998e+01  -2.5059600000000000e+01   4.2807499999999999e+02  -2.9351099999999999e+01  -2.9058599999999998e+01  -5.3921999999999999e+00
   1.0249599999999999e+01  -8.9253000000000000e+00   1.7988860000000000e+02  -1.8608000000000001e+01   1.5396599999999999e+01   1.4077000000000000e+00  -5.7884399999999999e+01  -2.4503699999999998e+01   4.2285140000000001e+02  -2.8830900000000000e+01  -2.8654399999999999e+01  -5.3921999999999999e+00
   1.0822699999999999e+01  -1.0068500000000000e+01   1.8958220000000000e+02  -1.9467300000000002e+01   1.6157900000000001e+01   1.6752000000000000e+00  -5.7795600000000000e+01  -2.3436399999999999e+01   4.1623480000000001e+02  -2.7963999999999999e+01  -2.8086700000000000e+01  -5.2241000000000000e+00
   1.1197400000000000e+01  -1.1365500000000001e+01   2.0064830000000001e+02  -2.0450600000000001e+01   1.7290299999999998e+01   1.8636999999999999e+00  -5.6441699999999997e+01  -2.2502500000000001e+01   4.0691930000000002e+02  -2.6885100000000001e+01  -2.7499800000000000e+01  -5.0515999999999996e+00
   1.1814600000000000e+01  -1.3519900000000000e+01   2.1566040000000001e+02  -2.1806400000000000e+01   1.8527300000000000e+01   2.1575000000000002e+00  -5.4821500000000000e+01  -2.1101600000000001e+01   3.9682040000000001e+02  -2.5854399999999998e+01  -2.6864699999999999e+01  -4.8613999999999997e+00
   1.3071000000000000e+01  -1.4773000000000000e+01   2.3213090000000000e+02  -2.2942499999999999e+01   2.0021300000000000e+01   2.4908000000000001e+00  -5.3245699999999999e+01  -2.0834800000000001e+01   3.8733080000000001e+02  -2.4968200000000000e+01  -2.6191199999999998e+01  -4.6932999999999998e+00
   1.4459600000000000e+01  -1.6641600000000000e+01   2.5023130000000000e+02  -2.4575099999999999e+01   2.1505800000000001e+01   2.9030000000000000e+00  -5.1891800000000003e+01  -2.0612500000000001e+01   3.7697059999999999e+02  -2.4062700000000000e+01  -2.5681200000000000e+01  -4.5782999999999996e+00
   1.6597700000000000e+01  -1.8927900000000001e+01   2.7193459999999999e+02  -2.6379600000000000e+01   2.3351900000000001e+01   3.3942000000000001e+00  -5.0227100000000000e+01  -2.0412299999999998e+01   3.6600110000000001e+02  -2.3166899999999998e+01  -2.4901800000000001e+01  -4.4588999999999999e+00
   1.9529299999999999e+01  -2.2313300000000002e+01   2.9741239999999999e+02  -2.8613700000000001e+01   2.5502400000000002e+01   4.1528000000000000e+00  -4.8939799999999998e+01  -2.0856999999999999e+01   3.5389970000000000e+02  -2.2155400000000000e+01  -2.4007000000000001e+01  -4.3659999999999997e+00
   2.3651199999999999e+01  -2.6907900000000001e+01   3.2709359999999998e+02  -3.1277400000000000e+01   2.7776700000000002e+01   5.0122999999999998e+00  -4.7164200000000001e+01  -2.0568000000000001e+01   3.3953480000000002e+02  -2.1066900000000000e+01  -2.3025500000000001e+01  -4.2598000000000003e+00
   2.8059600000000000e+01  -3.1458500000000001e+01   3.5617430000000002e+02  -3.3883899999999997e+01   2.9955900000000000e+01   5.9989999999999997e+00  -4.5211100000000002e+01  -2.0434600000000000e+01   3.2386390000000000e+02  -1.9795400000000001e+01  -2.1957500000000000e+01  -4.0829000000000004e+00
   3.2490099999999998e+01  -3.4448300000000003e+01   3.8353930000000003e+02  -3.6175300000000000e+01   3.1992200000000000e+01   6.8102999999999998e+00  -4.2836199999999998e+01  -2.0256699999999999e+01   3.0688720000000001e+02  -1.8533500000000000e+01  -2.0860600000000002e+01  -3.8971000000000000e+00
   3.6193199999999997e+01  -3.7613900000000001e+01   4.0927440000000001e+02  -3.8084800000000001e+01   3.3923999999999999e+01   7.5206999999999997e+00  -3.9351599999999998e+01  -1.9545100000000001e+01   2.8738569999999999e+02  -1.6944099999999999e+01  -1.9552000000000000e+01  -3.6581999999999999e+00
   3.9080700000000000e+01  -4.0625700000000002e+01   4.3355130000000003e+02  -3.9917900000000003e+01   3.5703400000000002e+01   8.0776000000000003e+00  -3.5511899999999997e+01  -1.8855799999999999e+01   2.6231240000000003e+02  -1.5171600000000000e+01  -1.7964300000000001e+01  -3.3132000000000001e+00
   4.0866100000000003e+01  -4.4362900000000003e+01   4.5636970000000002e+02  -4.1684199999999997e+01   3.7549500000000002e+01   8.6696000000000009e+00  -3.1050699999999999e+01  -1.7632899999999999e+01   2.3593310000000000e+02  -1.3148800000000000e+01  -1.6164999999999999e+01  -2.9903000000000000e+00
   4.2871899999999997e+01  -4.8825499999999998e+01   4.7944560000000001e+02  -4.3650900000000000e+01   3.9462200000000003e+01   9.3449000000000009e+00  -2.6855899999999998e+01  -1.6209800000000001e+01   2.0850919999999999e+02  -1.1039199999999999e+01  -1.4327199999999999e+01  -2.5966000000000000e+00
   4.5120199999999997e+01  -5.3332200000000000e+01   5.0234980000000002e+02  -4.5646400000000000e+01   4.1298699999999997e+01   1.0094799999999999e+01  -2.3349100000000000e+01  -1.4831200000000001e+01   1.8117230000000001e+02  -8.9296000000000006e+00  -1.2393200000000000e+01  -2.2029000000000001e+00
   4.7082000000000001e+01  -5.7640999999999998e+01   5.2422469999999998e+02  -4.7670400000000001e+01   4.3068700000000000e+01   1.0695600000000001e+01  -1.9531500000000001e+01  -1.2518700000000001e+01   1.5331299999999999e+02  -6.8296000000000001e+00  -1.0420700000000000e+01  -1.7738000000000000e+00
   4.8624899999999997e+01  -6.1268300000000004e+01   5.4532749999999999e+02  -4.9054800000000000e+01   4.4648299999999999e+01   1.1212999999999999e+01  -1.5758400000000000e+01  -9.8948999999999998e+00   1.2571490000000000e+02  -4.6912000000000003e+00  -8.4962999999999997e+00  -1.2871999999999999e+00
   4.9374400000000001e+01  -6.4455900000000000e+01   5.6111170000000004e+02  -5.0124099999999999e+01   4.5923400000000001e+01   1.1677800000000000e+01  -1.1608000000000001e+01  -6.5149999999999997e+00   9.6636799999999994e+01  -2.4371000000000000e+00  -6.5911000000000000e+00  -8.0059999999999998e-01
   4.9991599999999998e+01  -6.7247799999999998e+01   5.7269259999999997e+02  -5.0601500000000001e+01   4.6827399999999997e+01   1.1844500000000000e+01  -6.9913999999999996e+00  -4.0023999999999997e+00   7.3217600000000004e+01  -4.9130000000000001e-01  -5.0515999999999996e+00  -3.2290000000000002e-01
   4.9903399999999998e+01  -6.9402199999999993e+01   5.7946950000000004e+02  -5.0544199999999996e+01   4.7465000000000003e+01   1.2098800000000001e+01  -4.8384999999999998e+00  -1.6899000000000000e+00   5.5892600000000002e+01   6.8389999999999995e-01  -3.8776999999999999e+00  -1.1060000000000000e-01
   4.9947499999999998e+01  -7.1292800000000000e+01   5.8367290000000003e+02  -5.0200499999999998e+01   4.7864699999999999e+01   1.2182100000000000e+01  -4.4390000000000001e+00  -1.2452000000000001e+00   4.6403100000000002e+01   1.0210999999999999e+00  -2.9828000000000001e+00   1.0170000000000000e-01
   4.8691099999999999e+01  -7.2501900000000006e+01   5.8650369999999998e+02  -4.9283900000000003e+01   4.8131100000000004e+01   1.2177800000000000e+01  -1.9310000000000000e+00  -1.2674000000000001e+00   3.7087600000000002e+01   1.0018000000000000e+00  -2.4921000000000002e+00  -2.2100000000000002e-02
   4.8007800000000003e+01  -7.2963499999999996e+01   5.8701840000000004e+02  -4.8014099999999999e+01   4.8140599999999999e+01   1.2090100000000000e+01  -5.5489999999999995e-01   2.2200000000000001e-02   2.8555700000000002e+01   1.0981000000000001e+00  -2.0880000000000001e+00   3.9800000000000002e-02
   4.7103999999999999e+01  -7.2831599999999995e+01   5.8453070000000002e+02  -4.6400599999999997e+01   4.7997900000000001e+01   1.1888299999999999e+01   8.2120000000000004e-01  -2.6679999999999998e-01   2.0633299999999998e+01   7.7059999999999995e-01  -1.5395000000000001e+00   7.5200000000000003e-02
   4.5935800000000000e+01  -7.2391999999999996e+01   5.8049890000000005e+02  -4.4491100000000003e+01   4.7645800000000001e+01   1.1686600000000000e+01   1.8200000000000001e+00   8.8939999999999997e-01   1.4800200000000000e+01   6.5500000000000003e-01  -1.0391999999999999e+00   6.1899999999999997e-02
   4.5208399999999997e+01  -7.1490600000000001e+01   5.7552340000000004e+02  -4.2619799999999998e+01   4.7284199999999998e+01   1.1449800000000000e+01   2.7744000000000000e+00   2.0901999999999998e+00   1.1317800000000000e+01   7.4170000000000003e-01  -9.5260000000000000e-01   2.2120000000000001e-01
   4.4216500000000003e+01  -7.0215599999999995e+01   5.7071950000000004e+02  -4.0309300000000000e+01   4.6732300000000002e+01   1.1208600000000001e+01   2.7522000000000002e+00   3.0463000000000000e+00   8.4448000000000008e+00   7.2250000000000003e-01  -5.0029999999999997e-01   2.6979999999999998e-01
   4.3643400000000000e+01  -6.9292299999999997e+01   5.6497199999999998e+02  -3.8113399999999999e+01   4.6227899999999998e+01   1.0958700000000000e+01   1.8422000000000001e+00   1.4453000000000000e+00   5.3977000000000004e+00   5.0090000000000001e-01  -1.0580000000000001e-01   1.5920000000000001e-01
   4.3180500000000002e+01  -6.8149100000000004e+01   5.5862400000000002e+02  -3.5716999999999999e+01   4.5695000000000000e+01   1.0713100000000001e+01   7.7680000000000005e-01  -6.6710000000000003e-01   3.0470999999999999e+00   1.4449999999999999e-01   2.4060000000000001e-01  -3.9800000000000002e-02
   4.3114400000000003e+01  -6.7379700000000000e+01   5.5193290000000002e+02  -3.3215600000000002e+01   4.4924300000000002e+01   1.0393000000000001e+01   6.6579999999999995e-01  -3.3350000000000002e-01   3.8306000000000000e+00   1.0600000000000000e-01   2.8870000000000001e-01   3.9800000000000002e-02
   4.2431100000000001e+01  -6.5840800000000002e+01   5.4344029999999998e+02  -3.0780999999999999e+01   4.4172499999999999e+01   1.0129899999999999e+01   1.3095000000000001e+00  -2.8910000000000002e-01   2.6989000000000001e+00   2.6010000000000000e-01   6.7400000000000002e-02   3.1000000000000000e-02
   4.1857999999999997e+01  -6.4983500000000006e+01   5.3580550000000005e+02  -2.8422799999999999e+01   4.3554000000000002e+01   9.8272999999999993e+00   7.7680000000000005e-01  -3.1130000000000002e-01   3.2212000000000001e+00   2.8899999999999998e-01   1.8279999999999999e-01   4.4000000000000003e-03
   4.1373100000000001e+01  -6.3708399999999997e+01   5.3048689999999999e+02  -2.6140899999999998e+01   4.3021099999999997e+01   9.4895999999999994e+00   9.9880000000000002e-01  -2.0010000000000000e-01   3.5695000000000001e+00   2.5050000000000000e-01   2.0210000000000000e-01   1.7700000000000000e-02
   4.1020400000000002e+01  -6.3224800000000002e+01   5.2688400000000001e+02  -2.4193200000000001e+01   4.2621400000000001e+01   9.2353000000000005e+00   1.0209999999999999e+00  -1.5559999999999999e-01   2.9600000000000000e+00   2.8899999999999998e-01   1.9239999999999999e-01   4.4000000000000003e-03
   4.0248899999999999e+01  -6.2851100000000002e+01   5.2293799999999999e+02  -2.2216899999999999e+01   4.2221800000000002e+01   8.9502000000000006e+00   8.4340000000000004e-01  -6.6699999999999995e-02   3.3083000000000000e+00   1.8300000000000000e-01   2.1170000000000000e-01   6.1899999999999997e-02
   3.9830100000000002e+01  -6.2345500000000001e+01   5.2036440000000005e+02  -2.0355200000000000e+01   4.1945799999999998e+01   8.6388999999999996e+00   9.9880000000000002e-01  -2.8910000000000002e-01   3.8306000000000000e+00   1.9270000000000001e-01   2.1170000000000000e-01   3.5400000000000001e-02
   3.9786000000000001e+01  -6.2191600000000001e+01   5.1993550000000005e+02  -1.8741599999999998e+01   4.1926800000000000e+01   8.4239999999999995e+00   9.1000000000000003e-01   1.1119999999999999e-01   2.2635999999999998e+00   2.8899999999999998e-01   2.1170000000000000e-01   1.7700000000000000e-02
   3.9764000000000003e+01  -6.1883800000000001e+01   5.1882029999999997e+02  -1.7175899999999999e+01   4.1688899999999997e+01   8.1521000000000008e+00   8.8780000000000003e-01   4.4499999999999998e-02   3.7435999999999998e+00   2.9859999999999998e-01   2.0210000000000000e-01   4.8700000000000000e-02
   3.9675800000000002e+01  -6.1949800000000003e+01   5.1890610000000004e+02  -1.5686500000000001e+01   4.1765000000000001e+01   7.9241000000000001e+00   7.9900000000000004e-01  -1.7790000000000000e-01   3.1341999999999999e+00   1.8300000000000000e-01   2.7900000000000003e-01  -8.8000000000000005e-03
   3.9213000000000001e+01  -6.1861800000000002e+01   5.1847720000000004e+02  -1.4302099999999999e+01   4.1755499999999998e+01   7.6566000000000001e+00   9.1000000000000003e-01  -1.5559999999999999e-01   3.0470999999999999e+00   2.3119999999999999e-01   2.1170000000000000e-01   3.5400000000000001e-02
   3.9036600000000000e+01  -6.1664000000000001e+01   5.1976400000000001e+02  -1.2917700000000000e+01   4.1898200000000003e+01   7.4812000000000003e+00   8.2120000000000004e-01  -2.4460000000000001e-01   3.3083000000000000e+00   2.5050000000000000e-01   1.7319999999999999e-01   4.4200000000000003e-02
   3.8904400000000003e+01  -6.2191600000000001e+01   5.2165120000000002e+02  -1.1724299999999999e+01   4.2031399999999998e+01   7.3409000000000004e+00   9.9880000000000002e-01  -2.0010000000000000e-01   3.4824000000000002e+00   2.6970000000000000e-01   1.0580000000000001e-01  -4.4000000000000003e-03
   3.8331299999999999e+01  -6.2565300000000001e+01   5.2293799999999999e+02  -1.0597700000000000e+01   4.2088500000000003e+01   7.1698000000000004e+00   9.3220000000000003e-01  -2.4460000000000001e-01   3.9177000000000000e+00   2.0230000000000001e-01   2.0210000000000000e-01   2.2100000000000002e-02
   3.7714100000000002e+01  -6.3246800000000000e+01   5.2388160000000005e+02  -9.4138000000000002e+00   4.2269300000000001e+01   7.0909000000000004e+00   9.7660000000000002e-01  -2.2200000000000001e-02   3.3083000000000000e+00   2.3119999999999999e-01   2.1170000000000000e-01   2.6499999999999999e-02
   3.7251199999999997e+01  -6.4170100000000005e+01   5.2714139999999998e+02  -8.5259000000000000e+00   4.2478700000000003e+01   7.0076000000000001e+00   6.8799999999999994e-01  -3.7800000000000000e-01   2.6989000000000001e+00   2.7939999999999998e-01   1.6360000000000000e-01   6.6400000000000001e-02
   3.7008699999999997e+01  -6.5928799999999995e+01   5.2945749999999998e+02  -7.5902000000000003e+00   4.2773699999999998e+01   7.0734000000000004e+00   9.3220000000000003e-01  -4.6689999999999998e-01   3.5695000000000001e+00   1.3489999999999999e-01   2.4060000000000001e-01   2.6499999999999999e-02
   3.6898499999999999e+01  -6.7621499999999997e+01   5.3177369999999996e+02  -6.9123999999999999e+00   4.3021099999999997e+01   7.0646000000000004e+00   9.3220000000000003e-01  -2.6679999999999998e-01   3.1341999999999999e+00   2.2159999999999999e-01   2.8870000000000001e-01   3.1000000000000000e-02
   3.7030799999999999e+01  -6.9534099999999995e+01   5.3408979999999997e+02  -6.1390000000000002e+00   4.3211399999999998e+01   7.0909000000000004e+00   8.4340000000000004e-01  -2.4460000000000001e-01   3.2212000000000001e+00   1.7340000000000000e-01   2.4060000000000001e-01   2.6499999999999999e-02
   3.7449599999999997e+01  -7.1160899999999998e+01   5.3666340000000002e+02  -5.4802000000000000e+00   4.3363700000000001e+01   7.1260000000000003e+00   8.2120000000000004e-01  -1.1119999999999999e-01   3.2212000000000001e+00   2.8899999999999998e-01   1.7319999999999999e-01   2.2100000000000002e-02
   3.7449599999999997e+01  -7.3117400000000004e+01   5.3863639999999998e+02  -4.8978000000000002e+00   4.3582500000000003e+01   7.1917999999999997e+00   6.8799999999999994e-01  -2.2200000000000001e-02   3.3083000000000000e+00   3.2750000000000001e-01   1.4430000000000001e-01   8.8000000000000005e-03
   3.7934500000000000e+01  -7.5425700000000006e+01   5.4146730000000002e+02  -4.3059000000000003e+00   4.3820399999999999e+01   7.2618999999999998e+00   8.2120000000000004e-01  -2.8910000000000002e-01   3.3953000000000002e+00   2.2159999999999999e-01   1.8279999999999999e-01   4.8700000000000000e-02
   3.7912500000000001e+01  -7.7492099999999994e+01   5.4395500000000004e+02  -3.8475999999999999e+00   4.4124899999999997e+01   7.2706999999999997e+00   9.3220000000000003e-01  -2.2200000000000001e-02   2.9600000000000000e+00   2.2159999999999999e-01   2.7900000000000003e-01   2.6499999999999999e-02
   3.8617800000000003e+01  -8.0108199999999997e+01   5.4627110000000005e+02  -3.4180000000000001e+00   4.4305700000000002e+01   7.4504999999999999e+00   9.3220000000000003e-01  -1.7790000000000000e-01   3.3083000000000000e+00   2.1190000000000001e-01   1.2509999999999999e-01   1.0170000000000000e-01
   3.8992500000000000e+01  -8.3449700000000007e+01   5.4841570000000002e+02  -2.8546999999999998e+00   4.4515099999999997e+01   7.6083999999999996e+00   7.9900000000000004e-01  -2.2200000000000001e-02   3.0470999999999999e+00   1.9270000000000001e-01   1.7319999999999999e-01   5.7500000000000002e-02
   3.9543599999999998e+01  -8.7033000000000001e+01   5.5030300000000000e+02  -2.5205000000000002e+00   4.4714900000000000e+01   7.7706000000000000e+00   7.1020000000000005e-01  -1.1119999999999999e-01   3.3083000000000000e+00   2.1190000000000001e-01   2.0210000000000000e-01   4.8700000000000000e-02
   4.0447299999999998e+01  -8.9781000000000006e+01   5.5167550000000006e+02  -2.0145000000000000e+00   4.4771999999999998e+01   7.9679000000000002e+00   8.2120000000000004e-01  -1.3339999999999999e-01   3.9177000000000000e+00   3.1790000000000002e-01   1.8279999999999999e-01   1.7700000000000000e-02
   4.0998399999999997e+01  -9.2748800000000003e+01   5.5270489999999995e+02  -1.4799000000000000e+00   4.4990900000000003e+01   8.0951000000000004e+00   9.5440000000000003e-01  -8.8900000000000007e-02   2.7858999999999998e+00   2.3119999999999999e-01   1.5400000000000000e-01   4.4200000000000003e-02
   4.1461199999999998e+01  -9.5914400000000001e+01   5.5545000000000005e+02  -9.8340000000000005e-01   4.5114600000000003e+01   8.1959999999999997e+00   8.6560000000000004e-01  -6.6699999999999995e-02   2.5247000000000002e+00   2.6970000000000000e-01   1.8279999999999999e-01   3.9800000000000002e-02
   4.1483300000000000e+01  -9.9409800000000004e+01   5.5587890000000004e+02  -4.3919999999999998e-01   4.5276299999999999e+01   8.5073000000000008e+00   8.4340000000000004e-01  -8.8900000000000007e-02   3.1341999999999999e+00   2.7939999999999998e-01   2.0210000000000000e-01   2.2100000000000002e-02
   4.2320900000000002e+01  -1.0297110000000001e+02   5.5587890000000004e+02   1.9099999999999999e-02   4.5152600000000000e+01   8.8055000000000003e+00   7.5460000000000005e-01  -1.3339999999999999e-01   2.6989000000000001e+00   1.9270000000000001e-01   2.0210000000000000e-01   5.3100000000000001e-02
   4.2827900000000000e+01  -1.0706010000000001e+02   5.5424900000000002e+02   3.8190000000000002e-01   4.5009900000000002e+01   9.1694999999999993e+00   8.2120000000000004e-01  -8.8900000000000007e-02   3.1341999999999999e+00   3.2750000000000001e-01   1.6360000000000000e-01   3.9800000000000002e-02
   4.4084299999999999e+01  -1.1013780000000000e+02   5.5193290000000002e+02   9.7380000000000000e-01   4.4800600000000003e+01   9.4502000000000006e+00   8.8780000000000003e-01  -3.5580000000000001e-01   3.3083000000000000e+00   2.9859999999999998e-01   2.3089999999999999e-01   4.4200000000000003e-02
   4.4084299999999999e+01  -1.1303959999999999e+02   5.4781529999999998e+02   1.3270999999999999e+00   4.4572200000000002e+01   9.6649999999999991e+00   9.9880000000000002e-01  -1.1119999999999999e-01   2.4377000000000000e+00   2.6970000000000000e-01   2.0210000000000000e-01   3.5400000000000001e-02
   4.4018099999999997e+01  -1.1484229999999999e+02   5.3992309999999998e+02   1.9190000000000000e+00   4.3915599999999998e+01   9.7834000000000003e+00   8.8780000000000003e-01  -8.8900000000000007e-02   3.3083000000000000e+00   2.9859999999999998e-01   2.5019999999999998e-01   3.9800000000000002e-02
   4.2783799999999999e+01  -1.1598540000000000e+02   5.2765610000000004e+02   2.5682999999999998e+00   4.3068700000000000e+01   9.8491999999999997e+00   7.3240000000000005e-01   2.2200000000000001e-02   3.0470999999999999e+00   2.2159999999999999e-01   2.1170000000000000e-01   3.5400000000000001e-02
   4.0932200000000002e+01  -1.1642510000000000e+02   5.1341600000000005e+02   3.0552000000000001e+00   4.2117100000000001e+01   9.8755000000000006e+00   7.3240000000000005e-01  -1.3339999999999999e-01   3.1341999999999999e+00   2.8899999999999998e-01   1.8279999999999999e-01   4.8700000000000000e-02
   3.8816200000000002e+01  -1.1591950000000000e+02   4.9480090000000001e+02   3.6375999999999999e+00   4.0746800000000000e+01   9.7878000000000007e+00   7.7680000000000005e-01  -2.2200000000000001e-02   4.0048000000000004e+00   2.0230000000000001e-01   1.7319999999999999e-01   6.6400000000000001e-02
   3.5642099999999999e+01  -1.1427070000000001e+02   4.7069560000000001e+02   4.1340000000000003e+00   3.9033999999999999e+01   9.6738000000000000e+00   7.5460000000000005e-01  -2.2200000000000001e-02   3.1341999999999999e+00   2.5050000000000000e-01   2.3089999999999999e-01   4.8700000000000000e-02
   3.2357799999999997e+01  -1.1150080000000000e+02   4.4590410000000003e+02   4.5446000000000000e+00   3.7349699999999999e+01   9.5335000000000001e+00   7.1020000000000005e-01  -4.4499999999999998e-02   2.9600000000000000e+00   2.6010000000000000e-01   2.0210000000000000e-01   4.8700000000000000e-02
   2.8632700000000000e+01  -1.0796140000000000e+02   4.1802440000000001e+02   4.8787000000000003e+00   3.5142000000000003e+01   9.3010999999999999e+00   7.5460000000000005e-01  -1.3339999999999999e-01   3.0470999999999999e+00   3.2750000000000001e-01   2.2130000000000000e-01   5.3100000000000001e-02
   2.4797400000000000e+01  -1.0301510000000000e+02   3.8782850000000002e+02   4.9932999999999996e+00   3.2810600000000001e+01   8.8757000000000001e+00   8.4340000000000004e-01  -2.2200000000000001e-02   3.5695000000000001e+00   2.1190000000000001e-01   1.7319999999999999e-01   3.9800000000000002e-02
   2.1446999999999999e+01  -9.6903700000000001e+01   3.5377229999999997e+02   5.2511000000000001e+00   3.0241299999999999e+01   8.3713999999999995e+00   8.6560000000000004e-01  -2.2200000000000001e-02   2.9600000000000000e+00   2.1190000000000001e-01   1.4430000000000001e-01   5.7500000000000002e-02
   1.7898199999999999e+01  -8.9055499999999995e+01   3.1757159999999999e+02   5.3465999999999996e+00   2.7205800000000000e+01   7.8364000000000003e+00   6.4370000000000005e-01   4.4499999999999998e-02   3.5695000000000001e+00   2.1190000000000001e-01   1.8279999999999999e-01   6.6400000000000001e-02
   1.4393500000000000e+01  -8.0591800000000006e+01   2.8128500000000003e+02   5.3657000000000004e+00   2.4113099999999999e+01   7.1478999999999999e+00   8.6560000000000004e-01  -1.7790000000000000e-01   2.6118000000000001e+00   2.3119999999999999e-01   2.7900000000000003e-01   2.6499999999999999e-02
   1.0778600000000001e+01  -7.0149600000000007e+01   2.4319700000000000e+02   5.2415000000000003e+00   2.0782599999999999e+01   6.3498000000000001e+00   7.5460000000000005e-01  -1.1119999999999999e-01   3.7435999999999998e+00   2.5050000000000000e-01   2.1170000000000000e-01   0.0000000000000000e+00
   6.5244999999999997e+00  -6.0608800000000002e+01   2.0184920000000000e+02   4.8406000000000002e+00   1.7404499999999999e+01   5.5209999999999999e+00   8.6560000000000004e-01   8.8900000000000007e-02   3.2212000000000001e+00   2.7939999999999998e-01   1.8279999999999999e-01   4.4200000000000003e-02
   3.6370000000000000e+00  -4.8341900000000003e+01   1.6298920000000001e+02   4.6496000000000004e+00   1.4283300000000001e+01   4.4598000000000004e+00   8.6560000000000004e-01  -6.6699999999999995e-02   2.8730000000000002e+00   2.2159999999999999e-01   1.5400000000000000e-01   3.1000000000000000e-02
   6.1719999999999997e-01  -3.6514699999999998e+01   1.2833250000000001e+02   4.2294999999999998e+00   1.1209700000000000e+01   3.2187999999999999e+00   8.4340000000000004e-01  -2.0010000000000000e-01   3.3953000000000002e+00   2.9859999999999998e-01   2.3089999999999999e-01   3.5400000000000001e-02
  -3.6149000000000000e+00  -2.8600600000000000e+01   9.7450400000000002e+01   3.5135000000000001e+00   8.7451000000000008e+00   2.4030999999999998e+00   7.3240000000000005e-01  -1.7790000000000000e-01   3.2212000000000001e+00   3.3710000000000001e-01   2.3089999999999999e-01   3.5400000000000001e-02
  -1.5649999999999999e+00  -1.8839900000000000e+01   6.9742199999999997e+01   2.8260000000000001e+00   6.0711000000000004e+00   1.6752000000000000e+00   7.5460000000000005e-01  -8.8900000000000007e-02   2.6989000000000001e+00   2.1190000000000001e-01   1.6360000000000000e-01   1.3299999999999999e-02
  -3.1960999999999999e+00  -1.0068500000000000e+01   5.0783999999999999e+01   2.4441000000000002e+00   4.6151999999999997e+00   8.2879999999999998e-01   8.2120000000000004e-01  -6.6699999999999995e-02   3.0470999999999999e+00   2.8899999999999998e-01   1.9239999999999999e-01   3.9800000000000002e-02
  -2.8214000000000001e+00  -4.9242999999999997e+00   3.2083100000000002e+01   1.8808000000000000e+00   2.8167000000000000e+00   5.3500000000000003e-01   9.1000000000000003e-01  -8.8900000000000007e-02   2.7858999999999998e+00   2.9859999999999998e-01   1.6360000000000000e-01   3.1000000000000000e-02
  -3.0417999999999998e+00  -1.0771999999999999e+00   2.1874900000000000e+01   1.3844000000000001e+00   1.9317000000000000e+00   2.5869999999999999e-01   8.4340000000000004e-01   0.0000000000000000e+00   3.6564999999999999e+00   2.5050000000000000e-01   2.2130000000000000e-01   7.9600000000000004e-02
  -2.4245999999999999e+00  -1.2311000000000001e+00   1.1923900000000000e+01   6.0150000000000003e-01   1.0086999999999999e+00   1.2720000000000001e-01   7.1020000000000005e-01  -1.3339999999999999e-01   3.4824000000000002e+00   2.6970000000000000e-01   1.4430000000000001e-01   3.9800000000000002e-02
  -1.7634000000000001e+00   1.6488000000000000e+00   4.9755000000000003e+00   4.0100000000000002e-01   3.1400000000000000e-01  -4.4000000000000003e-03   5.9930000000000005e-01   2.2200000000000001e-02   2.8730000000000002e+00   1.8300000000000000e-01   2.4060000000000001e-01   3.5400000000000001e-02
  -4.4100000000000000e-02  -1.4289000000000001e+00   2.6593000000000000e+00  -6.6799999999999998e-02  -9.5200000000000007e-02  -6.1400000000000003e-02   7.9900000000000004e-01   6.6699999999999995e-02   2.8730000000000002e+00   2.6970000000000000e-01   1.7319999999999999e-01   1.3299999999999999e-02
   6.6100000000000006e-02   3.2979999999999998e-01   2.1446000000000001e+00   1.1459999999999999e-01  -1.2370000000000000e-01  -2.1899999999999999e-02   8.2120000000000004e-01  -8.8900000000000007e-02   3.3953000000000002e+00   2.8899999999999998e-01   1.7319999999999999e-01   4.4200000000000003e-02
  -2.1999999999999999e-02  -3.0780000000000002e-01   1.5441000000000000e+00  -9.4999999999999998e-03  -4.7600000000000003e-02  -8.8000000000000005e-03   8.4340000000000004e-01   0.0000000000000000e+00   3.3083000000000000e+00   2.6010000000000000e-01   2.2130000000000000e-01   4.4200000000000003e-02
  -8.8200000000000001e-02  -5.2759999999999996e-01   2.2303999999999999e+00   1.9099999999999999e-02  -1.2370000000000000e-01  -3.5099999999999999e-02   7.7680000000000005e-01  -6.6699999999999995e-02   3.3083000000000000e+00   2.9859999999999998e-01   1.7319999999999999e-01   2.6499999999999999e-02
  -3.5270000000000001e-01   3.0780000000000002e-01   1.7157000000000000e+00   5.7299999999999997e-02  -8.5599999999999996e-02  -2.1899999999999999e-02   7.9900000000000004e-01   8.8900000000000007e-02   2.8730000000000002e+00   2.7939999999999998e-01   1.8279999999999999e-01   5.7500000000000002e-02
  -2.6450000000000001e-01  -4.1770000000000002e-01   2.4876999999999998e+00  -1.9099999999999999e-02  -3.8100000000000002e-02  -1.7500000000000002e-02   9.7660000000000002e-01  -2.2239999999999999e-01   2.5247000000000002e+00   3.0819999999999997e-01   1.6360000000000000e-01   6.1899999999999997e-02
  -3.7469999999999998e-01   2.1999999999999999e-02   1.3725000000000001e+00   1.2410000000000000e-01  -9.5200000000000007e-02  -5.7000000000000002e-02   7.9900000000000004e-01  -2.2200000000000001e-02   3.2212000000000001e+00   3.1790000000000002e-01   1.8279999999999999e-01   2.6499999999999999e-02
  -8.8200000000000001e-02  -1.7590000000000000e-01   2.0588000000000002e+00  -9.4999999999999998e-03  -9.4999999999999998e-03  -7.8899999999999998e-02   6.8799999999999994e-01   0.0000000000000000e+00   3.3953000000000002e+00   2.0230000000000001e-01   1.9239999999999999e-01   4.4000000000000003e-03
  -1.3230000000000000e-01  -2.1980000000000000e-01   2.4018999999999999e+00   8.5900000000000004e-02   3.8100000000000002e-02  -3.0700000000000002e-02   7.1020000000000005e-01   2.2200000000000001e-02   3.1341999999999999e+00   2.7939999999999998e-01   2.6939999999999997e-01   3.1000000000000000e-02
   6.6100000000000006e-02   1.5390000000000001e-01   2.0588000000000002e+00   6.6799999999999998e-02  -6.6600000000000006e-02  -5.2600000000000001e-02   1.0431999999999999e+00   2.2200000000000001e-02   3.2212000000000001e+00   2.7939999999999998e-01   1.8279999999999999e-01   1.7700000000000000e-02
  -4.4100000000000000e-02  -2.1980000000000000e-01   1.3725000000000001e+00   5.7299999999999997e-02  -1.7130000000000001e-01  -4.8200000000000000e-02   7.3240000000000005e-01   6.6699999999999995e-02   3.0470999999999999e+00   2.7939999999999998e-01   1.8279999999999999e-01   3.5400000000000001e-02
  -1.1020000000000001e-01  -8.7900000000000006e-02   2.5735000000000001e+00   9.5500000000000002e-02  -1.1420000000000000e-01  -6.1400000000000003e-02   8.8780000000000003e-01  -1.3339999999999999e-01   2.2635999999999998e+00   2.8899999999999998e-01   1.8279999999999999e-01   3.5400000000000001e-02
  -2.6450000000000001e-01  -1.5390000000000001e-01   2.4018999999999999e+00   1.9099999999999999e-02  -9.4999999999999998e-03  -4.8200000000000000e-02   7.7680000000000005e-01   0.0000000000000000e+00   2.6118000000000001e+00   2.4079999999999999e-01   1.7319999999999999e-01   4.4200000000000003e-02
  -1.7630000000000001e-01  -1.7590000000000000e-01   2.4876999999999998e+00   7.6399999999999996e-02  -6.6600000000000006e-02  -7.0199999999999999e-02   8.4340000000000004e-01  -1.5559999999999999e-01   3.3083000000000000e+00   2.6970000000000000e-01   2.2130000000000000e-01   4.8700000000000000e-02
  -3.0859999999999999e-01  -2.1999999999999999e-02   1.2867999999999999e+00   3.8199999999999998e-02  -1.1420000000000000e-01  -3.0700000000000002e-02   5.9930000000000005e-01  -2.2200000000000001e-02   2.4377000000000000e+00   2.6010000000000000e-01   2.2130000000000000e-01   1.4160000000000000e-01
  -2.8649999999999998e-01  -1.0990000000000000e-01   2.3161999999999998e+00  -3.8199999999999998e-02  -1.1420000000000000e-01  -3.5099999999999999e-02   7.1020000000000005e-01  -2.0010000000000000e-01   3.1341999999999999e+00   2.0230000000000001e-01   2.6939999999999997e-01   1.1500000000000000e-01
  -2.2040000000000001e-01  -1.5390000000000001e-01   1.1152000000000000e+00   0.0000000000000000e+00  -6.6600000000000006e-02  -5.2600000000000001e-02   9.9880000000000002e-01  -2.2200000000000001e-02   2.6989000000000001e+00   3.2750000000000001e-01   2.5019999999999998e-01   5.3100000000000001e-02
  -4.4100000000000000e-02  -8.7900000000000006e-02   1.7157000000000000e+00   1.3370000000000001e-01  -6.6600000000000006e-02  -2.6300000000000000e-02   1.0431999999999999e+00  -4.4499999999999998e-02   3.0470999999999999e+00   2.1190000000000001e-01   3.0790000000000001e-01   1.3299999999999999e-02
  -3.0859999999999999e-01  -1.7590000000000000e-01   2.5735000000000001e+00   5.7299999999999997e-02  -1.1420000000000000e-01  -4.3900000000000002e-02   6.8799999999999994e-01   6.6699999999999995e-02   3.3953000000000002e+00   2.6970000000000000e-01   2.3089999999999999e-01   1.3299999999999999e-02
   0.0000000000000000e+00   4.3999999999999997e-02   1.8015000000000001e+00   2.8600000000000000e-02  -9.5200000000000007e-02  -7.4499999999999997e-02   6.8799999999999994e-01   0.0000000000000000e+00   3.4824000000000002e+00   2.5050000000000000e-01   2.3089999999999999e-01   7.9600000000000004e-02
  -2.6450000000000001e-01  -6.6000000000000003e-02   1.2867999999999999e+00  -6.6799999999999998e-02  -1.1420000000000000e-01  -3.0700000000000002e-02   8.4340000000000004e-01  -1.5559999999999999e-01   3.8306000000000000e+00   1.6380000000000000e-01   2.3089999999999999e-01   3.9800000000000002e-02
  -6.6100000000000006e-02  -1.3189999999999999e-01   2.2303999999999999e+00   3.8199999999999998e-02  -1.8079999999999999e-01  -5.2600000000000001e-02   7.9900000000000004e-01  -1.3339999999999999e-01   3.0470999999999999e+00   2.6970000000000000e-01   2.1170000000000000e-01   4.4200000000000003e-02
  -2.8649999999999998e-01  -1.5390000000000001e-01   1.4582999999999999e+00   1.9099999999999999e-02  -7.6100000000000001e-02   1.7500000000000002e-02   6.4370000000000005e-01  -4.4499999999999998e-02   2.4377000000000000e+00   2.3119999999999999e-01   2.4060000000000001e-01   2.6499999999999999e-02
  -1.1020000000000001e-01  -8.7900000000000006e-02   1.8015000000000001e+00  -9.4999999999999998e-03  -1.3320000000000001e-01  -2.6300000000000000e-02   8.4340000000000004e-01   4.4499999999999998e-02   3.4824000000000002e+00   3.1790000000000002e-01   1.1550000000000001e-01   9.2899999999999996e-02
  -1.5429999999999999e-01   8.7900000000000006e-02   2.1446000000000001e+00   9.4999999999999998e-03  -1.4269999999999999e-01  -1.3200000000000000e-02   7.7680000000000005e-01  -8.8900000000000007e-02   3.2212000000000001e+00   2.6010000000000000e-01   2.5019999999999998e-01   5.7500000000000002e-02
  -1.9839999999999999e-01  -4.3999999999999997e-02   2.0588000000000002e+00   6.6799999999999998e-02  -1.0470000000000000e-01  -2.6300000000000000e-02   7.9900000000000004e-01  -1.5559999999999999e-01   2.6118000000000001e+00   2.4079999999999999e-01   1.3469999999999999e-01   1.7700000000000000e-02
  -2.1999999999999999e-02   1.7590000000000000e-01   2.3161999999999998e+00   7.6399999999999996e-02  -1.4269999999999999e-01  -5.2600000000000001e-02   8.8780000000000003e-01  -8.8900000000000007e-02   3.4824000000000002e+00   3.3710000000000001e-01   2.2130000000000000e-01   3.1000000000000000e-02
  -1.9839999999999999e-01  -8.7900000000000006e-02   1.6298999999999999e+00   1.9099999999999999e-02  -8.5599999999999996e-02  -5.2600000000000001e-02   7.1020000000000005e-01   2.2200000000000001e-02   3.0470999999999999e+00   2.0230000000000001e-01   2.2130000000000000e-01   3.1000000000000000e-02
  -2.8649999999999998e-01   6.6000000000000003e-02   1.6298999999999999e+00   1.3370000000000001e-01  -2.8500000000000001e-02  -4.8200000000000000e-02   9.5440000000000003e-01  -4.4499999999999998e-02   3.4824000000000002e+00   2.8899999999999998e-01   2.7900000000000003e-01   6.1899999999999997e-02
  -1.7630000000000001e-01   1.9789999999999999e-01   1.3725000000000001e+00   1.9099999999999999e-02  -6.6600000000000006e-02   1.3200000000000000e-02   8.8780000000000003e-01  -2.6679999999999998e-01   2.8730000000000002e+00   2.8899999999999998e-01   2.1170000000000000e-01   8.4000000000000005e-02
  -1.5429999999999999e-01  -1.3189999999999999e-01   1.6298999999999999e+00   3.8199999999999998e-02  -1.1420000000000000e-01   8.8000000000000005e-03   8.6560000000000004e-01  -1.5559999999999999e-01   2.8730000000000002e+00   2.2159999999999999e-01   1.7319999999999999e-01   8.8000000000000005e-03
  -1.9839999999999999e-01  -6.6000000000000003e-02   2.0588000000000002e+00   8.5900000000000004e-02  -1.1420000000000000e-01  -5.2600000000000001e-02   7.1020000000000005e-01  -1.7790000000000000e-01   3.1341999999999999e+00   3.0819999999999997e-01   1.8279999999999999e-01  -4.4000000000000003e-03
  -3.7469999999999998e-01  -1.5390000000000001e-01   2.4018999999999999e+00   6.6799999999999998e-02  -1.8079999999999999e-01  -4.4000000000000003e-03   7.9900000000000004e-01  -6.6699999999999995e-02   2.5247000000000002e+00   2.8899999999999998e-01   2.5019999999999998e-01   4.4200000000000003e-02
  -8.8200000000000001e-02  -2.1999999999999999e-02   2.0588000000000002e+00   1.9099999999999999e-02  -1.1420000000000000e-01  -8.8000000000000005e-03   6.8799999999999994e-01  -4.4499999999999998e-02   3.2212000000000001e+00   2.3119999999999999e-01   2.3089999999999999e-01   2.6499999999999999e-02
  -6.6100000000000006e-02  -1.5390000000000001e-01   2.1446000000000001e+00   4.7699999999999999e-02  -1.6180000000000000e-01  -4.4000000000000003e-03   8.2120000000000004e-01  -2.2200000000000001e-02   3.3953000000000002e+00   2.6970000000000000e-01   1.7319999999999999e-01   5.7500000000000002e-02
  -2.2040000000000001e-01  -1.5390000000000001e-01   2.2303999999999999e+00   2.8600000000000000e-02  -1.7130000000000001e-01  -2.6300000000000000e-02   7.1020000000000005e-01  -1.5559999999999999e-01   2.3506000000000000e+00   2.3119999999999999e-01   1.8279999999999999e-01   4.4200000000000003e-02
  -3.7469999999999998e-01  -2.1980000000000000e-01   2.1446000000000001e+00   9.5500000000000002e-02  -1.1420000000000000e-01  -3.5099999999999999e-02   9.3220000000000003e-01  -4.4499999999999998e-02   3.6564999999999999e+00   2.7939999999999998e-01   2.0210000000000000e-01   1.0170000000000000e-01
  -3.7469999999999998e-01   1.0990000000000000e-01   2.4018999999999999e+00   1.9099999999999999e-02  -4.7600000000000003e-02  -5.2600000000000001e-02   6.8799999999999994e-01  -4.4499999999999998e-02   2.8730000000000002e+00   2.5050000000000000e-01   2.5019999999999998e-01   3.5400000000000001e-02
  -2.8649999999999998e-01  -1.3189999999999999e-01   1.3725000000000001e+00   1.4319999999999999e-01  -1.1420000000000000e-01  -2.6300000000000000e-02   7.9900000000000004e-01  -2.2200000000000001e-02   3.0470999999999999e+00   2.7939999999999998e-01   2.3089999999999999e-01   4.4000000000000003e-03
  -6.6100000000000006e-02  -2.4179999999999999e-01   1.8015000000000001e+00   9.5500000000000002e-02  -6.6600000000000006e-02  -2.6300000000000000e-02   6.8799999999999994e-01   8.8900000000000007e-02   3.4824000000000002e+00   2.8899999999999998e-01   2.4060000000000001e-01   6.1899999999999997e-02
  -3.5270000000000001e-01   0.0000000000000000e+00   2.4018999999999999e+00   1.5279999999999999e-01  -8.5599999999999996e-02   4.4000000000000003e-03   6.8799999999999994e-01  -6.6699999999999995e-02   2.7858999999999998e+00   2.6010000000000000e-01   1.6360000000000000e-01   7.9600000000000004e-02
  -1.9839999999999999e-01  -2.4179999999999999e-01   1.7157000000000000e+00   1.3370000000000001e-01   1.9000000000000000e-02   1.3200000000000000e-02   8.8780000000000003e-01   0.0000000000000000e+00   2.9600000000000000e+00   2.5050000000000000e-01   2.1170000000000000e-01   7.0800000000000002e-02
  -3.5270000000000001e-01  -5.2759999999999996e-01   2.2303999999999999e+00   4.7699999999999999e-02  -1.2370000000000000e-01   8.7700000000000000e-02   8.2120000000000004e-01  -1.3339999999999999e-01   2.8730000000000002e+00   2.6970000000000000e-01   1.6360000000000000e-01   1.7700000000000000e-02
   3.5270000000000001e-01  -9.6730000000000005e-01   1.5441000000000000e+00  -2.8600000000000000e-02  -1.9030000000000000e-01   1.4910000000000001e-01   8.6560000000000004e-01   1.7790000000000000e-01   3.1341999999999999e+00   2.8899999999999998e-01   2.3089999999999999e-01   3.9800000000000002e-02
  -3.7469999999999998e-01  -1.7366999999999999e+00   2.0588000000000002e+00  -7.6399999999999996e-02  -2.2839999999999999e-01   2.5000000000000000e-01   7.3240000000000005e-01  -1.7790000000000000e-01   3.3083000000000000e+00   2.6970000000000000e-01   2.0210000000000000e-01   3.9800000000000002e-02
  -1.3230000000000000e-01  -2.9018000000000002e+00   1.3725000000000001e+00   9.4999999999999998e-03  -1.9030000000000000e-01   5.2180000000000004e-01   8.6560000000000004e-01   6.6699999999999995e-02   3.1341999999999999e+00   2.5050000000000000e-01   2.2130000000000000e-01   2.6499999999999999e-02
   1.7630000000000001e-01  -3.5832999999999999e+00   2.3161999999999998e+00  -5.7299999999999997e-02  -1.7130000000000001e-01   6.5780000000000005e-01   7.5460000000000005e-01   6.6699999999999995e-02   2.7858999999999998e+00   2.6010000000000000e-01   2.0210000000000000e-01   4.4200000000000003e-02
   1.3230000000000000e-01  -4.3746999999999998e+00   1.2010000000000001e+00  -1.8140000000000001e-01  -1.5229999999999999e-01   7.6739999999999997e-01   9.1000000000000003e-01  -8.8900000000000007e-02   3.5695000000000001e+00   2.8899999999999998e-01   2.0210000000000000e-01   5.7500000000000002e-02
   2.6450000000000001e-01  -4.4187000000000003e+00   1.5441000000000000e+00  -1.7190000000000000e-01  -2.1890000000000001e-01   8.3320000000000005e-01   9.1000000000000003e-01  -6.6699999999999995e-02   2.6989000000000001e+00   2.1190000000000001e-01   2.4060000000000001e-01   4.4200000000000003e-02
   4.4100000000000000e-02  -4.4847000000000001e+00   1.5441000000000000e+00  -2.0999999999999999e-01  -2.6640000000000003e-01   8.5950000000000004e-01   8.2120000000000004e-01  -1.3339999999999999e-01   3.1341999999999999e+00   3.1790000000000002e-01   1.6360000000000000e-01   3.9800000000000002e-02
   1.3230000000000000e-01  -4.7264999999999997e+00   1.6298999999999999e+00  -1.7190000000000000e-01  -2.4740000000000001e-01   8.7270000000000003e-01   7.1020000000000005e-01   8.8900000000000007e-02   2.8730000000000002e+00   3.3710000000000001e-01   2.5019999999999998e-01   3.9800000000000002e-02
   1.9839999999999999e-01  -4.7045000000000003e+00   1.5441000000000000e+00  -2.6729999999999998e-01  -2.3790000000000000e-01   9.0769999999999995e-01   7.5460000000000005e-01   2.2200000000000001e-02   2.5247000000000002e+00   2.8899999999999998e-01   6.7400000000000002e-02   2.2100000000000002e-02
   1.3230000000000000e-01  -4.8364000000000003e+00   1.4582999999999999e+00  -1.9089999999999999e-01  -1.9980000000000001e-01   8.7700000000000000e-01   8.2120000000000004e-01   6.6699999999999995e-02   2.3506000000000000e+00   2.7939999999999998e-01   1.6360000000000000e-01   6.1899999999999997e-02
   1.9839999999999999e-01  -4.6825000000000001e+00   1.2867999999999999e+00  -1.7190000000000000e-01  -1.8079999999999999e-01   8.9019999999999999e-01   7.7680000000000005e-01  -6.6699999999999995e-02   2.6989000000000001e+00   2.5050000000000000e-01   1.7319999999999999e-01   3.1000000000000000e-02
   3.5270000000000001e-01  -4.8144000000000000e+00   1.7157000000000000e+00  -1.8140000000000001e-01  -2.9499999999999998e-01   8.9459999999999995e-01   7.3240000000000005e-01  -2.2239999999999999e-01   3.0470999999999999e+00   2.9859999999999998e-01   1.4430000000000001e-01   3.9800000000000002e-02
   1.5429999999999999e-01  -4.5286000000000000e+00   1.7157000000000000e+00  -2.6729999999999998e-01  -1.5229999999999999e-01   8.9019999999999999e-01   6.8799999999999994e-01   0.0000000000000000e+00   2.8730000000000002e+00   3.1790000000000002e-01   2.1170000000000000e-01   2.2100000000000002e-02
  -6.6100000000000006e-02  -4.4187000000000003e+00   6.8630000000000002e-01  -1.7190000000000000e-01  -2.8549999999999998e-01   7.6739999999999997e-01   9.3220000000000003e-01  -6.6699999999999995e-02   2.8730000000000002e+00   2.6970000000000000e-01   2.4060000000000001e-01   4.4200000000000003e-02
   1.7630000000000001e-01  -3.9569999999999999e+00   1.7157000000000000e+00  -1.7190000000000000e-01  -2.2839999999999999e-01   7.7620000000000000e-01   8.4340000000000004e-01  -2.2200000000000001e-02   3.2212000000000001e+00   2.9859999999999998e-01   2.4060000000000001e-01   4.8700000000000000e-02
  -1.3230000000000000e-01  -3.8031999999999999e+00   2.0588000000000002e+00  -1.3370000000000001e-01  -1.0470000000000000e-01   6.9730000000000003e-01   6.8799999999999994e-01  -6.6699999999999995e-02   3.0470999999999999e+00   3.4680000000000000e-01   2.0210000000000000e-01   1.3299999999999999e-02
  -1.9839999999999999e-01  -2.6600000000000001e+00   1.8015000000000001e+00  -9.4999999999999998e-03  -1.4269999999999999e-01   5.3059999999999996e-01   8.2120000000000004e-01  -3.1130000000000002e-01   3.4824000000000002e+00   3.0819999999999997e-01   1.8279999999999999e-01   5.3100000000000001e-02
  -3.3060000000000000e-01  -1.1431000000000000e+00   1.8015000000000001e+00   6.6799999999999998e-02  -8.5599999999999996e-02   2.8499999999999998e-01   6.8799999999999994e-01  -8.8900000000000007e-02   3.0470999999999999e+00   2.3119999999999999e-01   1.6360000000000000e-01   5.7500000000000002e-02
  -1.7630000000000001e-01  -8.5740000000000005e-01   2.1446000000000001e+00   0.0000000000000000e+00  -1.6180000000000000e-01   1.0090000000000000e-01   8.8780000000000003e-01  -1.3339999999999999e-01   3.0470999999999999e+00   2.6970000000000000e-01   1.4430000000000001e-01   8.8000000000000005e-03
  -1.7630000000000001e-01  -6.6000000000000003e-02   1.9730000000000001e+00   6.6799999999999998e-02  -1.9000000000000000e-02   6.1400000000000003e-02   7.9900000000000004e-01  -2.2200000000000001e-02   2.7858999999999998e+00   3.4680000000000000e-01   2.3089999999999999e-01   2.2100000000000002e-02
  -1.3230000000000000e-01  -5.2759999999999996e-01   1.8015000000000001e+00   8.5900000000000004e-02  -9.5200000000000007e-02   6.1400000000000003e-02   7.5460000000000005e-01   1.1119999999999999e-01   3.0470999999999999e+00   2.5050000000000000e-01   1.5400000000000000e-01   7.5200000000000003e-02
  -1.9839999999999999e-01  -2.8580000000000000e-01   2.1446000000000001e+00   1.9099999999999999e-02  -1.2370000000000000e-01  -1.7500000000000002e-02   9.1000000000000003e-01  -1.3339999999999999e-01   3.4824000000000002e+00   2.3119999999999999e-01   1.6360000000000000e-01   6.1899999999999997e-02
  -1.5429999999999999e-01  -3.0780000000000002e-01   1.8015000000000001e+00   1.0500000000000000e-01  -2.2839999999999999e-01  -1.3200000000000000e-02   7.9900000000000004e-01  -6.6699999999999995e-02   3.6564999999999999e+00   3.1790000000000002e-01   2.1170000000000000e-01   7.9600000000000004e-02
  -2.6450000000000001e-01  -7.0350000000000001e-01   2.3161999999999998e+00  -1.9099999999999999e-02  -9.5200000000000007e-02   6.1400000000000003e-02   9.3220000000000003e-01  -1.1119999999999999e-01   2.7858999999999998e+00   2.2159999999999999e-01   2.5979999999999998e-01   4.8700000000000000e-02
  -1.7630000000000001e-01  -2.6379999999999998e-01   2.3161999999999998e+00  -2.8600000000000000e-02  -6.6600000000000006e-02   6.1400000000000003e-02   6.4370000000000005e-01   0.0000000000000000e+00   2.4377000000000000e+00   2.7939999999999998e-01   2.1170000000000000e-01   8.8000000000000005e-03
  -2.8649999999999998e-01  -5.0560000000000005e-01   1.9730000000000001e+00   4.7699999999999999e-02  -3.8100000000000002e-02   7.4499999999999997e-02   8.4340000000000004e-01   8.8900000000000007e-02   2.4377000000000000e+00   1.9270000000000001e-01   2.3089999999999999e-01   5.7500000000000002e-02
  -3.0859999999999999e-01  -5.9360000000000002e-01   1.8015000000000001e+00   3.8199999999999998e-02  -1.0470000000000000e-01   6.1400000000000003e-02   8.4340000000000004e-01   6.6699999999999995e-02   3.1341999999999999e+00   3.4680000000000000e-01   1.4430000000000001e-01   5.7500000000000002e-02
  -1.5429999999999999e-01  -3.5170000000000001e-01   1.5441000000000000e+00   1.0500000000000000e-01  -8.5599999999999996e-02   1.1840000000000001e-01   9.7660000000000002e-01  -2.0010000000000000e-01   2.4377000000000000e+00   2.6010000000000000e-01   1.7319999999999999e-01   7.0800000000000002e-02
  -3.0859999999999999e-01  -4.8359999999999997e-01   1.7157000000000000e+00   6.6799999999999998e-02  -1.5229999999999999e-01   6.1400000000000003e-02   8.6560000000000004e-01   6.6699999999999995e-02   3.2212000000000001e+00   3.6599999999999999e-01   1.8279999999999999e-01   2.6499999999999999e-02
  -2.6450000000000001e-01  -7.6939999999999997e-01   2.4018999999999999e+00  -9.4999999999999998e-03  -5.7099999999999998e-02   8.8000000000000005e-03   7.9900000000000004e-01   2.4460000000000001e-01   3.3083000000000000e+00   3.2750000000000001e-01   2.0210000000000000e-01   6.1899999999999997e-02
  -3.7469999999999998e-01  -3.2979999999999998e-01   1.8015000000000001e+00   7.6399999999999996e-02  -9.5200000000000007e-02   1.2720000000000001e-01   8.2120000000000004e-01   4.4499999999999998e-02   2.1764999999999999e+00   1.9270000000000001e-01   1.5400000000000000e-01   2.6499999999999999e-02
  -1.5429999999999999e-01  -5.0560000000000005e-01   1.5441000000000000e+00   9.4999999999999998e-03  -1.8079999999999999e-01   9.6500000000000002e-02   8.4340000000000004e-01  -8.8900000000000007e-02   2.6989000000000001e+00   2.6010000000000000e-01   2.6939999999999997e-01   4.8700000000000000e-02
  -6.6100000000000006e-02  -6.5949999999999998e-01   2.1446000000000001e+00   9.4999999999999998e-03  -1.0470000000000000e-01   8.3299999999999999e-02   6.8799999999999994e-01  -1.3339999999999999e-01   3.4824000000000002e+00   2.4079999999999999e-01   2.2130000000000000e-01   3.9800000000000002e-02
  -1.3230000000000000e-01  -3.2979999999999998e-01   1.6298999999999999e+00  -9.4999999999999998e-03  -3.8100000000000002e-02   1.0090000000000000e-01   8.8780000000000003e-01  -2.2200000000000001e-02   3.1341999999999999e+00   2.9859999999999998e-01   1.7319999999999999e-01   4.8700000000000000e-02
  -1.1020000000000001e-01  -5.0560000000000005e-01   1.7157000000000000e+00   4.7699999999999999e-02  -5.7099999999999998e-02   7.0199999999999999e-02   7.1020000000000005e-01   0.0000000000000000e+00   2.7858999999999998e+00   3.0819999999999997e-01   2.0210000000000000e-01   2.6499999999999999e-02
  -3.5270000000000001e-01  -7.0350000000000001e-01   1.1152000000000000e+00   1.5279999999999999e-01  -2.8500000000000001e-02   6.1400000000000003e-02   7.1020000000000005e-01   0.0000000000000000e+00   2.9600000000000000e+00   2.3119999999999999e-01   2.6939999999999997e-01   3.1000000000000000e-02
  -1.7630000000000001e-01  -5.2759999999999996e-01   2.0588000000000002e+00   6.6799999999999998e-02  -8.5599999999999996e-02   5.7000000000000002e-02   8.2120000000000004e-01  -2.2239999999999999e-01   3.1341999999999999e+00   2.5050000000000000e-01   1.0580000000000001e-01   6.1899999999999997e-02
  -3.7469999999999998e-01  -5.7160000000000000e-01   1.3725000000000001e+00  -2.8600000000000000e-02  -4.7600000000000003e-02   6.1400000000000003e-02   7.7680000000000005e-01  -3.5580000000000001e-01   3.0470999999999999e+00   2.6970000000000000e-01   2.0210000000000000e-01   3.1000000000000000e-02
  -4.4080000000000003e-01  -5.9360000000000002e-01   1.3725000000000001e+00   7.6399999999999996e-02  -1.4269999999999999e-01   7.4499999999999997e-02   8.4340000000000004e-01  -2.2200000000000001e-02   3.3953000000000002e+00   3.2750000000000001e-01   2.0210000000000000e-01   3.5400000000000001e-02
  -2.8649999999999998e-01  -4.6170000000000000e-01   2.0588000000000002e+00   8.5900000000000004e-02  -1.2370000000000000e-01   7.4499999999999997e-02   6.4370000000000005e-01   0.0000000000000000e+00   2.6989000000000001e+00   3.4680000000000000e-01   1.8279999999999999e-01   5.7500000000000002e-02
  -3.9679999999999999e-01  -5.7160000000000000e-01   1.2867999999999999e+00   1.5279999999999999e-01  -7.6100000000000001e-02   7.8899999999999998e-02   6.6579999999999995e-01  -4.4499999999999998e-02   3.3083000000000000e+00   2.6010000000000000e-01   2.0210000000000000e-01   5.3100000000000001e-02
  -1.7630000000000001e-01  -6.5949999999999998e-01   1.8015000000000001e+00   5.7299999999999997e-02  -1.1420000000000000e-01   6.1400000000000003e-02   6.6579999999999995e-01   1.3339999999999999e-01   2.9600000000000000e+00   2.4079999999999999e-01   2.0210000000000000e-01   3.1000000000000000e-02
  -1.5429999999999999e-01  -6.3749999999999996e-01   1.2867999999999999e+00   1.9099999999999999e-02  -6.6600000000000006e-02   6.1400000000000003e-02   5.9930000000000005e-01   1.7790000000000000e-01   3.7435999999999998e+00   1.6380000000000000e-01   2.0210000000000000e-01   5.7500000000000002e-02
  -3.3060000000000000e-01  -4.6170000000000000e-01   1.8015000000000001e+00   1.0500000000000000e-01  -8.5599999999999996e-02   1.4470000000000000e-01   7.7680000000000005e-01  -1.5559999999999999e-01   2.9600000000000000e+00   2.1190000000000001e-01   2.1170000000000000e-01   4.4200000000000003e-02
  -2.6450000000000001e-01  -4.6170000000000000e-01   1.3725000000000001e+00   1.3370000000000001e-01  -1.4269999999999999e-01   8.7700000000000000e-02   8.4340000000000004e-01   2.2200000000000001e-02   2.9600000000000000e+00   2.8899999999999998e-01   2.0210000000000000e-01   4.4200000000000003e-02
  -5.5110000000000003e-01  -6.1550000000000005e-01   1.8015000000000001e+00   8.5900000000000004e-02  -1.0470000000000000e-01   6.5799999999999997e-02   8.2120000000000004e-01   0.0000000000000000e+00   2.7858999999999998e+00   2.7939999999999998e-01   2.5019999999999998e-01   3.9800000000000002e-02
  -3.7469999999999998e-01  -6.1550000000000005e-01   1.8015000000000001e+00   8.5900000000000004e-02  -1.2370000000000000e-01   9.2100000000000001e-02   8.2120000000000004e-01   4.4499999999999998e-02   3.5695000000000001e+00   2.5050000000000000e-01   1.8279999999999999e-01   7.0800000000000002e-02
  -2.6450000000000001e-01  -4.8359999999999997e-01   1.8015000000000001e+00   4.7699999999999999e-02  -1.9030000000000000e-01   9.2100000000000001e-02   7.5460000000000005e-01  -6.6699999999999995e-02   3.2212000000000001e+00   2.6970000000000000e-01   2.0210000000000000e-01   7.9600000000000004e-02
  -3.5270000000000001e-01  -7.6939999999999997e-01   1.4582999999999999e+00   8.5900000000000004e-02  -9.5200000000000007e-02   1.0520000000000000e-01   9.5440000000000003e-01  -1.1119999999999999e-01   3.8306000000000000e+00   3.4680000000000000e-01   2.4060000000000001e-01   5.3100000000000001e-02
  -2.4249999999999999e-01  -6.3749999999999996e-01   2.0588000000000002e+00   1.5279999999999999e-01  -7.6100000000000001e-02   1.2280000000000001e-01   8.4340000000000004e-01   6.6699999999999995e-02   2.7858999999999998e+00   2.4079999999999999e-01   1.9239999999999999e-01   1.7700000000000000e-02
  -1.5429999999999999e-01  -5.9360000000000002e-01   1.6298999999999999e+00  -9.4999999999999998e-03  -7.6100000000000001e-02   3.9500000000000000e-02   6.6579999999999995e-01  -2.0010000000000000e-01   3.5695000000000001e+00   1.6380000000000000e-01   2.4060000000000001e-01   4.4200000000000003e-02
  -3.9679999999999999e-01  -6.8149999999999999e-01   2.2303999999999999e+00   1.2410000000000000e-01  -9.5200000000000007e-02   9.2100000000000001e-02   8.6560000000000004e-01   8.8900000000000007e-02   2.1764999999999999e+00   2.6010000000000000e-01   2.3089999999999999e-01   3.5400000000000001e-02
   6.6100000000000006e-02  -8.5740000000000005e-01   1.8872000000000000e+00   2.8600000000000000e-02  -9.5200000000000007e-02   8.7700000000000000e-02   6.4370000000000005e-01   1.5559999999999999e-01   3.0470999999999999e+00   1.7340000000000000e-01   1.2509999999999999e-01   2.2100000000000002e-02
  -1.1020000000000001e-01  -6.1550000000000005e-01   1.8015000000000001e+00   5.7299999999999997e-02  -2.8500000000000001e-02   1.0520000000000000e-01   7.9900000000000004e-01  -4.4499999999999998e-02   2.9600000000000000e+00   2.7939999999999998e-01   2.4060000000000001e-01   5.7500000000000002e-02
  -2.2040000000000001e-01  -6.8149999999999999e-01   1.1152000000000000e+00   1.1459999999999999e-01  -5.7099999999999998e-02   1.1840000000000001e-01   6.6579999999999995e-01   6.6699999999999995e-02   3.4824000000000002e+00   2.2159999999999999e-01   1.9239999999999999e-01   6.6400000000000001e-02
  -2.6450000000000001e-01  -6.5949999999999998e-01   2.2303999999999999e+00   7.6399999999999996e-02  -9.5200000000000007e-02   1.0090000000000000e-01   9.7660000000000002e-01  -2.2200000000000001e-02   2.3506000000000000e+00   3.2750000000000001e-01   1.8279999999999999e-01   4.4200000000000003e-02
  -1.9839999999999999e-01  -7.6939999999999997e-01   1.9730000000000001e+00   1.4319999999999999e-01  -1.6180000000000000e-01   1.2280000000000001e-01   8.6560000000000004e-01   6.6699999999999995e-02   3.3953000000000002e+00   2.0230000000000001e-01   1.9239999999999999e-01   2.2100000000000002e-02
  -3.7469999999999998e-01  -6.3749999999999996e-01   1.5441000000000000e+00   1.5279999999999999e-01  -7.6100000000000001e-02   1.5350000000000000e-01   7.1020000000000005e-01  -2.2200000000000001e-02   2.3506000000000000e+00   2.7939999999999998e-01   1.7319999999999999e-01   3.9800000000000002e-02
  -4.6289999999999998e-01  -5.4959999999999998e-01   2.4018999999999999e+00   6.6799999999999998e-02  -8.5599999999999996e-02   7.4499999999999997e-02   9.7660000000000002e-01  -1.5559999999999999e-01   2.7858999999999998e+00   2.1190000000000001e-01   7.6999999999999999e-02   5.7500000000000002e-02
  -4.1880000000000001e-01  -7.4739999999999995e-01   1.4582999999999999e+00   4.7699999999999999e-02  -6.6600000000000006e-02   1.4470000000000000e-01   8.4340000000000004e-01  -1.7790000000000000e-01   3.0470999999999999e+00   2.6010000000000000e-01   1.6360000000000000e-01   7.5200000000000003e-02
  -2.2040000000000001e-01  -8.1340000000000001e-01   2.7450999999999999e+00  -1.9099999999999999e-02  -9.5200000000000007e-02   9.6500000000000002e-02   8.6560000000000004e-01   6.6699999999999995e-02   2.6989000000000001e+00   3.2750000000000001e-01   2.7900000000000003e-01   1.7700000000000000e-02
  -3.7469999999999998e-01  -5.7160000000000000e-01   1.2867999999999999e+00   6.6799999999999998e-02  -1.1420000000000000e-01   9.6500000000000002e-02   5.9930000000000005e-01   2.2200000000000001e-02   2.9600000000000000e+00   2.7939999999999998e-01   1.1550000000000001e-01   3.5400000000000001e-02
  -3.5270000000000001e-01  -4.3969999999999998e-01   2.1446000000000001e+00  -6.6799999999999998e-02  -4.7600000000000003e-02   6.1400000000000003e-02   8.2120000000000004e-01   1.1119999999999999e-01   2.7858999999999998e+00   2.5050000000000000e-01   2.5019999999999998e-01   4.4200000000000003e-02
  -3.9679999999999999e-01  -7.0350000000000001e-01   1.8015000000000001e+00   1.9099999999999999e-02  -9.5200000000000007e-02   7.8899999999999998e-02   5.7709999999999995e-01  -1.3339999999999999e-01   2.5247000000000002e+00   2.8899999999999998e-01   1.5400000000000000e-01   5.3100000000000001e-02
  -4.8490000000000000e-01  -7.0350000000000001e-01   2.1446000000000001e+00   6.6799999999999998e-02  -1.1420000000000000e-01   1.4470000000000000e-01   6.6579999999999995e-01  -6.6699999999999995e-02   2.6118000000000001e+00   2.1190000000000001e-01   1.7319999999999999e-01   3.9800000000000002e-02
  -2.4249999999999999e-01  -6.8149999999999999e-01   1.7157000000000000e+00  -2.8600000000000000e-02  -9.5200000000000007e-02   1.2720000000000001e-01   7.1020000000000005e-01   1.7790000000000000e-01   3.1341999999999999e+00   2.3119999999999999e-01   2.2130000000000000e-01   3.9800000000000002e-02
  -4.6289999999999998e-01  -8.1340000000000001e-01   1.2867999999999999e+00   4.7699999999999999e-02  -1.7130000000000001e-01   1.7100000000000001e-01   7.5460000000000005e-01   8.8900000000000007e-02   3.3953000000000002e+00   3.1790000000000002e-01   2.0210000000000000e-01   8.4000000000000005e-02
  -2.6450000000000001e-01  -7.9139999999999999e-01   1.8872000000000000e+00   1.6230000000000000e-01  -1.2370000000000000e-01   1.4470000000000000e-01   7.5460000000000005e-01  -1.3339999999999999e-01   3.3953000000000002e+00   2.2159999999999999e-01   1.4430000000000001e-01   5.3100000000000001e-02
  -2.4249999999999999e-01  -6.1550000000000005e-01   2.0588000000000002e+00   9.5500000000000002e-02  -7.6100000000000001e-02   1.4470000000000000e-01   8.2120000000000004e-01   2.2200000000000001e-02   2.6989000000000001e+00   2.8899999999999998e-01   1.9239999999999999e-01   6.6400000000000001e-02
  -3.0859999999999999e-01  -8.1340000000000001e-01   2.0588000000000002e+00   9.5500000000000002e-02  -4.7600000000000003e-02   1.3589999999999999e-01   5.9930000000000005e-01  -2.2200000000000001e-02   2.6989000000000001e+00   3.1790000000000002e-01   2.3089999999999999e-01   3.9800000000000002e-02
  -1.5429999999999999e-01  -7.9139999999999999e-01   1.8015000000000001e+00   4.7699999999999999e-02  -1.2370000000000000e-01   1.1840000000000001e-01   6.4370000000000005e-01   0.0000000000000000e+00   2.8730000000000002e+00   2.6970000000000000e-01   2.5979999999999998e-01   4.8700000000000000e-02
  -2.2040000000000001e-01  -9.0129999999999999e-01   1.7157000000000000e+00   3.8199999999999998e-02  -4.7600000000000003e-02   1.3589999999999999e-01   6.8799999999999994e-01   6.6699999999999995e-02   1.5670999999999999e+00   2.7939999999999998e-01   1.5400000000000000e-01   4.8700000000000000e-02
  -2.8649999999999998e-01  -8.1340000000000001e-01   1.9730000000000001e+00   4.7699999999999999e-02  -3.8100000000000002e-02   1.4910000000000001e-01   7.7680000000000005e-01   4.4499999999999998e-02   3.4824000000000002e+00   2.0230000000000001e-01   1.9239999999999999e-01   3.9800000000000002e-02
  -3.9679999999999999e-01  -7.9139999999999999e-01   1.6298999999999999e+00   6.6799999999999998e-02  -9.5200000000000007e-02   1.0960000000000000e-01   7.7680000000000005e-01  -2.2200000000000001e-02   3.3083000000000000e+00   3.1790000000000002e-01   2.0210000000000000e-01   3.5400000000000001e-02
  -4.6289999999999998e-01  -8.7929999999999997e-01   1.5441000000000000e+00   6.6799999999999998e-02  -1.1420000000000000e-01   1.6230000000000000e-01   6.8799999999999994e-01  -8.8900000000000007e-02   2.9600000000000000e+00   3.1790000000000002e-01   1.8279999999999999e-01   6.1899999999999997e-02
  -4.1880000000000001e-01  -9.4530000000000003e-01   1.4582999999999999e+00   2.8600000000000000e-02  -1.1420000000000000e-01   1.0520000000000000e-01   8.6560000000000004e-01  -2.6679999999999998e-01   2.4377000000000000e+00   3.1790000000000002e-01   2.5019999999999998e-01   4.8700000000000000e-02
  -2.6450000000000001e-01  -8.3540000000000003e-01   1.4582999999999999e+00   1.9099999999999999e-02  -1.3320000000000001e-01   1.7979999999999999e-01   8.2120000000000004e-01  -2.4460000000000001e-01   2.8730000000000002e+00   2.1190000000000001e-01   2.0210000000000000e-01   5.7500000000000002e-02
  -2.8649999999999998e-01  -6.5949999999999998e-01   2.0588000000000002e+00   7.6399999999999996e-02  -1.5229999999999999e-01   1.2280000000000001e-01   7.3240000000000005e-01  -6.6699999999999995e-02   3.3953000000000002e+00   3.2750000000000001e-01   2.2130000000000000e-01   7.5200000000000003e-02
  -1.5429999999999999e-01  -6.1550000000000005e-01   1.3725000000000001e+00   2.8600000000000000e-02  -9.5200000000000007e-02   1.2280000000000001e-01   6.8799999999999994e-01   1.7790000000000000e-01   2.9600000000000000e+00   3.5639999999999999e-01   2.5019999999999998e-01   2.6499999999999999e-02
  -2.6450000000000001e-01  -9.4530000000000003e-01   1.7157000000000000e+00  -6.6799999999999998e-02  -1.3320000000000001e-01   6.5799999999999997e-02   5.3269999999999995e-01   0.0000000000000000e+00   3.6564999999999999e+00   3.1790000000000002e-01   1.6360000000000000e-01   4.4200000000000003e-02
  -2.2040000000000001e-01  -6.1550000000000005e-01   1.1152000000000000e+00   6.6799999999999998e-02  -1.0470000000000000e-01   1.2720000000000001e-01   7.5460000000000005e-01  -1.7790000000000000e-01   2.6118000000000001e+00   3.7569999999999998e-01   2.2130000000000000e-01   4.8700000000000000e-02
  -2.2040000000000001e-01  -7.4739999999999995e-01   8.5780000000000001e-01  -9.4999999999999998e-03  -2.0930000000000001e-01   1.8420000000000000e-01   7.3240000000000005e-01   4.4499999999999998e-02   2.2635999999999998e+00   2.6010000000000000e-01   7.6999999999999999e-02   4.8700000000000000e-02
  -2.4249999999999999e-01  -7.6939999999999997e-01   1.3725000000000001e+00  -7.6399999999999996e-02  -1.0470000000000000e-01   1.4470000000000000e-01   9.7660000000000002e-01   0.0000000000000000e+00   2.6989000000000001e+00   2.7939999999999998e-01   1.7319999999999999e-01   3.9800000000000002e-02
  -1.7630000000000001e-01  -7.9139999999999999e-01   1.1152000000000000e+00   7.6399999999999996e-02  -1.1420000000000000e-01   1.1840000000000001e-01   7.9900000000000004e-01   2.2200000000000001e-02   3.0470999999999999e+00   2.8899999999999998e-01   2.4060000000000001e-01   7.5200000000000003e-02
  -3.0859999999999999e-01  -1.0551999999999999e+00   1.2010000000000001e+00  -5.7299999999999997e-02  -1.1420000000000000e-01   1.4030000000000001e-01   7.9900000000000004e-01  -1.1119999999999999e-01   2.7858999999999998e+00   2.4079999999999999e-01   1.6360000000000000e-01   3.1000000000000000e-02
  -1.5429999999999999e-01  -8.7929999999999997e-01   1.9730000000000001e+00   8.5900000000000004e-02  -1.0470000000000000e-01   6.5799999999999997e-02   5.7709999999999995e-01  -4.4499999999999998e-02   2.6989000000000001e+00   3.3710000000000001e-01   2.0210000000000000e-01   3.9800000000000002e-02
  -2.2040000000000001e-01  -5.9360000000000002e-01   1.5441000000000000e+00   3.8199999999999998e-02  -1.9030000000000000e-01   8.7700000000000000e-02   7.9900000000000004e-01  -8.8900000000000007e-02   3.2212000000000001e+00   2.8899999999999998e-01   1.5400000000000000e-01   4.8700000000000000e-02
  -3.3060000000000000e-01  -7.0350000000000001e-01   9.4359999999999999e-01   7.6399999999999996e-02  -1.7130000000000001e-01   1.3589999999999999e-01   7.3240000000000005e-01   4.4499999999999998e-02   3.3953000000000002e+00   2.7939999999999998e-01   1.4430000000000001e-01   1.3299999999999999e-02
  -2.2040000000000001e-01  -7.0350000000000001e-01   1.5441000000000000e+00   6.6799999999999998e-02  -8.5599999999999996e-02   6.5799999999999997e-02   7.9900000000000004e-01  -4.4499999999999998e-02   2.9600000000000000e+00   3.0819999999999997e-01   2.5019999999999998e-01   5.7500000000000002e-02
  -2.2040000000000001e-01  -7.4739999999999995e-01   1.7157000000000000e+00   4.7699999999999999e-02  -1.1420000000000000e-01   8.7700000000000000e-02   7.9900000000000004e-01  -1.1119999999999999e-01   3.3083000000000000e+00   3.0819999999999997e-01   2.4060000000000001e-01   2.2100000000000002e-02
  -1.7630000000000001e-01  -8.5740000000000005e-01   1.3725000000000001e+00   4.7699999999999999e-02  -1.5229999999999999e-01   1.2720000000000001e-01   7.9900000000000004e-01   2.2200000000000001e-02   3.1341999999999999e+00   2.6970000000000000e-01   1.6360000000000000e-01   8.8000000000000005e-03
  -2.6450000000000001e-01  -7.0350000000000001e-01   2.5735000000000001e+00   3.8199999999999998e-02  -1.8079999999999999e-01   1.3159999999999999e-01   7.5460000000000005e-01  -8.8900000000000007e-02   2.7858999999999998e+00   2.9859999999999998e-01   2.3089999999999999e-01   5.7500000000000002e-02
  -1.7630000000000001e-01  -7.9139999999999999e-01   1.7157000000000000e+00   9.4999999999999998e-03  -2.0930000000000001e-01   1.4470000000000000e-01   6.8799999999999994e-01   1.5559999999999999e-01   2.6118000000000001e+00   3.1790000000000002e-01   1.5400000000000000e-01   2.6499999999999999e-02
  -6.6100000000000006e-02  -8.1340000000000001e-01   1.7157000000000000e+00   1.0500000000000000e-01  -1.9030000000000000e-01   1.0960000000000000e-01   7.3240000000000005e-01  -1.1119999999999999e-01   2.8730000000000002e+00   2.7939999999999998e-01   2.6939999999999997e-01   5.7500000000000002e-02
  -3.0859999999999999e-01  -8.3540000000000003e-01   2.1446000000000001e+00   2.8600000000000000e-02  -9.5200000000000007e-02   1.2720000000000001e-01   7.7680000000000005e-01   6.6699999999999995e-02   3.0470999999999999e+00   2.8899999999999998e-01   2.1170000000000000e-01   3.1000000000000000e-02
  -8.8200000000000001e-02  -7.9139999999999999e-01   1.8015000000000001e+00   6.6799999999999998e-02  -1.0470000000000000e-01   1.3589999999999999e-01   6.4370000000000005e-01   8.8900000000000007e-02   2.2635999999999998e+00   2.9859999999999998e-01   1.6360000000000000e-01   4.4200000000000003e-02
  -1.7630000000000001e-01  -8.5740000000000005e-01   1.5441000000000000e+00  -2.8600000000000000e-02  -8.5599999999999996e-02   1.4030000000000001e-01   6.2150000000000005e-01   8.8900000000000007e-02   2.8730000000000002e+00   3.2750000000000001e-01   2.0210000000000000e-01   7.0800000000000002e-02
  -2.4249999999999999e-01  -5.7160000000000000e-01   1.8872000000000000e+00   2.8600000000000000e-02  -1.6180000000000000e-01   1.6230000000000000e-01   7.3240000000000005e-01  -1.5559999999999999e-01   3.1341999999999999e+00   2.1190000000000001e-01   1.2509999999999999e-01   6.6400000000000001e-02
  -8.8200000000000001e-02  -4.6170000000000000e-01   1.8015000000000001e+00   5.7299999999999997e-02   0.0000000000000000e+00   1.0090000000000000e-01   8.6560000000000004e-01  -8.8900000000000007e-02   3.2212000000000001e+00   2.7939999999999998e-01   2.0210000000000000e-01   7.5200000000000003e-02
  -1.7630000000000001e-01  -7.6939999999999997e-01   1.3725000000000001e+00   7.6399999999999996e-02  -8.5599999999999996e-02   1.1400000000000000e-01   7.3240000000000005e-01  -2.2200000000000001e-02   3.3083000000000000e+00   2.6010000000000000e-01   2.6939999999999997e-01  -8.8000000000000005e-03
  -2.2040000000000001e-01  -7.0350000000000001e-01   1.5441000000000000e+00   4.7699999999999999e-02  -9.5200000000000007e-02   1.2280000000000001e-01   8.4340000000000004e-01   0.0000000000000000e+00   3.1341999999999999e+00   2.7939999999999998e-01   2.5979999999999998e-01   2.6499999999999999e-02
  -3.3060000000000000e-01  -8.1340000000000001e-01   1.6298999999999999e+00   2.8600000000000000e-02  -1.4269999999999999e-01   1.2280000000000001e-01   5.3269999999999995e-01  -6.6699999999999995e-02   2.5247000000000002e+00   2.7939999999999998e-01   1.9239999999999999e-01   7.9600000000000004e-02
  -2.1999999999999999e-02  -8.5740000000000005e-01   2.0588000000000002e+00   9.5500000000000002e-02  -6.6600000000000006e-02   1.3589999999999999e-01   6.8799999999999994e-01   2.4460000000000001e-01   2.6989000000000001e+00   2.7939999999999998e-01   2.3089999999999999e-01   4.4200000000000003e-02
   2.1999999999999999e-02  -7.4739999999999995e-01   2.1446000000000001e+00   5.7299999999999997e-02  -1.2370000000000000e-01   1.3589999999999999e-01   9.3220000000000003e-01  -4.4499999999999998e-02   3.0470999999999999e+00   2.7939999999999998e-01   1.3469999999999999e-01   3.1000000000000000e-02
  -2.4249999999999999e-01  -5.7160000000000000e-01   1.6298999999999999e+00   8.5900000000000004e-02  -1.7130000000000001e-01   1.4030000000000001e-01   7.9900000000000004e-01   1.5559999999999999e-01   2.6989000000000001e+00   3.1790000000000002e-01   1.6360000000000000e-01   7.0800000000000002e-02
  -8.8200000000000001e-02  -6.5949999999999998e-01   2.2303999999999999e+00   4.7699999999999999e-02  -1.4269999999999999e-01   9.6500000000000002e-02   7.5460000000000005e-01   4.4499999999999998e-02   3.0470999999999999e+00   3.1790000000000002e-01   1.8279999999999999e-01   7.0800000000000002e-02
  -6.6100000000000006e-02  -1.0551999999999999e+00   2.1446000000000001e+00  -2.8600000000000000e-02  -1.8079999999999999e-01   1.6230000000000000e-01   6.6579999999999995e-01  -6.6699999999999995e-02   3.4824000000000002e+00   2.5050000000000000e-01   2.1170000000000000e-01   2.2100000000000002e-02
  -1.9839999999999999e-01  -1.0992000000000000e+00   1.6298999999999999e+00   1.9099999999999999e-02  -5.7099999999999998e-02   1.0960000000000000e-01   1.0875999999999999e+00   1.3339999999999999e-01   3.3953000000000002e+00   2.2159999999999999e-01   1.4430000000000001e-01   3.5400000000000001e-02
  -2.4249999999999999e-01  -7.2550000000000003e-01   1.4582999999999999e+00   2.8600000000000000e-02  -8.5599999999999996e-02   1.2280000000000001e-01   8.2120000000000004e-01   2.2200000000000001e-02   3.7435999999999998e+00   2.9859999999999998e-01   2.1170000000000000e-01   3.9800000000000002e-02
  -2.2040000000000001e-01  -6.3749999999999996e-01   2.8309000000000002e+00  -9.4999999999999998e-03  -6.6600000000000006e-02   9.6500000000000002e-02   5.7709999999999995e-01  -1.7790000000000000e-01   2.0024000000000002e+00   2.6010000000000000e-01   1.8279999999999999e-01   8.8000000000000005e-03
   4.4100000000000000e-02  -7.2550000000000003e-01   2.2303999999999999e+00   1.9099999999999999e-02  -3.8100000000000002e-02   1.1840000000000001e-01   7.5460000000000005e-01   2.4460000000000001e-01   3.8306000000000000e+00   3.1790000000000002e-01   1.8279999999999999e-01   3.1000000000000000e-02
  -1.5429999999999999e-01  -7.0350000000000001e-01   1.9730000000000001e+00   4.7699999999999999e-02  -1.5229999999999999e-01   8.3299999999999999e-02   7.3240000000000005e-01   4.4499999999999998e-02   3.2212000000000001e+00   3.0819999999999997e-01   1.3469999999999999e-01   8.4000000000000005e-02
  -1.3230000000000000e-01  -8.3540000000000003e-01   1.5441000000000000e+00   7.6399999999999996e-02  -5.7099999999999998e-02   8.7700000000000000e-02   9.3220000000000003e-01  -1.7790000000000000e-01   3.7435999999999998e+00   3.0819999999999997e-01   1.8279999999999999e-01   7.0800000000000002e-02
  -2.4249999999999999e-01  -9.8929999999999996e-01   1.2010000000000001e+00   1.0500000000000000e-01  -8.5599999999999996e-02   1.1840000000000001e-01   8.2120000000000004e-01   1.3339999999999999e-01   2.4377000000000000e+00   2.1190000000000001e-01   1.3469999999999999e-01   4.8700000000000000e-02
  -1.7630000000000001e-01  -8.1340000000000001e-01   2.5735000000000001e+00   8.5900000000000004e-02  -9.5200000000000007e-02   1.5790000000000001e-01   7.1020000000000005e-01  -1.1119999999999999e-01   2.4377000000000000e+00   2.5050000000000000e-01   2.6939999999999997e-01   3.9800000000000002e-02
  -1.5429999999999999e-01  -8.5740000000000005e-01   1.7157000000000000e+00   7.6399999999999996e-02  -7.6100000000000001e-02   1.1400000000000000e-01   7.1020000000000005e-01   1.7790000000000000e-01   2.6989000000000001e+00   2.8899999999999998e-01   2.3089999999999999e-01   4.4200000000000003e-02
  -1.9839999999999999e-01  -7.6939999999999997e-01   1.4582999999999999e+00  -1.9099999999999999e-02  -2.8500000000000001e-02   1.5350000000000000e-01   7.1020000000000005e-01   6.6699999999999995e-02   2.5247000000000002e+00   2.8899999999999998e-01   2.0210000000000000e-01   5.7500000000000002e-02
  -8.8200000000000001e-02  -7.9139999999999999e-01   1.5441000000000000e+00   9.4999999999999998e-03  -9.5200000000000007e-02   9.2100000000000001e-02   7.3240000000000005e-01  -1.5559999999999999e-01   3.2212000000000001e+00   3.1790000000000002e-01   1.9239999999999999e-01   4.8700000000000000e-02
  -1.3230000000000000e-01  -7.2550000000000003e-01   1.4582999999999999e+00   7.6399999999999996e-02  -1.3320000000000001e-01   1.2280000000000001e-01   7.3240000000000005e-01  -1.3339999999999999e-01   2.3506000000000000e+00   3.2750000000000001e-01   2.2130000000000000e-01  -4.4000000000000003e-03
  -2.2040000000000001e-01  -7.2550000000000003e-01   2.0588000000000002e+00   1.9099999999999999e-02  -6.6600000000000006e-02   1.2280000000000001e-01   6.6579999999999995e-01   1.1119999999999999e-01   3.0470999999999999e+00   2.8899999999999998e-01   2.2130000000000000e-01   7.5200000000000003e-02
  -1.9839999999999999e-01  -7.4739999999999995e-01   2.4018999999999999e+00   5.7299999999999997e-02  -1.6180000000000000e-01   1.7979999999999999e-01   5.5489999999999995e-01   2.0010000000000000e-01   3.2212000000000001e+00   3.1790000000000002e-01   2.5979999999999998e-01   2.6499999999999999e-02
  -3.0859999999999999e-01  -1.0992000000000000e+00   1.3725000000000001e+00   3.8199999999999998e-02  -2.2839999999999999e-01   1.2280000000000001e-01   7.1020000000000005e-01   4.4499999999999998e-02   3.3083000000000000e+00   3.3710000000000001e-01   1.5400000000000000e-01   7.5200000000000003e-02
  -1.7630000000000001e-01  -9.6730000000000005e-01   1.9730000000000001e+00   0.0000000000000000e+00  -9.5200000000000007e-02   7.4499999999999997e-02   8.8780000000000003e-01  -1.3339999999999999e-01   3.3083000000000000e+00   3.3710000000000001e-01   1.8279999999999999e-01   7.0800000000000002e-02
  -6.6100000000000006e-02  -7.2550000000000003e-01   1.8872000000000000e+00   8.5900000000000004e-02  -2.8500000000000001e-02   1.0960000000000000e-01   5.1049999999999995e-01  -4.4499999999999998e-02   3.0470999999999999e+00   3.0819999999999997e-01   2.3089999999999999e-01   3.5400000000000001e-02
  -1.3230000000000000e-01  -7.4739999999999995e-01   2.2303999999999999e+00   3.8199999999999998e-02  -2.4740000000000001e-01   1.2720000000000001e-01   7.7680000000000005e-01  -4.4499999999999998e-02   2.8730000000000002e+00   2.6010000000000000e-01   2.0210000000000000e-01   3.9800000000000002e-02
  -3.5270000000000001e-01  -7.6939999999999997e-01   1.4582999999999999e+00  -9.4999999999999998e-03  -1.0470000000000000e-01   8.3299999999999999e-02   5.5489999999999995e-01   0.0000000000000000e+00   3.1341999999999999e+00   2.6010000000000000e-01   2.2130000000000000e-01   2.6499999999999999e-02
  -3.0859999999999999e-01  -8.5740000000000005e-01   2.3161999999999998e+00  -2.8600000000000000e-02  -1.4269999999999999e-01   7.0199999999999999e-02   8.8780000000000003e-01  -8.8900000000000007e-02   3.2212000000000001e+00   2.3119999999999999e-01   2.1170000000000000e-01   6.1899999999999997e-02
  -1.5429999999999999e-01  -7.2550000000000003e-01   1.2010000000000001e+00   1.9099999999999999e-02  -1.0470000000000000e-01   1.4910000000000001e-01   8.8780000000000003e-01   4.4499999999999998e-02   2.7858999999999998e+00   3.2750000000000001e-01   2.5979999999999998e-01   8.4000000000000005e-02
  -2.8649999999999998e-01  -8.3540000000000003e-01   1.6298999999999999e+00   1.4319999999999999e-01  -1.0470000000000000e-01   1.0960000000000000e-01   6.6579999999999995e-01   6.6699999999999995e-02   2.8730000000000002e+00   3.1790000000000002e-01   1.7319999999999999e-01   3.5400000000000001e-02
  -1.7630000000000001e-01  -7.6939999999999997e-01   1.8872000000000000e+00  -3.8199999999999998e-02  -1.6180000000000000e-01   1.2720000000000001e-01   6.4370000000000005e-01   1.1119999999999999e-01   2.3506000000000000e+00   3.5639999999999999e-01   1.4430000000000001e-01   3.9800000000000002e-02
  -1.7630000000000001e-01  -7.6939999999999997e-01   1.8872000000000000e+00   1.7190000000000000e-01  -1.7130000000000001e-01   1.4470000000000000e-01   7.1020000000000005e-01  -8.8900000000000007e-02   2.8730000000000002e+00   2.2159999999999999e-01   1.8279999999999999e-01   2.6499999999999999e-02
  -2.2040000000000001e-01  -7.2550000000000003e-01   2.2303999999999999e+00   3.8199999999999998e-02  -1.6180000000000000e-01   9.6500000000000002e-02   5.1049999999999995e-01   6.6699999999999995e-02   2.5247000000000002e+00   1.7340000000000000e-01   1.6360000000000000e-01   4.4200000000000003e-02
  -4.4100000000000000e-02  -7.9139999999999999e-01   1.6298999999999999e+00   2.8600000000000000e-02  -1.9030000000000000e-01   7.4499999999999997e-02   7.5460000000000005e-01   1.7790000000000000e-01   3.0470999999999999e+00   3.2750000000000001e-01   2.0210000000000000e-01   8.8000000000000005e-03
  -4.4100000000000000e-02  -6.8149999999999999e-01   1.3725000000000001e+00   8.5900000000000004e-02  -1.3320000000000001e-01   1.0520000000000000e-01   5.7709999999999995e-01   6.6699999999999995e-02   3.4824000000000002e+00   2.9859999999999998e-01   2.0210000000000000e-01   5.3100000000000001e-02
  -1.9839999999999999e-01  -7.9139999999999999e-01   1.8015000000000001e+00   7.6399999999999996e-02  -1.5229999999999999e-01   1.1840000000000001e-01   9.3220000000000003e-01   8.8900000000000007e-02   2.7858999999999998e+00   2.6010000000000000e-01   1.2509999999999999e-01   4.4200000000000003e-02
  -1.9839999999999999e-01  -9.0129999999999999e-01   2.3161999999999998e+00   2.8600000000000000e-02  -6.6600000000000006e-02   1.0090000000000000e-01   8.2120000000000004e-01  -1.3339999999999999e-01   2.7858999999999998e+00   1.8300000000000000e-01   2.7900000000000003e-01   3.5400000000000001e-02
  -8.8200000000000001e-02  -5.4959999999999998e-01   1.8015000000000001e+00   8.5900000000000004e-02  -2.2839999999999999e-01   1.2720000000000001e-01   8.2120000000000004e-01  -2.2200000000000001e-02   3.1341999999999999e+00   2.5050000000000000e-01   2.2130000000000000e-01   0.0000000000000000e+00
  -2.6450000000000001e-01  -9.6730000000000005e-01   1.6298999999999999e+00   9.5500000000000002e-02  -1.3320000000000001e-01   1.1400000000000000e-01   8.6560000000000004e-01   4.4499999999999998e-02   3.2212000000000001e+00   3.1790000000000002e-01   2.3089999999999999e-01   6.6400000000000001e-02
  -1.7630000000000001e-01  -6.3749999999999996e-01   1.8015000000000001e+00   5.7299999999999997e-02  -8.5599999999999996e-02   9.2100000000000001e-02   7.7680000000000005e-01   4.4499999999999998e-02   3.2212000000000001e+00   2.6970000000000000e-01   3.0790000000000001e-01   1.3299999999999999e-02
  -4.8490000000000000e-01  -8.1340000000000001e-01   1.2867999999999999e+00  -7.6399999999999996e-02  -1.9030000000000000e-01   1.1400000000000000e-01   6.4370000000000005e-01   4.4499999999999998e-02   3.1341999999999999e+00   3.1790000000000002e-01   2.4060000000000001e-01   6.6400000000000001e-02
  -2.4249999999999999e-01  -9.2330000000000001e-01   1.4582999999999999e+00   3.8199999999999998e-02  -1.3320000000000001e-01   9.2100000000000001e-02   7.5460000000000005e-01   2.2200000000000001e-02   2.2635999999999998e+00   2.7939999999999998e-01   1.6360000000000000e-01   3.1000000000000000e-02
  -3.9679999999999999e-01  -7.2550000000000003e-01   1.6298999999999999e+00  -2.8600000000000000e-02  -1.8079999999999999e-01   1.2720000000000001e-01   8.2120000000000004e-01  -2.0010000000000000e-01   2.8730000000000002e+00   2.4079999999999999e-01   2.0210000000000000e-01   4.8700000000000000e-02
   0.0000000000000000e+00  -8.1340000000000001e-01   1.4582999999999999e+00   3.8199999999999998e-02  -1.1420000000000000e-01   5.7000000000000002e-02   9.1000000000000003e-01  -1.3339999999999999e-01   3.2212000000000001e+00   2.0230000000000001e-01   2.8870000000000001e-01   3.9800000000000002e-02
   1.3230000000000000e-01  -9.0129999999999999e-01   1.8872000000000000e+00   1.1459999999999999e-01  -1.1420000000000000e-01   9.2100000000000001e-02   7.3240000000000005e-01  -1.1119999999999999e-01   3.3083000000000000e+00   2.7939999999999998e-01   2.3089999999999999e-01   3.1000000000000000e-02
  -1.9839999999999999e-01  -6.8149999999999999e-01   1.4582999999999999e+00   7.6399999999999996e-02  -1.1420000000000000e-01   1.1400000000000000e-01   6.8799999999999994e-01   0.0000000000000000e+00   2.7858999999999998e+00   2.9859999999999998e-01   2.6939999999999997e-01   8.4000000000000005e-02
  -2.8649999999999998e-01  -7.2550000000000003e-01   1.6298999999999999e+00  -6.6799999999999998e-02  -1.1420000000000000e-01   1.0960000000000000e-01   8.8780000000000003e-01  -8.8900000000000007e-02   3.2212000000000001e+00   3.2750000000000001e-01   2.4060000000000001e-01   6.6400000000000001e-02
  -1.1020000000000001e-01  -6.3749999999999996e-01   1.8015000000000001e+00  -9.4999999999999998e-03  -1.0470000000000000e-01   1.0520000000000000e-01   6.4370000000000005e-01   0.0000000000000000e+00   2.8730000000000002e+00   2.0230000000000001e-01   1.7319999999999999e-01   1.1060000000000000e-01
  -1.7630000000000001e-01  -9.6730000000000005e-01   1.3725000000000001e+00   2.8600000000000000e-02  -8.5599999999999996e-02   1.3159999999999999e-01   7.5460000000000005e-01   2.2200000000000001e-02   2.8730000000000002e+00   2.1190000000000001e-01   2.1170000000000000e-01   3.5400000000000001e-02
  -2.6450000000000001e-01  -7.4739999999999995e-01   1.0294000000000001e+00   1.0500000000000000e-01  -1.0470000000000000e-01   1.0520000000000000e-01   9.7660000000000002e-01  -1.5559999999999999e-01   3.6564999999999999e+00   3.2750000000000001e-01   1.3469999999999999e-01   2.2100000000000002e-02
  -1.5429999999999999e-01  -7.6939999999999997e-01   6.8630000000000002e-01   1.4319999999999999e-01  -1.7130000000000001e-01   1.2720000000000001e-01   8.8780000000000003e-01   2.2200000000000001e-02   2.6118000000000001e+00   2.1190000000000001e-01   2.1170000000000000e-01   4.8700000000000000e-02
  -1.3230000000000000e-01  -9.4530000000000003e-01   2.2303999999999999e+00   3.8199999999999998e-02  -1.0470000000000000e-01   1.2720000000000001e-01   5.9930000000000005e-01  -1.3339999999999999e-01   2.6989000000000001e+00   3.3710000000000001e-01   2.1170000000000000e-01   3.1000000000000000e-02
  -1.5429999999999999e-01  -9.8929999999999996e-01   1.6298999999999999e+00   1.0500000000000000e-01  -1.6180000000000000e-01   7.0199999999999999e-02   8.4340000000000004e-01  -1.3339999999999999e-01   3.0470999999999999e+00   2.8899999999999998e-01   2.1170000000000000e-01   6.1899999999999997e-02
  -2.8649999999999998e-01  -8.3540000000000003e-01   1.5441000000000000e+00   8.5900000000000004e-02  -1.1420000000000000e-01   7.4499999999999997e-02   6.4370000000000005e-01  -1.3339999999999999e-01   2.4377000000000000e+00   2.9859999999999998e-01   2.0210000000000000e-01   6.1899999999999997e-02
  -1.3230000000000000e-01  -7.4739999999999995e-01   1.4582999999999999e+00   1.2410000000000000e-01  -1.7130000000000001e-01   9.6500000000000002e-02   7.7680000000000005e-01  -2.2200000000000001e-02   3.1341999999999999e+00   2.9859999999999998e-01   1.2509999999999999e-01   6.6400000000000001e-02
  -1.9839999999999999e-01  -9.4530000000000003e-01   2.4876999999999998e+00   7.6399999999999996e-02  -1.6180000000000000e-01   1.3159999999999999e-01   7.3240000000000005e-01   0.0000000000000000e+00   2.9600000000000000e+00   2.4079999999999999e-01   1.9239999999999999e-01   3.9800000000000002e-02
  -2.6450000000000001e-01  -7.6939999999999997e-01   1.8872000000000000e+00  -3.8199999999999998e-02  -1.6180000000000000e-01   1.4030000000000001e-01   8.4340000000000004e-01   2.2200000000000001e-02   2.8730000000000002e+00   3.6599999999999999e-01   2.7900000000000003e-01   2.6499999999999999e-02
  -2.4249999999999999e-01  -7.4739999999999995e-01   9.4359999999999999e-01   0.0000000000000000e+00  -6.6600000000000006e-02   1.3159999999999999e-01   7.1020000000000005e-01   8.8900000000000007e-02   3.7435999999999998e+00   2.8899999999999998e-01   1.5400000000000000e-01   1.0620000000000000e-01
  -4.4080000000000003e-01  -6.8149999999999999e-01   1.2867999999999999e+00  -9.4999999999999998e-03  -9.5200000000000007e-02   1.4470000000000000e-01   7.5460000000000005e-01   6.6699999999999995e-02   2.6989000000000001e+00   2.1190000000000001e-01   1.9239999999999999e-01   3.5400000000000001e-02
  -1.3230000000000000e-01  -7.6939999999999997e-01   1.4582999999999999e+00   1.4319999999999999e-01  -2.8500000000000001e-02   1.1840000000000001e-01   7.9900000000000004e-01   0.0000000000000000e+00   3.1341999999999999e+00   2.9859999999999998e-01   1.3469999999999999e-01   3.1000000000000000e-02
  -1.3230000000000000e-01  -8.3540000000000003e-01   1.8015000000000001e+00  -2.8600000000000000e-02  -8.5599999999999996e-02   1.2280000000000001e-01   7.1020000000000005e-01   8.8900000000000007e-02   3.3953000000000002e+00   3.1790000000000002e-01   1.9239999999999999e-01   3.9800000000000002e-02
  -2.2040000000000001e-01  -7.6939999999999997e-01   2.3161999999999998e+00   1.7190000000000000e-01  -1.5229999999999999e-01   1.3589999999999999e-01   7.3240000000000005e-01  -1.1119999999999999e-01   3.1341999999999999e+00   3.0819999999999997e-01   2.2130000000000000e-01   3.1000000000000000e-02
  -2.2040000000000001e-01  -8.1340000000000001e-01   9.4359999999999999e-01  -6.6799999999999998e-02  -1.9980000000000001e-01   1.3159999999999999e-01   7.3240000000000005e-01   1.1119999999999999e-01   3.2212000000000001e+00   1.8300000000000000e-01   2.2130000000000000e-01   6.1899999999999997e-02
  -3.3060000000000000e-01  -7.9139999999999999e-01   1.1152000000000000e+00   6.6799999999999998e-02  -1.0470000000000000e-01   1.0520000000000000e-01   7.9900000000000004e-01  -1.5559999999999999e-01   2.7858999999999998e+00   2.3119999999999999e-01   1.7319999999999999e-01   7.0800000000000002e-02
  -1.7630000000000001e-01  -7.6939999999999997e-01   2.0588000000000002e+00   1.4319999999999999e-01  -8.5599999999999996e-02   9.2100000000000001e-02   8.4340000000000004e-01   1.3339999999999999e-01   4.1788999999999996e+00   3.3710000000000001e-01   2.1170000000000000e-01   4.4000000000000003e-03
  -6.6100000000000006e-02  -7.0350000000000001e-01   2.2303999999999999e+00  -9.4999999999999998e-03  -7.6100000000000001e-02   7.0199999999999999e-02   9.1000000000000003e-01   1.7790000000000000e-01   2.5247000000000002e+00   2.8899999999999998e-01   2.4060000000000001e-01   1.3299999999999999e-02
  -1.1020000000000001e-01  -7.6939999999999997e-01   1.8872000000000000e+00  -4.7699999999999999e-02  -1.2370000000000000e-01   1.0520000000000000e-01   6.8799999999999994e-01   1.1119999999999999e-01   3.2212000000000001e+00   2.2159999999999999e-01   2.2130000000000000e-01   2.6499999999999999e-02
  -2.2040000000000001e-01  -8.3540000000000003e-01   1.8015000000000001e+00   1.0500000000000000e-01  -2.0930000000000001e-01   1.4470000000000000e-01   5.5489999999999995e-01  -1.1119999999999999e-01   2.0893999999999999e+00   2.3119999999999999e-01   2.5019999999999998e-01   4.4200000000000003e-02
  -1.3230000000000000e-01  -7.9139999999999999e-01   6.0050000000000003e-01  -1.9099999999999999e-02  -1.6180000000000000e-01   1.2280000000000001e-01   7.7680000000000005e-01   1.3339999999999999e-01   3.4824000000000002e+00   2.6010000000000000e-01   2.3089999999999999e-01   5.3100000000000001e-02
  -2.6450000000000001e-01  -7.0350000000000001e-01   1.8015000000000001e+00   3.8199999999999998e-02  -7.6100000000000001e-02   6.5799999999999997e-02   6.4370000000000005e-01  -6.6699999999999995e-02   3.5695000000000001e+00   2.4079999999999999e-01   2.4060000000000001e-01   1.3299999999999999e-02
  -2.2040000000000001e-01  -9.0129999999999999e-01   1.3725000000000001e+00   5.7299999999999997e-02  -1.2370000000000000e-01   1.0520000000000000e-01   8.2120000000000004e-01  -2.2239999999999999e-01   2.8730000000000002e+00   2.5050000000000000e-01   2.1170000000000000e-01   3.1000000000000000e-02
  -1.7630000000000001e-01  -7.4739999999999995e-01   1.0294000000000001e+00   1.9099999999999999e-02  -1.3320000000000001e-01   9.2100000000000001e-02   7.5460000000000005e-01   0.0000000000000000e+00   2.9600000000000000e+00   2.8899999999999998e-01   2.1170000000000000e-01   3.5400000000000001e-02
  -1.3230000000000000e-01  -6.8149999999999999e-01   1.2867999999999999e+00   1.2410000000000000e-01  -1.2370000000000000e-01   8.7700000000000000e-02   7.3240000000000005e-01  -1.7790000000000000e-01   3.3953000000000002e+00   2.7939999999999998e-01   1.8279999999999999e-01   8.8000000000000005e-03
  -2.2040000000000001e-01  -6.5949999999999998e-01   1.8015000000000001e+00   6.6799999999999998e-02  -4.7600000000000003e-02   1.1840000000000001e-01   7.3240000000000005e-01   4.4499999999999998e-02   2.7858999999999998e+00   2.8899999999999998e-01   2.2130000000000000e-01   3.9800000000000002e-02
  -2.2040000000000001e-01  -8.1340000000000001e-01   2.3161999999999998e+00   4.7699999999999999e-02  -3.8100000000000002e-02   9.2100000000000001e-02   8.6560000000000004e-01  -8.8900000000000007e-02   2.7858999999999998e+00   2.6010000000000000e-01   2.2130000000000000e-01   2.6499999999999999e-02
  -2.2040000000000001e-01  -6.8149999999999999e-01   1.4582999999999999e+00   7.6399999999999996e-02  -1.6180000000000000e-01   9.2100000000000001e-02   7.9900000000000004e-01   0.0000000000000000e+00   3.1341999999999999e+00   2.8899999999999998e-01   1.8279999999999999e-01   5.3100000000000001e-02
  -2.4249999999999999e-01  -4.8359999999999997e-01   2.1446000000000001e+00   3.8199999999999998e-02  -7.6100000000000001e-02   1.1400000000000000e-01   6.8799999999999994e-01   0.0000000000000000e+00   3.2212000000000001e+00   2.9859999999999998e-01   2.9830000000000001e-01   4.8700000000000000e-02
  -3.0859999999999999e-01  -7.6939999999999997e-01   1.9730000000000001e+00   0.0000000000000000e+00  -1.1420000000000000e-01   1.5350000000000000e-01   6.8799999999999994e-01   0.0000000000000000e+00   2.8730000000000002e+00   2.8899999999999998e-01   1.3469999999999999e-01   8.8000000000000005e-03
  -3.0859999999999999e-01  -9.4530000000000003e-01   2.1446000000000001e+00   1.3370000000000001e-01  -6.6600000000000006e-02   1.1400000000000000e-01   7.7680000000000005e-01   1.7790000000000000e-01   3.5695000000000001e+00   1.9270000000000001e-01   1.6360000000000000e-01   7.5200000000000003e-02
  -1.7630000000000001e-01  -8.3540000000000003e-01   1.8015000000000001e+00   1.5279999999999999e-01  -6.6600000000000006e-02   8.3299999999999999e-02   9.3220000000000003e-01   2.2200000000000001e-02   3.8306000000000000e+00   2.8899999999999998e-01   2.0210000000000000e-01   1.7700000000000000e-02
  -1.9839999999999999e-01  -8.5740000000000005e-01   2.4876999999999998e+00  -7.6399999999999996e-02  -5.7099999999999998e-02   1.4470000000000000e-01   6.4370000000000005e-01   1.5559999999999999e-01   2.6118000000000001e+00   2.7939999999999998e-01   2.1170000000000000e-01   5.3100000000000001e-02
   2.1999999999999999e-02  -7.9139999999999999e-01   2.0588000000000002e+00   4.7699999999999999e-02  -7.6100000000000001e-02   9.2100000000000001e-02   8.8780000000000003e-01  -1.3339999999999999e-01   3.0470999999999999e+00   2.4079999999999999e-01   2.2130000000000000e-01   3.5400000000000001e-02
  -1.7630000000000001e-01  -9.4530000000000003e-01   1.4582999999999999e+00   2.8600000000000000e-02  -7.6100000000000001e-02   1.0960000000000000e-01   6.8799999999999994e-01   1.5559999999999999e-01   2.3506000000000000e+00   2.9859999999999998e-01   1.6360000000000000e-01   6.1899999999999997e-02
  -2.6450000000000001e-01  -7.9139999999999999e-01   1.1152000000000000e+00  -3.8199999999999998e-02  -1.4269999999999999e-01   1.0960000000000000e-01   7.5460000000000005e-01   2.2200000000000001e-02   2.4377000000000000e+00   2.7939999999999998e-01   1.0580000000000001e-01   4.4200000000000003e-02
  -6.6100000000000006e-02  -8.1340000000000001e-01   1.0294000000000001e+00   8.5900000000000004e-02  -4.7600000000000003e-02   1.0090000000000000e-01   7.7680000000000005e-01  -6.6699999999999995e-02   2.5247000000000002e+00   2.6010000000000000e-01   1.8279999999999999e-01   4.4200000000000003e-02
  -3.9679999999999999e-01  -6.8149999999999999e-01   1.6298999999999999e+00   7.6399999999999996e-02  -7.6100000000000001e-02   1.0520000000000000e-01   7.7680000000000005e-01  -8.8900000000000007e-02   2.0893999999999999e+00   3.4680000000000000e-01   1.6360000000000000e-01   3.5400000000000001e-02
  -2.8649999999999998e-01  -7.4739999999999995e-01   1.8872000000000000e+00   7.6399999999999996e-02  -1.9030000000000000e-01   1.0090000000000000e-01   7.1020000000000005e-01   0.0000000000000000e+00   2.6118000000000001e+00   3.4680000000000000e-01   2.7900000000000003e-01   4.4000000000000003e-03
  -2.4249999999999999e-01  -5.4959999999999998e-01   1.3725000000000001e+00   7.6399999999999996e-02  -1.2370000000000000e-01   1.0520000000000000e-01   9.1000000000000003e-01  -6.6699999999999995e-02   3.0470999999999999e+00   2.3119999999999999e-01   1.5400000000000000e-01   6.1899999999999997e-02
  -2.4249999999999999e-01  -7.9139999999999999e-01   1.7157000000000000e+00   0.0000000000000000e+00  -1.1420000000000000e-01   1.3589999999999999e-01   8.6560000000000004e-01   0.0000000000000000e+00   2.6989000000000001e+00   2.6970000000000000e-01   2.5019999999999998e-01   4.8700000000000000e-02
  -1.5429999999999999e-01  -8.7929999999999997e-01   2.0588000000000002e+00   6.6799999999999998e-02  -3.8100000000000002e-02   1.0520000000000000e-01   7.7680000000000005e-01   4.4499999999999998e-02   2.8730000000000002e+00   2.8899999999999998e-01   2.0210000000000000e-01   3.5400000000000001e-02
  -2.8649999999999998e-01  -7.6939999999999997e-01   2.1446000000000001e+00  -1.9099999999999999e-02  -1.1420000000000000e-01   7.0199999999999999e-02   7.7680000000000005e-01   2.2200000000000001e-02   3.0470999999999999e+00   3.0819999999999997e-01   2.3089999999999999e-01   3.1000000000000000e-02
  -2.4249999999999999e-01  -7.6939999999999997e-01   1.3725000000000001e+00   1.0500000000000000e-01  -1.1420000000000000e-01   1.3589999999999999e-01   7.1020000000000005e-01  -2.2200000000000001e-02   2.6989000000000001e+00   2.6010000000000000e-01   2.5979999999999998e-01   3.1000000000000000e-02
  -1.1020000000000001e-01  -7.6939999999999997e-01   1.6298999999999999e+00   1.4319999999999999e-01  -1.5229999999999999e-01   1.6660000000000000e-01   5.7709999999999995e-01   1.5559999999999999e-01   2.4377000000000000e+00   2.6010000000000000e-01   1.8279999999999999e-01   9.2899999999999996e-02
  -1.7630000000000001e-01  -9.6730000000000005e-01   1.8872000000000000e+00   9.4999999999999998e-03  -6.6600000000000006e-02   7.4499999999999997e-02   7.3240000000000005e-01   0.0000000000000000e+00   2.2635999999999998e+00   3.1790000000000002e-01   3.2710000000000000e-01   6.6400000000000001e-02
  -1.7630000000000001e-01  -8.1340000000000001e-01   2.7450999999999999e+00   3.8199999999999998e-02  -7.6100000000000001e-02   1.2280000000000001e-01   7.7680000000000005e-01   0.0000000000000000e+00   2.6989000000000001e+00   2.7939999999999998e-01   2.4060000000000001e-01   3.1000000000000000e-02
  -2.4249999999999999e-01  -8.3540000000000003e-01   1.8872000000000000e+00   8.5900000000000004e-02  -6.6600000000000006e-02   1.4030000000000001e-01   7.5460000000000005e-01   1.1119999999999999e-01   3.2212000000000001e+00   2.4079999999999999e-01   2.1170000000000000e-01   3.1000000000000000e-02
  -1.1020000000000001e-01  -9.8929999999999996e-01   2.4876999999999998e+00   1.4319999999999999e-01  -1.1420000000000000e-01   1.1840000000000001e-01   8.4340000000000004e-01  -1.7790000000000000e-01   3.3083000000000000e+00   2.4079999999999999e-01   1.5400000000000000e-01   5.3100000000000001e-02
  -2.2040000000000001e-01  -7.6939999999999997e-01   2.4876999999999998e+00   2.8600000000000000e-02  -6.6600000000000006e-02   1.1400000000000000e-01   8.4340000000000004e-01   2.2200000000000001e-02   2.7858999999999998e+00   2.8899999999999998e-01   2.3089999999999999e-01   7.0800000000000002e-02
  -2.2040000000000001e-01  -5.4959999999999998e-01   1.8872000000000000e+00   6.6799999999999998e-02  -1.9030000000000000e-01   1.3159999999999999e-01   6.8799999999999994e-01   1.1119999999999999e-01   2.7858999999999998e+00   3.1790000000000002e-01   1.4430000000000001e-01   9.2899999999999996e-02
  -3.7469999999999998e-01  -7.6939999999999997e-01   1.2867999999999999e+00   8.5900000000000004e-02  -1.0470000000000000e-01   5.7000000000000002e-02   7.7680000000000005e-01  -2.2200000000000001e-02   3.1341999999999999e+00   3.2750000000000001e-01   2.0210000000000000e-01   4.4200000000000003e-02
  -6.6100000000000006e-02  -8.3540000000000003e-01   1.1152000000000000e+00   9.5500000000000002e-02  -1.4269999999999999e-01   1.3589999999999999e-01   7.5460000000000005e-01  -8.8900000000000007e-02   2.7858999999999998e+00   2.7939999999999998e-01   1.4430000000000001e-01   6.1899999999999997e-02
  -2.2040000000000001e-01  -8.7929999999999997e-01   1.9730000000000001e+00   1.0500000000000000e-01  -3.8100000000000002e-02   9.2100000000000001e-02   7.9900000000000004e-01   4.4499999999999998e-02   2.2635999999999998e+00   3.2750000000000001e-01   2.3089999999999999e-01   7.9600000000000004e-02
  -2.2040000000000001e-01  -7.2550000000000003e-01   1.9730000000000001e+00   6.6799999999999998e-02  -3.8100000000000002e-02   6.1400000000000003e-02   6.6579999999999995e-01  -1.5559999999999999e-01   2.5247000000000002e+00   2.7939999999999998e-01   1.1550000000000001e-01   2.2100000000000002e-02
  -1.7630000000000001e-01  -8.7929999999999997e-01   1.2867999999999999e+00   6.6799999999999998e-02  -1.0470000000000000e-01   9.2100000000000001e-02   8.6560000000000004e-01  -4.4499999999999998e-02   3.0470999999999999e+00   2.7939999999999998e-01   2.5979999999999998e-01   9.2899999999999996e-02
  -2.2040000000000001e-01  -8.3540000000000003e-01   1.7157000000000000e+00   6.6799999999999998e-02  -2.8500000000000001e-02   1.2720000000000001e-01   7.7680000000000005e-01   0.0000000000000000e+00   3.6564999999999999e+00   2.6970000000000000e-01   2.1170000000000000e-01   3.9800000000000002e-02
  -1.9839999999999999e-01  -7.2550000000000003e-01   1.9730000000000001e+00   7.6399999999999996e-02  -1.0470000000000000e-01   1.3589999999999999e-01   7.1020000000000005e-01   2.2200000000000001e-02   3.0470999999999999e+00   3.3710000000000001e-01   2.3089999999999999e-01   8.8000000000000005e-03
  -1.9839999999999999e-01  -9.0129999999999999e-01   1.4582999999999999e+00   0.0000000000000000e+00  -1.2370000000000000e-01   1.5350000000000000e-01   8.2120000000000004e-01  -2.2200000000000001e-02   3.0470999999999999e+00   2.8899999999999998e-01   1.9239999999999999e-01   3.5400000000000001e-02
  -3.9679999999999999e-01  -7.9139999999999999e-01   1.2867999999999999e+00  -1.9099999999999999e-02  -4.7600000000000003e-02   1.3589999999999999e-01   6.4370000000000005e-01  -6.6699999999999995e-02   3.5695000000000001e+00   2.4079999999999999e-01   2.5979999999999998e-01   9.7299999999999998e-02
  -2.2040000000000001e-01  -7.9139999999999999e-01   1.8872000000000000e+00  -8.5900000000000004e-02  -1.7130000000000001e-01   9.2100000000000001e-02   7.1020000000000005e-01  -1.1119999999999999e-01   2.5247000000000002e+00   2.9859999999999998e-01   1.9239999999999999e-01   6.1899999999999997e-02
  -1.7630000000000001e-01  -1.0331999999999999e+00   1.2010000000000001e+00   6.6799999999999998e-02  -8.5599999999999996e-02   8.7700000000000000e-02   6.8799999999999994e-01  -1.3339999999999999e-01   3.3083000000000000e+00   1.7340000000000000e-01   1.3469999999999999e-01   7.0800000000000002e-02
  -2.6450000000000001e-01  -7.2550000000000003e-01   9.4359999999999999e-01   6.6799999999999998e-02  -1.4269999999999999e-01   1.3159999999999999e-01   8.2120000000000004e-01   1.1119999999999999e-01   2.6989000000000001e+00   2.6970000000000000e-01   1.5400000000000000e-01   3.5400000000000001e-02
  -1.9839999999999999e-01  -7.9139999999999999e-01   1.3725000000000001e+00   0.0000000000000000e+00  -8.5599999999999996e-02   7.0199999999999999e-02   6.4370000000000005e-01  -8.8900000000000007e-02   2.6989000000000001e+00   1.8300000000000000e-01   2.4060000000000001e-01   8.8000000000000005e-03
  -2.2040000000000001e-01  -8.1340000000000001e-01   2.1446000000000001e+00   1.2410000000000000e-01  -1.2370000000000000e-01   5.7000000000000002e-02   8.4340000000000004e-01   0.0000000000000000e+00   3.2212000000000001e+00   2.6970000000000000e-01   2.5979999999999998e-01   4.4200000000000003e-02
  -2.6450000000000001e-01  -7.0350000000000001e-01   1.3725000000000001e+00   2.8600000000000000e-02  -9.5200000000000007e-02   7.8899999999999998e-02   6.8799999999999994e-01  -6.6699999999999995e-02   3.6564999999999999e+00   2.5050000000000000e-01   2.7900000000000003e-01   5.7500000000000002e-02
  -1.9839999999999999e-01  -7.6939999999999997e-01   1.2010000000000001e+00   8.5900000000000004e-02  -7.6100000000000001e-02   8.7700000000000000e-02   8.4340000000000004e-01   6.6699999999999995e-02   3.2212000000000001e+00   4.0460000000000002e-01   2.9830000000000001e-01   3.9800000000000002e-02
  -2.8649999999999998e-01  -7.6939999999999997e-01   1.6298999999999999e+00   9.5500000000000002e-02  -1.4269999999999999e-01   1.0520000000000000e-01   6.8799999999999994e-01   4.4499999999999998e-02   3.7435999999999998e+00   3.0819999999999997e-01   1.1550000000000001e-01   1.7700000000000000e-02
  -2.2040000000000001e-01  -8.5740000000000005e-01   1.3725000000000001e+00   1.0500000000000000e-01  -1.0470000000000000e-01   1.4030000000000001e-01   6.8799999999999994e-01  -2.2200000000000001e-02   3.3083000000000000e+00   2.6970000000000000e-01   2.5019999999999998e-01   4.4200000000000003e-02
  -2.2040000000000001e-01  -9.0129999999999999e-01   1.8015000000000001e+00   2.8600000000000000e-02  -8.5599999999999996e-02   1.0520000000000000e-01   6.4370000000000005e-01   1.7790000000000000e-01   3.4824000000000002e+00   3.1790000000000002e-01   2.6939999999999997e-01   4.4200000000000003e-02
  -4.6289999999999998e-01  -6.3749999999999996e-01   1.4582999999999999e+00   5.7299999999999997e-02  -1.7130000000000001e-01   7.8899999999999998e-02   7.7680000000000005e-01  -4.4499999999999998e-02   3.2212000000000001e+00   2.5050000000000000e-01   2.0210000000000000e-01   4.8700000000000000e-02
  -1.9839999999999999e-01  -6.5949999999999998e-01   1.8872000000000000e+00   8.5900000000000004e-02  -1.1420000000000000e-01   1.0090000000000000e-01   7.9900000000000004e-01   1.5559999999999999e-01   2.9600000000000000e+00   2.6970000000000000e-01   2.5979999999999998e-01   7.9600000000000004e-02
  -1.9839999999999999e-01  -8.7929999999999997e-01   1.9730000000000001e+00   2.8600000000000000e-02  -1.5229999999999999e-01   8.7700000000000000e-02   6.2150000000000005e-01  -4.4499999999999998e-02   2.1764999999999999e+00   3.0819999999999997e-01   2.1170000000000000e-01   2.6499999999999999e-02
  -2.4249999999999999e-01  -7.2550000000000003e-01   1.9730000000000001e+00   1.3370000000000001e-01  -1.1420000000000000e-01   1.0090000000000000e-01   7.3240000000000005e-01  -4.4499999999999998e-02   3.3953000000000002e+00   2.7939999999999998e-01   1.9239999999999999e-01   6.6400000000000001e-02
  -1.7630000000000001e-01  -7.0350000000000001e-01   1.7157000000000000e+00  -1.9099999999999999e-02  -1.6180000000000000e-01   1.4910000000000001e-01   7.1020000000000005e-01  -6.6699999999999995e-02   3.4824000000000002e+00   2.8899999999999998e-01   2.7900000000000003e-01   4.4000000000000003e-03
  -1.1020000000000001e-01  -9.4530000000000003e-01   1.4582999999999999e+00   4.7699999999999999e-02  -1.5229999999999999e-01   1.0090000000000000e-01   5.9930000000000005e-01  -2.2200000000000001e-02   3.3953000000000002e+00   2.8899999999999998e-01   2.1170000000000000e-01   3.1000000000000000e-02
  -2.2040000000000001e-01  -9.8929999999999996e-01   1.3725000000000001e+00   7.6399999999999996e-02  -1.0470000000000000e-01   7.8899999999999998e-02   7.7680000000000005e-01   1.3339999999999999e-01   2.9600000000000000e+00   3.0819999999999997e-01   2.5019999999999998e-01   5.7500000000000002e-02
  -2.8649999999999998e-01  -8.5740000000000005e-01   1.7157000000000000e+00   3.8199999999999998e-02  -1.5229999999999999e-01   1.3589999999999999e-01   7.9900000000000004e-01   1.3339999999999999e-01   3.1341999999999999e+00   2.5050000000000000e-01   1.8279999999999999e-01   3.9800000000000002e-02
  -2.8649999999999998e-01  -9.0129999999999999e-01   1.9730000000000001e+00   0.0000000000000000e+00  -7.6100000000000001e-02   1.3589999999999999e-01   7.3240000000000005e-01   2.2200000000000001e-02   2.6118000000000001e+00   1.7340000000000000e-01   2.6939999999999997e-01   6.1899999999999997e-02
  -1.9839999999999999e-01  -9.2330000000000001e-01   1.8872000000000000e+00   5.7299999999999997e-02  -6.6600000000000006e-02   1.1400000000000000e-01   7.7680000000000005e-01  -1.3339999999999999e-01   3.5695000000000001e+00   2.6970000000000000e-01   2.3089999999999999e-01   3.5400000000000001e-02
  -3.0859999999999999e-01  -6.3749999999999996e-01   1.6298999999999999e+00   7.6399999999999996e-02  -9.5200000000000007e-02   1.1400000000000000e-01   7.3240000000000005e-01   2.2200000000000001e-02   2.7858999999999998e+00   2.7939999999999998e-01   1.2509999999999999e-01   6.1899999999999997e-02
  -2.2040000000000001e-01  -5.7160000000000000e-01   8.5780000000000001e-01   1.0500000000000000e-01  -7.6100000000000001e-02   1.1400000000000000e-01   7.5460000000000005e-01  -4.4499999999999998e-02   2.3506000000000000e+00   3.1790000000000002e-01   2.7900000000000003e-01   5.3100000000000001e-02
  -2.6450000000000001e-01  -9.0129999999999999e-01   2.2303999999999999e+00   1.4319999999999999e-01  -2.8500000000000001e-02   7.8899999999999998e-02   8.2120000000000004e-01   6.6699999999999995e-02   3.2212000000000001e+00   3.1790000000000002e-01   2.3089999999999999e-01   5.3100000000000001e-02
  -2.6450000000000001e-01  -8.1340000000000001e-01   1.8015000000000001e+00  -9.4999999999999998e-03  -4.7600000000000003e-02   1.2720000000000001e-01   7.3240000000000005e-01  -1.3339999999999999e-01   3.4824000000000002e+00   2.6970000000000000e-01   1.9239999999999999e-01   3.1000000000000000e-02
  -1.5429999999999999e-01  -8.1340000000000001e-01   2.0588000000000002e+00  -4.7699999999999999e-02  -5.7099999999999998e-02   1.1840000000000001e-01   5.7709999999999995e-01   2.2200000000000001e-02   3.2212000000000001e+00   2.7939999999999998e-01   1.5400000000000000e-01   5.3100000000000001e-02
  -1.9839999999999999e-01  -9.4530000000000003e-01   1.6298999999999999e+00   2.8600000000000000e-02  -1.0470000000000000e-01   7.0199999999999999e-02   7.3240000000000005e-01   0.0000000000000000e+00   2.7858999999999998e+00   2.2159999999999999e-01   1.8279999999999999e-01   4.4200000000000003e-02
  -8.8200000000000001e-02  -7.0350000000000001e-01   1.4582999999999999e+00   6.6799999999999998e-02  -9.5200000000000007e-02   1.2280000000000001e-01   9.5440000000000003e-01   0.0000000000000000e+00   2.7858999999999998e+00   2.4079999999999999e-01   2.5019999999999998e-01   6.6400000000000001e-02
  -1.3230000000000000e-01  -8.3540000000000003e-01   1.6298999999999999e+00  -3.8199999999999998e-02  -9.5200000000000007e-02   9.6500000000000002e-02   7.9900000000000004e-01   1.5559999999999999e-01   3.0470999999999999e+00   3.3710000000000001e-01   1.9239999999999999e-01   4.4200000000000003e-02
  -1.7630000000000001e-01  -7.9139999999999999e-01   1.8872000000000000e+00   8.5900000000000004e-02  -4.7600000000000003e-02   8.7700000000000000e-02   7.7680000000000005e-01   4.4499999999999998e-02   2.9600000000000000e+00   3.1790000000000002e-01   1.6360000000000000e-01   3.5400000000000001e-02
  -2.8649999999999998e-01  -8.3540000000000003e-01   1.6298999999999999e+00   8.5900000000000004e-02  -9.5200000000000007e-02   1.4470000000000000e-01   7.9900000000000004e-01   2.2200000000000001e-02   2.9600000000000000e+00   2.6970000000000000e-01   2.1170000000000000e-01   3.9800000000000002e-02
  -1.1020000000000001e-01  -9.2330000000000001e-01   1.7157000000000000e+00   1.9099999999999999e-02  -9.5200000000000007e-02   8.3299999999999999e-02   6.6579999999999995e-01   8.8900000000000007e-02   2.5247000000000002e+00   2.2159999999999999e-01   1.5400000000000000e-01   5.7500000000000002e-02
  -3.9679999999999999e-01  -9.2330000000000001e-01   1.7157000000000000e+00   1.0500000000000000e-01  -8.5599999999999996e-02   1.0520000000000000e-01   7.7680000000000005e-01   8.8900000000000007e-02   2.7858999999999998e+00   2.7939999999999998e-01   2.7900000000000003e-01   3.1000000000000000e-02
  -2.2040000000000001e-01  -5.9360000000000002e-01   2.1446000000000001e+00   1.3370000000000001e-01  -2.0930000000000001e-01   1.0520000000000000e-01   5.9930000000000005e-01   0.0000000000000000e+00   2.3506000000000000e+00   2.5050000000000000e-01   1.5400000000000000e-01   8.4000000000000005e-02
  -2.4249999999999999e-01  -7.2550000000000003e-01   1.8872000000000000e+00   1.9099999999999999e-02  -1.1420000000000000e-01   7.4499999999999997e-02   7.3240000000000005e-01   0.0000000000000000e+00   2.5247000000000002e+00   1.8300000000000000e-01   1.8279999999999999e-01   4.4200000000000003e-02
  -3.7469999999999998e-01  -7.0350000000000001e-01   2.0588000000000002e+00   9.4999999999999998e-03  -8.5599999999999996e-02   1.1840000000000001e-01   7.7680000000000005e-01  -2.2200000000000001e-02   3.3083000000000000e+00   2.5050000000000000e-01   1.9239999999999999e-01   1.7700000000000000e-02
  -6.6100000000000006e-02  -9.4530000000000003e-01   1.1152000000000000e+00   6.6799999999999998e-02  -1.6180000000000000e-01   9.2100000000000001e-02   5.9930000000000005e-01   0.0000000000000000e+00   2.8730000000000002e+00   3.0819999999999997e-01   1.7319999999999999e-01   3.1000000000000000e-02
  -1.3230000000000000e-01  -9.4530000000000003e-01   1.3725000000000001e+00   7.6399999999999996e-02  -9.5200000000000007e-02   7.0199999999999999e-02   7.3240000000000005e-01   1.1119999999999999e-01   2.6989000000000001e+00   2.6970000000000000e-01   2.9830000000000001e-01   4.4200000000000003e-02
  -2.6450000000000001e-01  -8.3540000000000003e-01   2.1446000000000001e+00   3.8199999999999998e-02   9.4999999999999998e-03   1.2720000000000001e-01   6.4370000000000005e-01   6.6699999999999995e-02   3.2212000000000001e+00   2.2159999999999999e-01   2.5019999999999998e-01   5.7500000000000002e-02
  -1.9839999999999999e-01  -8.3540000000000003e-01   1.9730000000000001e+00   3.8199999999999998e-02  -1.6180000000000000e-01   9.2100000000000001e-02   6.4370000000000005e-01  -8.8900000000000007e-02   2.2635999999999998e+00   2.7939999999999998e-01   2.1170000000000000e-01   4.8700000000000000e-02
  -2.8649999999999998e-01  -7.4739999999999995e-01   2.0588000000000002e+00   3.8199999999999998e-02  -2.2839999999999999e-01   1.2720000000000001e-01   7.3240000000000005e-01   6.6699999999999995e-02   3.1341999999999999e+00   2.8899999999999998e-01   2.5019999999999998e-01   5.3100000000000001e-02
  -1.9839999999999999e-01  -7.0350000000000001e-01   2.5735000000000001e+00   5.7299999999999997e-02  -5.7099999999999998e-02   1.2720000000000001e-01   7.5460000000000005e-01   2.2200000000000001e-02   3.0470999999999999e+00   1.6380000000000000e-01   1.7319999999999999e-01   3.9800000000000002e-02
  -3.0859999999999999e-01  -6.1550000000000005e-01   1.1152000000000000e+00   5.7299999999999997e-02  -9.5200000000000007e-02   1.1400000000000000e-01   8.6560000000000004e-01   0.0000000000000000e+00   2.3506000000000000e+00   2.6970000000000000e-01   2.1170000000000000e-01   7.9600000000000004e-02
  -1.5429999999999999e-01  -7.6939999999999997e-01   1.7157000000000000e+00   3.8199999999999998e-02  -1.7130000000000001e-01   1.1840000000000001e-01   6.4370000000000005e-01   8.8900000000000007e-02   2.6989000000000001e+00   3.0819999999999997e-01   2.0210000000000000e-01   4.4200000000000003e-02
  -1.7630000000000001e-01  -9.2330000000000001e-01   1.6298999999999999e+00   0.0000000000000000e+00  -1.2370000000000000e-01   8.7700000000000000e-02   5.9930000000000005e-01   8.8900000000000007e-02   3.2212000000000001e+00   3.4680000000000000e-01   2.5979999999999998e-01   3.9800000000000002e-02
  -3.0859999999999999e-01  -8.5740000000000005e-01   1.4582999999999999e+00   5.7299999999999997e-02  -1.4269999999999999e-01   1.5350000000000000e-01   7.9900000000000004e-01   6.6699999999999995e-02   3.2212000000000001e+00   2.1190000000000001e-01   2.6939999999999997e-01   6.1899999999999997e-02
  -1.5429999999999999e-01  -8.1340000000000001e-01   1.5441000000000000e+00   6.6799999999999998e-02  -1.0470000000000000e-01   1.0960000000000000e-01   5.9930000000000005e-01  -1.3339999999999999e-01   3.3953000000000002e+00   2.6010000000000000e-01   2.5019999999999998e-01   5.3100000000000001e-02
  -1.9839999999999999e-01  -6.5949999999999998e-01   1.4582999999999999e+00   6.6799999999999998e-02  -8.5599999999999996e-02   7.4499999999999997e-02   7.3240000000000005e-01   6.6699999999999995e-02   2.5247000000000002e+00   3.3710000000000001e-01   2.2130000000000000e-01   6.6400000000000001e-02
  -3.5270000000000001e-01  -8.7929999999999997e-01   1.2867999999999999e+00   5.7299999999999997e-02  -1.4269999999999999e-01   1.0520000000000000e-01   7.3240000000000005e-01  -4.4499999999999998e-02   4.0048000000000004e+00   2.1190000000000001e-01   1.4430000000000001e-01   4.8700000000000000e-02
  -2.4249999999999999e-01  -7.9139999999999999e-01   1.5441000000000000e+00   1.1459999999999999e-01  -1.7130000000000001e-01   9.6500000000000002e-02   8.8780000000000003e-01   4.4499999999999998e-02   3.5695000000000001e+00   3.7569999999999998e-01   1.9239999999999999e-01   7.9600000000000004e-02
  -2.6450000000000001e-01  -6.8149999999999999e-01   1.2010000000000001e+00   6.6799999999999998e-02  -1.7130000000000001e-01   1.2280000000000001e-01   6.8799999999999994e-01   2.2200000000000001e-02   2.7858999999999998e+00   2.8899999999999998e-01   2.4060000000000001e-01   6.1899999999999997e-02
  -3.5270000000000001e-01  -6.5949999999999998e-01   1.2867999999999999e+00   1.9099999999999999e-02  -8.5599999999999996e-02   8.3299999999999999e-02   7.9900000000000004e-01   1.5559999999999999e-01   2.3506000000000000e+00   3.1790000000000002e-01   2.7900000000000003e-01   3.1000000000000000e-02
  -2.6450000000000001e-01  -6.5949999999999998e-01   1.6298999999999999e+00   1.8140000000000001e-01  -6.6600000000000006e-02   7.4499999999999997e-02   9.1000000000000003e-01   0.0000000000000000e+00   3.0470999999999999e+00   3.0819999999999997e-01   1.8279999999999999e-01   5.3100000000000001e-02
  -2.6450000000000001e-01  -6.8149999999999999e-01   1.7157000000000000e+00   6.6799999999999998e-02  -1.3320000000000001e-01   1.0960000000000000e-01   8.8780000000000003e-01   1.5559999999999999e-01   3.5695000000000001e+00   2.7939999999999998e-01   1.5400000000000000e-01   1.3299999999999999e-02
  -6.6100000000000006e-02  -8.1340000000000001e-01   2.3161999999999998e+00   6.6799999999999998e-02  -7.6100000000000001e-02   8.7700000000000000e-02   9.7660000000000002e-01  -2.0010000000000000e-01   3.2212000000000001e+00   3.1790000000000002e-01   2.2130000000000000e-01   5.7500000000000002e-02
  -1.9839999999999999e-01  -8.3540000000000003e-01   1.9730000000000001e+00   7.6399999999999996e-02  -1.6180000000000000e-01   1.5350000000000000e-01   7.7680000000000005e-01  -2.2200000000000001e-02   3.2212000000000001e+00   2.6010000000000000e-01   2.3089999999999999e-01   3.5400000000000001e-02
  -3.5270000000000001e-01  -6.3749999999999996e-01   1.4582999999999999e+00   6.6799999999999998e-02  -1.1420000000000000e-01   9.6500000000000002e-02   8.4340000000000004e-01   4.4499999999999998e-02   3.0470999999999999e+00   3.0819999999999997e-01   2.1170000000000000e-01   7.5200000000000003e-02
  -6.6100000000000006e-02  -5.7160000000000000e-01   2.0588000000000002e+00   8.5900000000000004e-02  -8.5599999999999996e-02   1.1840000000000001e-01   7.1020000000000005e-01   0.0000000000000000e+00   2.2635999999999998e+00   2.4079999999999999e-01   1.7319999999999999e-01   7.5200000000000003e-02
  -8.8200000000000001e-02  -6.1550000000000005e-01   1.1152000000000000e+00   6.6799999999999998e-02  -1.3320000000000001e-01   9.2100000000000001e-02   9.3220000000000003e-01   2.2200000000000001e-02   2.4377000000000000e+00   3.8529999999999998e-01   2.2130000000000000e-01   1.3299999999999999e-02
  -1.5429999999999999e-01  -7.6939999999999997e-01   1.3725000000000001e+00   5.7299999999999997e-02  -8.5599999999999996e-02   1.1400000000000000e-01   9.3220000000000003e-01  -6.6699999999999995e-02   3.1341999999999999e+00   2.4079999999999999e-01   2.2130000000000000e-01   3.5400000000000001e-02
  -2.8649999999999998e-01  -8.5740000000000005e-01   1.4582999999999999e+00   9.5500000000000002e-02  -1.8079999999999999e-01   1.1840000000000001e-01   5.5489999999999995e-01  -2.2200000000000001e-02   3.3083000000000000e+00   2.5050000000000000e-01   1.3469999999999999e-01   5.3100000000000001e-02
  -3.0859999999999999e-01  -8.3540000000000003e-01   1.6298999999999999e+00  -1.9099999999999999e-02  -1.6180000000000000e-01   1.2280000000000001e-01   6.8799999999999994e-01  -2.2200000000000001e-02   3.4824000000000002e+00   3.2750000000000001e-01   2.6939999999999997e-01   5.7500000000000002e-02
  -3.9679999999999999e-01  -6.5949999999999998e-01   1.4582999999999999e+00   9.5500000000000002e-02  -1.3320000000000001e-01   6.5799999999999997e-02   4.8830000000000001e-01   0.0000000000000000e+00   2.1764999999999999e+00   3.0819999999999997e-01   2.5979999999999998e-01   6.6400000000000001e-02
  -6.6100000000000006e-02  -8.1340000000000001e-01   2.1446000000000001e+00   1.5279999999999999e-01  -1.2370000000000000e-01   7.0199999999999999e-02   6.8799999999999994e-01  -2.2239999999999999e-01   2.5247000000000002e+00   2.6970000000000000e-01   2.1170000000000000e-01   3.5400000000000001e-02
  -1.3230000000000000e-01  -8.5740000000000005e-01   2.1446000000000001e+00   1.9099999999999999e-02  -3.8100000000000002e-02   6.1400000000000003e-02   1.0431999999999999e+00   2.2200000000000001e-02   3.1341999999999999e+00   2.7939999999999998e-01   2.5019999999999998e-01   4.8700000000000000e-02
  -3.5270000000000001e-01  -7.9139999999999999e-01   1.8872000000000000e+00   5.7299999999999997e-02  -1.5229999999999999e-01   1.3589999999999999e-01   8.6560000000000004e-01   1.1119999999999999e-01   1.5670999999999999e+00   2.9859999999999998e-01   1.6360000000000000e-01   4.8700000000000000e-02
  -1.7630000000000001e-01  -8.1340000000000001e-01   1.6298999999999999e+00   1.0500000000000000e-01  -1.0470000000000000e-01   9.6500000000000002e-02   9.9880000000000002e-01   8.8900000000000007e-02   2.4377000000000000e+00   3.0819999999999997e-01   2.2130000000000000e-01  -1.7700000000000000e-02
  -1.3230000000000000e-01  -9.2330000000000001e-01   1.2010000000000001e+00   9.5500000000000002e-02  -9.5200000000000007e-02   7.0199999999999999e-02   7.7680000000000005e-01   8.8900000000000007e-02   2.1764999999999999e+00   2.6010000000000000e-01   1.5400000000000000e-01   3.5400000000000001e-02
  -1.5429999999999999e-01  -7.9139999999999999e-01   1.2010000000000001e+00   4.7699999999999999e-02  -6.6600000000000006e-02   1.3589999999999999e-01   7.3240000000000005e-01   2.0010000000000000e-01   3.9177000000000000e+00   2.4079999999999999e-01   2.4060000000000001e-01   7.5200000000000003e-02
  -2.6450000000000001e-01  -7.6939999999999997e-01   1.2867999999999999e+00   8.5900000000000004e-02  -1.5229999999999999e-01   1.1400000000000000e-01   8.2120000000000004e-01   1.3339999999999999e-01   2.6118000000000001e+00   2.5050000000000000e-01   1.8279999999999999e-01   3.5400000000000001e-02
  -8.8200000000000001e-02  -6.1550000000000005e-01   1.7157000000000000e+00   4.7699999999999999e-02  -1.7130000000000001e-01   9.6500000000000002e-02   3.7730000000000002e-01   2.2200000000000001e-02   3.3953000000000002e+00   3.2750000000000001e-01   2.0210000000000000e-01   3.9800000000000002e-02
  -2.4249999999999999e-01  -9.8929999999999996e-01   2.1446000000000001e+00   3.8199999999999998e-02  -1.0470000000000000e-01   7.8899999999999998e-02   6.6579999999999995e-01  -8.8900000000000007e-02   3.3083000000000000e+00   2.6010000000000000e-01   1.7319999999999999e-01   3.5400000000000001e-02
  -1.3230000000000000e-01  -7.4739999999999995e-01   2.0588000000000002e+00   7.6399999999999996e-02  -6.6600000000000006e-02   5.2600000000000001e-02   7.7680000000000005e-01  -4.4499999999999998e-02   2.7858999999999998e+00   2.9859999999999998e-01   2.3089999999999999e-01   3.1000000000000000e-02
  -2.4249999999999999e-01  -6.8149999999999999e-01   1.8015000000000001e+00   1.6230000000000000e-01  -1.3320000000000001e-01   1.0960000000000000e-01   7.1020000000000005e-01   2.2200000000000001e-02   2.6118000000000001e+00   3.5639999999999999e-01   2.0210000000000000e-01   4.8700000000000000e-02
   6.6100000000000006e-02  -8.1340000000000001e-01   2.0588000000000002e+00   4.7699999999999999e-02  -1.0470000000000000e-01   9.2100000000000001e-02   7.9900000000000004e-01   1.5559999999999999e-01   3.6564999999999999e+00   2.6010000000000000e-01   2.5979999999999998e-01   6.1899999999999997e-02
  -2.6450000000000001e-01  -6.1550000000000005e-01   1.8872000000000000e+00   1.4319999999999999e-01  -1.5229999999999999e-01   1.1840000000000001e-01   7.3240000000000005e-01   1.7790000000000000e-01   3.0470999999999999e+00   2.6010000000000000e-01   1.5400000000000000e-01   4.8700000000000000e-02
  -4.6289999999999998e-01  -7.0350000000000001e-01   1.9730000000000001e+00  -4.7699999999999999e-02  -1.2370000000000000e-01   6.5799999999999997e-02   7.3240000000000005e-01   0.0000000000000000e+00   3.3083000000000000e+00   2.3119999999999999e-01   1.6360000000000000e-01   5.3100000000000001e-02
   1.5429999999999999e-01  -7.6939999999999997e-01   3.0882000000000001e+00   6.6799999999999998e-02  -1.1420000000000000e-01   8.3299999999999999e-02   8.4340000000000004e-01  -2.8910000000000002e-01   3.3083000000000000e+00   3.1790000000000002e-01   2.7900000000000003e-01   6.6400000000000001e-02
  -2.2040000000000001e-01  -7.9139999999999999e-01   1.6298999999999999e+00   1.1459999999999999e-01  -6.6600000000000006e-02   1.2280000000000001e-01   8.4340000000000004e-01  -1.1119999999999999e-01   2.5247000000000002e+00   2.5050000000000000e-01   1.4430000000000001e-01   3.1000000000000000e-02
  -1.9839999999999999e-01  -5.7160000000000000e-01   2.5735000000000001e+00   1.9099999999999999e-02  -6.6600000000000006e-02   6.1400000000000003e-02   6.4370000000000005e-01   1.5559999999999999e-01   2.6118000000000001e+00   2.8899999999999998e-01   2.0210000000000000e-01   6.1899999999999997e-02
  -2.4249999999999999e-01  -9.0129999999999999e-01   1.3725000000000001e+00   1.9099999999999999e-02  -1.3320000000000001e-01   1.4030000000000001e-01   5.5489999999999995e-01   1.3339999999999999e-01   3.1341999999999999e+00   3.2750000000000001e-01   2.0210000000000000e-01   3.9800000000000002e-02
  -1.3230000000000000e-01  -8.1340000000000001e-01   2.0588000000000002e+00   4.7699999999999999e-02   9.4999999999999998e-03   9.2100000000000001e-02   7.5460000000000005e-01  -6.6699999999999995e-02   2.9600000000000000e+00   4.0460000000000002e-01   2.0210000000000000e-01   3.9800000000000002e-02
  -2.2040000000000001e-01  -9.0129999999999999e-01   8.5780000000000001e-01   6.6799999999999998e-02  -9.5200000000000007e-02   9.6500000000000002e-02   6.8799999999999994e-01  -6.6699999999999995e-02   3.1341999999999999e+00   2.4079999999999999e-01   1.6360000000000000e-01   2.6499999999999999e-02
  -1.5429999999999999e-01  -7.2550000000000003e-01   1.2867999999999999e+00   2.8600000000000000e-02  -1.0470000000000000e-01   1.1400000000000000e-01   6.2150000000000005e-01  -8.8900000000000007e-02   2.4377000000000000e+00   3.2750000000000001e-01   1.7319999999999999e-01   6.6400000000000001e-02
  -1.5429999999999999e-01  -6.5949999999999998e-01   1.6298999999999999e+00   2.8600000000000000e-02  -1.0470000000000000e-01   1.2280000000000001e-01   6.6579999999999995e-01   1.3339999999999999e-01   3.2212000000000001e+00   3.2750000000000001e-01   2.1170000000000000e-01   8.8000000000000005e-03
  -1.1020000000000001e-01  -9.0129999999999999e-01   1.7157000000000000e+00   9.4999999999999998e-03  -1.3320000000000001e-01   1.1400000000000000e-01   6.2150000000000005e-01   0.0000000000000000e+00   2.0893999999999999e+00   2.1190000000000001e-01   1.8279999999999999e-01   6.1899999999999997e-02
  -3.5270000000000001e-01  -8.5740000000000005e-01   2.4018999999999999e+00   4.7699999999999999e-02  -1.9980000000000001e-01   1.0520000000000000e-01   7.7680000000000005e-01   4.4499999999999998e-02   2.5247000000000002e+00   2.7939999999999998e-01   1.9239999999999999e-01   3.9800000000000002e-02
  -1.1020000000000001e-01  -9.8929999999999996e-01   1.8015000000000001e+00   1.0500000000000000e-01  -8.5599999999999996e-02   1.1400000000000000e-01   9.3220000000000003e-01   8.8900000000000007e-02   2.8730000000000002e+00   3.3710000000000001e-01   2.9830000000000001e-01   7.9600000000000004e-02
  -1.1020000000000001e-01  -7.2550000000000003e-01   2.6593000000000000e+00   8.5900000000000004e-02  -2.2839999999999999e-01   9.2100000000000001e-02   7.9900000000000004e-01   4.4499999999999998e-02   2.7858999999999998e+00   3.1790000000000002e-01   1.5400000000000000e-01   3.5400000000000001e-02
   2.1999999999999999e-02  -5.9360000000000002e-01   1.8015000000000001e+00   4.7699999999999999e-02  -1.4269999999999999e-01   9.6500000000000002e-02   8.2120000000000004e-01   4.4499999999999998e-02   2.7858999999999998e+00   2.4079999999999999e-01   2.3089999999999999e-01   5.3100000000000001e-02
  -3.0859999999999999e-01  -6.1550000000000005e-01   1.2010000000000001e+00   0.0000000000000000e+00  -1.1420000000000000e-01   1.4030000000000001e-01   7.1020000000000005e-01  -2.2200000000000001e-02   3.4824000000000002e+00   2.0230000000000001e-01   2.3089999999999999e-01   6.1899999999999997e-02
   4.4100000000000000e-02  -9.2330000000000001e-01   9.4359999999999999e-01   7.6399999999999996e-02  -1.1420000000000000e-01   1.0520000000000000e-01   5.9930000000000005e-01  -1.7790000000000000e-01   2.8730000000000002e+00   3.5639999999999999e-01   2.1170000000000000e-01   1.3299999999999999e-02
  -2.4249999999999999e-01  -6.5949999999999998e-01   1.0294000000000001e+00   1.3370000000000001e-01  -1.4269999999999999e-01   1.1400000000000000e-01   7.3240000000000005e-01  -2.2200000000000001e-02   3.1341999999999999e+00   2.5050000000000000e-01   2.1170000000000000e-01   8.8000000000000005e-03
  -1.5429999999999999e-01  -8.5740000000000005e-01   1.1152000000000000e+00   1.0500000000000000e-01  -2.3790000000000000e-01   1.4470000000000000e-01   7.1020000000000005e-01  -1.1119999999999999e-01   3.3083000000000000e+00   2.6970000000000000e-01   2.3089999999999999e-01   4.4200000000000003e-02
  -4.1880000000000001e-01  -7.6939999999999997e-01   1.3725000000000001e+00   8.5900000000000004e-02  -4.7600000000000003e-02   7.4499999999999997e-02   6.4370000000000005e-01  -2.2200000000000001e-02   3.4824000000000002e+00   3.5639999999999999e-01   2.1170000000000000e-01   5.3100000000000001e-02
  -1.1020000000000001e-01  -7.4739999999999995e-01   1.8015000000000001e+00  -2.8600000000000000e-02  -1.2370000000000000e-01   9.2100000000000001e-02   7.3240000000000005e-01   1.3339999999999999e-01   3.3083000000000000e+00   2.6970000000000000e-01   1.6360000000000000e-01   7.0800000000000002e-02
  -2.6450000000000001e-01  -7.0350000000000001e-01   1.8872000000000000e+00   9.5500000000000002e-02  -1.1420000000000000e-01   1.3589999999999999e-01   5.1049999999999995e-01   2.4460000000000001e-01   2.6989000000000001e+00   2.5050000000000000e-01   2.0210000000000000e-01   6.6400000000000001e-02
  -1.3230000000000000e-01  -8.3540000000000003e-01   1.8015000000000001e+00   1.2410000000000000e-01  -6.6600000000000006e-02   9.6500000000000002e-02   8.8780000000000003e-01   1.3339999999999999e-01   2.6118000000000001e+00   2.5050000000000000e-01   2.2130000000000000e-01   2.6499999999999999e-02
  -1.7630000000000001e-01  -7.4739999999999995e-01   1.9730000000000001e+00   4.7699999999999999e-02  -1.5229999999999999e-01   1.0520000000000000e-01   7.1020000000000005e-01   2.2200000000000001e-02   3.3953000000000002e+00   3.0819999999999997e-01   2.4060000000000001e-01   2.2100000000000002e-02
  -8.8200000000000001e-02  -8.5740000000000005e-01   1.7157000000000000e+00   9.4999999999999998e-03  -1.9030000000000000e-01   9.6500000000000002e-02   7.3240000000000005e-01  -2.2200000000000001e-02   3.2212000000000001e+00   3.1790000000000002e-01   1.8279999999999999e-01   8.8000000000000005e-03
  -1.7630000000000001e-01  -7.6939999999999997e-01   1.9730000000000001e+00   4.7699999999999999e-02  -1.9030000000000000e-01   8.3299999999999999e-02   6.2150000000000005e-01   0.0000000000000000e+00   2.9600000000000000e+00   3.6599999999999999e-01   2.1170000000000000e-01   7.0800000000000002e-02
  -4.4080000000000003e-01  -8.5740000000000005e-01   1.5441000000000000e+00   9.5500000000000002e-02  -5.7099999999999998e-02   1.1400000000000000e-01   6.4370000000000005e-01  -4.4499999999999998e-02   2.9600000000000000e+00   3.3710000000000001e-01   2.0210000000000000e-01   3.1000000000000000e-02
   6.6100000000000006e-02  -5.4959999999999998e-01   1.4582999999999999e+00   1.7190000000000000e-01  -1.7130000000000001e-01   9.6500000000000002e-02   8.4340000000000004e-01   4.4499999999999998e-02   2.5247000000000002e+00   1.9270000000000001e-01   2.2130000000000000e-01   6.1899999999999997e-02
  -7.7149999999999996e-01  -6.3749999999999996e-01   1.3725000000000001e+00   1.3370000000000001e-01  -1.4269999999999999e-01   1.2720000000000001e-01   7.7680000000000005e-01   4.4499999999999998e-02   2.9600000000000000e+00   3.0819999999999997e-01   1.4430000000000001e-01   2.2100000000000002e-02
   8.8200000000000001e-02  -9.2330000000000001e-01   1.8015000000000001e+00   1.1459999999999999e-01  -8.5599999999999996e-02   1.0090000000000000e-01   9.5440000000000003e-01  -4.4499999999999998e-02   2.6989000000000001e+00   1.7340000000000000e-01   2.4060000000000001e-01   1.7700000000000000e-02
  -3.0859999999999999e-01  -5.9360000000000002e-01   2.1446000000000001e+00   2.8600000000000000e-02  -1.3320000000000001e-01   1.0520000000000000e-01   5.9930000000000005e-01  -4.4499999999999998e-02   2.5247000000000002e+00   3.0819999999999997e-01   2.1170000000000000e-01   5.7500000000000002e-02
