# Supplementary material for: Footwear and Foam Surface Alter Gait Initiation of Typical Subjects
Source: PLoS One. 2015 Aug 13;10(8):e0135821. doi: 10.1371/journal.pone.0135821 (PMC4536224; doi:10.1371/journal.pone.0135821)
Supplement: S1 Dataset — (ZIP) [file pone.0135821.s001.zip › 7_shod_av1_04.txt]

   1.3291399999999999e+01  -4.4406999999999996e+00   2.7150569999999999e+02  -1.5906100000000000e+01   3.4628100000000003e+01   7.8500000000000003e-01  -1.4160399999999999e+01   1.1339999999999999e+00   2.8747280000000001e+02  -1.1915800000000001e+01  -3.1156199999999998e+01   4.2020000000000002e-01
   1.3269399999999999e+01  -4.8583999999999996e+00   2.6584399999999999e+02  -1.5753299999999999e+01   3.3866900000000001e+01   7.9369999999999996e-01  -1.7023499999999999e+01  -1.6232000000000000e+00   2.8616690000000000e+02  -1.2416700000000001e+01  -3.0925200000000000e+01   7.0330000000000004e-01
   1.2762400000000000e+01  -5.6277999999999997e+00   2.5820920000000001e+02  -1.5571899999999999e+01   3.3048499999999997e+01   8.5070000000000001e-01  -1.5048200000000000e+01   1.6899000000000000e+00   2.8712450000000001e+02  -1.2146900000000000e+01  -3.1348600000000001e+01   3.5830000000000001e-01
   1.2431800000000001e+01  -6.4631999999999996e+00   2.5203280000000001e+02  -1.5505100000000001e+01   3.2106400000000001e+01   9.7350000000000003e-01  -1.7445200000000000e+01  -1.1339999999999999e+00   2.8877870000000001e+02  -1.2638199999999999e+01  -3.1184999999999999e+01   5.2639999999999998e-01
   1.2211300000000000e+01  -6.4631999999999996e+00   2.4559899999999999e+02  -1.5409599999999999e+01   3.1183399999999999e+01   9.9109999999999998e-01  -1.5669600000000001e+01  -3.3350000000000002e-01   2.9112930000000000e+02  -1.2792299999999999e+01  -3.1752700000000001e+01   4.1139999999999999e-01
   1.2035000000000000e+01  -6.5510999999999999e+00   2.3830740000000000e+02  -1.5113600000000000e+01   3.0288900000000002e+01   1.0085999999999999e+00  -1.7822500000000002e+01  -8.4499999999999997e-01   2.9670110000000000e+02  -1.3245100000000001e+01  -3.1935600000000001e+01   4.4679999999999997e-01
   1.1682300000000000e+01  -5.8475999999999999e+00   2.2998630000000000e+02  -1.4445300000000000e+01   2.9204100000000000e+01   9.1210000000000002e-01  -1.7489599999999999e+01  -1.1339999999999999e+00   3.0114120000000003e+02  -1.3861599999999999e+01  -3.2618699999999997e+01   1.5479999999999999e-01
   1.1241500000000000e+01  -4.9683000000000002e+00   2.2012119999999999e+02  -1.3824700000000000e+01   2.7909900000000000e+01   8.4630000000000005e-01  -1.9864500000000000e+01  -2.4237000000000002e+00   3.0775779999999997e+02  -1.4930800000000000e+01  -3.3224899999999998e+01  -3.9800000000000002e-02
   1.0910900000000000e+01  -4.6384999999999996e+00   2.0871190000000001e+02  -1.3032299999999999e+01   2.6520600000000002e+01   8.2440000000000002e-01  -2.1595700000000001e+01  -2.6905000000000001e+00   3.1707319999999999e+02  -1.5932600000000001e+01  -3.4004300000000001e+01  -4.1580000000000000e-01
   1.0381800000000000e+01  -3.8250999999999999e+00   1.9841790000000000e+02  -1.2488099999999999e+01   2.5226500000000001e+01   7.2360000000000002e-01  -2.4392199999999999e+01  -4.3136999999999999e+00   3.2508280000000002e+02  -1.7136700000000001e+01  -3.4976100000000002e+01  -7.4760000000000004e-01
   9.8969000000000005e+00  -3.1656000000000000e+00   1.8881010000000001e+02  -1.2039300000000001e+01   2.4084599999999998e+01   6.4900000000000002e-01  -2.6500800000000002e+01  -4.8696000000000002e+00   3.3596530000000001e+02  -1.8244499999999999e+01  -3.5726599999999998e+01  -1.0528000000000000e+00
   9.5663000000000000e+00  -2.3302999999999998e+00   1.8203319999999999e+02  -1.1857900000000001e+01   2.3104399999999998e+01   5.8320000000000005e-01  -2.8365100000000002e+01  -5.4255000000000004e+00   3.4580309999999997e+02  -1.9352300000000000e+01  -3.6862000000000002e+01  -1.4730000000000001e+00
   9.6104000000000003e+00  -1.5168999999999999e+00   1.7714349999999999e+02  -1.1848400000000000e+01   2.2409800000000001e+01   5.7879999999999998e-01  -3.0606800000000000e+01  -6.5594999999999999e+00   3.5424790000000002e+02  -2.0748999999999999e+01  -3.7593299999999999e+01  -1.8711000000000000e+00
   9.8969000000000005e+00  -1.2091000000000001e+00   1.7251120000000000e+02  -1.2020200000000001e+01   2.1848400000000002e+01   5.7450000000000001e-01  -3.2116100000000003e+01  -8.0937999999999999e+00   3.6286689999999999e+02  -2.2155400000000000e+01  -3.8391900000000000e+01  -2.3797999999999999e+00
   9.8087000000000000e+00  -1.5388999999999999e+00   1.6856510000000000e+02  -1.2239800000000001e+01   2.1458200000000001e+01   6.5339999999999998e-01  -3.4335599999999999e+01  -1.0050500000000000e+01   3.7000580000000002e+02  -2.3879700000000000e+01  -3.9055900000000001e+01  -2.8001000000000000e+00
   1.0205500000000001e+01  -1.6048000000000000e+00   1.6642050000000000e+02  -1.2459400000000000e+01   2.1134699999999999e+01   7.1479999999999999e-01  -3.4912599999999998e+01  -1.1873799999999999e+01   3.7601299999999998e+02  -2.5382400000000001e+01  -3.9700499999999998e+01  -3.3485999999999998e+00
   1.0183500000000000e+01  -1.8027000000000000e+00   1.6427590000000001e+02  -1.2669499999999999e+01   2.0915800000000001e+01   7.8500000000000003e-01  -3.6111199999999997e+01  -1.3586000000000000e+01   3.8062720000000002e+02  -2.6837000000000000e+01  -4.0210500000000003e+01  -3.7555000000000001e+00
   9.8308000000000000e+00  -2.0884000000000000e+00   1.6367550000000000e+02  -1.3003600000000000e+01   2.0839700000000001e+01   8.4199999999999997e-01  -3.6643799999999999e+01  -1.3586000000000000e+01   3.8576369999999997e+02  -2.7780999999999999e+01  -4.0797400000000003e+01  -3.8794000000000000e+00
   9.5442000000000000e+00  -2.0445000000000002e+00   1.6281760000000000e+02  -1.3328200000000001e+01   2.0972899999999999e+01   8.8139999999999996e-01  -3.7065600000000003e+01  -1.3808299999999999e+01   3.8898489999999998e+02  -2.8522700000000000e+01  -4.1124600000000001e+01  -3.9767000000000001e+00
   9.7425999999999995e+00  -2.5941000000000001e+00   1.6427590000000001e+02  -1.3776999999999999e+01   2.0982399999999998e+01   9.4279999999999997e-01  -3.7132100000000001e+01  -1.3697200000000000e+01   3.9090030000000002e+02  -2.9206600000000002e+01  -4.1567200000000000e+01  -4.0917000000000003e+00
   9.6104000000000003e+00  -2.7260000000000000e+00   1.6702099999999999e+02  -1.4101599999999999e+01   2.1229800000000001e+01   1.0218000000000000e+00  -3.7553800000000003e+01  -1.3875100000000000e+01   3.9464389999999997e+02  -2.9678599999999999e+01  -4.1884700000000002e+01  -4.2111000000000001e+00
   9.6324000000000005e+00  -3.4075000000000002e+00   1.6976609999999999e+02  -1.4473900000000000e+01   2.1667600000000000e+01   1.0963000000000001e+00  -3.7442900000000002e+01  -1.3897300000000000e+01   3.9612389999999999e+02  -3.0102499999999999e+01  -4.2019399999999997e+01  -4.2510000000000003e+00
   9.5442000000000000e+00  -3.9790000000000001e+00   1.7414109999999999e+02  -1.4960900000000001e+01   2.2238499999999998e+01   1.1752000000000000e+00  -3.7442900000000002e+01  -1.3897300000000000e+01   3.9638510000000002e+02  -3.0574500000000000e+01  -4.2115699999999997e+01  -4.3571000000000000e+00
   9.6545000000000005e+00  -4.6166000000000000e+00   1.7774400000000000e+02  -1.5505100000000001e+01   2.2685800000000000e+01   1.3111999999999999e+00  -3.7553800000000003e+01  -1.4742200000000000e+01   3.9577560000000000e+02  -3.1094600000000000e+01  -4.2009799999999998e+01  -4.5739000000000001e+00
   9.7646999999999995e+00  -5.7596999999999996e+00   1.8100380000000001e+02  -1.6068400000000000e+01   2.3152000000000001e+01   1.5041000000000000e+00  -3.8130899999999997e+01  -1.5698399999999999e+01   3.9577560000000000e+02  -3.1412500000000001e+01  -4.1961700000000000e+01  -4.7286999999999999e+00
   9.8087000000000000e+00  -5.7816999999999998e+00   1.8486410000000001e+02  -1.6431200000000000e+01   2.3656400000000001e+01   1.5480000000000000e+00  -3.8352899999999998e+01  -1.6321000000000002e+01   3.9464389999999997e+02  -3.1682200000000002e+01  -4.1875100000000003e+01  -4.8392999999999997e+00
   9.6545000000000005e+00  -5.9794999999999998e+00   1.8760910000000001e+02  -1.6746200000000002e+01   2.3856200000000001e+01   1.6664000000000001e+00  -3.8574800000000003e+01  -1.5876300000000001e+01   3.9203210000000001e+02  -3.1682200000000002e+01  -4.1634599999999999e+01  -4.8570000000000002e+00
   9.9190000000000005e+00  -6.4412000000000003e+00   1.8923900000000000e+02  -1.6956299999999999e+01   2.4274899999999999e+01   1.6971000000000001e+00  -3.8619199999999999e+01  -1.6054099999999998e+01   3.8976850000000002e+02  -3.1480000000000000e+01  -4.1249699999999997e+01  -4.8791000000000002e+00
   1.0029199999999999e+01  -6.4631999999999996e+00   1.9172680000000000e+02  -1.7195000000000000e+01   2.4550899999999999e+01   1.7145999999999999e+00  -3.8530400000000000e+01  -1.5676100000000000e+01   3.8602490000000000e+02  -3.1085000000000001e+01  -4.0826300000000003e+01  -4.8171999999999997e+00
   1.0425900000000000e+01  -6.7709000000000001e+00   1.9541550000000001e+02  -1.7643699999999999e+01   2.4788799999999998e+01   1.8593000000000000e+00  -3.8108699999999999e+01  -1.5653900000000000e+01   3.8236840000000001e+02  -3.0670800000000000e+01  -4.0547300000000000e+01  -4.7507999999999999e+00
   1.0558199999999999e+01  -7.2986000000000004e+00   1.9884680000000000e+02  -1.8025600000000001e+01   2.5236000000000001e+01   1.9514000000000000e+00  -3.7686999999999998e+01  -1.5453799999999999e+01   3.7914710000000002e+02  -3.0458900000000000e+01  -4.0152799999999999e+01  -4.6799999999999997e+00
   1.0888800000000000e+01  -7.9360999999999997e+00   2.0270710000000000e+02  -1.8312000000000001e+01   2.5673700000000000e+01   2.0741999999999998e+00  -3.7154299999999999e+01  -1.5987399999999999e+01   3.7636120000000000e+02  -3.0314399999999999e+01  -3.9989199999999997e+01  -4.7464000000000004e+00
   1.1175400000000000e+01  -8.2438000000000002e+00   2.0699629999999999e+02  -1.8751200000000001e+01   2.6368400000000001e+01   2.1444000000000001e+00  -3.7553800000000003e+01  -1.6165299999999998e+01   3.7557769999999999e+02  -3.0169899999999998e+01  -3.9767899999999997e+01  -4.8259999999999996e+00
   1.0822699999999999e+01  -8.5736000000000008e+00   2.1274379999999999e+02  -1.9324000000000002e+01   2.7072600000000001e+01   2.2101999999999999e+00  -3.8064300000000003e+01  -1.6031900000000000e+01   3.7244349999999997e+02  -2.9996500000000001e+01  -3.9421500000000002e+01  -4.8525000000000000e+00
   1.1131300000000000e+01  -9.2111000000000001e+00   2.1771920000000000e+02  -2.0011500000000002e+01   2.7757700000000000e+01   2.3460999999999999e+00  -3.8308500000000002e+01  -1.6454400000000000e+01   3.6878699999999998e+02  -2.9562999999999999e+01  -3.9017400000000002e+01  -4.8834999999999997e+00
   1.0954900000000000e+01  -9.7166999999999994e+00   2.2458189999999999e+02  -2.0689299999999999e+01   2.8661700000000000e+01   2.4512999999999998e+00  -3.8707999999999998e+01  -1.6387699999999999e+01   3.6365039999999999e+02  -2.9274000000000001e+01  -3.8497799999999998e+01  -4.9409999999999998e+00
   1.0734500000000001e+01  -1.0683999999999999e+01   2.3153039999999999e+02  -2.1319500000000001e+01   2.9584700000000002e+01   2.5785000000000000e+00  -3.8597000000000001e+01  -1.7388300000000001e+01   3.5833980000000003e+02  -2.9013999999999999e+01  -3.7843499999999999e+01  -5.0914000000000001e+00
   1.0977000000000000e+01  -1.1893100000000000e+01   2.4010880000000000e+02  -2.2064200000000000e+01   3.0736200000000000e+01   2.7978000000000001e+00  -3.8064300000000003e+01  -1.8122100000000000e+01   3.5224549999999999e+02  -2.8696100000000001e+01  -3.7189200000000000e+01  -5.1135000000000002e+00
   1.1087199999999999e+01  -1.2992300000000000e+01   2.4954499999999999e+02  -2.3143000000000001e+01   3.1916100000000000e+01   3.0697000000000001e+00  -3.7420699999999997e+01  -1.8277699999999999e+01   3.4615129999999999e+02  -2.8166300000000000e+01  -3.6496400000000001e+01  -5.1223999999999998e+00
   1.1792500000000000e+01  -1.4201400000000000e+01   2.6001069999999999e+02  -2.4260100000000001e+01   3.3343499999999999e+01   3.3458999999999999e+00  -3.6843600000000002e+01  -1.8878100000000000e+01   3.3814179999999999e+02  -2.7925500000000000e+01  -3.5659300000000002e+01  -5.0869999999999997e+00
   1.2828500000000000e+01  -1.5806200000000000e+01   2.7459390000000002e+02  -2.5539400000000001e+01   3.5142000000000003e+01   3.6617000000000002e+00  -3.5889200000000002e+01  -1.9367300000000000e+01   3.3126400000000001e+02  -2.7463100000000001e+01  -3.5082000000000001e+01  -5.0869999999999997e+00
   1.3996800000000000e+01  -1.7235099999999999e+01   2.9012079999999997e+02  -2.7047899999999998e+01   3.7197400000000002e+01   4.1703000000000001e+00  -3.5289999999999999e+01  -1.9478400000000001e+01   3.2456040000000002e+02  -2.6971800000000002e+01  -3.4379500000000000e+01  -5.0648999999999997e+00
   1.5826200000000000e+01  -1.9257600000000000e+01   3.0813540000000000e+02  -2.8756900000000002e+01   3.9376500000000000e+01   4.6307999999999998e+00  -3.4735100000000003e+01  -1.9656300000000002e+01   3.1672500000000002e+02  -2.6509399999999999e+01  -3.3667499999999997e+01  -5.0560000000000000e+00
   1.7479399999999998e+01  -2.1434000000000001e+01   3.3001020000000000e+02  -3.0771400000000000e+01   4.1993400000000001e+01   5.2403000000000004e+00  -3.3780700000000003e+01  -2.0034300000000002e+01   3.0758370000000002e+02  -2.5883299999999998e+01  -3.2647599999999997e+01  -5.0251000000000001e+00
   1.9661600000000000e+01  -2.4533700000000000e+01   3.5291449999999998e+02  -3.3081899999999997e+01   4.4790999999999997e+01   5.9332000000000003e+00  -3.2737499999999997e+01  -2.0301200000000001e+01   2.9696230000000003e+02  -2.5045300000000001e+01  -3.1444800000000001e+01  -5.0427999999999997e+00
   2.1601299999999998e+01  -2.8073000000000000e+01   3.7813490000000002e+02  -3.5564300000000003e+01   4.7883699999999997e+01   6.6128999999999998e+00  -3.1428000000000001e+01  -2.1012699999999999e+01   2.8338090000000000e+02  -2.4130099999999999e+01  -3.0126600000000000e+01  -4.8967999999999998e+00
   2.3871600000000001e+01  -3.2403799999999997e+01   4.0455630000000002e+02  -3.8170699999999997e+01   5.1280799999999999e+01   7.5030999999999999e+00  -2.9563700000000001e+01  -2.0856999999999999e+01   2.6771010000000001e+02  -2.2781500000000001e+01  -2.8375399999999999e+01  -4.7949999999999999e+00
   2.6141999999999999e+01  -3.5965200000000003e+01   4.3200709999999998e+02  -4.0958599999999997e+01   5.4697000000000003e+01   8.2485999999999997e+00  -2.7499500000000001e+01  -2.0501300000000001e+01   2.4881800000000001e+02  -2.1230699999999999e+01  -2.6412500000000001e+01  -4.6093000000000002e+00
   2.7861300000000000e+01  -3.9548499999999997e+01   4.5877170000000001e+02  -4.3374099999999999e+01   5.8075099999999999e+01   8.9283000000000001e+00  -2.5080300000000001e+01  -2.0056600000000000e+01   2.2713999999999999e+02  -1.9149999999999999e+01  -2.3939599999999999e+01  -4.3526999999999996e+00
   2.9404199999999999e+01  -4.3065800000000003e+01   4.8690879999999999e+02  -4.5884999999999998e+01   6.1415199999999999e+01   9.6431000000000004e+00  -2.1906400000000001e+01  -1.9611899999999999e+01   2.0354669999999999e+02  -1.6944099999999999e+01  -2.1380199999999999e+01  -4.1581000000000001e+00
   3.0925100000000000e+01  -4.7088799999999999e+01   5.1521740000000000e+02  -4.8434199999999997e+01   6.4917000000000002e+01   1.0305300000000001e+01  -1.9820100000000000e+01  -1.9011500000000002e+01   1.7525219999999999e+02  -1.4516600000000000e+01  -1.8272300000000001e+01  -3.8439999999999999e+00
   3.2357799999999997e+01  -5.1155799999999999e+01   5.4163879999999995e+02  -5.0773299999999999e+01   6.8285600000000002e+01   1.1002500000000000e+01  -1.6246700000000001e+01  -1.7054800000000000e+01   1.4486820000000000e+02  -1.1569000000000001e+01  -1.4923800000000000e+01  -3.3574000000000002e+00
   3.3944899999999997e+01  -5.4651200000000003e+01   5.6488620000000003e+02  -5.2654200000000003e+01   7.1359300000000005e+01   1.1647200000000000e+01  -1.3028400000000000e+01  -1.3897300000000000e+01   1.1439709999999999e+02  -8.4575999999999993e+00  -1.1469500000000000e+01  -2.7425999999999999e+00
   3.4892699999999998e+01  -5.7597000000000001e+01   5.8290080000000000e+02  -5.3923999999999999e+01   7.3443200000000004e+01   1.2090100000000000e+01  -9.4771999999999998e+00  -1.0450799999999999e+01   8.2881299999999996e+01  -5.4424999999999999e+00  -8.2268000000000008e+00  -2.0083000000000002e+00
   3.5399700000000003e+01  -5.9817300000000003e+01   5.9448159999999996e+02  -5.4344099999999997e+01   7.4822999999999993e+01   1.2423299999999999e+01  -5.9039000000000001e+00  -6.1814999999999998e+00   5.4673800000000000e+01  -2.6105000000000000e+00  -5.2439999999999998e+00  -1.2518000000000000e+00
   3.5597999999999999e+01  -6.1048400000000001e+01   6.0211640000000000e+02  -5.4114899999999999e+01   7.5565299999999993e+01   1.2616300000000001e+01  -1.9975000000000001e+00  -3.1352000000000002e+00   3.4911099999999998e+01  -4.7199999999999998e-01  -3.1272000000000002e+00  -4.2020000000000002e-01
   3.5113100000000003e+01  -6.1993699999999997e+01   6.0391780000000006e+02  -5.3102899999999998e+01   7.5869799999999998e+01   1.2638199999999999e+01  -6.8799999999999994e-01  -2.4237000000000002e+00   2.3767399999999999e+01   3.0819999999999997e-01  -2.1457000000000002e+00  -3.4499999999999997e-01
   3.4716400000000000e+01  -6.2455399999999997e+01   6.0417520000000002e+02  -5.1938099999999999e+01   7.5717500000000001e+01   1.2611900000000000e+01  -2.6629999999999998e-01  -2.3347000000000002e+00   1.6889700000000001e+01   2.4079999999999999e-01  -1.3471000000000000e+00  -2.3440000000000000e-01
   3.3900799999999997e+01  -6.2675199999999997e+01   6.0211640000000000e+02  -5.0238700000000001e+01   7.5384500000000003e+01   1.2489100000000001e+01   5.7709999999999995e-01  -9.5609999999999995e-01   1.2797800000000001e+01   3.5639999999999999e-01  -9.9109999999999998e-01  -1.2830000000000000e-01
   3.3173400000000001e+01  -6.2433399999999999e+01   5.9842769999999996e+02  -4.8348300000000002e+01   7.4842100000000002e+01   1.2326900000000000e+01   1.0653999999999999e+00   5.5589999999999995e-01   8.0094999999999992e+00   3.7569999999999998e-01  -5.2920000000000000e-01   6.6400000000000001e-02
   3.2798699999999997e+01  -6.1795900000000003e+01   5.9242280000000005e+02  -4.6228800000000000e+01   7.3938000000000002e+01   1.2063700000000001e+01   1.0209999999999999e+00   4.2249999999999999e-01   4.8754000000000000e+00   2.6970000000000000e-01   2.8899999999999999e-02   1.5040000000000001e-01
   3.2776600000000002e+01  -6.0542800000000000e+01   5.8367290000000003e+02  -4.3612800000000000e+01   7.2491600000000005e+01   1.1835699999999999e+01   1.0209999999999999e+00   1.3339999999999999e-01   3.3083000000000000e+00   2.0230000000000001e-01   1.6360000000000000e-01   5.7500000000000002e-02
   3.2423999999999999e+01  -5.8938000000000002e+01   5.7346460000000002e+02  -4.1034900000000000e+01   7.1130899999999997e+01   1.1445399999999999e+01   7.9900000000000004e-01  -5.1139999999999997e-01   3.1341999999999999e+00   1.8300000000000000e-01   2.2130000000000000e-01   4.4200000000000003e-02
   3.2225600000000000e+01  -5.7684899999999999e+01   5.6325630000000001e+02  -3.8438000000000002e+01   6.9560800000000000e+01   1.1085800000000001e+01   8.6560000000000004e-01  -1.5559999999999999e-01   3.3953000000000002e+00   2.2159999999999999e-01   1.7319999999999999e-01   2.2100000000000002e-02
   3.2137400000000000e+01  -5.6058100000000003e+01   5.5382010000000002e+02  -3.5993899999999996e+01   6.8000200000000007e+01   1.0717499999999999e+01   8.2120000000000004e-01  -4.4499999999999998e-02   3.1341999999999999e+00   2.8899999999999998e-01   3.3679999999999999e-01  -1.3299999999999999e-02
   3.1961099999999998e+01  -5.4519300000000001e+01   5.4438390000000004e+02  -3.3473399999999998e+01   6.6715500000000006e+01   1.0454400000000000e+01   1.0209999999999999e+00  -2.6679999999999998e-01   3.3083000000000000e+00   2.2159999999999999e-01   2.7900000000000003e-01   1.7700000000000000e-02
   3.1586400000000001e+01  -5.3442100000000003e+01   5.3700649999999996e+02  -3.1191500000000001e+01   6.5573599999999999e+01   1.0103600000000000e+01   8.4340000000000004e-01  -2.2239999999999999e-01   3.2212000000000001e+00   1.8300000000000000e-01   2.6939999999999997e-01   7.5200000000000003e-02
   3.1233699999999999e+01  -5.2892499999999998e+01   5.3074429999999995e+02  -2.9262899999999998e+01   6.4707700000000003e+01   9.8272999999999993e+00   9.1000000000000003e-01  -2.2239999999999999e-01   2.9600000000000000e+00   1.8300000000000000e-01   2.1170000000000000e-01   2.2100000000000002e-02
   3.0859000000000002e+01  -5.2760599999999997e+01   5.2705560000000003e+02  -2.7468000000000000e+01   6.4089200000000005e+01   9.6518999999999995e+00   7.9900000000000004e-01  -8.8900000000000007e-02   3.9177000000000000e+00   1.5409999999999999e-01   1.6360000000000000e-01   3.9800000000000002e-02
   3.0418099999999999e+01  -5.2848500000000001e+01   5.2431050000000005e+02  -2.5806799999999999e+01   6.3594299999999997e+01   9.4939999999999998e+00   1.0209999999999999e+00  -2.4460000000000001e-01   3.4824000000000002e+00   1.3489999999999999e-01   2.8870000000000001e-01  -3.1000000000000000e-02
   2.9955300000000001e+01  -5.3090400000000002e+01   5.2242330000000004e+02  -2.4241000000000000e+01   6.3099499999999999e+01   9.2966999999999995e+00   8.6560000000000004e-01   6.6699999999999995e-02   2.7858999999999998e+00   3.0819999999999997e-01   2.1170000000000000e-01   5.3100000000000001e-02
   2.9051500000000001e+01  -5.3222299999999997e+01   5.2062180000000001e+02  -2.2665600000000001e+01   6.2890200000000000e+01   9.0555000000000003e+00   7.5460000000000005e-01  -3.3350000000000002e-01   3.1341999999999999e+00   2.3119999999999999e-01   1.5400000000000000e-01   3.1000000000000000e-02
   2.8324100000000001e+01  -5.3134300000000003e+01   5.2105070000000001e+02  -2.1252600000000001e+01   6.2956800000000001e+01   8.8142999999999994e+00   9.7660000000000002e-01  -1.3339999999999999e-01   3.8306000000000000e+00   2.0230000000000001e-01   1.5400000000000000e-01  -4.4000000000000003e-03
   2.7310199999999998e+01  -5.2716600000000000e+01   5.2328110000000004e+02  -1.9782299999999999e+01   6.3137599999999999e+01   8.4590999999999994e+00   8.4340000000000004e-01  -1.5559999999999999e-01   3.0470999999999999e+00   2.8899999999999998e-01   3.1750000000000000e-01   2.2100000000000002e-02
   2.6715100000000000e+01  -5.2650700000000001e+01   5.2611199999999997e+02  -1.8445699999999999e+01   6.3432600000000001e+01   8.2134999999999998e+00   7.3240000000000005e-01  -1.3339999999999999e-01   3.1341999999999999e+00   2.9859999999999998e-01   1.7319999999999999e-01   5.3100000000000001e-02
   2.6296299999999999e+01  -5.2606699999999996e+01   5.2894280000000003e+02  -1.7195000000000000e+01   6.3765599999999999e+01   7.9722999999999997e+00   6.6579999999999995e-01  -1.3339999999999999e-01   3.5695000000000001e+00   2.4079999999999999e-01   1.7319999999999999e-01   4.8700000000000000e-02
   2.6164000000000001e+01  -5.2738599999999998e+01   5.2980070000000001e+02  -1.5762800000000000e+01   6.3851300000000002e+01   7.8407999999999998e+00   9.1000000000000003e-01   0.0000000000000000e+00   3.0470999999999999e+00   2.9859999999999998e-01   7.6999999999999999e-02  -8.8000000000000005e-03
   2.6186100000000000e+01  -5.3266199999999998e+01   5.3040110000000004e+02  -1.4502599999999999e+01   6.3737099999999998e+01   7.6872999999999996e+00   9.1000000000000003e-01  -2.2200000000000001e-02   3.1341999999999999e+00   2.6010000000000000e-01   2.3089999999999999e-01   4.8700000000000000e-02
   2.6340299999999999e+01  -5.3640000000000001e+01   5.3014380000000006e+02  -1.3223200000000000e+01   6.3680000000000000e+01   7.6170999999999998e+00   6.8799999999999994e-01  -1.7790000000000000e-01   2.6989000000000001e+00   3.0819999999999997e-01   1.6360000000000000e-01   1.7700000000000000e-02
   2.6274200000000000e+01  -5.3881799999999998e+01   5.3091579999999999e+02  -1.2058400000000001e+01   6.3765599999999999e+01   7.5469999999999997e+00   7.9900000000000004e-01  -3.1130000000000002e-01   3.7435999999999998e+00   2.1190000000000001e-01   2.4060000000000001e-01   3.9800000000000002e-02
   2.6979600000000001e+01  -5.4783099999999997e+01   5.3194529999999997e+02  -1.0893599999999999e+01   6.3860799999999998e+01   7.5644999999999998e+00   9.3220000000000003e-01  -4.4499999999999998e-02   3.0470999999999999e+00   2.6970000000000000e-01   2.4060000000000001e-01   7.0800000000000002e-02
   2.7574700000000000e+01  -5.5684399999999997e+01   5.3503350000000000e+02  -9.8434000000000008e+00   6.3994000000000000e+01   7.5907999999999998e+00   8.2120000000000004e-01  -1.5559999999999999e-01   2.7858999999999998e+00   2.7939999999999998e-01   1.8279999999999999e-01   1.7700000000000000e-02
   2.8720900000000000e+01  -5.6915500000000002e+01   5.3846479999999997e+02  -8.6691000000000003e+00   6.4298500000000004e+01   7.6961000000000004e+00   8.8780000000000003e-01  -8.8900000000000007e-02   3.3083000000000000e+00   2.6970000000000000e-01   2.2130000000000000e-01   8.8000000000000005e-03
   2.9271899999999999e+01  -5.7552999999999997e+01   5.4163879999999995e+02  -7.4756999999999998e+00   6.4602999999999994e+01   7.6391000000000000e+00   7.3240000000000005e-01  -1.3339999999999999e-01   3.2212000000000001e+00   1.9270000000000001e-01   2.2130000000000000e-01   4.4000000000000003e-03
   2.9646699999999999e+01  -5.8344400000000000e+01   5.4532749999999999e+02  -6.2058000000000000e+00   6.4840900000000005e+01   7.6654000000000000e+00   8.8780000000000003e-01   0.0000000000000000e+00   4.0048000000000004e+00   1.7340000000000000e-01   2.5979999999999998e-01   1.3299999999999999e-02
   3.0175699999999999e+01  -5.9619500000000002e+01   5.4678579999999999e+02  -4.9074000000000000e+00   6.5135900000000007e+01   7.6040000000000001e+00   7.7680000000000005e-01  -8.8900000000000007e-02   2.6118000000000001e+00   2.5050000000000000e-01   2.4060000000000001e-01  -4.4000000000000003e-03
   3.0175699999999999e+01  -6.0234999999999999e+01   5.4995979999999997e+02  -3.4657000000000000e+00   6.5478499999999997e+01   7.5381999999999998e+00   6.8799999999999994e-01  -2.2200000000000001e-02   3.6564999999999999e+00   2.4079999999999999e-01   1.6360000000000000e-01   7.9600000000000004e-02
   3.0285900000000002e+01  -6.1642000000000003e+01   5.5201869999999997e+02  -2.0718000000000001e+00   6.5611699999999999e+01   7.5644999999999998e+00   8.2120000000000004e-01  -1.3339999999999999e-01   3.4824000000000002e+00   2.0230000000000001e-01   1.5400000000000000e-01   3.9800000000000002e-02
   3.0925100000000000e+01  -6.2917000000000002e+01   5.5433479999999997e+02  -7.7329999999999999e-01   6.5744900000000001e+01   7.5819999999999999e+00   8.8780000000000003e-01  -8.8900000000000007e-02   2.7858999999999998e+00   2.6010000000000000e-01   2.0210000000000000e-01   3.5400000000000001e-02
   3.1454100000000000e+01  -6.4126099999999994e+01   5.5510690000000000e+02   6.9699999999999995e-01   6.5792500000000004e+01   7.6829000000000001e+00   6.4370000000000005e-01  -2.2200000000000001e-02   2.9600000000000000e+00   2.9859999999999998e-01   2.4060000000000001e-01   3.9800000000000002e-02
   3.1939000000000000e+01  -6.5643000000000001e+01   5.5647940000000006e+02   2.0909000000000000e+00   6.5935199999999995e+01   7.7398999999999996e+00   7.1020000000000005e-01  -1.7790000000000000e-01   3.2212000000000001e+00   3.0819999999999997e-01   1.7319999999999999e-01   2.2100000000000002e-02
   3.2556199999999997e+01  -6.6720200000000006e+01   5.5742300000000000e+02   3.5421000000000000e+00   6.6001800000000003e+01   7.7925000000000004e+00   6.4370000000000005e-01  -2.4460000000000001e-01   4.1788999999999996e+00   1.8300000000000000e-01   2.9830000000000001e-01   4.8700000000000000e-02
   3.2953000000000003e+01  -6.8962500000000006e+01   5.6059699999999998e+02   4.8118999999999996e+00   6.6344399999999993e+01   7.8758999999999997e+00   9.5440000000000003e-01  -4.4499999999999998e-02   2.8730000000000002e+00   2.5050000000000000e-01   2.2130000000000000e-01   7.0800000000000002e-02
   3.2754600000000003e+01  -7.1204800000000006e+01   5.6274159999999995e+02   5.8525999999999998e+00   6.6696500000000000e+01   8.0469000000000008e+00   7.7680000000000005e-01  -8.8900000000000007e-02   3.6564999999999999e+00   2.8899999999999998e-01   1.9239999999999999e-01   1.7700000000000000e-02
   3.3371800000000000e+01  -7.4172600000000003e+01   5.6540089999999998e+02   6.6737000000000002e+00   6.6981999999999999e+01   8.3231999999999999e+00   7.7680000000000005e-01   4.4499999999999998e-02   3.1341999999999999e+00   2.2159999999999999e-01   1.9239999999999999e-01   5.7500000000000002e-02
   3.3460000000000001e+01  -7.7184399999999997e+01   5.6711659999999995e+02   7.4756999999999998e+00   6.7172300000000007e+01   8.5511999999999997e+00   7.7680000000000005e-01  -2.2239999999999999e-01   2.9600000000000000e+00   2.3119999999999999e-01   1.9239999999999999e-01   4.8700000000000000e-02
   3.4187300000000000e+01  -7.9668499999999995e+01   5.6582979999999998e+02   8.4304000000000006e+00   6.7029499999999999e+01   8.8055000000000003e+00   8.2120000000000004e-01  -1.7790000000000000e-01   2.9600000000000000e+00   2.6970000000000000e-01   3.1750000000000000e-01   2.6499999999999999e-02
   3.5091099999999997e+01  -8.2812200000000004e+01   5.6454309999999998e+02   9.0510000000000002e+00   6.6953400000000002e+01   9.0992999999999995e+00   9.1000000000000003e-01  -2.2239999999999999e-01   2.6989000000000001e+00   2.3119999999999999e-01   2.4060000000000001e-01   4.4200000000000003e-02
   3.5928699999999999e+01  -8.6065700000000007e+01   5.6351369999999997e+02   9.6811000000000007e+00   6.6753600000000006e+01   9.4588999999999999e+00   6.6579999999999995e-01  -2.4460000000000001e-01   2.6118000000000001e+00   2.6970000000000000e-01   1.9239999999999999e-01   4.4200000000000003e-02
   3.6612000000000002e+01  -8.8593900000000005e+01   5.6068280000000004e+02   1.0254000000000000e+01   6.6277799999999999e+01   9.7483000000000004e+00   5.9930000000000005e-01  -1.3339999999999999e-01   2.7858999999999998e+00   3.0819999999999997e-01   1.7319999999999999e-01   6.1899999999999997e-02
   3.7405500000000004e+01  -9.0924099999999996e+01   5.5716570000000002e+02   1.0874499999999999e+01   6.5820999999999998e+01   1.0037800000000001e+01   9.9880000000000002e-01  -2.8910000000000002e-01   3.3953000000000002e+00   1.3489999999999999e-01   1.6360000000000000e-01   3.1000000000000000e-02
   3.7603900000000003e+01  -9.3738000000000000e+01   5.5184709999999995e+02   1.1456899999999999e+01   6.5259600000000006e+01   1.0287699999999999e+01   7.9900000000000004e-01   4.4499999999999998e-02   2.6989000000000001e+00   3.5639999999999999e-01   2.2130000000000000e-01   8.8000000000000005e-03
   3.7493699999999997e+01  -9.5936400000000006e+01   5.4601379999999995e+02   1.1962999999999999e+01   6.4584000000000003e+01   1.0414899999999999e+01   9.3220000000000003e-01  -1.7790000000000000e-01   3.8306000000000000e+00   1.6380000000000000e-01   1.9239999999999999e-01   4.4200000000000003e-02
   3.6942599999999999e+01  -9.7958900000000000e+01   5.3777859999999998e+02   1.2421200000000001e+01   6.3660899999999998e+01   1.0638500000000001e+01   9.1000000000000003e-01  -1.5559999999999999e-01   3.9177000000000000e+00   2.8899999999999998e-01   2.7900000000000003e-01   6.1899999999999997e-02
   3.5928699999999999e+01  -9.9123999999999995e+01   5.2714139999999998e+02   1.2889099999999999e+01   6.2404899999999998e+01   1.0704300000000000e+01   6.8799999999999994e-01   2.2200000000000001e-02   2.8730000000000002e+00   2.6970000000000000e-01   2.2130000000000000e-01   3.5400000000000001e-02
   3.4209400000000002e+01  -9.9871399999999994e+01   5.1118560000000002e+02   1.3108599999999999e+01   6.0768099999999997e+01   1.0792000000000000e+01   8.6560000000000004e-01   4.4499999999999998e-02   2.6118000000000001e+00   2.3119999999999999e-01   2.5019999999999998e-01   6.6400000000000001e-02
   3.1961099999999998e+01  -9.9673599999999993e+01   4.9402879999999999e+02   1.3375999999999999e+01   5.8893500000000003e+01   1.0743800000000000e+01   9.7660000000000002e-01  -2.6679999999999998e-01   3.3953000000000002e+00   2.2159999999999999e-01   2.0210000000000000e-01   4.4200000000000003e-02
   2.9404199999999999e+01  -9.8442499999999995e+01   4.7301179999999999e+02   1.3404600000000000e+01   5.6609699999999997e+01   1.0695600000000001e+01   9.1000000000000003e-01  -3.3350000000000002e-01   2.6118000000000001e+00   1.6380000000000000e-01   1.8279999999999999e-01  -4.4000000000000003e-03
   2.6318300000000001e+01  -9.6507999999999996e+01   4.4899230000000000e+02   1.3461900000000000e+01   5.3897700000000000e+01   1.0528900000000000e+01   7.9900000000000004e-01  -6.6699999999999995e-02   3.2212000000000001e+00   2.6970000000000000e-01   2.6939999999999997e-01  -4.4000000000000003e-03
   2.3166300000000000e+01  -9.3825999999999993e+01   4.2119839999999999e+02   1.3261400000000000e+01   5.0824100000000001e+01   1.0379799999999999e+01   7.1020000000000005e-01  -2.0010000000000000e-01   2.8730000000000002e+00   3.2750000000000001e-01   2.4060000000000001e-01   9.7299999999999998e-02
   2.0190600000000000e+01  -9.0330600000000004e+01   3.9254660000000001e+02   1.3022700000000000e+01   4.7455500000000001e+01   1.0090400000000001e+01   6.6579999999999995e-01   0.0000000000000000e+00   3.3953000000000002e+00   2.4079999999999999e-01   1.7319999999999999e-01   1.0170000000000000e-01
   1.6994499999999999e+01  -8.5054500000000004e+01   3.6123550000000000e+02   1.2612200000000000e+01   4.3696700000000000e+01   9.6649999999999991e+00   8.2120000000000004e-01  -3.3350000000000002e-01   2.7858999999999998e+00   2.6970000000000000e-01   2.0210000000000000e-01   7.5200000000000003e-02
   1.3247299999999999e+01  -7.9712500000000006e+01   3.2580680000000001e+02   1.2048900000000000e+01   3.9604900000000001e+01   9.1125000000000007e+00   8.2120000000000004e-01  -3.1130000000000002e-01   3.0470999999999999e+00   2.5050000000000000e-01   2.6939999999999997e-01   7.0800000000000002e-02
   9.6545000000000005e+00  -7.2084199999999996e+01   2.8831930000000000e+02   1.1256399999999999e+01   3.5142000000000003e+01   8.4372000000000007e+00   7.5460000000000005e-01   1.7790000000000000e-01   2.6989000000000001e+00   2.2159999999999999e-01   1.7319999999999999e-01   6.6400000000000001e-02
   5.8632000000000000e+00  -6.3686500000000002e+01   2.4903030000000001e+02   1.0359000000000000e+01   3.0517299999999999e+01   7.6391000000000000e+00   7.9900000000000004e-01   2.2200000000000001e-02   2.8730000000000002e+00   2.8899999999999998e-01   1.6360000000000000e-01   7.0800000000000002e-02
   2.7993999999999999e+00  -5.3595999999999997e+01   2.0879769999999999e+02   9.2896999999999998e+00   2.5550000000000001e+01   6.6173000000000002e+00   8.4340000000000004e-01  -1.1119999999999999e-01   3.6564999999999999e+00   1.4449999999999999e-01   2.6939999999999997e-01   3.5400000000000001e-02
  -7.9349999999999998e-01  -4.3835299999999997e+01   1.7019499999999999e+02   8.2108000000000008e+00   2.0877700000000001e+01   5.4728000000000003e+00   7.1020000000000005e-01  -1.3339999999999999e-01   3.0470999999999999e+00   1.9270000000000001e-01   1.5400000000000000e-01   5.3100000000000001e-02
  -2.2924000000000002e+00  -3.3524999999999999e+01   1.3382270000000000e+02   6.9886999999999997e+00   1.6414800000000000e+01   4.2843999999999998e+00   9.3220000000000003e-01  -4.4499999999999998e-02   2.8730000000000002e+00   2.9859999999999998e-01   2.4060000000000001e-01   2.2100000000000002e-02
  -3.6589999999999998e+00  -2.5478999999999999e+01   1.0182540000000000e+02   5.8048000000000002e+00   1.2656100000000000e+01   3.2231000000000001e+00   6.6579999999999995e-01  -2.2200000000000001e-02   3.2212000000000001e+00   2.3119999999999999e-01   2.5019999999999998e-01   4.4000000000000003e-03
  -2.9535999999999998e+00  -1.6883400000000002e+01   7.2315700000000007e+01   4.5731999999999999e+00   8.9162999999999997e+00   2.2540000000000000e+00   6.8799999999999994e-01   2.2200000000000001e-02   2.9600000000000000e+00   3.0819999999999997e-01   2.2130000000000000e-01   7.0800000000000002e-02
  -3.8574000000000002e+00  -1.1255599999999999e+01   5.0011899999999997e+01   3.3130000000000002e+00   6.2233999999999998e+00   1.4822000000000000e+00   8.2120000000000004e-01   4.4499999999999998e-02   3.3083000000000000e+00   3.1790000000000002e-01   1.4430000000000001e-01   5.7500000000000002e-02
  -2.2924000000000002e+00  -1.4729000000000001e+00   3.4485100000000003e+01   2.8355999999999999e+00   4.1489000000000003e+00   4.0780000000000000e-01   1.0209999999999999e+00  -1.1119999999999999e-01   3.3953000000000002e+00   2.5050000000000000e-01   2.1170000000000000e-01   5.7500000000000002e-02
  -2.7553000000000001e+00  -1.8686000000000000e+00   2.3504799999999999e+01   1.6803999999999999e+00   2.7501000000000002e+00   1.2720000000000001e-01   6.8799999999999994e-01   1.5559999999999999e-01   3.2212000000000001e+00   2.7939999999999998e-01   2.5019999999999998e-01   5.3100000000000001e-02
  -1.5870000000000000e+00   1.4729000000000001e+00   1.3468100000000000e+01   1.1839000000000000e+00   1.4750000000000001e+00   3.5099999999999999e-02   7.3240000000000005e-01  -6.6699999999999995e-02   2.3506000000000000e+00   2.3119999999999999e-01   1.9239999999999999e-01   4.4000000000000003e-03
  -1.0139000000000000e+00   8.3540000000000003e-01   6.0049000000000001e+00   3.0549999999999999e-01   5.7099999999999995e-01  -7.4499999999999997e-02   8.2120000000000004e-01  -4.4499999999999998e-02   3.7435999999999998e+00   2.7939999999999998e-01   3.8500000000000000e-02   1.7700000000000000e-02
   1.7630000000000001e-01  -4.8359999999999997e-01   1.4582999999999999e+00  -2.8600000000000000e-02  -3.8100000000000002e-02  -3.9500000000000000e-02   8.8780000000000003e-01  -6.6699999999999995e-02   3.2212000000000001e+00   2.7939999999999998e-01   1.4430000000000001e-01   7.5200000000000003e-02
   4.4100000000000000e-02   4.3969999999999998e-01   2.4018999999999999e+00   8.5900000000000004e-02   1.9000000000000000e-02  -2.1899999999999999e-02   6.8799999999999994e-01  -4.4499999999999998e-02   2.4377000000000000e+00   1.7340000000000000e-01   2.2130000000000000e-01   4.4200000000000003e-02
  -3.9679999999999999e-01  -7.4739999999999995e-01   2.1446000000000001e+00  -1.6230000000000000e-01   1.9000000000000000e-02  -3.5099999999999999e-02   8.2120000000000004e-01   2.2200000000000001e-02   3.3083000000000000e+00   2.3119999999999999e-01   2.8870000000000001e-01   8.8000000000000005e-03
  -2.4249999999999999e-01   4.1770000000000002e-01   3.1739999999999999e+00   1.5279999999999999e-01   1.9000000000000000e-02  -3.9500000000000000e-02   8.2120000000000004e-01  -2.2200000000000001e-02   3.1341999999999999e+00   2.5050000000000000e-01   1.1550000000000001e-01   4.8700000000000000e-02
  -4.6289999999999998e-01  -3.0780000000000002e-01   2.1446000000000001e+00   0.0000000000000000e+00  -6.6600000000000006e-02  -3.5099999999999999e-02   6.8799999999999994e-01  -1.5559999999999999e-01   3.8306000000000000e+00   2.3119999999999999e-01   1.2509999999999999e-01   3.9800000000000002e-02
  -2.6450000000000001e-01   0.0000000000000000e+00   3.0882000000000001e+00  -3.8199999999999998e-02  -8.5599999999999996e-02  -3.9500000000000000e-02   7.5460000000000005e-01  -6.6699999999999995e-02   2.8730000000000002e+00   3.1790000000000002e-01   2.5019999999999998e-01   6.1899999999999997e-02
  -4.1880000000000001e-01   4.3999999999999997e-02   1.8872000000000000e+00   3.8199999999999998e-02   1.9000000000000000e-02  -2.1899999999999999e-02   8.2120000000000004e-01  -1.1119999999999999e-01   3.4824000000000002e+00   2.6970000000000000e-01   2.5019999999999998e-01   5.3100000000000001e-02
  -1.9839999999999999e-01  -2.1980000000000000e-01   1.5441000000000000e+00   0.0000000000000000e+00  -1.4269999999999999e-01  -2.1899999999999999e-02   9.3220000000000003e-01   6.6699999999999995e-02   3.1341999999999999e+00   2.8899999999999998e-01   1.9239999999999999e-01   3.1000000000000000e-02
  -2.4249999999999999e-01   1.5390000000000001e-01   2.2303999999999999e+00  -4.7699999999999999e-02  -1.9000000000000000e-02  -7.8899999999999998e-02   1.0209999999999999e+00   8.8900000000000007e-02   2.8730000000000002e+00   2.5050000000000000e-01   2.3089999999999999e-01   4.8700000000000000e-02
  -3.0859999999999999e-01  -1.9789999999999999e-01   2.2303999999999999e+00  -1.1459999999999999e-01  -1.2370000000000000e-01  -2.6300000000000000e-02   6.8799999999999994e-01   6.6699999999999995e-02   3.4824000000000002e+00   2.7939999999999998e-01   2.3089999999999999e-01   4.4200000000000003e-02
  -3.7469999999999998e-01   4.3999999999999997e-02   1.8872000000000000e+00   2.8600000000000000e-02  -6.6600000000000006e-02   0.0000000000000000e+00   8.2120000000000004e-01  -4.4499999999999998e-02   3.2212000000000001e+00   2.6970000000000000e-01   1.7319999999999999e-01   3.1000000000000000e-02
  -3.7469999999999998e-01  -6.6000000000000003e-02   1.8015000000000001e+00   6.6799999999999998e-02  -7.6100000000000001e-02  -7.4499999999999997e-02   7.1020000000000005e-01  -8.8900000000000007e-02   3.4824000000000002e+00   2.4079999999999999e-01   2.9830000000000001e-01   2.2100000000000002e-02
  -3.3060000000000000e-01  -2.1980000000000000e-01   2.8309000000000002e+00  -9.5500000000000002e-02   5.7099999999999998e-02  -5.7000000000000002e-02   8.8780000000000003e-01   0.0000000000000000e+00   3.0470999999999999e+00   2.2159999999999999e-01   1.5400000000000000e-01   3.1000000000000000e-02
  -2.6450000000000001e-01  -2.1980000000000000e-01   1.5441000000000000e+00   9.5500000000000002e-02  -1.4269999999999999e-01  -8.8000000000000005e-03   8.2120000000000004e-01  -8.8900000000000007e-02   2.6118000000000001e+00   3.2750000000000001e-01   1.9239999999999999e-01   7.0800000000000002e-02
  -2.2040000000000001e-01  -1.9789999999999999e-01   2.4876999999999998e+00  -9.4999999999999998e-03  -7.6100000000000001e-02  -5.2600000000000001e-02   8.4340000000000004e-01  -4.4499999999999998e-02   3.3083000000000000e+00   2.9859999999999998e-01   2.1170000000000000e-01   4.4200000000000003e-02
  -1.3230000000000000e-01  -2.1980000000000000e-01   1.7157000000000000e+00   4.7699999999999999e-02  -9.5200000000000007e-02   8.8000000000000005e-03   6.4370000000000005e-01  -6.6699999999999995e-02   3.7435999999999998e+00   2.7939999999999998e-01   1.8279999999999999e-01   3.5400000000000001e-02
  -2.8649999999999998e-01  -1.0990000000000000e-01   2.4018999999999999e+00   5.7299999999999997e-02  -1.9000000000000000e-02  -3.0700000000000002e-02   9.7660000000000002e-01   8.8900000000000007e-02   3.3953000000000002e+00   2.6010000000000000e-01   2.9830000000000001e-01   7.5200000000000003e-02
  -2.4249999999999999e-01  -8.7900000000000006e-02   2.0588000000000002e+00   5.7299999999999997e-02  -9.4999999999999998e-03  -7.4499999999999997e-02   7.1020000000000005e-01   4.4499999999999998e-02   2.8730000000000002e+00   2.6970000000000000e-01   2.1170000000000000e-01   7.5200000000000003e-02
  -1.1020000000000001e-01  -2.1999999999999999e-02   2.4018999999999999e+00   9.4999999999999998e-03  -8.5599999999999996e-02  -4.3900000000000002e-02   9.7660000000000002e-01  -4.4499999999999998e-02   2.8730000000000002e+00   2.4079999999999999e-01   8.6599999999999996e-02   5.7500000000000002e-02
  -3.7469999999999998e-01   0.0000000000000000e+00   1.2010000000000001e+00   2.8600000000000000e-02  -1.5229999999999999e-01  -8.8000000000000005e-03   9.5440000000000003e-01  -3.5580000000000001e-01   2.9600000000000000e+00   2.1190000000000001e-01   1.5400000000000000e-01   5.7500000000000002e-02
  -2.6450000000000001e-01  -6.6000000000000003e-02   2.6593000000000000e+00   3.8199999999999998e-02  -9.5200000000000007e-02  -1.7500000000000002e-02   7.3240000000000005e-01   0.0000000000000000e+00   2.4377000000000000e+00   2.6970000000000000e-01   1.5400000000000000e-01   4.4200000000000003e-02
  -1.5429999999999999e-01  -1.7590000000000000e-01   1.9730000000000001e+00   5.7299999999999997e-02  -1.1420000000000000e-01  -3.5099999999999999e-02   7.1020000000000005e-01  -2.2200000000000001e-02   3.5695000000000001e+00   2.0230000000000001e-01   8.6599999999999996e-02   3.5400000000000001e-02
  -1.9839999999999999e-01   1.0990000000000000e-01   1.6298999999999999e+00  -4.7699999999999999e-02  -5.7099999999999998e-02  -1.3200000000000000e-02   9.1000000000000003e-01  -2.2239999999999999e-01   3.1341999999999999e+00   2.8899999999999998e-01   1.6360000000000000e-01   7.5200000000000003e-02
  -4.4080000000000003e-01  -1.5390000000000001e-01   1.8872000000000000e+00   9.4999999999999998e-03  -7.6100000000000001e-02  -6.1400000000000003e-02   9.5440000000000003e-01   0.0000000000000000e+00   3.3083000000000000e+00   2.4079999999999999e-01   2.7900000000000003e-01   3.1000000000000000e-02
   2.1999999999999999e-02  -1.0990000000000000e-01   2.6593000000000000e+00  -4.7699999999999999e-02  -9.5200000000000007e-02  -2.6300000000000000e-02   8.4340000000000004e-01  -4.4499999999999998e-02   3.4824000000000002e+00   2.0230000000000001e-01   2.0210000000000000e-01   6.6400000000000001e-02
  -3.0859999999999999e-01  -1.5390000000000001e-01   2.3161999999999998e+00   1.9099999999999999e-02  -7.6100000000000001e-02  -1.3200000000000000e-02   7.7680000000000005e-01  -1.1119999999999999e-01   3.1341999999999999e+00   2.6010000000000000e-01   2.5979999999999998e-01   3.5400000000000001e-02
  -1.7630000000000001e-01  -6.6000000000000003e-02   2.4876999999999998e+00   9.5500000000000002e-02   0.0000000000000000e+00  -2.6300000000000000e-02   8.2120000000000004e-01   2.4460000000000001e-01   3.1341999999999999e+00   2.2159999999999999e-01   1.6360000000000000e-01   5.7500000000000002e-02
  -1.5429999999999999e-01  -2.4179999999999999e-01   1.3725000000000001e+00   0.0000000000000000e+00  -8.5599999999999996e-02  -4.8200000000000000e-02   6.6579999999999995e-01   4.4499999999999998e-02   2.9600000000000000e+00   3.1790000000000002e-01   1.6360000000000000e-01   4.4200000000000003e-02
  -1.9839999999999999e-01   8.7900000000000006e-02   1.8872000000000000e+00  -4.7699999999999999e-02  -1.2370000000000000e-01  -1.3200000000000000e-02   8.2120000000000004e-01   8.8900000000000007e-02   3.9177000000000000e+00   2.4079999999999999e-01   2.5979999999999998e-01   3.1000000000000000e-02
  -2.8649999999999998e-01  -1.7590000000000000e-01   2.1446000000000001e+00   4.7699999999999999e-02  -6.6600000000000006e-02  -2.1899999999999999e-02   8.2120000000000004e-01  -6.6699999999999995e-02   3.2212000000000001e+00   2.5050000000000000e-01   2.7900000000000003e-01   8.8000000000000005e-03
  -2.4249999999999999e-01  -2.4179999999999999e-01   1.9730000000000001e+00  -6.6799999999999998e-02  -1.4269999999999999e-01  -3.0700000000000002e-02   7.7680000000000005e-01  -1.7790000000000000e-01   3.3083000000000000e+00   2.7939999999999998e-01   2.4060000000000001e-01   6.1899999999999997e-02
  -1.5429999999999999e-01  -6.6000000000000003e-02   1.9730000000000001e+00   3.8199999999999998e-02  -5.7099999999999998e-02  -2.1899999999999999e-02   8.2120000000000004e-01  -4.4499999999999998e-02   4.0048000000000004e+00   3.1790000000000002e-01   2.5979999999999998e-01   3.1000000000000000e-02
  -3.0859999999999999e-01  -1.9789999999999999e-01   1.5441000000000000e+00  -4.7699999999999999e-02  -9.4999999999999998e-03   3.0700000000000002e-02   8.6560000000000004e-01  -6.6699999999999995e-02   2.1764999999999999e+00   2.4079999999999999e-01   1.9239999999999999e-01   3.5400000000000001e-02
  -4.1880000000000001e-01   0.0000000000000000e+00   2.3161999999999998e+00   3.8199999999999998e-02  -9.5200000000000007e-02  -3.5099999999999999e-02   7.9900000000000004e-01  -1.3339999999999999e-01   2.4377000000000000e+00   2.3119999999999999e-01   1.7319999999999999e-01   7.0800000000000002e-02
  -2.8649999999999998e-01  -8.7900000000000006e-02   2.1446000000000001e+00   3.8199999999999998e-02  -6.6600000000000006e-02   2.6300000000000000e-02   9.1000000000000003e-01  -2.2239999999999999e-01   2.8730000000000002e+00   2.7939999999999998e-01   1.9239999999999999e-01   2.2100000000000002e-02
  -2.6450000000000001e-01  -1.9789999999999999e-01   1.8015000000000001e+00   7.6399999999999996e-02  -1.6180000000000000e-01  -3.5099999999999999e-02   8.4340000000000004e-01  -1.3339999999999999e-01   3.4824000000000002e+00   2.5050000000000000e-01   2.5019999999999998e-01   6.1899999999999997e-02
  -2.4249999999999999e-01  -2.4179999999999999e-01   1.5441000000000000e+00   8.5900000000000004e-02  -8.5599999999999996e-02  -3.0700000000000002e-02   8.2120000000000004e-01  -1.7790000000000000e-01   2.9600000000000000e+00   3.1790000000000002e-01   2.5019999999999998e-01   3.9800000000000002e-02
  -3.5270000000000001e-01   4.3999999999999997e-02   1.0294000000000001e+00   1.9099999999999999e-02  -1.6180000000000000e-01  -4.3900000000000002e-02   9.5440000000000003e-01   1.3339999999999999e-01   2.6989000000000001e+00   2.6970000000000000e-01   2.1170000000000000e-01   5.7500000000000002e-02
  -3.3060000000000000e-01   2.1980000000000000e-01   1.2867999999999999e+00   5.7299999999999997e-02  -7.6100000000000001e-02  -1.3200000000000000e-02   7.9900000000000004e-01   2.2200000000000001e-02   3.2212000000000001e+00   2.5050000000000000e-01   2.1170000000000000e-01   3.9800000000000002e-02
  -3.3060000000000000e-01  -1.3189999999999999e-01   2.6593000000000000e+00  -9.4999999999999998e-03  -7.6100000000000001e-02  -1.7500000000000002e-02   8.8780000000000003e-01  -6.6699999999999995e-02   3.3083000000000000e+00   2.9859999999999998e-01   2.0210000000000000e-01   3.9800000000000002e-02
  -1.5429999999999999e-01  -1.7590000000000000e-01   1.8872000000000000e+00   0.0000000000000000e+00  -4.7600000000000003e-02  -4.8200000000000000e-02   8.2120000000000004e-01   1.1119999999999999e-01   2.6989000000000001e+00   2.4079999999999999e-01   1.6360000000000000e-01   6.1899999999999997e-02
  -1.1020000000000001e-01   2.1999999999999999e-02   2.4018999999999999e+00   6.6799999999999998e-02  -9.5200000000000007e-02  -4.4000000000000003e-03   6.6579999999999995e-01  -6.6699999999999995e-02   2.8730000000000002e+00   2.5050000000000000e-01   1.8279999999999999e-01   5.3100000000000001e-02
  -2.8649999999999998e-01  -8.7900000000000006e-02   1.8015000000000001e+00   2.8600000000000000e-02  -1.2370000000000000e-01   4.4000000000000003e-03   5.9930000000000005e-01   1.1119999999999999e-01   2.4377000000000000e+00   2.9859999999999998e-01   1.8279999999999999e-01   7.0800000000000002e-02
  -2.8649999999999998e-01  -1.0990000000000000e-01   1.8015000000000001e+00   2.8600000000000000e-02  -1.4269999999999999e-01  -1.7500000000000002e-02   6.4370000000000005e-01   8.8900000000000007e-02   3.1341999999999999e+00   2.3119999999999999e-01   2.4060000000000001e-01   3.9800000000000002e-02
  -3.0859999999999999e-01   1.3189999999999999e-01   1.4582999999999999e+00   5.7299999999999997e-02  -1.0470000000000000e-01  -8.8000000000000005e-03   7.3240000000000005e-01   1.3339999999999999e-01   2.3506000000000000e+00   2.6970000000000000e-01   2.1170000000000000e-01   2.6499999999999999e-02
  -2.4249999999999999e-01  -1.9789999999999999e-01   2.1446000000000001e+00   2.8600000000000000e-02  -9.5200000000000007e-02  -1.3200000000000000e-02   9.1000000000000003e-01   4.4499999999999998e-02   3.6564999999999999e+00   3.1790000000000002e-01   1.4430000000000001e-01   9.7299999999999998e-02
  -2.4249999999999999e-01   1.9789999999999999e-01   1.5441000000000000e+00   8.5900000000000004e-02  -1.1420000000000000e-01  -5.2600000000000001e-02   8.6560000000000004e-01   0.0000000000000000e+00   3.0470999999999999e+00   2.7939999999999998e-01   2.6939999999999997e-01   5.7500000000000002e-02
  -1.7630000000000001e-01  -1.7590000000000000e-01   1.6298999999999999e+00   8.5900000000000004e-02  -8.5599999999999996e-02  -3.9500000000000000e-02   7.7680000000000005e-01   0.0000000000000000e+00   2.6118000000000001e+00   2.1190000000000001e-01   2.3089999999999999e-01   3.1000000000000000e-02
  -5.2900000000000003e-01   8.7900000000000006e-02   1.0294000000000001e+00   1.1459999999999999e-01  -6.6600000000000006e-02   1.3200000000000000e-02   6.8799999999999994e-01   1.3339999999999999e-01   3.0470999999999999e+00   2.6010000000000000e-01   1.1550000000000001e-01   2.6499999999999999e-02
  -3.3060000000000000e-01  -7.0350000000000001e-01   2.4018999999999999e+00  -5.7299999999999997e-02  -8.5599999999999996e-02   8.3299999999999999e-02   6.4370000000000005e-01   0.0000000000000000e+00   3.0470999999999999e+00   2.6010000000000000e-01   2.0210000000000000e-01   5.7500000000000002e-02
  -2.2040000000000001e-01  -5.9360000000000002e-01   2.4876999999999998e+00  -8.5900000000000004e-02  -1.2370000000000000e-01   9.2100000000000001e-02   6.6579999999999995e-01  -4.4499999999999998e-02   3.2212000000000001e+00   3.1790000000000002e-01   1.7319999999999999e-01   3.9800000000000002e-02
  -2.2040000000000001e-01  -1.0112000000000001e+00   2.0588000000000002e+00   0.0000000000000000e+00  -1.1420000000000000e-01   1.2720000000000001e-01   6.4370000000000005e-01  -2.2200000000000001e-02   3.6564999999999999e+00   2.8899999999999998e-01   1.5400000000000000e-01   4.8700000000000000e-02
  -1.7630000000000001e-01  -1.1651000000000000e+00   1.1152000000000000e+00  -9.4999999999999998e-03  -8.5599999999999996e-02   2.0610000000000001e-01   7.7680000000000005e-01   6.6699999999999995e-02   2.4377000000000000e+00   2.3119999999999999e-01   3.0790000000000001e-01   5.3100000000000001e-02
  -4.4100000000000000e-02  -1.5608000000000000e+00   2.3161999999999998e+00  -1.9099999999999999e-02  -7.6100000000000001e-02   2.7189999999999998e-01   8.6560000000000004e-01   2.0010000000000000e-01   3.3083000000000000e+00   2.5050000000000000e-01   1.8279999999999999e-01   2.6499999999999999e-02
  -2.2040000000000001e-01  -1.9346000000000001e+00   1.5441000000000000e+00  -1.1459999999999999e-01  -1.5229999999999999e-01   2.9380000000000001e-01   6.4370000000000005e-01  -8.8900000000000007e-02   3.1341999999999999e+00   1.8300000000000000e-01   1.6360000000000000e-01   3.9800000000000002e-02
  -2.1999999999999999e-02  -2.0005000000000002e+00   1.8872000000000000e+00   0.0000000000000000e+00  -2.3790000000000000e-01   4.2540000000000000e-01   7.7680000000000005e-01  -1.3339999999999999e-01   3.2212000000000001e+00   2.7939999999999998e-01   2.3089999999999999e-01   6.6400000000000001e-02
  -1.1020000000000001e-01  -2.2423000000000002e+00   1.6298999999999999e+00  -2.8600000000000000e-02  -9.5200000000000007e-02   3.6399999999999999e-01   7.9900000000000004e-01   0.0000000000000000e+00   3.1341999999999999e+00   2.9859999999999998e-01   2.2130000000000000e-01   5.3100000000000001e-02
  -2.1999999999999999e-02  -2.0005000000000002e+00   2.0588000000000002e+00  -3.8199999999999998e-02  -1.9030000000000000e-01   3.6399999999999999e-01   8.6560000000000004e-01  -2.2200000000000001e-02   3.4824000000000002e+00   3.3710000000000001e-01   2.0210000000000000e-01   4.8700000000000000e-02
  -2.8649999999999998e-01  -1.8906000000000001e+00   1.1152000000000000e+00   5.7299999999999997e-02  -1.9980000000000001e-01   3.2890000000000003e-01   8.8780000000000003e-01  -2.2200000000000001e-02   2.6989000000000001e+00   2.5050000000000000e-01   2.7900000000000003e-01   2.2100000000000002e-02
   0.0000000000000000e+00  -1.9126000000000001e+00   1.7157000000000000e+00  -7.6399999999999996e-02  -1.4269999999999999e-01   3.5959999999999998e-01   7.5460000000000005e-01   0.0000000000000000e+00   2.8730000000000002e+00   2.3119999999999999e-01   1.5400000000000000e-01   6.6400000000000001e-02
  -2.8649999999999998e-01  -1.9346000000000001e+00   1.8015000000000001e+00  -1.2410000000000000e-01  -1.6180000000000000e-01   3.5520000000000002e-01   8.6560000000000004e-01   1.1119999999999999e-01   3.1341999999999999e+00   2.1190000000000001e-01   1.2509999999999999e-01   4.8700000000000000e-02
  -1.5429999999999999e-01  -1.4069000000000000e+00   2.0588000000000002e+00   9.4999999999999998e-03  -1.4269999999999999e-01   2.1929999999999999e-01   9.5440000000000003e-01   8.8900000000000007e-02   2.8730000000000002e+00   2.2159999999999999e-01   2.2130000000000000e-01   7.0800000000000002e-02
  -4.8490000000000000e-01  -5.9360000000000002e-01   2.8309000000000002e+00   9.4999999999999998e-03  -3.8100000000000002e-02   8.7700000000000000e-02   7.5460000000000005e-01   0.0000000000000000e+00   2.5247000000000002e+00   2.6010000000000000e-01   1.6360000000000000e-01   8.4000000000000005e-02
  -1.7630000000000001e-01  -5.2759999999999996e-01   1.9730000000000001e+00   3.8199999999999998e-02  -1.5229999999999999e-01   3.5099999999999999e-02   7.7680000000000005e-01   4.4499999999999998e-02   3.3083000000000000e+00   2.6010000000000000e-01   1.8279999999999999e-01   2.2100000000000002e-02
  -4.4080000000000003e-01   8.7900000000000006e-02   1.5441000000000000e+00   5.7299999999999997e-02  -6.6600000000000006e-02   3.0700000000000002e-02   9.3220000000000003e-01   2.2200000000000001e-02   3.4824000000000002e+00   2.7939999999999998e-01   2.7900000000000003e-01   6.1899999999999997e-02
  -1.5429999999999999e-01  -3.0780000000000002e-01   2.4876999999999998e+00   9.4999999999999998e-03  -8.5599999999999996e-02  -3.0700000000000002e-02   9.1000000000000003e-01  -2.0010000000000000e-01   3.8306000000000000e+00   3.2750000000000001e-01   2.4060000000000001e-01   4.8700000000000000e-02
  -3.0859999999999999e-01  -6.6000000000000003e-02   1.6298999999999999e+00  -1.9099999999999999e-02  -5.7099999999999998e-02  -5.7000000000000002e-02   9.9880000000000002e-01  -1.3339999999999999e-01   2.5247000000000002e+00   3.8529999999999998e-01   1.7319999999999999e-01   4.4000000000000003e-03
  -4.4080000000000003e-01   6.6000000000000003e-02   1.8015000000000001e+00   0.0000000000000000e+00  -1.0470000000000000e-01  -4.4000000000000003e-03   9.7660000000000002e-01   4.4499999999999998e-02   2.9600000000000000e+00   2.2159999999999999e-01   2.2130000000000000e-01   2.6499999999999999e-02
  -3.3060000000000000e-01   2.1999999999999999e-02   1.4582999999999999e+00   9.4999999999999998e-03  -1.4269999999999999e-01  -4.3900000000000002e-02   9.7660000000000002e-01  -8.8900000000000007e-02   3.3083000000000000e+00   2.4079999999999999e-01   1.9239999999999999e-01   6.6400000000000001e-02
  -2.6450000000000001e-01   1.9789999999999999e-01   1.5441000000000000e+00  -9.4999999999999998e-03  -1.4269999999999999e-01   1.3200000000000000e-02   9.1000000000000003e-01   6.6699999999999995e-02   3.2212000000000001e+00   1.6380000000000000e-01   1.7319999999999999e-01   2.2100000000000002e-02
  -4.1880000000000001e-01  -2.4179999999999999e-01   2.3161999999999998e+00   2.8600000000000000e-02  -1.0470000000000000e-01  -1.3200000000000000e-02   6.2150000000000005e-01   1.5559999999999999e-01   3.2212000000000001e+00   2.3119999999999999e-01   1.3469999999999999e-01   1.0170000000000000e-01
  -2.8649999999999998e-01   1.0990000000000000e-01   1.2010000000000001e+00   6.6799999999999998e-02  -5.7099999999999998e-02  -3.0700000000000002e-02   8.4340000000000004e-01  -1.3339999999999999e-01   2.9600000000000000e+00   2.7939999999999998e-01   2.2130000000000000e-01   8.8000000000000005e-03
  -4.4080000000000003e-01   6.6000000000000003e-02   1.8872000000000000e+00   1.9099999999999999e-02   9.4999999999999998e-03  -4.3900000000000002e-02   7.1020000000000005e-01  -1.1119999999999999e-01   3.1341999999999999e+00   2.4079999999999999e-01   1.5400000000000000e-01   4.4000000000000003e-03
  -2.2040000000000001e-01  -6.6000000000000003e-02   2.1446000000000001e+00   1.9099999999999999e-02  -1.1420000000000000e-01  -3.5099999999999999e-02   8.4340000000000004e-01   6.6699999999999995e-02   2.6989000000000001e+00   2.6970000000000000e-01   2.7900000000000003e-01   3.5400000000000001e-02
  -1.5429999999999999e-01  -1.0990000000000000e-01   1.7157000000000000e+00   1.1459999999999999e-01  -1.4269999999999999e-01  -4.3900000000000002e-02   7.7680000000000005e-01  -4.4499999999999998e-02   2.9600000000000000e+00   2.6970000000000000e-01   1.6360000000000000e-01   1.7700000000000000e-02
  -2.1999999999999999e-02   2.1999999999999999e-02   1.4582999999999999e+00   3.8199999999999998e-02  -1.3320000000000001e-01   4.4000000000000003e-03   6.8799999999999994e-01   2.2200000000000001e-02   2.7858999999999998e+00   2.0230000000000001e-01   2.2130000000000000e-01   7.9600000000000004e-02
  -2.6450000000000001e-01  -1.0990000000000000e-01   1.5441000000000000e+00   9.4999999999999998e-03  -1.0470000000000000e-01   0.0000000000000000e+00   7.9900000000000004e-01  -2.8910000000000002e-01   2.6989000000000001e+00   3.2750000000000001e-01   2.0210000000000000e-01   4.8700000000000000e-02
  -4.1880000000000001e-01  -6.6000000000000003e-02   1.5441000000000000e+00   3.8199999999999998e-02  -1.0470000000000000e-01  -1.7500000000000002e-02   7.9900000000000004e-01   1.1119999999999999e-01   3.8306000000000000e+00   2.5050000000000000e-01   2.7900000000000003e-01   1.0170000000000000e-01
  -8.8200000000000001e-02  -2.1980000000000000e-01   1.7157000000000000e+00   2.8600000000000000e-02  -4.7600000000000003e-02   0.0000000000000000e+00   6.6579999999999995e-01  -2.2200000000000001e-02   2.9600000000000000e+00   2.4079999999999999e-01   2.2130000000000000e-01   3.1000000000000000e-02
  -3.5270000000000001e-01  -1.7590000000000000e-01   1.1152000000000000e+00   3.8199999999999998e-02  -1.2370000000000000e-01  -6.1400000000000003e-02   8.2120000000000004e-01  -8.8900000000000007e-02   2.7858999999999998e+00   1.9270000000000001e-01   1.9239999999999999e-01   5.3100000000000001e-02
  -2.6450000000000001e-01  -1.0990000000000000e-01   1.6298999999999999e+00   9.4999999999999998e-03  -1.6180000000000000e-01  -2.6300000000000000e-02   7.3240000000000005e-01  -1.3339999999999999e-01   3.1341999999999999e+00   3.0819999999999997e-01   3.1750000000000000e-01   7.9600000000000004e-02
  -4.1880000000000001e-01  -1.3189999999999999e-01   1.6298999999999999e+00   4.7699999999999999e-02  -1.1420000000000000e-01  -6.1400000000000003e-02   7.7680000000000005e-01   2.2200000000000001e-02   2.8730000000000002e+00   2.4079999999999999e-01   1.5400000000000000e-01   3.1000000000000000e-02
  -8.8200000000000001e-02   0.0000000000000000e+00   2.1446000000000001e+00   3.8199999999999998e-02  -1.4269999999999999e-01   2.6300000000000000e-02   7.5460000000000005e-01   6.6699999999999995e-02   3.1341999999999999e+00   3.2750000000000001e-01   2.2130000000000000e-01   6.6400000000000001e-02
  -1.5429999999999999e-01  -1.5390000000000001e-01   2.4018999999999999e+00   4.7699999999999999e-02  -9.5200000000000007e-02  -6.1400000000000003e-02   7.3240000000000005e-01   4.4499999999999998e-02   3.5695000000000001e+00   2.2159999999999999e-01   2.1170000000000000e-01   7.0800000000000002e-02
  -4.1880000000000001e-01  -2.8580000000000000e-01   1.7157000000000000e+00   9.4999999999999998e-03  -1.0470000000000000e-01  -2.6300000000000000e-02   6.8799999999999994e-01  -6.6699999999999995e-02   2.6118000000000001e+00   2.6010000000000000e-01   2.1170000000000000e-01   2.6499999999999999e-02
  -2.6450000000000001e-01   2.1999999999999999e-02   1.1152000000000000e+00  -7.6399999999999996e-02  -1.5229999999999999e-01   3.0700000000000002e-02   7.5460000000000005e-01  -8.8900000000000007e-02   3.7435999999999998e+00   2.0230000000000001e-01   1.5400000000000000e-01   8.8499999999999995e-02
  -1.5429999999999999e-01   4.3999999999999997e-02   1.5441000000000000e+00  -2.8600000000000000e-02  -5.7099999999999998e-02  -3.5099999999999999e-02   6.6579999999999995e-01   0.0000000000000000e+00   3.3083000000000000e+00   2.6010000000000000e-01   2.6939999999999997e-01   9.2899999999999996e-02
  -3.5270000000000001e-01  -2.6379999999999998e-01   1.6298999999999999e+00   2.8600000000000000e-02  -1.4269999999999999e-01  -4.4000000000000003e-03   8.4340000000000004e-01   8.8900000000000007e-02   3.4824000000000002e+00   2.2159999999999999e-01   1.3469999999999999e-01   8.8000000000000005e-03
  -1.5429999999999999e-01  -2.1999999999999999e-02   2.4876999999999998e+00   6.6799999999999998e-02  -1.9000000000000000e-02  -5.7000000000000002e-02   7.9900000000000004e-01   2.8910000000000002e-01   2.7858999999999998e+00   3.3710000000000001e-01   2.2130000000000000e-01   1.3299999999999999e-02
  -1.7630000000000001e-01  -6.6000000000000003e-02   2.3161999999999998e+00  -4.7699999999999999e-02  -5.7099999999999998e-02  -3.5099999999999999e-02   6.8799999999999994e-01  -6.6699999999999995e-02   2.8730000000000002e+00   2.0230000000000001e-01   2.6939999999999997e-01   3.5400000000000001e-02
  -2.2040000000000001e-01   8.7900000000000006e-02   1.8872000000000000e+00  -5.7299999999999997e-02  -1.8079999999999999e-01  -5.2600000000000001e-02   5.7709999999999995e-01  -4.4499999999999998e-02   2.8730000000000002e+00   3.1790000000000002e-01   2.0210000000000000e-01   2.6499999999999999e-02
  -3.9679999999999999e-01   2.1999999999999999e-02   2.1446000000000001e+00   7.6399999999999996e-02  -1.8079999999999999e-01  -8.8000000000000005e-03   8.2120000000000004e-01   2.2200000000000001e-02   3.3083000000000000e+00   2.6010000000000000e-01   2.1170000000000000e-01   2.6499999999999999e-02
  -1.9839999999999999e-01  -4.3999999999999997e-02   1.6298999999999999e+00   0.0000000000000000e+00  -7.6100000000000001e-02  -4.3900000000000002e-02   8.8780000000000003e-01  -4.4499999999999998e-02   3.1341999999999999e+00   1.8300000000000000e-01   2.2130000000000000e-01   7.5200000000000003e-02
  -3.9679999999999999e-01  -1.3189999999999999e-01   2.0588000000000002e+00   3.8199999999999998e-02  -1.2370000000000000e-01  -5.7000000000000002e-02   8.2120000000000004e-01  -2.2200000000000001e-02   2.8730000000000002e+00   2.3119999999999999e-01   2.4060000000000001e-01   4.8700000000000000e-02
  -3.5270000000000001e-01  -6.6000000000000003e-02   1.9730000000000001e+00   3.8199999999999998e-02  -6.6600000000000006e-02  -4.4000000000000003e-03   6.6579999999999995e-01  -1.1119999999999999e-01   2.6989000000000001e+00   2.0230000000000001e-01   1.9239999999999999e-01   1.7700000000000000e-02
  -3.9679999999999999e-01   0.0000000000000000e+00   1.2010000000000001e+00   8.5900000000000004e-02  -6.6600000000000006e-02  -1.3200000000000000e-02   8.6560000000000004e-01  -6.6699999999999995e-02   3.5695000000000001e+00   2.4079999999999999e-01   2.1170000000000000e-01   5.3100000000000001e-02
  -3.3060000000000000e-01   1.3189999999999999e-01   1.9730000000000001e+00   7.6399999999999996e-02  -7.6100000000000001e-02  -6.5799999999999997e-02   8.2120000000000004e-01  -1.1119999999999999e-01   2.6118000000000001e+00   2.6010000000000000e-01   2.3089999999999999e-01   1.3299999999999999e-02
  -2.2040000000000001e-01  -1.5390000000000001e-01   1.8872000000000000e+00   3.8199999999999998e-02  -1.3320000000000001e-01  -4.3900000000000002e-02   7.9900000000000004e-01  -2.2200000000000001e-02   3.0470999999999999e+00   2.5050000000000000e-01   2.0210000000000000e-01   8.8000000000000005e-03
  -3.0859999999999999e-01  -6.6000000000000003e-02   1.2010000000000001e+00   8.5900000000000004e-02  -1.9030000000000000e-01  -4.3900000000000002e-02   8.8780000000000003e-01  -4.4499999999999998e-02   2.9600000000000000e+00   3.9489999999999997e-01   2.6939999999999997e-01   3.9800000000000002e-02
  -1.5429999999999999e-01  -1.3189999999999999e-01   2.8309000000000002e+00   0.0000000000000000e+00  -1.5229999999999999e-01  -4.8200000000000000e-02   8.4340000000000004e-01  -2.4460000000000001e-01   3.1341999999999999e+00   2.5050000000000000e-01   1.9239999999999999e-01   7.9600000000000004e-02
  -2.6450000000000001e-01  -1.7590000000000000e-01   1.2010000000000001e+00   0.0000000000000000e+00  -1.3320000000000001e-01  -2.1899999999999999e-02   6.8799999999999994e-01   1.3339999999999999e-01   3.2212000000000001e+00   2.2159999999999999e-01   1.2509999999999999e-01   4.8700000000000000e-02
  -3.5270000000000001e-01  -8.7900000000000006e-02   1.1152000000000000e+00   1.9099999999999999e-02  -1.1420000000000000e-01  -3.5099999999999999e-02   7.5460000000000005e-01  -1.5559999999999999e-01   2.9600000000000000e+00   2.7939999999999998e-01   2.3089999999999999e-01   6.6400000000000001e-02
  -2.8649999999999998e-01   6.6000000000000003e-02   2.2303999999999999e+00   1.1459999999999999e-01  -1.3320000000000001e-01  -1.3200000000000000e-02   7.1020000000000005e-01  -6.6699999999999995e-02   2.6118000000000001e+00   2.8899999999999998e-01   2.2130000000000000e-01   5.7500000000000002e-02
  -3.0859999999999999e-01   6.6000000000000003e-02   2.3161999999999998e+00   6.6799999999999998e-02  -1.7130000000000001e-01  -3.9500000000000000e-02   6.6579999999999995e-01   8.8900000000000007e-02   3.1341999999999999e+00   3.8529999999999998e-01   3.0790000000000001e-01   4.8700000000000000e-02
  -3.3060000000000000e-01  -1.7590000000000000e-01   1.7157000000000000e+00   1.9099999999999999e-02  -1.8079999999999999e-01  -1.7500000000000002e-02   7.7680000000000005e-01  -2.2239999999999999e-01   3.2212000000000001e+00   2.7939999999999998e-01   1.2509999999999999e-01   6.6400000000000001e-02
  -3.0859999999999999e-01  -1.3189999999999999e-01   9.4359999999999999e-01   0.0000000000000000e+00   0.0000000000000000e+00  -8.8000000000000005e-03   1.0653999999999999e+00  -1.1119999999999999e-01   3.5695000000000001e+00   2.7939999999999998e-01   1.8279999999999999e-01   7.5200000000000003e-02
  -2.4249999999999999e-01   2.1999999999999999e-02   1.9730000000000001e+00   5.7299999999999997e-02  -9.4999999999999998e-03  -3.0700000000000002e-02   8.6560000000000004e-01  -4.4499999999999998e-02   2.9600000000000000e+00   2.4079999999999999e-01   2.1170000000000000e-01   5.7500000000000002e-02
  -2.6450000000000001e-01   6.6000000000000003e-02   1.8872000000000000e+00   1.0500000000000000e-01  -1.6180000000000000e-01   0.0000000000000000e+00   7.9900000000000004e-01   1.5559999999999999e-01   2.3506000000000000e+00   2.8899999999999998e-01   1.8279999999999999e-01   1.7700000000000000e-02
  -1.3230000000000000e-01  -4.3999999999999997e-02   1.8015000000000001e+00   6.6799999999999998e-02  -9.5200000000000007e-02  -3.9500000000000000e-02   8.6560000000000004e-01  -4.4499999999999998e-02   3.1341999999999999e+00   2.4079999999999999e-01   1.7319999999999999e-01   4.8700000000000000e-02
  -2.6450000000000001e-01   1.5390000000000001e-01   1.4582999999999999e+00  -4.7699999999999999e-02  -6.6600000000000006e-02   1.3200000000000000e-02   9.3220000000000003e-01  -4.4499999999999998e-02   2.7858999999999998e+00   3.0819999999999997e-01   2.3089999999999999e-01   2.6499999999999999e-02
  -4.4080000000000003e-01   4.3999999999999997e-02   1.2010000000000001e+00   5.7299999999999997e-02  -1.6180000000000000e-01   1.7500000000000002e-02   7.7680000000000005e-01  -4.4499999999999998e-02   3.3083000000000000e+00   2.7939999999999998e-01   1.9239999999999999e-01   3.9800000000000002e-02
  -2.8649999999999998e-01   4.3999999999999997e-02   1.8015000000000001e+00   1.9099999999999999e-02  -1.9000000000000000e-02  -4.3900000000000002e-02   8.6560000000000004e-01  -1.1119999999999999e-01   3.3953000000000002e+00   2.7939999999999998e-01   1.5400000000000000e-01   3.9800000000000002e-02
  -2.6450000000000001e-01  -2.1980000000000000e-01   2.3161999999999998e+00   7.6399999999999996e-02  -1.5229999999999999e-01  -4.4000000000000003e-03   8.6560000000000004e-01  -8.8900000000000007e-02   3.3953000000000002e+00   3.1790000000000002e-01   2.0210000000000000e-01   7.0800000000000002e-02
  -2.6450000000000001e-01  -8.7900000000000006e-02   1.8015000000000001e+00   5.7299999999999997e-02  -9.4999999999999998e-03  -3.0700000000000002e-02   8.6560000000000004e-01   2.2200000000000001e-02   3.1341999999999999e+00   2.8899999999999998e-01   1.8279999999999999e-01   8.8000000000000005e-03
  -4.4100000000000000e-02  -1.9789999999999999e-01   1.9730000000000001e+00   5.7299999999999997e-02  -1.0470000000000000e-01   0.0000000000000000e+00   8.2120000000000004e-01  -1.1119999999999999e-01   3.2212000000000001e+00   2.4079999999999999e-01   3.1750000000000000e-01   7.0800000000000002e-02
  -1.5429999999999999e-01   4.3999999999999997e-02   2.1446000000000001e+00   6.6799999999999998e-02  -1.1420000000000000e-01  -3.5099999999999999e-02   5.3269999999999995e-01  -1.5559999999999999e-01   3.3083000000000000e+00   3.3710000000000001e-01   1.5400000000000000e-01   5.3100000000000001e-02
  -1.3230000000000000e-01  -8.7900000000000006e-02   2.3161999999999998e+00   3.8199999999999998e-02  -3.8100000000000002e-02  -5.7000000000000002e-02   7.7680000000000005e-01  -6.6699999999999995e-02   2.8730000000000002e+00   2.6970000000000000e-01   1.9239999999999999e-01   6.6400000000000001e-02
  -2.8649999999999998e-01  -2.4179999999999999e-01   1.9730000000000001e+00  -4.7699999999999999e-02  -3.8100000000000002e-02  -6.1400000000000003e-02   8.4340000000000004e-01   1.1119999999999999e-01   2.8730000000000002e+00   2.6010000000000000e-01   1.7319999999999999e-01   2.6499999999999999e-02
  -5.2900000000000003e-01   4.3999999999999997e-02   1.9730000000000001e+00   8.5900000000000004e-02  -1.3320000000000001e-01  -3.9500000000000000e-02   8.2120000000000004e-01  -2.2200000000000001e-02   3.3083000000000000e+00   2.3119999999999999e-01   2.5019999999999998e-01   3.5400000000000001e-02
  -1.9839999999999999e-01   0.0000000000000000e+00   1.8015000000000001e+00   0.0000000000000000e+00  -1.5229999999999999e-01  -3.5099999999999999e-02   8.6560000000000004e-01   4.4499999999999998e-02   2.1764999999999999e+00   3.4680000000000000e-01   1.1550000000000001e-01   3.9800000000000002e-02
  -3.0859999999999999e-01  -6.6000000000000003e-02   1.5441000000000000e+00   1.0500000000000000e-01  -1.2370000000000000e-01  -2.6300000000000000e-02   9.9880000000000002e-01  -8.8900000000000007e-02   2.7858999999999998e+00   2.7939999999999998e-01   2.5979999999999998e-01   8.4000000000000005e-02
  -1.5429999999999999e-01   0.0000000000000000e+00   1.8872000000000000e+00   8.5900000000000004e-02  -1.7130000000000001e-01  -2.1899999999999999e-02   7.5460000000000005e-01  -1.1119999999999999e-01   2.6989000000000001e+00   1.6380000000000000e-01   2.5019999999999998e-01   3.5400000000000001e-02
  -2.6450000000000001e-01  -4.3999999999999997e-02   1.8872000000000000e+00   0.0000000000000000e+00  -2.8500000000000001e-02  -2.6300000000000000e-02   8.2120000000000004e-01  -1.7790000000000000e-01   3.3953000000000002e+00   2.1190000000000001e-01   2.5019999999999998e-01  -4.4000000000000003e-03
  -2.4249999999999999e-01  -1.5390000000000001e-01   1.4582999999999999e+00   3.8199999999999998e-02  -5.7099999999999998e-02  -3.5099999999999999e-02   7.5460000000000005e-01  -1.1119999999999999e-01   4.0048000000000004e+00   2.6970000000000000e-01   2.3089999999999999e-01   2.6499999999999999e-02
  -2.4249999999999999e-01  -1.5390000000000001e-01   1.6298999999999999e+00   9.4999999999999998e-03  -1.1420000000000000e-01  -3.5099999999999999e-02   9.3220000000000003e-01  -6.6699999999999995e-02   3.3953000000000002e+00   2.7939999999999998e-01   2.0210000000000000e-01   4.8700000000000000e-02
  -3.0859999999999999e-01   4.3999999999999997e-02   1.8872000000000000e+00   1.2410000000000000e-01  -1.6180000000000000e-01   1.7500000000000002e-02   4.4390000000000002e-01   8.8900000000000007e-02   3.2212000000000001e+00   2.1190000000000001e-01   1.7319999999999999e-01   1.7700000000000000e-02
  -3.9679999999999999e-01   0.0000000000000000e+00   1.1152000000000000e+00   6.6799999999999998e-02  -5.7099999999999998e-02  -7.4499999999999997e-02   9.3220000000000003e-01  -4.4499999999999998e-02   2.5247000000000002e+00   2.9859999999999998e-01   2.0210000000000000e-01   1.7700000000000000e-02
  -3.0859999999999999e-01  -8.7900000000000006e-02   1.9730000000000001e+00   2.8600000000000000e-02  -1.0470000000000000e-01  -3.9500000000000000e-02   8.6560000000000004e-01   2.2200000000000001e-02   3.4824000000000002e+00   2.5050000000000000e-01   2.3089999999999999e-01   7.9600000000000004e-02
  -1.7630000000000001e-01  -1.5390000000000001e-01   1.9730000000000001e+00  -9.5500000000000002e-02   0.0000000000000000e+00  -7.4499999999999997e-02   8.2120000000000004e-01   4.4499999999999998e-02   2.7858999999999998e+00   1.5409999999999999e-01   1.3469999999999999e-01   6.1899999999999997e-02
  -3.3060000000000000e-01   2.1999999999999999e-02   1.9730000000000001e+00   3.8199999999999998e-02  -1.8079999999999999e-01  -4.8200000000000000e-02   8.2120000000000004e-01   0.0000000000000000e+00   3.3953000000000002e+00   2.7939999999999998e-01   1.6360000000000000e-01   3.9800000000000002e-02
  -1.5429999999999999e-01  -1.7590000000000000e-01   1.2867999999999999e+00  -2.8600000000000000e-02  -6.6600000000000006e-02  -8.8000000000000005e-03   7.5460000000000005e-01   2.4460000000000001e-01   2.9600000000000000e+00   2.8899999999999998e-01   2.5019999999999998e-01   7.5200000000000003e-02
  -2.4249999999999999e-01  -4.3999999999999997e-02   1.7157000000000000e+00   0.0000000000000000e+00  -1.1420000000000000e-01  -1.7500000000000002e-02   7.5460000000000005e-01   8.8900000000000007e-02   3.4824000000000002e+00   2.8899999999999998e-01   2.5019999999999998e-01   3.9800000000000002e-02
  -2.6450000000000001e-01  -1.9789999999999999e-01   2.0588000000000002e+00   6.6799999999999998e-02  -1.0470000000000000e-01  -1.3200000000000000e-02   8.6560000000000004e-01  -1.1119999999999999e-01   2.8730000000000002e+00   2.6010000000000000e-01   2.0210000000000000e-01   3.5400000000000001e-02
  -2.1999999999999999e-02   2.1999999999999999e-02   2.4018999999999999e+00   1.2410000000000000e-01  -2.0930000000000001e-01  -1.7500000000000002e-02   6.8799999999999994e-01   4.4499999999999998e-02   2.9600000000000000e+00   2.7939999999999998e-01   2.7900000000000003e-01   3.9800000000000002e-02
  -3.9679999999999999e-01  -6.6000000000000003e-02   1.9730000000000001e+00   0.0000000000000000e+00  -1.6180000000000000e-01  -2.6300000000000000e-02   9.9880000000000002e-01  -1.1119999999999999e-01   2.8730000000000002e+00   2.4079999999999999e-01   1.7319999999999999e-01   7.5200000000000003e-02
  -3.9679999999999999e-01   0.0000000000000000e+00   1.3725000000000001e+00   5.7299999999999997e-02  -1.9030000000000000e-01  -1.3200000000000000e-02   7.3240000000000005e-01  -2.2200000000000001e-02   2.9600000000000000e+00   3.1790000000000002e-01   2.1170000000000000e-01   4.4200000000000003e-02
  -3.7469999999999998e-01  -1.9789999999999999e-01   1.2867999999999999e+00   7.6399999999999996e-02  -1.5229999999999999e-01  -6.5799999999999997e-02   6.6579999999999995e-01  -6.6699999999999995e-02   2.8730000000000002e+00   2.3119999999999999e-01   1.8279999999999999e-01   6.1899999999999997e-02
  -2.4249999999999999e-01   6.6000000000000003e-02   1.8015000000000001e+00   8.5900000000000004e-02  -5.7099999999999998e-02  -3.0700000000000002e-02   7.7680000000000005e-01  -1.3339999999999999e-01   2.1764999999999999e+00   2.6010000000000000e-01   2.1170000000000000e-01   4.4200000000000003e-02
  -4.8490000000000000e-01  -1.9789999999999999e-01   2.0588000000000002e+00   9.5500000000000002e-02  -2.8500000000000001e-02  -1.3200000000000000e-02   5.9930000000000005e-01  -8.8900000000000007e-02   2.6989000000000001e+00   2.4079999999999999e-01   2.5019999999999998e-01   3.5400000000000001e-02
  -3.5270000000000001e-01  -1.5390000000000001e-01   1.8872000000000000e+00   3.8199999999999998e-02  -1.0470000000000000e-01  -1.3200000000000000e-02   6.2150000000000005e-01  -6.6699999999999995e-02   3.3083000000000000e+00   2.6010000000000000e-01   1.6360000000000000e-01   6.1899999999999997e-02
  -2.2040000000000001e-01  -1.7590000000000000e-01   1.2010000000000001e+00   9.4999999999999998e-03  -1.0470000000000000e-01  -3.5099999999999999e-02   7.1020000000000005e-01  -1.3339999999999999e-01   3.5695000000000001e+00   2.8899999999999998e-01   1.3469999999999999e-01   8.8000000000000005e-03
  -2.2040000000000001e-01  -4.3999999999999997e-02   1.4582999999999999e+00   7.6399999999999996e-02  -8.5599999999999996e-02  -8.8000000000000005e-03   7.9900000000000004e-01   2.2200000000000001e-02   2.8730000000000002e+00   2.6970000000000000e-01   2.6939999999999997e-01   4.4000000000000003e-03
  -2.8649999999999998e-01   6.6000000000000003e-02   1.2010000000000001e+00   1.7190000000000000e-01  -1.1420000000000000e-01  -4.8200000000000000e-02   8.8780000000000003e-01  -6.6699999999999995e-02   2.8730000000000002e+00   2.5050000000000000e-01   1.9239999999999999e-01   5.7500000000000002e-02
  -1.5429999999999999e-01  -6.6000000000000003e-02   1.0294000000000001e+00   0.0000000000000000e+00  -1.3320000000000001e-01  -3.5099999999999999e-02   6.2150000000000005e-01   2.2200000000000001e-02   2.6118000000000001e+00   2.5050000000000000e-01   2.2130000000000000e-01   2.6499999999999999e-02
  -4.8490000000000000e-01   4.3999999999999997e-02   1.8015000000000001e+00   9.4999999999999998e-03  -1.4269999999999999e-01  -7.4499999999999997e-02   6.6579999999999995e-01   4.4499999999999998e-02   3.6564999999999999e+00   1.9270000000000001e-01   1.5400000000000000e-01   5.7500000000000002e-02
  -3.5270000000000001e-01   0.0000000000000000e+00   1.6298999999999999e+00   0.0000000000000000e+00  -1.6180000000000000e-01  -1.3200000000000000e-02   6.8799999999999994e-01   2.2200000000000001e-02   3.1341999999999999e+00   2.6010000000000000e-01   9.6199999999999994e-02   5.3100000000000001e-02
  -1.7630000000000001e-01  -2.1999999999999999e-02   1.2867999999999999e+00  -1.9099999999999999e-02  -5.7099999999999998e-02  -8.8000000000000005e-03   7.5460000000000005e-01   6.6699999999999995e-02   3.5695000000000001e+00   2.7939999999999998e-01   2.5019999999999998e-01   3.5400000000000001e-02
  -3.3060000000000000e-01  -1.0990000000000000e-01   2.2303999999999999e+00   9.5500000000000002e-02  -4.7600000000000003e-02  -3.9500000000000000e-02   6.2150000000000005e-01   1.7790000000000000e-01   2.7858999999999998e+00   2.8899999999999998e-01   2.5979999999999998e-01   4.4200000000000003e-02
  -2.8649999999999998e-01  -1.5390000000000001e-01   1.2867999999999999e+00   2.8600000000000000e-02  -1.1420000000000000e-01  -2.1899999999999999e-02   6.4370000000000005e-01  -8.8900000000000007e-02   3.2212000000000001e+00   3.3710000000000001e-01   1.7319999999999999e-01   5.7500000000000002e-02
  -3.3060000000000000e-01  -8.7900000000000006e-02   1.6298999999999999e+00   3.8199999999999998e-02  -1.3320000000000001e-01  -8.8000000000000005e-03   9.3220000000000003e-01   8.8900000000000007e-02   3.3953000000000002e+00   2.3119999999999999e-01   2.3089999999999999e-01   3.5400000000000001e-02
  -2.6450000000000001e-01  -8.7900000000000006e-02   2.0588000000000002e+00  -1.9099999999999999e-02  -8.5599999999999996e-02  -4.8200000000000000e-02   8.4340000000000004e-01   1.3339999999999999e-01   3.3953000000000002e+00   3.4680000000000000e-01   2.5019999999999998e-01   6.6400000000000001e-02
  -2.4249999999999999e-01  -2.8580000000000000e-01   1.2010000000000001e+00   9.5500000000000002e-02  -1.0470000000000000e-01  -3.9500000000000000e-02   8.2120000000000004e-01   2.6679999999999998e-01   2.6118000000000001e+00   2.1190000000000001e-01   1.9239999999999999e-01   8.8000000000000005e-03
  -3.5270000000000001e-01   2.1999999999999999e-02   2.3161999999999998e+00   3.8199999999999998e-02  -5.7099999999999998e-02  -1.7500000000000002e-02   7.3240000000000005e-01  -2.2200000000000001e-02   2.4377000000000000e+00   2.4079999999999999e-01   2.6939999999999997e-01   3.1000000000000000e-02
  -3.9679999999999999e-01   8.7900000000000006e-02   7.7210000000000001e-01   7.6399999999999996e-02  -1.5229999999999999e-01   4.4000000000000003e-03   7.7680000000000005e-01  -1.7790000000000000e-01   3.0470999999999999e+00   3.2750000000000001e-01   1.8279999999999999e-01   2.6499999999999999e-02
  -3.3060000000000000e-01  -8.7900000000000006e-02   4.2890000000000000e-01   0.0000000000000000e+00  -1.8079999999999999e-01   0.0000000000000000e+00   8.6560000000000004e-01   8.8900000000000007e-02   3.4824000000000002e+00   2.7939999999999998e-01   1.4430000000000001e-01   1.7700000000000000e-02
  -4.1880000000000001e-01   4.3999999999999997e-02   7.7210000000000001e-01   9.5500000000000002e-02  -1.7130000000000001e-01   8.8000000000000005e-03   8.4340000000000004e-01  -1.5559999999999999e-01   3.5695000000000001e+00   2.0230000000000001e-01   2.5979999999999998e-01   3.5400000000000001e-02
  -1.9839999999999999e-01  -1.3189999999999999e-01   1.5441000000000000e+00   1.0500000000000000e-01  -1.4269999999999999e-01  -1.7500000000000002e-02   7.5460000000000005e-01   2.2200000000000001e-02   3.4824000000000002e+00   3.0819999999999997e-01   2.4060000000000001e-01   1.7700000000000000e-02
  -3.7469999999999998e-01  -8.7900000000000006e-02   2.4018999999999999e+00   4.7699999999999999e-02  -1.2370000000000000e-01   1.7500000000000002e-02   6.8799999999999994e-01   6.6699999999999995e-02   2.7858999999999998e+00   2.5050000000000000e-01   1.5400000000000000e-01   4.4200000000000003e-02
  -1.5429999999999999e-01  -4.3969999999999998e-01   2.3161999999999998e+00   8.5900000000000004e-02   1.9000000000000000e-02  -2.1899999999999999e-02   5.9930000000000005e-01  -1.3339999999999999e-01   2.9600000000000000e+00   2.8899999999999998e-01   2.0210000000000000e-01   2.2100000000000002e-02
  -3.9679999999999999e-01  -1.5390000000000001e-01   1.4582999999999999e+00   5.7299999999999997e-02  -1.5229999999999999e-01  -4.8200000000000000e-02   9.3220000000000003e-01  -2.2200000000000001e-02   3.3953000000000002e+00   2.6010000000000000e-01   2.0210000000000000e-01   3.9800000000000002e-02
  -3.7469999999999998e-01  -4.3999999999999997e-02   1.4582999999999999e+00  -4.7699999999999999e-02  -8.5599999999999996e-02  -2.1899999999999999e-02   7.1020000000000005e-01  -8.8900000000000007e-02   3.4824000000000002e+00   2.0230000000000001e-01   1.3469999999999999e-01   3.9800000000000002e-02
  -3.0859999999999999e-01  -1.3189999999999999e-01   1.2867999999999999e+00   3.8199999999999998e-02  -7.6100000000000001e-02  -3.9500000000000000e-02   9.7660000000000002e-01  -1.3339999999999999e-01   3.2212000000000001e+00   3.3710000000000001e-01   2.5019999999999998e-01   3.5400000000000001e-02
  -2.8649999999999998e-01   2.1999999999999999e-02   1.1152000000000000e+00   1.9099999999999999e-02  -1.0470000000000000e-01  -8.7700000000000000e-02   8.2120000000000004e-01  -2.2200000000000001e-02   3.1341999999999999e+00   2.0230000000000001e-01   1.1550000000000001e-01   7.5200000000000003e-02
  -3.3060000000000000e-01  -1.7590000000000000e-01   5.1470000000000005e-01   6.6799999999999998e-02  -1.4269999999999999e-01  -4.8200000000000000e-02   6.8799999999999994e-01   2.0010000000000000e-01   2.6118000000000001e+00   2.7939999999999998e-01   2.1170000000000000e-01   2.6499999999999999e-02
  -4.4080000000000003e-01  -2.6379999999999998e-01   1.8015000000000001e+00   6.6799999999999998e-02  -1.8079999999999999e-01  -1.3200000000000000e-02   7.9900000000000004e-01   6.6699999999999995e-02   3.1341999999999999e+00   2.1190000000000001e-01   1.8279999999999999e-01   3.1000000000000000e-02
  -3.0859999999999999e-01   6.6000000000000003e-02   1.3725000000000001e+00   6.6799999999999998e-02  -1.6180000000000000e-01   8.8000000000000005e-03   7.5460000000000005e-01  -2.2200000000000001e-02   2.6989000000000001e+00   2.7939999999999998e-01   2.0210000000000000e-01   6.6400000000000001e-02
  -2.6450000000000001e-01   0.0000000000000000e+00   1.9730000000000001e+00  -1.9099999999999999e-02  -7.6100000000000001e-02  -7.0199999999999999e-02   6.2150000000000005e-01  -8.8900000000000007e-02   3.1341999999999999e+00   2.6970000000000000e-01   2.0210000000000000e-01   3.5400000000000001e-02
  -1.9839999999999999e-01  -1.0990000000000000e-01   1.5441000000000000e+00   9.4999999999999998e-03  -1.2370000000000000e-01  -3.0700000000000002e-02   9.3220000000000003e-01   0.0000000000000000e+00   2.7858999999999998e+00   2.9859999999999998e-01   1.4430000000000001e-01   7.0800000000000002e-02
  -1.7630000000000001e-01  -1.5390000000000001e-01   1.8015000000000001e+00   3.8199999999999998e-02  -1.4269999999999999e-01  -7.4499999999999997e-02   6.6579999999999995e-01   6.6699999999999995e-02   3.0470999999999999e+00   2.6970000000000000e-01   2.4060000000000001e-01   2.2100000000000002e-02
  -3.5270000000000001e-01  -1.9789999999999999e-01   1.9730000000000001e+00   1.9099999999999999e-02  -6.6600000000000006e-02   1.3200000000000000e-02   9.1000000000000003e-01   6.6699999999999995e-02   2.8730000000000002e+00   3.0819999999999997e-01   2.5979999999999998e-01   5.7500000000000002e-02
  -1.5429999999999999e-01   8.7900000000000006e-02   1.4582999999999999e+00   8.5900000000000004e-02  -1.3320000000000001e-01  -4.3900000000000002e-02   7.1020000000000005e-01   6.6699999999999995e-02   3.3953000000000002e+00   3.2750000000000001e-01   1.4430000000000001e-01   6.1899999999999997e-02
  -2.4249999999999999e-01  -2.4179999999999999e-01   1.7157000000000000e+00   5.7299999999999997e-02  -1.0470000000000000e-01  -8.8000000000000005e-03   7.3240000000000005e-01  -1.3339999999999999e-01   3.2212000000000001e+00   2.3119999999999999e-01   2.1170000000000000e-01   3.1000000000000000e-02
  -3.9679999999999999e-01  -1.3189999999999999e-01   2.3161999999999998e+00  -9.4999999999999998e-03  -3.8100000000000002e-02   4.4000000000000003e-03   8.6560000000000004e-01  -4.4499999999999998e-02   2.6989000000000001e+00   2.6010000000000000e-01   2.5979999999999998e-01   1.3299999999999999e-02
  -3.5270000000000001e-01  -8.7900000000000006e-02   1.8015000000000001e+00   7.6399999999999996e-02  -6.6600000000000006e-02   8.8000000000000005e-03   6.8799999999999994e-01  -1.5559999999999999e-01   3.0470999999999999e+00   3.4680000000000000e-01   1.6360000000000000e-01   1.3299999999999999e-02
  -3.3060000000000000e-01  -1.3189999999999999e-01   1.3725000000000001e+00   1.9089999999999999e-01  -1.5229999999999999e-01   1.7500000000000002e-02   6.8799999999999994e-01   2.2200000000000001e-02   2.4377000000000000e+00   3.0819999999999997e-01   1.9239999999999999e-01   3.5400000000000001e-02
  -3.9679999999999999e-01   1.9789999999999999e-01   1.0294000000000001e+00  -1.9099999999999999e-02  -1.5229999999999999e-01  -4.4000000000000003e-03   6.4370000000000005e-01  -1.3339999999999999e-01   2.9600000000000000e+00   1.6380000000000000e-01   1.9239999999999999e-01   3.9800000000000002e-02
  -3.0859999999999999e-01  -4.3999999999999997e-02   1.6298999999999999e+00   1.1459999999999999e-01  -1.2370000000000000e-01   4.4000000000000003e-03   9.7660000000000002e-01  -8.8900000000000007e-02   3.6564999999999999e+00   3.3710000000000001e-01   1.9239999999999999e-01   5.7500000000000002e-02
  -1.9839999999999999e-01  -2.1999999999999999e-02   2.0588000000000002e+00   4.7699999999999999e-02  -1.1420000000000000e-01  -2.1899999999999999e-02   7.5460000000000005e-01   0.0000000000000000e+00   2.6989000000000001e+00   3.0819999999999997e-01   2.1170000000000000e-01   6.1899999999999997e-02
  -3.5270000000000001e-01  -1.3189999999999999e-01   1.8872000000000000e+00   1.9099999999999999e-02  -8.5599999999999996e-02  -4.8200000000000000e-02   7.1020000000000005e-01  -2.2200000000000001e-02   3.3083000000000000e+00   2.6010000000000000e-01   2.0210000000000000e-01   2.6499999999999999e-02
  -2.6450000000000001e-01  -6.6000000000000003e-02   1.4582999999999999e+00   5.7299999999999997e-02  -1.0470000000000000e-01  -1.7500000000000002e-02   6.6579999999999995e-01  -1.1119999999999999e-01   3.0470999999999999e+00   2.5050000000000000e-01   1.9239999999999999e-01   4.4200000000000003e-02
  -2.2040000000000001e-01  -1.3189999999999999e-01   1.3725000000000001e+00   9.4999999999999998e-03  -1.3320000000000001e-01  -4.4000000000000003e-03   7.1020000000000005e-01  -8.8900000000000007e-02   3.7435999999999998e+00   2.8899999999999998e-01   1.7319999999999999e-01  -4.4000000000000003e-03
  -1.3230000000000000e-01  -1.0990000000000000e-01   1.1152000000000000e+00   2.8600000000000000e-02   2.8500000000000001e-02  -3.5099999999999999e-02   6.6579999999999995e-01   2.2200000000000001e-02   3.2212000000000001e+00   2.8899999999999998e-01   1.6360000000000000e-01   4.8700000000000000e-02
  -2.6450000000000001e-01   2.1999999999999999e-02   1.3725000000000001e+00   6.6799999999999998e-02  -1.4269999999999999e-01   8.8000000000000005e-03   7.7680000000000005e-01   6.6699999999999995e-02   3.2212000000000001e+00   2.3119999999999999e-01   1.3469999999999999e-01   4.4200000000000003e-02
  -2.8649999999999998e-01  -1.0990000000000000e-01   1.7157000000000000e+00   4.7699999999999999e-02  -1.1420000000000000e-01   1.3200000000000000e-02   6.8799999999999994e-01   0.0000000000000000e+00   3.1341999999999999e+00   2.8899999999999998e-01   1.5400000000000000e-01   4.4200000000000003e-02
  -2.6450000000000001e-01  -1.7590000000000000e-01   1.8015000000000001e+00   3.8199999999999998e-02  -1.0470000000000000e-01   8.8000000000000005e-03   6.8799999999999994e-01  -2.0010000000000000e-01   2.7858999999999998e+00   2.6970000000000000e-01   2.0210000000000000e-01   4.8700000000000000e-02
  -3.3060000000000000e-01  -2.6379999999999998e-01   1.7157000000000000e+00   9.4999999999999998e-03  -1.1420000000000000e-01  -8.8000000000000005e-03   6.2150000000000005e-01   8.8900000000000007e-02   2.7858999999999998e+00   2.9859999999999998e-01   1.0580000000000001e-01   4.8700000000000000e-02
  -2.4249999999999999e-01  -1.3189999999999999e-01   1.9730000000000001e+00   3.8199999999999998e-02  -6.6600000000000006e-02  -7.0199999999999999e-02   6.4370000000000005e-01  -1.1119999999999999e-01   3.8306000000000000e+00   3.0819999999999997e-01   2.4060000000000001e-01   3.5400000000000001e-02
  -2.6450000000000001e-01  -1.9789999999999999e-01   1.8872000000000000e+00  -2.8600000000000000e-02  -7.6100000000000001e-02  -3.5099999999999999e-02   9.7660000000000002e-01   1.1119999999999999e-01   3.1341999999999999e+00   2.9859999999999998e-01   2.0210000000000000e-01   5.3100000000000001e-02
  -1.3230000000000000e-01  -1.3189999999999999e-01   1.4582999999999999e+00   3.8199999999999998e-02  -9.5200000000000007e-02  -8.8000000000000005e-03   9.5440000000000003e-01   2.2200000000000001e-02   3.3083000000000000e+00   2.6010000000000000e-01   2.5979999999999998e-01   3.5400000000000001e-02
  -3.0859999999999999e-01  -1.7590000000000000e-01   2.0588000000000002e+00   8.5900000000000004e-02  -7.6100000000000001e-02  -5.2600000000000001e-02   7.5460000000000005e-01   1.1119999999999999e-01   2.7858999999999998e+00   2.5050000000000000e-01   1.4430000000000001e-01   2.2100000000000002e-02
  -1.5429999999999999e-01  -8.7900000000000006e-02   1.2010000000000001e+00   9.4999999999999998e-03  -1.2370000000000000e-01  -4.4000000000000003e-03   7.9900000000000004e-01  -4.4499999999999998e-02   2.9600000000000000e+00   2.3119999999999999e-01   1.1550000000000001e-01   6.1899999999999997e-02
  -8.8200000000000001e-02  -2.4179999999999999e-01   2.2303999999999999e+00   1.4319999999999999e-01  -1.9030000000000000e-01  -1.3200000000000000e-02   7.3240000000000005e-01  -4.4499999999999998e-02   2.8730000000000002e+00   2.7939999999999998e-01   2.5019999999999998e-01   5.7500000000000002e-02
  -1.7630000000000001e-01   4.3999999999999997e-02   2.3161999999999998e+00   1.3370000000000001e-01  -1.9000000000000000e-02  -2.6300000000000000e-02   8.4340000000000004e-01  -1.1119999999999999e-01   2.7858999999999998e+00   3.0819999999999997e-01   1.5400000000000000e-01   4.4200000000000003e-02
  -3.5270000000000001e-01  -4.3999999999999997e-02   1.8015000000000001e+00   8.5900000000000004e-02  -1.6180000000000000e-01  -2.6300000000000000e-02   6.6579999999999995e-01   1.5559999999999999e-01   3.1341999999999999e+00   2.0230000000000001e-01   2.6939999999999997e-01   8.8000000000000005e-03
  -5.2900000000000003e-01   2.1999999999999999e-02   1.6298999999999999e+00  -1.9099999999999999e-02  -1.4269999999999999e-01  -4.4000000000000003e-03   7.9900000000000004e-01  -6.6699999999999995e-02   2.9600000000000000e+00   2.0230000000000001e-01   1.5400000000000000e-01   6.1899999999999997e-02
  -1.1020000000000001e-01  -6.6000000000000003e-02   1.4582999999999999e+00   4.7699999999999999e-02  -1.4269999999999999e-01  -4.8200000000000000e-02   6.6579999999999995e-01   8.8900000000000007e-02   2.6118000000000001e+00   3.0819999999999997e-01   1.3469999999999999e-01   6.1899999999999997e-02
  -2.8649999999999998e-01  -1.7590000000000000e-01   1.2867999999999999e+00   2.8600000000000000e-02  -1.5229999999999999e-01  -4.4000000000000003e-03   6.8799999999999994e-01  -2.2200000000000001e-02   2.6118000000000001e+00   2.6010000000000000e-01   1.8279999999999999e-01   5.3100000000000001e-02
  -5.2900000000000003e-01   2.1999999999999999e-02   1.2010000000000001e+00   4.7699999999999999e-02  -4.7600000000000003e-02  -3.9500000000000000e-02   7.3240000000000005e-01  -4.4499999999999998e-02   3.2212000000000001e+00   3.0819999999999997e-01   2.1170000000000000e-01   3.9800000000000002e-02
   4.4100000000000000e-02  -2.6379999999999998e-01   2.4876999999999998e+00   1.5279999999999999e-01  -8.5599999999999996e-02   1.7500000000000002e-02   6.2150000000000005e-01  -2.2200000000000001e-02   3.2212000000000001e+00   2.1190000000000001e-01   1.7319999999999999e-01   2.6499999999999999e-02
  -3.0859999999999999e-01   6.6000000000000003e-02   1.4582999999999999e+00  -9.4999999999999998e-03  -5.7099999999999998e-02   8.8000000000000005e-03   4.6610000000000001e-01  -1.5559999999999999e-01   2.9600000000000000e+00   3.0819999999999997e-01   1.3469999999999999e-01   6.6400000000000001e-02
  -1.7630000000000001e-01  -2.4179999999999999e-01   1.8872000000000000e+00   3.8199999999999998e-02  -9.5200000000000007e-02   1.7500000000000002e-02   6.4370000000000005e-01   2.2200000000000001e-02   2.4377000000000000e+00   2.6010000000000000e-01   1.3469999999999999e-01   7.0800000000000002e-02
  -2.8649999999999998e-01  -1.9789999999999999e-01   1.3725000000000001e+00   1.2410000000000000e-01  -1.3320000000000001e-01  -3.0700000000000002e-02   7.5460000000000005e-01   4.4499999999999998e-02   3.7435999999999998e+00   2.7939999999999998e-01   1.6360000000000000e-01   4.4200000000000003e-02
  -4.6289999999999998e-01  -1.9789999999999999e-01   9.4359999999999999e-01   0.0000000000000000e+00  -9.5200000000000007e-02  -2.6300000000000000e-02   9.1000000000000003e-01   2.0010000000000000e-01   2.6118000000000001e+00   3.0819999999999997e-01   2.4060000000000001e-01   4.4200000000000003e-02
  -1.7630000000000001e-01  -4.3999999999999997e-02   1.6298999999999999e+00   9.5500000000000002e-02  -8.5599999999999996e-02   0.0000000000000000e+00   6.8799999999999994e-01  -4.4499999999999998e-02   2.2635999999999998e+00   3.7569999999999998e-01   1.7319999999999999e-01   5.3100000000000001e-02
  -4.4080000000000003e-01  -1.3189999999999999e-01   2.3161999999999998e+00   4.7699999999999999e-02  -1.1420000000000000e-01  -7.0199999999999999e-02   8.4340000000000004e-01  -3.3350000000000002e-01   2.4377000000000000e+00   3.1790000000000002e-01   2.2130000000000000e-01   4.8700000000000000e-02
  -1.9839999999999999e-01  -4.3999999999999997e-02   9.4359999999999999e-01   4.7699999999999999e-02  -2.2839999999999999e-01  -1.7500000000000002e-02   7.9900000000000004e-01  -8.8900000000000007e-02   3.4824000000000002e+00   2.3119999999999999e-01   2.2130000000000000e-01   3.1000000000000000e-02
  -2.2040000000000001e-01  -1.3189999999999999e-01   1.5441000000000000e+00   7.6399999999999996e-02  -6.6600000000000006e-02  -4.4000000000000003e-03   7.5460000000000005e-01   2.6679999999999998e-01   3.1341999999999999e+00   2.3119999999999999e-01   1.0580000000000001e-01   4.8700000000000000e-02
  -2.8649999999999998e-01  -4.3999999999999997e-02   2.0588000000000002e+00   9.4999999999999998e-03  -1.0470000000000000e-01  -2.1899999999999999e-02   7.3240000000000005e-01   1.3339999999999999e-01   2.7858999999999998e+00   2.8899999999999998e-01   2.1170000000000000e-01   3.1000000000000000e-02
  -3.7469999999999998e-01  -1.7590000000000000e-01   1.5441000000000000e+00   8.5900000000000004e-02  -9.5200000000000007e-02  -2.1899999999999999e-02   8.2120000000000004e-01  -1.5559999999999999e-01   2.8730000000000002e+00   2.5050000000000000e-01   1.8279999999999999e-01   3.5400000000000001e-02
  -3.0859999999999999e-01   8.7900000000000006e-02   1.4582999999999999e+00  -2.8600000000000000e-02  -1.4269999999999999e-01  -2.1899999999999999e-02   7.7680000000000005e-01   6.6699999999999995e-02   2.7858999999999998e+00   2.5050000000000000e-01   9.6199999999999994e-02   3.9800000000000002e-02
  -3.0859999999999999e-01  -1.7590000000000000e-01   1.2010000000000001e+00  -4.7699999999999999e-02  -1.4269999999999999e-01   0.0000000000000000e+00   5.7709999999999995e-01   1.5559999999999999e-01   2.6118000000000001e+00   2.6970000000000000e-01   1.8279999999999999e-01   6.1899999999999997e-02
  -2.8649999999999998e-01  -6.6000000000000003e-02   2.2303999999999999e+00   1.1459999999999999e-01  -9.5200000000000007e-02  -3.5099999999999999e-02   6.8799999999999994e-01   4.2249999999999999e-01   3.3953000000000002e+00   2.0230000000000001e-01   2.3089999999999999e-01   4.8700000000000000e-02
  -3.7469999999999998e-01  -6.6000000000000003e-02   2.3161999999999998e+00   8.5900000000000004e-02  -9.5200000000000007e-02  -3.5099999999999999e-02   9.3220000000000003e-01  -2.2239999999999999e-01   3.4824000000000002e+00   2.7939999999999998e-01   1.9239999999999999e-01   5.7500000000000002e-02
  -1.3230000000000000e-01  -2.1980000000000000e-01   2.4876999999999998e+00   6.6799999999999998e-02  -1.0470000000000000e-01  -4.4000000000000003e-03   9.3220000000000003e-01  -5.7809999999999995e-01   2.6989000000000001e+00   2.6010000000000000e-01   2.0210000000000000e-01  -1.3299999999999999e-02
  -1.5429999999999999e-01  -1.5390000000000001e-01   1.6298999999999999e+00   0.0000000000000000e+00  -9.5200000000000007e-02   1.3200000000000000e-02   5.5489999999999995e-01   5.3369999999999995e-01   3.7435999999999998e+00   2.1190000000000001e-01   1.6360000000000000e-01   6.6400000000000001e-02
  -4.1880000000000001e-01   2.1999999999999999e-02   9.4359999999999999e-01   9.4999999999999998e-03  -1.3320000000000001e-01  -3.9500000000000000e-02   7.7680000000000005e-01   1.1119999999999999e-01   2.2635999999999998e+00   1.9270000000000001e-01   2.5019999999999998e-01   1.0620000000000000e-01
  -1.5429999999999999e-01  -4.3999999999999997e-02   1.8872000000000000e+00   6.6799999999999998e-02  -5.7099999999999998e-02  -4.3900000000000002e-02   8.2120000000000004e-01  -5.3369999999999995e-01   3.3083000000000000e+00   2.7939999999999998e-01   1.0580000000000001e-01   2.2100000000000002e-02
  -4.6289999999999998e-01   0.0000000000000000e+00   9.4359999999999999e-01   1.1459999999999999e-01  -7.6100000000000001e-02  -6.1400000000000003e-02   7.7680000000000005e-01   6.6699999999999995e-02   3.0470999999999999e+00   2.4079999999999999e-01   1.7319999999999999e-01   6.1899999999999997e-02
  -2.6450000000000001e-01  -1.5390000000000001e-01   2.4018999999999999e+00   1.2410000000000000e-01  -4.7600000000000003e-02  -4.4000000000000003e-03   7.3240000000000005e-01   1.1119999999999999e-01   2.6989000000000001e+00   2.7939999999999998e-01   1.9239999999999999e-01   5.7500000000000002e-02
  -4.1880000000000001e-01   4.3999999999999997e-02   1.6298999999999999e+00   2.8600000000000000e-02  -1.8079999999999999e-01  -1.3200000000000000e-02   6.4370000000000005e-01   1.5559999999999999e-01   2.0893999999999999e+00   2.9859999999999998e-01   1.1550000000000001e-01   2.6499999999999999e-02
  -1.9839999999999999e-01  -4.6170000000000000e-01   2.0588000000000002e+00   2.8600000000000000e-02  -1.2370000000000000e-01  -1.3200000000000000e-02   8.6560000000000004e-01  -2.0010000000000000e-01   3.6564999999999999e+00   2.1190000000000001e-01   2.2130000000000000e-01   5.3100000000000001e-02
  -2.8649999999999998e-01   6.6000000000000003e-02   1.9730000000000001e+00   6.6799999999999998e-02  -1.5229999999999999e-01  -4.3900000000000002e-02   5.7709999999999995e-01  -2.2200000000000001e-02   2.6989000000000001e+00   2.6970000000000000e-01   1.5400000000000000e-01   1.7700000000000000e-02
  -1.7630000000000001e-01  -2.4179999999999999e-01   2.3161999999999998e+00   5.7299999999999997e-02  -4.7600000000000003e-02  -4.3900000000000002e-02   2.8849999999999998e-01   8.8900000000000007e-02   2.9600000000000000e+00   2.9859999999999998e-01   1.3469999999999999e-01   4.8700000000000000e-02
  -1.3230000000000000e-01  -1.9789999999999999e-01   1.4582999999999999e+00   1.3370000000000001e-01  -6.6600000000000006e-02  -2.6300000000000000e-02   8.6560000000000004e-01   0.0000000000000000e+00   2.9600000000000000e+00   2.6970000000000000e-01   2.5019999999999998e-01   2.6499999999999999e-02
  -2.6450000000000001e-01   2.1999999999999999e-02   1.8015000000000001e+00   9.5500000000000002e-02  -1.0470000000000000e-01   1.3200000000000000e-02   5.7709999999999995e-01  -2.2239999999999999e-01   2.6989000000000001e+00   2.8899999999999998e-01   1.5400000000000000e-01   3.1000000000000000e-02
  -4.6289999999999998e-01  -2.1999999999999999e-02   1.6298999999999999e+00   5.7299999999999997e-02  -8.5599999999999996e-02  -4.3900000000000002e-02   8.4340000000000004e-01  -2.2200000000000001e-02   2.5247000000000002e+00   2.8899999999999998e-01   1.6360000000000000e-01   9.7299999999999998e-02
  -1.7630000000000001e-01  -4.3999999999999997e-02   1.8015000000000001e+00   8.5900000000000004e-02  -1.7130000000000001e-01  -1.7500000000000002e-02   5.1049999999999995e-01   6.6699999999999995e-02   2.7858999999999998e+00   2.2159999999999999e-01   1.9239999999999999e-01   8.4000000000000005e-02
  -3.9679999999999999e-01  -1.7590000000000000e-01   1.8872000000000000e+00   8.5900000000000004e-02  -2.3790000000000000e-01  -3.0700000000000002e-02   7.7680000000000005e-01   6.6699999999999995e-02   3.7435999999999998e+00   2.4079999999999999e-01   1.7319999999999999e-01   1.7700000000000000e-02
  -3.7469999999999998e-01   2.1999999999999999e-02   2.1446000000000001e+00   1.3370000000000001e-01  -1.9980000000000001e-01   3.0700000000000002e-02   8.6560000000000004e-01   2.2200000000000001e-02   2.7858999999999998e+00   2.5050000000000000e-01   1.7319999999999999e-01   3.1000000000000000e-02
  -5.0700000000000001e-01  -1.0990000000000000e-01   1.7157000000000000e+00   0.0000000000000000e+00  -1.0470000000000000e-01  -1.3200000000000000e-02   6.8799999999999994e-01  -1.5559999999999999e-01   3.1341999999999999e+00   3.2750000000000001e-01   1.5400000000000000e-01   5.3100000000000001e-02
  -1.9839999999999999e-01   8.7900000000000006e-02   1.5441000000000000e+00   1.0500000000000000e-01  -1.9030000000000000e-01   0.0000000000000000e+00   7.3240000000000005e-01   6.6699999999999995e-02   3.4824000000000002e+00   2.0230000000000001e-01   2.5019999999999998e-01   3.9800000000000002e-02
  -4.4080000000000003e-01  -1.7590000000000000e-01   1.2867999999999999e+00   6.6799999999999998e-02  -1.0470000000000000e-01  -3.5099999999999999e-02   6.4370000000000005e-01   1.7790000000000000e-01   3.1341999999999999e+00   3.4680000000000000e-01   1.5400000000000000e-01   6.1899999999999997e-02
  -2.8649999999999998e-01  -1.0990000000000000e-01   9.4359999999999999e-01   4.7699999999999999e-02  -1.0470000000000000e-01  -3.5099999999999999e-02   7.9900000000000004e-01   1.3339999999999999e-01   2.8730000000000002e+00   3.3710000000000001e-01   1.6360000000000000e-01   6.6400000000000001e-02
  -3.3060000000000000e-01   4.3999999999999997e-02   1.5441000000000000e+00   0.0000000000000000e+00  -1.3320000000000001e-01  -2.6300000000000000e-02   7.1020000000000005e-01   8.8900000000000007e-02   3.1341999999999999e+00   3.5639999999999999e-01   2.1170000000000000e-01   2.2100000000000002e-02
  -4.1880000000000001e-01  -3.0780000000000002e-01   1.8015000000000001e+00  -2.8600000000000000e-02  -1.2370000000000000e-01  -4.8200000000000000e-02   7.5460000000000005e-01   8.8900000000000007e-02   3.2212000000000001e+00   2.3119999999999999e-01   1.3469999999999999e-01   7.9600000000000004e-02
  -3.7469999999999998e-01  -1.0990000000000000e-01   1.2010000000000001e+00  -6.6799999999999998e-02  -1.8079999999999999e-01   0.0000000000000000e+00   8.4340000000000004e-01   8.8900000000000007e-02   2.9600000000000000e+00   2.4079999999999999e-01   1.7319999999999999e-01   4.8700000000000000e-02
  -2.6450000000000001e-01   1.3189999999999999e-01   1.1152000000000000e+00   8.5900000000000004e-02  -5.7099999999999998e-02  -8.8000000000000005e-03   7.9900000000000004e-01   1.7790000000000000e-01   3.0470999999999999e+00   2.6970000000000000e-01   1.3469999999999999e-01   5.3100000000000001e-02
  -2.4249999999999999e-01  -8.7900000000000006e-02   1.9730000000000001e+00   1.2410000000000000e-01  -1.9980000000000001e-01  -3.9500000000000000e-02   7.9900000000000004e-01   8.8900000000000007e-02   2.9600000000000000e+00   2.9859999999999998e-01   2.5979999999999998e-01   5.3100000000000001e-02
  -3.5270000000000001e-01  -8.7900000000000006e-02   1.7157000000000000e+00   1.3370000000000001e-01  -7.6100000000000001e-02  -4.8200000000000000e-02   6.4370000000000005e-01   4.4499999999999998e-02   3.3953000000000002e+00   3.4680000000000000e-01   1.6360000000000000e-01   7.5200000000000003e-02
  -4.4080000000000003e-01   2.1999999999999999e-02   1.3725000000000001e+00   9.5500000000000002e-02  -1.9980000000000001e-01  -1.3200000000000000e-02   7.5460000000000005e-01   1.3339999999999999e-01   3.2212000000000001e+00   3.1790000000000002e-01   1.3469999999999999e-01   3.1000000000000000e-02
  -5.0700000000000001e-01  -1.7590000000000000e-01   1.8872000000000000e+00   1.9099999999999999e-02  -1.7130000000000001e-01  -2.1899999999999999e-02   6.2150000000000005e-01  -4.4499999999999998e-02   1.8283000000000000e+00   3.5639999999999999e-01   1.9239999999999999e-01   4.4000000000000003e-03
  -4.4080000000000003e-01   1.0990000000000000e-01   8.5780000000000001e-01   4.7699999999999999e-02  -1.1420000000000000e-01  -4.4000000000000003e-03   9.1000000000000003e-01   2.2200000000000001e-02   2.8730000000000002e+00   2.2159999999999999e-01   2.0210000000000000e-01   2.2100000000000002e-02
  -2.2040000000000001e-01  -1.3189999999999999e-01   1.7157000000000000e+00   1.2410000000000000e-01  -1.3320000000000001e-01   4.4000000000000003e-03   7.5460000000000005e-01   6.6699999999999995e-02   2.4377000000000000e+00   2.3119999999999999e-01   1.8279999999999999e-01   4.8700000000000000e-02
  -3.5270000000000001e-01  -1.7590000000000000e-01   1.9730000000000001e+00   7.6399999999999996e-02  -1.9980000000000001e-01  -1.3200000000000000e-02   7.3240000000000005e-01  -1.1119999999999999e-01   3.3083000000000000e+00   2.5050000000000000e-01   1.5400000000000000e-01   2.2100000000000002e-02
  -2.8649999999999998e-01   1.0990000000000000e-01   2.2303999999999999e+00   1.9099999999999999e-02  -1.6180000000000000e-01  -2.1899999999999999e-02   7.1020000000000005e-01   0.0000000000000000e+00   2.8730000000000002e+00   2.5050000000000000e-01   2.3089999999999999e-01   3.9800000000000002e-02
  -5.2900000000000003e-01  -2.1999999999999999e-02   1.8015000000000001e+00   9.4999999999999998e-03  -2.1890000000000001e-01  -5.7000000000000002e-02   6.4370000000000005e-01   4.4499999999999998e-02   3.4824000000000002e+00   3.5639999999999999e-01   2.3089999999999999e-01   4.8700000000000000e-02
  -2.6450000000000001e-01  -4.3999999999999997e-02   1.6298999999999999e+00   4.7699999999999999e-02  -2.1890000000000001e-01  -5.7000000000000002e-02   6.8799999999999994e-01   0.0000000000000000e+00   3.8306000000000000e+00   2.9859999999999998e-01   1.8279999999999999e-01   4.4000000000000003e-03
  -4.4080000000000003e-01  -2.1999999999999999e-02   9.4359999999999999e-01   3.8199999999999998e-02  -1.4269999999999999e-01  -3.0700000000000002e-02   8.4340000000000004e-01   2.2200000000000001e-02   3.1341999999999999e+00   2.9859999999999998e-01   1.5400000000000000e-01   7.0800000000000002e-02
  -1.1020000000000001e-01   8.7900000000000006e-02   1.4582999999999999e+00   9.5500000000000002e-02  -1.1420000000000000e-01  -2.6300000000000000e-02   8.8780000000000003e-01  -4.4499999999999998e-02   3.5695000000000001e+00   2.8899999999999998e-01   1.9239999999999999e-01   4.4200000000000003e-02
  -3.0859999999999999e-01  -2.1999999999999999e-02   1.9730000000000001e+00   7.6399999999999996e-02  -7.6100000000000001e-02  -2.1899999999999999e-02   6.8799999999999994e-01   0.0000000000000000e+00   2.6989000000000001e+00   3.0819999999999997e-01   2.0210000000000000e-01   2.6499999999999999e-02
  -3.7469999999999998e-01  -3.0780000000000002e-01   2.1446000000000001e+00   3.8199999999999998e-02  -1.6180000000000000e-01  -2.1899999999999999e-02   6.6579999999999995e-01  -8.8900000000000007e-02   2.8730000000000002e+00   2.6970000000000000e-01   2.3089999999999999e-01   5.3100000000000001e-02
  -6.6100000000000006e-02  -6.6000000000000003e-02   1.5441000000000000e+00   8.5900000000000004e-02  -1.2370000000000000e-01  -4.8200000000000000e-02   7.1020000000000005e-01   2.0010000000000000e-01   2.5247000000000002e+00   3.2750000000000001e-01   1.4430000000000001e-01   5.3100000000000001e-02
  -3.7469999999999998e-01  -4.3999999999999997e-02   8.5780000000000001e-01   5.7299999999999997e-02  -4.7600000000000003e-02  -1.7500000000000002e-02   8.2120000000000004e-01  -1.1119999999999999e-01   3.7435999999999998e+00   2.0230000000000001e-01   2.5979999999999998e-01   6.1899999999999997e-02
   2.1999999999999999e-02  -1.5390000000000001e-01   1.3725000000000001e+00   1.9099999999999999e-02  -1.3320000000000001e-01   8.8000000000000005e-03   8.8780000000000003e-01   8.8900000000000007e-02   2.2635999999999998e+00   2.6010000000000000e-01   2.3089999999999999e-01   5.7500000000000002e-02
  -3.9679999999999999e-01  -1.5390000000000001e-01   1.7157000000000000e+00   3.8199999999999998e-02  -1.9980000000000001e-01  -8.8000000000000005e-03   8.6560000000000004e-01   1.1119999999999999e-01   3.1341999999999999e+00   3.2750000000000001e-01   1.2509999999999999e-01   4.4200000000000003e-02
  -1.5429999999999999e-01  -2.4179999999999999e-01   1.5441000000000000e+00   7.6399999999999996e-02  -1.0470000000000000e-01  -3.9500000000000000e-02   7.3240000000000005e-01   2.0010000000000000e-01   3.4824000000000002e+00   4.2380000000000001e-01   2.5019999999999998e-01   5.7500000000000002e-02
  -3.5270000000000001e-01  -2.4179999999999999e-01   5.1470000000000005e-01   1.0500000000000000e-01  -7.6100000000000001e-02  -4.3900000000000002e-02   6.6579999999999995e-01  -8.8900000000000007e-02   3.7435999999999998e+00   3.1790000000000002e-01   2.0210000000000000e-01   3.5400000000000001e-02
  -2.8649999999999998e-01   6.6000000000000003e-02   1.4582999999999999e+00   1.6230000000000000e-01  -8.5599999999999996e-02   0.0000000000000000e+00   7.5460000000000005e-01  -8.8900000000000007e-02   3.5695000000000001e+00   2.6010000000000000e-01   1.4430000000000001e-01   3.1000000000000000e-02
  -2.4249999999999999e-01  -1.0990000000000000e-01   1.8015000000000001e+00   2.8600000000000000e-02  -1.9000000000000000e-02   4.4000000000000003e-03   7.3240000000000005e-01   8.8900000000000007e-02   2.4377000000000000e+00   2.5050000000000000e-01   2.2130000000000000e-01   1.7700000000000000e-02
  -3.3060000000000000e-01  -2.4179999999999999e-01   1.8015000000000001e+00   3.8199999999999998e-02  -1.4269999999999999e-01  -1.3200000000000000e-02   8.6560000000000004e-01   4.4499999999999998e-02   2.6118000000000001e+00   2.5050000000000000e-01   2.0210000000000000e-01   8.8000000000000005e-03
  -4.6289999999999998e-01   0.0000000000000000e+00   7.7210000000000001e-01   4.7699999999999999e-02  -2.2839999999999999e-01   4.4000000000000003e-03   7.5460000000000005e-01  -2.0010000000000000e-01   2.2635999999999998e+00   1.4449999999999999e-01   1.1550000000000001e-01   4.8700000000000000e-02
  -2.8649999999999998e-01  -2.8580000000000000e-01   1.3725000000000001e+00   5.7299999999999997e-02  -1.7130000000000001e-01  -4.3900000000000002e-02   8.2120000000000004e-01  -6.6699999999999995e-02   4.0048000000000004e+00   2.6010000000000000e-01   1.6360000000000000e-01   3.9800000000000002e-02
  -1.7630000000000001e-01   0.0000000000000000e+00   1.5441000000000000e+00   2.8600000000000000e-02  -8.5599999999999996e-02  -5.2600000000000001e-02   7.3240000000000005e-01   8.8900000000000007e-02   3.2212000000000001e+00   3.1790000000000002e-01   1.8279999999999999e-01   7.9600000000000004e-02
  -1.5429999999999999e-01  -2.4179999999999999e-01   1.4582999999999999e+00   9.4999999999999998e-03  -1.4269999999999999e-01  -3.0700000000000002e-02   7.7680000000000005e-01   4.4499999999999998e-02   3.3953000000000002e+00   2.5050000000000000e-01   2.5979999999999998e-01   2.2100000000000002e-02
  -3.5270000000000001e-01  -1.0990000000000000e-01   1.9730000000000001e+00   1.9099999999999999e-02  -1.3320000000000001e-01  -3.0700000000000002e-02   6.6579999999999995e-01  -4.4499999999999998e-02   3.7435999999999998e+00   2.9859999999999998e-01   1.4430000000000001e-01   3.5400000000000001e-02
  -2.4249999999999999e-01  -1.7590000000000000e-01   1.3725000000000001e+00  -3.8199999999999998e-02  -1.7130000000000001e-01  -1.3200000000000000e-02   6.4370000000000005e-01   4.4499999999999998e-02   2.7858999999999998e+00   2.3119999999999999e-01   2.2130000000000000e-01   6.1899999999999997e-02
  -3.3060000000000000e-01  -1.5390000000000001e-01   9.4359999999999999e-01   1.2410000000000000e-01  -9.5200000000000007e-02  -1.3200000000000000e-02   7.1020000000000005e-01   1.3339999999999999e-01   2.7858999999999998e+00   2.6970000000000000e-01   2.9830000000000001e-01   3.1000000000000000e-02
  -2.2040000000000001e-01  -2.8580000000000000e-01   2.3161999999999998e+00   9.4999999999999998e-03  -1.4269999999999999e-01  -1.7500000000000002e-02   7.9900000000000004e-01  -2.8910000000000002e-01   3.0470999999999999e+00   3.0819999999999997e-01   1.9239999999999999e-01   2.6499999999999999e-02
  -2.8649999999999998e-01   2.1999999999999999e-02   1.3725000000000001e+00   4.7699999999999999e-02  -1.1420000000000000e-01  -1.7500000000000002e-02   7.5460000000000005e-01   8.8900000000000007e-02   2.7858999999999998e+00   3.1790000000000002e-01   2.0210000000000000e-01   6.1899999999999997e-02
  -3.0859999999999999e-01  -1.5390000000000001e-01   1.4582999999999999e+00   7.6399999999999996e-02  -2.0930000000000001e-01   0.0000000000000000e+00   7.5460000000000005e-01   6.6699999999999995e-02   2.8730000000000002e+00   3.1790000000000002e-01   1.6360000000000000e-01   7.5200000000000003e-02
  -2.6450000000000001e-01  -1.7590000000000000e-01   1.4582999999999999e+00   3.8199999999999998e-02  -1.2370000000000000e-01  -2.1899999999999999e-02   5.5489999999999995e-01  -2.2200000000000001e-02   2.6989000000000001e+00   2.7939999999999998e-01   1.3469999999999999e-01   1.0170000000000000e-01
  -1.9839999999999999e-01  -1.0990000000000000e-01   1.7157000000000000e+00   5.7299999999999997e-02  -7.6100000000000001e-02  -2.1899999999999999e-02   6.4370000000000005e-01  -4.4499999999999998e-02   3.2212000000000001e+00   2.9859999999999998e-01   1.9239999999999999e-01   5.3100000000000001e-02
  -2.4249999999999999e-01  -2.1980000000000000e-01   2.0588000000000002e+00   2.8600000000000000e-02  -1.0470000000000000e-01  -8.3299999999999999e-02   7.1020000000000005e-01   1.3339999999999999e-01   3.2212000000000001e+00   2.3119999999999999e-01   2.2130000000000000e-01   4.8700000000000000e-02
  -3.3060000000000000e-01  -2.1980000000000000e-01   1.8872000000000000e+00   3.8199999999999998e-02  -7.6100000000000001e-02   1.7500000000000002e-02   8.2120000000000004e-01   8.8900000000000007e-02   3.1341999999999999e+00   2.2159999999999999e-01   2.5019999999999998e-01   3.9800000000000002e-02
  -2.8649999999999998e-01  -2.6379999999999998e-01   2.0588000000000002e+00   9.4999999999999998e-03  -1.4269999999999999e-01  -3.9500000000000000e-02   7.3240000000000005e-01   4.4499999999999998e-02   2.7858999999999998e+00   1.4449999999999999e-01   1.8279999999999999e-01   5.3100000000000001e-02
  -2.6450000000000001e-01  -1.9789999999999999e-01   1.7157000000000000e+00   7.6399999999999996e-02  -2.1890000000000001e-01  -8.8000000000000005e-03   5.5489999999999995e-01  -2.2200000000000001e-02   2.4377000000000000e+00   3.1790000000000002e-01   2.2130000000000000e-01   3.9800000000000002e-02
  -4.4080000000000003e-01  -1.3189999999999999e-01   2.1446000000000001e+00   7.6399999999999996e-02  -1.2370000000000000e-01  -5.2600000000000001e-02   7.3240000000000005e-01  -1.1119999999999999e-01   3.2212000000000001e+00   2.6010000000000000e-01   2.4060000000000001e-01   7.9600000000000004e-02
  -1.1020000000000001e-01  -3.2979999999999998e-01   1.1152000000000000e+00   9.5500000000000002e-02  -8.5599999999999996e-02  -5.7000000000000002e-02   7.7680000000000005e-01  -2.2200000000000001e-02   2.8730000000000002e+00   2.6970000000000000e-01   2.0210000000000000e-01   3.5400000000000001e-02
  -5.5110000000000003e-01  -2.4179999999999999e-01   1.9730000000000001e+00   1.3370000000000001e-01  -1.0470000000000000e-01  -4.4000000000000003e-03   8.8780000000000003e-01  -6.6699999999999995e-02   2.0893999999999999e+00   2.4079999999999999e-01   1.8279999999999999e-01   3.5400000000000001e-02
  -1.7630000000000001e-01  -2.1980000000000000e-01   1.4582999999999999e+00  -9.4999999999999998e-03  -1.8079999999999999e-01  -4.4000000000000003e-03   7.7680000000000005e-01  -2.2200000000000001e-02   2.6989000000000001e+00   2.7939999999999998e-01   2.5019999999999998e-01   8.8499999999999995e-02
  -3.3060000000000000e-01   2.1999999999999999e-02   1.5441000000000000e+00   2.8600000000000000e-02  -1.6180000000000000e-01   4.4000000000000003e-03   6.2150000000000005e-01  -2.2200000000000001e-02   2.4377000000000000e+00   2.8899999999999998e-01   2.2130000000000000e-01   5.3100000000000001e-02
  -3.3060000000000000e-01  -1.3189999999999999e-01   1.1152000000000000e+00   1.1459999999999999e-01  -8.5599999999999996e-02  -3.5099999999999999e-02   8.8780000000000003e-01  -6.6699999999999995e-02   2.9600000000000000e+00   2.0230000000000001e-01   2.1170000000000000e-01   3.1000000000000000e-02
  -2.2040000000000001e-01   0.0000000000000000e+00   2.2303999999999999e+00  -1.9099999999999999e-02  -1.5229999999999999e-01  -3.0700000000000002e-02   7.7680000000000005e-01   2.2200000000000001e-02   2.1764999999999999e+00   3.4680000000000000e-01   1.5400000000000000e-01   4.8700000000000000e-02
  -4.4080000000000003e-01  -1.3189999999999999e-01   1.8872000000000000e+00   1.0500000000000000e-01  -1.2370000000000000e-01  -3.0700000000000002e-02   7.7680000000000005e-01   1.5559999999999999e-01   3.0470999999999999e+00   3.3710000000000001e-01   1.8279999999999999e-01   5.7500000000000002e-02
  -3.3060000000000000e-01  -1.9789999999999999e-01   1.9730000000000001e+00  -9.5500000000000002e-02  -1.4269999999999999e-01  -4.3900000000000002e-02   5.3269999999999995e-01   0.0000000000000000e+00   3.6564999999999999e+00   1.7340000000000000e-01   2.0210000000000000e-01   4.4200000000000003e-02
  -1.7630000000000001e-01  -2.4179999999999999e-01   1.6298999999999999e+00   0.0000000000000000e+00  -1.9030000000000000e-01  -4.8200000000000000e-02   7.3240000000000005e-01  -2.2200000000000001e-02   3.1341999999999999e+00   3.2750000000000001e-01   2.0210000000000000e-01   3.9800000000000002e-02
  -1.9839999999999999e-01  -2.1980000000000000e-01   1.7157000000000000e+00   4.7699999999999999e-02  -8.5599999999999996e-02  -3.0700000000000002e-02   8.8780000000000003e-01   2.2200000000000001e-02   3.1341999999999999e+00   2.6970000000000000e-01   2.1170000000000000e-01   3.9800000000000002e-02
  -5.7310000000000005e-01   2.1999999999999999e-02   1.3725000000000001e+00  -9.4999999999999998e-03  -1.2370000000000000e-01  -2.6300000000000000e-02   7.9900000000000004e-01  -2.4460000000000001e-01   3.5695000000000001e+00   2.9859999999999998e-01   1.9239999999999999e-01   5.7500000000000002e-02
  -3.5270000000000001e-01  -4.3999999999999997e-02   2.0588000000000002e+00   4.7699999999999999e-02  -1.5229999999999999e-01  -5.2600000000000001e-02   7.5460000000000005e-01  -1.3339999999999999e-01   3.9177000000000000e+00   3.7569999999999998e-01   1.9239999999999999e-01   7.9600000000000004e-02
  -3.5270000000000001e-01  -2.1999999999999999e-02   1.2010000000000001e+00   1.9099999999999999e-02  -1.0470000000000000e-01  -8.8000000000000005e-03   6.2150000000000005e-01   8.8900000000000007e-02   2.8730000000000002e+00   2.6010000000000000e-01   1.3469999999999999e-01   3.1000000000000000e-02
  -2.6450000000000001e-01  -8.7900000000000006e-02   7.7210000000000001e-01  -4.7699999999999999e-02  -1.6180000000000000e-01  -3.0700000000000002e-02   7.7680000000000005e-01  -8.8900000000000007e-02   2.9600000000000000e+00   2.5050000000000000e-01   2.4060000000000001e-01   2.6499999999999999e-02
  -3.0859999999999999e-01  -6.6000000000000003e-02   1.4582999999999999e+00   1.2410000000000000e-01  -1.6180000000000000e-01  -7.4499999999999997e-02   7.5460000000000005e-01  -8.8900000000000007e-02   2.4377000000000000e+00   3.1790000000000002e-01   2.8870000000000001e-01   3.9800000000000002e-02
  -4.1880000000000001e-01  -1.0990000000000000e-01   1.7157000000000000e+00   1.1459999999999999e-01  -1.6180000000000000e-01  -1.7500000000000002e-02   7.9900000000000004e-01   2.2200000000000001e-02   2.5247000000000002e+00   2.9859999999999998e-01   2.4060000000000001e-01   2.6499999999999999e-02
  -3.0859999999999999e-01  -1.5390000000000001e-01   1.5441000000000000e+00   8.5900000000000004e-02  -6.6600000000000006e-02  -4.8200000000000000e-02   7.1020000000000005e-01  -2.2200000000000001e-02   3.0470999999999999e+00   2.8899999999999998e-01   1.9239999999999999e-01   5.3100000000000001e-02
  -2.6450000000000001e-01   1.5390000000000001e-01   1.6298999999999999e+00   6.6799999999999998e-02  -1.1420000000000000e-01  -3.9500000000000000e-02   8.2120000000000004e-01   2.2200000000000001e-02   3.3953000000000002e+00   2.6010000000000000e-01   2.0210000000000000e-01   5.7500000000000002e-02
  -2.8649999999999998e-01  -2.1999999999999999e-02   1.8872000000000000e+00  -1.9099999999999999e-02  -9.5200000000000007e-02  -4.8200000000000000e-02   6.8799999999999994e-01  -8.8900000000000007e-02   3.3083000000000000e+00   2.4079999999999999e-01   2.5979999999999998e-01   2.2100000000000002e-02
  -4.6289999999999998e-01  -2.6379999999999998e-01   1.5441000000000000e+00   1.3370000000000001e-01  -1.3320000000000001e-01   1.7500000000000002e-02   7.5460000000000005e-01   0.0000000000000000e+00   2.5247000000000002e+00   2.5050000000000000e-01   2.5979999999999998e-01   3.5400000000000001e-02
  -1.9839999999999999e-01  -8.7900000000000006e-02   2.5740000000000002e-01   8.5900000000000004e-02  -9.5200000000000007e-02  -8.8000000000000005e-03   6.4370000000000005e-01   0.0000000000000000e+00   2.8730000000000002e+00   3.1790000000000002e-01   2.6939999999999997e-01   4.8700000000000000e-02
  -1.5429999999999999e-01   4.3999999999999997e-02   1.0294000000000001e+00   1.4319999999999999e-01  -1.4269999999999999e-01  -4.3900000000000002e-02   7.7680000000000005e-01   4.4499999999999998e-02   3.6564999999999999e+00   3.3710000000000001e-01   2.6939999999999997e-01   7.0800000000000002e-02
  -4.4080000000000003e-01  -4.3999999999999997e-02   2.0588000000000002e+00   1.1459999999999999e-01  -1.5229999999999999e-01   0.0000000000000000e+00   8.4340000000000004e-01  -2.2200000000000001e-02   2.8730000000000002e+00   2.6010000000000000e-01   1.5400000000000000e-01   3.5400000000000001e-02
  -2.4249999999999999e-01  -6.6000000000000003e-02   1.7157000000000000e+00   6.6799999999999998e-02  -1.0470000000000000e-01  -1.3200000000000000e-02   5.9930000000000005e-01  -1.1119999999999999e-01   3.5695000000000001e+00   1.9270000000000001e-01   1.8279999999999999e-01   4.4000000000000003e-03
  -2.8649999999999998e-01  -1.3189999999999999e-01   1.3725000000000001e+00   4.7699999999999999e-02  -1.5229999999999999e-01  -3.0700000000000002e-02   7.9900000000000004e-01  -1.5559999999999999e-01   3.0470999999999999e+00   3.0819999999999997e-01   1.9239999999999999e-01   5.3100000000000001e-02
  -3.5270000000000001e-01  -8.7900000000000006e-02   1.2010000000000001e+00   8.5900000000000004e-02  -1.0470000000000000e-01   1.3200000000000000e-02   5.3269999999999995e-01  -1.7790000000000000e-01   3.4824000000000002e+00   2.3119999999999999e-01   1.9239999999999999e-01   4.4200000000000003e-02
  -4.1880000000000001e-01   4.3999999999999997e-02   1.8015000000000001e+00   1.7190000000000000e-01  -9.5200000000000007e-02  -4.8200000000000000e-02   8.6560000000000004e-01   8.8900000000000007e-02   2.8730000000000002e+00   2.7939999999999998e-01   2.1170000000000000e-01  -4.4000000000000003e-03
  -2.6450000000000001e-01   8.7900000000000006e-02   1.2867999999999999e+00   2.8600000000000000e-02  -1.9030000000000000e-01  -8.8000000000000005e-03   7.1020000000000005e-01  -2.8910000000000002e-01   2.8730000000000002e+00   2.4079999999999999e-01   1.2509999999999999e-01   4.4000000000000003e-03
  -3.5270000000000001e-01  -2.1980000000000000e-01   1.5441000000000000e+00  -3.8199999999999998e-02  -1.3320000000000001e-01  -3.5099999999999999e-02   9.9880000000000002e-01  -1.7790000000000000e-01   3.3953000000000002e+00   3.4680000000000000e-01   2.1170000000000000e-01   5.3100000000000001e-02
  -1.9839999999999999e-01  -6.6000000000000003e-02   1.8872000000000000e+00   8.5900000000000004e-02  -3.8100000000000002e-02   1.7500000000000002e-02   8.8780000000000003e-01  -1.1119999999999999e-01   2.7858999999999998e+00   3.2750000000000001e-01   2.0210000000000000e-01   5.3100000000000001e-02
  -3.0859999999999999e-01  -1.5390000000000001e-01   2.3161999999999998e+00   3.8199999999999998e-02  -9.5200000000000007e-02  -3.0700000000000002e-02   7.5460000000000005e-01   1.5559999999999999e-01   2.9600000000000000e+00   3.5639999999999999e-01   1.9239999999999999e-01   3.1000000000000000e-02
  -3.3060000000000000e-01   0.0000000000000000e+00   1.3725000000000001e+00   1.5279999999999999e-01  -9.5200000000000007e-02  -7.4499999999999997e-02   6.2150000000000005e-01  -4.4499999999999998e-02   2.8730000000000002e+00   2.4079999999999999e-01   2.1170000000000000e-01   3.9800000000000002e-02
  -2.8649999999999998e-01  -1.7590000000000000e-01   1.2010000000000001e+00  -4.7699999999999999e-02  -1.1420000000000000e-01  -3.0700000000000002e-02   6.8799999999999994e-01  -6.6699999999999995e-02   3.4824000000000002e+00   2.1190000000000001e-01   2.5019999999999998e-01   6.6400000000000001e-02
  -2.6450000000000001e-01  -1.5390000000000001e-01   1.4582999999999999e+00   4.7699999999999999e-02  -1.5229999999999999e-01  -4.3900000000000002e-02   7.5460000000000005e-01  -8.8900000000000007e-02   2.9600000000000000e+00   2.5050000000000000e-01   2.3089999999999999e-01   3.9800000000000002e-02
  -2.6450000000000001e-01  -1.0990000000000000e-01   1.6298999999999999e+00   7.6399999999999996e-02  -1.6180000000000000e-01  -1.7500000000000002e-02   8.2120000000000004e-01   6.6699999999999995e-02   3.1341999999999999e+00   2.9859999999999998e-01   1.8279999999999999e-01   5.3100000000000001e-02
