# Supplementary material for: Footwear and Foam Surface Alter Gait Initiation of Typical Subjects
Source: PLoS One. 2015 Aug 13;10(8):e0135821. doi: 10.1371/journal.pone.0135821 (PMC4536224; doi:10.1371/journal.pone.0135821)
Supplement: S1 Dataset — (ZIP) [file pone.0135821.s001.zip › 8_barefoot_av1_01.txt]

   1.0690400000000000e+01  -8.5296000000000003e+00   3.2966710000000000e+02   7.5425000000000004e+00   4.3401699999999998e+01  -3.0700000000000002e-02  -1.6180099999999999e+01   4.4499999999999998e-02   2.7537139999999999e+02   8.2263999999999999e+00  -2.1659199999999998e+01   2.0790000000000002e+00
   1.0646300000000000e+01  -9.2771000000000008e+00   3.2426270000000000e+02   5.8334999999999999e+00   4.2992500000000000e+01   1.9730000000000000e-01  -1.5247900000000000e+01   4.4499999999999998e-02   2.7476200000000000e+02   7.6483999999999996e+00  -2.1774699999999999e+01   1.8844000000000001e+00
   9.4780999999999995e+00  -9.8705999999999996e+00   3.1842939999999999e+02   4.2294999999999998e+00   4.2688000000000002e+01   3.8150000000000001e-01  -1.4737399999999999e+01  -1.7343999999999999e+00   2.7484899999999999e+02   6.4250999999999996e+00  -2.1784300000000002e+01   1.8136000000000001e+00
   8.4641999999999999e+00  -1.1365500000000001e+01   3.1113780000000003e+02   2.3487000000000000e+00   4.2002899999999997e+01   7.5429999999999997e-01  -1.4093800000000000e+01  -3.4464999999999999e+00   2.7563260000000002e+02   5.2016999999999998e+00  -2.1986400000000000e+01   1.5570999999999999e+00
   6.5244999999999997e+00  -1.3695800000000000e+01   3.0401769999999999e+02   5.2510000000000001e-01   4.1432000000000002e+01   1.1883999999999999e+00  -1.3783099999999999e+01  -5.2031000000000001e+00   2.7955029999999999e+02   3.8723999999999998e+00  -2.2284600000000001e+01   1.2297000000000000e+00
   4.3202999999999996e+00  -1.5674300000000001e+01   2.9432420000000002e+02  -1.1266000000000000e+00   4.0880000000000003e+01   1.6445000000000001e+00  -1.4448900000000000e+01  -6.8708000000000000e+00   2.8346800000000002e+02   2.4371000000000000e+00  -2.2929300000000001e+01   1.0174000000000001e+00
   2.5569000000000002e+00  -1.7037299999999998e+01   2.8540269999999998e+02  -2.6637000000000000e+00   3.9918900000000001e+01   1.9777000000000000e+00  -1.5669600000000001e+01  -7.9825999999999997e+00   2.9025869999999998e+02   9.5360000000000000e-01  -2.3593200000000000e+01   8.2720000000000005e-01
   7.2740000000000005e-01  -1.7454999999999998e+01   2.7296400000000000e+02  -3.7425999999999999e+00   3.8758000000000003e+01   2.1181000000000001e+00  -1.5824999999999999e+01  -8.8053000000000008e+00   2.9992239999999998e+02  -6.1650000000000005e-01  -2.4795999999999999e+01   5.1749999999999996e-01
  -1.1241000000000001e+00  -1.6685500000000001e+01   2.6026799999999997e+02  -4.3727000000000000e+00   3.7406799999999997e+01   2.0741999999999998e+00  -1.7245500000000000e+01  -1.0739800000000001e+01   3.0923779999999999e+02  -2.2347999999999999e+00  -2.5950600000000001e+01   2.5209999999999999e-01
  -1.8735999999999999e+00  -1.4685000000000000e+01   2.4680000000000001e+02  -4.7260000000000000e+00   3.5770000000000003e+01   1.9295000000000000e+00  -1.8133299999999998e+01  -1.1873799999999999e+01   3.1689909999999998e+02  -3.8241999999999998e+00  -2.6941700000000001e+01   3.1000000000000000e-02
  -2.9096000000000002e+00  -1.2552600000000000e+01   2.3470439999999999e+02  -4.8023999999999996e+00   3.4276000000000003e+01   1.6532000000000000e+00  -1.8466200000000001e+01  -1.3341400000000000e+01   3.2630160000000001e+02  -5.2884000000000002e+00  -2.8086700000000000e+01  -4.0250000000000002e-01
  -3.2843000000000000e+00  -1.0530099999999999e+01   2.2320939999999999e+02  -4.8597000000000001e+00   3.2848700000000001e+01   1.3770000000000000e+00  -1.9908899999999999e+01  -1.6031900000000000e+01   3.3631349999999998e+02  -6.8585000000000003e+00  -2.9308700000000002e+01  -7.8739999999999999e-01
  -3.8353000000000002e+00  -8.9253000000000000e+00   2.1394479999999999e+02  -4.8501000000000003e+00   3.1506900000000002e+01   1.1094999999999999e+00  -2.0818899999999999e+01  -1.8544499999999999e+01   3.4414890000000003e+02  -8.2842000000000002e+00  -3.0251700000000000e+01  -1.2474000000000001e+00
  -4.1879999999999997e+00  -7.9360999999999997e+00   2.0648159999999999e+02  -4.9550999999999998e+00   3.0517299999999999e+01   1.0392999999999999e+00  -2.1795400000000001e+01  -2.0301200000000001e+01   3.5093959999999998e+02  -9.4016000000000002e+00  -3.1175400000000000e+01  -1.5570999999999999e+00
  -4.2981999999999996e+00  -7.4744000000000002e+00   1.9927570000000000e+02  -5.0411000000000001e+00   2.9775099999999998e+01   9.7789999999999999e-01  -2.2394700000000000e+01  -2.2057800000000000e+01   3.5903620000000001e+02  -1.0663500000000001e+01  -3.2224200000000003e+01  -1.8533999999999999e+00
  -4.3422999999999998e+00  -7.2545999999999999e+00   1.9275620000000001e+02  -4.9359999999999999e+00   2.8861499999999999e+01   9.7350000000000003e-01  -2.3415700000000001e+01  -2.4392499999999998e+01   3.6896109999999999e+02  -1.1780900000000001e+01  -3.3234499999999997e+01  -2.2780999999999998e+00
  -4.4745999999999997e+00  -7.3864999999999998e+00   1.8615080000000000e+02  -5.0792000000000002e+00   2.8033700000000000e+01   9.9109999999999998e-01  -2.4813900000000000e+01  -2.6571600000000000e+01   3.7758010000000002e+02  -1.2802000000000000e+01  -3.4360300000000002e+01  -2.6053999999999999e+00
  -4.4965999999999999e+00  -7.6283000000000003e+00   1.8186160000000001e+02  -4.9074000000000000e+00   2.7253399999999999e+01   1.0174000000000001e+00  -2.6478600000000000e+01  -2.8506100000000000e+01   3.8680840000000001e+02  -1.3726699999999999e+01  -3.5072299999999998e+01  -2.8132999999999999e+00
  -4.9374000000000002e+00  -7.7821999999999996e+00   1.7774400000000000e+02  -5.0315000000000003e+00   2.6691900000000000e+01   1.0042000000000000e+00  -2.7654900000000001e+01  -2.9773499999999999e+01   3.9359910000000002e+02  -1.4487700000000000e+01  -3.5976799999999997e+01  -2.9636999999999998e+00
  -5.2240000000000002e+00  -7.6502999999999997e+00   1.7568520000000001e+02  -4.9550999999999998e+00   2.6482600000000001e+01   1.0348999999999999e+00  -2.9075399999999998e+01  -3.0729700000000001e+01   4.0317579999999998e+02  -1.5084899999999999e+01  -3.6842799999999997e+01  -3.1053000000000002e+00
  -5.2460000000000004e+00  -7.4744000000000002e+00   1.7559940000000000e+02  -5.0792000000000002e+00   2.6501600000000000e+01   9.8670000000000002e-01  -2.9763400000000001e+01  -3.1329999999999998e+01   4.1014060000000001e+02  -1.5691800000000001e+01  -3.7651000000000003e+01  -3.3176000000000001e+00
  -5.5105000000000004e+00  -7.8262000000000000e+00   1.7474160000000001e+02  -5.2129000000000003e+00   2.6549199999999999e+01   1.0305000000000000e+00  -3.0629000000000001e+01  -3.2930999999999997e+01   4.1710539999999997e+02  -1.6212000000000000e+01  -3.8449700000000000e+01  -3.4636000000000000e+00
  -5.4223999999999997e+00  -8.0020000000000007e+00   1.7619990000000001e+02  -5.3657000000000004e+00   2.6710999999999999e+01   1.0437000000000001e+00  -3.1339300000000001e+01  -3.3887099999999997e+01   4.2328670000000000e+02  -1.6780300000000000e+01  -3.8988500000000002e+01  -3.6671000000000000e+00
  -5.2900999999999998e+00  -8.4636999999999993e+00   1.7868760000000000e+02  -5.5279999999999996e+00   2.7120100000000001e+01   1.1972000000000000e+00  -3.1494599999999998e+01  -3.4042800000000000e+01   4.2694319999999999e+02  -1.7098199999999999e+01  -3.9556199999999997e+01  -3.8573000000000000e+00
  -4.4745999999999997e+00  -9.5409000000000006e+00   1.8426360000000000e+02  -5.7476000000000003e+00   2.7900400000000001e+01   1.2980000000000000e+00  -3.2515599999999999e+01  -3.5665999999999997e+01   4.2999029999999999e+02  -1.7512400000000000e+01  -3.9873699999999999e+01  -4.0784000000000002e+00
  -3.7692000000000001e+00  -1.0991800000000000e+01   1.9172680000000000e+02  -6.0053000000000001e+00   2.8994800000000001e+01   1.5085000000000000e+00  -3.3003900000000002e+01  -3.7066800000000001e+01   4.3112209999999999e+02  -1.7714700000000001e+01  -4.0037300000000002e+01  -4.3704000000000001e+00
  -2.6890999999999998e+00  -1.2618600000000001e+01   2.0219239999999999e+02  -6.4541000000000004e+00   3.0536300000000001e+01   1.8681000000000001e+00  -3.4490900000000003e+01  -3.8178600000000003e+01   4.2877150000000000e+02  -1.7849599999999999e+01  -3.9710200000000000e+01  -4.4809999999999999e+00
  -5.7310000000000005e-01  -1.4904900000000000e+01   2.1686140000000000e+02  -6.8263999999999996e+00   3.2601300000000002e+01   2.2584000000000000e+00  -3.5423099999999998e+01  -3.9401600000000002e+01   4.2467959999999999e+02  -1.7945900000000002e+01  -3.9248300000000000e+01  -4.6402000000000001e+00
   2.4026000000000001e+00  -1.7564900000000002e+01   2.3590539999999999e+02  -7.6856999999999998e+00   3.5284700000000001e+01   2.8767000000000000e+00  -3.5778199999999998e+01  -4.0357700000000001e+01   4.1858539999999999e+02  -1.7695399999999999e+01  -3.8651699999999998e+01  -4.6977000000000002e+00
   5.4664000000000001e+00  -2.1016300000000001e+01   2.5820920000000001e+02  -8.4398999999999997e+00   3.8472499999999997e+01   3.6002999999999998e+00  -3.5911400000000000e+01  -4.1202700000000000e+01   4.1092410000000001e+02  -1.7550899999999999e+01  -3.7891599999999997e+01  -4.8746999999999998e+00
   8.3539999999999992e+00  -2.4863399999999999e+01   2.8540269999999998e+02  -9.3278999999999996e+00   4.2221800000000002e+01   4.4554000000000000e+00  -3.5400900000000000e+01  -4.1847499999999997e+01   4.0152159999999998e+02  -1.7184899999999999e+01  -3.6967900000000000e+01  -4.9454000000000002e+00
   1.1439900000000000e+01  -2.9611899999999999e+01   3.1842939999999999e+02  -1.0416300000000000e+01   4.6893999999999998e+01   5.4551999999999996e+00  -3.4490900000000003e+01  -4.2069899999999997e+01   3.8924610000000001e+02  -1.6655100000000001e+01  -3.5774700000000003e+01  -4.9055999999999997e+00
   1.4173100000000000e+01  -3.5437500000000000e+01   3.5531639999999999e+02  -1.1791100000000000e+01   5.2289499999999997e+01   6.6654999999999998e+00  -3.2959499999999998e+01  -4.2158799999999999e+01   3.7209530000000001e+02  -1.5990399999999999e+01  -3.4187100000000001e+01  -4.9720000000000004e+00
   1.7699800000000000e+01  -4.2999899999999997e+01   4.0155390000000000e+02  -1.3261400000000000e+01   5.8703200000000002e+01   8.0820000000000007e+00  -3.1605599999999999e+01  -4.2114300000000000e+01   3.5181020000000001e+02  -1.5162000000000001e+01  -3.2358899999999998e+01  -4.9499000000000004e+00
   2.1755600000000001e+01  -5.1199800000000003e+01   4.5139429999999999e+02  -1.4865399999999999e+01   6.5697299999999998e+01   9.5290999999999997e+00  -2.9985399999999998e+01  -4.2136600000000001e+01   3.2560509999999999e+02  -1.4131300000000000e+01  -2.9866800000000001e+01  -4.9321999999999999e+00
   2.6538699999999999e+01  -5.9839300000000001e+01   5.0629590000000002e+02  -1.6373899999999999e+01   7.3348100000000002e+01   1.0945499999999999e+01  -2.8032200000000000e+01  -4.1825299999999999e+01   2.9287049999999999e+02  -1.2907900000000000e+01  -2.6749300000000002e+01  -4.8392999999999997e+00
   3.1872900000000001e+01  -6.8962500000000006e+01   5.6205539999999996e+02  -1.7786899999999999e+01   8.1055899999999994e+01   1.2392600000000000e+01  -2.5390999999999998e+01  -3.9601700000000001e+01   2.5369340000000000e+02  -1.1241500000000000e+01  -2.3064000000000000e+01  -4.5561999999999996e+00
   3.7515700000000002e+01  -7.7602099999999993e+01   6.1412609999999995e+02  -1.9075800000000001e+01   8.8173699999999997e+01   1.3769600000000001e+01  -2.2106200000000001e+01  -3.5732700000000001e+01   2.0746440000000001e+02  -9.3823000000000008e+00  -1.8791799999999999e+01  -4.0430999999999999e+00
   4.3423000000000002e+01  -8.4680800000000005e+01   6.5564549999999997e+02  -1.9944600000000001e+01   9.3493099999999998e+01   1.4883400000000000e+01  -1.8022300000000001e+01  -2.8861899999999999e+01   1.5827539999999999e+02  -7.1185999999999998e+00  -1.4240600000000001e+01  -3.3176000000000001e+00
   4.7919600000000003e+01  -8.9165400000000005e+01   6.8232420000000002e+02  -2.0307400000000001e+01   9.6823599999999999e+01   1.5484200000000000e+01  -1.3627700000000001e+01  -2.0078800000000001e+01   1.0908640000000000e+02  -4.8163999999999998e+00  -9.6798000000000002e+00  -2.3001999999999998e+00
   5.1314100000000003e+01  -9.1913399999999996e+01   6.9476289999999995e+02  -2.0164200000000001e+01   9.8317599999999999e+01   1.5821899999999999e+01  -8.4118999999999993e+00  -1.0139500000000000e+01   6.3728099999999998e+01  -2.7067999999999999e+00  -5.4846000000000004e+00  -1.2341000000000000e+00
   5.2548400000000001e+01  -9.2331100000000006e+01   6.9862310000000002e+02  -1.9916000000000000e+01   9.8479399999999998e+01   1.5865700000000000e+01  -3.6400000000000001e+00  -1.8010999999999999e+00   2.8120400000000000e+01  -1.1270000000000000e+00  -2.2515999999999998e+00  -3.6709999999999998e-01
   5.1446300000000001e+01  -9.1671599999999998e+01   6.9158889999999997e+02  -1.9371800000000000e+01   9.7556399999999996e+01   1.5611400000000000e+01  -9.1000000000000003e-01   3.3353000000000002e+00   9.0542999999999996e+00  -1.0600000000000000e-01  -4.8110000000000003e-01   1.9910000000000000e-01
   4.9021700000000003e+01  -9.0748300000000000e+01   6.7992229999999995e+02  -1.8913499999999999e+01   9.5948200000000000e+01   1.5321999999999999e+01   8.6560000000000004e-01   2.3125000000000000e+00   3.3083000000000000e+00   5.7799999999999997e-02   8.6599999999999996e-02   6.6400000000000001e-02
   4.5340699999999998e+01  -8.9934899999999999e+01   6.6448119999999994e+02  -1.8245200000000001e+01   9.3978399999999993e+01   1.5142200000000001e+01   9.5440000000000003e-01   3.5580000000000001e-01   2.0024000000000002e+00  -1.8300000000000000e-01   2.3089999999999999e-01  -7.9600000000000004e-02
   4.1968200000000003e+01  -8.9517200000000003e+01   6.4715290000000005e+02  -1.7748699999999999e+01   9.1770700000000005e+01   1.4896599999999999e+01   8.2120000000000004e-01   4.0020000000000000e-01   2.7858999999999998e+00   2.8899999999999999e-02   1.6360000000000000e-01  -2.6499999999999999e-02
   3.8772100000000002e+01  -8.8791700000000006e+01   6.2767999999999995e+02  -1.7376400000000000e+01   8.9144400000000005e+01   1.4835200000000000e+01   1.2650999999999999e+00   1.2230000000000001e+00   3.1341999999999999e+00  -1.1559999999999999e-01   1.3469999999999999e-01  -3.5400000000000001e-02
   3.6920600000000000e+01  -8.8483900000000006e+01   6.0812130000000002e+02  -1.7023099999999999e+01   8.6546499999999995e+01   1.4712400000000001e+01   8.4340000000000004e-01   1.1117999999999999e+00   2.6989000000000001e+00  -1.9300000000000001e-02   1.2509999999999999e-01  -2.6499999999999999e-02
   3.5686199999999999e+01  -8.8418000000000006e+01   5.8873410000000001e+02  -1.6536200000000001e+01   8.3825000000000003e+01   1.4629099999999999e+01   8.6560000000000004e-01   1.0227999999999999e+00   2.6989000000000001e+00   2.8899999999999999e-02   2.0210000000000000e-01  -8.8000000000000005e-03
   3.4716400000000000e+01  -8.8242099999999994e+01   5.7200630000000001e+02  -1.6087499999999999e+01   8.1360399999999998e+01   1.4637900000000000e+01   1.2428999999999999e+00   8.4499999999999997e-01   2.6989000000000001e+00   7.7100000000000002e-02   1.3469999999999999e-01  -3.9800000000000002e-02
   3.4341600000000000e+01  -8.8681799999999996e+01   5.5759460000000001e+02  -1.5457300000000000e+01   7.9133700000000005e+01   1.4611599999999999e+01   9.1000000000000003e-01   9.1169999999999995e-01   3.3953000000000002e+00  -8.6699999999999999e-02   1.2509999999999999e-01  -3.9800000000000002e-02
   3.3570200000000000e+01  -8.8747699999999995e+01   5.4652850000000001e+02  -1.4712600000000000e+01   7.7297100000000000e+01   1.4471200000000000e+01   1.1318999999999999e+00   1.0672999999999999e+00   2.7858999999999998e+00  -1.3489999999999999e-01   1.9239999999999999e-01   0.0000000000000000e+00
   3.2181500000000000e+01  -8.9077500000000001e+01   5.3880799999999999e+02  -1.3834300000000001e+01   7.5879300000000001e+01   1.4370400000000000e+01   1.0653999999999999e+00   8.0049999999999999e-01   3.1341999999999999e+00   3.8500000000000000e-02   2.0210000000000000e-01   2.6499999999999999e-02
   3.0903099999999998e+01  -8.9692999999999998e+01   5.3417560000000003e+02  -1.2965400000000001e+01   7.5194100000000006e+01   1.4273899999999999e+01   8.2120000000000004e-01   8.8939999999999997e-01   3.0470999999999999e+00  -7.7100000000000002e-02   2.5019999999999998e-01   1.3299999999999999e-02
   2.9404199999999999e+01  -9.0440500000000000e+01   5.3220259999999996e+02  -1.1962999999999999e+01   7.4651700000000005e+01   1.4159900000000000e+01   9.5440000000000003e-01   9.5609999999999995e-01   2.0893999999999999e+00  -3.8500000000000000e-02   1.9239999999999999e-01   2.2100000000000002e-02
   2.8610700000000001e+01  -9.1935400000000001e+01   5.3263149999999996e+02  -1.0903200000000000e+01   7.4518500000000003e+01   1.4208100000000000e+01   8.4340000000000004e-01   9.5609999999999995e-01   2.6989000000000001e+00  -2.8899999999999999e-02   1.9239999999999999e-01  -1.3299999999999999e-02
   2.8236000000000001e+01  -9.2814700000000002e+01   5.3486189999999999e+02  -9.9007000000000005e+00   7.4423400000000001e+01   1.4203700000000000e+01   9.7660000000000002e-01   1.1339999999999999e+00   2.6118000000000001e+00   0.0000000000000000e+00   1.7319999999999999e-01  -4.8700000000000000e-02
   2.7839200000000002e+01  -9.4551400000000001e+01   5.3700649999999996e+02  -8.7932000000000006e+00   7.4489999999999995e+01   1.4203700000000000e+01   8.8780000000000003e-01   9.1169999999999995e-01   2.4377000000000000e+00  -9.5999999999999992e-03   1.4430000000000001e-01   0.0000000000000000e+00
   2.7949400000000001e+01  -9.5848399999999998e+01   5.4060940000000005e+02  -7.5328999999999997e+00   7.4594600000000000e+01   1.4295800000000000e+01   1.0431999999999999e+00   1.0227999999999999e+00   3.0470999999999999e+00  -2.8899999999999999e-02   5.7700000000000001e-02   8.8000000000000005e-03
   2.8588600000000000e+01  -9.7849000000000004e+01   5.4464130000000000e+02  -5.9099000000000004e+00   7.4775400000000005e+01   1.4304600000000001e+01   9.5440000000000003e-01   9.1169999999999995e-01   2.6118000000000001e+00  -1.9300000000000001e-02   1.6360000000000000e-01   0.0000000000000000e+00
   2.9536500000000000e+01  -9.9211900000000000e+01   5.4841570000000002e+02  -3.6852999999999998e+00   7.4632700000000000e+01   1.4190600000000000e+01   9.9880000000000002e-01   1.0227999999999999e+00   2.4377000000000000e+00  -2.8899999999999999e-02   1.8279999999999999e-01  -1.7700000000000000e-02
   3.1211700000000000e+01  -9.9629599999999996e+01   5.5313379999999995e+02  -5.3469999999999995e-01   7.4337699999999998e+01   1.3892400000000000e+01   1.0431999999999999e+00   1.1563000000000001e+00   2.4377000000000000e+00   4.8200000000000000e-02   1.7319999999999999e-01   8.8000000000000005e-03
   3.3460000000000001e+01  -9.8904200000000003e+01   5.5939610000000005e+02   3.6852999999999998e+00   7.4071299999999994e+01   1.3243399999999999e+01   8.8780000000000003e-01   1.1339999999999999e+00   2.1764999999999999e+00  -9.6299999999999997e-02   1.6360000000000000e-01  -8.8000000000000005e-03
   3.4760399999999997e+01  -9.6881699999999995e+01   5.6848910000000001e+02   9.0222999999999995e+00   7.4204499999999996e+01   1.2348800000000001e+01   8.4340000000000004e-01   1.1117999999999999e+00   3.2212000000000001e+00  -9.6299999999999997e-02   8.6599999999999996e-02   0.0000000000000000e+00
   3.5928699999999999e+01  -9.4375500000000002e+01   5.8015570000000002e+02   1.5447800000000001e+01   7.4518500000000003e+01   1.1248100000000001e+01   1.0209999999999999e+00   1.0672999999999999e+00   2.1764999999999999e+00  -1.0600000000000000e-01   1.1550000000000001e-01   4.4200000000000003e-02
   3.6369500000000002e+01  -9.2462999999999994e+01   5.9336640000000000e+02   2.2770700000000001e+01   7.4642200000000003e+01   1.0072900000000001e+01   8.8780000000000003e-01   1.0894999999999999e+00   2.1764999999999999e+00  -2.8899999999999999e-02   1.6360000000000000e-01  -2.2100000000000002e-02
   3.8022700000000000e+01  -8.9539199999999994e+01   6.0640560000000005e+02   3.0876500000000000e+01   7.4585099999999997e+01   8.8450000000000006e+00   8.2120000000000004e-01   1.1563000000000001e+00   2.5247000000000002e+00   0.0000000000000000e+00   1.5400000000000000e-01   0.0000000000000000e+00
   4.0932200000000002e+01  -8.7384799999999998e+01   6.1841530000000000e+02   3.9383200000000002e+01   7.3938000000000002e+01   7.5644999999999998e+00   9.1000000000000003e-01   9.7840000000000005e-01   2.5247000000000002e+00   2.8899999999999999e-02   1.1550000000000001e-01  -3.1000000000000000e-02
   4.5120199999999997e+01  -8.4702799999999996e+01   6.2905250000000001e+02   4.7928199999999997e+01   7.2986500000000007e+01   6.2138999999999998e+00   8.8780000000000003e-01   1.0450999999999999e+00   2.9600000000000000e+00  -9.5999999999999992e-03   1.6360000000000000e-01   8.8000000000000005e-03
   4.9065800000000003e+01  -8.2064700000000002e+01   6.3823140000000001e+02   5.6320399999999999e+01   7.2253699999999995e+01   4.9070999999999998e+00   1.1096999999999999e+00   1.2230000000000001e+00   2.4377000000000000e+00   3.8500000000000000e-02   1.6360000000000000e-01   3.9800000000000002e-02
   5.1512500000000003e+01  -8.0591800000000006e+01   6.4878279999999995e+02   6.4292500000000004e+01   7.1882599999999996e+01   3.6573000000000002e+00   1.0209999999999999e+00   1.2897000000000001e+00   2.6989000000000001e+00   1.9300000000000001e-02   1.3469999999999999e-01   1.7700000000000000e-02
   5.2945200000000000e+01  -8.0349999999999994e+01   6.5967729999999995e+02   7.1625000000000000e+01   7.1939700000000002e+01   2.4382000000000001e+00   9.5440000000000003e-01   1.0450999999999999e+00   2.4377000000000000e+00   4.8200000000000000e-02   1.6360000000000000e-01   2.6499999999999999e-02
   5.4929000000000002e+01  -7.3161400000000000e+01   6.7417480000000000e+02   7.8966999999999999e+01   7.2748599999999996e+01   5.2180000000000004e-01   9.5440000000000003e-01   9.1169999999999995e-01   2.1764999999999999e+00   1.9300000000000001e-02   1.9239999999999999e-01  -4.4000000000000003e-03
   5.0895299999999999e+01  -9.7716999999999999e+01   6.9339030000000002e+02   8.2403999999999996e+01   7.5156099999999995e+01   2.6311000000000000e+00   9.1000000000000003e-01   1.2007000000000001e+00   2.6989000000000001e+00  -9.5999999999999992e-03   1.1550000000000001e-01   3.5400000000000001e-02
   5.6053100000000001e+01  -1.0101460000000000e+02   7.1835339999999997e+02   8.7254099999999994e+01   7.7734899999999996e+01   2.2759000000000000e+00   8.6560000000000004e-01   1.0672999999999999e+00   2.3506000000000000e+00  -3.8500000000000000e-02   1.4430000000000001e-01   3.9800000000000002e-02
   5.3518300000000004e+01  -1.0538930000000001e+02   7.3190729999999996e+02   9.0605300000000000e+01   8.0094800000000006e+01   2.7450999999999999e+00   9.7660000000000002e-01   8.4499999999999997e-01   2.9600000000000000e+00   9.5999999999999992e-03   2.0210000000000000e-01  -2.6499999999999999e-02
   5.4774700000000003e+01  -1.0745580000000000e+02   7.3997090000000003e+02   9.1636399999999995e+01   8.1151100000000000e+01   4.7624000000000004e+00   9.9880000000000002e-01   1.1785000000000001e+00   2.6118000000000001e+00  -5.7799999999999997e-02   1.1550000000000001e-01  -1.3299999999999999e-02
   5.3650500000000001e+01  -1.3596850000000001e+02   7.3988509999999997e+02   9.1770099999999999e+01   8.1227199999999996e+01   4.1746999999999996e+00   8.6560000000000004e-01   1.0672999999999999e+00   2.6118000000000001e+00   9.5999999999999992e-03   1.7319999999999999e-01   2.6499999999999999e-02
   5.3518300000000004e+01  -1.3242910000000001e+02   7.2667439999999999e+02   9.1665099999999995e+01   8.0456400000000002e+01   4.8061999999999996e+00   7.9900000000000004e-01   1.2007000000000001e+00   2.8730000000000002e+00   3.8500000000000000e-02   1.0580000000000001e-01  -3.1000000000000000e-02
   5.4466099999999997e+01  -1.2954929999999999e+02   7.0685839999999996e+02   9.0433400000000006e+01   7.8619799999999998e+01   6.1218000000000004e+00   9.7660000000000002e-01   1.0450999999999999e+00   3.0470999999999999e+00  -1.0600000000000000e-01   1.1550000000000001e-01   3.9800000000000002e-02
   5.0807099999999998e+01  -1.3418780000000001e+02   6.7486099999999999e+02   8.7120500000000007e+01   7.5936400000000006e+01   6.7401000000000000e+00   8.6560000000000004e-01   1.3119000000000001e+00   2.7858999999999998e+00  -1.9300000000000001e-02   1.2509999999999999e-01  -8.8000000000000005e-03
   4.8382500000000000e+01  -1.3924400000000000e+02   6.3857449999999994e+02   8.2356300000000005e+01   7.2120500000000007e+01   7.8276000000000003e+00   7.3240000000000005e-01   9.1169999999999995e-01   2.9600000000000000e+00  -1.9300000000000001e-02   1.2509999999999999e-01   4.4200000000000003e-02
   4.3621400000000001e+01  -1.3726550000000000e+02   5.9353800000000001e+02   7.7171999999999997e+01   6.7752799999999993e+01   8.3407000000000000e+00   1.1984999999999999e+00   8.0049999999999999e-01   3.0470999999999999e+00   9.5999999999999992e-03   1.5400000000000000e-01   5.3100000000000001e-02
   4.0447299999999998e+01  -1.3313260000000000e+02   5.4223929999999996e+02   7.0870699999999999e+01   6.2404899999999998e+01   9.0555000000000003e+00   5.7709999999999995e-01   1.3786000000000000e+00   3.0470999999999999e+00   4.8200000000000000e-02   5.7700000000000001e-02  -2.6499999999999999e-02
   3.5531900000000000e+01  -1.2748280000000000e+02   4.8682299999999998e+02   6.3872399999999999e+01   5.6590699999999998e+01   9.4326000000000008e+00   4.8830000000000001e-01   1.2897000000000001e+00   1.8283000000000000e+00  -4.8200000000000000e-02   7.6999999999999999e-02   3.9800000000000002e-02
   3.0925100000000000e+01  -1.1868940000000001e+02   4.2505869999999999e+02   5.6148600000000002e+01   4.9986699999999999e+01   9.4107000000000003e+00   8.2120000000000004e-01   6.4480000000000004e-01   3.2212000000000001e+00  -9.5999999999999992e-03   5.7700000000000001e-02   0.0000000000000000e+00
   2.5458700000000000e+01  -1.0820320000000000e+02   3.6089240000000001e+02   4.7517699999999998e+01   4.2754700000000000e+01   9.0686000000000000e+00   8.2120000000000004e-01   9.7840000000000005e-01   3.0470999999999999e+00   6.7400000000000002e-02   1.8279999999999999e-01  -6.6400000000000001e-02
   2.0146500000000000e+01  -9.3056500000000000e+01   2.9278010000000000e+02   3.8686300000000003e+01   3.5084899999999998e+01   8.2004000000000001e+00   8.6560000000000004e-01   1.4231000000000000e+00   2.1764999999999999e+00  -4.8200000000000000e-02   1.8279999999999999e-01   4.4200000000000003e-02
   1.5561700000000000e+01  -7.5975300000000004e+01   2.2097900000000001e+02   2.9453900000000001e+01   2.6691900000000000e+01   6.9329999999999998e+00   7.5460000000000005e-01   1.2452000000000001e+00   2.9600000000000000e+00  -1.0600000000000000e-01   1.2509999999999999e-01   8.8000000000000005e-03
   1.1131300000000000e+01  -5.6256000000000000e+01   1.5252359999999999e+02   2.0803899999999999e+01   1.8679600000000001e+01   5.1657999999999999e+00   7.7680000000000005e-01   8.0049999999999999e-01   2.4377000000000000e+00  -1.9300000000000001e-02   7.6999999999999999e-02   4.4000000000000003e-03
   7.2298000000000000e+00  -3.4470300000000002e+01   9.5391599999999997e+01   1.3805600000000000e+01   1.1999499999999999e+01   3.0432999999999999e+00   1.0653999999999999e+00   1.0005999999999999e+00   2.8730000000000002e+00  -4.8200000000000000e-02   5.7700000000000001e-02   8.8000000000000005e-03
   3.0859000000000001e+00  -7.2325999999999997e+00   6.0220199999999998e+01   9.9389000000000003e+00   7.9172000000000002e+00   1.0090000000000000e-01   9.1000000000000003e-01   1.2452000000000001e+00   2.3506000000000000e+00  -9.5999999999999992e-03   8.6599999999999996e-02   3.1000000000000000e-02
   1.0360000000000000e+00  -1.9789999999999999e-01   4.3835500000000003e+01   7.3802000000000003e+00   5.7380000000000004e+00  -1.9730000000000000e-01   9.3220000000000003e-01   1.1563000000000001e+00   2.1764999999999999e+00   0.0000000000000000e+00   1.6360000000000000e-01   0.0000000000000000e+00
   6.6100000000000006e-02   7.2550000000000003e-01   2.4276800000000001e+01   3.9525999999999999e+00   2.8927999999999998e+00   0.0000000000000000e+00   9.5440000000000003e-01   9.3389999999999995e-01   2.1764999999999999e+00  -3.8500000000000000e-02  -9.5999999999999992e-03   3.5400000000000001e-02
   1.5429999999999999e-01  -9.0129999999999999e-01   6.8627000000000002e+00   9.6430000000000005e-01   8.3740000000000003e-01  -2.6300000000000000e-02   8.8780000000000003e-01   9.5609999999999995e-01   2.9600000000000000e+00  -1.4449999999999999e-01   9.6199999999999994e-02  -1.7700000000000000e-02
   3.9679999999999999e-01   1.5168999999999999e+00   1.8872000000000000e+00  -5.7299999999999997e-02   6.6600000000000006e-02  -1.7100000000000001e-01   9.7660000000000002e-01   1.1563000000000001e+00   3.1341999999999999e+00   0.0000000000000000e+00   1.9239999999999999e-01   1.3299999999999999e-02
  -6.6100000000000006e-02   4.8359999999999997e-01   1.1152000000000000e+00  -2.2910000000000000e-01  -2.8500000000000001e-02  -1.0520000000000000e-01   1.0431999999999999e+00   1.0672999999999999e+00   3.1341999999999999e+00   5.7799999999999997e-02   8.6599999999999996e-02  -4.4000000000000003e-03
   8.8200000000000001e-02   6.1550000000000005e-01   1.4582999999999999e+00  -9.5500000000000002e-02  -9.4999999999999998e-03  -5.2600000000000001e-02   8.2120000000000004e-01   9.5609999999999995e-01   2.4377000000000000e+00  -1.9300000000000001e-02   1.5400000000000000e-01   2.2100000000000002e-02
   2.1999999999999999e-02   1.0112000000000001e+00   1.2867999999999999e+00  -1.5279999999999999e-01  -5.7099999999999998e-02  -5.7000000000000002e-02   9.1000000000000003e-01   8.8939999999999997e-01   2.9600000000000000e+00  -5.7799999999999997e-02   1.1550000000000001e-01  -2.6499999999999999e-02
  -4.4100000000000000e-02   5.0560000000000005e-01   1.1152000000000000e+00  -2.9599999999999999e-01  -7.6100000000000001e-02  -4.8200000000000000e-02   1.1318999999999999e+00   1.0672999999999999e+00   2.5247000000000002e+00  -2.8899999999999999e-02   2.3089999999999999e-01  -2.2100000000000002e-02
  -1.1020000000000001e-01   8.5740000000000005e-01   7.7210000000000001e-01  -1.3370000000000001e-01   1.9000000000000000e-02  -9.2100000000000001e-02   8.4340000000000004e-01   1.0227999999999999e+00   2.3506000000000000e+00   4.8200000000000000e-02   8.6599999999999996e-02  -3.9800000000000002e-02
   2.1999999999999999e-02   1.0112000000000001e+00   1.1152000000000000e+00  -9.5500000000000002e-02  -8.5599999999999996e-02  -4.8200000000000000e-02   8.8780000000000003e-01   1.1563000000000001e+00   1.8283000000000000e+00  -4.8200000000000000e-02   1.0580000000000001e-01   1.3299999999999999e-02
   8.8200000000000001e-02   8.1340000000000001e-01   1.4582999999999999e+00  -1.6230000000000000e-01   0.0000000000000000e+00  -1.0520000000000000e-01   9.7660000000000002e-01   9.5609999999999995e-01   1.4800000000000000e+00   3.8500000000000000e-02   1.6360000000000000e-01  -4.4200000000000003e-02
   4.4100000000000000e-02   7.6939999999999997e-01   9.4359999999999999e-01  -1.3370000000000001e-01  -1.2370000000000000e-01  -7.4499999999999997e-02   8.4340000000000004e-01   1.0672999999999999e+00   3.1341999999999999e+00  -9.5999999999999992e-03   7.6999999999999999e-02   3.1000000000000000e-02
  -1.7630000000000001e-01   9.2330000000000001e-01   8.5780000000000001e-01  -1.4319999999999999e-01  -9.5200000000000007e-02  -2.1899999999999999e-02   1.0653999999999999e+00   1.0894999999999999e+00   2.1764999999999999e+00  -2.8899999999999999e-02   1.7319999999999999e-01   4.4000000000000003e-03
  -1.1020000000000001e-01   7.9139999999999999e-01   6.8630000000000002e-01  -1.9089999999999999e-01  -6.6600000000000006e-02  -9.2100000000000001e-02   1.1318999999999999e+00   1.1785000000000001e+00   2.3506000000000000e+00  -3.8500000000000000e-02   1.4430000000000001e-01  -1.3299999999999999e-02
   2.1999999999999999e-02   7.6939999999999997e-01   1.0294000000000001e+00  -1.9089999999999999e-01  -4.7600000000000003e-02  -6.1400000000000003e-02   7.7680000000000005e-01   1.2452000000000001e+00   2.2635999999999998e+00  -9.5999999999999992e-03   1.7319999999999999e-01   2.6499999999999999e-02
  -1.7630000000000001e-01   1.0992000000000000e+00   9.4359999999999999e-01  -1.5279999999999999e-01   0.0000000000000000e+00  -7.0199999999999999e-02   7.5460000000000005e-01   1.2897000000000001e+00   2.6118000000000001e+00   9.5999999999999992e-03   1.7319999999999999e-01  -1.3299999999999999e-02
  -8.8200000000000001e-02   7.0350000000000001e-01   7.7210000000000001e-01  -2.0999999999999999e-01  -1.4269999999999999e-01  -9.2100000000000001e-02   9.1000000000000003e-01   1.0672999999999999e+00   2.4377000000000000e+00   9.5999999999999992e-03   7.6999999999999999e-02   5.3100000000000001e-02
   2.1999999999999999e-02   9.6730000000000005e-01   1.3725000000000001e+00  -1.4319999999999999e-01  -1.8079999999999999e-01  -7.8899999999999998e-02   8.2120000000000004e-01   1.3341000000000001e+00   2.0024000000000002e+00   0.0000000000000000e+00   1.8279999999999999e-01  -1.7700000000000000e-02
  -8.8200000000000001e-02   8.3540000000000003e-01   1.1152000000000000e+00  -2.0050000000000001e-01  -1.0470000000000000e-01  -9.2100000000000001e-02   9.1000000000000003e-01   1.0672999999999999e+00   2.5247000000000002e+00   9.5999999999999992e-03   1.6360000000000000e-01  -4.4000000000000003e-03
  -1.3230000000000000e-01   6.3749999999999996e-01   7.7210000000000001e-01  -1.8140000000000001e-01  -4.7600000000000003e-02  -7.0199999999999999e-02   8.6560000000000004e-01   1.1563000000000001e+00   2.5247000000000002e+00  -1.9300000000000001e-02   1.1550000000000001e-01  -4.4200000000000003e-02
  -1.7630000000000001e-01   8.7929999999999997e-01   7.7210000000000001e-01  -1.6230000000000000e-01  -6.6600000000000006e-02  -5.7000000000000002e-02   9.9880000000000002e-01   1.0450999999999999e+00   2.4377000000000000e+00  -1.0600000000000000e-01   1.0580000000000001e-01  -8.8000000000000005e-03
   2.1999999999999999e-02   7.9139999999999999e-01   1.2867999999999999e+00  -1.6230000000000000e-01  -9.5200000000000007e-02  -5.7000000000000002e-02   9.1000000000000003e-01   1.0450999999999999e+00   2.9600000000000000e+00   3.8500000000000000e-02   1.3469999999999999e-01   3.5400000000000001e-02
   0.0000000000000000e+00   6.3749999999999996e-01   1.8015000000000001e+00  -1.4319999999999999e-01  -1.5229999999999999e-01  -6.5799999999999997e-02   8.2120000000000004e-01   1.1339999999999999e+00   2.5247000000000002e+00   3.8500000000000000e-02   1.2509999999999999e-01  -4.4000000000000003e-03
  -2.1999999999999999e-02   8.5740000000000005e-01   9.4359999999999999e-01  -1.8140000000000001e-01  -1.0470000000000000e-01  -7.0199999999999999e-02   9.5440000000000003e-01   1.0672999999999999e+00   2.0893999999999999e+00   5.7799999999999997e-02   1.8279999999999999e-01  -1.3299999999999999e-02
  -2.2040000000000001e-01   6.8149999999999999e-01   1.2010000000000001e+00  -9.5500000000000002e-02  -1.3320000000000001e-01  -6.5799999999999997e-02   8.8780000000000003e-01   1.1117999999999999e+00   2.5247000000000002e+00  -1.9300000000000001e-02   1.2509999999999999e-01   1.3299999999999999e-02
   8.8200000000000001e-02   8.1340000000000001e-01   1.7157000000000000e+00  -1.2410000000000000e-01  -1.1420000000000000e-01  -5.7000000000000002e-02   7.9900000000000004e-01   1.4676000000000000e+00   2.0893999999999999e+00   9.5999999999999992e-03   1.7319999999999999e-01   8.8000000000000005e-03
  -8.8200000000000001e-02   6.5949999999999998e-01   1.8015000000000001e+00  -2.3870000000000000e-01  -1.7130000000000001e-01  -4.3900000000000002e-02   9.7660000000000002e-01   1.1339999999999999e+00   2.5247000000000002e+00   4.8200000000000000e-02   9.6199999999999994e-02   4.4000000000000003e-03
   0.0000000000000000e+00   8.5740000000000005e-01   2.1446000000000001e+00  -2.8639999999999999e-01  -5.7099999999999998e-02  -8.3299999999999999e-02   8.8780000000000003e-01   1.3564000000000001e+00   2.7858999999999998e+00   1.9300000000000001e-02   1.0580000000000001e-01   1.3299999999999999e-02
   2.1999999999999999e-02   7.2550000000000003e-01   1.7157000000000000e+00  -1.3370000000000001e-01  -8.5599999999999996e-02  -4.3900000000000002e-02   7.9900000000000004e-01   1.2897000000000001e+00   3.4824000000000002e+00  -2.8899999999999999e-02   2.0210000000000000e-01   1.7700000000000000e-02
   0.0000000000000000e+00   9.6730000000000005e-01   1.6298999999999999e+00  -2.0050000000000001e-01  -7.6100000000000001e-02  -1.0090000000000000e-01   1.0875999999999999e+00   1.1117999999999999e+00   2.6118000000000001e+00  -1.9300000000000001e-02   1.5400000000000000e-01  -3.9800000000000002e-02
  -6.6100000000000006e-02   7.2550000000000003e-01   1.4582999999999999e+00  -1.8140000000000001e-01  -1.0470000000000000e-01  -6.5799999999999997e-02   9.5440000000000003e-01   1.0894999999999999e+00   2.6118000000000001e+00   0.0000000000000000e+00   1.8279999999999999e-01   3.1000000000000000e-02
  -6.6100000000000006e-02   8.7929999999999997e-01   7.7210000000000001e-01  -1.0500000000000000e-01  -1.9000000000000000e-02  -1.0960000000000000e-01   1.0209999999999999e+00   1.1785000000000001e+00   2.6989000000000001e+00   9.5999999999999992e-03   9.6199999999999994e-02   1.3299999999999999e-02
   0.0000000000000000e+00   8.3540000000000003e-01   1.3725000000000001e+00  -1.5279999999999999e-01  -1.1420000000000000e-01  -5.7000000000000002e-02   9.3220000000000003e-01   9.5609999999999995e-01   2.3506000000000000e+00   9.5999999999999992e-03   1.2509999999999999e-01  -1.7700000000000000e-02
  -6.6100000000000006e-02   9.2330000000000001e-01   1.2010000000000001e+00  -1.1459999999999999e-01   2.8500000000000001e-02  -1.0960000000000000e-01   7.9900000000000004e-01   1.2007000000000001e+00   2.8730000000000002e+00   4.8200000000000000e-02   1.4430000000000001e-01   1.7700000000000000e-02
   8.8200000000000001e-02   7.2550000000000003e-01   7.7210000000000001e-01  -1.9089999999999999e-01   1.9000000000000000e-02  -9.2100000000000001e-02   1.0653999999999999e+00   1.0450999999999999e+00   2.3506000000000000e+00  -4.8200000000000000e-02   1.2509999999999999e-01  -8.8000000000000005e-03
   4.4100000000000000e-02   8.5740000000000005e-01   9.4359999999999999e-01  -1.2410000000000000e-01  -1.2370000000000000e-01  -1.2720000000000001e-01   8.2120000000000004e-01   1.0894999999999999e+00   3.1341999999999999e+00   6.7400000000000002e-02   1.1550000000000001e-01   2.6499999999999999e-02
  -2.2040000000000001e-01   7.4739999999999995e-01   7.7210000000000001e-01  -2.5779999999999997e-01  -1.5229999999999999e-01  -6.5799999999999997e-02   7.7680000000000005e-01   1.1785000000000001e+00   2.6118000000000001e+00   2.8899999999999999e-02   6.7400000000000002e-02   3.1000000000000000e-02
  -4.4100000000000000e-02   8.5740000000000005e-01   1.4582999999999999e+00  -2.0999999999999999e-01  -9.5200000000000007e-02  -3.5099999999999999e-02   9.9880000000000002e-01   1.0894999999999999e+00   3.0470999999999999e+00   2.8899999999999999e-02   9.6199999999999994e-02   8.8000000000000005e-03
   2.1999999999999999e-02   1.1431000000000000e+00   1.1152000000000000e+00  -1.6230000000000000e-01  -1.4269999999999999e-01  -8.3299999999999999e-02   8.8780000000000003e-01   1.1117999999999999e+00   2.8730000000000002e+00  -2.8899999999999999e-02   1.5400000000000000e-01   0.0000000000000000e+00
  -2.4249999999999999e-01   8.1340000000000001e-01   1.8872000000000000e+00  -2.3870000000000000e-01   2.8500000000000001e-02  -1.1840000000000001e-01   7.9900000000000004e-01   1.3564000000000001e+00   2.3506000000000000e+00   0.0000000000000000e+00   7.6999999999999999e-02   4.4200000000000003e-02
   0.0000000000000000e+00   8.3540000000000003e-01   1.2010000000000001e+00  -1.2410000000000000e-01  -4.7600000000000003e-02  -5.2600000000000001e-02   7.9900000000000004e-01   1.1785000000000001e+00   1.7412000000000001e+00  -1.9300000000000001e-02   1.1550000000000001e-01   8.8000000000000005e-03
  -4.4100000000000000e-02   8.3540000000000003e-01   2.5740000000000002e-01  -1.8140000000000001e-01  -1.0470000000000000e-01  -4.8200000000000000e-02   7.9900000000000004e-01   1.1339999999999999e+00   2.6118000000000001e+00   9.5999999999999992e-03   1.0580000000000001e-01  -2.6499999999999999e-02
  -8.8200000000000001e-02   8.1340000000000001e-01   6.0050000000000003e-01  -2.8639999999999999e-01  -2.4740000000000001e-01  -1.0960000000000000e-01   7.1020000000000005e-01   1.2674000000000001e+00   3.2212000000000001e+00  -9.5999999999999992e-03   1.2509999999999999e-01   2.2100000000000002e-02
  -4.4100000000000000e-02   7.4739999999999995e-01   1.2010000000000001e+00  -1.7190000000000000e-01  -1.0470000000000000e-01  -9.2100000000000001e-02   8.6560000000000004e-01   1.0672999999999999e+00   2.2635999999999998e+00   7.7100000000000002e-02   1.4430000000000001e-01   1.7700000000000000e-02
   8.8200000000000001e-02   9.0129999999999999e-01   2.0588000000000002e+00  -1.7190000000000000e-01  -1.3320000000000001e-01  -7.0199999999999999e-02   9.1000000000000003e-01   1.2674000000000001e+00   2.4377000000000000e+00   1.9300000000000001e-02   1.5400000000000000e-01   2.2100000000000002e-02
  -3.0859999999999999e-01   8.1340000000000001e-01   1.6298999999999999e+00  -2.4820000000000000e-01  -5.7099999999999998e-02  -7.4499999999999997e-02   8.6560000000000004e-01   1.2230000000000001e+00   2.7858999999999998e+00   3.8500000000000000e-02   1.5400000000000000e-01   3.5400000000000001e-02
  -1.7630000000000001e-01   1.0112000000000001e+00   9.4359999999999999e-01  -6.6799999999999998e-02  -1.3320000000000001e-01  -3.0700000000000002e-02   9.1000000000000003e-01   1.0227999999999999e+00   2.3506000000000000e+00  -6.7400000000000002e-02   6.7400000000000002e-02   2.2100000000000002e-02
  -3.0859999999999999e-01   9.4530000000000003e-01   1.2010000000000001e+00  -1.9089999999999999e-01  -8.5599999999999996e-02  -8.3299999999999999e-02   9.5440000000000003e-01   1.1785000000000001e+00   1.6540999999999999e+00   2.8899999999999999e-02   2.1170000000000000e-01   1.3299999999999999e-02
  -6.6100000000000006e-02   8.1340000000000001e-01   1.1152000000000000e+00  -1.7190000000000000e-01  -1.7130000000000001e-01  -5.2600000000000001e-02   6.8799999999999994e-01   7.7820000000000000e-01   3.2212000000000001e+00   9.5999999999999992e-03   1.7319999999999999e-01  -1.7700000000000000e-02
  -2.4249999999999999e-01   1.0992000000000000e+00   1.2010000000000001e+00  -1.7190000000000000e-01  -9.5200000000000007e-02  -7.4499999999999997e-02   9.3220000000000003e-01   9.7840000000000005e-01   3.0470999999999999e+00   1.9300000000000001e-02   1.2509999999999999e-01  -1.7700000000000000e-02
  -5.9509999999999996e-01   1.0112000000000001e+00   8.5780000000000001e-01  -2.0999999999999999e-01  -7.6100000000000001e-02  -7.4499999999999997e-02   9.3220000000000003e-01   1.1339999999999999e+00   2.7858999999999998e+00   3.8500000000000000e-02   4.8099999999999997e-02   0.0000000000000000e+00
   2.1999999999999999e-02   6.8149999999999999e-01   1.9730000000000001e+00  -2.7689999999999998e-01  -1.9030000000000000e-01  -9.6500000000000002e-02   8.6560000000000004e-01   1.0227999999999999e+00   2.4377000000000000e+00   1.9300000000000001e-02   1.0580000000000001e-01   4.4000000000000003e-03
  -4.1880000000000001e-01   9.0129999999999999e-01   1.1152000000000000e+00  -1.8140000000000001e-01  -1.6180000000000000e-01  -7.0199999999999999e-02   8.4340000000000004e-01   1.0450999999999999e+00   3.3953000000000002e+00  -1.9300000000000001e-02   2.6939999999999997e-01  -2.2100000000000002e-02
   1.1020000000000001e-01   1.0112000000000001e+00   1.4582999999999999e+00  -7.6399999999999996e-02  -1.3320000000000001e-01  -3.5099999999999999e-02   9.1000000000000003e-01   8.2269999999999999e-01   2.5247000000000002e+00   2.8899999999999999e-02   1.2509999999999999e-01  -3.1000000000000000e-02
   2.4249999999999999e-01   6.1550000000000005e-01   1.1152000000000000e+00  -1.4319999999999999e-01  -1.3320000000000001e-01  -8.7700000000000000e-02   8.6560000000000004e-01   1.1339999999999999e+00   2.8730000000000002e+00  -6.7400000000000002e-02   2.4060000000000001e-01   1.3299999999999999e-02
  -1.7630000000000001e-01   8.3540000000000003e-01   1.5441000000000000e+00  -1.6230000000000000e-01  -5.7099999999999998e-02  -6.1400000000000003e-02   9.1000000000000003e-01   1.3786000000000000e+00   2.0024000000000002e+00   9.5999999999999992e-03   1.5400000000000000e-01   8.8000000000000005e-03
   1.7630000000000001e-01   8.5740000000000005e-01   8.5780000000000001e-01  -1.7190000000000000e-01  -1.6180000000000000e-01  -7.8899999999999998e-02   8.8780000000000003e-01   1.2674000000000001e+00   2.6118000000000001e+00   1.9300000000000001e-02   1.3469999999999999e-01  -2.2100000000000002e-02
  -1.1020000000000001e-01   7.9139999999999999e-01   6.0050000000000003e-01  -2.3870000000000000e-01  -1.4269999999999999e-01  -8.3299999999999999e-02   6.4370000000000005e-01   1.0672999999999999e+00   2.4377000000000000e+00   4.8200000000000000e-02   7.6999999999999999e-02   4.4200000000000003e-02
   2.4249999999999999e-01   9.0129999999999999e-01   1.3725000000000001e+00  -1.8140000000000001e-01  -1.3320000000000001e-01  -9.2100000000000001e-02   7.9900000000000004e-01   1.1785000000000001e+00   2.5247000000000002e+00   3.8500000000000000e-02   1.0580000000000001e-01   4.4000000000000003e-03
  -3.5270000000000001e-01   6.5949999999999998e-01   1.2010000000000001e+00  -2.2910000000000000e-01  -4.7600000000000003e-02  -5.7000000000000002e-02   1.0431999999999999e+00   1.2452000000000001e+00   2.5247000000000002e+00  -2.8899999999999999e-02   1.3469999999999999e-01  -3.5400000000000001e-02
   1.1020000000000001e-01   7.6939999999999997e-01   1.4582999999999999e+00  -1.7190000000000000e-01  -2.8500000000000001e-02  -5.2600000000000001e-02   9.5440000000000003e-01   1.3564000000000001e+00   2.2635999999999998e+00  -2.8899999999999999e-02   8.6599999999999996e-02   0.0000000000000000e+00
  -1.3230000000000000e-01   5.7160000000000000e-01   1.6298999999999999e+00  -2.0050000000000001e-01  -4.7600000000000003e-02  -5.2600000000000001e-02   7.5460000000000005e-01   9.7840000000000005e-01   2.9600000000000000e+00   9.5999999999999992e-03   1.6360000000000000e-01  -1.3299999999999999e-02
   2.1999999999999999e-02   9.6730000000000005e-01   1.8015000000000001e+00  -2.0999999999999999e-01  -1.1420000000000000e-01  -8.7700000000000000e-02   8.8780000000000003e-01   1.2452000000000001e+00   2.4377000000000000e+00   0.0000000000000000e+00   1.9239999999999999e-01   4.8700000000000000e-02
  -1.9839999999999999e-01   6.5949999999999998e-01   6.8630000000000002e-01  -4.7699999999999999e-02  -1.0470000000000000e-01  -8.7700000000000000e-02   8.8780000000000003e-01   1.2007000000000001e+00   2.4377000000000000e+00   2.8899999999999999e-02   2.2130000000000000e-01   1.7700000000000000e-02
   2.1999999999999999e-02   7.4739999999999995e-01   1.1152000000000000e+00  -2.4820000000000000e-01  -9.5200000000000007e-02  -9.2100000000000001e-02   8.4340000000000004e-01   1.2007000000000001e+00   2.2635999999999998e+00   0.0000000000000000e+00   1.8279999999999999e-01   1.7700000000000000e-02
  -1.9839999999999999e-01   9.4530000000000003e-01   1.0294000000000001e+00  -1.1459999999999999e-01  -2.8500000000000001e-02  -1.0520000000000000e-01   7.9900000000000004e-01   1.1785000000000001e+00   2.4377000000000000e+00  -3.8500000000000000e-02   1.3469999999999999e-01   0.0000000000000000e+00
   0.0000000000000000e+00   7.9139999999999999e-01   8.5780000000000001e-01  -1.9089999999999999e-01  -1.1420000000000000e-01  -7.0199999999999999e-02   8.4340000000000004e-01   8.6719999999999997e-01   2.6118000000000001e+00   5.7799999999999997e-02   8.6599999999999996e-02   3.9800000000000002e-02
  -1.3230000000000000e-01   8.5740000000000005e-01   1.2867999999999999e+00  -2.7689999999999998e-01  -6.6600000000000006e-02  -1.0960000000000000e-01   8.8780000000000003e-01   1.2007000000000001e+00   2.0893999999999999e+00  -1.9300000000000001e-02   1.0580000000000001e-01  -4.4000000000000003e-03
  -2.4249999999999999e-01   9.0129999999999999e-01   8.5780000000000001e-01  -1.0500000000000000e-01  -1.0470000000000000e-01  -3.5099999999999999e-02   7.1020000000000005e-01   1.3341000000000001e+00   2.0893999999999999e+00   1.9300000000000001e-02   1.1550000000000001e-01   1.7700000000000000e-02
  -2.1999999999999999e-02   9.4530000000000003e-01   1.2867999999999999e+00  -1.8140000000000001e-01  -2.8500000000000001e-02  -1.0090000000000000e-01   8.2120000000000004e-01   1.2230000000000001e+00   3.3953000000000002e+00   6.7400000000000002e-02   1.3469999999999999e-01   1.3299999999999999e-02
  -4.4100000000000000e-02   9.4530000000000003e-01   1.3725000000000001e+00  -9.5500000000000002e-02  -5.7099999999999998e-02  -8.8000000000000005e-03   1.0653999999999999e+00   9.3389999999999995e-01   2.2635999999999998e+00   9.5999999999999992e-03   1.6360000000000000e-01   4.4000000000000003e-03
  -4.4100000000000000e-02   7.4739999999999995e-01   6.8630000000000002e-01  -1.5279999999999999e-01  -1.6180000000000000e-01  -7.0199999999999999e-02   1.1318999999999999e+00   1.0894999999999999e+00   2.9600000000000000e+00   1.0600000000000000e-01   1.7319999999999999e-01   4.8700000000000000e-02
  -2.1999999999999999e-02   8.7929999999999997e-01   1.2867999999999999e+00  -2.0999999999999999e-01  -1.2370000000000000e-01  -9.2100000000000001e-02   7.5460000000000005e-01   1.3341000000000001e+00   2.6989000000000001e+00   5.7799999999999997e-02   1.7319999999999999e-01   1.3299999999999999e-02
   0.0000000000000000e+00   7.4739999999999995e-01   1.2010000000000001e+00  -1.7190000000000000e-01  -1.2370000000000000e-01  -8.7700000000000000e-02   8.8780000000000003e-01   9.5609999999999995e-01   2.7858999999999998e+00   1.9300000000000001e-02   1.7319999999999999e-01  -2.2100000000000002e-02
  -1.1020000000000001e-01   7.9139999999999999e-01  -8.5800000000000001e-02  -1.9089999999999999e-01  -4.7600000000000003e-02  -1.2720000000000001e-01   8.8780000000000003e-01   1.2007000000000001e+00   2.8730000000000002e+00   1.9300000000000001e-02   1.7319999999999999e-01   4.4000000000000003e-03
   0.0000000000000000e+00   9.0129999999999999e-01   1.0294000000000001e+00  -7.6399999999999996e-02  -1.1420000000000000e-01  -2.1899999999999999e-02   9.9880000000000002e-01   1.0450999999999999e+00   2.6989000000000001e+00   9.5999999999999992e-03   2.0210000000000000e-01  -2.6499999999999999e-02
  -1.5429999999999999e-01   1.1212000000000000e+00   3.4310000000000002e-01  -2.2910000000000000e-01  -1.0470000000000000e-01  -7.0199999999999999e-02   9.7660000000000002e-01   1.1339999999999999e+00   2.7858999999999998e+00   3.8500000000000000e-02   1.5400000000000000e-01   1.3299999999999999e-02
   0.0000000000000000e+00   7.9139999999999999e-01   1.4582999999999999e+00  -2.7689999999999998e-01  -1.0470000000000000e-01  -5.7000000000000002e-02   1.0653999999999999e+00   1.0672999999999999e+00   2.6118000000000001e+00  -2.8899999999999999e-02   1.7319999999999999e-01   2.6499999999999999e-02
   1.7630000000000001e-01   8.3540000000000003e-01   1.3725000000000001e+00  -1.0500000000000000e-01  -9.5200000000000007e-02  -7.0199999999999999e-02   8.6560000000000004e-01   1.0450999999999999e+00   2.4377000000000000e+00   6.7400000000000002e-02   1.2509999999999999e-01   3.1000000000000000e-02
  -1.3230000000000000e-01   1.0992000000000000e+00   5.1470000000000005e-01  -1.3370000000000001e-01  -1.4269999999999999e-01  -5.7000000000000002e-02   8.6560000000000004e-01   1.0005999999999999e+00   2.6989000000000001e+00   9.5999999999999992e-03   1.6360000000000000e-01   2.2100000000000002e-02
  -2.2040000000000001e-01   7.4739999999999995e-01   1.2010000000000001e+00  -1.9089999999999999e-01  -3.8100000000000002e-02  -3.9500000000000000e-02   8.4340000000000004e-01   1.2452000000000001e+00   2.7858999999999998e+00   9.5999999999999992e-03   1.1550000000000001e-01   8.8000000000000005e-03
  -4.4100000000000000e-02   8.7929999999999997e-01   8.5780000000000001e-01  -2.3870000000000000e-01  -7.6100000000000001e-02  -6.5799999999999997e-02   9.9880000000000002e-01   1.2007000000000001e+00   2.9600000000000000e+00   2.8899999999999999e-02   1.6360000000000000e-01   3.1000000000000000e-02
  -2.1999999999999999e-02   5.9360000000000002e-01   1.0294000000000001e+00  -2.4820000000000000e-01  -8.5599999999999996e-02  -6.1400000000000003e-02   8.4340000000000004e-01   1.1785000000000001e+00   2.0024000000000002e+00  -1.9300000000000001e-02   1.3469999999999999e-01   2.2100000000000002e-02
  -4.4100000000000000e-02   8.1340000000000001e-01   1.6298999999999999e+00  -5.7299999999999997e-02  -7.6100000000000001e-02  -8.3299999999999999e-02   8.6560000000000004e-01   1.1117999999999999e+00   2.5247000000000002e+00  -1.2520000000000001e-01   2.0210000000000000e-01   2.2100000000000002e-02
   2.1999999999999999e-02   7.6939999999999997e-01   5.1470000000000005e-01  -2.2910000000000000e-01  -1.2370000000000000e-01  -2.6300000000000000e-02   6.8799999999999994e-01   1.2897000000000001e+00   2.0893999999999999e+00  -2.8899999999999999e-02   2.1170000000000000e-01   3.9800000000000002e-02
  -1.7630000000000001e-01   9.6730000000000005e-01   8.5780000000000001e-01  -2.2910000000000000e-01  -8.5599999999999996e-02  -6.1400000000000003e-02   6.8799999999999994e-01   1.3564000000000001e+00   3.0470999999999999e+00   7.7100000000000002e-02   1.3469999999999999e-01   4.4000000000000003e-03
  -3.0859999999999999e-01   8.1340000000000001e-01   1.3725000000000001e+00  -2.0050000000000001e-01  -2.0930000000000001e-01  -2.6300000000000000e-02   7.5460000000000005e-01   1.2452000000000001e+00   2.0024000000000002e+00  -9.5999999999999992e-03   1.0580000000000001e-01   3.1000000000000000e-02
  -4.4100000000000000e-02   7.4739999999999995e-01   1.1152000000000000e+00  -2.4820000000000000e-01  -1.7130000000000001e-01  -2.1899999999999999e-02   9.7660000000000002e-01   1.1339999999999999e+00   3.3083000000000000e+00  -9.5999999999999992e-03   1.0580000000000001e-01  -1.3299999999999999e-02
  -8.8200000000000001e-02   9.2330000000000001e-01   1.2867999999999999e+00  -1.0500000000000000e-01  -2.8500000000000001e-02  -8.3299999999999999e-02   7.7680000000000005e-01   1.0672999999999999e+00   2.1764999999999999e+00   1.9300000000000001e-02   2.0210000000000000e-01  -2.6499999999999999e-02
   3.7469999999999998e-01   5.7160000000000000e-01   7.7210000000000001e-01  -3.1509999999999999e-01  -5.7099999999999998e-02  -1.2720000000000001e-01   8.8780000000000003e-01   1.1117999999999999e+00   2.6989000000000001e+00   7.7100000000000002e-02   1.0580000000000001e-01  -4.4000000000000003e-03
  -1.5429999999999999e-01   8.7929999999999997e-01   7.7210000000000001e-01  -1.8140000000000001e-01  -3.8100000000000002e-02  -5.2600000000000001e-02   8.6560000000000004e-01   1.0672999999999999e+00   1.8283000000000000e+00  -4.8200000000000000e-02   8.6599999999999996e-02   3.1000000000000000e-02
  -2.1999999999999999e-02   8.1340000000000001e-01   1.3725000000000001e+00  -2.4820000000000000e-01  -1.4269999999999999e-01  -4.3900000000000002e-02   8.8780000000000003e-01   1.2230000000000001e+00   1.7412000000000001e+00   0.0000000000000000e+00   9.6199999999999994e-02   5.3100000000000001e-02
   4.4100000000000000e-02   7.2550000000000003e-01   1.2010000000000001e+00  -2.5779999999999997e-01  -1.6180000000000000e-01  -7.4499999999999997e-02   8.4340000000000004e-01   1.3341000000000001e+00   2.5247000000000002e+00  -9.5999999999999992e-03   1.1550000000000001e-01   3.5400000000000001e-02
  -1.1020000000000001e-01   1.0112000000000001e+00   9.4359999999999999e-01  -1.2410000000000000e-01  -3.8100000000000002e-02  -6.1400000000000003e-02   7.7680000000000005e-01   1.1117999999999999e+00   2.1764999999999999e+00  -9.5999999999999992e-03   1.4430000000000001e-01   3.5400000000000001e-02
  -6.6100000000000006e-02   8.3540000000000003e-01   9.4359999999999999e-01  -8.5900000000000004e-02  -1.1420000000000000e-01  -1.2280000000000001e-01   9.9880000000000002e-01   1.0005999999999999e+00   2.3506000000000000e+00   7.7100000000000002e-02   1.0580000000000001e-01   5.3100000000000001e-02
  -8.8200000000000001e-02   9.0129999999999999e-01   1.3725000000000001e+00  -1.2410000000000000e-01  -3.8100000000000002e-02  -6.1400000000000003e-02   8.8780000000000003e-01   1.2007000000000001e+00   2.7858999999999998e+00   7.7100000000000002e-02   1.1550000000000001e-01   2.2100000000000002e-02
   0.0000000000000000e+00   7.0350000000000001e-01   9.4359999999999999e-01  -9.5500000000000002e-02  -1.7130000000000001e-01  -9.6500000000000002e-02   8.6560000000000004e-01   1.2674000000000001e+00   2.0024000000000002e+00  -8.6699999999999999e-02   1.4430000000000001e-01   1.3299999999999999e-02
  -1.9839999999999999e-01   8.7929999999999997e-01   5.1470000000000005e-01  -2.5779999999999997e-01  -1.2370000000000000e-01  -7.4499999999999997e-02   8.4340000000000004e-01   1.0894999999999999e+00   2.6118000000000001e+00   1.9300000000000001e-02   8.6599999999999996e-02   3.1000000000000000e-02
   2.6450000000000001e-01   6.8149999999999999e-01   1.1152000000000000e+00  -2.1959999999999999e-01  -2.8500000000000001e-02  -8.3299999999999999e-02   8.8780000000000003e-01   1.0005999999999999e+00   1.8283000000000000e+00   0.0000000000000000e+00   8.6599999999999996e-02  -2.2100000000000002e-02
   2.1999999999999999e-02   8.1340000000000001e-01   1.2010000000000001e+00  -1.6230000000000000e-01  -5.7099999999999998e-02  -6.5799999999999997e-02   8.8780000000000003e-01   1.2452000000000001e+00   2.6118000000000001e+00  -1.9300000000000001e-02   1.2509999999999999e-01  -1.3299999999999999e-02
   4.4100000000000000e-02   1.0112000000000001e+00   1.2010000000000001e+00  -1.0500000000000000e-01  -3.8100000000000002e-02  -8.3299999999999999e-02   9.3220000000000003e-01   1.1785000000000001e+00   2.5247000000000002e+00   9.5999999999999992e-03   2.4060000000000001e-01   4.4000000000000003e-03
  -1.1020000000000001e-01   8.1340000000000001e-01   7.7210000000000001e-01  -1.9089999999999999e-01  -1.1420000000000000e-01  -9.2100000000000001e-02   8.4340000000000004e-01   1.1785000000000001e+00   2.0024000000000002e+00   3.8500000000000000e-02   5.7700000000000001e-02   2.2100000000000002e-02
  -2.8649999999999998e-01   8.1340000000000001e-01   3.4310000000000002e-01  -1.5279999999999999e-01  -1.2370000000000000e-01  -5.7000000000000002e-02   9.5440000000000003e-01   1.3564000000000001e+00   1.8283000000000000e+00   1.9300000000000001e-02   1.4430000000000001e-01   0.0000000000000000e+00
  -2.1999999999999999e-02   7.2550000000000003e-01   1.3725000000000001e+00  -1.9089999999999999e-01  -1.6180000000000000e-01  -8.3299999999999999e-02   1.1984999999999999e+00   1.0894999999999999e+00   2.0024000000000002e+00   4.8200000000000000e-02   2.1170000000000000e-01   2.2100000000000002e-02
   4.4100000000000000e-02   8.1340000000000001e-01   5.1470000000000005e-01  -1.4319999999999999e-01  -9.5200000000000007e-02  -1.1840000000000001e-01   9.7660000000000002e-01   1.0894999999999999e+00   2.4377000000000000e+00   6.7400000000000002e-02   9.6199999999999994e-02  -4.4000000000000003e-03
   2.1999999999999999e-02   8.3540000000000003e-01   1.1152000000000000e+00  -9.5500000000000002e-02  -7.6100000000000001e-02  -8.7700000000000000e-02   8.4340000000000004e-01   1.3341000000000001e+00   3.2212000000000001e+00   1.9300000000000001e-02   1.5400000000000000e-01   8.8000000000000005e-03
   6.6100000000000006e-02   9.0129999999999999e-01   1.1152000000000000e+00  -1.7190000000000000e-01  -8.5599999999999996e-02  -9.6500000000000002e-02   8.6560000000000004e-01   1.2230000000000001e+00   2.3506000000000000e+00   1.9300000000000001e-02   9.6199999999999994e-02   3.9800000000000002e-02
  -2.8649999999999998e-01   6.1550000000000005e-01   1.7157000000000000e+00  -2.5779999999999997e-01  -1.2370000000000000e-01  -6.1400000000000003e-02   6.4370000000000005e-01   1.0005999999999999e+00   2.4377000000000000e+00  -1.9300000000000001e-02   1.5400000000000000e-01   2.6499999999999999e-02
   1.3230000000000000e-01   6.1550000000000005e-01   1.3725000000000001e+00  -1.4319999999999999e-01  -1.1420000000000000e-01  -9.2100000000000001e-02   8.6560000000000004e-01   9.7840000000000005e-01   2.6118000000000001e+00  -1.9300000000000001e-02   9.6199999999999994e-02   3.1000000000000000e-02
  -2.1999999999999999e-02   6.3749999999999996e-01   1.8872000000000000e+00  -2.8639999999999999e-01   0.0000000000000000e+00  -4.3900000000000002e-02   8.2120000000000004e-01   8.2269999999999999e-01   2.3506000000000000e+00   1.1559999999999999e-01   1.3469999999999999e-01   1.7700000000000000e-02
  -2.4249999999999999e-01   5.7160000000000000e-01   1.2010000000000001e+00  -1.3370000000000001e-01  -1.4269999999999999e-01  -1.0520000000000000e-01   7.1020000000000005e-01   1.2007000000000001e+00   2.0893999999999999e+00   1.9300000000000001e-02   1.3469999999999999e-01   8.8000000000000005e-03
   0.0000000000000000e+00   8.1340000000000001e-01   1.0294000000000001e+00  -2.5779999999999997e-01  -2.0930000000000001e-01  -5.7000000000000002e-02   7.9900000000000004e-01   1.1117999999999999e+00   2.1764999999999999e+00  -1.3489999999999999e-01   1.4430000000000001e-01  -1.7700000000000000e-02
  -4.4100000000000000e-02   6.3749999999999996e-01   1.0294000000000001e+00  -1.5279999999999999e-01  -5.7099999999999998e-02  -7.4499999999999997e-02   8.2120000000000004e-01   1.3119000000000001e+00   1.9153000000000000e+00   6.7400000000000002e-02   4.8099999999999997e-02   6.1899999999999997e-02
  -4.4100000000000000e-02   7.2550000000000003e-01   1.8015000000000001e+00  -1.1459999999999999e-01  -3.8100000000000002e-02  -1.0960000000000000e-01   9.1000000000000003e-01   9.1169999999999995e-01   1.5670999999999999e+00  -9.5999999999999992e-03   1.3469999999999999e-01   3.9800000000000002e-02
   8.8200000000000001e-02   7.2550000000000003e-01   1.9730000000000001e+00  -1.8140000000000001e-01  -9.5200000000000007e-02  -5.7000000000000002e-02   7.3240000000000005e-01   1.3564000000000001e+00   2.9600000000000000e+00   0.0000000000000000e+00   1.5400000000000000e-01   1.3299999999999999e-02
  -1.9839999999999999e-01   8.5740000000000005e-01   8.5780000000000001e-01  -1.2410000000000000e-01   2.8500000000000001e-02  -7.8899999999999998e-02   7.7680000000000005e-01   1.0450999999999999e+00   2.7858999999999998e+00   7.7100000000000002e-02   1.0580000000000001e-01   4.4000000000000003e-03
  -1.3230000000000000e-01   1.0771999999999999e+00   1.6298999999999999e+00  -9.5500000000000002e-02  -6.6600000000000006e-02  -7.8899999999999998e-02   1.1096999999999999e+00   9.3389999999999995e-01   2.6989000000000001e+00   0.0000000000000000e+00   8.6599999999999996e-02   1.3299999999999999e-02
  -1.1020000000000001e-01   4.8359999999999997e-01   1.2867999999999999e+00  -3.1509999999999999e-01  -7.6100000000000001e-02  -9.6500000000000002e-02   6.8799999999999994e-01   1.2674000000000001e+00   3.5695000000000001e+00  -1.9300000000000001e-02   1.0580000000000001e-01  -2.2100000000000002e-02
   5.0700000000000001e-01   4.1770000000000002e-01   7.7210000000000001e-01  -1.0500000000000000e-01  -1.9030000000000000e-01  -9.2100000000000001e-02   1.0653999999999999e+00   6.8930000000000002e-01   1.7412000000000001e+00   0.0000000000000000e+00   1.1550000000000001e-01   5.7500000000000002e-02
  -3.9679999999999999e-01   9.8929999999999996e-01  -6.0050000000000003e-01  -7.6399999999999996e-02  -1.7130000000000001e-01  -1.1400000000000000e-01   1.0431999999999999e+00   1.3341000000000001e+00   1.7412000000000001e+00   9.5999999999999992e-03   1.0580000000000001e-01  -1.3299999999999999e-02
   2.2040000000000001e-01   7.9139999999999999e-01   1.1152000000000000e+00  -1.5279999999999999e-01  -1.0470000000000000e-01  -2.1899999999999999e-02   1.3095000000000001e+00   1.0894999999999999e+00   4.5270999999999999e+00   9.5999999999999992e-03   1.0580000000000001e-01  -1.3299999999999999e-02
  -3.7469999999999998e-01   8.5740000000000005e-01   8.5780000000000001e-01  -2.2910000000000000e-01  -1.1420000000000000e-01  -8.3299999999999999e-02   1.1540999999999999e+00  -2.2239999999999999e-01   1.6540999999999999e+00   9.5999999999999992e-03   8.6599999999999996e-02  -4.4000000000000003e-03
   2.4249999999999999e-01   7.0350000000000001e-01   1.7157000000000000e+00  -2.7689999999999998e-01  -1.4269999999999999e-01  -1.2280000000000001e-01   4.6610000000000001e-01   2.2012999999999998e+00   3.3083000000000000e+00   9.5999999999999992e-03   1.9239999999999999e-01   6.6400000000000001e-02
  -1.9839999999999999e-01   8.1340000000000001e-01   1.2867999999999999e+00  -1.4319999999999999e-01  -1.6180000000000000e-01  -7.4499999999999997e-02   9.7660000000000002e-01   1.1339999999999999e+00   1.2188000000000001e+00   1.9300000000000001e-02   3.8500000000000000e-02  -3.1000000000000000e-02
  -8.8200000000000001e-02   8.1340000000000001e-01   1.7157000000000000e+00  -1.5279999999999999e-01  -6.6600000000000006e-02  -8.7700000000000000e-02   1.0431999999999999e+00   4.2249999999999999e-01   2.7858999999999998e+00   6.7400000000000002e-02   1.7319999999999999e-01  -1.3299999999999999e-02
  -1.3230000000000000e-01   8.3540000000000003e-01   9.4359999999999999e-01  -8.5900000000000004e-02  -7.6100000000000001e-02  -7.8899999999999998e-02   9.5440000000000003e-01   1.3119000000000001e+00   2.5247000000000002e+00   8.6699999999999999e-02   2.6939999999999997e-01  -5.7500000000000002e-02
   8.8200000000000001e-02   7.9139999999999999e-01   1.1152000000000000e+00  -1.5279999999999999e-01  -1.7130000000000001e-01  -4.8200000000000000e-02   6.4370000000000005e-01   1.2230000000000001e+00   6.9650000000000001e-01  -4.8200000000000000e-02   1.3469999999999999e-01   4.4000000000000003e-03
  -1.7630000000000001e-01   7.0350000000000001e-01   8.5780000000000001e-01  -2.0999999999999999e-01  -1.1420000000000000e-01  -8.3299999999999999e-02   4.6610000000000001e-01   1.5787000000000000e+00   2.6989000000000001e+00   1.9300000000000001e-02   1.9239999999999999e-01   1.7700000000000000e-02
  -1.1020000000000001e-01   7.0350000000000001e-01   8.5780000000000001e-01  -1.7190000000000000e-01  -9.5200000000000007e-02  -5.2600000000000001e-02   1.1318999999999999e+00   8.2269999999999999e-01   2.5247000000000002e+00  -9.5999999999999992e-03   5.7700000000000001e-02  -2.2100000000000002e-02
  -1.9839999999999999e-01   7.2550000000000003e-01   1.5441000000000000e+00  -2.2910000000000000e-01  -2.8500000000000001e-02  -3.9500000000000000e-02   1.1096999999999999e+00   1.0005999999999999e+00   2.8730000000000002e+00  -4.8200000000000000e-02   6.7400000000000002e-02  -1.7700000000000000e-02
  -1.7630000000000001e-01   7.4739999999999995e-01   1.5441000000000000e+00  -1.6230000000000000e-01  -8.5599999999999996e-02  -7.4499999999999997e-02   8.2120000000000004e-01   1.5120000000000000e+00   2.1764999999999999e+00   3.8500000000000000e-02   1.4430000000000001e-01   3.9800000000000002e-02
  -1.1020000000000001e-01   7.4739999999999995e-01   3.4310000000000002e-01  -2.0999999999999999e-01  -1.6180000000000000e-01  -7.0199999999999999e-02   8.2120000000000004e-01   1.2674000000000001e+00   2.3506000000000000e+00   1.1559999999999999e-01   6.7400000000000002e-02   0.0000000000000000e+00
  -4.4100000000000000e-02   7.4739999999999995e-01   1.0294000000000001e+00  -3.4370000000000001e-01  -1.3320000000000001e-01  -7.4499999999999997e-02   8.2120000000000004e-01   1.0005999999999999e+00   2.7858999999999998e+00   3.8500000000000000e-02   1.8279999999999999e-01   4.4000000000000003e-03
  -2.1999999999999999e-02   8.3540000000000003e-01   1.1152000000000000e+00  -1.9089999999999999e-01  -9.5200000000000007e-02  -8.7700000000000000e-02   1.1318999999999999e+00   1.0227999999999999e+00   3.3083000000000000e+00  -7.7100000000000002e-02   8.6599999999999996e-02  -2.2100000000000002e-02
  -4.4100000000000000e-02   7.4739999999999995e-01   1.2010000000000001e+00  -1.8140000000000001e-01  -1.9000000000000000e-02  -6.5799999999999997e-02   8.6560000000000004e-01   1.4676000000000000e+00   2.7858999999999998e+00   0.0000000000000000e+00   1.5400000000000000e-01  -1.3299999999999999e-02
   1.5429999999999999e-01   7.0350000000000001e-01   1.6298999999999999e+00  -1.6230000000000000e-01  -1.1420000000000000e-01  -7.4499999999999997e-02   9.7660000000000002e-01   1.1563000000000001e+00   2.6118000000000001e+00   2.8899999999999999e-02   1.6360000000000000e-01   4.8700000000000000e-02
  -2.4249999999999999e-01   7.4739999999999995e-01   7.7210000000000001e-01  -2.1959999999999999e-01  -1.9030000000000000e-01  -5.2600000000000001e-02   8.6560000000000004e-01   1.0227999999999999e+00   2.6118000000000001e+00   3.8500000000000000e-02   1.6360000000000000e-01   0.0000000000000000e+00
   8.8200000000000001e-02   8.7929999999999997e-01   9.4359999999999999e-01  -1.6230000000000000e-01  -1.2370000000000000e-01  -3.9500000000000000e-02   1.0875999999999999e+00   1.0450999999999999e+00   3.8306000000000000e+00   2.8899999999999999e-02   7.6999999999999999e-02   4.8700000000000000e-02
  -2.1999999999999999e-02   8.1340000000000001e-01   6.8630000000000002e-01  -2.5779999999999997e-01  -1.3320000000000001e-01  -8.3299999999999999e-02   8.2120000000000004e-01   1.0894999999999999e+00   2.3506000000000000e+00   1.9300000000000001e-02   1.2509999999999999e-01   4.4000000000000003e-03
  -4.4100000000000000e-02   9.6730000000000005e-01   9.4359999999999999e-01  -1.7190000000000000e-01  -4.7600000000000003e-02  -6.5799999999999997e-02   7.3240000000000005e-01   1.2897000000000001e+00   3.0470999999999999e+00  -9.5999999999999992e-03   1.0580000000000001e-01  -3.1000000000000000e-02
  -1.7630000000000001e-01   7.2550000000000003e-01   6.0050000000000003e-01  -1.9089999999999999e-01  -1.2370000000000000e-01  -1.5790000000000001e-01   6.8799999999999994e-01   1.2452000000000001e+00   1.8283000000000000e+00   4.8200000000000000e-02   1.7319999999999999e-01  -3.1000000000000000e-02
  -1.5429999999999999e-01   7.4739999999999995e-01   7.7210000000000001e-01  -1.6230000000000000e-01  -2.1890000000000001e-01  -6.5799999999999997e-02   9.1000000000000003e-01   1.0672999999999999e+00   3.3953000000000002e+00   9.5999999999999992e-03   8.6599999999999996e-02   4.4000000000000003e-03
  -8.8200000000000001e-02   8.1340000000000001e-01   7.7210000000000001e-01  -2.2910000000000000e-01  -2.3790000000000000e-01  -5.2600000000000001e-02   7.1020000000000005e-01   9.5609999999999995e-01   2.8730000000000002e+00  -2.8899999999999999e-02   1.1550000000000001e-01   7.5200000000000003e-02
   6.6100000000000006e-02   8.3540000000000003e-01   1.5441000000000000e+00  -1.5279999999999999e-01  -1.1420000000000000e-01  -9.6500000000000002e-02   8.6560000000000004e-01   1.2230000000000001e+00   2.9600000000000000e+00   4.8200000000000000e-02   1.2509999999999999e-01   1.3299999999999999e-02
  -3.3060000000000000e-01   8.7929999999999997e-01   1.0294000000000001e+00  -1.3370000000000001e-01  -8.5599999999999996e-02  -7.8899999999999998e-02   9.3220000000000003e-01   1.1563000000000001e+00   2.9600000000000000e+00  -2.8899999999999999e-02   2.0210000000000000e-01   2.2100000000000002e-02
   0.0000000000000000e+00   8.1340000000000001e-01   1.2010000000000001e+00  -1.3370000000000001e-01  -7.6100000000000001e-02  -1.2720000000000001e-01   7.5460000000000005e-01   1.0450999999999999e+00   2.2635999999999998e+00   0.0000000000000000e+00   1.9239999999999999e-01   4.8700000000000000e-02
  -4.4100000000000000e-02   9.0129999999999999e-01   1.8872000000000000e+00  -1.2410000000000000e-01  -4.7600000000000003e-02  -6.5799999999999997e-02   7.5460000000000005e-01   1.2007000000000001e+00   2.8730000000000002e+00   5.7799999999999997e-02   1.3469999999999999e-01   2.6499999999999999e-02
  -8.8200000000000001e-02   7.6939999999999997e-01   7.7210000000000001e-01  -2.4820000000000000e-01  -1.7130000000000001e-01  -7.8899999999999998e-02   7.9900000000000004e-01   1.3119000000000001e+00   2.7858999999999998e+00   4.8200000000000000e-02   1.6360000000000000e-01   1.3299999999999999e-02
  -2.2040000000000001e-01   8.3540000000000003e-01   2.5740000000000002e-01  -1.8140000000000001e-01  -1.3320000000000001e-01  -8.7700000000000000e-02   8.6560000000000004e-01   1.2674000000000001e+00   2.6989000000000001e+00  -9.5999999999999992e-03   1.5400000000000000e-01   2.2100000000000002e-02
  -8.8200000000000001e-02   8.7929999999999997e-01   3.4310000000000002e-01  -7.6399999999999996e-02  -1.4269999999999999e-01  -1.2280000000000001e-01   8.8780000000000003e-01   1.1563000000000001e+00   2.3506000000000000e+00   0.0000000000000000e+00   1.4430000000000001e-01   0.0000000000000000e+00
  -2.1999999999999999e-02   7.9139999999999999e-01   1.2010000000000001e+00  -2.8600000000000000e-02  -1.0470000000000000e-01  -1.0090000000000000e-01   1.1318999999999999e+00   1.3119000000000001e+00   1.8283000000000000e+00  -9.5999999999999992e-03   1.0580000000000001e-01   2.2100000000000002e-02
   0.0000000000000000e+00   8.5740000000000005e-01   9.4359999999999999e-01  -2.0999999999999999e-01  -1.4269999999999999e-01  -4.8200000000000000e-02   9.9880000000000002e-01   1.0894999999999999e+00   2.9600000000000000e+00   9.6299999999999997e-02   1.4430000000000001e-01   1.3299999999999999e-02
  -4.4100000000000000e-02   7.9139999999999999e-01   1.2010000000000001e+00  -1.9089999999999999e-01  -1.3320000000000001e-01  -6.1400000000000003e-02   7.5460000000000005e-01   1.2007000000000001e+00   1.6540999999999999e+00   9.5999999999999992e-03   1.2509999999999999e-01   0.0000000000000000e+00
   2.1999999999999999e-02   6.8149999999999999e-01   6.0050000000000003e-01  -6.6799999999999998e-02  -5.7099999999999998e-02  -8.7700000000000000e-02   9.3220000000000003e-01   1.2897000000000001e+00   2.2635999999999998e+00  -2.8899999999999999e-02   8.6599999999999996e-02   2.2100000000000002e-02
  -1.5429999999999999e-01   8.5740000000000005e-01   1.2010000000000001e+00  -7.6399999999999996e-02  -5.7099999999999998e-02  -7.4499999999999997e-02   9.7660000000000002e-01   1.0672999999999999e+00   2.5247000000000002e+00   4.8200000000000000e-02   1.1550000000000001e-01   2.2100000000000002e-02
  -4.4100000000000000e-02   7.9139999999999999e-01   8.5780000000000001e-01  -9.5500000000000002e-02  -9.4999999999999998e-03  -8.3299999999999999e-02   8.6560000000000004e-01   1.0894999999999999e+00   2.2635999999999998e+00   7.7100000000000002e-02   1.8279999999999999e-01  -1.7700000000000000e-02
   6.6100000000000006e-02   5.7160000000000000e-01   1.2010000000000001e+00  -2.3870000000000000e-01  -1.1420000000000000e-01  -6.1400000000000003e-02   8.8780000000000003e-01   1.2007000000000001e+00   2.2635999999999998e+00   1.9300000000000001e-02   1.1550000000000001e-01  -4.4000000000000003e-03
  -4.4100000000000000e-02   7.4739999999999995e-01   1.1152000000000000e+00  -2.3870000000000000e-01  -1.1420000000000000e-01  -8.3299999999999999e-02   8.4340000000000004e-01   9.3389999999999995e-01   3.0470999999999999e+00   3.8500000000000000e-02   1.9239999999999999e-01   3.9800000000000002e-02
   0.0000000000000000e+00   7.2550000000000003e-01   1.0294000000000001e+00  -1.9089999999999999e-01  -1.1420000000000000e-01  -6.5799999999999997e-02   8.6560000000000004e-01   1.1339999999999999e+00   2.4377000000000000e+00   8.6699999999999999e-02   1.8279999999999999e-01   1.3299999999999999e-02
   1.9839999999999999e-01   8.1340000000000001e-01   1.1152000000000000e+00  -2.2910000000000000e-01  -6.6600000000000006e-02  -7.8899999999999998e-02   9.1000000000000003e-01   1.1117999999999999e+00   2.0893999999999999e+00   4.8200000000000000e-02   1.6360000000000000e-01  -8.8000000000000005e-03
  -1.5429999999999999e-01   8.7929999999999997e-01   7.7210000000000001e-01  -1.1459999999999999e-01  -9.4999999999999998e-03  -3.9500000000000000e-02   9.7660000000000002e-01   1.1563000000000001e+00   2.0893999999999999e+00   6.7400000000000002e-02   1.7319999999999999e-01   2.6499999999999999e-02
   4.4100000000000000e-02   5.0560000000000005e-01   1.7157000000000000e+00  -1.5279999999999999e-01  -1.2370000000000000e-01  -4.8200000000000000e-02   7.9900000000000004e-01   9.7840000000000005e-01   1.6540999999999999e+00   8.6699999999999999e-02   7.6999999999999999e-02   3.1000000000000000e-02
  -1.3230000000000000e-01   8.7929999999999997e-01   6.8630000000000002e-01  -2.1959999999999999e-01  -1.5229999999999999e-01  -5.2600000000000001e-02   8.8780000000000003e-01   9.5609999999999995e-01   1.5670999999999999e+00  -5.7799999999999997e-02   1.2509999999999999e-01   1.3299999999999999e-02
  -1.7630000000000001e-01   7.4739999999999995e-01   9.4359999999999999e-01  -1.6230000000000000e-01  -1.7130000000000001e-01  -1.0520000000000000e-01   8.4340000000000004e-01   1.0894999999999999e+00   2.1764999999999999e+00   2.8899999999999999e-02   4.8099999999999997e-02   5.3100000000000001e-02
  -2.6450000000000001e-01   7.4739999999999995e-01   1.0294000000000001e+00  -2.1959999999999999e-01  -8.5599999999999996e-02  -1.3589999999999999e-01   6.6579999999999995e-01   9.7840000000000005e-01   2.4377000000000000e+00   9.5999999999999992e-03   1.2509999999999999e-01   0.0000000000000000e+00
   0.0000000000000000e+00   7.2550000000000003e-01   1.2867999999999999e+00  -8.5900000000000004e-02  -5.7099999999999998e-02  -5.7000000000000002e-02   9.9880000000000002e-01   1.1785000000000001e+00   2.2635999999999998e+00   4.8200000000000000e-02   2.1170000000000000e-01   2.2100000000000002e-02
   1.3230000000000000e-01   7.6939999999999997e-01   1.2010000000000001e+00  -2.6729999999999998e-01  -1.2370000000000000e-01  -1.1840000000000001e-01   7.3240000000000005e-01   1.1117999999999999e+00   2.2635999999999998e+00   9.5999999999999992e-03   1.1550000000000001e-01  -8.8000000000000005e-03
  -1.3230000000000000e-01   7.4739999999999995e-01   1.0294000000000001e+00  -2.5779999999999997e-01  -1.4269999999999999e-01  -5.7000000000000002e-02   6.4370000000000005e-01   1.1117999999999999e+00   2.6118000000000001e+00   4.8200000000000000e-02   9.6199999999999994e-02   3.9800000000000002e-02
  -6.6100000000000006e-02   7.6939999999999997e-01   1.4582999999999999e+00  -1.7190000000000000e-01  -1.0470000000000000e-01  -9.2100000000000001e-02   8.4340000000000004e-01   1.0894999999999999e+00   3.3083000000000000e+00   1.9300000000000001e-02   1.5400000000000000e-01   4.8700000000000000e-02
  -1.1020000000000001e-01   1.0112000000000001e+00   1.3725000000000001e+00  -1.7190000000000000e-01  -7.6100000000000001e-02  -4.8200000000000000e-02   8.6560000000000004e-01   1.0894999999999999e+00   1.9153000000000000e+00   4.8200000000000000e-02   1.8279999999999999e-01  -4.4000000000000003e-03
   3.9679999999999999e-01   4.3969999999999998e-01   1.7160000000000000e-01  -7.6399999999999996e-02  -3.8100000000000002e-02  -7.4499999999999997e-02   7.5460000000000005e-01   1.2674000000000001e+00   2.0893999999999999e+00   1.0600000000000000e-01   1.1550000000000001e-01  -1.3299999999999999e-02
   7.4939999999999996e-01   7.2550000000000003e-01   1.4582999999999999e+00  -1.9089999999999999e-01  -2.2839999999999999e-01  -9.2100000000000001e-02   8.6560000000000004e-01   1.1563000000000001e+00   2.4377000000000000e+00   0.0000000000000000e+00   8.6599999999999996e-02   2.2100000000000002e-02
  -1.3005000000000000e+00   1.1431000000000000e+00   9.4359999999999999e-01  -1.6230000000000000e-01  -9.5200000000000007e-02  -1.0520000000000000e-01   7.7680000000000005e-01   1.1117999999999999e+00   2.0893999999999999e+00  -9.5999999999999992e-03   2.1170000000000000e-01   3.9800000000000002e-02
   1.9839999999999999e-01   7.9139999999999999e-01   2.0588000000000002e+00  -1.9089999999999999e-01  -2.0930000000000001e-01  -1.4910000000000001e-01   8.6560000000000004e-01   1.0672999999999999e+00   2.5247000000000002e+00  -2.8899999999999999e-02   8.6599999999999996e-02   2.2100000000000002e-02
  -1.6091000000000000e+00   7.9139999999999999e-01   6.0050000000000003e-01  -2.1959999999999999e-01  -1.9000000000000000e-02  -6.1400000000000003e-02   7.7680000000000005e-01   1.2897000000000001e+00   2.5247000000000002e+00   3.8500000000000000e-02   1.4430000000000001e-01  -1.3299999999999999e-02
   7.4939999999999996e-01   8.1340000000000001e-01   2.6593000000000000e+00  -1.1459999999999999e-01  -1.2370000000000000e-01  -5.7000000000000002e-02   9.1000000000000003e-01   9.5609999999999995e-01   2.6118000000000001e+00  -1.9300000000000001e-02   8.6599999999999996e-02   8.8000000000000005e-03
  -1.5870000000000000e+00   9.4530000000000003e-01  -3.4310000000000002e-01  -1.1459999999999999e-01  -6.6600000000000006e-02  -6.5799999999999997e-02   9.5440000000000003e-01   9.3389999999999995e-01   2.5247000000000002e+00  -9.5999999999999992e-03   6.7400000000000002e-02   2.2100000000000002e-02
   8.8170000000000004e-01   5.2759999999999996e-01   1.8015000000000001e+00  -3.0549999999999999e-01  -1.9980000000000001e-01  -1.5350000000000000e-01   8.4340000000000004e-01   9.5609999999999995e-01   1.4800000000000000e+00   3.8500000000000000e-02   8.6599999999999996e-02  -1.3299999999999999e-02
  -7.7149999999999996e-01   9.8929999999999996e-01   6.0050000000000003e-01  -1.7190000000000000e-01  -5.7099999999999998e-02  -7.0199999999999999e-02   5.5489999999999995e-01   1.5787000000000000e+00   2.4377000000000000e+00   1.9300000000000001e-02   1.8279999999999999e-01   4.4200000000000003e-02
   4.4080000000000003e-01   7.9139999999999999e-01   6.0050000000000003e-01  -2.3870000000000000e-01  -1.9980000000000001e-01  -4.8200000000000000e-02   8.8780000000000003e-01   1.0894999999999999e+00   2.0024000000000002e+00   0.0000000000000000e+00   2.0210000000000000e-01   6.6400000000000001e-02
  -6.6100000000000006e-02   7.6939999999999997e-01   3.4310000000000002e-01  -1.5279999999999999e-01   5.7099999999999998e-02  -1.0520000000000000e-01   5.9930000000000005e-01   7.1150000000000002e-01   2.9600000000000000e+00   9.5999999999999992e-03   1.7319999999999999e-01   3.1000000000000000e-02
   2.4249999999999999e-01   7.4739999999999995e-01   6.0050000000000003e-01  -1.4319999999999999e-01  -1.0470000000000000e-01  -8.7700000000000000e-02   7.9900000000000004e-01   1.2007000000000001e+00   2.4377000000000000e+00   4.8200000000000000e-02   1.2509999999999999e-01   1.3299999999999999e-02
  -1.5429999999999999e-01   6.3749999999999996e-01   3.4310000000000002e-01  -1.7190000000000000e-01  -5.7099999999999998e-02  -3.9500000000000000e-02   5.3269999999999995e-01   1.3786000000000000e+00   2.2635999999999998e+00   4.8200000000000000e-02   5.7700000000000001e-02   1.7700000000000000e-02
   6.6100000000000006e-02   7.9139999999999999e-01   8.5780000000000001e-01  -2.3870000000000000e-01  -1.4269999999999999e-01  -8.3299999999999999e-02   6.8799999999999994e-01   1.2007000000000001e+00   2.5247000000000002e+00   9.6299999999999997e-02   1.2509999999999999e-01   3.9800000000000002e-02
  -6.6100000000000006e-02   6.3749999999999996e-01   1.2867999999999999e+00  -2.1959999999999999e-01  -9.5200000000000007e-02  -7.4499999999999997e-02   9.5440000000000003e-01   1.0450999999999999e+00   1.7412000000000001e+00   1.1559999999999999e-01   7.6999999999999999e-02   8.8000000000000005e-03
   1.5429999999999999e-01   7.9139999999999999e-01   1.2010000000000001e+00  -2.4820000000000000e-01  -2.8500000000000001e-02  -7.8899999999999998e-02   8.4340000000000004e-01   1.2452000000000001e+00   3.0470999999999999e+00   1.9300000000000001e-02   9.6199999999999994e-02  -4.4200000000000003e-02
  -2.8649999999999998e-01   1.0112000000000001e+00   9.4359999999999999e-01  -1.1459999999999999e-01  -1.3320000000000001e-01  -7.8899999999999998e-02   8.8780000000000003e-01   1.2452000000000001e+00   2.5247000000000002e+00   1.9300000000000001e-02   9.6199999999999994e-02  -4.4000000000000003e-03
  -8.8200000000000001e-02   8.5740000000000005e-01   7.7210000000000001e-01  -2.6729999999999998e-01  -9.5200000000000007e-02  -8.3299999999999999e-02   9.3220000000000003e-01   1.0227999999999999e+00   2.7858999999999998e+00  -6.7400000000000002e-02   9.6199999999999994e-02   2.2100000000000002e-02
  -6.6100000000000006e-02   6.5949999999999998e-01   8.5780000000000001e-01  -2.9599999999999999e-01  -1.1420000000000000e-01  -9.6500000000000002e-02   9.5440000000000003e-01   1.2452000000000001e+00   2.8730000000000002e+00   3.8500000000000000e-02   9.6199999999999994e-02   0.0000000000000000e+00
  -2.4249999999999999e-01   8.1340000000000001e-01   1.2867999999999999e+00  -1.5279999999999999e-01  -7.6100000000000001e-02  -8.3299999999999999e-02   7.3240000000000005e-01   1.2007000000000001e+00   1.8283000000000000e+00   7.7100000000000002e-02   9.6199999999999994e-02   0.0000000000000000e+00
   6.6100000000000006e-02   9.8929999999999996e-01   8.5780000000000001e-01  -1.3370000000000001e-01  -1.6180000000000000e-01  -7.4499999999999997e-02   8.6560000000000004e-01   1.2007000000000001e+00   2.0024000000000002e+00   1.1559999999999999e-01   1.8279999999999999e-01  -3.1000000000000000e-02
  -1.7630000000000001e-01   1.0551999999999999e+00   3.4310000000000002e-01  -2.0999999999999999e-01  -1.3320000000000001e-01  -6.1400000000000003e-02   8.4340000000000004e-01   8.8939999999999997e-01   1.8283000000000000e+00   5.7799999999999997e-02   9.5999999999999992e-03   4.4000000000000003e-03
   1.1020000000000001e-01   5.2759999999999996e-01   1.5441000000000000e+00  -1.5279999999999999e-01  -1.3320000000000001e-01   0.0000000000000000e+00   7.5460000000000005e-01   1.1117999999999999e+00   1.8283000000000000e+00  -5.7799999999999997e-02   4.8099999999999997e-02  -8.8000000000000005e-03
  -4.4100000000000000e-02   1.0331999999999999e+00   4.2890000000000000e-01  -1.8140000000000001e-01  -1.1420000000000000e-01  -4.8200000000000000e-02   9.5440000000000003e-01   1.2452000000000001e+00   2.6118000000000001e+00   7.7100000000000002e-02   1.6360000000000000e-01   2.2100000000000002e-02
   0.0000000000000000e+00   6.3749999999999996e-01   9.4359999999999999e-01  -2.5779999999999997e-01  -1.0470000000000000e-01  -1.4470000000000000e-01   9.9880000000000002e-01   1.1785000000000001e+00   2.0893999999999999e+00   4.8200000000000000e-02   1.6360000000000000e-01   4.4200000000000003e-02
  -2.1999999999999999e-02   1.0331999999999999e+00   1.0294000000000001e+00  -6.6799999999999998e-02  -1.3320000000000001e-01  -6.5799999999999997e-02   8.6560000000000004e-01   1.0672999999999999e+00   2.9600000000000000e+00  -4.8200000000000000e-02   9.6199999999999994e-02  -4.4000000000000003e-03
   0.0000000000000000e+00   7.0350000000000001e-01   1.2010000000000001e+00  -2.0999999999999999e-01  -1.2370000000000000e-01  -9.2100000000000001e-02   8.6560000000000004e-01   1.3564000000000001e+00   2.2635999999999998e+00  -9.5999999999999992e-03   1.8279999999999999e-01   4.4200000000000003e-02
  -6.6100000000000006e-02   7.9139999999999999e-01  -8.5800000000000001e-02  -1.7190000000000000e-01  -1.5229999999999999e-01  -7.4499999999999997e-02   9.9880000000000002e-01   1.5343000000000000e+00   2.9600000000000000e+00   0.0000000000000000e+00   1.5400000000000000e-01   3.1000000000000000e-02
   0.0000000000000000e+00   6.1550000000000005e-01   4.2890000000000000e-01  -1.2410000000000000e-01  -7.6100000000000001e-02  -5.7000000000000002e-02   9.3220000000000003e-01   1.1785000000000001e+00   3.2212000000000001e+00   2.8899999999999999e-02   1.4430000000000001e-01   2.2100000000000002e-02
  -1.9839999999999999e-01   5.9360000000000002e-01   7.7210000000000001e-01  -2.9599999999999999e-01  -1.6180000000000000e-01  -4.8200000000000000e-02   8.8780000000000003e-01   8.4499999999999997e-01   2.0893999999999999e+00  -8.6699999999999999e-02   9.6199999999999994e-02   0.0000000000000000e+00
  -1.3230000000000000e-01   1.0992000000000000e+00   3.4310000000000002e-01  -1.5279999999999999e-01  -1.5229999999999999e-01  -2.6300000000000000e-02   6.6579999999999995e-01   1.1117999999999999e+00   2.5247000000000002e+00   1.9300000000000001e-02   1.1550000000000001e-01   0.0000000000000000e+00
  -2.2040000000000001e-01   7.6939999999999997e-01   6.8630000000000002e-01  -1.4319999999999999e-01  -2.0930000000000001e-01  -7.0199999999999999e-02   9.7660000000000002e-01   1.1117999999999999e+00   2.6118000000000001e+00   4.8200000000000000e-02   6.7400000000000002e-02   4.8700000000000000e-02
   1.3230000000000000e-01   7.2550000000000003e-01   1.0294000000000001e+00  -2.0999999999999999e-01  -8.5599999999999996e-02  -5.2600000000000001e-02   6.6579999999999995e-01   1.2230000000000001e+00   1.6540999999999999e+00  -5.7799999999999997e-02   1.4430000000000001e-01   0.0000000000000000e+00
  -2.2040000000000001e-01   8.7929999999999997e-01   3.4310000000000002e-01  -1.8140000000000001e-01  -1.2370000000000000e-01  -3.0700000000000002e-02   9.7660000000000002e-01   1.0005999999999999e+00   2.2635999999999998e+00  -4.8200000000000000e-02   1.5400000000000000e-01   4.4000000000000003e-03
  -2.1999999999999999e-02   9.2330000000000001e-01   7.7210000000000001e-01  -7.6399999999999996e-02  -4.7600000000000003e-02  -5.7000000000000002e-02   8.6560000000000004e-01   1.2230000000000001e+00   2.1764999999999999e+00  -9.5999999999999992e-03   1.7319999999999999e-01   0.0000000000000000e+00
   4.4100000000000000e-02   7.2550000000000003e-01   2.5740000000000002e-01  -1.7190000000000000e-01  -1.1420000000000000e-01  -1.0960000000000000e-01   9.3220000000000003e-01   1.2230000000000001e+00   2.1764999999999999e+00   5.7799999999999997e-02   6.7400000000000002e-02   2.2100000000000002e-02
   0.0000000000000000e+00   7.6939999999999997e-01   1.1152000000000000e+00  -2.3870000000000000e-01  -1.0470000000000000e-01  -6.5799999999999997e-02   8.6560000000000004e-01   1.1785000000000001e+00   2.6118000000000001e+00   6.7400000000000002e-02   1.8279999999999999e-01  -2.2100000000000002e-02
  -1.3230000000000000e-01   6.1550000000000005e-01   9.4359999999999999e-01  -1.7190000000000000e-01  -2.2839999999999999e-01  -4.8200000000000000e-02   7.7680000000000005e-01   1.0227999999999999e+00   2.4377000000000000e+00   3.8500000000000000e-02   3.8500000000000000e-02   3.1000000000000000e-02
  -1.3230000000000000e-01   7.9139999999999999e-01   6.0050000000000003e-01  -2.0050000000000001e-01  -1.4269999999999999e-01  -5.2600000000000001e-02   1.0431999999999999e+00   9.7840000000000005e-01   2.4377000000000000e+00   9.5999999999999992e-03   1.4430000000000001e-01   3.5400000000000001e-02
   4.4100000000000000e-02   8.3540000000000003e-01   5.1470000000000005e-01  -9.5500000000000002e-02  -1.5229999999999999e-01  -7.8899999999999998e-02   1.1096999999999999e+00   1.0894999999999999e+00   1.9153000000000000e+00   1.9300000000000001e-02   1.6360000000000000e-01   1.7700000000000000e-02
  -6.6100000000000006e-02   9.6730000000000005e-01   1.0294000000000001e+00  -1.5279999999999999e-01  -1.0470000000000000e-01  -6.5799999999999997e-02   8.4340000000000004e-01   1.4231000000000000e+00   3.7435999999999998e+00  -6.7400000000000002e-02   2.2130000000000000e-01   1.7700000000000000e-02
   1.5429999999999999e-01   8.3540000000000003e-01   1.6298999999999999e+00  -2.2910000000000000e-01  -8.5599999999999996e-02  -6.5799999999999997e-02   7.9900000000000004e-01   1.0005999999999999e+00   2.2635999999999998e+00  -1.9300000000000001e-02   4.8099999999999997e-02   5.3100000000000001e-02
   8.8200000000000001e-02   7.2550000000000003e-01   4.2890000000000000e-01  -2.6729999999999998e-01  -1.7130000000000001e-01  -6.1400000000000003e-02   9.3220000000000003e-01   1.0005999999999999e+00   2.7858999999999998e+00  -3.8500000000000000e-02   6.7400000000000002e-02  -8.8000000000000005e-03
  -2.1999999999999999e-02   9.0129999999999999e-01   1.0294000000000001e+00  -9.5500000000000002e-02  -1.9980000000000001e-01  -8.3299999999999999e-02   8.6560000000000004e-01   1.1563000000000001e+00   1.9153000000000000e+00   0.0000000000000000e+00   1.0580000000000001e-01   2.6499999999999999e-02
   2.1999999999999999e-02   9.8929999999999996e-01  -5.1470000000000005e-01  -2.0999999999999999e-01  -1.5229999999999999e-01  -6.5799999999999997e-02   5.7709999999999995e-01   1.2674000000000001e+00   2.5247000000000002e+00   6.7400000000000002e-02   1.8279999999999999e-01   1.3299999999999999e-02
  -1.3230000000000000e-01   8.1340000000000001e-01   7.7210000000000001e-01  -9.5500000000000002e-02  -5.7099999999999998e-02  -6.5799999999999997e-02   7.3240000000000005e-01   1.2230000000000001e+00   2.7858999999999998e+00   8.6699999999999999e-02   8.6599999999999996e-02   2.6499999999999999e-02
  -1.1020000000000001e-01   8.3540000000000003e-01   9.4359999999999999e-01  -2.5779999999999997e-01  -1.9980000000000001e-01  -7.0199999999999999e-02   8.2120000000000004e-01   1.2452000000000001e+00   2.8730000000000002e+00   8.6699999999999999e-02   1.3469999999999999e-01   3.9800000000000002e-02
  -2.1999999999999999e-02   6.5949999999999998e-01   1.0294000000000001e+00  -2.2910000000000000e-01  -1.5229999999999999e-01  -7.8899999999999998e-02   8.6560000000000004e-01   1.0672999999999999e+00   2.6989000000000001e+00   2.8899999999999999e-02   7.6999999999999999e-02   8.8000000000000005e-03
   1.5429999999999999e-01   1.0112000000000001e+00   7.7210000000000001e-01  -9.5500000000000002e-02  -5.7099999999999998e-02  -1.4910000000000001e-01   8.2120000000000004e-01   1.1117999999999999e+00   2.1764999999999999e+00   7.7100000000000002e-02   1.8279999999999999e-01   8.8000000000000005e-03
   8.8200000000000001e-02   8.5740000000000005e-01   1.3725000000000001e+00  -1.9089999999999999e-01  -9.5200000000000007e-02  -5.2600000000000001e-02   8.2120000000000004e-01   1.1785000000000001e+00   2.4377000000000000e+00  -9.5999999999999992e-03   1.9239999999999999e-01   2.6499999999999999e-02
  -1.5429999999999999e-01   8.7929999999999997e-01   7.7210000000000001e-01  -7.6399999999999996e-02  -1.2370000000000000e-01  -7.0199999999999999e-02   8.4340000000000004e-01   1.1785000000000001e+00   2.5247000000000002e+00   4.8200000000000000e-02   2.6939999999999997e-01   4.4000000000000003e-03
  -6.6100000000000006e-02   5.4959999999999998e-01   9.4359999999999999e-01  -2.3870000000000000e-01  -1.2370000000000000e-01  -7.0199999999999999e-02   8.8780000000000003e-01   9.7840000000000005e-01   2.9600000000000000e+00   1.9300000000000001e-02   1.5400000000000000e-01   3.5400000000000001e-02
  -4.4100000000000000e-02   8.7929999999999997e-01   1.3725000000000001e+00  -2.2910000000000000e-01  -1.2370000000000000e-01  -7.0199999999999999e-02   6.6579999999999995e-01   1.1117999999999999e+00   2.7858999999999998e+00  -3.8500000000000000e-02   1.7319999999999999e-01   0.0000000000000000e+00
  -4.4100000000000000e-02   6.5949999999999998e-01   1.8872000000000000e+00  -1.8140000000000001e-01  -1.3320000000000001e-01  -6.1400000000000003e-02   8.8780000000000003e-01   1.2452000000000001e+00   3.1341999999999999e+00   1.6380000000000000e-01   1.4430000000000001e-01   4.4000000000000003e-03
  -2.1999999999999999e-02   8.1340000000000001e-01   1.5441000000000000e+00  -1.5279999999999999e-01  -1.4269999999999999e-01  -2.1899999999999999e-02   5.7709999999999995e-01   1.2230000000000001e+00   2.7858999999999998e+00  -1.9300000000000001e-02   1.6360000000000000e-01  -1.7700000000000000e-02
  -2.1999999999999999e-02   7.9139999999999999e-01   1.2010000000000001e+00  -2.0999999999999999e-01  -1.0470000000000000e-01  -8.3299999999999999e-02   8.2120000000000004e-01   1.3119000000000001e+00   2.5247000000000002e+00   1.2520000000000001e-01   2.0210000000000000e-01   1.3299999999999999e-02
  -4.4100000000000000e-02   7.9139999999999999e-01   9.4359999999999999e-01  -1.5279999999999999e-01  -1.0470000000000000e-01  -1.0960000000000000e-01   8.2120000000000004e-01   1.1563000000000001e+00   2.1764999999999999e+00  -2.8899999999999999e-02   1.6360000000000000e-01  -3.9800000000000002e-02
  -1.3230000000000000e-01   8.7929999999999997e-01   1.0294000000000001e+00  -1.8140000000000001e-01  -7.6100000000000001e-02  -7.0199999999999999e-02   7.9900000000000004e-01   8.8939999999999997e-01   2.9600000000000000e+00  -9.5999999999999992e-03   8.6599999999999996e-02   1.7700000000000000e-02
  -8.8200000000000001e-02   7.6939999999999997e-01   5.1470000000000005e-01  -1.9099999999999999e-02  -9.5200000000000007e-02  -3.9500000000000000e-02   8.4340000000000004e-01   9.3389999999999995e-01   2.6118000000000001e+00   1.9300000000000001e-02   1.8279999999999999e-01   2.2100000000000002e-02
  -1.5429999999999999e-01   1.0331999999999999e+00   7.7210000000000001e-01  -1.8140000000000001e-01  -1.8079999999999999e-01  -3.5099999999999999e-02   9.3220000000000003e-01   1.2007000000000001e+00   2.4377000000000000e+00   9.5999999999999992e-03   1.6360000000000000e-01  -4.4000000000000003e-03
  -8.8200000000000001e-02   9.8929999999999996e-01   1.1152000000000000e+00  -1.4319999999999999e-01  -1.4269999999999999e-01  -1.3159999999999999e-01   7.1020000000000005e-01   1.1339999999999999e+00   2.6989000000000001e+00   4.8200000000000000e-02   1.3469999999999999e-01   1.3299999999999999e-02
  -1.9839999999999999e-01   7.4739999999999995e-01   3.4310000000000002e-01  -1.5279999999999999e-01  -1.9980000000000001e-01  -1.0520000000000000e-01   7.1020000000000005e-01   1.4008000000000000e+00   2.5247000000000002e+00   9.6299999999999997e-02   4.8099999999999997e-02   1.7700000000000000e-02
  -1.9839999999999999e-01   7.6939999999999997e-01   9.4359999999999999e-01  -1.9089999999999999e-01  -1.5229999999999999e-01  -7.0199999999999999e-02   7.3240000000000005e-01   9.1169999999999995e-01   2.1764999999999999e+00  -3.8500000000000000e-02   1.0580000000000001e-01   0.0000000000000000e+00
  -4.4100000000000000e-02   9.0129999999999999e-01   4.2890000000000000e-01  -1.9089999999999999e-01  -1.6180000000000000e-01  -9.6500000000000002e-02   7.5460000000000005e-01   1.3341000000000001e+00   2.7858999999999998e+00  -2.8899999999999999e-02   1.1550000000000001e-01   4.4200000000000003e-02
   8.8200000000000001e-02   8.5740000000000005e-01   1.0294000000000001e+00  -2.0999999999999999e-01  -6.6600000000000006e-02  -1.3200000000000000e-02   9.1000000000000003e-01   1.0672999999999999e+00   2.6989000000000001e+00   4.8200000000000000e-02   1.6360000000000000e-01   1.7700000000000000e-02
  -2.6450000000000001e-01   7.9139999999999999e-01   6.0050000000000003e-01  -2.7689999999999998e-01  -2.1890000000000001e-01  -5.7000000000000002e-02   9.1000000000000003e-01   1.1339999999999999e+00   2.6989000000000001e+00   1.0600000000000000e-01   2.1170000000000000e-01   8.8000000000000005e-03
   4.4100000000000000e-02   6.8149999999999999e-01   1.7157000000000000e+00  -2.0999999999999999e-01  -1.9980000000000001e-01  -7.4499999999999997e-02   7.7680000000000005e-01   1.1339999999999999e+00   2.6118000000000001e+00   5.7799999999999997e-02   1.7319999999999999e-01   1.7700000000000000e-02
  -2.6450000000000001e-01   8.1340000000000001e-01   1.1152000000000000e+00  -3.3420000000000000e-01  -1.2370000000000000e-01  -4.3900000000000002e-02   7.7680000000000005e-01   1.0450999999999999e+00   2.0024000000000002e+00  -9.5999999999999992e-03   1.3469999999999999e-01  -8.8000000000000005e-03
  -2.2040000000000001e-01   8.5740000000000005e-01   3.4310000000000002e-01  -1.5279999999999999e-01  -9.5200000000000007e-02  -7.8899999999999998e-02   8.8780000000000003e-01   1.1785000000000001e+00   2.6989000000000001e+00   9.6299999999999997e-02   1.4430000000000001e-01   3.9800000000000002e-02
  -1.5429999999999999e-01   7.2550000000000003e-01   1.7160000000000000e-01  -2.0050000000000001e-01  -2.1890000000000001e-01  -7.4499999999999997e-02   7.7680000000000005e-01   1.1339999999999999e+00   2.5247000000000002e+00   9.5999999999999992e-03   1.7319999999999999e-01   0.0000000000000000e+00
   8.8200000000000001e-02   7.6939999999999997e-01   4.2890000000000000e-01  -1.5279999999999999e-01  -1.5229999999999999e-01  -4.8200000000000000e-02   7.5460000000000005e-01   1.3341000000000001e+00   2.8730000000000002e+00   5.7799999999999997e-02   1.6360000000000000e-01   8.8000000000000005e-03
  -8.8200000000000001e-02   7.9139999999999999e-01   8.5780000000000001e-01  -2.0999999999999999e-01  -1.9980000000000001e-01  -1.0520000000000000e-01   8.4340000000000004e-01   1.1117999999999999e+00   3.3083000000000000e+00   1.9300000000000001e-02   7.6999999999999999e-02  -8.8000000000000005e-03
   8.8200000000000001e-02   5.2759999999999996e-01   5.1470000000000005e-01  -2.0050000000000001e-01  -7.6100000000000001e-02  -9.2100000000000001e-02   8.6560000000000004e-01   1.0894999999999999e+00   2.4377000000000000e+00   6.7400000000000002e-02   2.2130000000000000e-01   3.5400000000000001e-02
  -1.3230000000000000e-01   7.2550000000000003e-01   7.7210000000000001e-01  -1.8140000000000001e-01  -1.0470000000000000e-01  -7.0199999999999999e-02   9.9880000000000002e-01   1.1785000000000001e+00   2.2635999999999998e+00   5.7799999999999997e-02   1.7319999999999999e-01   1.3299999999999999e-02
  -4.4100000000000000e-02   6.5949999999999998e-01   1.2010000000000001e+00  -2.0999999999999999e-01  -8.5599999999999996e-02  -5.7000000000000002e-02   7.3240000000000005e-01   1.2230000000000001e+00   2.8730000000000002e+00   5.7799999999999997e-02   1.3469999999999999e-01  -3.1000000000000000e-02
  -8.8200000000000001e-02   9.2330000000000001e-01   1.0294000000000001e+00  -1.8140000000000001e-01  -8.5599999999999996e-02  -7.4499999999999997e-02   9.5440000000000003e-01   1.0227999999999999e+00   2.2635999999999998e+00  -1.9300000000000001e-02   1.0580000000000001e-01  -2.2100000000000002e-02
  -8.8200000000000001e-02   5.0560000000000005e-01   1.0294000000000001e+00  -2.2910000000000000e-01  -6.6600000000000006e-02  -9.6500000000000002e-02   6.8799999999999994e-01   1.1339999999999999e+00   2.2635999999999998e+00   8.6699999999999999e-02   0.0000000000000000e+00  -8.8000000000000005e-03
   1.3230000000000000e-01   7.9139999999999999e-01   5.1470000000000005e-01  -2.4820000000000000e-01  -1.8079999999999999e-01  -6.5799999999999997e-02   8.6560000000000004e-01   8.6719999999999997e-01   2.5247000000000002e+00  -1.9300000000000001e-02   8.6599999999999996e-02   3.1000000000000000e-02
   0.0000000000000000e+00   7.2550000000000003e-01   9.4359999999999999e-01  -2.0050000000000001e-01  -1.7130000000000001e-01  -1.0090000000000000e-01   8.6560000000000004e-01   1.1339999999999999e+00   1.8283000000000000e+00   1.9300000000000001e-02   9.6199999999999994e-02   1.3299999999999999e-02
  -6.6100000000000006e-02   9.2330000000000001e-01   0.0000000000000000e+00  -5.7299999999999997e-02  -1.5229999999999999e-01  -4.3900000000000002e-02   6.8799999999999994e-01   1.0450999999999999e+00   2.3506000000000000e+00  -1.9300000000000001e-02   8.6599999999999996e-02   4.4000000000000003e-03
  -1.9839999999999999e-01   9.0129999999999999e-01   1.2010000000000001e+00  -1.3370000000000001e-01  -4.7600000000000003e-02  -7.0199999999999999e-02   1.0653999999999999e+00   1.2230000000000001e+00   2.9600000000000000e+00   4.8200000000000000e-02   1.5400000000000000e-01   8.8000000000000005e-03
  -1.5429999999999999e-01   8.5740000000000005e-01   5.1470000000000005e-01  -1.8140000000000001e-01  -1.0470000000000000e-01  -6.5799999999999997e-02   7.1020000000000005e-01   1.1785000000000001e+00   2.6118000000000001e+00   0.0000000000000000e+00   1.8279999999999999e-01  -1.3299999999999999e-02
  -1.3230000000000000e-01   6.8149999999999999e-01   1.2867999999999999e+00  -1.9089999999999999e-01  -1.1420000000000000e-01  -7.8899999999999998e-02   7.7680000000000005e-01   1.3341000000000001e+00   2.4377000000000000e+00   3.8500000000000000e-02   1.1550000000000001e-01   0.0000000000000000e+00
   0.0000000000000000e+00   7.4739999999999995e-01   1.3725000000000001e+00  -1.4319999999999999e-01  -9.5200000000000007e-02  -9.6500000000000002e-02   8.8780000000000003e-01   1.2230000000000001e+00   2.9600000000000000e+00   5.7799999999999997e-02   1.4430000000000001e-01   1.3299999999999999e-02
   1.3230000000000000e-01   1.0551999999999999e+00   9.4359999999999999e-01  -1.1459999999999999e-01  -1.8079999999999999e-01  -1.0960000000000000e-01   8.4340000000000004e-01   1.2007000000000001e+00   2.2635999999999998e+00  -2.8899999999999999e-02   8.6599999999999996e-02  -3.1000000000000000e-02
  -6.6100000000000006e-02   1.1651000000000000e+00   8.5780000000000001e-01  -1.9099999999999999e-02  -9.5200000000000007e-02  -5.7000000000000002e-02   9.7660000000000002e-01   1.1563000000000001e+00   2.3506000000000000e+00   9.5999999999999992e-03   1.2509999999999999e-01   1.3299999999999999e-02
  -1.5429999999999999e-01   6.5949999999999998e-01   5.1470000000000005e-01  -1.1459999999999999e-01  -8.5599999999999996e-02  -7.8899999999999998e-02   6.2150000000000005e-01   8.4499999999999997e-01   2.4377000000000000e+00   8.6699999999999999e-02   5.7700000000000001e-02   3.5400000000000001e-02
  -1.3230000000000000e-01   9.2330000000000001e-01   1.0294000000000001e+00  -1.4319999999999999e-01  -1.9030000000000000e-01  -4.8200000000000000e-02   8.2120000000000004e-01   1.1785000000000001e+00   2.5247000000000002e+00  -1.9300000000000001e-02   1.4430000000000001e-01   0.0000000000000000e+00
   0.0000000000000000e+00   9.0129999999999999e-01   5.1470000000000005e-01  -7.6399999999999996e-02  -6.6600000000000006e-02  -7.0199999999999999e-02   8.4340000000000004e-01   1.2674000000000001e+00   2.7858999999999998e+00   3.8500000000000000e-02   8.6599999999999996e-02  -3.1000000000000000e-02
   2.1999999999999999e-02   8.3540000000000003e-01   4.2890000000000000e-01  -1.7190000000000000e-01  -1.2370000000000000e-01  -9.2100000000000001e-02   8.2120000000000004e-01   1.1117999999999999e+00   2.2635999999999998e+00   6.7400000000000002e-02   1.6360000000000000e-01   3.5400000000000001e-02
  -6.6100000000000006e-02   7.9139999999999999e-01   4.2890000000000000e-01  -1.6230000000000000e-01  -2.8500000000000001e-02  -4.8200000000000000e-02   9.3220000000000003e-01   1.2674000000000001e+00   2.0893999999999999e+00   3.8500000000000000e-02   9.6199999999999994e-02   3.5400000000000001e-02
  -3.5270000000000001e-01   7.0350000000000001e-01  -1.7160000000000000e-01  -1.3370000000000001e-01  -2.8500000000000001e-02  -3.9500000000000000e-02   9.5440000000000003e-01   1.2452000000000001e+00   3.1341999999999999e+00   4.8200000000000000e-02   1.1550000000000001e-01   4.4000000000000003e-03
  -1.1020000000000001e-01   8.7929999999999997e-01   1.2010000000000001e+00  -2.3870000000000000e-01  -1.6180000000000000e-01  -7.0199999999999999e-02   6.8799999999999994e-01   1.0672999999999999e+00   1.9153000000000000e+00  -9.5999999999999992e-03   1.1550000000000001e-01  -1.3299999999999999e-02
  -6.6100000000000006e-02   9.2330000000000001e-01   2.5740000000000002e-01  -1.0500000000000000e-01  -1.0470000000000000e-01  -7.0199999999999999e-02   9.3220000000000003e-01   1.0894999999999999e+00   2.0024000000000002e+00   3.8500000000000000e-02   1.6360000000000000e-01   1.3299999999999999e-02
  -6.6100000000000006e-02   8.5740000000000005e-01   6.8630000000000002e-01  -8.5900000000000004e-02  -1.7130000000000001e-01  -6.5799999999999997e-02   9.1000000000000003e-01   1.2230000000000001e+00   2.1764999999999999e+00   5.7799999999999997e-02   8.6599999999999996e-02  -4.4000000000000003e-03
   2.1999999999999999e-02   7.4739999999999995e-01   5.1470000000000005e-01  -1.3370000000000001e-01  -1.6180000000000000e-01  -4.3900000000000002e-02   7.9900000000000004e-01   1.1339999999999999e+00   2.6989000000000001e+00   0.0000000000000000e+00   1.2509999999999999e-01   3.5400000000000001e-02
  -2.6450000000000001e-01   8.5740000000000005e-01   3.4310000000000002e-01  -1.5279999999999999e-01  -1.8079999999999999e-01  -9.6500000000000002e-02   7.5460000000000005e-01   1.2007000000000001e+00   1.9153000000000000e+00   1.1559999999999999e-01   1.2509999999999999e-01   2.6499999999999999e-02
   6.6100000000000006e-02   7.2550000000000003e-01   3.4310000000000002e-01  -1.8140000000000001e-01  -1.8079999999999999e-01  -7.4499999999999997e-02   8.6560000000000004e-01   1.1785000000000001e+00   2.7858999999999998e+00   4.8200000000000000e-02   1.6360000000000000e-01   4.4200000000000003e-02
   0.0000000000000000e+00   8.7929999999999997e-01   3.4310000000000002e-01  -1.2410000000000000e-01  -1.2370000000000000e-01  -8.3299999999999999e-02   8.8780000000000003e-01   1.3119000000000001e+00   2.8730000000000002e+00   2.8899999999999999e-02   1.5400000000000000e-01   3.9800000000000002e-02
  -1.5429999999999999e-01   8.1340000000000001e-01   1.2010000000000001e+00  -2.3870000000000000e-01  -1.6180000000000000e-01  -3.0700000000000002e-02   9.1000000000000003e-01   1.3119000000000001e+00   2.6118000000000001e+00   8.6699999999999999e-02   1.4430000000000001e-01  -4.4000000000000003e-03
  -1.3230000000000000e-01   9.0129999999999999e-01   1.0294000000000001e+00  -1.0500000000000000e-01  -7.6100000000000001e-02  -6.5799999999999997e-02   8.4340000000000004e-01   1.2007000000000001e+00   2.2635999999999998e+00   5.7799999999999997e-02   1.4430000000000001e-01   4.4200000000000003e-02
  -1.5429999999999999e-01   8.3540000000000003e-01   1.1152000000000000e+00  -1.9089999999999999e-01  -1.0470000000000000e-01  -3.0700000000000002e-02   7.1020000000000005e-01   1.0227999999999999e+00   2.3506000000000000e+00  -3.8500000000000000e-02   5.7700000000000001e-02   1.7700000000000000e-02
  -1.7630000000000001e-01   4.8359999999999997e-01   1.2867999999999999e+00  -2.0050000000000001e-01  -8.5599999999999996e-02  -7.8899999999999998e-02   8.8780000000000003e-01   1.0894999999999999e+00   2.7858999999999998e+00   4.8200000000000000e-02   7.6999999999999999e-02   4.8700000000000000e-02
  -1.1020000000000001e-01   9.2330000000000001e-01   1.2867999999999999e+00  -1.7190000000000000e-01  -9.5200000000000007e-02  -1.1400000000000000e-01   8.6560000000000004e-01   1.1785000000000001e+00   2.5247000000000002e+00   3.8500000000000000e-02   2.2130000000000000e-01  -4.4000000000000003e-03
  -1.5429999999999999e-01   7.0350000000000001e-01   1.3725000000000001e+00  -1.8140000000000001e-01  -1.0470000000000000e-01  -9.6500000000000002e-02   7.3240000000000005e-01   1.1563000000000001e+00   2.5247000000000002e+00   3.8500000000000000e-02   1.1550000000000001e-01   6.6400000000000001e-02
   1.7630000000000001e-01   9.4530000000000003e-01   1.1152000000000000e+00  -1.0500000000000000e-01  -1.6180000000000000e-01  -7.8899999999999998e-02   7.7680000000000005e-01   1.2674000000000001e+00   2.4377000000000000e+00   1.9300000000000001e-02   1.6360000000000000e-01  -3.5400000000000001e-02
  -2.4249999999999999e-01   6.3749999999999996e-01   8.5780000000000001e-01  -1.7190000000000000e-01  -9.5200000000000007e-02  -8.3299999999999999e-02   7.3240000000000005e-01   1.0894999999999999e+00   2.0893999999999999e+00   1.9300000000000001e-02   1.5400000000000000e-01   0.0000000000000000e+00
  -1.1020000000000001e-01   8.5740000000000005e-01   0.0000000000000000e+00  -2.4820000000000000e-01  -1.8079999999999999e-01  -5.2600000000000001e-02   7.9900000000000004e-01   1.2007000000000001e+00   2.2635999999999998e+00   5.7799999999999997e-02   8.6599999999999996e-02   3.5400000000000001e-02
  -4.4100000000000000e-02   9.8929999999999996e-01   9.4359999999999999e-01  -9.5500000000000002e-02  -7.6100000000000001e-02  -7.0199999999999999e-02   1.0209999999999999e+00   1.1117999999999999e+00   2.6989000000000001e+00   7.7100000000000002e-02   1.7319999999999999e-01   2.6499999999999999e-02
   4.4100000000000000e-02   9.8929999999999996e-01   1.0294000000000001e+00  -2.1959999999999999e-01  -1.7130000000000001e-01  -8.3299999999999999e-02   7.9900000000000004e-01   1.2674000000000001e+00   2.6118000000000001e+00   4.8200000000000000e-02   1.5400000000000000e-01   3.1000000000000000e-02
  -1.1020000000000001e-01   7.2550000000000003e-01   6.8630000000000002e-01  -2.2910000000000000e-01  -1.0470000000000000e-01  -1.2280000000000001e-01   8.4340000000000004e-01   1.1563000000000001e+00   2.5247000000000002e+00  -9.5999999999999992e-03   1.8279999999999999e-01   4.4200000000000003e-02
  -8.8200000000000001e-02   8.5740000000000005e-01   1.4582999999999999e+00  -1.8140000000000001e-01  -1.1420000000000000e-01  -5.7000000000000002e-02   9.9880000000000002e-01   1.1117999999999999e+00   2.9600000000000000e+00  -7.7100000000000002e-02   1.7319999999999999e-01   3.5400000000000001e-02
  -1.3230000000000000e-01   6.1550000000000005e-01   7.7210000000000001e-01  -2.8639999999999999e-01  -1.5229999999999999e-01  -6.5799999999999997e-02   8.2120000000000004e-01   1.2230000000000001e+00   2.2635999999999998e+00   4.8200000000000000e-02   9.6199999999999994e-02  -1.7700000000000000e-02
  -4.4100000000000000e-02   9.0129999999999999e-01   5.1470000000000005e-01  -1.8140000000000001e-01  -1.0470000000000000e-01  -7.4499999999999997e-02   9.7660000000000002e-01   1.0450999999999999e+00   2.1764999999999999e+00   3.8500000000000000e-02   1.5400000000000000e-01   2.2100000000000002e-02
  -1.9839999999999999e-01   6.8149999999999999e-01   1.4582999999999999e+00  -1.7190000000000000e-01  -1.2370000000000000e-01  -7.8899999999999998e-02   7.7680000000000005e-01   1.0227999999999999e+00   1.7412000000000001e+00   9.5999999999999992e-03   1.1550000000000001e-01  -8.8000000000000005e-03
  -2.1999999999999999e-02   8.1340000000000001e-01   5.1470000000000005e-01  -7.6399999999999996e-02  -1.3320000000000001e-01  -4.8200000000000000e-02   9.3220000000000003e-01   1.1339999999999999e+00   2.4377000000000000e+00   2.8899999999999999e-02   1.5400000000000000e-01   1.7700000000000000e-02
  -3.3060000000000000e-01   7.0350000000000001e-01   8.5780000000000001e-01  -1.2410000000000000e-01  -1.3320000000000001e-01  -8.3299999999999999e-02   8.8780000000000003e-01   1.1563000000000001e+00   2.6989000000000001e+00   2.8899999999999999e-02   1.6360000000000000e-01  -1.3299999999999999e-02
  -1.5429999999999999e-01   7.6939999999999997e-01   5.1470000000000005e-01  -1.8140000000000001e-01  -1.9980000000000001e-01  -6.1400000000000003e-02   7.3240000000000005e-01   1.1785000000000001e+00   2.6989000000000001e+00  -2.8899999999999999e-02   1.2509999999999999e-01   2.2100000000000002e-02
  -2.8649999999999998e-01   8.1340000000000001e-01   2.5740000000000002e-01  -1.0500000000000000e-01  -1.9000000000000000e-02  -7.4499999999999997e-02   9.1000000000000003e-01   1.1117999999999999e+00   2.0024000000000002e+00   1.0600000000000000e-01   1.3469999999999999e-01  -4.4000000000000003e-03
   1.1020000000000001e-01   7.6939999999999997e-01   0.0000000000000000e+00  -1.5279999999999999e-01  -1.5229999999999999e-01  -7.0199999999999999e-02   6.8799999999999994e-01   1.0227999999999999e+00   3.3083000000000000e+00   1.9300000000000001e-02   1.3469999999999999e-01  -1.7700000000000000e-02
  -3.7469999999999998e-01   8.5740000000000005e-01   6.8630000000000002e-01  -7.6399999999999996e-02  -1.2370000000000000e-01  -6.5799999999999997e-02   6.4370000000000005e-01   1.3564000000000001e+00   3.0470999999999999e+00   1.0600000000000000e-01   1.5400000000000000e-01  -1.3299999999999999e-02
   8.8200000000000001e-02   9.2330000000000001e-01   1.2010000000000001e+00  -3.8199999999999998e-02  -5.7099999999999998e-02  -6.5799999999999997e-02   7.3240000000000005e-01   1.2230000000000001e+00   2.0893999999999999e+00  -9.5999999999999992e-03   2.0210000000000000e-01   2.2100000000000002e-02
  -8.8200000000000001e-02   8.7929999999999997e-01   1.0294000000000001e+00  -2.0050000000000001e-01  -1.6180000000000000e-01  -1.4030000000000001e-01   6.2150000000000005e-01   9.7840000000000005e-01   2.6989000000000001e+00   6.7400000000000002e-02   1.1550000000000001e-01   8.4000000000000005e-02
   8.8200000000000001e-02   8.1340000000000001e-01   9.4359999999999999e-01  -1.5279999999999999e-01  -1.1420000000000000e-01  -8.7700000000000000e-02   6.6579999999999995e-01   1.3564000000000001e+00   2.7858999999999998e+00  -5.7799999999999997e-02   8.6599999999999996e-02  -1.3299999999999999e-02
  -3.0859999999999999e-01   9.2330000000000001e-01   9.4359999999999999e-01  -1.8140000000000001e-01  -1.6180000000000000e-01  -6.5799999999999997e-02   7.7680000000000005e-01   1.2452000000000001e+00   2.2635999999999998e+00  -1.9300000000000001e-02   1.5400000000000000e-01   8.8000000000000005e-03
   4.4100000000000000e-02   8.1340000000000001e-01   1.6298999999999999e+00  -1.1459999999999999e-01  -9.4999999999999998e-03  -7.4499999999999997e-02   7.9900000000000004e-01   1.3341000000000001e+00   2.2635999999999998e+00   3.8500000000000000e-02   1.1550000000000001e-01   1.7700000000000000e-02
  -4.4100000000000000e-02   8.1340000000000001e-01   1.2867999999999999e+00  -2.2910000000000000e-01  -1.9030000000000000e-01  -3.0700000000000002e-02   9.1000000000000003e-01   1.0672999999999999e+00   2.4377000000000000e+00   7.7100000000000002e-02   1.4430000000000001e-01   2.6499999999999999e-02
  -1.7630000000000001e-01   5.7160000000000000e-01   2.5740000000000002e-01  -2.0999999999999999e-01  -1.7130000000000001e-01  -6.5799999999999997e-02   6.8799999999999994e-01   1.1339999999999999e+00   2.5247000000000002e+00  -9.5999999999999992e-03   1.8279999999999999e-01   4.4000000000000003e-03
   2.1999999999999999e-02   7.9139999999999999e-01   3.4310000000000002e-01  -1.0500000000000000e-01  -4.7600000000000003e-02  -9.2100000000000001e-02   7.7680000000000005e-01   1.3786000000000000e+00   1.8283000000000000e+00  -4.8200000000000000e-02   1.9239999999999999e-01   8.8000000000000005e-03
  -1.3230000000000000e-01   5.2759999999999996e-01   1.2010000000000001e+00  -2.0999999999999999e-01  -1.3320000000000001e-01  -1.0090000000000000e-01   9.9880000000000002e-01   1.1785000000000001e+00   2.4377000000000000e+00   1.9300000000000001e-02   1.3469999999999999e-01   3.9800000000000002e-02
  -2.6450000000000001e-01   9.2330000000000001e-01   9.4359999999999999e-01  -1.6230000000000000e-01  -1.7130000000000001e-01  -8.7700000000000000e-02   8.4340000000000004e-01   1.2452000000000001e+00   2.7858999999999998e+00   6.7400000000000002e-02   5.7700000000000001e-02   3.9800000000000002e-02
   2.1999999999999999e-02   9.4530000000000003e-01   1.3725000000000001e+00  -1.5279999999999999e-01  -1.8079999999999999e-01  -1.3159999999999999e-01   8.4340000000000004e-01   1.3119000000000001e+00   2.6989000000000001e+00   6.7400000000000002e-02   1.5400000000000000e-01   0.0000000000000000e+00
  -2.2040000000000001e-01   9.4530000000000003e-01   4.2890000000000000e-01  -2.4820000000000000e-01  -1.0470000000000000e-01  -3.9500000000000000e-02   7.5460000000000005e-01   1.1339999999999999e+00   1.9153000000000000e+00  -2.8899999999999999e-02   6.7400000000000002e-02   2.6499999999999999e-02
   1.1020000000000001e-01   1.0331999999999999e+00   1.0294000000000001e+00  -1.6230000000000000e-01  -1.7130000000000001e-01  -3.5099999999999999e-02   9.7660000000000002e-01   1.0672999999999999e+00   2.1764999999999999e+00   1.2520000000000001e-01   1.7319999999999999e-01   1.3299999999999999e-02
  -4.4100000000000000e-02   8.7929999999999997e-01   1.2867999999999999e+00  -1.9089999999999999e-01  -1.0470000000000000e-01  -7.4499999999999997e-02   9.3220000000000003e-01   9.7840000000000005e-01   2.4377000000000000e+00   1.9300000000000001e-02   4.8099999999999997e-02   1.7700000000000000e-02
  -4.4100000000000000e-02   8.1340000000000001e-01   8.5780000000000001e-01  -1.2410000000000000e-01  -1.7130000000000001e-01  -7.4499999999999997e-02   6.6579999999999995e-01   1.2007000000000001e+00   1.9153000000000000e+00   1.4449999999999999e-01   2.0210000000000000e-01   0.0000000000000000e+00
   4.4100000000000000e-02   1.0112000000000001e+00   1.2010000000000001e+00  -1.6230000000000000e-01  -1.8079999999999999e-01  -9.2100000000000001e-02   8.8780000000000003e-01   1.0894999999999999e+00   2.3506000000000000e+00  -3.8500000000000000e-02   1.9239999999999999e-01   2.2100000000000002e-02
  -2.8649999999999998e-01   9.6730000000000005e-01   1.7160000000000000e-01  -2.7689999999999998e-01  -2.1890000000000001e-01  -4.8200000000000000e-02   9.7660000000000002e-01   1.1117999999999999e+00   2.8730000000000002e+00   1.2520000000000001e-01   1.0580000000000001e-01   4.8700000000000000e-02
  -1.7630000000000001e-01   8.1340000000000001e-01   6.0050000000000003e-01  -1.9089999999999999e-01  -7.6100000000000001e-02  -9.2100000000000001e-02   7.5460000000000005e-01   1.0894999999999999e+00   2.8730000000000002e+00   9.5999999999999992e-03   1.4430000000000001e-01  -1.7700000000000000e-02
  -2.1999999999999999e-02   9.0129999999999999e-01   1.2010000000000001e+00  -6.6799999999999998e-02  -1.1420000000000000e-01  -2.1899999999999999e-02   9.1000000000000003e-01   1.2007000000000001e+00   2.2635999999999998e+00  -9.5999999999999992e-03   2.2130000000000000e-01  -4.4000000000000003e-03
  -6.6100000000000006e-02   7.9139999999999999e-01   9.4359999999999999e-01  -1.1459999999999999e-01  -7.6100000000000001e-02  -1.0520000000000000e-01   7.5460000000000005e-01   1.2897000000000001e+00   2.4377000000000000e+00   0.0000000000000000e+00   1.2509999999999999e-01   8.8000000000000005e-03
  -1.9839999999999999e-01   9.2330000000000001e-01   1.5441000000000000e+00  -2.1959999999999999e-01  -9.5200000000000007e-02  -7.8899999999999998e-02   8.6560000000000004e-01   1.1563000000000001e+00   2.1764999999999999e+00  -1.9300000000000001e-02   1.5400000000000000e-01   2.2100000000000002e-02
  -2.1999999999999999e-02   7.6939999999999997e-01   1.6298999999999999e+00  -2.6729999999999998e-01  -1.3320000000000001e-01  -8.3299999999999999e-02   6.8799999999999994e-01   1.1785000000000001e+00   2.7858999999999998e+00   5.7799999999999997e-02   1.2509999999999999e-01   4.8700000000000000e-02
   8.8200000000000001e-02   8.7929999999999997e-01   1.4582999999999999e+00  -1.4319999999999999e-01  -9.5200000000000007e-02  -7.0199999999999999e-02   7.9900000000000004e-01   1.1563000000000001e+00   2.0893999999999999e+00  -3.8500000000000000e-02   7.6999999999999999e-02   2.6499999999999999e-02
  -1.9839999999999999e-01   7.9139999999999999e-01   4.2890000000000000e-01  -1.9089999999999999e-01  -2.2839999999999999e-01  -6.1400000000000003e-02   6.4370000000000005e-01   1.2007000000000001e+00   2.5247000000000002e+00   4.8200000000000000e-02   1.7319999999999999e-01  -2.2100000000000002e-02
  -1.1020000000000001e-01   7.2550000000000003e-01   5.1470000000000005e-01  -9.5500000000000002e-02  -1.4269999999999999e-01  -7.4499999999999997e-02   8.6560000000000004e-01   1.2452000000000001e+00   3.6564999999999999e+00   1.9300000000000001e-02   1.2509999999999999e-01   8.8000000000000005e-03
  -8.8200000000000001e-02   7.9139999999999999e-01   2.5740000000000002e-01  -1.8140000000000001e-01  -1.6180000000000000e-01  -3.0700000000000002e-02   7.7680000000000005e-01   1.2452000000000001e+00   2.0893999999999999e+00   0.0000000000000000e+00   1.0580000000000001e-01  -8.8000000000000005e-03
  -2.1999999999999999e-02   7.2550000000000003e-01   8.5800000000000001e-02  -2.6729999999999998e-01  -1.1420000000000000e-01  -5.7000000000000002e-02   7.3240000000000005e-01   1.3119000000000001e+00   2.8730000000000002e+00   7.7100000000000002e-02   1.1550000000000001e-01  -1.3299999999999999e-02
  -1.5429999999999999e-01   8.3540000000000003e-01   2.5740000000000002e-01  -1.4319999999999999e-01  -1.0470000000000000e-01  -5.7000000000000002e-02   7.9900000000000004e-01   1.1563000000000001e+00   2.6989000000000001e+00   9.5999999999999992e-03   2.1170000000000000e-01   4.4200000000000003e-02
  -2.1999999999999999e-02   7.2550000000000003e-01   1.3725000000000001e+00  -1.8140000000000001e-01  -9.5200000000000007e-02  -1.1840000000000001e-01   6.4370000000000005e-01   1.4453000000000000e+00   2.1764999999999999e+00   2.8899999999999999e-02   6.7400000000000002e-02   1.3299999999999999e-02
  -1.1020000000000001e-01   6.1550000000000005e-01   0.0000000000000000e+00  -1.6230000000000000e-01  -1.0470000000000000e-01  -1.1400000000000000e-01   9.5440000000000003e-01   1.3341000000000001e+00   2.6989000000000001e+00  -5.7799999999999997e-02   2.1170000000000000e-01   4.8700000000000000e-02
  -1.7630000000000001e-01   9.6730000000000005e-01   1.2867999999999999e+00  -1.7190000000000000e-01  -8.5599999999999996e-02  -5.2600000000000001e-02   8.2120000000000004e-01   1.2452000000000001e+00   2.7858999999999998e+00   3.8500000000000000e-02   1.0580000000000001e-01   4.4000000000000003e-03
   1.1020000000000001e-01   8.3540000000000003e-01   5.1470000000000005e-01  -1.6230000000000000e-01  -2.0930000000000001e-01  -4.4000000000000003e-03   7.3240000000000005e-01   9.7840000000000005e-01   2.7858999999999998e+00  -4.8200000000000000e-02   1.1550000000000001e-01   5.7500000000000002e-02
   6.6100000000000006e-02   8.3540000000000003e-01  -4.2890000000000000e-01  -7.6399999999999996e-02  -1.3320000000000001e-01  -4.8200000000000000e-02   5.9930000000000005e-01   1.1785000000000001e+00   2.3506000000000000e+00   1.9300000000000001e-02   2.2130000000000000e-01  -1.7700000000000000e-02
   4.4100000000000000e-02   6.5949999999999998e-01   6.8630000000000002e-01  -1.7190000000000000e-01  -1.1420000000000000e-01  -6.1400000000000003e-02   8.6560000000000004e-01   1.2230000000000001e+00   2.7858999999999998e+00   9.5999999999999992e-03   2.2130000000000000e-01   5.7500000000000002e-02
  -1.9839999999999999e-01   6.5949999999999998e-01   6.8630000000000002e-01  -2.8639999999999999e-01  -2.8500000000000001e-02  -7.8899999999999998e-02   9.1000000000000003e-01   1.2230000000000001e+00   3.1341999999999999e+00  -7.7100000000000002e-02   1.6360000000000000e-01  -3.1000000000000000e-02
  -1.5429999999999999e-01   8.3540000000000003e-01   8.5780000000000001e-01  -1.7190000000000000e-01  -1.5229999999999999e-01  -2.6300000000000000e-02   9.7660000000000002e-01   1.0894999999999999e+00   2.1764999999999999e+00  -9.5999999999999992e-03   7.6999999999999999e-02   4.4000000000000003e-03
  -1.9839999999999999e-01   7.4739999999999995e-01   1.5441000000000000e+00  -2.0050000000000001e-01  -1.1420000000000000e-01  -5.7000000000000002e-02   7.5460000000000005e-01   1.0450999999999999e+00   2.6989000000000001e+00  -8.6699999999999999e-02   7.6999999999999999e-02   1.3299999999999999e-02
  -8.8200000000000001e-02   9.4530000000000003e-01   6.0050000000000003e-01  -1.1459999999999999e-01  -1.0470000000000000e-01  -7.0199999999999999e-02   6.6579999999999995e-01   1.1339999999999999e+00   2.3506000000000000e+00  -1.9300000000000001e-02   1.9239999999999999e-01  -1.7700000000000000e-02
  -8.8200000000000001e-02   7.6939999999999997e-01   4.2890000000000000e-01  -1.2410000000000000e-01  -1.3320000000000001e-01  -3.5099999999999999e-02   7.7680000000000005e-01   1.1785000000000001e+00   2.1764999999999999e+00  -8.6699999999999999e-02   9.6199999999999994e-02   8.8000000000000005e-03
   4.4100000000000000e-02   8.3540000000000003e-01   1.7160000000000000e-01  -1.9099999999999999e-02  -1.3320000000000001e-01  -5.7000000000000002e-02   8.2120000000000004e-01   1.1117999999999999e+00   2.4377000000000000e+00   7.7100000000000002e-02   1.9239999999999999e-01  -4.4000000000000003e-03
   0.0000000000000000e+00   7.9139999999999999e-01   1.0294000000000001e+00  -1.1459999999999999e-01  -1.3320000000000001e-01  -1.0960000000000000e-01   8.8780000000000003e-01   1.2230000000000001e+00   2.0024000000000002e+00  -3.8500000000000000e-02   1.2509999999999999e-01   3.1000000000000000e-02
   8.8200000000000001e-02   6.8149999999999999e-01   1.6298999999999999e+00  -2.2910000000000000e-01  -1.2370000000000000e-01  -1.1400000000000000e-01   7.9900000000000004e-01   1.1785000000000001e+00   2.2635999999999998e+00  -3.8500000000000000e-02   1.7319999999999999e-01   3.5400000000000001e-02
   0.0000000000000000e+00   7.4739999999999995e-01   1.3725000000000001e+00  -8.5900000000000004e-02  -1.3320000000000001e-01  -5.7000000000000002e-02   9.9880000000000002e-01   1.0672999999999999e+00   3.3083000000000000e+00  -9.5999999999999992e-03   1.2509999999999999e-01  -2.2100000000000002e-02
  -2.2040000000000001e-01   6.8149999999999999e-01   1.1152000000000000e+00  -1.5279999999999999e-01  -1.6180000000000000e-01  -8.7700000000000000e-02   9.1000000000000003e-01   1.0672999999999999e+00   2.2635999999999998e+00   4.8200000000000000e-02   1.1550000000000001e-01   5.7500000000000002e-02
   6.6100000000000006e-02   1.0112000000000001e+00   3.4310000000000002e-01  -1.0500000000000000e-01  -4.7600000000000003e-02  -7.8899999999999998e-02   8.4340000000000004e-01   1.0227999999999999e+00   2.1764999999999999e+00  -2.8899999999999999e-02   2.3089999999999999e-01  -8.8000000000000005e-03
  -2.6450000000000001e-01   9.6730000000000005e-01   1.2010000000000001e+00  -8.5900000000000004e-02  -1.7130000000000001e-01  -2.6300000000000000e-02   6.8799999999999994e-01   1.4453000000000000e+00   2.2635999999999998e+00   5.7799999999999997e-02   1.9239999999999999e-01   1.7700000000000000e-02
  -2.1999999999999999e-02   7.4739999999999995e-01   3.4310000000000002e-01  -1.2410000000000000e-01  -8.5599999999999996e-02  -7.0199999999999999e-02   8.6560000000000004e-01   1.1339999999999999e+00   1.6540999999999999e+00   3.8500000000000000e-02   4.8099999999999997e-02  -2.2100000000000002e-02
   8.8200000000000001e-02   9.4530000000000003e-01   8.5780000000000001e-01  -1.3370000000000001e-01  -1.7130000000000001e-01  -6.5799999999999997e-02   7.3240000000000005e-01   1.1563000000000001e+00   2.2635999999999998e+00   6.7400000000000002e-02   1.3469999999999999e-01   1.3299999999999999e-02
   1.1020000000000001e-01   8.1340000000000001e-01   6.0050000000000003e-01  -2.0999999999999999e-01  -8.5599999999999996e-02  -7.0199999999999999e-02   7.7680000000000005e-01   1.2007000000000001e+00   2.7858999999999998e+00   8.6699999999999999e-02   8.6599999999999996e-02   3.1000000000000000e-02
   8.8200000000000001e-02   9.4530000000000003e-01   1.0294000000000001e+00  -1.1459999999999999e-01  -9.5200000000000007e-02  -3.9500000000000000e-02   7.5460000000000005e-01   1.1785000000000001e+00   3.0470999999999999e+00   3.8500000000000000e-02   1.7319999999999999e-01  -2.6499999999999999e-02
  -1.7630000000000001e-01   8.1340000000000001e-01   1.3725000000000001e+00  -2.0999999999999999e-01  -9.5200000000000007e-02  -6.1400000000000003e-02   9.5440000000000003e-01   1.1785000000000001e+00   2.0024000000000002e+00  -9.5999999999999992e-03   1.6360000000000000e-01   0.0000000000000000e+00
  -6.6100000000000006e-02   9.4530000000000003e-01   1.1152000000000000e+00  -2.2910000000000000e-01  -1.6180000000000000e-01  -3.5099999999999999e-02   8.2120000000000004e-01   1.0005999999999999e+00   2.0893999999999999e+00  -1.9300000000000001e-02   1.9239999999999999e-01   8.8000000000000005e-03
   6.6100000000000006e-02   8.5740000000000005e-01   6.0050000000000003e-01  -1.4319999999999999e-01  -1.0470000000000000e-01  -4.8200000000000000e-02   8.6560000000000004e-01   1.1339999999999999e+00   1.8283000000000000e+00  -9.5999999999999992e-03   2.2130000000000000e-01  -1.7700000000000000e-02
  -6.6100000000000006e-02   6.3749999999999996e-01   6.8630000000000002e-01  -2.0050000000000001e-01  -1.1420000000000000e-01  -8.7700000000000000e-02   8.8780000000000003e-01   1.1117999999999999e+00   2.2635999999999998e+00   2.8899999999999999e-02   1.3469999999999999e-01   1.7700000000000000e-02
  -3.7469999999999998e-01   9.2330000000000001e-01   6.8630000000000002e-01  -5.7299999999999997e-02  -1.7130000000000001e-01  -9.6500000000000002e-02   8.4340000000000004e-01   1.3119000000000001e+00   2.9600000000000000e+00   9.6299999999999997e-02   1.7319999999999999e-01  -2.2100000000000002e-02
  -1.7630000000000001e-01   7.6939999999999997e-01   5.1470000000000005e-01  -1.1459999999999999e-01  -1.1420000000000000e-01  -7.4499999999999997e-02   7.3240000000000005e-01   1.0672999999999999e+00   2.0024000000000002e+00   8.6699999999999999e-02   9.5999999999999992e-03   6.1899999999999997e-02
  -1.1020000000000001e-01   7.6939999999999997e-01   6.8630000000000002e-01  -1.7190000000000000e-01  -1.9980000000000001e-01  -8.3299999999999999e-02   7.7680000000000005e-01   1.2007000000000001e+00   2.0024000000000002e+00  -2.8899999999999999e-02   1.8279999999999999e-01  -3.5400000000000001e-02
  -8.8200000000000001e-02   7.4739999999999995e-01   1.2010000000000001e+00  -1.0500000000000000e-01  -7.6100000000000001e-02  -5.2600000000000001e-02   8.2120000000000004e-01   1.1785000000000001e+00   2.1764999999999999e+00   1.9300000000000001e-02   9.6199999999999994e-02  -1.7700000000000000e-02
   0.0000000000000000e+00   9.8929999999999996e-01   8.5780000000000001e-01  -1.9089999999999999e-01  -1.6180000000000000e-01  -4.3900000000000002e-02   7.9900000000000004e-01   1.3341000000000001e+00   2.4377000000000000e+00  -2.8899999999999999e-02   1.6360000000000000e-01   3.5400000000000001e-02
   8.8200000000000001e-02   7.0350000000000001e-01   1.2010000000000001e+00  -8.5900000000000004e-02  -8.5599999999999996e-02  -1.1400000000000000e-01   7.5460000000000005e-01   1.0672999999999999e+00   2.2635999999999998e+00   9.5999999999999992e-03   1.4430000000000001e-01   0.0000000000000000e+00
  -1.1020000000000001e-01   7.9139999999999999e-01   3.4310000000000002e-01  -1.4319999999999999e-01  -1.4269999999999999e-01  -3.9500000000000000e-02   9.3220000000000003e-01   1.1339999999999999e+00   2.5247000000000002e+00  -1.9300000000000001e-02   1.0580000000000001e-01  -2.2100000000000002e-02
   6.6100000000000006e-02   9.2330000000000001e-01   1.0294000000000001e+00  -1.9089999999999999e-01  -1.6180000000000000e-01  -7.0199999999999999e-02   8.4340000000000004e-01   1.0894999999999999e+00   2.6989000000000001e+00   8.6699999999999999e-02   1.2509999999999999e-01   8.8000000000000005e-03
   2.1999999999999999e-02   8.1340000000000001e-01   1.7160000000000000e-01  -1.1459999999999999e-01  -7.6100000000000001e-02  -3.9500000000000000e-02   7.3240000000000005e-01   1.1339999999999999e+00   2.3506000000000000e+00  -5.7799999999999997e-02   1.5400000000000000e-01   2.6499999999999999e-02
  -1.7630000000000001e-01   8.3540000000000003e-01   7.7210000000000001e-01  -6.6799999999999998e-02  -1.9980000000000001e-01  -3.5099999999999999e-02   8.4340000000000004e-01   1.2230000000000001e+00   2.3506000000000000e+00  -3.8500000000000000e-02   2.5019999999999998e-01   1.7700000000000000e-02
  -1.1020000000000001e-01   9.4530000000000003e-01   1.1152000000000000e+00  -1.6230000000000000e-01  -1.0470000000000000e-01  -1.3589999999999999e-01   9.3220000000000003e-01   1.2230000000000001e+00   2.4377000000000000e+00   4.8200000000000000e-02   2.1170000000000000e-01  -4.4000000000000003e-03
  -1.5429999999999999e-01   9.0129999999999999e-01   6.0050000000000003e-01  -2.1959999999999999e-01  -1.6180000000000000e-01  -6.5799999999999997e-02   8.6560000000000004e-01   1.3564000000000001e+00   2.5247000000000002e+00   3.8500000000000000e-02   1.9239999999999999e-01   0.0000000000000000e+00
  -2.1999999999999999e-02   8.3540000000000003e-01   2.5740000000000002e-01  -2.2910000000000000e-01  -1.7130000000000001e-01  -4.3900000000000002e-02   5.7709999999999995e-01   1.2007000000000001e+00   2.6118000000000001e+00  -5.7799999999999997e-02   1.5400000000000000e-01   8.8000000000000005e-03
   1.3230000000000000e-01   7.4739999999999995e-01   0.0000000000000000e+00  -1.3370000000000001e-01  -1.6180000000000000e-01  -8.7700000000000000e-02   7.3240000000000005e-01   1.3786000000000000e+00   3.0470999999999999e+00   8.6699999999999999e-02   6.7400000000000002e-02   3.5400000000000001e-02
  -8.8200000000000001e-02   7.2550000000000003e-01   8.5780000000000001e-01  -2.1959999999999999e-01  -1.8079999999999999e-01  -6.5799999999999997e-02   7.1020000000000005e-01   1.1785000000000001e+00   2.3506000000000000e+00   7.7100000000000002e-02   9.6199999999999994e-02   1.7700000000000000e-02
   1.7630000000000001e-01   8.5740000000000005e-01   1.2010000000000001e+00  -4.7699999999999999e-02  -1.0470000000000000e-01  -8.3299999999999999e-02   7.7680000000000005e-01   1.2230000000000001e+00   2.0893999999999999e+00   1.9300000000000001e-02   9.6199999999999994e-02   8.8000000000000005e-03
   6.6100000000000006e-02   8.3540000000000003e-01   8.5780000000000001e-01  -1.6230000000000000e-01  -1.1420000000000000e-01  -7.0199999999999999e-02   6.8799999999999994e-01   1.3341000000000001e+00   2.3506000000000000e+00   0.0000000000000000e+00   1.3469999999999999e-01   3.5400000000000001e-02
   4.4100000000000000e-02   7.9139999999999999e-01   1.1152000000000000e+00  -2.2910000000000000e-01  -1.3320000000000001e-01  -1.3200000000000000e-02   8.8780000000000003e-01   1.2897000000000001e+00   2.1764999999999999e+00   1.9300000000000001e-02   1.5400000000000000e-01  -4.4000000000000003e-03
  -1.1020000000000001e-01   7.4739999999999995e-01   4.2890000000000000e-01  -2.0050000000000001e-01  -9.5200000000000007e-02  -6.1400000000000003e-02   9.1000000000000003e-01   1.1339999999999999e+00   2.6118000000000001e+00   3.8500000000000000e-02   1.5400000000000000e-01   3.1000000000000000e-02
   1.7630000000000001e-01   8.1340000000000001e-01   1.0294000000000001e+00  -1.5279999999999999e-01  -5.7099999999999998e-02  -8.7700000000000000e-02   1.0431999999999999e+00   1.1339999999999999e+00   2.3506000000000000e+00   6.7400000000000002e-02   2.0210000000000000e-01   2.6499999999999999e-02
  -1.3230000000000000e-01   1.0112000000000001e+00   1.7160000000000000e-01  -1.3370000000000001e-01  -4.7600000000000003e-02  -7.0199999999999999e-02   8.4340000000000004e-01   1.2452000000000001e+00   2.1764999999999999e+00   6.7400000000000002e-02   2.0210000000000000e-01   1.3299999999999999e-02
  -1.7630000000000001e-01   1.1431000000000000e+00   2.5740000000000002e-01  -1.1459999999999999e-01  -1.0470000000000000e-01  -7.8899999999999998e-02   7.7680000000000005e-01   1.2452000000000001e+00   2.3506000000000000e+00   7.7100000000000002e-02   1.5400000000000000e-01   3.9800000000000002e-02
  -2.8649999999999998e-01   7.6939999999999997e-01   4.2890000000000000e-01  -1.9089999999999999e-01  -1.0470000000000000e-01  -7.8899999999999998e-02   8.4340000000000004e-01   1.1339999999999999e+00   2.6989000000000001e+00   0.0000000000000000e+00   1.6360000000000000e-01   3.1000000000000000e-02
  -1.7630000000000001e-01   8.1340000000000001e-01   1.2010000000000001e+00  -2.1959999999999999e-01  -2.1890000000000001e-01  -6.5799999999999997e-02   8.6560000000000004e-01   9.3389999999999995e-01   2.9600000000000000e+00   4.8200000000000000e-02   7.6999999999999999e-02   3.1000000000000000e-02
   1.5429999999999999e-01   9.0129999999999999e-01   9.4359999999999999e-01  -2.0999999999999999e-01  -1.4269999999999999e-01  -6.1400000000000003e-02   8.6560000000000004e-01   1.0672999999999999e+00   2.8730000000000002e+00   2.8899999999999999e-02   2.0210000000000000e-01  -8.8000000000000005e-03
  -8.8200000000000001e-02   8.1340000000000001e-01   6.0050000000000003e-01  -1.1459999999999999e-01  -1.9030000000000000e-01  -7.8899999999999998e-02   9.5440000000000003e-01   1.1785000000000001e+00   2.0024000000000002e+00   9.5999999999999992e-03   1.3469999999999999e-01   8.8000000000000005e-03
  -8.8200000000000001e-02   1.0331999999999999e+00  -1.7160000000000000e-01  -1.7190000000000000e-01  -4.7600000000000003e-02  -7.4499999999999997e-02   7.5460000000000005e-01   1.3341000000000001e+00   2.3506000000000000e+00  -8.6699999999999999e-02   1.0580000000000001e-01   1.3299999999999999e-02
  -1.3230000000000000e-01   8.1340000000000001e-01   6.0050000000000003e-01  -2.3870000000000000e-01  -2.3790000000000000e-01  -7.4499999999999997e-02   1.0209999999999999e+00   1.3564000000000001e+00   1.5670999999999999e+00  -5.7799999999999997e-02   1.5400000000000000e-01   2.6499999999999999e-02
  -2.1999999999999999e-02   7.2550000000000003e-01   8.5780000000000001e-01  -8.5900000000000004e-02  -2.5690000000000002e-01  -8.3299999999999999e-02   7.7680000000000005e-01   1.1117999999999999e+00   2.0024000000000002e+00  -2.8899999999999999e-02   1.5400000000000000e-01   1.7700000000000000e-02
