# Supplementary material for: Footwear and Foam Surface Alter Gait Initiation of Typical Subjects
Source: PLoS One. 2015 Aug 13;10(8):e0135821. doi: 10.1371/journal.pone.0135821 (PMC4536224; doi:10.1371/journal.pone.0135821)
Supplement: S1 Dataset — (ZIP) [file pone.0135821.s001.zip › 8_barefoot_av1_02.txt]

   1.4239200000000000e+01  -8.6395999999999997e+00   3.0401769999999999e+02   7.9053000000000004e+00   3.6245800000000003e+01  -2.7629999999999999e-01  -1.7778099999999998e+01   1.4008000000000000e+00   2.8947510000000000e+02   1.2281800000000000e+01  -2.2900500000000001e+01   2.6497000000000002e+00
   1.3159200000000000e+01  -7.6502999999999997e+00   2.9552510000000001e+02   6.9314000000000000e+00   3.5189599999999999e+01  -2.7189999999999998e-01  -1.7778099999999998e+01   1.3786000000000000e+00   2.9104219999999998e+02   1.1848300000000000e+01  -2.2967800000000000e+01   2.5922000000000001e+00
   1.1484000000000000e+01  -7.6063000000000001e+00   2.8222870000000000e+02   5.6902999999999997e+00   3.4085700000000003e+01  -5.7000000000000002e-02  -1.6934699999999999e+01   6.4480000000000004e-01   2.9173869999999999e+02   1.1164400000000001e+01  -2.3246800000000000e+01   2.4329000000000001e+00
   9.5663000000000000e+00  -8.6175999999999995e+00   2.6918950000000001e+02   4.3822999999999999e+00   3.2820099999999996e+01   1.6230000000000000e-01  -1.6490800000000000e+01  -4.8920000000000002e-01   2.9504700000000003e+02   1.0326400000000000e+01  -2.3593200000000000e+01   2.2648000000000001e+00
   7.0094000000000003e+00  -9.4748999999999999e+00   2.5606459999999998e+02   2.8929000000000000e+00   3.1497399999999999e+01   4.1660000000000003e-01  -1.7001300000000001e+01  -1.9790000000000001e+00   3.0114120000000003e+02   9.3245000000000005e+00  -2.4266800000000000e+01   2.0569000000000002e+00
   4.7610999999999999e+00  -1.0354300000000000e+01   2.4336859999999999e+02   1.6422000000000001e+00   3.0441199999999998e+01   6.3149999999999995e-01  -1.7090100000000000e+01  -2.6238000000000001e+00   3.1124020000000002e+02   8.3515999999999995e+00  -2.5363700000000001e+01   1.7827000000000000e+00
   2.9316000000000000e+00  -1.0442200000000000e+01   2.3101570000000001e+02   3.4370000000000001e-01   2.9346800000000002e+01   7.6739999999999997e-01  -1.8199900000000000e+01  -3.6688999999999998e+00   3.2316739999999999e+02   7.2245999999999997e+00  -2.6595300000000002e+01   1.6101000000000001e+00
   1.1681999999999999e+00  -1.0134399999999999e+01   2.1711879999999999e+02  -4.2009999999999997e-01   2.8005099999999999e+01   8.6829999999999996e-01  -1.9731300000000001e+01  -5.8479999999999999e+00   3.3544290000000001e+02   5.8182000000000000e+00  -2.7836600000000001e+01   1.2297000000000000e+00
   5.0700000000000001e-01  -9.1671999999999993e+00   2.0313600000000000e+02  -1.1074999999999999e+00   2.6530200000000001e+01   7.8930000000000000e-01  -2.1218399999999999e+01  -8.6273999999999997e+00   3.4998200000000003e+02   4.2287999999999997e+00  -2.9395299999999999e+01   7.9620000000000002e-01
  -2.2040000000000001e-01  -7.6502999999999997e+00   1.8975370000000001e+02  -1.5467000000000000e+00   2.5074200000000001e+01   6.8410000000000004e-01  -2.3171500000000002e+01  -1.1451400000000000e+01   3.6425990000000002e+02   2.3793000000000002e+00  -3.1069600000000001e+01   3.6270000000000002e-01
  -1.1902999999999999e+00  -6.1554000000000002e+00   1.7963120000000001e+02  -1.7758000000000000e+00   2.3618300000000001e+01   5.3059999999999996e-01  -2.4503200000000000e+01  -1.3875100000000000e+01   3.7583890000000002e+02   5.4910000000000003e-01  -3.2599499999999999e+01  -1.9020000000000001e-01
  -1.9397000000000000e+00  -4.7264999999999997e+00   1.6950880000000001e+02  -2.0145000000000000e+00   2.2609600000000000e+01   4.1220000000000001e-01  -2.6167800000000000e+01  -1.6787900000000000e+01   3.8776609999999999e+02  -1.5316000000000001e+00  -3.4196700000000000e+01  -6.2370000000000003e-01
  -2.6671000000000000e+00  -3.6713000000000000e+00   1.6118770000000001e+02  -2.2627000000000002e+00   2.1638999999999999e+01   3.2450000000000001e-01  -2.7832500000000000e+01  -1.9545100000000001e+01   4.0047690000000000e+02  -3.5737999999999999e+00  -3.5899799999999999e+01  -1.1413000000000000e+00
  -2.5789000000000000e+00  -3.2096000000000000e+00   1.5483969999999999e+02  -2.5491999999999999e+00   2.1030000000000001e+01   2.5869999999999999e-01  -3.0251700000000000e+01  -2.2747100000000000e+01   4.0996650000000000e+02  -5.3750999999999998e+00  -3.7121800000000000e+01  -1.6056999999999999e+00
  -2.9535999999999998e+00  -3.4733999999999998e+00   1.5097950000000000e+02  -2.7210000000000001e+00   2.0516100000000002e+01   3.2890000000000003e-01  -3.1982900000000001e+01  -2.4614899999999999e+01   4.1875950000000000e+02  -6.8200000000000003e+00  -3.8382300000000001e+01  -1.9994000000000001e+00
  -3.1960999999999999e+00  -3.5173999999999999e+00   1.4686179999999999e+02  -2.9788000000000001e+00   2.0126000000000001e+01   3.4200000000000003e-01  -3.3580900000000000e+01  -2.6438199999999998e+01   4.2720440000000002e+02  -8.1204000000000001e+00  -3.9421500000000002e+01  -2.2825000000000002e+00
  -3.4165000000000001e+00  -4.0449999999999999e+00   1.4360210000000001e+02  -3.1983999999999999e+00   1.9726299999999998e+01   3.9910000000000001e-01  -3.5090200000000003e+01  -2.7594500000000000e+01   4.3739040000000000e+02  -9.1704000000000008e+00  -4.0691600000000001e+01  -2.5036999999999998e+00
  -3.6149000000000000e+00  -4.4626999999999999e+00   1.4025649999999999e+02  -3.4180000000000001e+00   1.9478899999999999e+01   5.4820000000000002e-01  -3.5667299999999997e+01  -2.8861899999999999e+01   4.4539999999999998e+02  -1.0181900000000001e+01  -4.1634599999999999e+01  -2.7690999999999999e+00
  -3.7692000000000001e+00  -5.1441999999999997e+00   1.3914130000000000e+02  -3.5230000000000001e+00   1.9393300000000000e+01   5.9199999999999997e-01  -3.6022399999999998e+01  -2.9818000000000001e+01   4.5105889999999999e+02  -1.0904299999999999e+01  -4.2596800000000002e+01  -2.9681000000000002e+00
  -4.0336999999999996e+00  -5.8916000000000004e+00   1.3957020000000000e+02  -3.7902999999999998e+00   1.9526499999999999e+01   6.5339999999999998e-01  -3.6444099999999999e+01  -3.1063199999999998e+01   4.5750130000000001e+02  -1.1607500000000000e+01  -4.3337699999999998e+01  -3.1804999999999999e+00
  -4.0557999999999996e+00  -6.3093000000000004e+00   1.4102850000000001e+02  -3.9430999999999998e+00   1.9802499999999998e+01   6.9289999999999996e-01  -3.6976799999999997e+01  -3.1619100000000000e+01   4.6246379999999999e+02  -1.2012100000000000e+01  -4.3895699999999998e+01  -3.3353000000000002e+00
  -4.0117000000000003e+00  -6.8369000000000000e+00   1.4540350000000001e+02  -4.1722000000000001e+00   2.0183100000000000e+01   8.2879999999999998e-01  -3.7931199999999997e+01  -3.1885899999999999e+01   4.6594619999999998e+02  -1.2435900000000000e+01  -4.4232500000000002e+01  -3.5078000000000000e+00
  -3.6370000000000000e+00  -7.3864999999999998e+00   1.4909219999999999e+02  -4.3441000000000001e+00   2.0763600000000000e+01   8.6390000000000000e-01  -3.8419400000000003e+01  -3.2530799999999999e+01   4.6751319999999998e+02  -1.2676800000000000e+01  -4.4473100000000002e+01  -3.5874000000000001e+00
  -3.1520000000000001e+00  -8.1119000000000003e+00   1.5483969999999999e+02  -4.4587000000000003e+00   2.1658000000000001e+01   9.6909999999999996e-01  -3.9151899999999998e+01  -3.3464700000000001e+01   4.6864499999999998e+02  -1.2927199999999999e+01  -4.4405700000000003e+01  -3.7776000000000001e+00
  -2.3805999999999998e+00  -8.9913000000000007e+00   1.6093039999999999e+02  -4.8597000000000001e+00   2.2581099999999999e+01   1.1665000000000001e+00  -3.9751100000000001e+01  -3.4154000000000003e+01   4.6655560000000003e+02  -1.2936800000000000e+01  -4.4213299999999997e+01  -3.9723000000000002e+00
  -1.3005000000000000e+00  -1.0266299999999999e+01   1.7045240000000001e+02  -5.1460999999999997e+00   2.3742000000000001e+01   1.3989000000000000e+00  -4.0150599999999997e+01  -3.4887700000000002e+01   4.6446609999999998e+02  -1.2975400000000000e+01  -4.3924599999999998e+01  -4.1006000000000000e+00
   4.6289999999999998e-01  -1.2244899999999999e+01   1.8331989999999999e+02  -5.6616000000000000e+00   2.5454899999999999e+01   1.8286000000000000e+00  -4.0527999999999999e+01  -3.5910600000000002e+01   4.5854599999999999e+02  -1.3090999999999999e+01  -4.3376199999999997e+01  -4.2641999999999998e+00
   3.1299999999999999e+00  -1.4333299999999999e+01   2.0056250000000000e+02  -6.3681000000000001e+00   2.7757700000000000e+01   2.2847000000000000e+00  -4.0483600000000003e+01  -3.6889000000000003e+01   4.5393189999999998e+02  -1.2984999999999999e+01  -4.2760300000000001e+01  -4.3437999999999999e+00
   5.8632000000000000e+00  -1.6685500000000001e+01   2.2097900000000001e+02  -7.0460000000000003e+00   3.0298400000000001e+01   2.9468999999999999e+00  -4.0283799999999999e+01  -3.7333700000000000e+01   4.4513880000000000e+02  -1.2773099999999999e+01  -4.1778900000000000e+01  -4.4455999999999998e+00
   8.1114999999999995e+00  -1.9829200000000000e+01   2.4251079999999999e+02  -7.9244000000000003e+00   3.3267400000000002e+01   3.7099000000000002e+00  -3.9551400000000001e+01  -3.8401000000000003e+01   4.3573630000000003e+02  -1.2407000000000000e+01  -4.0787799999999997e+01  -4.5429000000000004e+00
   1.0492100000000001e+01  -2.3324600000000000e+01   2.6695909999999998e+02  -8.7550000000000008e+00   3.6559800000000003e+01   4.4772999999999996e+00  -3.8752400000000002e+01  -3.9112499999999997e+01   4.2398309999999998e+02  -1.2050599999999999e+01  -3.9642800000000001e+01  -4.6181000000000001e+00
   1.3137100000000000e+01  -2.7853200000000001e+01   2.9758400000000000e+02  -9.8529999999999998e+00   4.0594600000000000e+01   5.3937999999999997e+00  -3.7975499999999997e+01  -3.9712899999999998e+01   4.0935700000000003e+02  -1.1569000000000001e+01  -3.8016700000000000e+01  -4.6136999999999997e+00
   1.5848300000000000e+01  -3.2931399999999996e+01   3.3189749999999998e+02  -1.1161000000000000e+01   4.5323900000000002e+01   6.4507000000000003e+00  -3.6665999999999997e+01  -4.0246499999999997e+01   3.9002969999999999e+02  -1.0981400000000001e+01  -3.6178899999999999e+01  -4.6535000000000002e+00
   1.8537400000000002e+01  -3.9482500000000002e+01   3.7384570000000002e+02  -1.2564399999999999e+01   5.0843100000000000e+01   7.6478000000000002e+00  -3.5001399999999997e+01  -4.1224899999999998e+01   3.6904820000000001e+02  -1.0181900000000001e+01  -3.3946599999999997e+01  -4.6932999999999998e+00
   2.1843800000000002e+01  -4.7220700000000001e+01   4.2068369999999999e+02  -1.3939299999999999e+01   5.7057000000000002e+01   8.9283000000000001e+00  -3.3159199999999998e+01  -4.1580700000000000e+01   3.4362660000000000e+02  -9.0645000000000007e+00  -3.1204300000000000e+01  -4.6314000000000002e+00
   2.5568899999999999e+01  -5.5288699999999999e+01   4.7223970000000003e+02  -1.5447800000000001e+01   6.3832200000000000e+01   1.0230700000000001e+01  -3.0895399999999999e+01  -4.1380600000000001e+01   3.1515789999999998e+02  -7.6292000000000000e+00  -2.8202200000000001e+01  -4.3437999999999999e+00
   3.0197700000000001e+01  -6.4016199999999998e+01   5.2619770000000005e+02  -1.7004000000000001e+01   7.0797799999999995e+01   1.1612100000000000e+01  -2.8942200000000000e+01  -3.9290399999999998e+01   2.8076909999999998e+02  -5.9337999999999997e+00  -2.4738299999999999e+01  -3.9325000000000001e+00
   3.5157200000000003e+01  -7.2787700000000001e+01   5.7904060000000004e+02  -1.8531600000000001e+01   7.7287599999999998e+01   1.2870600000000000e+01  -2.5990300000000001e+01  -3.5621499999999997e+01   2.3985079999999999e+02  -4.0842999999999998e+00  -2.0485299999999999e+01  -3.4148999999999998e+00
   4.0777900000000002e+01  -8.0240099999999998e+01   6.2279030000000000e+02  -1.9352699999999999e+01   8.2778300000000002e+01   1.3945000000000000e+01  -2.0641300000000001e+01  -2.7149699999999999e+01   1.9414420000000001e+02  -1.6278999999999999e+00  -1.6039899999999999e+01  -1.9950000000000001e+00
   4.6001899999999999e+01  -8.5867900000000006e+01   6.5341510000000005e+02  -1.9906400000000001e+01   8.6299099999999996e+01   1.4751899999999999e+01  -1.9487200000000001e+01  -2.6082400000000000e+01   1.4443289999999999e+02  -6.5500000000000003e-01  -1.1026899999999999e+01  -1.4420999999999999e+00
   5.0520600000000002e+01  -8.9649100000000004e+01   6.7263070000000005e+02  -1.9954200000000000e+01   8.8287899999999993e+01   1.5221100000000000e+01  -1.4604300000000000e+01  -1.4075200000000001e+01   9.7072100000000006e+01   1.2619000000000000e+00  -6.6680999999999999e+00  -1.0882000000000001e+00
   5.3077500000000001e+01  -9.1891400000000004e+01   6.8223839999999996e+02  -1.9839600000000001e+01   8.9220500000000001e+01   1.5479799999999999e+01  -8.0568000000000008e+00  -6.4482999999999997e+00   5.8069099999999999e+01   2.3408000000000002e+00  -3.4832000000000001e+00   5.7500000000000002e-02
   5.3584400000000002e+01  -9.3144499999999994e+01   6.8318209999999999e+02  -1.9572299999999998e+01   8.9001599999999996e+01   1.5563200000000000e+01  -6.8582000000000001e+00  -3.1575000000000002e+00   3.4649999999999999e+01   2.1962999999999999e+00  -1.2123999999999999e+00   5.6620000000000004e-01
   5.2835000000000001e+01  -9.3979799999999997e+01   6.7846400000000006e+02  -1.9085400000000000e+01   8.8402100000000004e+01   1.5501799999999999e+01  -2.3083000000000000e+00   1.3786000000000000e+00   2.4812200000000001e+01   2.2347999999999999e+00  -8.1789999999999996e-01   5.2200000000000002e-01
   5.0498500000000000e+01  -9.3891900000000007e+01   6.6928510000000006e+02  -1.8579300000000000e+01   8.7174599999999998e+01   1.5466699999999999e+01  -1.5093000000000001e+00   1.0005999999999999e+00   1.8195599999999999e+01   1.5701000000000001e+00  -4.8110000000000003e-01   4.2470000000000002e-01
   4.7941600000000001e+01  -9.2616900000000001e+01   6.5650329999999997e+02  -1.7825099999999999e+01   8.5594899999999996e+01   1.5172900000000000e+01  -5.3269999999999995e-01   2.5792999999999999e+00   1.1666100000000000e+01   7.9949999999999999e-01  -9.6199999999999994e-02   2.6100000000000001e-01
   4.5296599999999998e+01  -9.1209900000000005e+01   6.3823140000000001e+02  -1.7032699999999998e+01   8.3215999999999994e+01   1.4966799999999999e+01   1.1984999999999999e+00   3.7801000000000000e+00   5.5719000000000003e+00   4.2380000000000001e-01  -1.4430000000000001e-01   1.2390000000000000e-01
   4.2629500000000000e+01  -8.8967600000000004e+01   6.1901580000000001e+02  -1.6173400000000001e+01   8.0751400000000004e+01   1.4593999999999999e+01   1.1096999999999999e+00   2.4459000000000000e+00   4.1788999999999996e+00   9.5999999999999992e-03   7.6999999999999999e-02   2.6499999999999999e-02
   4.0094600000000000e+01  -8.7362799999999993e+01   5.9980020000000002e+02  -1.4989500000000000e+01   7.8372399999999999e+01   1.4256399999999999e+01   8.8780000000000003e-01   8.4499999999999997e-01   3.3083000000000000e+00  -1.1559999999999999e-01   2.0210000000000000e-01   3.5400000000000001e-02
   3.7780200000000001e+01  -8.6021799999999999e+01   5.8444489999999996e+02  -1.3901100000000000e+01   7.6193299999999994e+01   1.3883599999999999e+01   1.4427000000000001e+00   8.6719999999999997e-01   3.5695000000000001e+00  -6.7400000000000002e-02   9.6199999999999994e-02  -2.2100000000000002e-02
   3.5862499999999997e+01  -8.5142399999999995e+01   5.7114840000000004e+02  -1.2640800000000000e+01   7.4233000000000004e+01   1.3620500000000000e+01   1.4205000000000001e+00   1.7788999999999999e+00   3.6564999999999999e+00  -9.5999999999999992e-03   1.2509999999999999e-01   2.2100000000000002e-02
   3.4297600000000003e+01  -8.4065200000000004e+01   5.6076859999999999e+02  -1.0922300000000000e+01   7.2539199999999994e+01   1.3182000000000000e+01   1.2428999999999999e+00   1.0005999999999999e+00   2.6989000000000001e+00  -2.0230000000000001e-01   1.2509999999999999e-01   3.1000000000000000e-02
   3.3503999999999998e+01  -8.2922100000000000e+01   5.5442060000000004e+02  -9.0413999999999994e+00   7.1206999999999994e+01   1.2734700000000000e+01   1.1984999999999999e+00   1.2452000000000001e+00   2.9600000000000000e+00  -9.6299999999999997e-02   1.6360000000000000e-01   2.2100000000000002e-02
   3.2820700000000002e+01  -8.1800899999999999e+01   5.4953089999999997e+02  -7.0365000000000002e+00   7.0284000000000006e+01   1.2243499999999999e+01   1.6202000000000001e+00   1.2007000000000001e+00   3.6564999999999999e+00  -7.7100000000000002e-02   7.6999999999999999e-02  -2.2100000000000002e-02
   3.1939000000000000e+01  -8.1537099999999995e+01   5.4687159999999994e+02  -5.1173999999999999e+00   6.9332400000000007e+01   1.1875200000000000e+01   1.2650999999999999e+00   1.3786000000000000e+00   3.4824000000000002e+00  -4.8200000000000000e-02   2.0210000000000000e-01   3.5400000000000001e-02
   3.0859000000000002e+01  -8.1888900000000007e+01   5.4472699999999998e+02  -2.8929000000000000e+00   6.8732900000000001e+01   1.1555099999999999e+01   1.5315000000000001e+00   1.3119000000000001e+00   3.3083000000000000e+00  -9.5999999999999992e-03   1.6360000000000000e-01  -2.2100000000000002e-02
   3.0352000000000000e+01  -8.1866900000000001e+01   5.4421230000000003e+02  -4.9650000000000000e-01   6.7971599999999995e+01   1.1226200000000000e+01   1.3983000000000001e+00   9.5609999999999995e-01   3.3083000000000000e+00  -8.6699999999999999e-02   1.2509999999999999e-01  -3.5400000000000001e-02
   2.9051500000000001e+01  -8.2020799999999994e+01   5.4472699999999998e+02   1.9859000000000000e+00   6.7400700000000001e+01   1.0866600000000000e+01   1.3095000000000001e+00   1.3786000000000000e+00   4.1788999999999996e+00  -1.9300000000000001e-02   4.8099999999999997e-02   4.4000000000000003e-03
   2.8676800000000000e+01  -8.1778899999999993e+01   5.4601379999999995e+02   4.9646999999999997e+00   6.6877300000000005e+01   1.0327199999999999e+01   1.4205000000000001e+00   1.1117999999999999e+00   3.3953000000000002e+00  -4.8200000000000000e-02   1.5400000000000000e-01   2.2100000000000002e-02
   2.9139700000000001e+01  -8.1712999999999994e+01   5.4747209999999995e+02   7.7812000000000001e+00   6.6296800000000005e+01   9.9238000000000000e+00   1.3983000000000001e+00   1.3341000000000001e+00   4.0048000000000004e+00   2.8899999999999999e-02   1.2509999999999999e-01   4.4000000000000003e-03
   3.0329999999999998e+01  -8.1559100000000001e+01   5.4910199999999998e+02   1.0989100000000001e+01   6.5354799999999997e+01   9.4282000000000004e+00   1.2873000000000001e+00   1.4231000000000000e+00   3.0470999999999999e+00  -3.8500000000000000e-02   1.0580000000000001e-01   0.0000000000000000e+00
   3.1696600000000000e+01  -8.1757000000000005e+01   5.5030300000000000e+02   1.4330700000000000e+01   6.4460300000000004e+01   9.0555000000000003e+00   1.2873000000000001e+00   1.3119000000000001e+00   3.3083000000000000e+00  -6.7400000000000002e-02   1.2509999999999999e-01  -3.9800000000000002e-02
   3.3393799999999999e+01  -8.1471199999999996e+01   5.5270489999999995e+02   1.7777400000000000e+01   6.3670499999999997e+01   8.5642999999999994e+00   1.3095000000000001e+00   1.4231000000000000e+00   2.6118000000000001e+00  -9.5999999999999992e-03   8.6599999999999996e-02  -4.4000000000000003e-03
   3.5620100000000001e+01  -8.0811700000000002e+01   5.5750879999999995e+02   2.1720400000000001e+01   6.2899700000000003e+01   7.9504000000000001e+00   1.5093000000000001e+00   1.2230000000000001e+00   2.8730000000000002e+00  -7.7100000000000002e-02   1.5400000000000000e-01  -4.4000000000000003e-03
   3.7559800000000003e+01  -7.9734499999999997e+01   5.6265580000000000e+02   2.6169599999999999e+01   6.2300199999999997e+01   7.3715999999999999e+00   1.2428999999999999e+00   1.4008000000000000e+00   3.1341999999999999e+00   2.8899999999999999e-02   1.5400000000000000e-01   5.7500000000000002e-02
   3.9234999999999999e+01  -7.8789199999999994e+01   5.7063369999999998e+02   3.0905100000000001e+01   6.2014699999999998e+01   6.6391999999999998e+00   1.4649000000000001e+00   1.4231000000000000e+00   2.6118000000000001e+00  -4.8200000000000000e-02   1.0580000000000001e-01   3.5400000000000001e-02
   4.1395099999999999e+01  -7.8041700000000006e+01   5.7955529999999999e+02   3.6098900000000000e+01   6.1786299999999997e+01   6.0648000000000000e+00   1.3095000000000001e+00   1.3119000000000001e+00   3.4824000000000002e+00   2.8899999999999999e-02   1.2509999999999999e-01   1.7700000000000000e-02
   4.3445000000000000e+01  -7.6964500000000001e+01   5.9002089999999998e+02   4.1330900000000000e+01   6.1786299999999997e+01   5.3323999999999998e+00   1.3761000000000001e+00   1.2674000000000001e+00   2.7858999999999998e+00  -7.7100000000000002e-02   5.7700000000000001e-02   2.6499999999999999e-02
   4.4811700000000002e+01  -7.6546899999999994e+01   6.0031489999999997e+02   4.6992500000000000e+01   6.2109900000000003e+01   4.6044999999999998e+00   1.3761000000000001e+00   1.3786000000000000e+00   3.2212000000000001e+00  -5.7799999999999997e-02   1.0580000000000001e-01   4.4000000000000003e-03
   4.6464799999999997e+01  -7.5997299999999996e+01   6.1266780000000006e+02   5.2778300000000002e+01   6.2366799999999998e+01   3.8502000000000001e+00   1.1984999999999999e+00   1.3564000000000001e+00   2.6989000000000001e+00  -7.7100000000000002e-02   1.9199999999999998e-02   1.7700000000000000e-02
   4.7677100000000003e+01  -7.7580100000000002e+01   6.2750840000000005e+02   5.8363599999999998e+01   6.3118499999999997e+01   3.2406999999999999e+00   1.3761000000000001e+00   1.4898000000000000e+00   3.1341999999999999e+00  -7.7100000000000002e-02   1.2509999999999999e-01   0.0000000000000000e+00
   4.9021700000000003e+01  -7.8635300000000001e+01   6.4337840000000006e+02   6.3881999999999998e+01   6.4003500000000003e+01   2.5040000000000000e+00   1.2206999999999999e+00   1.3119000000000001e+00   2.6989000000000001e+00  -1.1559999999999999e-01   1.0580000000000001e-01  -8.8000000000000005e-03
   5.0741000000000000e+01  -7.7646000000000001e+01   6.6070669999999996e+02   6.9056700000000006e+01   6.5269099999999995e+01   1.4646999999999999e+00   1.2206999999999999e+00   1.3119000000000001e+00   2.9600000000000000e+00  -1.3489999999999999e-01   1.5400000000000000e-01   1.7700000000000000e-02
   5.1688800000000001e+01  -9.5210899999999995e+01   6.8129480000000001e+02   7.2236000000000004e+01   6.6981999999999999e+01   2.7671000000000001e+00   1.4205000000000001e+00   1.3564000000000001e+00   2.9600000000000000e+00  -7.7100000000000002e-02   1.1550000000000001e-01   3.1000000000000000e-02
   5.8874499999999998e+01  -1.0002530000000000e+02   7.0205449999999996e+02   7.6408199999999994e+01   6.9046899999999994e+01   1.8988000000000000e+00   1.2650999999999999e+00   1.4453000000000000e+00   3.3953000000000002e+00  -1.3489999999999999e-01   5.7700000000000001e-02   0.0000000000000000e+00
   5.9976599999999998e+01  -9.9981399999999994e+01   7.1835339999999997e+02   8.0036299999999997e+01   7.0864400000000003e+01   2.8065000000000002e+00   1.4649000000000001e+00   1.3564000000000001e+00   3.1341999999999999e+00  -1.9300000000000001e-02   1.7319999999999999e-01   2.6499999999999999e-02
   6.2709899999999998e+01  -1.1064340000000000e+02   7.3087789999999995e+02   8.1936199999999999e+01   7.1863600000000005e+01   2.8416000000000001e+00   1.2428999999999999e+00   1.1339999999999999e+00   2.6118000000000001e+00  -1.9300000000000001e-02   1.4430000000000001e-01   1.3299999999999999e-02
   6.2709899999999998e+01  -1.2093170000000001e+02   7.3611069999999995e+02   8.3081900000000005e+01   7.2948400000000007e+01   3.4205000000000001e+00   1.1762999999999999e+00   1.0005999999999999e+00   3.7435999999999998e+00  -7.7100000000000002e-02   1.1550000000000001e-01   1.3299999999999999e-02
   6.3679699999999997e+01  -1.2739490000000001e+02   7.3799789999999996e+02   8.3950699999999998e+01   7.3405199999999994e+01   4.0080999999999998e+00   1.3317000000000001e+00   1.2230000000000001e+00   2.6989000000000001e+00  -1.4449999999999999e-01   8.6599999999999996e-02  -1.7700000000000000e-02
   6.1762099999999997e+01  -1.3128600000000000e+02   7.3267930000000001e+02   8.4074799999999996e+01   7.3547899999999998e+01   4.5650000000000004e+00   1.3317000000000001e+00   1.4008000000000000e+00   2.6989000000000001e+00   9.6299999999999997e-02   1.2509999999999999e-01   1.3299999999999999e-02
   6.0130899999999997e+01  -1.3647409999999999e+02   7.1861080000000004e+02   8.2986400000000003e+01   7.2786600000000007e+01   5.2008999999999999e+00   1.1540999999999999e+00   1.4676000000000000e+00   2.6989000000000001e+00  -3.8500000000000000e-02   1.2509999999999999e-01   1.3299999999999999e-02
   5.6736400000000003e+01  -1.4049709999999999e+02   6.9802269999999999e+02   8.1124700000000004e+01   7.1159400000000005e+01   5.9507000000000003e+00   1.4649000000000001e+00   1.0227999999999999e+00   3.7435999999999998e+00  -1.8300000000000000e-01   7.6999999999999999e-02   4.4000000000000003e-03
   5.3187700000000000e+01  -1.4221180000000001e+02   6.6979980000000000e+02   7.8298599999999993e+01   6.8961299999999994e+01   6.5953999999999997e+00   1.3983000000000001e+00   1.3119000000000001e+00   3.5695000000000001e+00  -1.1559999999999999e-01   8.6599999999999996e-02   3.9800000000000002e-02
   4.9198000000000000e+01  -1.4238770000000000e+02   6.3411369999999999e+02   7.4785200000000003e+01   6.6001800000000003e+01   7.2137000000000002e+00   1.3761000000000001e+00   1.5343000000000000e+00   3.2212000000000001e+00  -3.8500000000000000e-02   1.1550000000000001e-01  -1.3299999999999999e-02
   4.5428800000000003e+01  -1.4102470000000000e+02   5.9310910000000001e+02   7.0374300000000005e+01   6.2252600000000001e+01   7.7004999999999999e+00   1.1984999999999999e+00   1.6010000000000000e+00   3.0470999999999999e+00  -3.8500000000000000e-02   1.9239999999999999e-01   8.8000000000000005e-03
   4.2034300000000002e+01  -1.3682589999999999e+02   5.4661429999999996e+02   6.5189999999999998e+01   5.7903900000000000e+01   8.0687999999999995e+00   1.3095000000000001e+00   1.1563000000000001e+00   2.8730000000000002e+00  -1.3489999999999999e-01   8.6599999999999996e-02   4.4000000000000003e-03
   3.7361400000000003e+01  -1.3238520000000000e+02   4.9342829999999998e+02   5.8783600000000000e+01   5.2594000000000001e+01   8.5380000000000003e+00   1.4205000000000001e+00   1.0450999999999999e+00   2.7858999999999998e+00  -1.1559999999999999e-01   1.5400000000000000e-01   3.1000000000000000e-02
   3.1762699999999999e+01  -1.2389950000000000e+02   4.3329390000000001e+02   5.1489400000000003e+01   4.6608600000000003e+01   8.7704000000000004e+00   1.2206999999999999e+00   1.5787000000000000e+00   3.1341999999999999e+00  -9.6299999999999997e-02   9.6199999999999994e-02   0.0000000000000000e+00
   2.4863499999999998e+01  -1.1216030000000001e+02   3.6784089999999998e+02   4.3927799999999998e+01   4.0071199999999997e+01   8.7178000000000004e+00   1.2650999999999999e+00   1.3341000000000001e+00   3.5695000000000001e+00  -5.7799999999999997e-02   1.4430000000000001e-01   5.3100000000000001e-02
   1.9110499999999998e+01  -9.8860200000000006e+01   2.9938540000000000e+02   3.5707500000000003e+01   3.3143700000000003e+01   8.1783999999999999e+00   1.3095000000000001e+00   1.2007000000000001e+00   2.4377000000000000e+00  -5.7799999999999997e-02   1.5400000000000000e-01  -8.8000000000000005e-03
   1.3776300000000001e+01  -8.0987499999999997e+01   2.3024369999999999e+02   2.7420300000000001e+01   2.5797400000000000e+01   7.1348000000000003e+00   1.2206999999999999e+00   1.2230000000000001e+00   3.3083000000000000e+00  -2.8899999999999999e-02   1.6360000000000000e-01   3.1000000000000000e-02
   8.7728000000000002e+00  -6.1707900000000002e+01   1.6358969999999999e+02   1.9629600000000000e+01   1.8651000000000000e+01   5.7008000000000001e+00   1.2873000000000001e+00   1.2452000000000001e+00   2.8730000000000002e+00  -9.6299999999999997e-02   1.2509999999999999e-01   1.3299999999999999e-02
   5.4223999999999997e+00  -3.9724299999999999e+01   1.0508510000000000e+02   1.3232799999999999e+01   1.2323000000000000e+01   3.6747999999999998e+00   9.9880000000000002e-01   1.2452000000000001e+00   2.6989000000000001e+00  -3.8500000000000000e-02   2.0210000000000000e-01  -1.3299999999999999e-02
   2.0278999999999998e+00  -1.8048500000000001e+01   6.2707900000000002e+01   8.7359000000000009e+00   7.8315000000000001e+00   1.6839000000000000e+00   1.4205000000000001e+00   1.0227999999999999e+00   3.2212000000000001e+00  -2.8899999999999999e-02   1.7319999999999999e-01   1.7700000000000000e-02
  -1.1902999999999999e+00   7.9139999999999999e-01   4.3149200000000000e+01   6.8169000000000004e+00   5.6048000000000000e+00  -1.6660000000000000e-01   1.2650999999999999e+00   1.4231000000000000e+00   2.7858999999999998e+00   3.8500000000000000e-02   7.6999999999999999e-02   1.3299999999999999e-02
  -1.8735999999999999e+00   4.1768999999999998e+00   3.1396899999999999e+01   5.1555999999999997e+00   4.0251999999999999e+00  -2.3240000000000000e-01   1.1096999999999999e+00   1.3119000000000001e+00   2.3506000000000000e+00   4.8200000000000000e-02   1.9239999999999999e-01  -1.3299999999999999e-02
  -1.4327000000000001e+00   2.1324000000000001e+00   1.2781800000000000e+01   2.0049999999999999e+00   1.5701000000000001e+00  -4.3900000000000002e-02   1.3539000000000001e+00   1.2674000000000001e+00   2.4377000000000000e+00   9.5999999999999992e-03   1.2509999999999999e-01   0.0000000000000000e+00
  -1.5429999999999999e-01   1.6708000000000001e+00   5.7474999999999996e+00   5.6330000000000002e-01   4.8530000000000001e-01  -3.7269999999999998e-01   1.3761000000000001e+00   1.4453000000000000e+00   3.6564999999999999e+00  -5.7799999999999997e-02   1.3469999999999999e-01   5.3100000000000001e-02
  -3.3060000000000000e-01   2.4182000000000001e+00   2.4876999999999998e+00   9.5500000000000002e-02   1.9000000000000000e-02  -1.0090000000000000e-01   1.1540999999999999e+00   1.3564000000000001e+00   3.2212000000000001e+00  -4.8200000000000000e-02   8.6599999999999996e-02  -1.3299999999999999e-02
  -6.6130000000000000e-01   8.5740000000000005e-01   7.7210000000000001e-01  -1.3370000000000001e-01   3.8100000000000002e-02  -7.4499999999999997e-02   1.1984999999999999e+00   1.4898000000000000e+00   2.8730000000000002e+00  -4.8200000000000000e-02   9.6199999999999994e-02  -4.4000000000000003e-03
  -1.5429999999999999e-01   7.9139999999999999e-01   2.2303999999999999e+00  -1.0500000000000000e-01  -9.4999999999999998e-03  -1.2280000000000001e-01   1.2650999999999999e+00   1.3564000000000001e+00   3.3953000000000002e+00  -6.7400000000000002e-02   1.6360000000000000e-01  -1.7700000000000000e-02
  -4.8490000000000000e-01   1.6927000000000001e+00   1.1152000000000000e+00  -1.3370000000000001e-01   1.9000000000000000e-02  -9.6500000000000002e-02   1.1318999999999999e+00   1.2230000000000001e+00   2.6118000000000001e+00   0.0000000000000000e+00   1.3469999999999999e-01   4.4000000000000003e-03
  -4.4080000000000003e-01   7.0350000000000001e-01   2.0588000000000002e+00  -1.5279999999999999e-01  -9.4999999999999998e-03  -3.0700000000000002e-02   1.1762999999999999e+00   1.2007000000000001e+00   3.0470999999999999e+00  -1.1559999999999999e-01   1.6360000000000000e-01  -2.2100000000000002e-02
  -4.8490000000000000e-01   6.3749999999999996e-01   1.5441000000000000e+00  -7.6399999999999996e-02  -7.6100000000000001e-02  -3.9500000000000000e-02   1.1984999999999999e+00   1.2230000000000001e+00   2.3506000000000000e+00  -6.7400000000000002e-02   9.6199999999999994e-02  -3.1000000000000000e-02
  -2.4249999999999999e-01   1.3630000000000000e+00   1.2010000000000001e+00  -5.7299999999999997e-02  -1.4269999999999999e-01  -5.2600000000000001e-02   1.1984999999999999e+00   1.3564000000000001e+00   2.8730000000000002e+00  -4.8200000000000000e-02   9.6199999999999994e-02   3.9800000000000002e-02
  -7.2740000000000005e-01   1.1212000000000000e+00   1.3725000000000001e+00  -1.6230000000000000e-01  -1.9000000000000000e-02  -5.7000000000000002e-02   1.1762999999999999e+00   1.3119000000000001e+00   3.4824000000000002e+00  -1.9300000000000001e-02   1.9239999999999999e-01  -3.9800000000000002e-02
  -4.1880000000000001e-01   9.6730000000000005e-01   1.6298999999999999e+00  -1.1459999999999999e-01  -6.6600000000000006e-02  -6.1400000000000003e-02   1.2206999999999999e+00   1.4231000000000000e+00   2.9600000000000000e+00  -1.3489999999999999e-01   1.1550000000000001e-01   2.2100000000000002e-02
  -5.7310000000000005e-01   1.0771999999999999e+00   1.4582999999999999e+00  -1.4319999999999999e-01  -9.4999999999999998e-03  -6.1400000000000003e-02   1.2206999999999999e+00   1.3786000000000000e+00   3.2212000000000001e+00  -5.7799999999999997e-02   1.7319999999999999e-01  -1.3299999999999999e-02
  -3.9679999999999999e-01   9.0129999999999999e-01   1.5441000000000000e+00  -1.2410000000000000e-01  -4.7600000000000003e-02  -8.3299999999999999e-02   1.2206999999999999e+00   1.2230000000000001e+00   2.9600000000000000e+00  -5.7799999999999997e-02   1.7319999999999999e-01   2.6499999999999999e-02
  -4.8490000000000000e-01   9.6730000000000005e-01   1.2867999999999999e+00  -5.7299999999999997e-02  -1.2370000000000000e-01  -1.3200000000000000e-02   1.3095000000000001e+00   1.0894999999999999e+00   3.2212000000000001e+00  -5.7799999999999997e-02   2.0210000000000000e-01   3.9800000000000002e-02
  -4.4080000000000003e-01   1.0771999999999999e+00   2.4018999999999999e+00  -3.8199999999999998e-02  -1.4269999999999999e-01  -1.3200000000000000e-02   1.2873000000000001e+00   1.2230000000000001e+00   2.6118000000000001e+00   3.8500000000000000e-02   2.0210000000000000e-01   1.3299999999999999e-02
  -5.0700000000000001e-01   8.5740000000000005e-01   1.9730000000000001e+00  -2.4820000000000000e-01  -1.6180000000000000e-01  -6.5799999999999997e-02   1.2428999999999999e+00   1.3564000000000001e+00   2.6989000000000001e+00  -4.8200000000000000e-02   1.5400000000000000e-01   8.8000000000000005e-03
  -4.8490000000000000e-01   9.6730000000000005e-01   1.7157000000000000e+00  -2.0050000000000001e-01  -8.5599999999999996e-02  -5.7000000000000002e-02   1.1762999999999999e+00   1.4008000000000000e+00   2.4377000000000000e+00  -1.4449999999999999e-01   9.6199999999999994e-02   8.8000000000000005e-03
  -6.3919999999999999e-01   1.0992000000000000e+00   1.8872000000000000e+00  -2.3870000000000000e-01  -6.6600000000000006e-02  -7.4499999999999997e-02   1.0431999999999999e+00   1.3786000000000000e+00   2.6118000000000001e+00  -1.9300000000000001e-02   1.4430000000000001e-01   3.5400000000000001e-02
  -3.0859999999999999e-01   9.4530000000000003e-01   2.1446000000000001e+00  -1.6230000000000000e-01  -1.6180000000000000e-01  -5.7000000000000002e-02   1.0875999999999999e+00   1.4231000000000000e+00   3.5695000000000001e+00  -5.7799999999999997e-02   7.6999999999999999e-02   3.5400000000000001e-02
  -4.8490000000000000e-01   7.9139999999999999e-01   1.8872000000000000e+00  -9.5500000000000002e-02  -8.5599999999999996e-02  -5.7000000000000002e-02   1.0875999999999999e+00   1.3119000000000001e+00   3.0470999999999999e+00  -6.7400000000000002e-02   1.6360000000000000e-01   4.4200000000000003e-02
  -3.5270000000000001e-01   1.0331999999999999e+00   1.8872000000000000e+00  -1.8140000000000001e-01  -1.1420000000000000e-01  -2.6300000000000000e-02   9.7660000000000002e-01   1.4676000000000000e+00   3.0470999999999999e+00  -4.8200000000000000e-02   5.7700000000000001e-02   3.1000000000000000e-02
  -4.8490000000000000e-01   7.2550000000000003e-01   1.0294000000000001e+00  -1.5279999999999999e-01  -7.6100000000000001e-02  -3.5099999999999999e-02   1.3095000000000001e+00   1.4231000000000000e+00   2.9600000000000000e+00  -4.8200000000000000e-02   1.0580000000000001e-01   8.8000000000000005e-03
  -5.2900000000000003e-01   9.8929999999999996e-01   1.4582999999999999e+00  -1.6230000000000000e-01  -8.5599999999999996e-02  -8.3299999999999999e-02   1.2650999999999999e+00   1.3119000000000001e+00   3.8306000000000000e+00  -2.8899999999999999e-02   1.6360000000000000e-01   1.3299999999999999e-02
  -5.0700000000000001e-01   9.6730000000000005e-01   1.9730000000000001e+00  -1.7190000000000000e-01  -6.6600000000000006e-02  -5.2600000000000001e-02   1.3539000000000001e+00   1.2452000000000001e+00   2.9600000000000000e+00  -1.1559999999999999e-01   1.3469999999999999e-01   4.4000000000000003e-03
  -6.1719999999999997e-01   1.1212000000000000e+00   1.8015000000000001e+00  -8.5900000000000004e-02  -1.0470000000000000e-01  -8.7700000000000000e-02   1.2650999999999999e+00   1.4676000000000000e+00   2.7858999999999998e+00  -3.8500000000000000e-02   1.3469999999999999e-01   4.4000000000000003e-03
  -3.3060000000000000e-01   9.6730000000000005e-01   2.0588000000000002e+00  -1.2410000000000000e-01  -1.1420000000000000e-01  -9.2100000000000001e-02   1.3983000000000001e+00   1.4008000000000000e+00   2.5247000000000002e+00   5.7799999999999997e-02   1.0580000000000001e-01  -1.7700000000000000e-02
  -4.8490000000000000e-01   9.4530000000000003e-01   1.2867999999999999e+00  -2.0050000000000001e-01  -1.1420000000000000e-01  -8.3299999999999999e-02   1.1318999999999999e+00   1.3341000000000001e+00   2.5247000000000002e+00  -4.8200000000000000e-02   7.6999999999999999e-02   4.4200000000000003e-02
  -5.2900000000000003e-01   9.2330000000000001e-01   2.4018999999999999e+00  -1.6230000000000000e-01  -9.5200000000000007e-02  -3.5099999999999999e-02   1.3317000000000001e+00   1.5120000000000000e+00   2.9600000000000000e+00  -2.8899999999999999e-02   2.1170000000000000e-01   3.9800000000000002e-02
  -5.9509999999999996e-01   9.2330000000000001e-01   1.2867999999999999e+00  -1.4319999999999999e-01  -6.6600000000000006e-02  -5.7000000000000002e-02   1.1096999999999999e+00   1.3786000000000000e+00   3.4824000000000002e+00   9.5999999999999992e-03   1.5400000000000000e-01   4.4000000000000003e-03
  -6.1719999999999997e-01   1.0331999999999999e+00   2.2303999999999999e+00  -1.4319999999999999e-01  -2.8500000000000001e-02  -9.6500000000000002e-02   1.2206999999999999e+00   1.4453000000000000e+00   2.6989000000000001e+00  -6.7400000000000002e-02   2.1170000000000000e-01  -8.8000000000000005e-03
  -5.0700000000000001e-01   1.0331999999999999e+00   1.8015000000000001e+00  -9.5500000000000002e-02  -1.6180000000000000e-01  -3.9500000000000000e-02   1.2650999999999999e+00   1.3341000000000001e+00   3.0470999999999999e+00   7.7100000000000002e-02   1.0580000000000001e-01   2.6499999999999999e-02
  -4.8490000000000000e-01   8.7929999999999997e-01   2.0588000000000002e+00  -1.6230000000000000e-01  -2.5690000000000002e-01  -2.6300000000000000e-02   1.1762999999999999e+00   1.4453000000000000e+00   2.2635999999999998e+00   2.8899999999999999e-02   6.7400000000000002e-02   1.7700000000000000e-02
  -5.2900000000000003e-01   1.0551999999999999e+00   1.7157000000000000e+00  -7.6399999999999996e-02  -9.5200000000000007e-02  -8.7700000000000000e-02   1.3761000000000001e+00   1.4676000000000000e+00   3.4824000000000002e+00  -1.9300000000000001e-02   4.8099999999999997e-02   2.6499999999999999e-02
  -3.0859999999999999e-01   1.2311000000000001e+00   1.4582999999999999e+00  -2.0050000000000001e-01  -1.4269999999999999e-01  -5.7000000000000002e-02   1.2650999999999999e+00   1.2452000000000001e+00   2.7858999999999998e+00   2.8899999999999999e-02   1.5400000000000000e-01   0.0000000000000000e+00
  -4.8490000000000000e-01   1.0331999999999999e+00   1.6298999999999999e+00  -8.5900000000000004e-02  -1.6180000000000000e-01  -6.1400000000000003e-02   1.3983000000000001e+00   1.4008000000000000e+00   3.3083000000000000e+00  -7.7100000000000002e-02   1.1550000000000001e-01   4.4000000000000003e-03
  -4.8490000000000000e-01   1.0992000000000000e+00   1.8015000000000001e+00  -2.2910000000000000e-01  -1.3320000000000001e-01  -4.8200000000000000e-02   1.1096999999999999e+00   1.4676000000000000e+00   3.2212000000000001e+00  -1.9300000000000001e-02   5.7700000000000001e-02   0.0000000000000000e+00
  -3.7469999999999998e-01   1.0771999999999999e+00   1.8015000000000001e+00  -2.0050000000000001e-01  -9.5200000000000007e-02  -1.7500000000000002e-02   1.3761000000000001e+00   1.2452000000000001e+00   2.8730000000000002e+00  -8.6699999999999999e-02   1.9239999999999999e-01   8.8000000000000005e-03
  -4.8490000000000000e-01   9.4530000000000003e-01   2.1446000000000001e+00  -1.5279999999999999e-01  -1.1420000000000000e-01  -6.1400000000000003e-02   1.2873000000000001e+00   1.3564000000000001e+00   2.6118000000000001e+00   7.7100000000000002e-02   1.0580000000000001e-01  -4.4000000000000003e-03
  -5.7310000000000005e-01   1.0551999999999999e+00   2.2303999999999999e+00  -2.0050000000000001e-01  -1.9980000000000001e-01  -9.6500000000000002e-02   9.5440000000000003e-01   1.6010000000000000e+00   2.5247000000000002e+00   3.8500000000000000e-02   1.2509999999999999e-01   3.5400000000000001e-02
  -4.1880000000000001e-01   1.0771999999999999e+00   1.1152000000000000e+00  -1.1459999999999999e-01  -8.5599999999999996e-02  -3.5099999999999999e-02   1.2428999999999999e+00   1.4676000000000000e+00   2.8730000000000002e+00  -2.8899999999999999e-02   1.2509999999999999e-01  -3.5400000000000001e-02
  -4.6289999999999998e-01   9.4530000000000003e-01   2.2303999999999999e+00  -1.7190000000000000e-01  -4.7600000000000003e-02  -1.0090000000000000e-01   1.1984999999999999e+00   1.4453000000000000e+00   2.6118000000000001e+00  -1.9300000000000001e-02   1.4430000000000001e-01   3.5400000000000001e-02
  -4.6289999999999998e-01   1.0771999999999999e+00   4.2890000000000000e-01  -1.6230000000000000e-01  -1.2370000000000000e-01  -8.3299999999999999e-02   1.1096999999999999e+00   1.4231000000000000e+00   3.3083000000000000e+00  -6.7400000000000002e-02   7.6999999999999999e-02   3.5400000000000001e-02
  -5.9509999999999996e-01   9.4530000000000003e-01   2.1446000000000001e+00  -2.0050000000000001e-01  -5.7099999999999998e-02  -6.5799999999999997e-02   1.3539000000000001e+00   1.3119000000000001e+00   2.9600000000000000e+00  -4.8200000000000000e-02   7.6999999999999999e-02  -1.7700000000000000e-02
  -2.6450000000000001e-01   9.4530000000000003e-01   1.7157000000000000e+00  -8.5900000000000004e-02  -2.3790000000000000e-01  -3.5099999999999999e-02   1.0431999999999999e+00   1.3119000000000001e+00   3.1341999999999999e+00  -4.8200000000000000e-02   1.3469999999999999e-01   0.0000000000000000e+00
  -6.3919999999999999e-01   9.0129999999999999e-01   9.4359999999999999e-01  -2.8600000000000000e-02  -1.3320000000000001e-01  -7.8899999999999998e-02   1.1762999999999999e+00   1.5565000000000000e+00   2.3506000000000000e+00  -8.6699999999999999e-02   2.2130000000000000e-01  -2.6499999999999999e-02
  -6.8330000000000002e-01   1.2091000000000001e+00   9.4359999999999999e-01  -1.6230000000000000e-01  -2.1890000000000001e-01  -3.9500000000000000e-02   1.2650999999999999e+00   1.4008000000000000e+00   3.1341999999999999e+00  -1.0600000000000000e-01   1.5400000000000000e-01   2.2100000000000002e-02
  -3.9679999999999999e-01   1.0992000000000000e+00   2.1446000000000001e+00  -2.2910000000000000e-01  -1.7130000000000001e-01  -8.7700000000000000e-02   1.0653999999999999e+00   1.2452000000000001e+00   3.3083000000000000e+00  -3.8500000000000000e-02   8.6599999999999996e-02   2.6499999999999999e-02
  -3.5270000000000001e-01   8.3540000000000003e-01   2.0588000000000002e+00  -9.5500000000000002e-02  -1.6180000000000000e-01  -3.0700000000000002e-02   1.2206999999999999e+00   1.2674000000000001e+00   3.2212000000000001e+00  -1.1559999999999999e-01   1.7319999999999999e-01   8.8000000000000005e-03
  -4.6289999999999998e-01   9.6730000000000005e-01   1.7157000000000000e+00  -8.5900000000000004e-02  -2.8500000000000001e-02  -3.5099999999999999e-02   1.3761000000000001e+00   1.4453000000000000e+00   2.9600000000000000e+00   1.9300000000000001e-02   1.6360000000000000e-01  -1.3299999999999999e-02
  -4.4080000000000003e-01   8.5740000000000005e-01   2.1446000000000001e+00  -1.0500000000000000e-01  -1.7130000000000001e-01  -1.0090000000000000e-01   1.1318999999999999e+00   1.3564000000000001e+00   3.3083000000000000e+00  -7.7100000000000002e-02   1.2509999999999999e-01   8.8000000000000005e-03
  -4.4080000000000003e-01   1.0771999999999999e+00   7.7210000000000001e-01  -8.5900000000000004e-02  -1.8079999999999999e-01  -7.4499999999999997e-02   1.1318999999999999e+00   1.3119000000000001e+00   2.8730000000000002e+00  -8.6699999999999999e-02   1.8279999999999999e-01   0.0000000000000000e+00
  -4.4080000000000003e-01   8.1340000000000001e-01   1.5441000000000000e+00  -1.9089999999999999e-01  -1.8079999999999999e-01  -3.5099999999999999e-02   9.7660000000000002e-01   1.4231000000000000e+00   2.6989000000000001e+00  -2.8899999999999999e-02   1.6360000000000000e-01  -4.4000000000000003e-03
  -7.4939999999999996e-01   1.0331999999999999e+00   1.9730000000000001e+00  -6.6799999999999998e-02  -4.7600000000000003e-02  -5.2600000000000001e-02   1.2650999999999999e+00   1.5565000000000000e+00   3.6564999999999999e+00   9.5999999999999992e-03   1.6360000000000000e-01   8.8000000000000005e-03
  -3.7469999999999998e-01   8.3540000000000003e-01   1.6298999999999999e+00  -2.7689999999999998e-01  -1.4269999999999999e-01  -8.3299999999999999e-02   1.2428999999999999e+00   1.4676000000000000e+00   2.1764999999999999e+00   9.5999999999999992e-03   1.6360000000000000e-01   1.7700000000000000e-02
  -6.8330000000000002e-01   1.0331999999999999e+00   1.1152000000000000e+00  -1.3370000000000001e-01  -1.2370000000000000e-01  -1.1400000000000000e-01   1.2873000000000001e+00   1.4898000000000000e+00   2.8730000000000002e+00  -3.8500000000000000e-02   5.7700000000000001e-02   4.4000000000000003e-03
  -1.9839999999999999e-01   1.0331999999999999e+00   1.3725000000000001e+00  -1.8140000000000001e-01  -1.4269999999999999e-01  -7.0199999999999999e-02   1.1762999999999999e+00   1.3341000000000001e+00   2.9600000000000000e+00  -6.7400000000000002e-02   1.2509999999999999e-01  -2.2100000000000002e-02
  -7.2740000000000005e-01   1.0112000000000001e+00   1.1152000000000000e+00  -1.9089999999999999e-01  -2.2839999999999999e-01  -5.2600000000000001e-02   1.1096999999999999e+00   1.4231000000000000e+00   3.2212000000000001e+00   0.0000000000000000e+00   1.8279999999999999e-01   3.9800000000000002e-02
  -8.8200000000000001e-02   1.0331999999999999e+00   9.4359999999999999e-01  -2.7689999999999998e-01  -1.1420000000000000e-01  -7.0199999999999999e-02   1.2873000000000001e+00   1.1785000000000001e+00   2.8730000000000002e+00  -3.8500000000000000e-02   1.6360000000000000e-01   2.6499999999999999e-02
  -7.9349999999999998e-01   1.1431000000000000e+00   1.0294000000000001e+00  -9.5500000000000002e-02  -1.8079999999999999e-01  -5.2600000000000001e-02   1.1540999999999999e+00   1.5787000000000000e+00   2.0893999999999999e+00   5.7799999999999997e-02   1.0580000000000001e-01   3.5400000000000001e-02
  -1.3230000000000000e-01   7.9139999999999999e-01   2.0588000000000002e+00  -1.4319999999999999e-01  -1.2370000000000000e-01  -5.7000000000000002e-02   1.1984999999999999e+00   1.2897000000000001e+00   3.3953000000000002e+00  -1.1559999999999999e-01   6.7400000000000002e-02  -8.8000000000000005e-03
  -9.0369999999999995e-01   1.1651000000000000e+00   1.7157000000000000e+00  -1.4319999999999999e-01  -1.5229999999999999e-01  -4.3900000000000002e-02   1.2873000000000001e+00   1.5120000000000000e+00   2.8730000000000002e+00  -3.8500000000000000e-02   1.4430000000000001e-01  -1.3299999999999999e-02
  -8.8200000000000001e-02   9.2330000000000001e-01   2.0588000000000002e+00  -2.0999999999999999e-01  -2.0930000000000001e-01  -3.9500000000000000e-02   1.0875999999999999e+00   1.5565000000000000e+00   3.3953000000000002e+00  -7.7100000000000002e-02   8.6599999999999996e-02   3.9800000000000002e-02
  -7.9349999999999998e-01   9.0129999999999999e-01   1.2010000000000001e+00  -1.7190000000000000e-01  -2.8500000000000001e-02  -7.0199999999999999e-02   1.3539000000000001e+00   1.2897000000000001e+00   2.7858999999999998e+00  -9.6299999999999997e-02   1.4430000000000001e-01  -1.7700000000000000e-02
  -1.7630000000000001e-01   1.4509000000000001e+00   1.3725000000000001e+00  -1.1459999999999999e-01  -1.2370000000000000e-01  -9.6500000000000002e-02   1.1984999999999999e+00   1.3786000000000000e+00   2.8730000000000002e+00   0.0000000000000000e+00   9.6199999999999994e-02   0.0000000000000000e+00
  -5.9509999999999996e-01   1.1212000000000000e+00   1.8872000000000000e+00  -1.1459999999999999e-01  -8.5599999999999996e-02  -1.4910000000000001e-01   1.3095000000000001e+00   1.2230000000000001e+00   2.8730000000000002e+00  -2.8899999999999999e-02   2.1170000000000000e-01   1.7700000000000000e-02
  -2.4249999999999999e-01   9.4530000000000003e-01   1.7157000000000000e+00  -1.5279999999999999e-01  -1.9980000000000001e-01  -4.3900000000000002e-02   1.2650999999999999e+00   1.2452000000000001e+00   2.6989000000000001e+00  -1.1559999999999999e-01   1.1550000000000001e-01  -4.4000000000000003e-03
  -5.9509999999999996e-01   9.2330000000000001e-01   1.1152000000000000e+00  -2.0999999999999999e-01  -1.5229999999999999e-01  -5.7000000000000002e-02   1.1762999999999999e+00   1.4231000000000000e+00   2.5247000000000002e+00  -7.7100000000000002e-02   1.1550000000000001e-01   2.6499999999999999e-02
  -5.7310000000000005e-01   1.0112000000000001e+00   1.1152000000000000e+00  -1.1459999999999999e-01  -5.7099999999999998e-02  -5.7000000000000002e-02   7.3240000000000005e-01   1.2230000000000001e+00   2.2635999999999998e+00   3.8500000000000000e-02   7.6999999999999999e-02   4.4200000000000003e-02
  -5.5110000000000003e-01   9.6730000000000005e-01   1.4582999999999999e+00  -1.5279999999999999e-01  -1.4269999999999999e-01  -1.2720000000000001e-01   1.0431999999999999e+00   1.4008000000000000e+00   2.4377000000000000e+00  -6.7400000000000002e-02   9.6199999999999994e-02   2.6499999999999999e-02
  -4.8490000000000000e-01   1.0771999999999999e+00   2.4018999999999999e+00  -1.3370000000000001e-01  -1.1420000000000000e-01  -2.1899999999999999e-02   8.8780000000000003e-01   1.4676000000000000e+00   3.4824000000000002e+00   1.9300000000000001e-02   2.0210000000000000e-01   2.6499999999999999e-02
  -7.7149999999999996e-01   9.6730000000000005e-01   1.2010000000000001e+00  -1.2410000000000000e-01  -4.7600000000000003e-02  -6.1400000000000003e-02   1.3539000000000001e+00   1.4231000000000000e+00   2.0893999999999999e+00  -3.8500000000000000e-02   3.8500000000000000e-02   4.4000000000000003e-03
  -2.4249999999999999e-01   9.8929999999999996e-01   2.0588000000000002e+00  -3.1509999999999999e-01  -2.2839999999999999e-01  -5.7000000000000002e-02   8.8780000000000003e-01   1.3786000000000000e+00   3.6564999999999999e+00  -9.5999999999999992e-03   1.4430000000000001e-01   1.0170000000000000e-01
  -5.9509999999999996e-01   1.2969999999999999e+00   1.2867999999999999e+00  -8.5900000000000004e-02  -6.6600000000000006e-02  -6.5799999999999997e-02   1.3539000000000001e+00   1.1563000000000001e+00   2.8730000000000002e+00   4.8200000000000000e-02   2.3089999999999999e-01  -2.6499999999999999e-02
  -5.5110000000000003e-01   9.0129999999999999e-01   1.2010000000000001e+00  -2.8639999999999999e-01  -1.6180000000000000e-01  -8.3299999999999999e-02   1.3539000000000001e+00   1.1117999999999999e+00   2.9600000000000000e+00   0.0000000000000000e+00   1.3469999999999999e-01  -1.3299999999999999e-02
  -5.7310000000000005e-01   1.0551999999999999e+00   2.0588000000000002e+00  -8.5900000000000004e-02   0.0000000000000000e+00  -6.1400000000000003e-02   9.3220000000000003e-01   1.7565999999999999e+00   2.8730000000000002e+00   0.0000000000000000e+00   2.2130000000000000e-01   1.3299999999999999e-02
  -3.7469999999999998e-01   1.1871000000000000e+00   1.3725000000000001e+00  -1.3370000000000001e-01  -1.4269999999999999e-01  -5.7000000000000002e-02   1.3095000000000001e+00   1.0227999999999999e+00   2.3506000000000000e+00  -1.2520000000000001e-01   1.1550000000000001e-01  -3.9800000000000002e-02
  -4.8490000000000000e-01   9.2330000000000001e-01   1.7157000000000000e+00  -2.5779999999999997e-01  -1.7130000000000001e-01  -2.6300000000000000e-02   1.1540999999999999e+00   1.4676000000000000e+00   3.8306000000000000e+00  -1.4449999999999999e-01   6.7400000000000002e-02   6.6400000000000001e-02
  -3.3060000000000000e-01   1.0551999999999999e+00   1.4582999999999999e+00  -1.9089999999999999e-01  -1.2370000000000000e-01  -5.2600000000000001e-02   1.1096999999999999e+00   1.4453000000000000e+00   2.8730000000000002e+00  -2.8899999999999999e-02   1.4430000000000001e-01  -2.6499999999999999e-02
  -7.0530000000000004e-01   1.1651000000000000e+00   1.8872000000000000e+00  -1.2410000000000000e-01  -8.5599999999999996e-02  -2.1899999999999999e-02   1.1540999999999999e+00   1.3564000000000001e+00   2.2635999999999998e+00   2.8899999999999999e-02   1.0580000000000001e-01   0.0000000000000000e+00
  -3.0859999999999999e-01   1.1212000000000000e+00   1.2010000000000001e+00  -1.3370000000000001e-01  -1.2370000000000000e-01  -1.0960000000000000e-01   1.0875999999999999e+00   1.7565999999999999e+00   2.5247000000000002e+00   0.0000000000000000e+00   1.9239999999999999e-01   2.6499999999999999e-02
  -6.1719999999999997e-01   1.0112000000000001e+00   1.0294000000000001e+00  -1.1459999999999999e-01  -1.9980000000000001e-01  -6.5799999999999997e-02   1.0431999999999999e+00   1.1339999999999999e+00   2.0893999999999999e+00  -9.5999999999999992e-03   1.4430000000000001e-01   4.4000000000000003e-03
  -4.1880000000000001e-01   9.6730000000000005e-01   1.2867999999999999e+00  -2.3870000000000000e-01  -1.8079999999999999e-01  -3.0700000000000002e-02   1.0653999999999999e+00   1.6010000000000000e+00   2.9600000000000000e+00   3.8500000000000000e-02   1.1550000000000001e-01   0.0000000000000000e+00
  -3.3060000000000000e-01   1.0771999999999999e+00   1.2867999999999999e+00  -1.4319999999999999e-01  -9.5200000000000007e-02  -8.7700000000000000e-02   9.1000000000000003e-01   1.4898000000000000e+00   3.8306000000000000e+00   2.8899999999999999e-02   1.7319999999999999e-01   1.7700000000000000e-02
  -3.7469999999999998e-01   1.0331999999999999e+00   1.8872000000000000e+00  -1.1459999999999999e-01  -7.6100000000000001e-02  -6.1400000000000003e-02   1.2873000000000001e+00   1.4008000000000000e+00   2.7858999999999998e+00  -2.8899999999999999e-02   7.6999999999999999e-02   2.6499999999999999e-02
  -4.4080000000000003e-01   1.0992000000000000e+00   1.3725000000000001e+00  -1.3370000000000001e-01   0.0000000000000000e+00  -3.0700000000000002e-02   1.3095000000000001e+00   1.6454000000000000e+00   2.7858999999999998e+00  -1.9300000000000001e-02   9.6199999999999994e-02  -4.4200000000000003e-02
  -4.1880000000000001e-01   1.1212000000000000e+00   2.2303999999999999e+00  -1.3370000000000001e-01  -1.8079999999999999e-01  -3.9500000000000000e-02   1.0431999999999999e+00   1.3786000000000000e+00   3.3953000000000002e+00  -8.6699999999999999e-02   4.8099999999999997e-02   3.1000000000000000e-02
  -5.5110000000000003e-01   1.2531000000000001e+00   1.4582999999999999e+00  -1.6230000000000000e-01  -1.8079999999999999e-01  -5.7000000000000002e-02   1.0653999999999999e+00   1.4008000000000000e+00   2.7858999999999998e+00  -9.6299999999999997e-02   1.7319999999999999e-01  -2.6499999999999999e-02
  -5.2900000000000003e-01   9.6730000000000005e-01   1.7157000000000000e+00  -1.7190000000000000e-01  -1.6180000000000000e-01  -7.4499999999999997e-02   1.2428999999999999e+00   1.2452000000000001e+00   2.5247000000000002e+00  -6.7400000000000002e-02   1.7319999999999999e-01   3.1000000000000000e-02
  -4.8490000000000000e-01   1.0331999999999999e+00   1.7157000000000000e+00  -1.7190000000000000e-01  -1.1420000000000000e-01  -3.9500000000000000e-02   1.3095000000000001e+00   1.3119000000000001e+00   2.5247000000000002e+00  -5.7799999999999997e-02   1.6360000000000000e-01   3.1000000000000000e-02
  -3.7469999999999998e-01   8.1340000000000001e-01   1.2867999999999999e+00  -1.5279999999999999e-01  -8.5599999999999996e-02  -1.0520000000000000e-01   1.1540999999999999e+00   1.4676000000000000e+00   2.6118000000000001e+00  -9.5999999999999992e-03   8.6599999999999996e-02   4.4000000000000003e-03
  -5.9509999999999996e-01   1.1871000000000000e+00   1.4582999999999999e+00  -8.5900000000000004e-02  -1.0470000000000000e-01  -6.5799999999999997e-02   1.0875999999999999e+00   1.2674000000000001e+00   2.7858999999999998e+00  -4.8200000000000000e-02   1.1550000000000001e-01  -1.7700000000000000e-02
  -6.6130000000000000e-01   8.7929999999999997e-01   1.4582999999999999e+00  -1.4319999999999999e-01  -1.9980000000000001e-01  -4.3900000000000002e-02   1.1984999999999999e+00   1.2897000000000001e+00   3.3953000000000002e+00   1.9300000000000001e-02   5.7700000000000001e-02   3.1000000000000000e-02
  -4.1880000000000001e-01   1.0551999999999999e+00   1.5441000000000000e+00  -1.6230000000000000e-01  -1.0470000000000000e-01  -5.7000000000000002e-02   1.1984999999999999e+00   1.4453000000000000e+00   3.1341999999999999e+00   1.9300000000000001e-02   1.5400000000000000e-01   8.8000000000000005e-03
  -5.0700000000000001e-01   1.0551999999999999e+00   1.2867999999999999e+00  -1.8140000000000001e-01  -1.9030000000000000e-01  -5.2600000000000001e-02   1.3317000000000001e+00   1.3341000000000001e+00   2.3506000000000000e+00  -6.7400000000000002e-02   3.8500000000000000e-02   1.7700000000000000e-02
  -5.0700000000000001e-01   1.2531000000000001e+00   2.4018999999999999e+00  -7.6399999999999996e-02  -9.5200000000000007e-02  -9.2100000000000001e-02   1.1540999999999999e+00   1.3564000000000001e+00   2.7858999999999998e+00  -5.7799999999999997e-02   1.4430000000000001e-01   2.2100000000000002e-02
  -3.9679999999999999e-01   9.4530000000000003e-01   1.3725000000000001e+00  -1.2410000000000000e-01  -1.2370000000000000e-01  -1.0960000000000000e-01   1.1096999999999999e+00   1.2897000000000001e+00   2.5247000000000002e+00   9.5999999999999992e-03   1.3469999999999999e-01   4.4000000000000003e-03
  -3.3060000000000000e-01   9.6730000000000005e-01   1.4582999999999999e+00  -1.4319999999999999e-01  -8.5599999999999996e-02  -4.4000000000000003e-03   1.0431999999999999e+00   1.1785000000000001e+00   3.5695000000000001e+00  -5.7799999999999997e-02   1.4430000000000001e-01   2.2100000000000002e-02
  -3.5270000000000001e-01   1.0771999999999999e+00   1.8872000000000000e+00  -1.5279999999999999e-01  -1.0470000000000000e-01  -7.8899999999999998e-02   1.2873000000000001e+00   1.4231000000000000e+00   3.7435999999999998e+00   9.5999999999999992e-03   1.2509999999999999e-01   3.9800000000000002e-02
  -5.5110000000000003e-01   1.2091000000000001e+00   1.2010000000000001e+00  -1.5279999999999999e-01  -1.5229999999999999e-01  -5.2600000000000001e-02   1.0653999999999999e+00   1.2452000000000001e+00   2.8730000000000002e+00  -4.8200000000000000e-02   1.4430000000000001e-01   2.2100000000000002e-02
  -6.3919999999999999e-01   1.0112000000000001e+00   1.8872000000000000e+00  -1.2410000000000000e-01  -7.6100000000000001e-02  -7.0199999999999999e-02   1.2428999999999999e+00   1.2674000000000001e+00   2.9600000000000000e+00  -2.8899999999999999e-02   1.3469999999999999e-01  -1.3299999999999999e-02
  -4.4080000000000003e-01   1.0551999999999999e+00   1.2867999999999999e+00  -1.6230000000000000e-01  -1.0470000000000000e-01  -7.0199999999999999e-02   1.2650999999999999e+00   1.4008000000000000e+00   2.6989000000000001e+00  -1.1559999999999999e-01   6.7400000000000002e-02  -8.8000000000000005e-03
  -4.8490000000000000e-01   1.0551999999999999e+00   1.5441000000000000e+00  -2.2910000000000000e-01  -1.3320000000000001e-01  -3.9500000000000000e-02   9.5440000000000003e-01   1.4898000000000000e+00   1.9153000000000000e+00  -4.8200000000000000e-02   1.3469999999999999e-01   2.6499999999999999e-02
  -5.9509999999999996e-01   1.1651000000000000e+00   1.3725000000000001e+00  -1.0500000000000000e-01  -9.5200000000000007e-02  -6.5799999999999997e-02   1.3539000000000001e+00   1.4231000000000000e+00   2.4377000000000000e+00   1.9300000000000001e-02   1.6360000000000000e-01  -4.4000000000000003e-03
  -3.5270000000000001e-01   9.0129999999999999e-01   1.6298999999999999e+00  -1.5279999999999999e-01  -7.6100000000000001e-02  -1.0090000000000000e-01   1.1762999999999999e+00   1.3119000000000001e+00   2.7858999999999998e+00  -7.7100000000000002e-02   1.5400000000000000e-01   8.8000000000000005e-03
  -3.9679999999999999e-01   9.8929999999999996e-01   1.8872000000000000e+00  -1.3370000000000001e-01  -7.6100000000000001e-02  -8.7700000000000000e-02   1.0209999999999999e+00   1.2674000000000001e+00   2.1764999999999999e+00  -7.7100000000000002e-02   8.6599999999999996e-02   4.4000000000000003e-03
  -3.9679999999999999e-01   8.5740000000000005e-01   1.4582999999999999e+00  -7.6399999999999996e-02  -1.5229999999999999e-01  -5.2600000000000001e-02   1.4427000000000001e+00   1.3119000000000001e+00   3.2212000000000001e+00  -7.7100000000000002e-02   6.7400000000000002e-02   2.2100000000000002e-02
  -4.6289999999999998e-01   1.0112000000000001e+00   1.1152000000000000e+00  -1.8140000000000001e-01  -1.9030000000000000e-01  -3.5099999999999999e-02   1.2428999999999999e+00   1.3341000000000001e+00   2.4377000000000000e+00  -1.2520000000000001e-01   4.8099999999999997e-02   2.6499999999999999e-02
  -3.3060000000000000e-01   1.0112000000000001e+00   1.1152000000000000e+00  -1.5279999999999999e-01  -1.0470000000000000e-01  -5.2600000000000001e-02   1.3317000000000001e+00   1.2452000000000001e+00   3.3083000000000000e+00   6.7400000000000002e-02   1.1550000000000001e-01   4.8700000000000000e-02
  -2.4249999999999999e-01   1.0771999999999999e+00   1.4582999999999999e+00  -1.1459999999999999e-01  -5.7099999999999998e-02  -9.6500000000000002e-02   1.3983000000000001e+00   1.2007000000000001e+00   3.3953000000000002e+00  -9.5999999999999992e-03   9.6199999999999994e-02  -4.4000000000000003e-03
  -5.2900000000000003e-01   1.0331999999999999e+00   1.8015000000000001e+00  -1.5279999999999999e-01  -6.6600000000000006e-02  -7.4499999999999997e-02   1.1984999999999999e+00   1.2230000000000001e+00   2.8730000000000002e+00   9.5999999999999992e-03   7.6999999999999999e-02  -1.3299999999999999e-02
  -3.9679999999999999e-01   1.0331999999999999e+00   1.8015000000000001e+00  -1.3370000000000001e-01  -2.0930000000000001e-01  -3.0700000000000002e-02   1.1318999999999999e+00   1.4676000000000000e+00   2.9600000000000000e+00   4.8200000000000000e-02   6.7400000000000002e-02  -2.6499999999999999e-02
  -5.9509999999999996e-01   1.1212000000000000e+00   1.8872000000000000e+00  -1.6230000000000000e-01  -1.9980000000000001e-01  -6.5799999999999997e-02   1.2873000000000001e+00   1.5120000000000000e+00   2.7858999999999998e+00  -7.7100000000000002e-02   7.6999999999999999e-02   8.8000000000000005e-03
  -4.6289999999999998e-01   1.1212000000000000e+00   1.2867999999999999e+00  -1.4319999999999999e-01  -1.5229999999999999e-01  -8.3299999999999999e-02   1.2428999999999999e+00   1.1117999999999999e+00   2.5247000000000002e+00  -2.8899999999999999e-02   1.8279999999999999e-01   1.7700000000000000e-02
  -5.9509999999999996e-01   9.8929999999999996e-01   1.2010000000000001e+00  -1.1459999999999999e-01  -2.8500000000000001e-02  -4.3900000000000002e-02   1.3095000000000001e+00   1.5787000000000000e+00   2.7858999999999998e+00  -2.8899999999999999e-02   8.6599999999999996e-02   4.8700000000000000e-02
  -4.1880000000000001e-01   9.8929999999999996e-01   1.6298999999999999e+00  -7.6399999999999996e-02  -1.4269999999999999e-01  -4.8200000000000000e-02   1.1096999999999999e+00   1.4898000000000000e+00   3.5695000000000001e+00  -1.9300000000000001e-02   1.2509999999999999e-01   4.8700000000000000e-02
  -4.6289999999999998e-01   1.2091000000000001e+00   1.8015000000000001e+00  -8.5900000000000004e-02  -8.5599999999999996e-02  -7.4499999999999997e-02   1.3095000000000001e+00   1.5120000000000000e+00   3.3953000000000002e+00   6.7400000000000002e-02   1.4430000000000001e-01   6.6400000000000001e-02
  -6.6130000000000000e-01   1.1431000000000000e+00   1.7157000000000000e+00  -1.6230000000000000e-01  -1.4269999999999999e-01  -7.8899999999999998e-02   1.1984999999999999e+00   1.4676000000000000e+00   3.6564999999999999e+00  -1.1559999999999999e-01   1.2509999999999999e-01  -4.4000000000000003e-03
  -4.1880000000000001e-01   9.4530000000000003e-01   1.1152000000000000e+00  -1.1459999999999999e-01  -1.6180000000000000e-01  -3.9500000000000000e-02   1.2873000000000001e+00   1.1563000000000001e+00   3.5695000000000001e+00  -6.7400000000000002e-02   6.7400000000000002e-02   0.0000000000000000e+00
  -1.9839999999999999e-01   9.2330000000000001e-01   1.2010000000000001e+00  -2.0999999999999999e-01  -1.2370000000000000e-01  -4.3900000000000002e-02   1.1540999999999999e+00   1.3786000000000000e+00   2.6118000000000001e+00  -4.8200000000000000e-02   1.3469999999999999e-01   0.0000000000000000e+00
  -3.3060000000000000e-01   8.7929999999999997e-01   1.4582999999999999e+00  -1.2410000000000000e-01  -9.5200000000000007e-02  -7.4499999999999997e-02   1.4205000000000001e+00   1.4008000000000000e+00   2.0893999999999999e+00  -8.6699999999999999e-02   1.0580000000000001e-01  -3.1000000000000000e-02
  -1.9839999999999999e-01   1.1431000000000000e+00   1.6298999999999999e+00  -2.0999999999999999e-01  -1.3320000000000001e-01  -2.6300000000000000e-02   1.3983000000000001e+00   1.4898000000000000e+00   3.3953000000000002e+00   2.8899999999999999e-02   1.5400000000000000e-01   5.3100000000000001e-02
  -4.4100000000000000e-02   7.9139999999999999e-01   1.2867999999999999e+00  -2.6729999999999998e-01  -1.9030000000000000e-01   8.8000000000000005e-03   1.1096999999999999e+00   1.1563000000000001e+00   2.4377000000000000e+00  -1.9300000000000001e-02   1.7319999999999999e-01   2.2100000000000002e-02
  -6.1719999999999997e-01   1.0771999999999999e+00   1.1152000000000000e+00  -2.2910000000000000e-01  -6.6600000000000006e-02  -1.3589999999999999e-01   1.0431999999999999e+00   1.6899000000000000e+00   3.0470999999999999e+00  -6.7400000000000002e-02   1.0580000000000001e-01   3.1000000000000000e-02
  -5.2900000000000003e-01   1.0992000000000000e+00   2.4018999999999999e+00  -1.4319999999999999e-01  -1.9980000000000001e-01  -8.3299999999999999e-02   1.1540999999999999e+00   1.4008000000000000e+00   2.7858999999999998e+00  -2.8899999999999999e-02   1.3469999999999999e-01   4.4000000000000003e-03
  -3.5270000000000001e-01   9.0129999999999999e-01   1.2010000000000001e+00  -1.8140000000000001e-01  -1.5229999999999999e-01  -3.9500000000000000e-02   1.4427000000000001e+00   1.4898000000000000e+00   3.2212000000000001e+00   0.0000000000000000e+00   2.8899999999999999e-02   8.8000000000000005e-03
  -5.2900000000000003e-01   8.5740000000000005e-01   1.4582999999999999e+00  -2.1959999999999999e-01  -1.4269999999999999e-01  -8.7700000000000000e-02   1.3095000000000001e+00   6.4480000000000004e-01   2.5247000000000002e+00   4.8200000000000000e-02   1.2509999999999999e-01   7.0800000000000002e-02
  -4.6289999999999998e-01   9.2330000000000001e-01   1.8872000000000000e+00  -2.2910000000000000e-01  -1.5229999999999999e-01  -5.2600000000000001e-02   8.2120000000000004e-01   2.2902999999999998e+00   2.6989000000000001e+00  -1.9270000000000001e-01   1.0580000000000001e-01  -4.4000000000000003e-03
  -3.9679999999999999e-01   1.0551999999999999e+00   1.2867999999999999e+00  -1.3370000000000001e-01  -1.2370000000000000e-01  -8.8000000000000005e-03   1.5315000000000001e+00   1.3119000000000001e+00   3.3083000000000000e+00   2.8899999999999999e-02   1.4430000000000001e-01  -3.5400000000000001e-02
  -6.3919999999999999e-01   1.0112000000000001e+00   1.7157000000000000e+00  -1.6230000000000000e-01  -1.9030000000000000e-01  -7.0199999999999999e-02   1.5093000000000001e+00   4.8920000000000002e-01   2.8730000000000002e+00  -3.8500000000000000e-02   7.6999999999999999e-02   0.0000000000000000e+00
  -6.1719999999999997e-01   9.4530000000000003e-01   1.3725000000000001e+00  -2.0050000000000001e-01  -1.0470000000000000e-01  -9.2100000000000001e-02   1.1318999999999999e+00   2.3125000000000000e+00   3.0470999999999999e+00  -4.8200000000000000e-02   2.1170000000000000e-01   1.7700000000000000e-02
  -5.0700000000000001e-01   1.1651000000000000e+00   1.5441000000000000e+00  -7.6399999999999996e-02  -1.8079999999999999e-01  -3.0700000000000002e-02   1.1984999999999999e+00   1.6010000000000000e+00   2.2635999999999998e+00  -1.1559999999999999e-01   4.8099999999999997e-02   1.3299999999999999e-02
  -5.5110000000000003e-01   1.0331999999999999e+00   1.2867999999999999e+00  -2.0050000000000001e-01  -2.0930000000000001e-01  -5.7000000000000002e-02   1.2206999999999999e+00   1.2007000000000001e+00   3.3083000000000000e+00  -2.8899999999999999e-02   1.5400000000000000e-01   0.0000000000000000e+00
  -4.8490000000000000e-01   1.0112000000000001e+00   1.5441000000000000e+00  -1.6230000000000000e-01  -1.1420000000000000e-01  -6.5799999999999997e-02   1.6868000000000001e+00   8.6719999999999997e-01   3.0470999999999999e+00   9.5999999999999992e-03   1.1550000000000001e-01  -1.7700000000000000e-02
  -4.8490000000000000e-01   1.0992000000000000e+00   6.0050000000000003e-01  -1.6230000000000000e-01  -1.9030000000000000e-01  -8.3299999999999999e-02   1.2650999999999999e+00   1.3341000000000001e+00   3.3083000000000000e+00  -3.8500000000000000e-02   1.3469999999999999e-01  -8.8000000000000005e-03
  -4.4080000000000003e-01   1.0771999999999999e+00   1.8015000000000001e+00  -5.7299999999999997e-02  -9.5200000000000007e-02  -5.7000000000000002e-02   9.9880000000000002e-01   1.9345000000000001e+00   3.2212000000000001e+00  -2.8899999999999999e-02   2.1170000000000000e-01  -2.6499999999999999e-02
  -4.6289999999999998e-01   9.8929999999999996e-01   1.6298999999999999e+00  -8.5900000000000004e-02  -1.9980000000000001e-01  -5.7000000000000002e-02   1.2206999999999999e+00   1.0450999999999999e+00   1.9153000000000000e+00   3.8500000000000000e-02   9.6199999999999994e-02   4.8700000000000000e-02
  -4.6289999999999998e-01   8.5740000000000005e-01   1.2010000000000001e+00  -1.1459999999999999e-01  -1.1420000000000000e-01  -6.1400000000000003e-02   1.1540999999999999e+00   1.2674000000000001e+00   3.3953000000000002e+00  -4.8200000000000000e-02   2.0210000000000000e-01   4.4200000000000003e-02
  -3.9679999999999999e-01   1.0771999999999999e+00   1.0294000000000001e+00  -1.1459999999999999e-01  -1.6180000000000000e-01  -8.3299999999999999e-02   1.2650999999999999e+00   1.2230000000000001e+00   2.6118000000000001e+00   4.8200000000000000e-02   1.2509999999999999e-01  -4.4000000000000003e-03
  -4.8490000000000000e-01   8.7929999999999997e-01   1.7157000000000000e+00  -2.1959999999999999e-01  -1.1420000000000000e-01  -4.3900000000000002e-02   9.5440000000000003e-01   1.3786000000000000e+00   2.5247000000000002e+00  -5.7799999999999997e-02   1.4430000000000001e-01   3.9800000000000002e-02
  -4.6289999999999998e-01   1.0551999999999999e+00   8.5780000000000001e-01  -3.8199999999999998e-02  -1.9980000000000001e-01  -7.4499999999999997e-02   1.3095000000000001e+00   1.6232000000000000e+00   3.1341999999999999e+00  -4.8200000000000000e-02   1.2509999999999999e-01   2.6499999999999999e-02
  -2.8649999999999998e-01   9.8929999999999996e-01   1.1152000000000000e+00  -1.4319999999999999e-01  -2.8500000000000001e-02  -8.3299999999999999e-02   1.3095000000000001e+00   1.2007000000000001e+00   3.0470999999999999e+00  -2.8899999999999999e-02   1.5400000000000000e-01   8.8000000000000005e-03
  -5.0700000000000001e-01   8.3540000000000003e-01   1.8872000000000000e+00  -1.5279999999999999e-01  -1.5229999999999999e-01  -6.5799999999999997e-02   1.1762999999999999e+00   1.5120000000000000e+00   3.6564999999999999e+00   0.0000000000000000e+00   7.6999999999999999e-02   4.4000000000000003e-03
  -5.2900000000000003e-01   9.0129999999999999e-01   1.2867999999999999e+00  -1.4319999999999999e-01  -7.6100000000000001e-02  -6.1400000000000003e-02   1.0431999999999999e+00   1.5120000000000000e+00   3.0470999999999999e+00   0.0000000000000000e+00   1.0580000000000001e-01  -4.4000000000000003e-03
  -5.7310000000000005e-01   1.1431000000000000e+00   1.4582999999999999e+00  -2.1959999999999999e-01  -1.4269999999999999e-01  -7.4499999999999997e-02   1.1762999999999999e+00   1.1785000000000001e+00   3.3083000000000000e+00   9.5999999999999992e-03   9.6199999999999994e-02   4.8700000000000000e-02
  -5.9509999999999996e-01   9.2330000000000001e-01   1.3725000000000001e+00  -1.6230000000000000e-01  -7.6100000000000001e-02  -9.2100000000000001e-02   1.2428999999999999e+00   1.4008000000000000e+00   2.6989000000000001e+00  -8.6699999999999999e-02   1.6360000000000000e-01   3.9800000000000002e-02
  -4.6289999999999998e-01   8.7929999999999997e-01   2.4018999999999999e+00  -2.0999999999999999e-01  -1.1420000000000000e-01  -1.4030000000000001e-01   1.1540999999999999e+00   1.3341000000000001e+00   2.8730000000000002e+00  -3.8500000000000000e-02   8.6599999999999996e-02  -8.8000000000000005e-03
  -5.2900000000000003e-01   8.3540000000000003e-01   1.4582999999999999e+00  -1.3370000000000001e-01  -1.6180000000000000e-01  -3.5099999999999999e-02   9.9880000000000002e-01   1.5120000000000000e+00   2.8730000000000002e+00  -4.8200000000000000e-02   1.0580000000000001e-01   2.6499999999999999e-02
  -4.1880000000000001e-01   9.4530000000000003e-01   1.8015000000000001e+00  -1.9089999999999999e-01  -1.4269999999999999e-01  -7.0199999999999999e-02   1.1984999999999999e+00   1.4676000000000000e+00   2.6118000000000001e+00   9.5999999999999992e-03   1.3469999999999999e-01   6.6400000000000001e-02
  -5.5110000000000003e-01   9.2330000000000001e-01   1.8015000000000001e+00  -1.4319999999999999e-01  -1.0470000000000000e-01  -6.1400000000000003e-02   1.2428999999999999e+00   1.3341000000000001e+00   3.2212000000000001e+00  -1.9300000000000001e-02   9.6199999999999994e-02   4.4000000000000003e-03
  -3.9679999999999999e-01   8.7929999999999997e-01   8.5780000000000001e-01   3.8199999999999998e-02  -1.6180000000000000e-01  -7.8899999999999998e-02   1.1762999999999999e+00   1.3119000000000001e+00   2.3506000000000000e+00  -6.7400000000000002e-02   2.0210000000000000e-01   4.8700000000000000e-02
  -3.0859999999999999e-01   9.6730000000000005e-01   2.4876999999999998e+00  -9.5500000000000002e-02  -1.8079999999999999e-01  -7.0199999999999999e-02   1.2428999999999999e+00   1.3786000000000000e+00   2.9600000000000000e+00  -1.9300000000000001e-02   1.5400000000000000e-01   2.6499999999999999e-02
  -5.2900000000000003e-01   1.1431000000000000e+00   1.2010000000000001e+00  -1.7190000000000000e-01  -1.3320000000000001e-01  -8.3299999999999999e-02   1.1762999999999999e+00   1.2674000000000001e+00   2.9600000000000000e+00  -3.8500000000000000e-02   1.9239999999999999e-01   3.5400000000000001e-02
  -4.4080000000000003e-01   9.4530000000000003e-01   1.2867999999999999e+00  -1.3370000000000001e-01  -9.5200000000000007e-02  -3.9500000000000000e-02   1.3983000000000001e+00   1.3341000000000001e+00   2.5247000000000002e+00  -5.7799999999999997e-02   1.2509999999999999e-01   1.3299999999999999e-02
  -5.2900000000000003e-01   1.0771999999999999e+00   1.2010000000000001e+00  -1.9089999999999999e-01  -2.1890000000000001e-01  -9.6500000000000002e-02   1.3317000000000001e+00   1.3341000000000001e+00   3.7435999999999998e+00  -3.8500000000000000e-02   1.1550000000000001e-01   0.0000000000000000e+00
  -5.5110000000000003e-01   8.3540000000000003e-01   1.7157000000000000e+00  -1.0500000000000000e-01  -5.7099999999999998e-02  -9.2100000000000001e-02   1.1540999999999999e+00   1.4453000000000000e+00   3.3083000000000000e+00  -5.7799999999999997e-02   1.6360000000000000e-01   8.8000000000000005e-03
  -4.1880000000000001e-01   1.0112000000000001e+00   1.1152000000000000e+00  -1.5279999999999999e-01  -9.5200000000000007e-02  -3.9500000000000000e-02   1.2650999999999999e+00   1.5120000000000000e+00   2.3506000000000000e+00  -3.8500000000000000e-02   1.5400000000000000e-01   3.9800000000000002e-02
  -3.5270000000000001e-01   8.1340000000000001e-01   1.8015000000000001e+00  -1.6230000000000000e-01  -1.5229999999999999e-01  -3.0700000000000002e-02   1.1096999999999999e+00   1.4453000000000000e+00   3.0470999999999999e+00   4.8200000000000000e-02   8.6599999999999996e-02   2.6499999999999999e-02
  -4.8490000000000000e-01   1.1651000000000000e+00   6.0050000000000003e-01  -4.7699999999999999e-02  -7.6100000000000001e-02  -9.2100000000000001e-02   1.1096999999999999e+00   1.3564000000000001e+00   2.5247000000000002e+00  -9.5999999999999992e-03   9.6199999999999994e-02   0.0000000000000000e+00
  -4.8490000000000000e-01   1.0771999999999999e+00   1.2867999999999999e+00  -1.9089999999999999e-01  -1.3320000000000001e-01  -4.8200000000000000e-02   1.1096999999999999e+00   1.3119000000000001e+00   2.7858999999999998e+00   1.9300000000000001e-02   1.8279999999999999e-01   5.3100000000000001e-02
  -5.2900000000000003e-01   9.4530000000000003e-01   1.3725000000000001e+00  -1.1459999999999999e-01  -1.3320000000000001e-01  -3.5099999999999999e-02   1.2206999999999999e+00   1.4676000000000000e+00   2.3506000000000000e+00   2.8899999999999999e-02   1.7319999999999999e-01  -4.4000000000000003e-03
  -6.3919999999999999e-01   1.0551999999999999e+00   1.1152000000000000e+00  -2.8600000000000000e-02  -1.5229999999999999e-01  -7.0199999999999999e-02   1.1540999999999999e+00   1.3786000000000000e+00   3.6564999999999999e+00  -9.5999999999999992e-03   9.6199999999999994e-02   8.8000000000000005e-03
  -6.1719999999999997e-01   8.5740000000000005e-01   1.3725000000000001e+00  -2.0999999999999999e-01  -1.3320000000000001e-01  -3.9500000000000000e-02   1.2650999999999999e+00   1.4008000000000000e+00   3.3953000000000002e+00  -9.5999999999999992e-03   1.0580000000000001e-01  -1.7700000000000000e-02
  -4.1880000000000001e-01   1.0551999999999999e+00   1.2867999999999999e+00  -1.3370000000000001e-01  -1.0470000000000000e-01  -5.2600000000000001e-02   1.1318999999999999e+00   1.3341000000000001e+00   2.6989000000000001e+00  -3.8500000000000000e-02   1.5400000000000000e-01   4.4000000000000003e-03
  -3.9679999999999999e-01   1.0992000000000000e+00   1.1152000000000000e+00  -2.2910000000000000e-01  -1.3320000000000001e-01   0.0000000000000000e+00   1.1984999999999999e+00   1.2897000000000001e+00   3.3083000000000000e+00  -8.6699999999999999e-02   1.5400000000000000e-01   4.4000000000000003e-03
  -5.9509999999999996e-01   1.0992000000000000e+00   1.5441000000000000e+00  -1.6230000000000000e-01  -1.5229999999999999e-01  -1.3159999999999999e-01   1.3317000000000001e+00   1.3786000000000000e+00   3.0470999999999999e+00  -9.5999999999999992e-03   1.4430000000000001e-01   2.6499999999999999e-02
  -3.9679999999999999e-01   9.4530000000000003e-01   1.5441000000000000e+00  -4.7699999999999999e-02  -1.7130000000000001e-01  -6.1400000000000003e-02   1.1540999999999999e+00   1.4898000000000000e+00   2.8730000000000002e+00  -9.5999999999999992e-03   1.6360000000000000e-01  -2.6499999999999999e-02
  -5.5110000000000003e-01   1.1212000000000000e+00   1.4582999999999999e+00  -1.9089999999999999e-01  -1.6180000000000000e-01  -6.5799999999999997e-02   1.0653999999999999e+00   1.5565000000000000e+00   3.3953000000000002e+00  -4.8200000000000000e-02   3.8500000000000000e-02   3.5400000000000001e-02
  -5.7310000000000005e-01   1.1651000000000000e+00   2.0588000000000002e+00  -9.4999999999999998e-03  -1.4269999999999999e-01  -7.4499999999999997e-02   1.3317000000000001e+00   1.2897000000000001e+00   3.0470999999999999e+00  -9.6299999999999997e-02   5.7700000000000001e-02   0.0000000000000000e+00
  -4.8490000000000000e-01   9.8929999999999996e-01   1.8015000000000001e+00  -2.1959999999999999e-01  -1.2370000000000000e-01  -3.5099999999999999e-02   1.2428999999999999e+00   1.3119000000000001e+00   3.0470999999999999e+00   1.9300000000000001e-02   1.1550000000000001e-01   4.8700000000000000e-02
  -5.5110000000000003e-01   1.0112000000000001e+00   2.2303999999999999e+00  -1.9089999999999999e-01  -1.3320000000000001e-01   8.8000000000000005e-03   1.4205000000000001e+00   1.6454000000000000e+00   2.1764999999999999e+00  -5.7799999999999997e-02   1.6360000000000000e-01  -2.6499999999999999e-02
  -3.5270000000000001e-01   1.0112000000000001e+00   1.4582999999999999e+00  -1.7190000000000000e-01  -3.8100000000000002e-02  -7.8899999999999998e-02   1.2650999999999999e+00   1.4676000000000000e+00   2.4377000000000000e+00   1.9300000000000001e-02   1.3469999999999999e-01   3.1000000000000000e-02
  -5.0700000000000001e-01   1.0992000000000000e+00   1.0294000000000001e+00  -2.0999999999999999e-01  -1.6180000000000000e-01  -6.1400000000000003e-02   1.0431999999999999e+00   1.4231000000000000e+00   2.9600000000000000e+00   0.0000000000000000e+00   7.6999999999999999e-02   3.9800000000000002e-02
  -5.7310000000000005e-01   9.4530000000000003e-01   6.0050000000000003e-01  -1.2410000000000000e-01  -9.5200000000000007e-02  -6.1400000000000003e-02   1.2206999999999999e+00   1.2897000000000001e+00   2.4377000000000000e+00  -2.8899999999999999e-02   1.7319999999999999e-01   3.9800000000000002e-02
  -5.7310000000000005e-01   1.1871000000000000e+00   1.2867999999999999e+00  -1.9089999999999999e-01  -1.8079999999999999e-01  -6.5799999999999997e-02   1.1318999999999999e+00   1.3564000000000001e+00   2.5247000000000002e+00  -4.8200000000000000e-02   1.2509999999999999e-01   4.4000000000000003e-03
  -6.6130000000000000e-01   9.8929999999999996e-01   1.6298999999999999e+00  -1.8140000000000001e-01  -1.1420000000000000e-01  -9.2100000000000001e-02   1.1096999999999999e+00   1.3119000000000001e+00   3.0470999999999999e+00   3.8500000000000000e-02   1.2509999999999999e-01  -4.4000000000000003e-03
  -4.4080000000000003e-01   8.1340000000000001e-01   1.2010000000000001e+00  -1.2410000000000000e-01  -4.7600000000000003e-02  -8.3299999999999999e-02   1.1540999999999999e+00   1.5120000000000000e+00   2.7858999999999998e+00  -3.8500000000000000e-02   9.6199999999999994e-02   2.6499999999999999e-02
  -4.4080000000000003e-01   9.2330000000000001e-01   1.2010000000000001e+00  -1.6230000000000000e-01  -1.4269999999999999e-01  -7.4499999999999997e-02   1.2206999999999999e+00   1.4676000000000000e+00   2.9600000000000000e+00  -6.7400000000000002e-02   4.8099999999999997e-02   2.2100000000000002e-02
  -5.7310000000000005e-01   9.6730000000000005e-01   1.2010000000000001e+00  -1.8140000000000001e-01  -5.7099999999999998e-02  -9.6500000000000002e-02   1.3761000000000001e+00   1.3119000000000001e+00   3.1341999999999999e+00  -6.7400000000000002e-02   2.1170000000000000e-01   4.4000000000000003e-03
  -2.4249999999999999e-01   9.2330000000000001e-01   1.7160000000000000e-01  -2.3870000000000000e-01  -7.6100000000000001e-02  -6.1400000000000003e-02   1.1984999999999999e+00   1.4676000000000000e+00   2.5247000000000002e+00   8.6699999999999999e-02   4.8099999999999997e-02  -3.5400000000000001e-02
   6.6100000000000006e-02   9.8929999999999996e-01   1.7157000000000000e+00  -6.6799999999999998e-02  -1.3320000000000001e-01  -8.3299999999999999e-02   1.3539000000000001e+00   1.5120000000000000e+00   3.0470999999999999e+00   1.9300000000000001e-02   2.0210000000000000e-01  -1.7700000000000000e-02
  -1.2343999999999999e+00   1.0771999999999999e+00   8.5780000000000001e-01  -1.0500000000000000e-01  -8.5599999999999996e-02  -3.5099999999999999e-02   1.3983000000000001e+00   1.4008000000000000e+00   2.6989000000000001e+00  -2.8899999999999999e-02   5.7700000000000001e-02   3.5400000000000001e-02
  -5.2900000000000003e-01   8.1340000000000001e-01   2.2303999999999999e+00  -2.7689999999999998e-01  -2.0930000000000001e-01  -8.3299999999999999e-02   1.0875999999999999e+00   1.4676000000000000e+00   2.1764999999999999e+00  -2.8899999999999999e-02   6.7400000000000002e-02   3.5400000000000001e-02
  -1.3225000000000000e+00   1.0331999999999999e+00   1.5441000000000000e+00  -1.2410000000000000e-01  -1.3320000000000001e-01  -8.7700000000000000e-02   1.0431999999999999e+00   1.6010000000000000e+00   3.2212000000000001e+00  -1.0600000000000000e-01   1.3469999999999999e-01   0.0000000000000000e+00
  -1.3230000000000000e-01   9.6730000000000005e-01   2.9165999999999999e+00  -1.7190000000000000e-01  -2.5690000000000002e-01  -9.6500000000000002e-02   1.1318999999999999e+00   1.3564000000000001e+00   2.6118000000000001e+00  -3.8500000000000000e-02   8.6599999999999996e-02   8.8000000000000005e-03
  -1.1462000000000001e+00   9.8929999999999996e-01   1.3725000000000001e+00  -1.8140000000000001e-01   0.0000000000000000e+00  -7.0199999999999999e-02   1.1540999999999999e+00   1.2674000000000001e+00   2.2635999999999998e+00  -8.6699999999999999e-02   2.8899999999999999e-02  -3.9800000000000002e-02
   2.4249999999999999e-01   8.5740000000000005e-01   1.2867999999999999e+00  -2.0050000000000001e-01  -2.3790000000000000e-01  -2.6300000000000000e-02   1.3317000000000001e+00   1.5343000000000000e+00   2.5247000000000002e+00   0.0000000000000000e+00   1.4430000000000001e-01   3.1000000000000000e-02
  -6.1719999999999997e-01   1.0992000000000000e+00   9.4359999999999999e-01  -2.0050000000000001e-01  -9.5200000000000007e-02  -5.2600000000000001e-02   1.0431999999999999e+00   1.6010000000000000e+00   2.4377000000000000e+00  -2.8899999999999999e-02   1.7319999999999999e-01  -4.4000000000000003e-03
  -2.1999999999999999e-02   8.7929999999999997e-01   1.0294000000000001e+00  -2.5779999999999997e-01  -2.0930000000000001e-01  -4.3900000000000002e-02   1.0875999999999999e+00   1.4231000000000000e+00   2.7858999999999998e+00   3.8500000000000000e-02   1.1550000000000001e-01  -8.8000000000000005e-03
  -1.7630000000000001e-01   7.0350000000000001e-01   1.7160000000000000e-01  -2.2910000000000000e-01  -1.6180000000000000e-01  -3.9500000000000000e-02   1.3095000000000001e+00   1.3786000000000000e+00   3.4824000000000002e+00   9.5999999999999992e-03   3.8500000000000000e-02   3.1000000000000000e-02
  -3.5270000000000001e-01   1.0551999999999999e+00   1.8872000000000000e+00  -1.2410000000000000e-01  -1.9030000000000000e-01  -7.4499999999999997e-02   1.3317000000000001e+00   1.4676000000000000e+00   3.1341999999999999e+00  -6.7400000000000002e-02   1.7319999999999999e-01  -1.3299999999999999e-02
  -6.8330000000000002e-01   1.0331999999999999e+00   1.2867999999999999e+00  -2.0999999999999999e-01  -7.6100000000000001e-02  -9.6500000000000002e-02   1.1318999999999999e+00   1.4008000000000000e+00   2.8730000000000002e+00  -9.5999999999999992e-03   1.6360000000000000e-01   0.0000000000000000e+00
  -6.8330000000000002e-01   9.8929999999999996e-01   6.8630000000000002e-01  -1.9089999999999999e-01  -2.3790000000000000e-01  -8.3299999999999999e-02   1.1540999999999999e+00   1.1563000000000001e+00   3.2212000000000001e+00  -7.7100000000000002e-02   5.7700000000000001e-02   8.8000000000000005e-03
  -5.2900000000000003e-01   9.8929999999999996e-01   7.7210000000000001e-01  -6.6799999999999998e-02  -1.9000000000000000e-02  -7.4499999999999997e-02   1.1540999999999999e+00   1.1785000000000001e+00   3.0470999999999999e+00  -4.8200000000000000e-02   1.0580000000000001e-01   5.3100000000000001e-02
  -5.9509999999999996e-01   9.0129999999999999e-01   7.7210000000000001e-01  -1.7190000000000000e-01  -1.0470000000000000e-01  -7.0199999999999999e-02   1.1540999999999999e+00   1.6232000000000000e+00   2.6118000000000001e+00  -9.5999999999999992e-03   1.3469999999999999e-01  -8.8000000000000005e-03
  -5.7310000000000005e-01   9.2330000000000001e-01   9.4359999999999999e-01  -1.0500000000000000e-01  -2.0930000000000001e-01  -3.9500000000000000e-02   9.9880000000000002e-01   1.5343000000000000e+00   2.0893999999999999e+00  -1.9300000000000001e-02   1.3469999999999999e-01   1.3299999999999999e-02
  -6.1719999999999997e-01   1.0992000000000000e+00   1.4582999999999999e+00  -1.2410000000000000e-01  -1.6180000000000000e-01  -6.1400000000000003e-02   1.3317000000000001e+00   1.3119000000000001e+00   2.6989000000000001e+00  -3.8500000000000000e-02   1.7319999999999999e-01  -8.8000000000000005e-03
  -6.3919999999999999e-01   8.7929999999999997e-01   7.7210000000000001e-01  -2.0050000000000001e-01  -2.0930000000000001e-01  -7.4499999999999997e-02   1.1318999999999999e+00   1.4008000000000000e+00   2.7858999999999998e+00  -5.7799999999999997e-02   9.6199999999999994e-02   2.2100000000000002e-02
  -6.8330000000000002e-01   1.1431000000000000e+00   6.8630000000000002e-01  -1.7190000000000000e-01  -1.6180000000000000e-01  -9.6500000000000002e-02   1.0653999999999999e+00   1.4676000000000000e+00   2.8730000000000002e+00  -2.8899999999999999e-02   8.6599999999999996e-02  -4.4000000000000003e-03
  -4.8490000000000000e-01   9.8929999999999996e-01   8.5780000000000001e-01  -1.5279999999999999e-01  -1.4269999999999999e-01  -4.8200000000000000e-02   1.1984999999999999e+00   1.3119000000000001e+00   2.6118000000000001e+00  -2.8899999999999999e-02   1.5400000000000000e-01   3.9800000000000002e-02
  -4.1880000000000001e-01   1.0992000000000000e+00   1.1152000000000000e+00  -1.1459999999999999e-01  -6.6600000000000006e-02  -4.8200000000000000e-02   1.1762999999999999e+00   1.3341000000000001e+00   2.2635999999999998e+00   9.5999999999999992e-03   5.7700000000000001e-02  -1.7700000000000000e-02
  -3.9679999999999999e-01   9.6730000000000005e-01   1.7157000000000000e+00  -8.5900000000000004e-02  -1.1420000000000000e-01  -1.0520000000000000e-01   9.9880000000000002e-01   1.2674000000000001e+00   3.0470999999999999e+00  -4.8200000000000000e-02   5.7700000000000001e-02   2.6499999999999999e-02
  -6.6130000000000000e-01   1.0331999999999999e+00   1.6298999999999999e+00  -2.0999999999999999e-01  -1.2370000000000000e-01  -5.7000000000000002e-02   1.0431999999999999e+00   1.5120000000000000e+00   2.9600000000000000e+00  -1.9300000000000001e-02   9.6199999999999994e-02   1.3299999999999999e-02
  -5.5110000000000003e-01   8.7929999999999997e-01   1.5441000000000000e+00  -1.6230000000000000e-01  -1.3320000000000001e-01  -2.1899999999999999e-02   1.5315000000000001e+00   1.2674000000000001e+00   2.5247000000000002e+00  -6.7400000000000002e-02   3.8500000000000000e-02   4.8700000000000000e-02
  -5.2900000000000003e-01   7.9139999999999999e-01   1.5441000000000000e+00  -1.2410000000000000e-01  -1.9030000000000000e-01  -2.6300000000000000e-02   1.0875999999999999e+00   1.3564000000000001e+00   2.2635999999999998e+00  -3.8500000000000000e-02   1.2509999999999999e-01  -1.3299999999999999e-02
  -4.8490000000000000e-01   1.0112000000000001e+00   1.8015000000000001e+00  -1.3370000000000001e-01  -1.1420000000000000e-01  -7.4499999999999997e-02   1.2428999999999999e+00   1.3119000000000001e+00   3.3083000000000000e+00   0.0000000000000000e+00   5.7700000000000001e-02  -8.8000000000000005e-03
  -4.6289999999999998e-01   1.0331999999999999e+00   1.0294000000000001e+00  -1.4319999999999999e-01  -1.1420000000000000e-01  -8.3299999999999999e-02   9.7660000000000002e-01   1.5787000000000000e+00   2.9600000000000000e+00   3.8500000000000000e-02  -9.5999999999999992e-03   4.4000000000000003e-03
  -3.7469999999999998e-01   9.4530000000000003e-01   7.7210000000000001e-01  -2.5779999999999997e-01  -2.2839999999999999e-01  -7.0199999999999999e-02   9.9880000000000002e-01   1.5343000000000000e+00   3.0470999999999999e+00  -1.9300000000000001e-02   1.9239999999999999e-01   1.7700000000000000e-02
  -4.1880000000000001e-01   9.6730000000000005e-01   1.1152000000000000e+00  -2.0999999999999999e-01  -1.3320000000000001e-01  -2.6300000000000000e-02   1.1540999999999999e+00   1.3341000000000001e+00   2.9600000000000000e+00  -8.6699999999999999e-02   6.7400000000000002e-02   4.8700000000000000e-02
  -4.1880000000000001e-01   1.0771999999999999e+00   1.2867999999999999e+00  -2.0999999999999999e-01  -1.5229999999999999e-01  -3.9500000000000000e-02   1.2650999999999999e+00   1.5787000000000000e+00   3.2212000000000001e+00   1.9300000000000001e-02   1.2509999999999999e-01   3.9800000000000002e-02
  -6.3919999999999999e-01   7.9139999999999999e-01   2.0588000000000002e+00  -1.5279999999999999e-01   1.9000000000000000e-02  -9.2100000000000001e-02   1.0209999999999999e+00   1.5120000000000000e+00   2.6989000000000001e+00   3.8500000000000000e-02   1.6360000000000000e-01   6.1899999999999997e-02
  -5.9509999999999996e-01   1.0771999999999999e+00   7.7210000000000001e-01  -1.5279999999999999e-01  -9.5200000000000007e-02  -4.4000000000000003e-03   1.2206999999999999e+00   1.5120000000000000e+00   2.8730000000000002e+00  -9.5999999999999992e-03   1.1550000000000001e-01  -3.5400000000000001e-02
  -5.0700000000000001e-01   8.7929999999999997e-01   1.4582999999999999e+00  -2.0050000000000001e-01  -1.6180000000000000e-01  -4.8200000000000000e-02   1.0431999999999999e+00   1.6232000000000000e+00   2.8730000000000002e+00  -3.8500000000000000e-02   1.6360000000000000e-01   3.5400000000000001e-02
  -4.8490000000000000e-01   1.1651000000000000e+00   1.4582999999999999e+00  -1.5279999999999999e-01  -6.6600000000000006e-02  -5.7000000000000002e-02   1.0875999999999999e+00   1.5120000000000000e+00   3.0470999999999999e+00  -3.8500000000000000e-02   1.4430000000000001e-01  -4.4000000000000003e-03
  -5.5110000000000003e-01   1.0551999999999999e+00   1.3725000000000001e+00  -1.4319999999999999e-01  -1.1420000000000000e-01  -1.0520000000000000e-01   1.1540999999999999e+00   1.4453000000000000e+00   3.1341999999999999e+00  -1.1559999999999999e-01   1.2509999999999999e-01  -1.7700000000000000e-02
  -5.9509999999999996e-01   1.0331999999999999e+00   1.2867999999999999e+00  -2.8600000000000000e-02  -1.7130000000000001e-01  -6.1400000000000003e-02   1.3317000000000001e+00   1.4453000000000000e+00   2.3506000000000000e+00  -9.5999999999999992e-03   1.6360000000000000e-01   0.0000000000000000e+00
  -5.9509999999999996e-01   1.0771999999999999e+00   9.4359999999999999e-01  -2.0999999999999999e-01  -1.1420000000000000e-01  -8.8000000000000005e-03   1.2428999999999999e+00   1.5120000000000000e+00   3.2212000000000001e+00  -1.9300000000000001e-02   1.0580000000000001e-01   4.4000000000000003e-03
  -3.7469999999999998e-01   1.0771999999999999e+00   1.4582999999999999e+00  -1.6230000000000000e-01  -2.2839999999999999e-01  -2.1899999999999999e-02   9.9880000000000002e-01   1.3564000000000001e+00   2.6118000000000001e+00  -9.6299999999999997e-02   1.5400000000000000e-01   2.6499999999999999e-02
  -5.2900000000000003e-01   1.1212000000000000e+00   1.2010000000000001e+00  -1.2410000000000000e-01  -1.4269999999999999e-01  -3.5099999999999999e-02   1.1762999999999999e+00   1.3341000000000001e+00   3.2212000000000001e+00  -9.6299999999999997e-02   6.7400000000000002e-02  -8.8000000000000005e-03
  -3.5270000000000001e-01   1.0112000000000001e+00   1.1152000000000000e+00  -1.6230000000000000e-01  -1.4269999999999999e-01  -9.6500000000000002e-02   1.2428999999999999e+00   1.4008000000000000e+00   2.6989000000000001e+00  -1.1559999999999999e-01   1.1550000000000001e-01   4.4000000000000003e-03
  -5.0700000000000001e-01   1.0331999999999999e+00   6.8630000000000002e-01  -1.1459999999999999e-01  -1.4269999999999999e-01  -6.5799999999999997e-02   1.2206999999999999e+00   1.0894999999999999e+00   1.7412000000000001e+00  -3.8500000000000000e-02   1.2509999999999999e-01   3.9800000000000002e-02
  -4.1880000000000001e-01   9.8929999999999996e-01   1.5441000000000000e+00  -1.1459999999999999e-01  -1.3320000000000001e-01  -3.9500000000000000e-02   1.1318999999999999e+00   1.3341000000000001e+00   3.1341999999999999e+00   1.1559999999999999e-01   1.2509999999999999e-01   4.4000000000000003e-03
  -3.9679999999999999e-01   9.6730000000000005e-01   1.1152000000000000e+00  -1.6230000000000000e-01  -2.0930000000000001e-01  -6.1400000000000003e-02   1.0431999999999999e+00   1.4898000000000000e+00   2.7858999999999998e+00   9.5999999999999992e-03   6.7400000000000002e-02  -1.3299999999999999e-02
  -5.2900000000000003e-01   9.2330000000000001e-01   1.2867999999999999e+00  -1.2410000000000000e-01  -1.5229999999999999e-01  -3.5099999999999999e-02   9.1000000000000003e-01   1.4231000000000000e+00   2.2635999999999998e+00  -3.8500000000000000e-02   2.3089999999999999e-01   1.3299999999999999e-02
  -5.5110000000000003e-01   9.8929999999999996e-01   3.4310000000000002e-01  -3.8199999999999998e-02  -1.4269999999999999e-01  -9.6500000000000002e-02   1.3095000000000001e+00   1.3564000000000001e+00   2.8730000000000002e+00   9.5999999999999992e-03   1.6360000000000000e-01   1.3299999999999999e-02
  -3.3060000000000000e-01   1.1651000000000000e+00   1.2867999999999999e+00  -1.5279999999999999e-01  -7.6100000000000001e-02  -8.3299999999999999e-02   1.1762999999999999e+00   1.3341000000000001e+00   2.6118000000000001e+00  -8.6699999999999999e-02   1.9239999999999999e-01   4.4000000000000003e-03
  -4.6289999999999998e-01   9.4530000000000003e-01   1.8015000000000001e+00  -1.8140000000000001e-01  -1.4269999999999999e-01  -7.8899999999999998e-02   1.1096999999999999e+00   1.5343000000000000e+00   2.0024000000000002e+00  -2.8899999999999999e-02   5.7700000000000001e-02   6.6400000000000001e-02
  -4.6289999999999998e-01   1.0771999999999999e+00   1.4582999999999999e+00  -1.2410000000000000e-01  -2.3790000000000000e-01  -4.3900000000000002e-02   1.0431999999999999e+00   1.6010000000000000e+00   3.7435999999999998e+00   3.8500000000000000e-02   1.0580000000000001e-01   2.2100000000000002e-02
  -5.5110000000000003e-01   9.4530000000000003e-01   5.1470000000000005e-01  -2.1959999999999999e-01  -1.7130000000000001e-01  -4.8200000000000000e-02   1.1318999999999999e+00   1.1785000000000001e+00   2.6118000000000001e+00  -5.7799999999999997e-02   1.6360000000000000e-01   2.6499999999999999e-02
  -6.6130000000000000e-01   9.6730000000000005e-01   1.5441000000000000e+00  -1.6230000000000000e-01  -1.2370000000000000e-01  -3.0700000000000002e-02   1.3095000000000001e+00   1.4453000000000000e+00   3.1341999999999999e+00   9.5999999999999992e-03   8.6599999999999996e-02   4.4000000000000003e-03
  -5.2900000000000003e-01   1.1651000000000000e+00   6.0050000000000003e-01  -1.0500000000000000e-01  -1.1420000000000000e-01  -7.0199999999999999e-02   1.2650999999999999e+00   1.2452000000000001e+00   2.5247000000000002e+00   3.8500000000000000e-02   1.1550000000000001e-01   1.3299999999999999e-02
  -6.1719999999999997e-01   8.5740000000000005e-01   1.5441000000000000e+00  -1.7190000000000000e-01  -1.9000000000000000e-02  -7.4499999999999997e-02   1.1096999999999999e+00   1.5343000000000000e+00   2.6989000000000001e+00  -1.9300000000000001e-02   1.4430000000000001e-01   3.9800000000000002e-02
  -3.5270000000000001e-01   1.1651000000000000e+00   1.6298999999999999e+00  -1.9089999999999999e-01  -1.3320000000000001e-01  -4.8200000000000000e-02   1.1540999999999999e+00   1.3119000000000001e+00   2.6989000000000001e+00  -1.9300000000000001e-02   8.6599999999999996e-02   1.7700000000000000e-02
  -4.4080000000000003e-01   9.8929999999999996e-01   1.4582999999999999e+00  -1.6230000000000000e-01  -1.5229999999999999e-01  -8.7700000000000000e-02   1.2206999999999999e+00   1.4231000000000000e+00   2.3506000000000000e+00  -8.6699999999999999e-02   5.7700000000000001e-02   3.5400000000000001e-02
  -3.9679999999999999e-01   1.1212000000000000e+00   1.0294000000000001e+00  -1.4319999999999999e-01  -8.5599999999999996e-02  -4.3900000000000002e-02   1.1762999999999999e+00   1.3341000000000001e+00   3.2212000000000001e+00   9.5999999999999992e-03   1.3469999999999999e-01   3.1000000000000000e-02
  -5.7310000000000005e-01   9.8929999999999996e-01   8.5780000000000001e-01   0.0000000000000000e+00  -1.4269999999999999e-01  -9.6500000000000002e-02   1.1762999999999999e+00   1.6010000000000000e+00   2.6989000000000001e+00  -5.7799999999999997e-02   1.5400000000000000e-01   8.8000000000000005e-03
  -4.6289999999999998e-01   9.2330000000000001e-01   2.1446000000000001e+00  -1.6230000000000000e-01  -8.5599999999999996e-02  -4.3900000000000002e-02   1.1984999999999999e+00   1.5565000000000000e+00   2.5247000000000002e+00   3.8500000000000000e-02   9.6199999999999994e-02   6.6400000000000001e-02
  -4.4080000000000003e-01   1.1651000000000000e+00   1.3725000000000001e+00  -2.0050000000000001e-01  -1.8079999999999999e-01  -5.7000000000000002e-02   9.3220000000000003e-01   1.4231000000000000e+00   3.3083000000000000e+00  -1.3489999999999999e-01   1.4430000000000001e-01   1.7700000000000000e-02
  -5.5110000000000003e-01   1.0551999999999999e+00   1.3725000000000001e+00  -1.2410000000000000e-01  -1.0470000000000000e-01  -7.8899999999999998e-02   1.1096999999999999e+00   1.3341000000000001e+00   2.4377000000000000e+00  -5.7799999999999997e-02   8.6599999999999996e-02   1.7700000000000000e-02
  -5.0700000000000001e-01   1.0771999999999999e+00   1.5441000000000000e+00  -1.7190000000000000e-01  -1.5229999999999999e-01  -6.1400000000000003e-02   1.1096999999999999e+00   1.2452000000000001e+00   2.9600000000000000e+00  -9.6299999999999997e-02   1.2509999999999999e-01   5.3100000000000001e-02
  -5.0700000000000001e-01   9.4530000000000003e-01   1.2010000000000001e+00  -1.2410000000000000e-01  -1.1420000000000000e-01  -7.4499999999999997e-02   1.2206999999999999e+00   1.3341000000000001e+00   3.3953000000000002e+00   1.9300000000000001e-02   1.7319999999999999e-01   5.7500000000000002e-02
  -5.0700000000000001e-01   9.6730000000000005e-01   1.2867999999999999e+00  -2.7689999999999998e-01  -7.6100000000000001e-02  -1.1840000000000001e-01   1.3539000000000001e+00   1.3341000000000001e+00   2.7858999999999998e+00  -3.8500000000000000e-02   9.6199999999999994e-02   3.5400000000000001e-02
  -5.0700000000000001e-01   8.7929999999999997e-01   6.8630000000000002e-01  -2.4820000000000000e-01  -6.6600000000000006e-02  -5.2600000000000001e-02   1.2428999999999999e+00   1.3564000000000001e+00   2.9600000000000000e+00  -7.7100000000000002e-02   1.2509999999999999e-01   3.1000000000000000e-02
  -4.4080000000000003e-01   1.1212000000000000e+00   1.0294000000000001e+00  -4.7699999999999999e-02  -1.8079999999999999e-01  -7.0199999999999999e-02   1.2428999999999999e+00   1.3119000000000001e+00   2.0024000000000002e+00  -3.8500000000000000e-02   1.7319999999999999e-01   2.6499999999999999e-02
  -5.7310000000000005e-01   1.0992000000000000e+00   8.5780000000000001e-01  -1.6230000000000000e-01  -1.9030000000000000e-01  -2.6300000000000000e-02   1.2650999999999999e+00   1.3341000000000001e+00   2.5247000000000002e+00   0.0000000000000000e+00   1.1550000000000001e-01   1.3299999999999999e-02
  -3.5270000000000001e-01   1.1212000000000000e+00   1.7157000000000000e+00  -1.0500000000000000e-01  -9.5200000000000007e-02  -8.7700000000000000e-02   1.2873000000000001e+00   1.1785000000000001e+00   2.7858999999999998e+00   0.0000000000000000e+00   1.9239999999999999e-01   3.5400000000000001e-02
  -3.9679999999999999e-01   1.0331999999999999e+00   1.1152000000000000e+00  -7.6399999999999996e-02  -2.5690000000000002e-01  -1.0520000000000000e-01   1.0875999999999999e+00   1.4008000000000000e+00   2.8730000000000002e+00  -1.0600000000000000e-01   4.8099999999999997e-02   2.2100000000000002e-02
  -5.2900000000000003e-01   1.0331999999999999e+00   1.0294000000000001e+00  -1.6230000000000000e-01  -1.6180000000000000e-01  -3.9500000000000000e-02   1.0209999999999999e+00   1.4008000000000000e+00   2.5247000000000002e+00  -1.9300000000000001e-02   1.4430000000000001e-01   2.6499999999999999e-02
  -6.3919999999999999e-01   9.0129999999999999e-01   9.4359999999999999e-01  -2.1959999999999999e-01  -2.7600000000000002e-01  -5.2600000000000001e-02   1.1540999999999999e+00   1.3786000000000000e+00   2.7858999999999998e+00  -8.6699999999999999e-02   1.1550000000000001e-01   3.5400000000000001e-02
  -5.5110000000000003e-01   1.0112000000000001e+00   1.4582999999999999e+00  -1.5279999999999999e-01  -1.7130000000000001e-01  -3.0700000000000002e-02   1.0653999999999999e+00   1.4008000000000000e+00   3.3953000000000002e+00   2.8899999999999999e-02   1.4430000000000001e-01   3.9800000000000002e-02
  -5.5110000000000003e-01   1.0551999999999999e+00   8.5780000000000001e-01  -1.0500000000000000e-01  -8.5599999999999996e-02  -3.5099999999999999e-02   1.1318999999999999e+00   1.5565000000000000e+00   3.2212000000000001e+00   1.9300000000000001e-02   2.0210000000000000e-01  -4.4000000000000003e-03
  -6.8330000000000002e-01   1.1431000000000000e+00   7.7210000000000001e-01  -4.7699999999999999e-02  -1.9980000000000001e-01  -4.3900000000000002e-02   1.2650999999999999e+00   1.4898000000000000e+00   3.1341999999999999e+00  -1.0600000000000000e-01   1.6360000000000000e-01   2.2100000000000002e-02
  -5.7310000000000005e-01   8.3540000000000003e-01   1.0294000000000001e+00  -1.2410000000000000e-01  -1.3320000000000001e-01  -3.0700000000000002e-02   1.2650999999999999e+00   1.2674000000000001e+00   3.0470999999999999e+00  -9.6299999999999997e-02   7.6999999999999999e-02   2.6499999999999999e-02
  -4.1880000000000001e-01   1.0331999999999999e+00   4.2890000000000000e-01  -1.7190000000000000e-01  -1.3320000000000001e-01  -1.3589999999999999e-01   1.2206999999999999e+00   1.4453000000000000e+00   2.6989000000000001e+00   5.7799999999999997e-02   1.2509999999999999e-01   8.8000000000000005e-03
  -7.0530000000000004e-01   8.7929999999999997e-01   1.4582999999999999e+00  -1.9089999999999999e-01  -1.0470000000000000e-01  -7.0199999999999999e-02   1.1540999999999999e+00   1.3119000000000001e+00   3.1341999999999999e+00  -5.7799999999999997e-02   1.2509999999999999e-01   3.1000000000000000e-02
  -4.6289999999999998e-01   1.0112000000000001e+00   1.4582999999999999e+00  -9.5500000000000002e-02  -8.5599999999999996e-02  -3.5099999999999999e-02   1.2650999999999999e+00   1.4676000000000000e+00   3.1341999999999999e+00  -3.8500000000000000e-02   2.0210000000000000e-01   4.4000000000000003e-03
  -3.0859999999999999e-01   9.4530000000000003e-01   1.3725000000000001e+00  -1.4319999999999999e-01  -1.6180000000000000e-01  -8.3299999999999999e-02   1.0875999999999999e+00   1.5787000000000000e+00   2.7858999999999998e+00   8.6699999999999999e-02   1.6360000000000000e-01  -1.3299999999999999e-02
  -2.2040000000000001e-01   9.6730000000000005e-01   6.0050000000000003e-01  -1.6230000000000000e-01  -1.2370000000000000e-01  -8.7700000000000000e-02   9.9880000000000002e-01   1.2230000000000001e+00   3.0470999999999999e+00  -4.8200000000000000e-02   1.1550000000000001e-01   1.7700000000000000e-02
  -5.9509999999999996e-01   1.0112000000000001e+00   7.7210000000000001e-01  -1.4319999999999999e-01  -1.1420000000000000e-01  -3.9500000000000000e-02   9.9880000000000002e-01   1.4231000000000000e+00   2.0893999999999999e+00  -9.5999999999999992e-03   8.6599999999999996e-02   3.1000000000000000e-02
  -5.5110000000000003e-01   8.3540000000000003e-01   9.4359999999999999e-01  -1.2410000000000000e-01  -1.9030000000000000e-01  -8.8000000000000005e-03   1.2206999999999999e+00   1.4008000000000000e+00   2.5247000000000002e+00  -5.7799999999999997e-02   1.7319999999999999e-01   0.0000000000000000e+00
  -4.1880000000000001e-01   9.4530000000000003e-01   1.2010000000000001e+00  -6.6799999999999998e-02  -6.6600000000000006e-02  -7.0199999999999999e-02   1.3539000000000001e+00   1.3564000000000001e+00   3.0470999999999999e+00  -1.9300000000000001e-02   1.4430000000000001e-01  -1.3299999999999999e-02
  -6.1719999999999997e-01   9.4530000000000003e-01   1.3725000000000001e+00  -2.3870000000000000e-01  -1.3320000000000001e-01  -6.1400000000000003e-02   9.9880000000000002e-01   1.4676000000000000e+00   2.8730000000000002e+00  -5.7799999999999997e-02   1.6360000000000000e-01  -8.8000000000000005e-03
  -2.8649999999999998e-01   8.7929999999999997e-01   7.7210000000000001e-01  -1.8140000000000001e-01  -1.6180000000000000e-01  -3.9500000000000000e-02   1.0653999999999999e+00   1.4676000000000000e+00   2.4377000000000000e+00   2.8899999999999999e-02   5.7700000000000001e-02   4.4200000000000003e-02
  -6.6130000000000000e-01   9.0129999999999999e-01   6.8630000000000002e-01  -1.4319999999999999e-01  -5.7099999999999998e-02  -8.3299999999999999e-02   1.1762999999999999e+00   1.5120000000000000e+00   2.1764999999999999e+00   1.9300000000000001e-02   2.8899999999999999e-02   1.3299999999999999e-02
  -5.7310000000000005e-01   1.2091000000000001e+00   1.2867999999999999e+00  -2.0999999999999999e-01  -1.9980000000000001e-01  -5.7000000000000002e-02   1.1318999999999999e+00   1.3564000000000001e+00   2.7858999999999998e+00   5.7799999999999997e-02   8.6599999999999996e-02   3.1000000000000000e-02
  -4.4080000000000003e-01   1.0551999999999999e+00   1.7157000000000000e+00  -1.5279999999999999e-01  -1.4269999999999999e-01  -7.0199999999999999e-02   1.1540999999999999e+00   1.4231000000000000e+00   2.5247000000000002e+00   1.9300000000000001e-02   1.1550000000000001e-01  -4.8700000000000000e-02
  -4.8490000000000000e-01   9.0129999999999999e-01   1.4582999999999999e+00  -1.3370000000000001e-01  -1.7130000000000001e-01  -4.3900000000000002e-02   1.4427000000000001e+00   1.2897000000000001e+00   3.1341999999999999e+00  -3.8500000000000000e-02   2.2130000000000000e-01  -8.8000000000000005e-03
  -3.7469999999999998e-01   1.0331999999999999e+00   1.2867999999999999e+00  -2.1959999999999999e-01  -1.2370000000000000e-01  -6.5799999999999997e-02   1.1984999999999999e+00   1.3341000000000001e+00   2.6118000000000001e+00  -1.9300000000000001e-02   1.3469999999999999e-01  -4.4000000000000003e-03
  -3.9679999999999999e-01   9.0129999999999999e-01   1.1152000000000000e+00  -1.5279999999999999e-01  -1.2370000000000000e-01  -7.8899999999999998e-02   1.3317000000000001e+00   1.3119000000000001e+00   2.0893999999999999e+00   9.6299999999999997e-02   1.1550000000000001e-01   1.3299999999999999e-02
  -5.7310000000000005e-01   9.2330000000000001e-01   1.2010000000000001e+00  -2.3870000000000000e-01  -1.9980000000000001e-01  -9.2100000000000001e-02   1.3539000000000001e+00   1.4453000000000000e+00   2.7858999999999998e+00  -4.8200000000000000e-02   1.3469999999999999e-01   2.2100000000000002e-02
  -4.4080000000000003e-01   1.0112000000000001e+00   1.7157000000000000e+00  -1.3370000000000001e-01  -1.0470000000000000e-01  -3.5099999999999999e-02   1.3983000000000001e+00   1.3786000000000000e+00   3.1341999999999999e+00  -1.9300000000000001e-02   1.3469999999999999e-01   6.1899999999999997e-02
  -3.9679999999999999e-01   8.5740000000000005e-01   9.4359999999999999e-01  -8.5900000000000004e-02  -1.5229999999999999e-01  -3.5099999999999999e-02   1.2873000000000001e+00   1.5343000000000000e+00   2.9600000000000000e+00   5.7799999999999997e-02   1.5400000000000000e-01   1.3299999999999999e-02
  -5.7310000000000005e-01   1.1651000000000000e+00   1.3725000000000001e+00  -2.1959999999999999e-01  -1.9980000000000001e-01  -6.5799999999999997e-02   1.1762999999999999e+00   1.4231000000000000e+00   3.2212000000000001e+00  -5.7799999999999997e-02   6.7400000000000002e-02   1.3299999999999999e-02
  -5.2900000000000003e-01   1.0771999999999999e+00   1.3725000000000001e+00  -1.9089999999999999e-01  -1.0470000000000000e-01  -7.0199999999999999e-02   1.1762999999999999e+00   1.2897000000000001e+00   1.7412000000000001e+00  -5.7799999999999997e-02   1.5400000000000000e-01   4.4000000000000003e-03
  -6.3919999999999999e-01   9.2330000000000001e-01   1.2867999999999999e+00  -1.4319999999999999e-01  -2.1890000000000001e-01  -7.4499999999999997e-02   1.0653999999999999e+00   1.4898000000000000e+00   2.7858999999999998e+00  -1.1559999999999999e-01   1.2509999999999999e-01   2.6499999999999999e-02
  -6.1719999999999997e-01   9.2330000000000001e-01   1.6298999999999999e+00  -1.5279999999999999e-01  -1.9030000000000000e-01  -4.8200000000000000e-02   8.8780000000000003e-01   1.3786000000000000e+00   2.9600000000000000e+00  -9.5999999999999992e-03   2.0210000000000000e-01   2.2100000000000002e-02
  -4.1880000000000001e-01   1.1431000000000000e+00   1.4582999999999999e+00  -1.4319999999999999e-01  -1.9030000000000000e-01  -6.5799999999999997e-02   1.2650999999999999e+00   1.2674000000000001e+00   3.1341999999999999e+00   1.9300000000000001e-02   1.2509999999999999e-01   8.8000000000000005e-03
  -5.5110000000000003e-01   9.6730000000000005e-01   1.4582999999999999e+00  -2.5779999999999997e-01  -1.7130000000000001e-01  -7.8899999999999998e-02   1.0653999999999999e+00   1.4676000000000000e+00   2.6118000000000001e+00   0.0000000000000000e+00   1.3469999999999999e-01   8.8000000000000005e-03
  -5.7310000000000005e-01   9.8929999999999996e-01   1.4582999999999999e+00  -1.5279999999999999e-01  -1.6180000000000000e-01  -3.0700000000000002e-02   9.7660000000000002e-01   1.4008000000000000e+00   2.8730000000000002e+00  -1.9300000000000001e-02   1.2509999999999999e-01  -1.7700000000000000e-02
  -7.0530000000000004e-01   1.0112000000000001e+00   6.8630000000000002e-01  -1.5279999999999999e-01  -1.8079999999999999e-01  -3.0700000000000002e-02   1.1762999999999999e+00   1.4898000000000000e+00   2.8730000000000002e+00   9.5999999999999992e-03   2.2130000000000000e-01   1.3299999999999999e-02
  -4.4080000000000003e-01   1.1212000000000000e+00   1.5441000000000000e+00  -1.5279999999999999e-01  -7.6100000000000001e-02  -1.0960000000000000e-01   1.3095000000000001e+00   1.6899000000000000e+00   2.2635999999999998e+00  -2.8899999999999999e-02   1.4430000000000001e-01  -1.3299999999999999e-02
  -7.2740000000000005e-01   1.0551999999999999e+00   1.2010000000000001e+00  -9.5500000000000002e-02  -1.7130000000000001e-01  -5.2600000000000001e-02   1.1540999999999999e+00   1.1563000000000001e+00   3.0470999999999999e+00  -2.8899999999999999e-02   1.8279999999999999e-01   1.7700000000000000e-02
  -5.0700000000000001e-01   1.0551999999999999e+00   1.6298999999999999e+00  -2.0999999999999999e-01  -1.9030000000000000e-01  -4.8200000000000000e-02   1.0875999999999999e+00   1.4231000000000000e+00   3.3953000000000002e+00   2.8899999999999999e-02   1.7319999999999999e-01   1.3299999999999999e-02
  -5.7310000000000005e-01   7.6939999999999997e-01   1.2010000000000001e+00  -1.5279999999999999e-01  -2.3790000000000000e-01  -5.2600000000000001e-02   1.0875999999999999e+00   1.3119000000000001e+00   2.0893999999999999e+00  -9.6299999999999997e-02   2.1170000000000000e-01   3.9800000000000002e-02
  -3.5270000000000001e-01   9.0129999999999999e-01   9.4359999999999999e-01  -1.6230000000000000e-01  -1.6180000000000000e-01  -7.0199999999999999e-02   1.0653999999999999e+00   1.5120000000000000e+00   2.5247000000000002e+00   0.0000000000000000e+00   1.3469999999999999e-01   3.1000000000000000e-02
  -4.8490000000000000e-01   1.2749999999999999e+00   9.4359999999999999e-01  -4.7699999999999999e-02  -8.5599999999999996e-02  -3.5099999999999999e-02   1.1984999999999999e+00   1.3341000000000001e+00   3.2212000000000001e+00  -3.8500000000000000e-02   1.8279999999999999e-01   1.7700000000000000e-02
  -5.2900000000000003e-01   9.8929999999999996e-01   6.8630000000000002e-01  -1.3370000000000001e-01  -9.5200000000000007e-02  -9.6500000000000002e-02   1.3539000000000001e+00   1.4008000000000000e+00   3.0470999999999999e+00  -5.7799999999999997e-02   1.2509999999999999e-01   8.8000000000000005e-03
  -5.5110000000000003e-01   1.1651000000000000e+00   7.7210000000000001e-01  -2.3870000000000000e-01  -1.4269999999999999e-01  -3.5099999999999999e-02   1.1096999999999999e+00   1.2674000000000001e+00   3.1341999999999999e+00  -6.7400000000000002e-02   1.0580000000000001e-01   1.7700000000000000e-02
  -5.9509999999999996e-01   8.3540000000000003e-01   1.6298999999999999e+00  -1.3370000000000001e-01  -2.1890000000000001e-01  -6.5799999999999997e-02   1.1762999999999999e+00   1.4898000000000000e+00   1.8283000000000000e+00  -4.8200000000000000e-02   8.6599999999999996e-02   4.4000000000000003e-03
  -5.2900000000000003e-01   1.0551999999999999e+00   1.4582999999999999e+00  -1.7190000000000000e-01  -1.4269999999999999e-01  -5.2600000000000001e-02   1.0431999999999999e+00   1.4898000000000000e+00   2.3506000000000000e+00   9.5999999999999992e-03   2.1170000000000000e-01   6.1899999999999997e-02
  -5.2900000000000003e-01   8.7929999999999997e-01   9.4359999999999999e-01  -1.4319999999999999e-01  -7.6100000000000001e-02  -9.2100000000000001e-02   1.2206999999999999e+00   1.2674000000000001e+00   3.3953000000000002e+00  -9.5999999999999992e-03   1.7319999999999999e-01  -4.4000000000000003e-03
  -4.6289999999999998e-01   9.4530000000000003e-01   2.2303999999999999e+00  -2.8600000000000000e-02  -1.3320000000000001e-01  -7.8899999999999998e-02   1.0653999999999999e+00   1.4231000000000000e+00   1.9153000000000000e+00   0.0000000000000000e+00   1.2509999999999999e-01   1.7700000000000000e-02
  -5.7310000000000005e-01   8.7929999999999997e-01   1.4582999999999999e+00  -2.1959999999999999e-01  -1.3320000000000001e-01  -4.3900000000000002e-02   9.9880000000000002e-01   1.3119000000000001e+00   3.3083000000000000e+00   3.8500000000000000e-02   6.7400000000000002e-02   2.6499999999999999e-02
  -3.0859999999999999e-01   1.0112000000000001e+00   7.7210000000000001e-01  -1.9089999999999999e-01  -1.9980000000000001e-01  -3.0700000000000002e-02   9.7660000000000002e-01   1.4008000000000000e+00   2.4377000000000000e+00   9.5999999999999992e-03   1.3469999999999999e-01   1.7700000000000000e-02
  -5.0700000000000001e-01   1.0331999999999999e+00   6.0050000000000003e-01  -1.0500000000000000e-01  -1.4269999999999999e-01  -9.6500000000000002e-02   1.1318999999999999e+00   1.3119000000000001e+00   2.4377000000000000e+00  -2.8899999999999999e-02   1.7319999999999999e-01   4.4000000000000003e-03
  -4.1880000000000001e-01   7.9139999999999999e-01   2.2303999999999999e+00  -1.7190000000000000e-01  -1.3320000000000001e-01  -1.1840000000000001e-01   1.1540999999999999e+00   1.4898000000000000e+00   2.7858999999999998e+00   3.8500000000000000e-02   2.3089999999999999e-01  -4.8700000000000000e-02
  -5.5110000000000003e-01   9.8929999999999996e-01   1.5441000000000000e+00  -1.3370000000000001e-01  -7.6100000000000001e-02  -4.3900000000000002e-02   1.2206999999999999e+00   1.3786000000000000e+00   2.5247000000000002e+00  -1.9300000000000001e-02   1.9239999999999999e-01   4.4200000000000003e-02
  -3.3060000000000000e-01   8.7929999999999997e-01   1.5441000000000000e+00  -1.9089999999999999e-01  -2.4740000000000001e-01  -9.2100000000000001e-02   1.0653999999999999e+00   1.4231000000000000e+00   2.7858999999999998e+00  -2.8899999999999999e-02   1.7319999999999999e-01   0.0000000000000000e+00
  -4.1880000000000001e-01   1.0551999999999999e+00   1.4582999999999999e+00  -1.9089999999999999e-01  -7.6100000000000001e-02  -4.8200000000000000e-02   1.2428999999999999e+00   1.3341000000000001e+00   2.6118000000000001e+00   3.8500000000000000e-02   1.6360000000000000e-01   3.5400000000000001e-02
  -6.6130000000000000e-01   1.0771999999999999e+00   1.5441000000000000e+00  -8.5900000000000004e-02  -9.5200000000000007e-02  -7.0199999999999999e-02   1.3095000000000001e+00   1.4898000000000000e+00   2.3506000000000000e+00   4.8200000000000000e-02   1.3469999999999999e-01   6.1899999999999997e-02
  -4.6289999999999998e-01   1.1871000000000000e+00   1.4582999999999999e+00  -4.7699999999999999e-02  -1.4269999999999999e-01  -6.1400000000000003e-02   1.2206999999999999e+00   1.6232000000000000e+00   3.2212000000000001e+00  -9.5999999999999992e-03   1.9239999999999999e-01   3.9800000000000002e-02
  -5.0700000000000001e-01   1.0112000000000001e+00   3.4310000000000002e-01  -1.1459999999999999e-01  -2.2839999999999999e-01  -2.1899999999999999e-02   1.1540999999999999e+00   1.3564000000000001e+00   2.4377000000000000e+00  -2.8899999999999999e-02   1.7319999999999999e-01   4.4000000000000003e-03
  -1.9839999999999999e-01   1.0331999999999999e+00   1.1152000000000000e+00  -1.0500000000000000e-01  -1.7130000000000001e-01  -3.5099999999999999e-02   1.0431999999999999e+00   1.3564000000000001e+00   2.7858999999999998e+00   4.8200000000000000e-02   1.3469999999999999e-01   3.9800000000000002e-02
  -7.7149999999999996e-01   1.1212000000000000e+00   1.5441000000000000e+00  -1.4319999999999999e-01  -9.5200000000000007e-02  -5.7000000000000002e-02   1.0653999999999999e+00   1.0227999999999999e+00   3.2212000000000001e+00  -8.6699999999999999e-02   1.4430000000000001e-01   5.7500000000000002e-02
  -5.7310000000000005e-01   9.0129999999999999e-01   1.4582999999999999e+00  -9.5500000000000002e-02  -1.9030000000000000e-01  -6.1400000000000003e-02   1.1318999999999999e+00   1.4008000000000000e+00   2.5247000000000002e+00   0.0000000000000000e+00   1.0580000000000001e-01   4.4200000000000003e-02
  -5.9509999999999996e-01   8.7929999999999997e-01   1.7157000000000000e+00  -1.0500000000000000e-01  -1.2370000000000000e-01  -8.7700000000000000e-02   1.3095000000000001e+00   1.4676000000000000e+00   2.9600000000000000e+00  -1.9300000000000001e-02   1.9239999999999999e-01  -4.4000000000000003e-03
  -1.0360000000000000e+00   9.2330000000000001e-01   1.8872000000000000e+00  -1.5279999999999999e-01  -9.5200000000000007e-02  -3.5099999999999999e-02   1.1096999999999999e+00   1.3564000000000001e+00   2.9600000000000000e+00  -5.7799999999999997e-02   1.7319999999999999e-01   2.2100000000000002e-02
  -7.0530000000000004e-01   9.0129999999999999e-01   1.2867999999999999e+00  -1.3370000000000001e-01  -1.9030000000000000e-01  -1.0960000000000000e-01   1.1318999999999999e+00   1.5120000000000000e+00   2.6989000000000001e+00  -1.9300000000000001e-02   1.0580000000000001e-01   1.3299999999999999e-02
  -3.7469999999999998e-01   7.9139999999999999e-01   1.9730000000000001e+00  -9.5500000000000002e-02  -1.0470000000000000e-01  -7.8899999999999998e-02   1.0653999999999999e+00   1.2230000000000001e+00   3.3953000000000002e+00  -5.7799999999999997e-02   1.1550000000000001e-01   3.9800000000000002e-02
  -6.8330000000000002e-01   9.8929999999999996e-01   1.4582999999999999e+00  -1.3370000000000001e-01  -1.7130000000000001e-01  -4.4000000000000003e-03   1.1762999999999999e+00   1.5343000000000000e+00   2.5247000000000002e+00  -5.7799999999999997e-02   2.3089999999999999e-01   1.3299999999999999e-02
  -5.0700000000000001e-01   1.1212000000000000e+00   6.8630000000000002e-01  -1.8140000000000001e-01  -1.7130000000000001e-01  -7.4499999999999997e-02   1.1984999999999999e+00   1.2897000000000001e+00   2.9600000000000000e+00  -6.7400000000000002e-02   2.2130000000000000e-01   1.7700000000000000e-02
  -4.8490000000000000e-01   8.5740000000000005e-01   1.0294000000000001e+00  -1.2410000000000000e-01  -1.9030000000000000e-01  -5.7000000000000002e-02   1.1096999999999999e+00   1.4453000000000000e+00   2.9600000000000000e+00  -6.7400000000000002e-02   1.5400000000000000e-01   2.6499999999999999e-02
  -4.1880000000000001e-01   9.8929999999999996e-01   1.0294000000000001e+00  -1.3370000000000001e-01  -1.9030000000000000e-01  -8.8000000000000005e-03   1.1318999999999999e+00   1.3786000000000000e+00   2.1764999999999999e+00  -4.8200000000000000e-02   1.2509999999999999e-01   3.5400000000000001e-02
  -5.7310000000000005e-01   1.1212000000000000e+00   5.1470000000000005e-01  -1.2410000000000000e-01  -5.7099999999999998e-02  -9.2100000000000001e-02   1.2428999999999999e+00   1.2897000000000001e+00   3.0470999999999999e+00   1.1559999999999999e-01   2.0210000000000000e-01   8.8000000000000005e-03
  -5.0700000000000001e-01   8.5740000000000005e-01   1.2867999999999999e+00  -1.5279999999999999e-01  -1.4269999999999999e-01  -5.7000000000000002e-02   1.1762999999999999e+00   1.3786000000000000e+00   2.9600000000000000e+00   0.0000000000000000e+00   1.2509999999999999e-01  -4.4000000000000003e-03
  -5.2900000000000003e-01   6.5949999999999998e-01   1.3725000000000001e+00  -1.0500000000000000e-01  -1.4269999999999999e-01  -4.8200000000000000e-02   1.3095000000000001e+00   1.4676000000000000e+00   2.5247000000000002e+00   1.9300000000000001e-02   1.5400000000000000e-01   2.6499999999999999e-02
  -3.9679999999999999e-01   1.0112000000000001e+00   1.3725000000000001e+00  -6.6799999999999998e-02  -1.3320000000000001e-01  -7.8899999999999998e-02   1.1540999999999999e+00   1.5565000000000000e+00   2.0024000000000002e+00  -9.5999999999999992e-03   1.2509999999999999e-01  -4.4000000000000003e-03
  -5.2900000000000003e-01   9.4530000000000003e-01   6.0050000000000003e-01  -2.6729999999999998e-01  -1.9030000000000000e-01  -4.8200000000000000e-02   1.0875999999999999e+00   1.5120000000000000e+00   3.3083000000000000e+00  -2.8899999999999999e-02   2.1170000000000000e-01   2.6499999999999999e-02
  -3.7469999999999998e-01   9.8929999999999996e-01   1.0294000000000001e+00  -1.0500000000000000e-01  -1.9980000000000001e-01  -3.0700000000000002e-02   1.1096999999999999e+00   1.4676000000000000e+00   2.9600000000000000e+00  -5.7799999999999997e-02   1.0580000000000001e-01   3.9800000000000002e-02
  -5.5110000000000003e-01   9.4530000000000003e-01   9.4359999999999999e-01  -1.4319999999999999e-01  -2.0930000000000001e-01  -3.0700000000000002e-02   1.1984999999999999e+00   1.4008000000000000e+00   2.9600000000000000e+00   4.8200000000000000e-02   6.7400000000000002e-02   0.0000000000000000e+00
  -3.3060000000000000e-01   8.1340000000000001e-01   1.0294000000000001e+00  -6.6799999999999998e-02  -1.5229999999999999e-01  -5.7000000000000002e-02   1.0875999999999999e+00   1.6010000000000000e+00   2.8730000000000002e+00  -2.8899999999999999e-02   1.3469999999999999e-01   8.8000000000000005e-03
  -6.1719999999999997e-01   1.0551999999999999e+00   1.1152000000000000e+00  -1.7190000000000000e-01  -1.4269999999999999e-01  -8.3299999999999999e-02   1.1318999999999999e+00   1.2452000000000001e+00   2.7858999999999998e+00  -6.7400000000000002e-02   2.3089999999999999e-01   1.7700000000000000e-02
  -5.9509999999999996e-01   8.3540000000000003e-01   1.3725000000000001e+00  -2.2910000000000000e-01  -1.3320000000000001e-01  -6.5799999999999997e-02   1.2873000000000001e+00   1.4231000000000000e+00   3.0470999999999999e+00  -9.5999999999999992e-03   4.8099999999999997e-02  -1.7700000000000000e-02
  -4.4080000000000003e-01   9.0129999999999999e-01   1.4582999999999999e+00  -6.6799999999999998e-02  -1.7130000000000001e-01  -4.3900000000000002e-02   1.3317000000000001e+00   1.3786000000000000e+00   2.0893999999999999e+00  -9.5999999999999992e-03   2.0210000000000000e-01   4.4200000000000003e-02
  -5.5110000000000003e-01   9.6730000000000005e-01   1.5441000000000000e+00  -1.7190000000000000e-01  -1.7130000000000001e-01  -9.6500000000000002e-02   1.1318999999999999e+00   1.5120000000000000e+00   2.5247000000000002e+00   0.0000000000000000e+00   7.6999999999999999e-02   1.3299999999999999e-02
  -4.8490000000000000e-01   1.0331999999999999e+00   5.1470000000000005e-01  -8.5900000000000004e-02  -1.5229999999999999e-01  -8.3299999999999999e-02   1.0209999999999999e+00   1.5565000000000000e+00   3.3083000000000000e+00  -4.8200000000000000e-02   1.5400000000000000e-01   3.5400000000000001e-02
  -3.7469999999999998e-01   8.1340000000000001e-01   1.0294000000000001e+00  -1.6230000000000000e-01  -6.6600000000000006e-02  -5.7000000000000002e-02   1.1762999999999999e+00   1.2452000000000001e+00   2.5247000000000002e+00  -2.8899999999999999e-02   1.5400000000000000e-01  -8.8000000000000005e-03
  -4.1880000000000001e-01   1.2311000000000001e+00   9.4359999999999999e-01  -1.9089999999999999e-01  -2.0930000000000001e-01  -3.5099999999999999e-02   1.1540999999999999e+00   1.4008000000000000e+00   2.1764999999999999e+00   5.7799999999999997e-02   6.7400000000000002e-02   8.8000000000000005e-03
  -5.9509999999999996e-01   1.1871000000000000e+00   3.4310000000000002e-01  -1.9089999999999999e-01  -1.5229999999999999e-01  -7.0199999999999999e-02   9.9880000000000002e-01   1.6010000000000000e+00   2.7858999999999998e+00   3.8500000000000000e-02   1.1550000000000001e-01  -4.4000000000000003e-03
  -4.4080000000000003e-01   1.0992000000000000e+00   1.3725000000000001e+00  -9.5500000000000002e-02  -1.0470000000000000e-01  -5.2600000000000001e-02   1.1096999999999999e+00   1.2897000000000001e+00   3.1341999999999999e+00  -5.7799999999999997e-02   1.0580000000000001e-01   8.8000000000000005e-03
  -5.7310000000000005e-01   1.1651000000000000e+00   1.3725000000000001e+00  -1.3370000000000001e-01  -9.5200000000000007e-02  -8.3299999999999999e-02   1.3317000000000001e+00   1.4453000000000000e+00   2.7858999999999998e+00  -4.8200000000000000e-02   1.6360000000000000e-01   3.9800000000000002e-02
  -5.9509999999999996e-01   1.0771999999999999e+00   6.8630000000000002e-01  -1.5279999999999999e-01  -2.0930000000000001e-01   0.0000000000000000e+00   1.2428999999999999e+00   1.4453000000000000e+00   2.5247000000000002e+00   2.8899999999999999e-02   1.6360000000000000e-01   3.9800000000000002e-02
  -5.5110000000000003e-01   9.8929999999999996e-01   1.3725000000000001e+00  -2.5779999999999997e-01  -1.9030000000000000e-01  -8.7700000000000000e-02   1.2650999999999999e+00   1.5120000000000000e+00   3.4824000000000002e+00  -2.8899999999999999e-02   1.2509999999999999e-01   2.2100000000000002e-02
  -5.5110000000000003e-01   1.0331999999999999e+00   1.3725000000000001e+00  -1.7190000000000000e-01  -2.1890000000000001e-01  -5.2600000000000001e-02   1.1540999999999999e+00   1.5787000000000000e+00   2.6118000000000001e+00  -4.8200000000000000e-02   1.4430000000000001e-01   8.8000000000000005e-03
  -5.5110000000000003e-01   1.1431000000000000e+00   1.1152000000000000e+00  -4.7699999999999999e-02  -2.4740000000000001e-01  -3.9500000000000000e-02   1.2650999999999999e+00   1.5120000000000000e+00   2.0893999999999999e+00  -1.9300000000000001e-02   2.1170000000000000e-01   3.5400000000000001e-02
  -4.4080000000000003e-01   1.0551999999999999e+00   1.3725000000000001e+00  -2.0999999999999999e-01  -5.7099999999999998e-02  -9.6500000000000002e-02   1.5536000000000001e+00   1.5120000000000000e+00   2.5247000000000002e+00  -9.5999999999999992e-03   1.8279999999999999e-01  -1.3299999999999999e-02
  -3.7469999999999998e-01   1.0331999999999999e+00   1.3725000000000001e+00  -1.5279999999999999e-01  -1.9030000000000000e-01  -7.4499999999999997e-02   1.0209999999999999e+00   1.4453000000000000e+00   2.8730000000000002e+00   4.8200000000000000e-02   1.6360000000000000e-01   1.3299999999999999e-02
  -6.6130000000000000e-01   1.0112000000000001e+00   1.4582999999999999e+00  -1.3370000000000001e-01  -2.0930000000000001e-01  -4.3900000000000002e-02   1.1096999999999999e+00   1.4453000000000000e+00   2.5247000000000002e+00  -9.5999999999999992e-03   1.6360000000000000e-01   4.8700000000000000e-02
  -5.9509999999999996e-01   1.1651000000000000e+00   1.3725000000000001e+00  -1.1459999999999999e-01  -1.2370000000000000e-01  -6.1400000000000003e-02   1.2428999999999999e+00   1.5120000000000000e+00   3.3083000000000000e+00  -5.7799999999999997e-02   1.1550000000000001e-01  -3.5400000000000001e-02
  -5.7310000000000005e-01   8.5740000000000005e-01   8.5780000000000001e-01  -1.7190000000000000e-01  -1.6180000000000000e-01  -3.0700000000000002e-02   1.1540999999999999e+00   1.2230000000000001e+00   3.4824000000000002e+00   0.0000000000000000e+00   2.8899999999999999e-02   1.3299999999999999e-02
  -5.0700000000000001e-01   1.0992000000000000e+00   1.1152000000000000e+00  -1.5279999999999999e-01  -1.7130000000000001e-01  -7.4499999999999997e-02   1.3317000000000001e+00   1.1785000000000001e+00   3.0470999999999999e+00   1.3489999999999999e-01   1.9239999999999999e-01  -1.3299999999999999e-02
  -2.8649999999999998e-01   9.2330000000000001e-01   1.2010000000000001e+00  -1.3370000000000001e-01   2.8500000000000001e-02  -6.1400000000000003e-02   1.0875999999999999e+00   1.2452000000000001e+00   2.4377000000000000e+00   4.8200000000000000e-02   1.2509999999999999e-01   0.0000000000000000e+00
  -5.2900000000000003e-01   8.5740000000000005e-01   4.2890000000000000e-01  -9.5500000000000002e-02  -9.5200000000000007e-02  -3.9500000000000000e-02   1.0875999999999999e+00   1.3119000000000001e+00   3.2212000000000001e+00  -1.0600000000000000e-01   5.7700000000000001e-02   8.8000000000000005e-03
  -3.7469999999999998e-01   1.0551999999999999e+00   1.0294000000000001e+00  -1.1459999999999999e-01  -1.1420000000000000e-01  -5.7000000000000002e-02   1.1318999999999999e+00   1.2452000000000001e+00   2.7858999999999998e+00  -8.6699999999999999e-02   1.4430000000000001e-01   3.1000000000000000e-02
  -4.6289999999999998e-01   8.1340000000000001e-01   1.1152000000000000e+00  -2.3870000000000000e-01  -4.7600000000000003e-02  -6.5799999999999997e-02   1.0653999999999999e+00   1.3341000000000001e+00   2.7858999999999998e+00  -2.8899999999999999e-02   2.8899999999999999e-02   3.1000000000000000e-02
  -5.5110000000000003e-01   1.2969999999999999e+00   1.2010000000000001e+00  -1.1459999999999999e-01  -1.7130000000000001e-01  -3.0700000000000002e-02   1.0209999999999999e+00   1.4008000000000000e+00   3.0470999999999999e+00  -2.8899999999999999e-02   1.5400000000000000e-01  -2.6499999999999999e-02
  -4.6289999999999998e-01   9.2330000000000001e-01   1.5441000000000000e+00  -1.2410000000000000e-01  -1.9980000000000001e-01  -1.1400000000000000e-01   1.1540999999999999e+00   1.4898000000000000e+00   3.1341999999999999e+00  -9.5999999999999992e-03   1.6360000000000000e-01  -1.3299999999999999e-02
  -4.1880000000000001e-01   1.0992000000000000e+00   1.2867999999999999e+00  -7.6399999999999996e-02  -2.3790000000000000e-01  -8.3299999999999999e-02   1.2873000000000001e+00   1.4008000000000000e+00   2.5247000000000002e+00   2.8899999999999999e-02   5.7700000000000001e-02   3.5400000000000001e-02
  -5.2900000000000003e-01   1.2091000000000001e+00   1.8015000000000001e+00  -1.2410000000000000e-01  -4.7600000000000003e-02  -1.0520000000000000e-01   1.2206999999999999e+00   1.3341000000000001e+00   3.0470999999999999e+00  -5.7799999999999997e-02   1.5400000000000000e-01   2.6499999999999999e-02
  -5.0700000000000001e-01   9.8929999999999996e-01   1.0294000000000001e+00  -1.2410000000000000e-01  -1.5229999999999999e-01  -7.8899999999999998e-02   9.9880000000000002e-01   1.4231000000000000e+00   2.6989000000000001e+00  -3.8500000000000000e-02   2.3089999999999999e-01   1.7700000000000000e-02
  -3.5270000000000001e-01   8.3540000000000003e-01   1.0294000000000001e+00  -1.5279999999999999e-01  -1.1420000000000000e-01  -9.6500000000000002e-02   1.2206999999999999e+00   1.3564000000000001e+00   2.6118000000000001e+00   1.9300000000000001e-02   1.4430000000000001e-01   3.5400000000000001e-02
  -6.3919999999999999e-01   1.0551999999999999e+00   8.5780000000000001e-01  -7.6399999999999996e-02  -1.2370000000000000e-01  -6.5799999999999997e-02   1.3761000000000001e+00   1.2007000000000001e+00   2.6118000000000001e+00  -1.9300000000000001e-02   1.4430000000000001e-01   0.0000000000000000e+00
  -4.6289999999999998e-01   9.8929999999999996e-01   1.2867999999999999e+00  -1.5279999999999999e-01  -2.1890000000000001e-01  -7.8899999999999998e-02   1.1096999999999999e+00   1.2897000000000001e+00   2.4377000000000000e+00  -1.2520000000000001e-01   2.8899999999999999e-02   0.0000000000000000e+00
  -5.5110000000000003e-01   1.0112000000000001e+00   6.8630000000000002e-01  -5.7299999999999997e-02  -1.4269999999999999e-01  -2.6300000000000000e-02   1.2206999999999999e+00   1.4898000000000000e+00   2.9600000000000000e+00  -2.8899999999999999e-02   1.4430000000000001e-01  -4.4000000000000003e-03
  -5.5110000000000003e-01   1.1431000000000000e+00   1.6298999999999999e+00  -1.2410000000000000e-01  -1.6180000000000000e-01  -8.7700000000000000e-02   1.2650999999999999e+00   1.6454000000000000e+00   3.1341999999999999e+00  -2.8899999999999999e-02   1.1550000000000001e-01   1.3299999999999999e-02
  -5.9509999999999996e-01   8.3540000000000003e-01   1.2010000000000001e+00  -1.9089999999999999e-01  -1.2370000000000000e-01  -7.4499999999999997e-02   1.0875999999999999e+00   1.5120000000000000e+00   2.5247000000000002e+00   1.9300000000000001e-02   1.7319999999999999e-01   3.1000000000000000e-02
  -3.9679999999999999e-01   1.0112000000000001e+00   1.8015000000000001e+00  -1.1459999999999999e-01  -1.1420000000000000e-01  -9.2100000000000001e-02   1.0653999999999999e+00   1.4231000000000000e+00   3.3953000000000002e+00  -2.8899999999999999e-02   1.8279999999999999e-01  -4.4000000000000003e-03
  -4.1880000000000001e-01   1.1871000000000000e+00   1.1152000000000000e+00  -1.6230000000000000e-01  -1.7130000000000001e-01  -7.4499999999999997e-02   1.1540999999999999e+00   1.3786000000000000e+00   2.9600000000000000e+00   2.8899999999999999e-02   8.6599999999999996e-02   3.9800000000000002e-02
  -5.2900000000000003e-01   9.4530000000000003e-01   9.4359999999999999e-01  -1.7190000000000000e-01  -1.7130000000000001e-01  -1.0090000000000000e-01   1.2873000000000001e+00   1.4676000000000000e+00   2.5247000000000002e+00   1.9300000000000001e-02   2.1170000000000000e-01   2.2100000000000002e-02
  -5.9509999999999996e-01   8.5740000000000005e-01   1.2010000000000001e+00  -1.3370000000000001e-01  -1.1420000000000000e-01  -7.4499999999999997e-02   1.2873000000000001e+00   1.3119000000000001e+00   3.3083000000000000e+00  -7.7100000000000002e-02   2.0210000000000000e-01   8.8000000000000005e-03
  -6.3919999999999999e-01   9.0129999999999999e-01   1.3725000000000001e+00  -6.6799999999999998e-02  -1.0470000000000000e-01  -7.0199999999999999e-02   1.4871000000000001e+00   1.4008000000000000e+00   2.8730000000000002e+00   1.9300000000000001e-02   1.5400000000000000e-01   3.5400000000000001e-02
  -5.7310000000000005e-01   1.0112000000000001e+00   1.3725000000000001e+00  -1.1459999999999999e-01  -1.8079999999999999e-01  -2.1899999999999999e-02   1.1762999999999999e+00   1.2674000000000001e+00   2.7858999999999998e+00   2.8899999999999999e-02   8.6599999999999996e-02   2.2100000000000002e-02
  -4.1880000000000001e-01   1.0771999999999999e+00   1.4582999999999999e+00  -1.8140000000000001e-01  -1.5229999999999999e-01  -4.3900000000000002e-02   1.0209999999999999e+00   1.3341000000000001e+00   2.7858999999999998e+00  -8.6699999999999999e-02   6.7400000000000002e-02  -3.1000000000000000e-02
  -3.5270000000000001e-01   9.2330000000000001e-01   1.2010000000000001e+00  -1.5279999999999999e-01  -2.8500000000000001e-02  -7.8899999999999998e-02   1.2206999999999999e+00   1.4453000000000000e+00   2.2635999999999998e+00  -3.8500000000000000e-02   6.7400000000000002e-02  -4.4000000000000003e-03
  -5.5110000000000003e-01   1.0331999999999999e+00   8.5780000000000001e-01  -1.6230000000000000e-01  -1.5229999999999999e-01  -7.0199999999999999e-02   1.2650999999999999e+00   1.4453000000000000e+00   2.6118000000000001e+00  -9.5999999999999992e-03   1.3469999999999999e-01   3.1000000000000000e-02
  -7.4939999999999996e-01   9.0129999999999999e-01   9.4359999999999999e-01  -9.5500000000000002e-02  -1.5229999999999999e-01  -6.1400000000000003e-02   1.1762999999999999e+00   1.1785000000000001e+00   2.7858999999999998e+00   9.5999999999999992e-03   1.6360000000000000e-01   4.4000000000000003e-03
  -5.5110000000000003e-01   1.0771999999999999e+00   5.1470000000000005e-01  -1.4319999999999999e-01  -1.5229999999999999e-01  -7.4499999999999997e-02   1.3095000000000001e+00   1.2897000000000001e+00   2.4377000000000000e+00  -5.7799999999999997e-02   1.1550000000000001e-01   0.0000000000000000e+00
  -2.8649999999999998e-01   9.6730000000000005e-01   7.7210000000000001e-01  -1.2410000000000000e-01  -7.6100000000000001e-02  -4.8200000000000000e-02   1.0653999999999999e+00   1.3119000000000001e+00   2.6118000000000001e+00  -9.5999999999999992e-03   9.6199999999999994e-02   1.7700000000000000e-02
  -6.1719999999999997e-01   1.1651000000000000e+00   1.7160000000000000e-01  -1.3370000000000001e-01  -9.5200000000000007e-02  -5.2600000000000001e-02   9.9880000000000002e-01   1.4676000000000000e+00   2.6989000000000001e+00   9.5999999999999992e-03   1.3469999999999999e-01   1.3299999999999999e-02
  -5.0700000000000001e-01   1.2091000000000001e+00   1.4582999999999999e+00  -9.5500000000000002e-02  -1.2370000000000000e-01  -4.8200000000000000e-02   1.1318999999999999e+00   1.0894999999999999e+00   2.5247000000000002e+00  -1.9300000000000001e-02   2.2130000000000000e-01   1.7700000000000000e-02
  -6.8330000000000002e-01   9.8929999999999996e-01   1.4582999999999999e+00  -1.4319999999999999e-01  -1.6180000000000000e-01  -8.3299999999999999e-02   1.1762999999999999e+00   1.4231000000000000e+00   3.0470999999999999e+00   9.5999999999999992e-03   2.4060000000000001e-01  -4.4000000000000003e-03
  -3.7469999999999998e-01   8.7929999999999997e-01   9.4359999999999999e-01   1.9099999999999999e-02  -1.6180000000000000e-01  -7.4499999999999997e-02   1.0431999999999999e+00   1.2897000000000001e+00   2.6118000000000001e+00   0.0000000000000000e+00   6.7400000000000002e-02   8.8000000000000005e-03
  -5.5110000000000003e-01   1.1651000000000000e+00   1.2867999999999999e+00  -1.8140000000000001e-01  -1.2370000000000000e-01  -2.1899999999999999e-02   1.2873000000000001e+00   1.3119000000000001e+00   2.8730000000000002e+00   6.7400000000000002e-02   1.2509999999999999e-01   4.4000000000000003e-03
  -5.7310000000000005e-01   1.0112000000000001e+00   1.6298999999999999e+00  -9.5500000000000002e-02  -1.3320000000000001e-01  -3.0700000000000002e-02   1.3539000000000001e+00   1.3786000000000000e+00   3.3083000000000000e+00  -9.5999999999999992e-03   2.1170000000000000e-01   3.1000000000000000e-02
  -5.7310000000000005e-01   1.1431000000000000e+00   1.1152000000000000e+00  -1.3370000000000001e-01  -9.5200000000000007e-02  -4.3900000000000002e-02   1.0653999999999999e+00   1.5120000000000000e+00   2.8730000000000002e+00   2.8899999999999999e-02   2.1170000000000000e-01   3.5400000000000001e-02
  -5.5110000000000003e-01   9.8929999999999996e-01   1.5441000000000000e+00  -1.0500000000000000e-01  -1.1420000000000000e-01  -5.2600000000000001e-02   1.1984999999999999e+00   1.4898000000000000e+00   2.9600000000000000e+00   2.8899999999999999e-02   2.0210000000000000e-01   2.2100000000000002e-02
  -4.8490000000000000e-01   9.4530000000000003e-01   6.8630000000000002e-01  -1.1459999999999999e-01  -1.2370000000000000e-01  -1.3200000000000000e-02   1.0875999999999999e+00   1.3564000000000001e+00   3.1341999999999999e+00  -9.6299999999999997e-02   1.1550000000000001e-01   3.1000000000000000e-02
  -6.8330000000000002e-01   1.2749999999999999e+00   8.5780000000000001e-01  -1.7190000000000000e-01  -2.1890000000000001e-01  -1.3200000000000000e-02   1.0653999999999999e+00   1.5120000000000000e+00   3.1341999999999999e+00   0.0000000000000000e+00   1.8279999999999999e-01   3.9800000000000002e-02
  -6.6130000000000000e-01   1.0112000000000001e+00   0.0000000000000000e+00  -1.3370000000000001e-01  -1.6180000000000000e-01  -5.7000000000000002e-02   1.0653999999999999e+00   1.6010000000000000e+00   2.4377000000000000e+00  -6.7400000000000002e-02   1.1550000000000001e-01  -2.2100000000000002e-02
  -5.9509999999999996e-01   1.0112000000000001e+00   7.7210000000000001e-01  -1.6230000000000000e-01  -2.5690000000000002e-01  -8.3299999999999999e-02   1.1762999999999999e+00   1.4898000000000000e+00   2.6989000000000001e+00  -1.9300000000000001e-02   1.1550000000000001e-01  -4.4000000000000003e-03
  -4.6289999999999998e-01   1.1212000000000000e+00   1.3725000000000001e+00  -5.7299999999999997e-02  -9.5200000000000007e-02  -8.3299999999999999e-02   1.1984999999999999e+00   1.5565000000000000e+00   2.6989000000000001e+00  -2.8899999999999999e-02   1.7319999999999999e-01   2.2100000000000002e-02
  -5.0700000000000001e-01   1.1212000000000000e+00   1.2010000000000001e+00  -1.9089999999999999e-01  -9.5200000000000007e-02  -3.0700000000000002e-02   1.0875999999999999e+00   1.5565000000000000e+00   2.0893999999999999e+00   5.7799999999999997e-02   7.6999999999999999e-02   3.1000000000000000e-02
  -5.0700000000000001e-01   9.0129999999999999e-01   1.4582999999999999e+00  -2.1959999999999999e-01  -1.7130000000000001e-01  -1.7500000000000002e-02   1.0431999999999999e+00   1.3564000000000001e+00   3.1341999999999999e+00   9.5999999999999992e-03   1.1550000000000001e-01   1.7700000000000000e-02
  -5.0700000000000001e-01   1.1212000000000000e+00   9.4359999999999999e-01  -9.5500000000000002e-02  -1.2370000000000000e-01  -1.1400000000000000e-01   1.2650999999999999e+00   1.4453000000000000e+00   2.5247000000000002e+00   6.7400000000000002e-02   6.7400000000000002e-02   2.6499999999999999e-02
  -4.1880000000000001e-01   8.7929999999999997e-01   1.5441000000000000e+00  -1.5279999999999999e-01  -2.0930000000000001e-01  -6.1400000000000003e-02   1.1984999999999999e+00   1.4231000000000000e+00   2.5247000000000002e+00  -4.8200000000000000e-02   1.1550000000000001e-01   8.8000000000000005e-03
  -6.1719999999999997e-01   1.0331999999999999e+00   1.3725000000000001e+00  -3.8199999999999998e-02  -5.7099999999999998e-02  -1.3200000000000000e-02   1.1096999999999999e+00   1.4231000000000000e+00   3.3083000000000000e+00  -1.9300000000000001e-02   2.5979999999999998e-01   4.8700000000000000e-02
  -5.0700000000000001e-01   8.7929999999999997e-01   5.1470000000000005e-01  -1.1459999999999999e-01  -2.2839999999999999e-01  -5.7000000000000002e-02   1.0209999999999999e+00   1.3119000000000001e+00   2.6118000000000001e+00   9.5999999999999992e-03   1.6360000000000000e-01   1.3299999999999999e-02
  -4.6289999999999998e-01   1.0551999999999999e+00   1.4582999999999999e+00  -1.9089999999999999e-01  -1.1420000000000000e-01  -1.7500000000000002e-02   1.0431999999999999e+00   1.3564000000000001e+00   2.6118000000000001e+00   1.9300000000000001e-02   1.5400000000000000e-01   6.6400000000000001e-02
  -5.7310000000000005e-01   8.1340000000000001e-01   1.0294000000000001e+00  -2.0050000000000001e-01  -1.0470000000000000e-01  -4.3900000000000002e-02   9.5440000000000003e-01   9.7840000000000005e-01   3.1341999999999999e+00   9.5999999999999992e-03   1.9239999999999999e-01   4.8700000000000000e-02
  -6.8330000000000002e-01   1.0551999999999999e+00   1.2010000000000001e+00  -2.1959999999999999e-01  -1.9030000000000000e-01  -3.5099999999999999e-02   1.3095000000000001e+00   1.4676000000000000e+00   2.6989000000000001e+00  -9.5999999999999992e-03   1.7319999999999999e-01   4.8700000000000000e-02
  -5.0700000000000001e-01   8.1340000000000001e-01   1.4582999999999999e+00  -7.6399999999999996e-02  -1.6180000000000000e-01  -4.3900000000000002e-02   1.2428999999999999e+00   1.6232000000000000e+00   3.1341999999999999e+00  -9.5999999999999992e-03   1.3469999999999999e-01   3.1000000000000000e-02
  -6.3919999999999999e-01   1.0331999999999999e+00   1.2867999999999999e+00  -1.5279999999999999e-01  -1.7130000000000001e-01  -6.1400000000000003e-02   1.3983000000000001e+00   1.4898000000000000e+00   3.3083000000000000e+00   9.5999999999999992e-03   1.7319999999999999e-01   3.5400000000000001e-02
  -5.2900000000000003e-01   1.1212000000000000e+00   1.5441000000000000e+00  -1.3370000000000001e-01  -2.0930000000000001e-01  -4.3900000000000002e-02   1.2873000000000001e+00   1.4898000000000000e+00   3.3953000000000002e+00  -3.8500000000000000e-02   2.3089999999999999e-01  -1.3299999999999999e-02
  -7.2740000000000005e-01   9.6730000000000005e-01   1.3725000000000001e+00  -1.6230000000000000e-01  -1.7130000000000001e-01  -7.0199999999999999e-02   1.3539000000000001e+00   1.5120000000000000e+00   2.6118000000000001e+00  -1.9300000000000001e-02   1.2509999999999999e-01  -1.3299999999999999e-02
  -3.3060000000000000e-01   9.8929999999999996e-01   4.2890000000000000e-01  -1.7190000000000000e-01  -2.0930000000000001e-01  -6.1400000000000003e-02   1.0875999999999999e+00   1.5787000000000000e+00   2.9600000000000000e+00   2.8899999999999999e-02   1.0580000000000001e-01  -4.4000000000000003e-03
  -4.4080000000000003e-01   1.0112000000000001e+00   8.5780000000000001e-01  -8.5900000000000004e-02  -1.8079999999999999e-01  -7.4499999999999997e-02   1.1096999999999999e+00   1.6677000000000000e+00   3.1341999999999999e+00   3.8500000000000000e-02   1.9239999999999999e-01   2.6499999999999999e-02
  -4.8490000000000000e-01   8.3540000000000003e-01   1.6298999999999999e+00  -1.3370000000000001e-01  -4.7600000000000003e-02  -1.0090000000000000e-01   9.3220000000000003e-01   1.4676000000000000e+00   3.5695000000000001e+00  -3.8500000000000000e-02   2.0210000000000000e-01   2.2100000000000002e-02
