# Supplementary material for: Footwear and Foam Surface Alter Gait Initiation of Typical Subjects
Source: PLoS One. 2015 Aug 13;10(8):e0135821. doi: 10.1371/journal.pone.0135821 (PMC4536224; doi:10.1371/journal.pone.0135821)
Supplement: S1 Dataset — (ZIP) [file pone.0135821.s001.zip › 8_barefoot_av1_03.txt]

   1.3026899999999999e+01  -9.0571999999999999e+00   3.3129700000000003e+02   4.8787000000000003e+00   4.2326400000000000e+01   1.5350000000000000e-01  -1.7556200000000000e+01   3.8245000000000000e+00   2.7423960000000000e+02   8.8332999999999995e+00  -1.5097000000000000e+01   2.6497000000000002e+00
   1.2982799999999999e+01  -1.1299600000000000e+01   3.2777980000000002e+02   3.2461000000000002e+00   4.2098100000000002e+01   5.7879999999999998e-01  -1.7578399999999998e+01   3.3576000000000001e+00   2.7397840000000002e+02   8.8043999999999993e+00  -1.5048900000000000e+01   2.5390999999999999e+00
   1.2277500000000000e+01  -1.2728500000000000e+01   3.2083139999999997e+02   1.9668000000000001e+00   4.1384399999999999e+01   8.7270000000000003e-01  -1.7622800000000002e+01   3.4243000000000001e+00   2.7511020000000002e+02   8.6021000000000001e+00  -1.5212400000000001e+01   2.6143000000000001e+00
   1.1990900000000000e+01  -1.2772500000000001e+01   3.1173829999999998e+02   9.9290000000000000e-01   4.0289999999999999e+01   9.8229999999999995e-01  -1.7689399999999999e+01   3.0684999999999998e+00   2.7955029999999999e+02   8.4864999999999995e+00  -1.5539600000000000e+01   2.5346000000000002e+00
   1.0580200000000000e+01  -1.1497400000000001e+01   3.0032900000000001e+02   2.8600000000000000e-02   3.9157699999999998e+01   9.2090000000000005e-01  -1.7933499999999999e+01   1.3564000000000001e+00   2.8320679999999999e+02   7.9181999999999997e+00  -1.5857100000000001e+01   2.4992999999999999e+00
   8.0673999999999992e+00  -1.1013800000000000e+01   2.8728989999999999e+02  -1.1934000000000000e+00   3.7892099999999999e+01   1.0656000000000001e+00  -1.6557400000000001e+01   1.0894999999999999e+00   2.8825630000000001e+02   7.3691000000000004e+00  -1.6242000000000001e+01   2.4152000000000000e+00
   5.2460000000000004e+00  -1.2134900000000000e+01   2.7579489999999998e+02  -2.6924000000000001e+00   3.6902400000000000e+01   1.2454000000000001e+00  -1.6646200000000000e+01  -1.0005999999999999e+00   2.8816919999999999e+02   6.3769000000000000e+00  -1.6309400000000000e+01   2.2250000000000001e+00
   3.1741000000000001e+00  -1.3607799999999999e+01   2.6429980000000000e+02  -4.0385999999999997e+00   3.5903199999999998e+01   1.5787000000000000e+00  -1.6868200000000002e+01  -2.8683999999999998e+00   2.9191280000000000e+02   5.1439000000000004e+00  -1.6626899999999999e+01   2.0613000000000001e+00
   1.0580000000000001e+00  -1.4223400000000000e+01   2.5100340000000000e+02  -5.0506000000000002e+00   3.4647199999999998e+01   1.7760000000000000e+00  -1.8355200000000000e+01  -5.2920999999999996e+00   2.9861649999999997e+02   3.9687000000000001e+00  -1.7127199999999998e+01   1.8357000000000001e+00
   0.0000000000000000e+00  -1.4487200000000000e+01   2.3822160000000000e+02  -5.7762000000000002e+00   3.3210299999999997e+01   1.8418000000000001e+00  -2.0042000000000002e+01  -6.2260000000000000e+00   3.0279539999999997e+02   2.9283999999999999e+00  -1.7483200000000000e+01   1.6323000000000001e+00
  -2.1999999999999999e-02  -1.3058299999999999e+01   2.2398150000000001e+02  -6.1772000000000000e+00   3.1526000000000000e+01   1.7364999999999999e+00  -2.1817599999999999e+01  -5.4032999999999998e+00   3.1263319999999999e+02   1.5220000000000000e+00  -1.8262599999999999e+01   1.4420999999999999e+00
  -1.9839999999999999e-01  -1.0486200000000000e+01   2.1025610000000000e+02  -6.1772000000000000e+00   2.9727499999999999e+01   1.5085000000000000e+00  -2.3748600000000000e+01  -6.7152000000000003e+00   3.2682400000000001e+02  -6.0690000000000000e-01  -1.9773299999999999e+01   1.0174000000000001e+00
  -1.0360000000000000e+00  -8.1339000000000006e+00   1.9738849999999999e+02  -6.1390000000000002e+00   2.8109800000000000e+01   1.1972000000000000e+00  -2.4014900000000001e+01  -1.1273500000000000e+01   3.4388780000000003e+02  -3.2077000000000000e+00  -2.1562999999999999e+01   3.8479999999999998e-01
  -1.3446000000000000e+00  -5.9356000000000000e+00   1.8683709999999999e+02  -6.0244000000000000e+00   2.6853700000000000e+01   9.2090000000000005e-01  -2.3970500000000001e+01  -1.4208600000000001e+01   3.6095159999999998e+02  -5.7797000000000001e+00  -2.3535499999999999e+01  -1.6370000000000001e-01
  -2.2483000000000000e+00  -4.7923999999999998e+00   1.7868760000000000e+02  -6.1104000000000003e+00   2.5826000000000001e+01   7.0160000000000000e-01  -2.6123400000000000e+01  -1.7432800000000000e+01   3.7401060000000001e+02  -8.0047999999999995e+00  -2.5084700000000002e+01  -6.1040000000000005e-01
  -3.4605999999999999e+00  -4.0010000000000003e+00   1.7122440000000000e+02  -6.1581000000000001e+00   2.4950500000000002e+01   6.6220000000000001e-01  -2.9386099999999999e+01  -1.8433399999999999e+01   3.8541550000000001e+02  -9.9603000000000002e+00  -2.6364400000000000e+01  -9.6870000000000001e-01
  -4.4745999999999997e+00  -4.2427999999999999e+00   1.6607740000000001e+02  -6.2439999999999998e+00   2.4493800000000000e+01   6.6220000000000001e-01  -3.1783200000000001e+01  -2.0390100000000000e+01   3.9882270000000000e+02  -1.1723100000000001e+01  -2.7576799999999999e+01  -1.3801000000000001e+00
  -5.5545999999999998e+00  -4.1989000000000001e+00   1.6204560000000001e+02  -6.3872000000000000e+00   2.3998899999999999e+01   5.4379999999999995e-01  -3.4579700000000003e+01  -2.2858300000000000e+01   4.1231709999999998e+02  -1.3389600000000000e+01  -2.8914200000000001e+01  -1.7959000000000001e+00
  -6.0616000000000003e+00  -4.8364000000000003e+00   1.5792789999999999e+02  -6.4349999999999996e+00   2.3532699999999998e+01   5.5689999999999995e-01  -3.6510700000000000e+01  -2.5393100000000000e+01   4.2407020000000000e+02  -1.4911600000000000e+01  -3.0068899999999999e+01  -2.2339000000000002e+00
  -6.0835999999999997e+00  -5.4958999999999998e+00   1.5526870000000000e+02  -6.5114000000000001e+00   2.3237700000000000e+01   6.5780000000000005e-01  -3.8219700000000003e+01  -2.7572199999999999e+01   4.3530099999999999e+02  -1.6154199999999999e+01  -3.1088799999999999e+01  -2.5922000000000001e+00
  -5.6647999999999996e+00  -6.3532999999999999e+00   1.5295249999999999e+02  -6.7404999999999999e+00   2.3075900000000001e+01   7.4990000000000001e-01  -3.9551400000000001e+01  -2.8884100000000000e+01   4.4217869999999999e+02  -1.7194500000000001e+01  -3.1810500000000001e+01  -2.9195000000000002e+00
  -5.1357999999999997e+00  -6.7709000000000001e+00   1.5544020000000000e+02  -6.8360000000000003e+00   2.3247199999999999e+01   8.3760000000000001e-01  -4.0594499999999996e+01  -3.0040400000000002e+01   4.4748939999999999e+02  -1.7868800000000000e+01  -3.2291600000000003e+01  -3.0964000000000000e+00
  -3.7911999999999999e+00  -7.0567000000000002e+00   1.6058720000000000e+02  -7.2083000000000004e+00   2.3970400000000001e+01   9.2530000000000001e-01  -4.1793100000000003e+01  -3.0685199999999998e+01   4.4923059999999998e+02  -1.8543099999999999e+01  -3.2512900000000002e+01  -3.2866000000000000e+00
  -2.6671000000000000e+00  -7.5624000000000002e+00   1.6684950000000001e+02  -7.4565999999999999e+00   2.5026599999999998e+01   1.0700000000000001e+00  -4.2547699999999999e+01  -3.1441199999999998e+01   4.5105889999999999e+02  -1.8938099999999999e+01  -3.2657200000000003e+01  -3.4415000000000000e+00
  -1.7854000000000001e+00  -9.0352999999999994e+00   1.7474160000000001e+02  -8.0770999999999997e+00   2.6197099999999999e+01   1.3682000000000001e+00  -4.3080399999999997e+01  -3.2552999999999997e+01   4.5166829999999999e+02  -1.9265599999999999e+01  -3.2762999999999998e+01  -3.6227999999999998e+00
  -4.4080000000000003e-01  -1.0969799999999999e+01   1.8443510000000001e+02  -8.8314000000000004e+00   2.7491299999999999e+01   1.8110999999999999e+00  -4.3146999999999998e+01  -3.3909399999999998e+01   4.4931770000000000e+02  -1.9564200000000000e+01  -3.2609099999999998e+01  -3.7997999999999998e+00
   1.2343999999999999e+00  -1.3519900000000000e+01   1.9532970000000000e+02  -9.4806000000000008e+00   2.9251700000000000e+01   2.2627999999999999e+00  -4.3235700000000001e+01  -3.4909999999999997e+01   4.4618349999999998e+02  -1.9631599999999999e+01  -3.2330100000000002e+01  -3.9634000000000000e+00
   3.3723999999999998e+00  -1.6201899999999998e+01   2.1171440000000001e+02  -1.0263500000000001e+01   3.1440300000000001e+01   2.8679000000000001e+00  -4.3324500000000000e+01  -3.5866100000000003e+01   4.4069869999999997e+02  -1.9448599999999999e+01  -3.1800799999999999e+01  -4.1182999999999996e+00
   6.3480999999999996e+00  -1.8774000000000001e+01   2.3178780000000000e+02  -1.1266000000000000e+01   3.4209400000000002e+01   3.5476000000000001e+00  -4.3146999999999998e+01  -3.7177999999999997e+01   4.3260210000000001e+02  -1.9304099999999998e+01  -3.1098400000000002e+01  -4.2641999999999998e+00
   9.1694999999999993e+00  -2.2049499999999998e+01   2.5486359999999999e+02  -1.2669499999999999e+01   3.7616100000000003e+01   4.4817000000000000e+00  -4.2769599999999997e+01  -3.7845100000000002e+01   4.2232900000000001e+02  -1.8870600000000000e+01  -3.0251700000000000e+01  -4.3880999999999997e+00
   1.1307600000000001e+01  -2.5742799999999999e+01   2.8240019999999998e+02  -1.4120699999999999e+01   4.1622300000000003e+01   5.4025999999999996e+00  -4.2281399999999998e+01  -3.9001300000000001e+01   4.0996650000000000e+02  -1.8398599999999998e+01  -2.9337599999999998e+01  -4.4279000000000002e+00
   1.3423700000000000e+01  -3.0667100000000001e+01   3.1628480000000002e+02  -1.5801000000000000e+01   4.6522900000000000e+01   6.5690999999999997e+00  -4.1149400000000000e+01  -4.0179800000000000e+01   3.9742980000000000e+02  -1.7714700000000001e+01  -2.8192599999999999e+01  -4.4588999999999999e+00
   1.6641800000000000e+01  -3.6426800000000000e+01   3.5806150000000002e+02  -1.7777400000000000e+01   5.2384700000000002e+01   7.7180000000000000e+00  -3.9839900000000000e+01  -4.1625200000000000e+01   3.7818950000000001e+02  -1.6722500000000000e+01  -2.6566500000000001e+01  -4.4809999999999999e+00
   2.1777600000000000e+01  -4.2626199999999997e+01   4.0558569999999997e+02  -1.9973299999999998e+01   5.9055300000000003e+01   9.0950000000000006e+00  -3.8064300000000003e+01  -4.2714700000000001e+01   3.5459620000000001e+02  -1.5190899999999999e+01  -2.4449600000000000e+01  -4.4367000000000001e+00
   2.7376300000000001e+01  -4.9111300000000000e+01   4.5671289999999999e+02  -2.2302800000000001e+01   6.6430099999999996e+01   1.0401700000000000e+01  -3.6000200000000000e+01  -4.3026000000000003e+01   3.2804280000000000e+02  -1.3206600000000000e+01  -2.2140300000000000e+01  -4.1935000000000002e+00
   3.3305700000000002e+01  -5.6409900000000000e+01   5.1170030000000003e+02  -2.4661100000000001e+01   7.3833399999999997e+01   1.1791900000000000e+01  -3.3247999999999998e+01  -4.2003200000000000e+01   2.9443759999999997e+02  -1.1000600000000000e+01  -1.9465399999999999e+01  -3.8439999999999999e+00
   3.8529600000000002e+01  -6.4192099999999996e+01   5.6565830000000005e+02  -2.6751999999999999e+01   8.1274799999999999e+01   1.3195100000000000e+01  -2.9696800000000000e+01  -3.8867899999999999e+01   2.5438990000000001e+02  -8.4093999999999998e+00  -1.6049600000000002e+01  -3.3618000000000001e+00
   4.3731600000000000e+01  -7.1710499999999996e+01   6.1189570000000003e+02  -2.8585100000000001e+01   8.7602800000000002e+01   1.4493200000000000e+01  -2.5368800000000000e+01  -3.3598100000000002e+01   2.0668090000000001e+02  -5.5869999999999997e+00  -1.2364300000000000e+01  -2.6274999999999999e+00
   4.8140000000000001e+01  -7.6942599999999999e+01   6.4560879999999997e+02  -2.9635300000000001e+01   9.2094300000000004e+01   1.5400900000000000e+01  -2.0042000000000002e+01  -2.5726700000000001e+01   1.5636009999999999e+02  -2.6009000000000002e+00  -8.4192999999999998e+00  -1.6898000000000000e+00
   5.0851199999999999e+01  -8.0218100000000007e+01   6.6679740000000004e+02  -2.9988499999999998e+01   9.4825299999999999e+01   1.5900800000000000e+01  -1.4337899999999999e+01  -1.7143699999999999e+01   1.0769350000000000e+02  -8.6699999999999999e-02  -4.8975999999999997e+00  -8.5370000000000001e-01
   5.2372100000000003e+01  -8.1866900000000001e+01   6.7846400000000006e+02  -3.0103100000000001e+01   9.6167000000000002e+01   1.6058700000000002e+01  -9.2553000000000001e+00  -9.0276999999999994e+00   6.7384600000000006e+01   1.6857000000000000e+00  -2.2997000000000001e+00  -4.8700000000000000e-02
   5.1402200000000001e+01  -8.2966099999999997e+01   6.8386829999999998e+02  -2.9740300000000001e+01   9.6994900000000001e+01   1.5997299999999999e+01  -5.1936000000000000e+00  -3.4910000000000001e+00   4.2311300000000003e+01   2.4275000000000002e+00  -7.5049999999999994e-01   3.4949999999999998e-01
   4.9484600000000000e+01  -8.3603600000000000e+01   6.8515509999999995e+02  -2.9415700000000001e+01   9.7166200000000003e+01   1.5891999999999999e+01  -2.3304999999999998e+00  -1.0005999999999999e+00   3.1515799999999999e+01   2.2252000000000001e+00  -4.4259999999999999e-01   3.6270000000000002e-01
   4.6949700000000000e+01  -8.3823400000000007e+01   6.8146640000000002e+02  -2.8747399999999999e+01   9.6690399999999997e+01   1.5817500000000001e+01  -5.9930000000000005e-01   4.8920000000000002e-01   2.3506300000000000e+01   1.7435000000000000e+00  -2.8870000000000001e-01   2.8310000000000002e-01
   4.4679400000000001e+01  -8.3823400000000007e+01   6.7288800000000003e+02  -2.7897600000000001e+01   9.5396299999999997e+01   1.5563200000000000e+01   8.4340000000000004e-01   2.6905000000000001e+00   1.5845000000000001e+01   1.1270000000000000e+00  -1.7319999999999999e-01   1.5479999999999999e-01
   4.2607399999999998e+01  -8.2328500000000005e+01   6.5821900000000005e+02  -2.6732900000000001e+01   9.3226600000000005e+01   1.5150900000000000e+01   1.6868000000000001e+00   4.2915000000000001e+00   8.5319000000000003e+00   5.8760000000000001e-01   2.8899999999999999e-02   1.1500000000000000e-01
   4.0755899999999997e+01  -8.0240099999999998e+01   6.4114800000000002e+02  -2.5281600000000001e+01   9.0638300000000001e+01   1.4743100000000000e+01   2.0419000000000000e+00   4.8029000000000002e+00   4.2659000000000002e+00   2.6010000000000000e-01   1.0580000000000001e-01   7.0800000000000002e-02
   3.8551699999999997e+01  -7.8591300000000004e+01   6.2167510000000004e+02  -2.3849499999999999e+01   8.7869200000000006e+01   1.4361599999999999e+01   1.5758000000000001e+00   6.0040000000000004e-01   3.1341999999999999e+00  -1.6380000000000000e-01   1.0580000000000001e-01   1.7700000000000000e-02
   3.7052799999999998e+01  -7.7602099999999993e+01   6.0297420000000000e+02  -2.2245600000000000e+01   8.4985900000000001e+01   1.4054600000000001e+01   1.2650999999999999e+00   9.7840000000000005e-01   3.7435999999999998e+00  -1.6380000000000000e-01   2.5019999999999998e-01   5.7500000000000002e-02
   3.5950699999999998e+01  -7.6239099999999993e+01   5.8796209999999996e+02  -2.0527000000000001e+01   8.2407100000000000e+01   1.3651199999999999e+01   1.8866000000000001e+00   1.9345000000000001e+00   3.1341999999999999e+00  -2.8899999999999999e-02   1.1550000000000001e-01   2.2100000000000002e-02
   3.4606099999999998e+01  -7.5161900000000003e+01   5.7569500000000005e+02  -1.8560199999999998e+01   8.0151899999999998e+01   1.3221399999999999e+01   1.4205000000000001e+00   1.2674000000000001e+00   3.4824000000000002e+00  -2.8899999999999999e-02   1.3469999999999999e-01   2.2100000000000002e-02
   3.4011000000000003e+01  -7.4194599999999994e+01   5.6411419999999998e+02  -1.6669799999999999e+01   7.7963200000000001e+01   1.2739100000000001e+01   1.3539000000000001e+00   1.3786000000000000e+00   4.2659000000000002e+00  -2.8899999999999999e-02   2.1170000000000000e-01   1.7700000000000000e-02
   3.3305700000000002e+01  -7.3996799999999993e+01   5.5424900000000002e+02  -1.4970400000000000e+01   7.6098100000000002e+01   1.2405799999999999e+01   1.5980000000000001e+00   1.2897000000000001e+00   3.2212000000000001e+00  -7.7100000000000002e-02   1.1550000000000001e-01   2.6499999999999999e-02
   3.2798699999999997e+01  -7.4040700000000001e+01   5.4695740000000001e+02  -1.3375999999999999e+01   7.4661199999999994e+01   1.2142700000000000e+01   1.5980000000000001e+00   1.7121000000000000e+00   4.0048000000000004e+00  -9.5999999999999992e-03   1.1550000000000001e-01   3.5400000000000001e-02
   3.2181500000000000e+01  -7.4194599999999994e+01   5.4241089999999997e+02  -1.1800599999999999e+01   7.3462299999999999e+01   1.1747999999999999e+01   1.5758000000000001e+00   1.4008000000000000e+00   3.3083000000000000e+00  -9.6299999999999997e-02   1.8279999999999999e-01  -4.4000000000000003e-03
   3.1762699999999999e+01  -7.4480400000000003e+01   5.4095259999999996e+02  -1.0196700000000000e+01   7.2567800000000005e+01   1.1489300000000000e+01   1.6646000000000001e+00   1.3341000000000001e+00   3.3953000000000002e+00  -7.7100000000000002e-02   1.4430000000000001e-01   1.3299999999999999e-02
   3.1961099999999998e+01  -7.5161900000000003e+01   5.4103830000000005e+02  -8.5927000000000007e+00   7.2206199999999995e+01   1.1221800000000000e+01   1.6646000000000001e+00   1.3119000000000001e+00   3.3953000000000002e+00  -5.7799999999999997e-02   1.7319999999999999e-01  -2.2100000000000002e-02
   3.2401899999999998e+01  -7.6326999999999998e+01   5.4292560000000003e+02  -6.9695999999999998e+00   7.1873099999999994e+01   1.0949900000000000e+01   1.5980000000000001e+00   1.3119000000000001e+00   2.7858999999999998e+00   0.0000000000000000e+00   1.0580000000000001e-01   3.5400000000000001e-02
   3.3085200000000000e+01  -7.7404200000000003e+01   5.4455550000000005e+02  -5.1555999999999997e+00   7.1511499999999998e+01   1.0704300000000000e+01   1.5536000000000001e+00   1.4453000000000000e+00   3.6564999999999999e+00  -3.8500000000000000e-02   1.4430000000000001e-01  -4.4000000000000003e-03
   3.3636299999999999e+01  -7.8613299999999995e+01   5.4695740000000001e+02  -2.9310999999999998e+00   7.1235500000000002e+01   1.0419300000000000e+01   1.5093000000000001e+00   1.1563000000000001e+00   2.7858999999999998e+00  -3.8500000000000000e-02   2.0210000000000000e-01   4.4000000000000003e-03
   3.4165300000000002e+01  -7.9206900000000005e+01   5.5064610000000005e+02  -4.8690000000000000e-01   7.1064300000000003e+01   9.9632000000000005e+00   1.2873000000000001e+00   1.3564000000000001e+00   3.4824000000000002e+00  -4.8200000000000000e-02   2.0210000000000000e-01   8.8000000000000005e-03
   3.5069000000000003e+01  -7.9228899999999996e+01   5.5502110000000005e+02   2.3296000000000001e+00   7.0959599999999995e+01   9.4062999999999999e+00   1.5758000000000001e+00   1.4008000000000000e+00   4.1788999999999996e+00  -2.8899999999999999e-02   1.6360000000000000e-01  -2.2100000000000002e-02
   3.6612000000000002e+01  -7.9844399999999993e+01   5.5853819999999996e+02   5.2702000000000000e+00   7.0721699999999998e+01   8.8581000000000003e+00   1.4205000000000001e+00   1.3786000000000000e+00   2.8730000000000002e+00  -8.6699999999999999e-02   2.0210000000000000e-01   3.9800000000000002e-02
   3.9036600000000000e+01  -8.0701800000000006e+01   5.6420000000000005e+02   8.6882000000000001e+00   7.0674099999999996e+01   8.3275000000000006e+00   1.2873000000000001e+00   1.4676000000000000e+00   3.4824000000000002e+00  -7.7100000000000002e-02   2.2130000000000000e-01  -8.8000000000000005e-03
   4.1571500000000000e+01  -8.0723699999999994e+01   5.6994749999999999e+02   1.2631300000000000e+01   7.0512299999999996e+01   7.6784999999999997e+00   1.5315000000000001e+00   1.6454000000000000e+00   3.7435999999999998e+00  -5.7799999999999997e-02   6.7400000000000002e-02   1.7700000000000000e-02
   4.4084299999999999e+01  -8.0481899999999996e+01   5.7895479999999998e+02   1.7261800000000001e+01   7.0369600000000005e+01   6.9725000000000001e+00   1.6202000000000001e+00   1.3341000000000001e+00   3.9177000000000000e+00  -8.6699999999999999e-02   1.6360000000000000e-01   4.4000000000000003e-03
   4.6619100000000003e+01  -7.9118899999999996e+01   5.8787630000000001e+02   2.2827999999999999e+01   7.0483800000000002e+01   6.0778999999999996e+00   1.4427000000000001e+00   1.5343000000000000e+00   2.8730000000000002e+00  -9.5999999999999992e-03   7.6999999999999999e-02   2.6499999999999999e-02
   4.8360399999999998e+01  -7.7206400000000002e+01   5.9782719999999995e+02   2.8966999999999999e+01   7.0597999999999999e+01   5.1351000000000004e+00   1.4649000000000001e+00   1.3786000000000000e+00   3.0470999999999999e+00  -6.7400000000000002e-02   2.3089999999999999e-01  -4.4000000000000003e-03
   4.9506599999999999e+01  -7.4876099999999994e+01   6.1018010000000004e+02   3.5583300000000001e+01   7.0835899999999995e+01   4.0782999999999996e+00   1.5315000000000001e+00   1.4898000000000000e+00   2.6989000000000001e+00   0.0000000000000000e+00   1.6360000000000000e-01   3.1000000000000000e-02
   5.1380200000000002e+01  -7.3095399999999998e+01   6.2167510000000004e+02   4.2724800000000002e+01   7.0797799999999995e+01   3.0520999999999998e+00   1.5980000000000001e+00   1.4453000000000000e+00   2.9600000000000000e+00   2.8899999999999999e-02   1.5400000000000000e-01   3.5400000000000001e-02
   5.2482300000000002e+01  -7.0765199999999993e+01   6.3385640000000001e+02   5.0124099999999999e+01   7.0664599999999993e+01   1.9690000000000001e+00   1.5315000000000001e+00   1.3786000000000000e+00   3.2212000000000001e+00  -5.7799999999999997e-02   1.4430000000000001e-01  -8.8000000000000005e-03
   5.3341999999999999e+01  -6.9292299999999997e+01   6.4655240000000003e+02   5.7322899999999997e+01   7.0978600000000000e+01   9.6040000000000003e-01   1.3761000000000001e+00   1.3564000000000001e+00   2.9600000000000000e+00  -9.5999999999999992e-03   1.2509999999999999e-01  -1.7700000000000000e-02
   5.4488100000000003e+01  -7.0127600000000001e+01   6.6233659999999998e+02   6.3681500000000000e+01   7.1825500000000005e+01   3.6399999999999999e-01   1.5758000000000001e+00   1.4008000000000000e+00   3.2212000000000001e+00  -9.5999999999999992e-03   7.6999999999999999e-02   4.4000000000000003e-03
   5.6295600000000000e+01  -7.2150099999999995e+01   6.8163800000000003e+02   6.8961200000000005e+01   7.3119699999999995e+01  -1.4030000000000001e-01   1.4427000000000001e+00   1.3341000000000001e+00   3.1341999999999999e+00  -3.8500000000000000e-02   2.0210000000000000e-01  -1.3299999999999999e-02
   5.5920900000000003e+01  -8.3361800000000002e+01   7.0093930000000000e+02   7.2503299999999996e+01   7.5279799999999994e+01   1.0700000000000001e+00   1.5315000000000001e+00   1.5787000000000000e+00   3.3083000000000000e+00  -6.7400000000000002e-02   9.6199999999999994e-02   4.4000000000000003e-03
   5.7948799999999999e+01  -8.7912400000000005e+01   7.1895389999999998e+02   7.5577600000000004e+01   7.7487499999999997e+01   1.0085999999999999e+00   1.3983000000000001e+00   1.3119000000000001e+00   3.3953000000000002e+00  -9.6299999999999997e-02   1.0580000000000001e-01   3.1000000000000000e-02
   6.1144900000000000e+01  -9.6112200000000001e+01   7.3345140000000004e+02   7.7382099999999994e+01   7.8914800000000000e+01   1.3550000000000000e+00   1.4205000000000001e+00   1.3786000000000000e+00   3.3083000000000000e+00   9.5999999999999992e-03   9.6199999999999994e-02   4.4200000000000003e-02
   6.0174999999999997e+01  -1.0514749999999999e+02   7.3688270000000000e+02   7.8241399999999999e+01   7.9666600000000003e+01   2.1223999999999998e+00   1.2650999999999999e+00   1.4898000000000000e+00   3.3083000000000000e+00  -4.8200000000000000e-02   5.7700000000000001e-02   1.7700000000000000e-02
   6.3194800000000001e+01  -1.1007180000000000e+02   7.3267930000000001e+02   7.8308199999999999e+01   7.9409700000000001e+01   2.6793999999999998e+00   1.3539000000000001e+00   1.3564000000000001e+00   2.3506000000000000e+00  -3.8500000000000000e-02   1.1550000000000001e-01   8.8000000000000005e-03
   6.3635599999999997e+01  -1.1536990000000000e+02   7.1878229999999996e+02   7.7448899999999995e+01   7.8315299999999993e+01   3.4117000000000002e+00   1.5980000000000001e+00   1.3564000000000001e+00   3.5695000000000001e+00  -6.7400000000000002e-02   2.0210000000000000e-01   0.0000000000000000e+00
   6.2643700000000003e+01  -1.1857950000000000e+02   6.9836580000000004e+02   7.5701700000000002e+01   7.6364599999999996e+01   4.1616000000000000e+00   1.4427000000000001e+00   1.2897000000000001e+00   3.3083000000000000e+00  -9.6299999999999997e-02   1.1550000000000001e-01   8.8000000000000005e-03
   6.1740000000000002e+01  -1.2211879999999999e+02   6.6945669999999996e+02   7.3324399999999997e+01   7.3643100000000004e+01   4.4554000000000000e+00   1.3983000000000001e+00   1.3119000000000001e+00   3.6564999999999999e+00  -6.7400000000000002e-02   9.6199999999999994e-02   6.1899999999999997e-02
   5.8235300000000002e+01  -1.2128350000000000e+02   6.3282700000000000e+02   6.9896900000000002e+01   7.0274400000000000e+01   5.4728000000000003e+00   1.5536000000000001e+00   1.4231000000000000e+00   3.9177000000000000e+00  -2.8899999999999999e-02   2.0210000000000000e-01   2.6499999999999999e-02
   5.4289800000000000e+01  -1.2154730000000001e+02   5.8916300000000001e+02   6.5505099999999999e+01   6.6106499999999997e+01   6.1875000000000000e+00   1.2206999999999999e+00   1.6677000000000000e+00   3.0470999999999999e+00   1.9300000000000001e-02   1.7319999999999999e-01   1.7700000000000000e-02
   4.8404499999999999e+01  -1.1884330000000000e+02   5.3966579999999999e+02   6.0435400000000001e+01   6.1253399999999999e+01   6.7576000000000001e+00   1.4427000000000001e+00   1.3786000000000000e+00   3.8306000000000000e+00  -2.8899999999999999e-02   2.2130000000000000e-01  -4.4000000000000003e-03
   4.3114400000000003e+01  -1.1369910000000000e+02   4.8708030000000002e+02   5.4573200000000000e+01   5.5838900000000002e+01   7.1829999999999998e+00   1.5315000000000001e+00   1.3341000000000001e+00   2.7858999999999998e+00   0.0000000000000000e+00   4.8099999999999997e-02  -8.8000000000000005e-03
   3.6810400000000001e+01  -1.0679630000000000e+02   4.2866160000000002e+02   4.8367400000000004e+01   4.9710700000000003e+01   7.4066000000000001e+00   1.3983000000000001e+00   1.5343000000000000e+00   4.0048000000000004e+00  -4.8200000000000000e-02   1.2509999999999999e-01  -3.1000000000000000e-02
   3.1343900000000001e+01  -9.7541200000000003e+01   3.6826979999999998e+02   4.1750999999999998e+01   4.3201900000000002e+01   7.2400000000000002e+00   1.3761000000000001e+00   1.4453000000000000e+00   3.1341999999999999e+00  -2.8899999999999999e-02   1.5400000000000000e-01   1.7700000000000000e-02
   2.5943600000000000e+01  -8.6527400000000000e+01   3.0564760000000001e+02   3.4771799999999999e+01   3.6312399999999997e+01   6.8760000000000003e+00   1.4205000000000001e+00   1.3564000000000001e+00   4.0048000000000004e+00   2.8899999999999999e-02   1.8279999999999999e-01  -1.7700000000000000e-02
   2.0124500000000001e+01  -7.4084699999999998e+01   2.4165289999999999e+02   2.7678100000000001e+01   2.8823499999999999e+01   6.2664999999999997e+00   1.6202000000000001e+00   1.3786000000000000e+00   3.3953000000000002e+00  -8.6699999999999999e-02   1.3469999999999999e-01  -2.6499999999999999e-02
   1.6090800000000002e+01  -5.9795400000000001e+01   1.7980279999999999e+02   2.0498400000000000e+01   2.1429700000000000e+01   5.0079000000000002e+00   1.4205000000000001e+00   1.5120000000000000e+00   2.8730000000000002e+00  -4.8200000000000000e-02   2.1170000000000000e-01   0.0000000000000000e+00
   1.0271599999999999e+01  -4.0889499999999998e+01   1.2164140000000000e+02   1.4493000000000000e+01   1.4663900000000000e+01   3.3372000000000002e+00   1.4649000000000001e+00   1.4453000000000000e+00   3.2212000000000001e+00  -1.9300000000000001e-02   1.9239999999999999e-01  -8.8000000000000005e-03
   7.2298000000000000e+00  -1.8839900000000000e+01   7.7462800000000001e+01   1.0206200000000001e+01   9.2589000000000006e+00   1.3024000000000000e+00   1.4205000000000001e+00   1.4453000000000000e+00   3.0470999999999999e+00  -1.0600000000000000e-01   1.5400000000000000e-01  -2.2100000000000002e-02
   2.8654999999999999e+00   3.2979999999999998e-01   5.3786400000000000e+01   7.9530000000000003e+00   6.5850000000000000e+00  -9.1210000000000002e-01   1.3317000000000001e+00   1.5565000000000000e+00   3.0470999999999999e+00   0.0000000000000000e+00   1.1550000000000001e-01   3.5400000000000001e-02
   1.5428999999999999e+00   6.8149999999999999e-01   3.8088000000000001e+01   5.6902999999999997e+00   4.6722999999999999e+00  -6.0519999999999996e-01   1.4205000000000001e+00   1.6010000000000000e+00   3.5695000000000001e+00  -1.9300000000000001e-02   1.8279999999999999e-01   4.4000000000000003e-03
   3.7469999999999998e-01   2.9678000000000000e+00   1.9558700000000002e+01   2.9502000000000002e+00   2.2267000000000001e+00  -2.9380000000000001e-01   1.2873000000000001e+00   1.4898000000000000e+00   4.6142000000000003e+00  -6.7400000000000002e-02   1.1550000000000001e-01   5.7500000000000002e-02
  -2.8649999999999998e-01  -8.7900000000000006e-02   6.5195999999999996e+00   6.8740000000000001e-01   6.7559999999999998e-01  -1.4030000000000001e-01   1.5093000000000001e+00   1.4231000000000000e+00   3.4824000000000002e+00   9.5999999999999992e-03   1.7319999999999999e-01   1.3299999999999999e-02
   1.3230000000000000e-01   2.4182000000000001e+00   2.6593000000000000e+00   5.7299999999999997e-02  -3.8100000000000002e-02  -3.6399999999999999e-01   1.2873000000000001e+00   1.5120000000000000e+00   2.8730000000000002e+00  -9.6299999999999997e-02   1.9239999999999999e-01   4.8700000000000000e-02
  -1.2343999999999999e+00   2.1980000000000000e-01   2.5735000000000001e+00  -1.9089999999999999e-01  -9.4999999999999998e-03  -1.0520000000000000e-01   1.5536000000000001e+00   1.4231000000000000e+00   3.8306000000000000e+00  -8.6699999999999999e-02   1.9239999999999999e-01   4.4000000000000003e-03
  -7.2740000000000005e-01   7.6939999999999997e-01   1.8872000000000000e+00  -1.0500000000000000e-01  -1.3320000000000001e-01   4.4000000000000003e-03   1.4205000000000001e+00   1.3564000000000001e+00   3.3953000000000002e+00  -2.8899999999999999e-02   2.4060000000000001e-01   3.1000000000000000e-02
  -9.9190000000000000e-01   1.2969999999999999e+00   2.4018999999999999e+00  -1.1459999999999999e-01  -1.3320000000000001e-01  -3.0700000000000002e-02   1.5536000000000001e+00   1.8232999999999999e+00   2.9600000000000000e+00  -6.7400000000000002e-02   1.5400000000000000e-01   3.5400000000000001e-02
  -7.4939999999999996e-01   1.0551999999999999e+00   1.5441000000000000e+00  -2.1959999999999999e-01  -1.4269999999999999e-01  -1.0520000000000000e-01   1.2873000000000001e+00   1.3341000000000001e+00   2.9600000000000000e+00   4.8200000000000000e-02   1.4430000000000001e-01   2.6499999999999999e-02
  -9.9190000000000000e-01   1.0331999999999999e+00   2.5735000000000001e+00  -1.8140000000000001e-01  -9.5200000000000007e-02  -8.3299999999999999e-02   1.5536000000000001e+00   1.2897000000000001e+00   3.3953000000000002e+00  -8.6699999999999999e-02   1.3469999999999999e-01   8.8000000000000005e-03
  -9.2579999999999996e-01   1.3190000000000000e+00   1.4582999999999999e+00  -1.1459999999999999e-01  -3.8100000000000002e-02  -4.3900000000000002e-02   1.5536000000000001e+00   1.5120000000000000e+00   2.4377000000000000e+00  -5.7799999999999997e-02   1.9239999999999999e-01   1.7700000000000000e-02
  -9.9190000000000000e-01   1.2749999999999999e+00   1.9730000000000001e+00  -1.0500000000000000e-01  -1.2370000000000000e-01  -2.6300000000000000e-02   1.5315000000000001e+00   1.3564000000000001e+00   3.2212000000000001e+00  -1.2520000000000001e-01   1.9239999999999999e-01   2.2100000000000002e-02
  -8.5960000000000003e-01   1.0112000000000001e+00   1.8872000000000000e+00  -7.6399999999999996e-02  -1.0470000000000000e-01  -9.6500000000000002e-02   1.3983000000000001e+00   1.4008000000000000e+00   3.1341999999999999e+00   0.0000000000000000e+00   1.2509999999999999e-01   2.2100000000000002e-02
  -1.0360000000000000e+00   1.1651000000000000e+00   1.8872000000000000e+00  -1.1459999999999999e-01  -1.3320000000000001e-01  -7.0199999999999999e-02   1.5758000000000001e+00   1.3119000000000001e+00   3.0470999999999999e+00   7.7100000000000002e-02   1.9239999999999999e-01   0.0000000000000000e+00
  -1.0580000000000001e+00   1.0551999999999999e+00   2.2303999999999999e+00  -1.7190000000000000e-01  -9.5200000000000007e-02  -2.6300000000000000e-02   1.4427000000000001e+00   1.3564000000000001e+00   3.3953000000000002e+00  -2.8899999999999999e-02   1.3469999999999999e-01  -8.8000000000000005e-03
  -1.0360000000000000e+00   1.1871000000000000e+00   1.5441000000000000e+00  -2.8600000000000000e-02  -9.5200000000000007e-02  -4.8200000000000000e-02   1.4427000000000001e+00   1.4898000000000000e+00   3.3953000000000002e+00  -9.5999999999999992e-03   1.4430000000000001e-01   3.1000000000000000e-02
  -8.8170000000000004e-01   1.1212000000000000e+00   1.9730000000000001e+00  -1.3370000000000001e-01  -1.9000000000000000e-02  -4.3900000000000002e-02   1.4649000000000001e+00   1.5343000000000000e+00   3.5695000000000001e+00   3.8500000000000000e-02   1.2509999999999999e-01   0.0000000000000000e+00
  -7.4939999999999996e-01   1.3190000000000000e+00   1.4582999999999999e+00  -1.7190000000000000e-01  -1.6180000000000000e-01  -3.5099999999999999e-02   1.4427000000000001e+00   1.5565000000000000e+00   3.2212000000000001e+00  -9.5999999999999992e-03   8.6599999999999996e-02   4.4200000000000003e-02
  -1.1021000000000001e+00   1.0331999999999999e+00   1.1152000000000000e+00  -2.8600000000000000e-02  -1.3320000000000001e-01  -7.0199999999999999e-02   1.4427000000000001e+00   1.5787000000000000e+00   4.0048000000000004e+00   1.2520000000000001e-01   2.2130000000000000e-01   2.2100000000000002e-02
  -1.0801000000000001e+00   1.0551999999999999e+00   1.7157000000000000e+00  -1.7190000000000000e-01  -1.4269999999999999e-01  -6.5799999999999997e-02   1.3539000000000001e+00   1.5787000000000000e+00   2.8730000000000002e+00  -7.7100000000000002e-02   1.3469999999999999e-01  -1.7700000000000000e-02
  -8.1559999999999999e-01   1.1212000000000000e+00   1.8015000000000001e+00  -1.1459999999999999e-01  -1.3320000000000001e-01  -7.0199999999999999e-02   1.4649000000000001e+00   1.5787000000000000e+00   2.6989000000000001e+00   0.0000000000000000e+00   2.0210000000000000e-01   4.4000000000000003e-03
  -9.9190000000000000e-01   9.8929999999999996e-01   2.3161999999999998e+00  -3.8199999999999998e-02  -1.1420000000000000e-01  -7.0199999999999999e-02   1.5093000000000001e+00   1.6899000000000000e+00   4.1788999999999996e+00  -2.8899999999999999e-02   2.1170000000000000e-01   4.4000000000000003e-03
  -9.2579999999999996e-01   1.1212000000000000e+00   6.8630000000000002e-01  -1.9089999999999999e-01  -2.0930000000000001e-01  -3.9500000000000000e-02   1.3317000000000001e+00   1.5565000000000000e+00   4.0048000000000004e+00  -9.6299999999999997e-02   2.1170000000000000e-01   1.3299999999999999e-02
  -1.0139000000000000e+00   1.0112000000000001e+00   1.8015000000000001e+00  -1.3370000000000001e-01  -1.4269999999999999e-01  -1.1840000000000001e-01   1.6646000000000001e+00   1.4008000000000000e+00   3.0470999999999999e+00   0.0000000000000000e+00   9.6199999999999994e-02   4.4000000000000003e-03
  -9.6989999999999998e-01   1.3410000000000000e+00   1.2010000000000001e+00  -1.5279999999999999e-01  -1.9030000000000000e-01  -3.9500000000000000e-02   1.5093000000000001e+00   1.3341000000000001e+00   3.2212000000000001e+00  -2.8899999999999999e-02   2.5019999999999998e-01   2.2100000000000002e-02
  -8.8170000000000004e-01   1.0551999999999999e+00   2.4018999999999999e+00   2.8600000000000000e-02  -6.6600000000000006e-02  -1.1400000000000000e-01   1.5315000000000001e+00   1.4453000000000000e+00   2.7858999999999998e+00  -1.6380000000000000e-01   1.9239999999999999e-01  -8.8000000000000005e-03
  -7.9349999999999998e-01   1.2531000000000001e+00   2.0588000000000002e+00  -1.4319999999999999e-01  -1.1420000000000000e-01  -8.7700000000000000e-02   1.5093000000000001e+00   1.4676000000000000e+00   3.1341999999999999e+00  -1.9300000000000001e-02   1.1550000000000001e-01   2.6499999999999999e-02
  -9.6989999999999998e-01   1.0771999999999999e+00   1.9730000000000001e+00  -1.8140000000000001e-01  -1.7130000000000001e-01  -3.5099999999999999e-02   1.2650999999999999e+00   1.3786000000000000e+00   3.3083000000000000e+00  -5.7799999999999997e-02   1.2509999999999999e-01   4.4000000000000003e-03
  -9.9190000000000000e-01   1.1871000000000000e+00   1.8015000000000001e+00  -5.7299999999999997e-02  -1.8079999999999999e-01  -3.5099999999999999e-02   1.5980000000000001e+00   1.4231000000000000e+00   3.7435999999999998e+00   1.9300000000000001e-02   1.4430000000000001e-01   8.8000000000000005e-03
  -1.0580000000000001e+00   1.1212000000000000e+00   1.4582999999999999e+00  -5.7299999999999997e-02  -1.1420000000000000e-01  -6.5799999999999997e-02   1.3983000000000001e+00   1.5120000000000000e+00   3.7435999999999998e+00  -1.9300000000000001e-02   1.3469999999999999e-01   8.8000000000000005e-03
  -9.6989999999999998e-01   1.0551999999999999e+00   7.7210000000000001e-01  -6.6799999999999998e-02  -3.8100000000000002e-02  -5.2600000000000001e-02   1.4427000000000001e+00   1.1785000000000001e+00   3.5695000000000001e+00   2.8899999999999999e-02   1.4430000000000001e-01   1.3299999999999999e-02
  -1.0801000000000001e+00   9.6730000000000005e-01   1.4582999999999999e+00  -5.7299999999999997e-02  -6.6600000000000006e-02  -8.3299999999999999e-02   1.4871000000000001e+00   1.4453000000000000e+00   2.7858999999999998e+00  -9.6299999999999997e-02   2.0210000000000000e-01  -8.8000000000000005e-03
  -9.4779999999999998e-01   1.0992000000000000e+00   1.6298999999999999e+00  -1.3370000000000001e-01  -2.0930000000000001e-01  -1.7500000000000002e-02   1.2428999999999999e+00   1.4453000000000000e+00   3.4824000000000002e+00   4.8200000000000000e-02   1.1550000000000001e-01   4.4200000000000003e-02
  -7.2740000000000005e-01   1.1651000000000000e+00   1.3725000000000001e+00  -1.9089999999999999e-01  -1.8079999999999999e-01  -6.5799999999999997e-02   1.5093000000000001e+00   1.3341000000000001e+00   3.7435999999999998e+00  -6.7400000000000002e-02   1.4430000000000001e-01   0.0000000000000000e+00
  -1.0139000000000000e+00   1.1431000000000000e+00   9.4359999999999999e-01  -9.5500000000000002e-02  -1.7130000000000001e-01  -4.8200000000000000e-02   1.5093000000000001e+00   1.6899000000000000e+00   2.9600000000000000e+00  -4.8200000000000000e-02   1.8279999999999999e-01  -3.5400000000000001e-02
  -9.6989999999999998e-01   1.1871000000000000e+00   1.8872000000000000e+00  -1.5279999999999999e-01  -1.8079999999999999e-01  -1.1400000000000000e-01   1.5536000000000001e+00   1.4898000000000000e+00   3.2212000000000001e+00  -9.5999999999999992e-03   9.6199999999999994e-02   3.9800000000000002e-02
  -9.6989999999999998e-01   1.0992000000000000e+00   1.8015000000000001e+00  -5.7299999999999997e-02  -1.3320000000000001e-01  -4.8200000000000000e-02   1.5093000000000001e+00   1.5787000000000000e+00   3.5695000000000001e+00  -1.9300000000000001e-02   1.6360000000000000e-01   3.9800000000000002e-02
  -8.5960000000000003e-01   9.8929999999999996e-01   1.8872000000000000e+00  -1.4319999999999999e-01  -2.1890000000000001e-01  -3.9500000000000000e-02   1.3983000000000001e+00   1.4008000000000000e+00   3.0470999999999999e+00  -9.6299999999999997e-02   1.0580000000000001e-01  -8.8000000000000005e-03
  -1.1681999999999999e+00   1.1431000000000000e+00   1.7157000000000000e+00  -1.8140000000000001e-01  -1.8079999999999999e-01  -6.1400000000000003e-02   1.5315000000000001e+00   1.4898000000000000e+00   3.5695000000000001e+00  -5.7799999999999997e-02   1.3469999999999999e-01   8.8000000000000005e-03
  -9.2579999999999996e-01   1.0771999999999999e+00   2.2303999999999999e+00  -1.3370000000000001e-01  -9.5200000000000007e-02  -3.0700000000000002e-02   1.2650999999999999e+00   1.3564000000000001e+00   3.3083000000000000e+00   9.5999999999999992e-03   1.9239999999999999e-01   4.8700000000000000e-02
  -9.6989999999999998e-01   1.4069000000000000e+00   1.9730000000000001e+00  -4.7699999999999999e-02  -8.5599999999999996e-02  -3.9500000000000000e-02   1.4649000000000001e+00   1.4453000000000000e+00   2.8730000000000002e+00  -6.7400000000000002e-02   1.4430000000000001e-01  -4.4000000000000003e-03
  -1.0139000000000000e+00   1.0992000000000000e+00   1.9730000000000001e+00  -1.0500000000000000e-01  -2.2839999999999999e-01  -3.5099999999999999e-02   1.3983000000000001e+00   1.6454000000000000e+00   3.4824000000000002e+00   4.8200000000000000e-02   1.3469999999999999e-01   5.7500000000000002e-02
  -1.0580000000000001e+00   1.2091000000000001e+00   1.4582999999999999e+00  -7.6399999999999996e-02  -1.9030000000000000e-01  -4.8200000000000000e-02   1.3983000000000001e+00   1.5565000000000000e+00   3.4824000000000002e+00  -9.5999999999999992e-03   2.0210000000000000e-01   1.3299999999999999e-02
  -8.3760000000000001e-01   1.1651000000000000e+00   1.7157000000000000e+00  -1.0500000000000000e-01  -1.2370000000000000e-01  -7.8899999999999998e-02   1.4427000000000001e+00   1.5120000000000000e+00   3.0470999999999999e+00  -4.8200000000000000e-02   5.7700000000000001e-02  -1.3299999999999999e-02
  -1.0360000000000000e+00   1.0331999999999999e+00   1.4582999999999999e+00  -1.4319999999999999e-01  -1.9980000000000001e-01  -4.3900000000000002e-02   1.4427000000000001e+00   1.6010000000000000e+00   3.0470999999999999e+00   0.0000000000000000e+00   1.7319999999999999e-01   6.1899999999999997e-02
  -9.2579999999999996e-01   1.1212000000000000e+00   1.5441000000000000e+00  -6.6799999999999998e-02  -7.6100000000000001e-02  -4.8200000000000000e-02   1.5315000000000001e+00   1.2897000000000001e+00   2.7858999999999998e+00  -9.5999999999999992e-03   2.0210000000000000e-01   1.3299999999999999e-02
  -9.0369999999999995e-01   1.2311000000000001e+00   2.1446000000000001e+00  -1.6230000000000000e-01  -8.5599999999999996e-02  -3.5099999999999999e-02   1.2650999999999999e+00   1.6010000000000000e+00   3.6564999999999999e+00   1.9300000000000001e-02   2.0210000000000000e-01  -8.8000000000000005e-03
  -9.9190000000000000e-01   1.3410000000000000e+00   1.9730000000000001e+00  -1.9089999999999999e-01  -1.9980000000000001e-01  -4.3900000000000002e-02   1.4205000000000001e+00   1.5565000000000000e+00   3.3083000000000000e+00  -2.8899999999999999e-02   2.5019999999999998e-01   1.7700000000000000e-02
  -9.0369999999999995e-01   1.1871000000000000e+00   1.8872000000000000e+00  -4.7699999999999999e-02  -1.5229999999999999e-01  -2.1899999999999999e-02   1.5315000000000001e+00   1.5343000000000000e+00   3.0470999999999999e+00  -2.8899999999999999e-02   1.2509999999999999e-01   3.1000000000000000e-02
  -9.0369999999999995e-01   1.2311000000000001e+00   1.4582999999999999e+00  -1.6230000000000000e-01  -8.5599999999999996e-02  -4.3900000000000002e-02   1.5093000000000001e+00   1.3119000000000001e+00   2.9600000000000000e+00  -5.7799999999999997e-02   1.9239999999999999e-01   1.7700000000000000e-02
  -9.0369999999999995e-01   1.0992000000000000e+00   1.1152000000000000e+00  -2.0999999999999999e-01  -1.3320000000000001e-01  -5.2600000000000001e-02   1.5093000000000001e+00   1.5120000000000000e+00   3.4824000000000002e+00   3.8500000000000000e-02   2.3089999999999999e-01   3.1000000000000000e-02
  -9.0369999999999995e-01   1.0331999999999999e+00   1.3725000000000001e+00  -8.5900000000000004e-02  -8.5599999999999996e-02  -3.9500000000000000e-02   1.3317000000000001e+00   1.5343000000000000e+00   3.0470999999999999e+00   9.5999999999999992e-03   2.2130000000000000e-01   8.8000000000000005e-03
  -1.0139000000000000e+00   1.2311000000000001e+00   9.4359999999999999e-01  -1.7190000000000000e-01  -2.7600000000000002e-01  -3.5099999999999999e-02   1.2873000000000001e+00   1.3786000000000000e+00   2.9600000000000000e+00  -3.8500000000000000e-02   2.0210000000000000e-01   6.1899999999999997e-02
  -9.6989999999999998e-01   1.3190000000000000e+00   1.5441000000000000e+00  -2.2910000000000000e-01  -2.2839999999999999e-01  -7.8899999999999998e-02   1.4649000000000001e+00   1.4898000000000000e+00   3.8306000000000000e+00  -5.7799999999999997e-02   1.1550000000000001e-01   2.6499999999999999e-02
  -1.3225000000000000e+00   9.8929999999999996e-01   1.9730000000000001e+00  -1.8140000000000001e-01  -1.2370000000000000e-01  -4.8200000000000000e-02   1.5093000000000001e+00   1.6677000000000000e+00   3.3083000000000000e+00  -7.7100000000000002e-02   1.0580000000000001e-01   8.8000000000000005e-03
  -8.1559999999999999e-01   1.2531000000000001e+00   1.0294000000000001e+00  -1.4319999999999999e-01  -1.4269999999999999e-01  -2.1899999999999999e-02   1.5315000000000001e+00   1.4231000000000000e+00   3.4824000000000002e+00   9.5999999999999992e-03   2.3089999999999999e-01   2.6499999999999999e-02
  -1.2564000000000000e+00   1.1431000000000000e+00   1.9730000000000001e+00  -2.5779999999999997e-01  -8.5599999999999996e-02  -4.3900000000000002e-02   1.2873000000000001e+00   1.4676000000000000e+00   2.9600000000000000e+00  -1.9300000000000001e-02   1.5400000000000000e-01  -1.3299999999999999e-02
  -5.7310000000000005e-01   1.0551999999999999e+00   1.6298999999999999e+00  -2.6729999999999998e-01  -2.4740000000000001e-01  -5.2600000000000001e-02   1.4205000000000001e+00   1.6454000000000000e+00   3.6564999999999999e+00   0.0000000000000000e+00   8.6599999999999996e-02   7.9600000000000004e-02
  -1.5428999999999999e+00   1.2531000000000001e+00   1.2010000000000001e+00  -1.4319999999999999e-01  -1.2370000000000000e-01   0.0000000000000000e+00   1.3539000000000001e+00   1.4898000000000000e+00   3.3953000000000002e+00   0.0000000000000000e+00   1.8279999999999999e-01   3.1000000000000000e-02
  -4.6289999999999998e-01   1.0331999999999999e+00   2.0588000000000002e+00  -1.5279999999999999e-01  -3.0449999999999999e-01  -2.1899999999999999e-02   1.3983000000000001e+00   1.5120000000000000e+00   2.5247000000000002e+00   4.8200000000000000e-02   4.8099999999999997e-02   2.2100000000000002e-02
  -1.5649999999999999e+00   1.4069000000000000e+00   1.3725000000000001e+00  -6.6799999999999998e-02  -1.9980000000000001e-01  -9.2100000000000001e-02   1.6424000000000001e+00   1.5565000000000000e+00   3.3083000000000000e+00  -2.8899999999999999e-02   2.3089999999999999e-01   0.0000000000000000e+00
  -7.0530000000000004e-01   1.3190000000000000e+00   1.8872000000000000e+00  -8.5900000000000004e-02  -2.1890000000000001e-01   0.0000000000000000e+00   1.5315000000000001e+00   1.6010000000000000e+00   3.3953000000000002e+00   0.0000000000000000e+00   9.6199999999999994e-02   1.7700000000000000e-02
  -1.5428999999999999e+00   9.8929999999999996e-01   8.5780000000000001e-01  -1.7190000000000000e-01  -3.8100000000000002e-02   2.1899999999999999e-02   1.4871000000000001e+00   1.6677000000000000e+00   3.1341999999999999e+00   3.8500000000000000e-02   1.1550000000000001e-01   2.2100000000000002e-02
  -7.0530000000000004e-01   1.0112000000000001e+00   2.4018999999999999e+00  -1.9089999999999999e-01  -1.8079999999999999e-01  -9.6500000000000002e-02   1.5980000000000001e+00   1.4231000000000000e+00   3.4824000000000002e+00  -2.8899999999999999e-02   1.5400000000000000e-01   4.8700000000000000e-02
  -1.4107000000000001e+00   1.2969999999999999e+00   8.5780000000000001e-01  -7.6399999999999996e-02  -6.6600000000000006e-02  -3.5099999999999999e-02   1.4427000000000001e+00   1.4676000000000000e+00   3.4824000000000002e+00  -1.9300000000000001e-02   1.8279999999999999e-01   1.3299999999999999e-02
  -8.5960000000000003e-01   1.1871000000000000e+00   2.0588000000000002e+00  -1.4319999999999999e-01  -1.3320000000000001e-01  -6.1400000000000003e-02   1.2873000000000001e+00   1.5565000000000000e+00   3.3083000000000000e+00  -6.7400000000000002e-02   1.6360000000000000e-01   8.8000000000000005e-03
  -1.3666000000000000e+00   1.2311000000000001e+00   1.2010000000000001e+00  -8.5900000000000004e-02  -1.6180000000000000e-01  -5.2600000000000001e-02   1.2428999999999999e+00   1.6899000000000000e+00   3.8306000000000000e+00  -7.7100000000000002e-02   2.1170000000000000e-01  -1.3299999999999999e-02
  -5.7310000000000005e-01   7.9139999999999999e-01   2.0588000000000002e+00  -8.5900000000000004e-02  -2.0930000000000001e-01  -5.7000000000000002e-02   1.3539000000000001e+00   1.4453000000000000e+00   3.1341999999999999e+00  -8.6699999999999999e-02   1.5400000000000000e-01   2.6499999999999999e-02
  -8.3760000000000001e-01   1.0771999999999999e+00   1.2867999999999999e+00  -1.5279999999999999e-01  -2.3790000000000000e-01  -4.3900000000000002e-02   1.4649000000000001e+00   1.5343000000000000e+00   3.0470999999999999e+00  -9.6299999999999997e-02   1.7319999999999999e-01   2.2100000000000002e-02
  -8.3760000000000001e-01   9.4530000000000003e-01   1.4582999999999999e+00  -2.5779999999999997e-01  -1.0470000000000000e-01  -3.5099999999999999e-02   1.4205000000000001e+00   1.5565000000000000e+00   2.3506000000000000e+00  -9.6299999999999997e-02   1.7319999999999999e-01   2.6499999999999999e-02
  -1.2784000000000000e+00   1.2749999999999999e+00   1.3725000000000001e+00  -1.0500000000000000e-01  -1.2370000000000000e-01  -6.1400000000000003e-02   1.3761000000000001e+00   1.5787000000000000e+00   3.4824000000000002e+00  -2.8899999999999999e-02   2.0210000000000000e-01   4.4000000000000003e-03
  -7.4939999999999996e-01   1.2311000000000001e+00   1.6298999999999999e+00  -1.1459999999999999e-01  -2.3790000000000000e-01  -4.3900000000000002e-02   1.3095000000000001e+00   1.6454000000000000e+00   3.5695000000000001e+00   2.8899999999999999e-02   1.5400000000000000e-01   1.7700000000000000e-02
  -1.2564000000000000e+00   1.2531000000000001e+00   1.6298999999999999e+00  -1.6230000000000000e-01  -1.9030000000000000e-01  -2.6300000000000000e-02   1.3761000000000001e+00   1.3786000000000000e+00   3.3953000000000002e+00  -5.7799999999999997e-02   1.0580000000000001e-01   3.1000000000000000e-02
  -9.9190000000000000e-01   1.0551999999999999e+00   1.9730000000000001e+00  -1.5279999999999999e-01  -2.3790000000000000e-01  -1.3200000000000000e-02   1.6646000000000001e+00   1.5565000000000000e+00   3.5695000000000001e+00   1.9300000000000001e-02   2.1170000000000000e-01   3.9800000000000002e-02
  -9.2579999999999996e-01   1.1871000000000000e+00   1.8015000000000001e+00  -1.8140000000000001e-01  -1.7130000000000001e-01  -6.5799999999999997e-02   1.4649000000000001e+00   1.6454000000000000e+00   2.9600000000000000e+00   2.8899999999999999e-02   1.5400000000000000e-01  -1.7700000000000000e-02
  -7.2740000000000005e-01   1.2531000000000001e+00   1.2010000000000001e+00  -1.6230000000000000e-01  -2.0930000000000001e-01  -1.7500000000000002e-02   1.4871000000000001e+00   1.8010999999999999e+00   3.1341999999999999e+00  -1.3489999999999999e-01   1.6360000000000000e-01   2.2100000000000002e-02
  -1.2122999999999999e+00   1.1871000000000000e+00   1.2010000000000001e+00  -1.6230000000000000e-01  -1.9030000000000000e-01  -8.3299999999999999e-02   1.5758000000000001e+00   1.5565000000000000e+00   3.0470999999999999e+00   1.9300000000000001e-02   1.1550000000000001e-01   3.9800000000000002e-02
  -1.0360000000000000e+00   1.2531000000000001e+00   2.4018999999999999e+00  -1.9089999999999999e-01  -2.6640000000000003e-01  -4.8200000000000000e-02   1.3539000000000001e+00   1.4008000000000000e+00   3.3083000000000000e+00   4.8200000000000000e-02   1.4430000000000001e-01   4.8700000000000000e-02
  -9.0369999999999995e-01   1.1651000000000000e+00   1.5441000000000000e+00  -1.0500000000000000e-01  -1.7130000000000001e-01  -6.5799999999999997e-02   1.5093000000000001e+00   1.5565000000000000e+00   3.5695000000000001e+00  -7.7100000000000002e-02   1.8279999999999999e-01   2.2100000000000002e-02
  -1.1021000000000001e+00   1.2311000000000001e+00   7.7210000000000001e-01  -1.6230000000000000e-01  -1.8079999999999999e-01  -1.7500000000000002e-02   1.4205000000000001e+00   1.6899000000000000e+00   3.2212000000000001e+00  -1.9300000000000001e-02   1.5400000000000000e-01   3.5400000000000001e-02
  -1.2343999999999999e+00   1.3410000000000000e+00   1.9730000000000001e+00  -1.2410000000000000e-01  -1.9000000000000000e-02  -1.0520000000000000e-01   1.2873000000000001e+00   1.4676000000000000e+00   3.6564999999999999e+00  -6.7400000000000002e-02   1.6360000000000000e-01   7.9600000000000004e-02
  -9.4779999999999998e-01   1.1651000000000000e+00   1.9730000000000001e+00   1.9099999999999999e-02  -2.2839999999999999e-01  -2.6300000000000000e-02   1.5980000000000001e+00   1.5343000000000000e+00   3.4824000000000002e+00  -6.7400000000000002e-02   1.6360000000000000e-01   0.0000000000000000e+00
  -9.9190000000000000e-01   1.3410000000000000e+00   1.4582999999999999e+00  -1.5279999999999999e-01  -1.9980000000000001e-01  -6.5799999999999997e-02   1.4871000000000001e+00   1.4008000000000000e+00   3.5695000000000001e+00  -1.0600000000000000e-01   9.6199999999999994e-02   4.8700000000000000e-02
  -9.9190000000000000e-01   1.1871000000000000e+00   1.9730000000000001e+00  -2.3870000000000000e-01  -2.4740000000000001e-01  -8.8000000000000005e-03   1.3761000000000001e+00   1.6454000000000000e+00   2.7858999999999998e+00   9.5999999999999992e-03   1.7319999999999999e-01   3.5400000000000001e-02
  -1.0580000000000001e+00   1.2091000000000001e+00   1.8015000000000001e+00  -2.4820000000000000e-01  -2.0930000000000001e-01  -2.6300000000000000e-02   1.4205000000000001e+00   1.6010000000000000e+00   4.0048000000000004e+00   0.0000000000000000e+00   2.0210000000000000e-01  -2.2100000000000002e-02
  -9.9190000000000000e-01   1.1651000000000000e+00   1.5441000000000000e+00  -1.5279999999999999e-01  -1.8079999999999999e-01  -6.5799999999999997e-02   1.3539000000000001e+00   1.5120000000000000e+00   3.1341999999999999e+00  -5.7799999999999997e-02   1.3469999999999999e-01   3.9800000000000002e-02
  -1.1241000000000001e+00   1.2311000000000001e+00   8.5780000000000001e-01  -5.7299999999999997e-02  -2.2839999999999999e-01  -4.8200000000000000e-02   1.3983000000000001e+00   1.4231000000000000e+00   3.0470999999999999e+00  -1.2520000000000001e-01   1.3469999999999999e-01   4.4000000000000003e-03
  -9.9190000000000000e-01   1.1651000000000000e+00   1.8015000000000001e+00  -1.2410000000000000e-01  -2.4740000000000001e-01   8.8000000000000005e-03   1.2428999999999999e+00   1.4676000000000000e+00   3.2212000000000001e+00  -4.8200000000000000e-02   1.1550000000000001e-01   1.3299999999999999e-02
  -9.6989999999999998e-01   1.1651000000000000e+00   1.1152000000000000e+00  -9.5500000000000002e-02  -1.9030000000000000e-01  -2.6300000000000000e-02   1.3095000000000001e+00   1.5565000000000000e+00   2.6118000000000001e+00  -9.5999999999999992e-03   1.5400000000000000e-01   2.6499999999999999e-02
  -9.9190000000000000e-01   1.1431000000000000e+00   1.2010000000000001e+00  -1.9089999999999999e-01  -2.0930000000000001e-01  -3.5099999999999999e-02   1.4871000000000001e+00   1.4231000000000000e+00   3.8306000000000000e+00  -6.7400000000000002e-02   1.1550000000000001e-01   1.3299999999999999e-02
  -1.1462000000000001e+00   1.2531000000000001e+00   1.0294000000000001e+00  -7.6399999999999996e-02  -1.8079999999999999e-01   8.8000000000000005e-03   1.4427000000000001e+00   1.5343000000000000e+00   3.3953000000000002e+00  -8.6699999999999999e-02   2.5019999999999998e-01  -4.4000000000000003e-03
  -9.4779999999999998e-01   1.0992000000000000e+00   9.4359999999999999e-01  -2.2910000000000000e-01  -1.6180000000000000e-01  -8.8000000000000005e-03   1.4427000000000001e+00   1.4676000000000000e+00   2.8730000000000002e+00  -8.6699999999999999e-02   1.0580000000000001e-01   8.8000000000000005e-03
  -8.1559999999999999e-01   9.6730000000000005e-01   8.5780000000000001e-01  -1.0500000000000000e-01  -2.4740000000000001e-01   0.0000000000000000e+00   1.4649000000000001e+00   1.3564000000000001e+00   3.3083000000000000e+00  -5.7799999999999997e-02   7.6999999999999999e-02   5.7500000000000002e-02
  -9.2579999999999996e-01   1.0771999999999999e+00   2.2303999999999999e+00  -1.5279999999999999e-01  -9.5200000000000007e-02  -2.6300000000000000e-02   1.3095000000000001e+00   1.4453000000000000e+00   3.2212000000000001e+00   5.7799999999999997e-02   1.7319999999999999e-01   4.4000000000000003e-03
  -9.9190000000000000e-01   1.0992000000000000e+00   1.1152000000000000e+00  -1.2410000000000000e-01  -2.2839999999999999e-01   4.4000000000000003e-03   1.3539000000000001e+00   1.4676000000000000e+00   3.4824000000000002e+00  -3.8500000000000000e-02   1.6360000000000000e-01   1.7700000000000000e-02
  -9.6989999999999998e-01   1.1212000000000000e+00   2.1446000000000001e+00  -1.5279999999999999e-01  -1.7130000000000001e-01  -1.3200000000000000e-02   1.4649000000000001e+00   1.6010000000000000e+00   3.1341999999999999e+00   7.7100000000000002e-02   2.1170000000000000e-01   3.1000000000000000e-02
  -1.2564000000000000e+00   1.0992000000000000e+00   1.4582999999999999e+00  -1.6230000000000000e-01  -1.7130000000000001e-01  -4.4000000000000003e-03   1.3539000000000001e+00   1.5565000000000000e+00   3.1341999999999999e+00   9.5999999999999992e-03   1.4430000000000001e-01   0.0000000000000000e+00
  -1.0801000000000001e+00   1.0771999999999999e+00   6.8630000000000002e-01  -1.5279999999999999e-01  -1.8079999999999999e-01  -4.8200000000000000e-02   1.4649000000000001e+00   1.6677000000000000e+00   2.7858999999999998e+00  -7.7100000000000002e-02   1.2509999999999999e-01   2.6499999999999999e-02
  -9.9190000000000000e-01   1.3190000000000000e+00   1.2867999999999999e+00  -2.0050000000000001e-01  -1.3320000000000001e-01  -5.7000000000000002e-02   1.2873000000000001e+00   1.4676000000000000e+00   2.9600000000000000e+00  -4.8200000000000000e-02   2.0210000000000000e-01   3.9800000000000002e-02
  -1.0139000000000000e+00   1.1651000000000000e+00   1.4582999999999999e+00  -1.1459999999999999e-01  -2.1890000000000001e-01  -1.7500000000000002e-02   1.3761000000000001e+00   1.3786000000000000e+00   3.2212000000000001e+00  -3.8500000000000000e-02   9.6199999999999994e-02  -5.7500000000000002e-02
  -1.0580000000000001e+00   1.1871000000000000e+00   1.8015000000000001e+00  -1.0500000000000000e-01  -8.5599999999999996e-02  -7.0199999999999999e-02   1.3539000000000001e+00   1.4453000000000000e+00   2.4377000000000000e+00  -4.8200000000000000e-02   2.6939999999999997e-01   0.0000000000000000e+00
  -1.0580000000000001e+00   1.2531000000000001e+00   8.5780000000000001e-01  -1.7190000000000000e-01  -1.8079999999999999e-01   8.8000000000000005e-03   1.2873000000000001e+00   1.7565999999999999e+00   2.1764999999999999e+00  -7.7100000000000002e-02   1.9199999999999998e-02  -8.8000000000000005e-03
  -9.0369999999999995e-01   9.4530000000000003e-01   2.4018999999999999e+00  -2.9599999999999999e-01  -2.9499999999999998e-01  -5.2600000000000001e-02   1.3761000000000001e+00   1.5787000000000000e+00   3.1341999999999999e+00  -5.7799999999999997e-02   1.7319999999999999e-01   3.9800000000000002e-02
  -8.1559999999999999e-01   1.1871000000000000e+00   1.2867999999999999e+00  -1.1459999999999999e-01  -7.6100000000000001e-02   1.3200000000000000e-02   1.3761000000000001e+00   1.6232000000000000e+00   3.7435999999999998e+00  -9.5999999999999992e-03   6.7400000000000002e-02  -3.5400000000000001e-02
  -1.0580000000000001e+00   1.1212000000000000e+00   8.5780000000000001e-01  -1.8140000000000001e-01  -1.5229999999999999e-01  -4.3900000000000002e-02   1.3539000000000001e+00   1.6677000000000000e+00   3.3953000000000002e+00  -4.8200000000000000e-02   1.3469999999999999e-01   3.1000000000000000e-02
  -9.2579999999999996e-01   1.0771999999999999e+00   1.5441000000000000e+00  -9.4999999999999998e-03  -1.5229999999999999e-01  -5.7000000000000002e-02   1.4649000000000001e+00   1.6010000000000000e+00   2.9600000000000000e+00   6.7400000000000002e-02   1.9239999999999999e-01  -3.5400000000000001e-02
  -1.1021000000000001e+00   1.1431000000000000e+00   1.4582999999999999e+00  -9.5500000000000002e-02  -1.5229999999999999e-01  -4.3900000000000002e-02   1.3983000000000001e+00   1.7788999999999999e+00   3.0470999999999999e+00   1.9300000000000001e-02   1.3469999999999999e-01   4.4000000000000003e-03
  -9.9190000000000000e-01   1.0771999999999999e+00   1.1152000000000000e+00  -2.0999999999999999e-01  -2.7600000000000002e-01  -6.1400000000000003e-02   1.3983000000000001e+00   1.2674000000000001e+00   3.1341999999999999e+00  -4.8200000000000000e-02   1.4430000000000001e-01   3.5400000000000001e-02
  -9.6989999999999998e-01   1.1651000000000000e+00   9.4359999999999999e-01  -1.5279999999999999e-01  -1.8079999999999999e-01  -5.7000000000000002e-02   1.1984999999999999e+00   1.3786000000000000e+00   2.9600000000000000e+00  -9.5999999999999992e-03   1.4430000000000001e-01   4.4000000000000003e-03
  -9.4779999999999998e-01   1.3410000000000000e+00   1.8015000000000001e+00  -1.8140000000000001e-01  -2.2839999999999999e-01  -8.8000000000000005e-03   1.4205000000000001e+00   1.5787000000000000e+00   2.9600000000000000e+00   9.5999999999999992e-03   1.3469999999999999e-01   1.3299999999999999e-02
  -9.4779999999999998e-01   9.6730000000000005e-01   1.8015000000000001e+00  -7.6399999999999996e-02  -2.7600000000000002e-01  -1.7500000000000002e-02   1.2206999999999999e+00   1.5343000000000000e+00   2.5247000000000002e+00   3.8500000000000000e-02   1.4430000000000001e-01  -3.9800000000000002e-02
  -9.6989999999999998e-01   1.4069000000000000e+00   6.0050000000000003e-01  -1.0500000000000000e-01  -2.0930000000000001e-01  -1.3200000000000000e-02   1.4427000000000001e+00   1.5565000000000000e+00   3.3083000000000000e+00  -2.8899999999999999e-02   1.5400000000000000e-01   3.5400000000000001e-02
  -7.9349999999999998e-01   1.0992000000000000e+00   1.8015000000000001e+00  -1.2410000000000000e-01  -2.7600000000000002e-01  -4.3900000000000002e-02   1.4205000000000001e+00   1.6232000000000000e+00   3.3083000000000000e+00  -2.8899999999999999e-02   1.6360000000000000e-01   3.9800000000000002e-02
  -1.2122999999999999e+00   1.2531000000000001e+00   1.2867999999999999e+00  -1.6230000000000000e-01  -1.7130000000000001e-01  -3.5099999999999999e-02   1.3983000000000001e+00   1.6677000000000000e+00   3.3953000000000002e+00  -2.8899999999999999e-02   2.1170000000000000e-01   1.3299999999999999e-02
  -1.2564000000000000e+00   1.0992000000000000e+00   6.0050000000000003e-01  -9.5500000000000002e-02  -1.7130000000000001e-01  -5.7000000000000002e-02   1.5093000000000001e+00   1.7343999999999999e+00   3.4824000000000002e+00  -1.9300000000000001e-02   1.1550000000000001e-01   3.5400000000000001e-02
  -8.3760000000000001e-01   1.1871000000000000e+00   1.3725000000000001e+00  -1.7190000000000000e-01  -1.4269999999999999e-01  -3.9500000000000000e-02   1.5536000000000001e+00   1.6232000000000000e+00   3.2212000000000001e+00  -1.9300000000000001e-02   2.9830000000000001e-01   2.6499999999999999e-02
  -1.1462000000000001e+00   1.3410000000000000e+00   1.2867999999999999e+00  -1.9089999999999999e-01  -1.9980000000000001e-01  -1.7500000000000002e-02   1.3761000000000001e+00   1.2897000000000001e+00   2.8730000000000002e+00  -1.1559999999999999e-01   2.0210000000000000e-01   4.4000000000000003e-03
  -8.5960000000000003e-01   1.2969999999999999e+00   1.1152000000000000e+00  -1.1459999999999999e-01  -2.1890000000000001e-01   0.0000000000000000e+00   1.5536000000000001e+00   1.4008000000000000e+00   3.0470999999999999e+00  -1.3489999999999999e-01   1.1550000000000001e-01  -4.4000000000000003e-03
  -1.1462000000000001e+00   1.2531000000000001e+00   1.6298999999999999e+00  -1.3370000000000001e-01  -2.2839999999999999e-01  -4.8200000000000000e-02   1.3761000000000001e+00   1.4453000000000000e+00   3.3083000000000000e+00  -2.8899999999999999e-02   9.6199999999999994e-02   8.8000000000000005e-03
  -1.0580000000000001e+00   1.2091000000000001e+00   1.2867999999999999e+00  -1.0500000000000000e-01  -2.1890000000000001e-01  -4.4000000000000003e-03   1.4205000000000001e+00   1.7343999999999999e+00   2.9600000000000000e+00  -8.6699999999999999e-02   2.3089999999999999e-01  -8.8000000000000005e-03
  -1.0801000000000001e+00   1.2749999999999999e+00   8.5780000000000001e-01  -1.5279999999999999e-01  -1.6180000000000000e-01  -4.8200000000000000e-02   1.3983000000000001e+00   1.5565000000000000e+00   3.0470999999999999e+00  -9.6299999999999997e-02   1.5400000000000000e-01  -3.1000000000000000e-02
  -1.0580000000000001e+00   1.0771999999999999e+00   1.9730000000000001e+00  -8.5900000000000004e-02  -1.9980000000000001e-01  -5.7000000000000002e-02   1.3317000000000001e+00   1.4676000000000000e+00   3.2212000000000001e+00   5.7799999999999997e-02   1.3469999999999999e-01   1.3299999999999999e-02
  -1.2122999999999999e+00   1.0331999999999999e+00   1.8872000000000000e+00  -2.0999999999999999e-01  -2.3790000000000000e-01  -2.6300000000000000e-02   1.4427000000000001e+00   1.4453000000000000e+00   3.1341999999999999e+00  -5.7799999999999997e-02   7.6999999999999999e-02   4.4200000000000003e-02
  -9.2579999999999996e-01   1.1871000000000000e+00   1.2010000000000001e+00  -1.3370000000000001e-01  -1.6180000000000000e-01  -6.5799999999999997e-02   1.4871000000000001e+00   1.6010000000000000e+00   3.9177000000000000e+00  -1.9300000000000001e-02   1.7319999999999999e-01   8.8000000000000005e-03
  -1.0580000000000001e+00   1.0551999999999999e+00   1.6298999999999999e+00  -1.2410000000000000e-01  -1.3320000000000001e-01  -5.2600000000000001e-02   1.3317000000000001e+00   1.5565000000000000e+00   3.1341999999999999e+00  -9.6299999999999997e-02   1.4430000000000001e-01   0.0000000000000000e+00
  -9.2579999999999996e-01   1.0771999999999999e+00   1.8015000000000001e+00  -1.5279999999999999e-01  -1.8079999999999999e-01  -1.0520000000000000e-01   1.3095000000000001e+00   1.4453000000000000e+00   3.3953000000000002e+00   0.0000000000000000e+00   6.7400000000000002e-02   2.6499999999999999e-02
  -1.0580000000000001e+00   1.1871000000000000e+00   2.0588000000000002e+00  -1.1459999999999999e-01  -2.3790000000000000e-01  -8.3299999999999999e-02   1.1762999999999999e+00   1.3564000000000001e+00   3.1341999999999999e+00  -6.7400000000000002e-02   1.4430000000000001e-01   4.4000000000000003e-03
  -1.0139000000000000e+00   1.1212000000000000e+00   1.2867999999999999e+00  -1.6230000000000000e-01  -1.5229999999999999e-01  -2.6300000000000000e-02   1.2873000000000001e+00   1.7121000000000000e+00   3.0470999999999999e+00  -3.8500000000000000e-02   2.3089999999999999e-01   1.3299999999999999e-02
  -1.3225000000000000e+00   1.2969999999999999e+00   1.8015000000000001e+00  -8.5900000000000004e-02  -2.0930000000000001e-01  -6.1400000000000003e-02   1.2873000000000001e+00   1.4231000000000000e+00   2.4377000000000000e+00  -9.6299999999999997e-02   1.6360000000000000e-01   3.1000000000000000e-02
  -9.6989999999999998e-01   1.2969999999999999e+00   1.2010000000000001e+00  -1.7190000000000000e-01  -1.7130000000000001e-01   4.4000000000000003e-03   1.4871000000000001e+00   1.4676000000000000e+00   3.0470999999999999e+00   0.0000000000000000e+00   1.8279999999999999e-01  -1.7700000000000000e-02
  -1.0139000000000000e+00   1.0551999999999999e+00   1.4582999999999999e+00  -1.2410000000000000e-01  -1.4269999999999999e-01  -2.1899999999999999e-02   1.6202000000000001e+00   1.4676000000000000e+00   4.1788999999999996e+00  -5.7799999999999997e-02   1.9239999999999999e-01   1.3299999999999999e-02
  -1.0801000000000001e+00   9.8929999999999996e-01   1.7157000000000000e+00  -9.5500000000000002e-02  -2.4740000000000001e-01  -8.7700000000000000e-02   1.3983000000000001e+00   1.2897000000000001e+00   2.6989000000000001e+00  -2.8899999999999999e-02   1.2509999999999999e-01  -2.2100000000000002e-02
  -1.0801000000000001e+00   1.3190000000000000e+00   1.6298999999999999e+00  -1.2410000000000000e-01  -2.4740000000000001e-01  -6.5799999999999997e-02   1.2650999999999999e+00   1.8899999999999999e+00   3.7435999999999998e+00  -3.8500000000000000e-02   1.3469999999999999e-01   3.9800000000000002e-02
  -8.5960000000000003e-01   9.8929999999999996e-01   1.8015000000000001e+00  -1.4319999999999999e-01  -1.9980000000000001e-01  -7.8899999999999998e-02   1.3539000000000001e+00   1.4008000000000000e+00   4.0048000000000004e+00   1.9300000000000001e-02   9.6199999999999994e-02   8.8000000000000005e-03
  -9.9190000000000000e-01   1.0331999999999999e+00   1.6298999999999999e+00  -2.0050000000000001e-01  -2.2839999999999999e-01  -5.7000000000000002e-02   1.4427000000000001e+00   1.1339999999999999e+00   2.9600000000000000e+00  -4.8200000000000000e-02   1.0580000000000001e-01  -8.8000000000000005e-03
  -8.8170000000000004e-01   1.0551999999999999e+00   1.2867999999999999e+00  -1.9089999999999999e-01  -2.2839999999999999e-01  -9.2100000000000001e-02   8.2120000000000004e-01   2.0901999999999998e+00   3.4824000000000002e+00  -9.5999999999999992e-03   2.0210000000000000e-01   2.2100000000000002e-02
  -9.6989999999999998e-01   1.0331999999999999e+00   1.2010000000000001e+00  -2.0050000000000001e-01  -1.8079999999999999e-01  -5.2600000000000001e-02   1.5980000000000001e+00   1.1563000000000001e+00   2.9600000000000000e+00   0.0000000000000000e+00   7.6999999999999999e-02   2.6499999999999999e-02
  -1.0139000000000000e+00   1.2749999999999999e+00   1.3725000000000001e+00  -1.3370000000000001e-01  -1.9980000000000001e-01  -1.3200000000000000e-02   1.1762999999999999e+00   1.3341000000000001e+00   4.1788999999999996e+00  -3.8500000000000000e-02   1.3469999999999999e-01   1.3299999999999999e-02
  -1.0801000000000001e+00   1.2531000000000001e+00   1.7157000000000000e+00  -1.3370000000000001e-01  -2.2839999999999999e-01  -4.8200000000000000e-02   1.3761000000000001e+00   1.6010000000000000e+00   3.6564999999999999e+00  -2.8899999999999999e-02   2.6939999999999997e-01   5.3100000000000001e-02
  -9.9190000000000000e-01   1.1871000000000000e+00   6.8630000000000002e-01  -2.0999999999999999e-01  -1.9980000000000001e-01  -4.4000000000000003e-03   1.3539000000000001e+00   1.6232000000000000e+00   3.1341999999999999e+00  -5.7799999999999997e-02   1.4430000000000001e-01   3.5400000000000001e-02
  -1.1902999999999999e+00   1.2091000000000001e+00   1.2010000000000001e+00  -1.1459999999999999e-01  -1.8079999999999999e-01  -7.8899999999999998e-02   1.3095000000000001e+00   1.7121000000000000e+00   3.7435999999999998e+00  -9.5999999999999992e-03   1.5400000000000000e-01   8.8000000000000005e-03
  -1.1241000000000001e+00   1.0992000000000000e+00   1.6298999999999999e+00  -1.0500000000000000e-01  -2.4740000000000001e-01  -7.0199999999999999e-02   1.3539000000000001e+00   1.0672999999999999e+00   3.0470999999999999e+00  -8.6699999999999999e-02   1.3469999999999999e-01   2.6499999999999999e-02
  -1.0139000000000000e+00   1.0992000000000000e+00   1.2867999999999999e+00  -2.5779999999999997e-01  -2.1890000000000001e-01  -4.8200000000000000e-02   1.3983000000000001e+00   1.5787000000000000e+00   3.3953000000000002e+00  -6.7400000000000002e-02   1.4430000000000001e-01   1.7700000000000000e-02
  -1.2122999999999999e+00   1.1212000000000000e+00   1.3725000000000001e+00  -5.7299999999999997e-02  -1.9980000000000001e-01  -3.5099999999999999e-02   1.1540999999999999e+00   1.6899000000000000e+00   3.0470999999999999e+00  -1.9300000000000001e-02   1.8279999999999999e-01   3.5400000000000001e-02
  -1.1021000000000001e+00   1.0331999999999999e+00   2.0588000000000002e+00  -1.5279999999999999e-01  -1.8079999999999999e-01  -1.7500000000000002e-02   1.2650999999999999e+00   1.5120000000000000e+00   3.5695000000000001e+00  -4.8200000000000000e-02   1.9239999999999999e-01   1.3299999999999999e-02
  -1.0139000000000000e+00   1.2311000000000001e+00   1.4582999999999999e+00  -1.5279999999999999e-01  -1.9980000000000001e-01  -6.1400000000000003e-02   1.4649000000000001e+00   1.4676000000000000e+00   3.3953000000000002e+00  -3.8500000000000000e-02   1.7319999999999999e-01  -3.1000000000000000e-02
  -1.0580000000000001e+00   1.0112000000000001e+00   2.1446000000000001e+00  -1.4319999999999999e-01  -2.1890000000000001e-01  -4.4000000000000003e-03   1.4427000000000001e+00   1.5343000000000000e+00   2.3506000000000000e+00  -1.9300000000000001e-02   1.6360000000000000e-01  -4.4000000000000003e-03
  -1.1021000000000001e+00   1.0992000000000000e+00   1.5441000000000000e+00  -1.9089999999999999e-01  -1.3320000000000001e-01   8.8000000000000005e-03   1.3539000000000001e+00   1.5787000000000000e+00   3.5695000000000001e+00  -2.8899999999999999e-02  -9.5999999999999992e-03   4.4200000000000003e-02
  -1.0139000000000000e+00   1.1651000000000000e+00   1.7157000000000000e+00  -8.5900000000000004e-02  -1.9030000000000000e-01  -3.0700000000000002e-02   1.3539000000000001e+00   1.7343999999999999e+00   2.7858999999999998e+00   9.5999999999999992e-03   7.6999999999999999e-02   8.8000000000000005e-03
  -8.8170000000000004e-01   1.0331999999999999e+00   2.0588000000000002e+00  -8.5900000000000004e-02  -2.2839999999999999e-01  -6.5799999999999997e-02   1.3761000000000001e+00   1.3564000000000001e+00   2.6989000000000001e+00  -5.7799999999999997e-02   1.4430000000000001e-01   8.8000000000000005e-03
  -9.0369999999999995e-01   1.1651000000000000e+00   1.3725000000000001e+00  -1.6230000000000000e-01  -1.8079999999999999e-01  -6.1400000000000003e-02   1.3539000000000001e+00   1.5787000000000000e+00   2.7858999999999998e+00   5.7799999999999997e-02   1.3469999999999999e-01  -8.8000000000000005e-03
  -1.0801000000000001e+00   1.2531000000000001e+00   1.2867999999999999e+00  -1.6230000000000000e-01  -1.9980000000000001e-01  -3.0700000000000002e-02   1.3983000000000001e+00   1.7121000000000000e+00   3.3083000000000000e+00   0.0000000000000000e+00   6.7400000000000002e-02   5.3100000000000001e-02
  -1.2564000000000000e+00   1.1431000000000000e+00   1.8872000000000000e+00  -2.4820000000000000e-01  -1.9030000000000000e-01  -7.0199999999999999e-02   1.3761000000000001e+00   1.6899000000000000e+00   3.1341999999999999e+00  -6.7400000000000002e-02   1.4430000000000001e-01   2.2100000000000002e-02
  -1.1902999999999999e+00   1.0992000000000000e+00   1.2010000000000001e+00  -1.3370000000000001e-01  -1.2370000000000000e-01  -4.8200000000000000e-02   1.2428999999999999e+00   1.4008000000000000e+00   3.2212000000000001e+00   0.0000000000000000e+00   1.8279999999999999e-01   2.6499999999999999e-02
  -9.9190000000000000e-01   1.2091000000000001e+00   1.4582999999999999e+00  -2.1959999999999999e-01  -1.5229999999999999e-01  -2.1899999999999999e-02   1.3983000000000001e+00   1.4453000000000000e+00   3.0470999999999999e+00  -2.8899999999999999e-02   1.4430000000000001e-01   1.7700000000000000e-02
  -1.1462000000000001e+00   1.1871000000000000e+00   1.8015000000000001e+00  -8.5900000000000004e-02  -1.4269999999999999e-01  -5.2600000000000001e-02   1.3539000000000001e+00   1.7121000000000000e+00   3.2212000000000001e+00   5.7799999999999997e-02   1.5400000000000000e-01  -1.3299999999999999e-02
  -1.0580000000000001e+00   9.2330000000000001e-01   6.8630000000000002e-01  -1.0500000000000000e-01  -2.2839999999999999e-01  -5.2600000000000001e-02   1.3317000000000001e+00   1.6010000000000000e+00   3.5695000000000001e+00  -2.8899999999999999e-02   1.3469999999999999e-01   4.8700000000000000e-02
  -1.0801000000000001e+00   1.1431000000000000e+00   1.2010000000000001e+00  -2.3870000000000000e-01  -2.5690000000000002e-01  -3.9500000000000000e-02   1.4649000000000001e+00   1.6899000000000000e+00   3.5695000000000001e+00  -1.9300000000000001e-02   1.8279999999999999e-01   3.9800000000000002e-02
  -1.1681999999999999e+00   1.3190000000000000e+00   1.0294000000000001e+00  -7.6399999999999996e-02  -2.2839999999999999e-01  -2.6300000000000000e-02   1.2206999999999999e+00   1.5120000000000000e+00   4.0048000000000004e+00  -4.8200000000000000e-02   1.7319999999999999e-01   0.0000000000000000e+00
  -1.1241000000000001e+00   1.2749999999999999e+00   1.0294000000000001e+00  -1.0500000000000000e-01  -2.0930000000000001e-01  -6.5799999999999997e-02   1.5315000000000001e+00   1.4453000000000000e+00   3.4824000000000002e+00  -5.7799999999999997e-02   1.6360000000000000e-01   8.8000000000000005e-03
  -1.1241000000000001e+00   1.1431000000000000e+00   7.7210000000000001e-01  -1.1459999999999999e-01  -1.7130000000000001e-01  -3.9500000000000000e-02   1.4205000000000001e+00   1.7121000000000000e+00   3.3953000000000002e+00  -9.5999999999999992e-03   1.9239999999999999e-01   8.8000000000000005e-03
  -1.0580000000000001e+00   1.1871000000000000e+00   2.6593000000000000e+00  -1.9089999999999999e-01  -1.9980000000000001e-01  -1.7500000000000002e-02   1.2428999999999999e+00   1.6010000000000000e+00   2.7858999999999998e+00  -2.8899999999999999e-02   1.1550000000000001e-01   2.6499999999999999e-02
  -1.1462000000000001e+00   1.1212000000000000e+00   2.0588000000000002e+00  -2.3870000000000000e-01  -1.5229999999999999e-01   1.7500000000000002e-02   1.3983000000000001e+00   1.7121000000000000e+00   2.8730000000000002e+00  -1.9300000000000001e-02   5.7700000000000001e-02   1.3299999999999999e-02
  -1.0360000000000000e+00   1.0992000000000000e+00   1.8872000000000000e+00  -1.6230000000000000e-01  -1.8079999999999999e-01  -1.7500000000000002e-02   1.4649000000000001e+00   1.4676000000000000e+00   3.4824000000000002e+00  -3.8500000000000000e-02   1.6360000000000000e-01  -4.4000000000000003e-03
  -9.9190000000000000e-01   1.1651000000000000e+00   6.8630000000000002e-01  -6.6799999999999998e-02  -2.5690000000000002e-01   3.9500000000000000e-02   1.4205000000000001e+00   1.4453000000000000e+00   3.8306000000000000e+00   9.5999999999999992e-03   1.7319999999999999e-01   2.2100000000000002e-02
  -1.1462000000000001e+00   1.1651000000000000e+00   2.1446000000000001e+00  -6.6799999999999998e-02  -1.4269999999999999e-01  -3.0700000000000002e-02   1.3539000000000001e+00   1.5343000000000000e+00   3.2212000000000001e+00   3.8500000000000000e-02   1.6360000000000000e-01   8.8000000000000005e-03
  -9.2579999999999996e-01   1.0992000000000000e+00   1.5441000000000000e+00  -2.1959999999999999e-01  -2.0930000000000001e-01  -3.0700000000000002e-02   1.3095000000000001e+00   1.4898000000000000e+00   2.4377000000000000e+00   2.8899999999999999e-02   1.2509999999999999e-01   4.4000000000000003e-03
  -1.0360000000000000e+00   1.1871000000000000e+00   1.2010000000000001e+00  -1.7190000000000000e-01  -2.7600000000000002e-01  -8.8000000000000005e-03   1.4205000000000001e+00   1.4676000000000000e+00   2.5247000000000002e+00  -3.8500000000000000e-02   8.6599999999999996e-02   1.7700000000000000e-02
  -1.0580000000000001e+00   9.2330000000000001e-01   9.4359999999999999e-01  -1.3370000000000001e-01  -1.9030000000000000e-01  -6.5799999999999997e-02   1.2650999999999999e+00   1.5343000000000000e+00   3.5695000000000001e+00  -1.9300000000000001e-02   1.1550000000000001e-01   1.7700000000000000e-02
  -1.1681999999999999e+00   9.0129999999999999e-01   1.1152000000000000e+00  -1.3370000000000001e-01  -2.2839999999999999e-01  -2.1899999999999999e-02   1.3317000000000001e+00   1.6454000000000000e+00   3.3953000000000002e+00  -7.7100000000000002e-02   1.1550000000000001e-01   1.3299999999999999e-02
  -8.3760000000000001e-01   1.0992000000000000e+00   1.2010000000000001e+00  -1.3370000000000001e-01  -1.5229999999999999e-01  -4.3900000000000002e-02   1.3317000000000001e+00   1.6010000000000000e+00   3.5695000000000001e+00  -3.8500000000000000e-02   1.8279999999999999e-01   1.3299999999999999e-02
  -1.0801000000000001e+00   9.8929999999999996e-01   1.5441000000000000e+00  -2.0050000000000001e-01  -2.5690000000000002e-01  -2.1899999999999999e-02   1.2873000000000001e+00   1.4008000000000000e+00   3.4824000000000002e+00  -6.7400000000000002e-02   1.3469999999999999e-01   3.5400000000000001e-02
  -1.0360000000000000e+00   1.3190000000000000e+00   1.8015000000000001e+00  -1.0500000000000000e-01  -2.0930000000000001e-01  -5.7000000000000002e-02   1.3761000000000001e+00   1.6454000000000000e+00   3.0470999999999999e+00  -4.8200000000000000e-02   1.6360000000000000e-01   2.6499999999999999e-02
  -1.0360000000000000e+00   1.2969999999999999e+00   1.1152000000000000e+00  -1.7190000000000000e-01  -2.9499999999999998e-01   4.4000000000000003e-03   1.3983000000000001e+00   1.6454000000000000e+00   2.8730000000000002e+00   4.8200000000000000e-02   2.1170000000000000e-01   3.9800000000000002e-02
  -1.1241000000000001e+00   1.1212000000000000e+00   1.8872000000000000e+00  -5.7299999999999997e-02  -1.9030000000000000e-01  -1.7500000000000002e-02   1.3761000000000001e+00   1.4676000000000000e+00   3.6564999999999999e+00  -4.8200000000000000e-02   1.5400000000000000e-01  -8.8000000000000005e-03
  -1.0580000000000001e+00   1.3410000000000000e+00   1.8015000000000001e+00  -1.3370000000000001e-01  -8.5599999999999996e-02  -8.8000000000000005e-03   1.4871000000000001e+00   1.3786000000000000e+00   2.0024000000000002e+00  -3.8500000000000000e-02   9.6199999999999994e-02   8.8000000000000005e-03
  -1.0580000000000001e+00   9.6730000000000005e-01   1.0294000000000001e+00  -1.3370000000000001e-01  -1.6180000000000000e-01  -3.9500000000000000e-02   1.3983000000000001e+00   1.5120000000000000e+00   3.0470999999999999e+00  -2.8899999999999999e-02   1.2509999999999999e-01  -2.6499999999999999e-02
  -1.1462000000000001e+00   1.0331999999999999e+00   1.8015000000000001e+00  -1.5279999999999999e-01  -2.7600000000000002e-01   0.0000000000000000e+00   1.3095000000000001e+00   1.4008000000000000e+00   2.7858999999999998e+00  -7.7100000000000002e-02   1.0580000000000001e-01   1.3299999999999999e-02
  -1.0801000000000001e+00   1.1212000000000000e+00   1.3725000000000001e+00  -1.0500000000000000e-01  -1.7130000000000001e-01  -7.4499999999999997e-02   1.5093000000000001e+00   1.5120000000000000e+00   4.1788999999999996e+00  -9.5999999999999992e-03   2.2130000000000000e-01   1.7700000000000000e-02
  -1.0360000000000000e+00   1.2749999999999999e+00   1.2010000000000001e+00  -2.6729999999999998e-01  -1.3320000000000001e-01  -3.5099999999999999e-02   1.3983000000000001e+00   1.5787000000000000e+00   2.9600000000000000e+00   0.0000000000000000e+00   2.0210000000000000e-01   1.3299999999999999e-02
  -9.0369999999999995e-01   1.0331999999999999e+00   1.6298999999999999e+00  -1.7190000000000000e-01  -1.6180000000000000e-01  -4.3900000000000002e-02   1.3983000000000001e+00   1.6010000000000000e+00   2.6118000000000001e+00  -4.8200000000000000e-02   7.6999999999999999e-02   1.7700000000000000e-02
  -8.8170000000000004e-01   1.2091000000000001e+00   1.8872000000000000e+00  -1.9089999999999999e-01  -2.0930000000000001e-01  -9.6500000000000002e-02   1.5315000000000001e+00   1.6677000000000000e+00   2.7858999999999998e+00  -1.0600000000000000e-01   1.1550000000000001e-01   2.2100000000000002e-02
  -9.0369999999999995e-01   1.0551999999999999e+00   1.4582999999999999e+00  -1.8140000000000001e-01  -1.6180000000000000e-01   8.8000000000000005e-03   1.3761000000000001e+00   1.4231000000000000e+00   3.3953000000000002e+00  -8.6699999999999999e-02   1.3469999999999999e-01   3.1000000000000000e-02
  -8.3760000000000001e-01   1.2091000000000001e+00   1.4582999999999999e+00  -2.0050000000000001e-01  -2.4740000000000001e-01   8.8000000000000005e-03   1.4871000000000001e+00   1.9123000000000001e+00   3.3083000000000000e+00  -6.7400000000000002e-02   2.0210000000000000e-01   3.5400000000000001e-02
  -8.5960000000000003e-01   1.2311000000000001e+00   1.0294000000000001e+00  -1.3370000000000001e-01  -2.1890000000000001e-01  -3.9500000000000000e-02   1.2206999999999999e+00   1.7565999999999999e+00   2.7858999999999998e+00  -1.9300000000000001e-02   1.4430000000000001e-01   4.8700000000000000e-02
  -1.0580000000000001e+00   1.3190000000000000e+00   1.5441000000000000e+00   1.9099999999999999e-02  -2.6640000000000003e-01  -3.9500000000000000e-02   1.3095000000000001e+00   1.6010000000000000e+00   3.9177000000000000e+00   9.5999999999999992e-03   2.0210000000000000e-01   2.6499999999999999e-02
  -1.0580000000000001e+00   1.1871000000000000e+00   1.3725000000000001e+00  -1.0500000000000000e-01  -2.7600000000000002e-01  -4.3900000000000002e-02   1.3983000000000001e+00   1.5787000000000000e+00   3.5695000000000001e+00  -1.0600000000000000e-01   7.6999999999999999e-02   1.7700000000000000e-02
  -1.1021000000000001e+00   1.2311000000000001e+00   1.6298999999999999e+00  -1.1459999999999999e-01  -1.9030000000000000e-01  -8.8000000000000005e-03   1.2873000000000001e+00   1.6454000000000000e+00   2.8730000000000002e+00   9.5999999999999992e-03   1.1550000000000001e-01   2.6499999999999999e-02
  -9.2579999999999996e-01   1.1651000000000000e+00   1.4582999999999999e+00  -1.8140000000000001e-01  -1.5229999999999999e-01  -3.5099999999999999e-02   1.5980000000000001e+00   1.3119000000000001e+00   3.1341999999999999e+00  -5.7799999999999997e-02   2.0210000000000000e-01   3.1000000000000000e-02
  -1.4548000000000001e+00   1.6268000000000000e+00   1.5441000000000000e+00  -1.6230000000000000e-01  -2.2839999999999999e-01  -3.9500000000000000e-02   1.2206999999999999e+00   1.2230000000000001e+00   3.4824000000000002e+00   7.7100000000000002e-02   2.2130000000000000e-01   2.6499999999999999e-02
  -9.0369999999999995e-01   1.1431000000000000e+00   1.1152000000000000e+00  -1.5279999999999999e-01  -1.8079999999999999e-01  -9.6500000000000002e-02   1.3761000000000001e+00   1.4898000000000000e+00   2.9600000000000000e+00  -5.7799999999999997e-02   2.2130000000000000e-01   0.0000000000000000e+00
  -6.6130000000000000e-01   9.2330000000000001e-01   1.4582999999999999e+00  -1.9089999999999999e-01  -2.2839999999999999e-01  -1.7500000000000002e-02   1.3539000000000001e+00   1.6454000000000000e+00   2.7858999999999998e+00  -6.7400000000000002e-02   1.8279999999999999e-01   8.8000000000000005e-03
  -6.8330000000000002e-01   1.4509000000000001e+00   1.6298999999999999e+00  -2.1959999999999999e-01  -3.3310000000000001e-01  -4.4000000000000003e-03   1.3317000000000001e+00   1.5787000000000000e+00   2.9600000000000000e+00   2.8899999999999999e-02   7.6999999999999999e-02   1.7700000000000000e-02
  -1.3887000000000000e+00   9.6730000000000005e-01   6.0050000000000003e-01  -1.5279999999999999e-01  -1.1420000000000000e-01  -8.3299999999999999e-02   1.4427000000000001e+00   1.6454000000000000e+00   3.3953000000000002e+00  -1.1559999999999999e-01   2.0210000000000000e-01   2.6499999999999999e-02
  -5.7310000000000005e-01   8.3540000000000003e-01   1.2867999999999999e+00  -1.7190000000000000e-01  -2.5690000000000002e-01  -3.9500000000000000e-02   1.7978000000000001e+00   1.2007000000000001e+00   3.5695000000000001e+00  -1.9300000000000001e-02   1.6360000000000000e-01   4.8700000000000000e-02
  -1.5428999999999999e+00   1.0331999999999999e+00   1.2010000000000001e+00  -7.6399999999999996e-02  -8.5599999999999996e-02  -4.3900000000000002e-02   1.3761000000000001e+00   1.5565000000000000e+00   2.5247000000000002e+00  -3.8500000000000000e-02   1.9239999999999999e-01  -1.3299999999999999e-02
  -7.4939999999999996e-01   1.0551999999999999e+00   1.7157000000000000e+00  -1.7190000000000000e-01  -2.5690000000000002e-01  -8.3299999999999999e-02   1.5315000000000001e+00   1.8232999999999999e+00   3.4824000000000002e+00   0.0000000000000000e+00   1.4430000000000001e-01   4.4000000000000003e-03
  -1.3887000000000000e+00   1.0551999999999999e+00   9.4359999999999999e-01  -2.3870000000000000e-01  -2.4740000000000001e-01  -3.5099999999999999e-02   1.5093000000000001e+00   1.0672999999999999e+00   3.3953000000000002e+00  -1.0600000000000000e-01   7.6999999999999999e-02   1.7700000000000000e-02
  -8.1559999999999999e-01   1.1651000000000000e+00   2.0588000000000002e+00  -1.3370000000000001e-01  -2.3790000000000000e-01  -1.3200000000000000e-02   1.4649000000000001e+00   1.8455999999999999e+00   2.7858999999999998e+00  -1.2520000000000001e-01   2.1170000000000000e-01   8.8000000000000005e-03
  -1.4327000000000001e+00   1.3190000000000000e+00   1.2867999999999999e+00  -8.5900000000000004e-02  -9.5200000000000007e-02  -5.7000000000000002e-02   1.4427000000000001e+00   1.8010999999999999e+00   2.6118000000000001e+00   9.5999999999999992e-03   2.0210000000000000e-01  -4.4000000000000003e-03
  -8.1559999999999999e-01   1.1651000000000000e+00   2.0588000000000002e+00  -1.2410000000000000e-01  -2.3790000000000000e-01  -1.3200000000000000e-02   1.5093000000000001e+00   1.4453000000000000e+00   2.7858999999999998e+00   3.8500000000000000e-02   1.5400000000000000e-01   1.7700000000000000e-02
  -1.3005000000000000e+00   1.1431000000000000e+00   8.5780000000000001e-01  -1.1459999999999999e-01  -1.9980000000000001e-01  -6.5799999999999997e-02   1.5536000000000001e+00   1.6232000000000000e+00   2.8730000000000002e+00   2.8899999999999999e-02   1.3469999999999999e-01  -2.6499999999999999e-02
  -7.7149999999999996e-01   1.1212000000000000e+00   2.4018999999999999e+00  -2.3870000000000000e-01  -3.2350000000000001e-01  -4.3900000000000002e-02   1.2206999999999999e+00   1.7343999999999999e+00   3.0470999999999999e+00  -5.7799999999999997e-02   1.5400000000000000e-01   8.8000000000000005e-03
  -1.3666000000000000e+00   1.0992000000000000e+00   1.3725000000000001e+00  -9.5500000000000002e-02  -1.2370000000000000e-01  -3.0700000000000002e-02   1.2206999999999999e+00   1.7788999999999999e+00   2.8730000000000002e+00   0.0000000000000000e+00   6.7400000000000002e-02   3.1000000000000000e-02
  -6.3919999999999999e-01   1.2531000000000001e+00   1.4582999999999999e+00  -1.7190000000000000e-01  -1.9980000000000001e-01  -4.3900000000000002e-02   1.2873000000000001e+00   1.3564000000000001e+00   2.9600000000000000e+00  -4.8200000000000000e-02   8.6599999999999996e-02  -2.6499999999999999e-02
  -1.1241000000000001e+00   1.0331999999999999e+00   1.0294000000000001e+00  -1.0500000000000000e-01  -1.5229999999999999e-01  -8.3299999999999999e-02   1.4205000000000001e+00   1.4008000000000000e+00   3.0470999999999999e+00   1.9300000000000001e-02   1.3469999999999999e-01  -2.6499999999999999e-02
  -7.2740000000000005e-01   1.3630000000000000e+00   1.6298999999999999e+00  -1.1459999999999999e-01  -2.0930000000000001e-01  -5.2600000000000001e-02   1.4427000000000001e+00   1.5787000000000000e+00   3.0470999999999999e+00   2.8899999999999999e-02   2.1170000000000000e-01   5.3100000000000001e-02
  -1.1462000000000001e+00   1.1871000000000000e+00   1.3725000000000001e+00  -2.0050000000000001e-01  -1.0470000000000000e-01  -8.3299999999999999e-02   1.3761000000000001e+00   1.3119000000000001e+00   2.2635999999999998e+00  -9.6299999999999997e-02   1.3469999999999999e-01  -8.8000000000000005e-03
  -7.7149999999999996e-01   1.2091000000000001e+00   1.1152000000000000e+00  -1.2410000000000000e-01  -2.5690000000000002e-01  -3.5099999999999999e-02   1.5315000000000001e+00   1.4453000000000000e+00   3.4824000000000002e+00  -4.8200000000000000e-02   8.6599999999999996e-02   3.9800000000000002e-02
  -1.1462000000000001e+00   1.1431000000000000e+00   1.2867999999999999e+00  -8.5900000000000004e-02  -1.0470000000000000e-01  -1.7500000000000002e-02   1.5093000000000001e+00   1.4453000000000000e+00   3.9177000000000000e+00  -7.7100000000000002e-02   9.6199999999999994e-02   3.1000000000000000e-02
  -9.4779999999999998e-01   9.6730000000000005e-01   7.7210000000000001e-01  -1.1459999999999999e-01  -2.3790000000000000e-01  -4.3900000000000002e-02   1.3317000000000001e+00   1.5787000000000000e+00   2.6989000000000001e+00   9.5999999999999992e-03   1.2509999999999999e-01   1.3299999999999999e-02
  -1.1681999999999999e+00   1.1431000000000000e+00   1.1152000000000000e+00  -1.5279999999999999e-01  -1.9980000000000001e-01  -6.5799999999999997e-02   1.2206999999999999e+00   1.2897000000000001e+00   3.1341999999999999e+00  -1.9300000000000001e-02   1.8279999999999999e-01   3.9800000000000002e-02
  -9.4779999999999998e-01   1.1212000000000000e+00   1.6298999999999999e+00  -1.9089999999999999e-01  -2.5690000000000002e-01  -3.5099999999999999e-02   1.3539000000000001e+00   1.1785000000000001e+00   2.9600000000000000e+00  -9.5999999999999992e-03   2.0210000000000000e-01   8.8000000000000005e-03
  -1.0580000000000001e+00   1.2091000000000001e+00   8.5780000000000001e-01  -5.7299999999999997e-02  -1.6180000000000000e-01   8.8000000000000005e-03   1.3539000000000001e+00   1.3786000000000000e+00   3.5695000000000001e+00  -5.7799999999999997e-02   1.6360000000000000e-01   2.6499999999999999e-02
  -1.0139000000000000e+00   9.6730000000000005e-01   1.8015000000000001e+00  -1.9089999999999999e-01  -1.5229999999999999e-01   4.4000000000000003e-03   1.1984999999999999e+00   1.4898000000000000e+00   2.7858999999999998e+00  -9.6299999999999997e-02   2.8899999999999999e-02   4.4000000000000003e-03
  -1.2343999999999999e+00   1.0331999999999999e+00   9.4359999999999999e-01  -9.5500000000000002e-02  -1.3320000000000001e-01  -2.1899999999999999e-02   1.5093000000000001e+00   1.4676000000000000e+00   2.6989000000000001e+00   4.8200000000000000e-02   2.0210000000000000e-01   8.8000000000000005e-03
  -1.1681999999999999e+00   1.0551999999999999e+00   1.2867999999999999e+00  -1.4319999999999999e-01  -2.0930000000000001e-01  -4.8200000000000000e-02   1.2873000000000001e+00   1.4453000000000000e+00   2.8730000000000002e+00  -2.8899999999999999e-02   1.5400000000000000e-01   5.3100000000000001e-02
  -9.6989999999999998e-01   1.2311000000000001e+00   1.5441000000000000e+00  -1.0500000000000000e-01  -2.5690000000000002e-01   4.4000000000000003e-03   1.3983000000000001e+00   1.6454000000000000e+00   3.3953000000000002e+00   6.7400000000000002e-02   1.7319999999999999e-01   2.6499999999999999e-02
  -9.6989999999999998e-01   1.0331999999999999e+00   1.5441000000000000e+00  -8.5900000000000004e-02  -1.4269999999999999e-01  -4.3900000000000002e-02   1.3539000000000001e+00   1.4676000000000000e+00   3.3083000000000000e+00   4.8200000000000000e-02   1.3469999999999999e-01   5.7500000000000002e-02
  -1.1462000000000001e+00   1.1431000000000000e+00   1.4582999999999999e+00  -1.1459999999999999e-01  -1.4269999999999999e-01  -4.3900000000000002e-02   1.4871000000000001e+00   1.5343000000000000e+00   3.0470999999999999e+00   2.8899999999999999e-02   1.2509999999999999e-01   2.6499999999999999e-02
  -1.0801000000000001e+00   1.0551999999999999e+00   1.9730000000000001e+00   0.0000000000000000e+00  -1.5229999999999999e-01  -8.8000000000000005e-03   1.3317000000000001e+00   1.5565000000000000e+00   3.3953000000000002e+00  -5.7799999999999997e-02   1.3469999999999999e-01   3.5400000000000001e-02
  -1.1681999999999999e+00   1.1431000000000000e+00   1.7157000000000000e+00  -9.5500000000000002e-02  -2.0930000000000001e-01  -3.0700000000000002e-02   1.3317000000000001e+00   1.3786000000000000e+00   2.9600000000000000e+00  -3.8500000000000000e-02   1.3469999999999999e-01   2.2100000000000002e-02
  -9.0369999999999995e-01   1.0112000000000001e+00   1.3725000000000001e+00  -1.4319999999999999e-01  -2.2839999999999999e-01  -3.5099999999999999e-02   1.4205000000000001e+00   1.6454000000000000e+00   2.6118000000000001e+00   1.9300000000000001e-02   9.6199999999999994e-02   3.1000000000000000e-02
  -1.2784000000000000e+00   1.0771999999999999e+00   7.7210000000000001e-01  -1.5279999999999999e-01  -2.0930000000000001e-01  -4.3900000000000002e-02   1.3317000000000001e+00   1.6677000000000000e+00   2.4377000000000000e+00  -5.7799999999999997e-02   1.4430000000000001e-01   3.5400000000000001e-02
  -1.0360000000000000e+00   1.0112000000000001e+00   1.1152000000000000e+00  -1.7190000000000000e-01  -1.7130000000000001e-01  -2.1899999999999999e-02   1.4427000000000001e+00   1.6232000000000000e+00   2.6989000000000001e+00  -6.7400000000000002e-02   2.1170000000000000e-01   3.1000000000000000e-02
  -1.0580000000000001e+00   1.1651000000000000e+00   1.0294000000000001e+00  -1.1459999999999999e-01  -2.5690000000000002e-01   8.8000000000000005e-03   1.4871000000000001e+00   1.6232000000000000e+00   2.6989000000000001e+00  -2.8899999999999999e-02   1.2509999999999999e-01   1.3299999999999999e-02
  -1.1021000000000001e+00   1.0331999999999999e+00   1.1152000000000000e+00  -1.1459999999999999e-01  -1.8079999999999999e-01  -6.5799999999999997e-02   1.2650999999999999e+00   1.5787000000000000e+00   3.3953000000000002e+00  -3.8500000000000000e-02   5.7700000000000001e-02  -4.4000000000000003e-03
  -1.0360000000000000e+00   1.0551999999999999e+00   2.4018999999999999e+00  -2.3870000000000000e-01  -1.9980000000000001e-01  -1.7500000000000002e-02   1.3095000000000001e+00   1.5565000000000000e+00   3.1341999999999999e+00   0.0000000000000000e+00   1.3469999999999999e-01   1.3299999999999999e-02
  -9.2579999999999996e-01   9.0129999999999999e-01   2.2303999999999999e+00  -1.7190000000000000e-01  -1.9980000000000001e-01  -1.3200000000000000e-02   1.3317000000000001e+00   1.4008000000000000e+00   2.3506000000000000e+00  -3.8500000000000000e-02   8.6599999999999996e-02   3.9800000000000002e-02
  -9.6989999999999998e-01   1.4509000000000001e+00   8.5780000000000001e-01  -1.9089999999999999e-01  -1.7130000000000001e-01  -4.4000000000000003e-03   1.2206999999999999e+00   1.6010000000000000e+00   2.7858999999999998e+00  -7.7100000000000002e-02   9.6199999999999994e-02   1.7700000000000000e-02
  -8.8170000000000004e-01   1.0992000000000000e+00   1.2867999999999999e+00  -2.0999999999999999e-01  -1.7130000000000001e-01  -5.7000000000000002e-02   1.3761000000000001e+00   1.3786000000000000e+00   3.3083000000000000e+00  -1.1559999999999999e-01   1.5400000000000000e-01  -1.3299999999999999e-02
  -1.0580000000000001e+00   1.0992000000000000e+00   1.2867999999999999e+00  -1.8140000000000001e-01  -1.7130000000000001e-01  -2.6300000000000000e-02   1.3761000000000001e+00   1.4898000000000000e+00   3.1341999999999999e+00  -2.8899999999999999e-02   1.7319999999999999e-01   8.8000000000000005e-03
  -8.8170000000000004e-01   1.0771999999999999e+00   7.7210000000000001e-01  -1.8140000000000001e-01  -1.4269999999999999e-01  -4.4000000000000003e-03   1.4427000000000001e+00   1.5343000000000000e+00   2.9600000000000000e+00  -7.7100000000000002e-02   1.4430000000000001e-01   3.5400000000000001e-02
  -8.5960000000000003e-01   1.0992000000000000e+00   1.3725000000000001e+00  -1.2410000000000000e-01  -2.5690000000000002e-01   1.7500000000000002e-02   1.3983000000000001e+00   1.5120000000000000e+00   3.0470999999999999e+00  -9.5999999999999992e-03   1.8279999999999999e-01   8.8000000000000005e-03
  -1.1462000000000001e+00   9.4530000000000003e-01   1.0294000000000001e+00  -1.5279999999999999e-01  -1.4269999999999999e-01  -8.7700000000000000e-02   1.2650999999999999e+00   1.5343000000000000e+00   2.7858999999999998e+00  -2.8899999999999999e-02   1.9239999999999999e-01   1.7700000000000000e-02
  -1.0801000000000001e+00   1.2749999999999999e+00   1.1152000000000000e+00  -1.8140000000000001e-01  -2.2839999999999999e-01  -3.0700000000000002e-02   1.2650999999999999e+00   1.4676000000000000e+00   3.3953000000000002e+00   3.8500000000000000e-02   1.0580000000000001e-01  -8.8000000000000005e-03
  -9.6989999999999998e-01   1.1431000000000000e+00   1.0294000000000001e+00  -2.0050000000000001e-01  -2.6640000000000003e-01  -8.8000000000000005e-03   1.2650999999999999e+00   1.6899000000000000e+00   3.0470999999999999e+00   6.7400000000000002e-02   1.8279999999999999e-01   8.8000000000000005e-03
  -9.4779999999999998e-01   9.6730000000000005e-01   1.2010000000000001e+00  -1.7190000000000000e-01  -2.7600000000000002e-01  -1.3200000000000000e-02   1.3317000000000001e+00   1.4453000000000000e+00   3.2212000000000001e+00  -8.6699999999999999e-02   7.6999999999999999e-02   4.4200000000000003e-02
  -9.6989999999999998e-01   1.3630000000000000e+00   1.5441000000000000e+00  -1.2410000000000000e-01  -1.6180000000000000e-01  -5.2600000000000001e-02   1.3317000000000001e+00   1.6454000000000000e+00   3.5695000000000001e+00  -9.5999999999999992e-03   1.6360000000000000e-01   7.0800000000000002e-02
  -9.6989999999999998e-01   9.4530000000000003e-01   8.5780000000000001e-01  -2.3870000000000000e-01  -2.4740000000000001e-01  -3.9500000000000000e-02   1.3539000000000001e+00   1.6010000000000000e+00   3.4824000000000002e+00   1.9300000000000001e-02   2.0210000000000000e-01   4.4200000000000003e-02
  -9.0369999999999995e-01   1.1431000000000000e+00   9.4359999999999999e-01  -9.5500000000000002e-02  -1.4269999999999999e-01  -9.2100000000000001e-02   1.2206999999999999e+00   1.5120000000000000e+00   3.3083000000000000e+00  -1.9300000000000001e-02   1.7319999999999999e-01  -1.3299999999999999e-02
  -1.0139000000000000e+00   1.1431000000000000e+00   1.3725000000000001e+00  -1.5279999999999999e-01  -2.0930000000000001e-01  -7.0199999999999999e-02   1.2206999999999999e+00   1.5787000000000000e+00   3.2212000000000001e+00   9.5999999999999992e-03   1.3469999999999999e-01   1.3299999999999999e-02
  -1.0801000000000001e+00   1.0992000000000000e+00   1.0294000000000001e+00  -1.7190000000000000e-01  -2.7600000000000002e-01  -4.3900000000000002e-02   1.2650999999999999e+00   1.5565000000000000e+00   2.2635999999999998e+00  -3.8500000000000000e-02   1.6360000000000000e-01   0.0000000000000000e+00
  -1.1902999999999999e+00   1.0331999999999999e+00   2.3161999999999998e+00  -8.5900000000000004e-02  -2.2839999999999999e-01  -1.7500000000000002e-02   1.3983000000000001e+00   1.6010000000000000e+00   3.3953000000000002e+00   3.8500000000000000e-02   8.6599999999999996e-02   5.7500000000000002e-02
  -1.0360000000000000e+00   1.1212000000000000e+00   1.2867999999999999e+00  -1.7190000000000000e-01  -1.6180000000000000e-01  -1.7500000000000002e-02   1.4649000000000001e+00   1.7121000000000000e+00   3.1341999999999999e+00   1.9300000000000001e-02   1.9239999999999999e-01   1.3299999999999999e-02
  -1.0360000000000000e+00   1.0771999999999999e+00   1.6298999999999999e+00  -9.5500000000000002e-02  -1.0470000000000000e-01  -5.2600000000000001e-02   1.2873000000000001e+00   1.4676000000000000e+00   2.7858999999999998e+00  -4.8200000000000000e-02   1.3469999999999999e-01   4.4000000000000003e-03
  -1.1021000000000001e+00   9.4530000000000003e-01   2.0588000000000002e+00  -1.2410000000000000e-01  -2.4740000000000001e-01   8.8000000000000005e-03   1.4649000000000001e+00   1.6010000000000000e+00   2.8730000000000002e+00  -3.8500000000000000e-02   9.6199999999999994e-02  -1.3299999999999999e-02
  -1.0139000000000000e+00   1.2091000000000001e+00   1.2867999999999999e+00  -1.0500000000000000e-01  -2.4740000000000001e-01   4.4000000000000003e-03   1.2650999999999999e+00   1.4231000000000000e+00   3.4824000000000002e+00   0.0000000000000000e+00   2.2130000000000000e-01   8.8000000000000005e-03
  -1.0139000000000000e+00   1.2091000000000001e+00   1.6298999999999999e+00  -8.5900000000000004e-02  -2.7600000000000002e-01  -3.5099999999999999e-02   1.3317000000000001e+00   1.5787000000000000e+00   3.0470999999999999e+00  -1.7340000000000000e-01   1.9239999999999999e-01  -1.7700000000000000e-02
  -1.2564000000000000e+00   1.1651000000000000e+00   1.7157000000000000e+00  -6.6799999999999998e-02  -1.9030000000000000e-01  -3.0700000000000002e-02   1.2650999999999999e+00   1.4676000000000000e+00   3.0470999999999999e+00  -2.8899999999999999e-02   1.5400000000000000e-01   2.2100000000000002e-02
  -8.1559999999999999e-01   1.0771999999999999e+00   6.0050000000000003e-01  -8.5900000000000004e-02  -1.3320000000000001e-01  -7.8899999999999998e-02   1.1984999999999999e+00   1.6232000000000000e+00   2.8730000000000002e+00   0.0000000000000000e+00   8.6599999999999996e-02   4.4000000000000003e-03
  -1.0360000000000000e+00   1.1212000000000000e+00   1.1152000000000000e+00  -1.1459999999999999e-01  -1.7130000000000001e-01   8.8000000000000005e-03   1.3539000000000001e+00   1.6454000000000000e+00   2.6118000000000001e+00  -1.0600000000000000e-01   1.5400000000000000e-01   0.0000000000000000e+00
  -9.6989999999999998e-01   1.2969999999999999e+00   7.7210000000000001e-01  -2.0050000000000001e-01  -2.6640000000000003e-01  -1.7500000000000002e-02   1.1762999999999999e+00   1.5120000000000000e+00   2.8730000000000002e+00  -9.5999999999999992e-03   1.3469999999999999e-01   3.9800000000000002e-02
  -9.2579999999999996e-01   1.1651000000000000e+00   1.6298999999999999e+00  -1.1459999999999999e-01  -2.4740000000000001e-01   4.4000000000000003e-03   1.3983000000000001e+00   1.4676000000000000e+00   3.6564999999999999e+00   9.5999999999999992e-03   1.5400000000000000e-01   0.0000000000000000e+00
  -1.0580000000000001e+00   9.4530000000000003e-01   1.2867999999999999e+00  -2.2910000000000000e-01  -2.4740000000000001e-01  -3.0700000000000002e-02   1.4871000000000001e+00   1.5787000000000000e+00   3.4824000000000002e+00  -6.7400000000000002e-02   1.5400000000000000e-01   1.7700000000000000e-02
  -1.1462000000000001e+00   1.1431000000000000e+00   9.4359999999999999e-01  -1.0500000000000000e-01  -1.8079999999999999e-01  -2.6300000000000000e-02   1.2873000000000001e+00   1.5787000000000000e+00   3.1341999999999999e+00  -2.8899999999999999e-02   1.5400000000000000e-01  -1.3299999999999999e-02
  -1.1462000000000001e+00   1.0992000000000000e+00   1.2867999999999999e+00  -2.0050000000000001e-01  -2.2839999999999999e-01  -1.3200000000000000e-02   1.5093000000000001e+00   1.3564000000000001e+00   2.6118000000000001e+00  -6.7400000000000002e-02   1.2509999999999999e-01   1.7700000000000000e-02
  -9.9190000000000000e-01   8.7929999999999997e-01   1.7157000000000000e+00  -2.9599999999999999e-01  -1.5229999999999999e-01  -1.0520000000000000e-01   1.2428999999999999e+00   1.7121000000000000e+00   3.0470999999999999e+00   9.5999999999999992e-03   1.5400000000000000e-01   1.3299999999999999e-02
  -8.5960000000000003e-01   9.2330000000000001e-01   1.8015000000000001e+00  -2.1959999999999999e-01  -1.8079999999999999e-01  -8.7700000000000000e-02   1.1984999999999999e+00   1.6232000000000000e+00   3.6564999999999999e+00   4.8200000000000000e-02   2.2130000000000000e-01   3.5400000000000001e-02
  -1.0139000000000000e+00   1.0551999999999999e+00   1.7157000000000000e+00  -2.6729999999999998e-01  -1.9030000000000000e-01  -7.8899999999999998e-02   1.3983000000000001e+00   1.5787000000000000e+00   3.3083000000000000e+00   1.9300000000000001e-02   1.4430000000000001e-01   1.3299999999999999e-02
  -1.2343999999999999e+00   1.3630000000000000e+00   1.5441000000000000e+00  -8.5900000000000004e-02  -1.3320000000000001e-01   4.4000000000000003e-03   1.3539000000000001e+00   1.6232000000000000e+00   3.4824000000000002e+00  -2.8899999999999999e-02   1.9239999999999999e-01  -4.8700000000000000e-02
  -8.8170000000000004e-01   1.1212000000000000e+00   1.2867999999999999e+00  -1.7190000000000000e-01  -2.3790000000000000e-01   0.0000000000000000e+00   1.1984999999999999e+00   1.6899000000000000e+00   2.6989000000000001e+00  -9.5999999999999992e-03   1.4430000000000001e-01   2.2100000000000002e-02
  -9.9190000000000000e-01   1.0112000000000001e+00   1.8015000000000001e+00  -1.6230000000000000e-01  -2.4740000000000001e-01  -1.7500000000000002e-02   1.1540999999999999e+00   1.3786000000000000e+00   3.4824000000000002e+00  -5.7799999999999997e-02   1.6360000000000000e-01   2.2100000000000002e-02
  -1.0360000000000000e+00   9.8929999999999996e-01   1.0294000000000001e+00  -1.4319999999999999e-01  -2.1890000000000001e-01  -3.9500000000000000e-02   1.3539000000000001e+00   1.4231000000000000e+00   3.2212000000000001e+00  -9.5999999999999992e-03   7.6999999999999999e-02   4.4000000000000003e-03
  -1.3446000000000000e+00   1.0771999999999999e+00   5.1470000000000005e-01  -9.5500000000000002e-02  -2.4740000000000001e-01  -8.8000000000000005e-03   1.2873000000000001e+00   1.6677000000000000e+00   2.8730000000000002e+00  -2.8899999999999999e-02   1.8279999999999999e-01   4.4000000000000003e-03
  -1.0139000000000000e+00   1.3410000000000000e+00   1.3725000000000001e+00  -9.5500000000000002e-02  -2.1890000000000001e-01  -2.1899999999999999e-02   1.3761000000000001e+00   1.5565000000000000e+00   3.0470999999999999e+00  -9.5999999999999992e-03   1.2509999999999999e-01   4.4000000000000003e-03
  -9.2579999999999996e-01   1.1651000000000000e+00   9.4359999999999999e-01  -7.6399999999999996e-02  -2.1890000000000001e-01   0.0000000000000000e+00   1.3095000000000001e+00   1.6232000000000000e+00   3.0470999999999999e+00   9.5999999999999992e-03   1.4430000000000001e-01   3.5400000000000001e-02
  -9.9190000000000000e-01   1.2311000000000001e+00   1.2867999999999999e+00  -1.9089999999999999e-01  -3.1400000000000000e-01  -3.9500000000000000e-02   1.3761000000000001e+00   1.5343000000000000e+00   3.1341999999999999e+00   3.8500000000000000e-02   1.5400000000000000e-01   1.3299999999999999e-02
  -9.4779999999999998e-01   1.2311000000000001e+00   1.2867999999999999e+00  -5.7299999999999997e-02  -2.8549999999999998e-01  -7.4499999999999997e-02   1.4649000000000001e+00   1.3341000000000001e+00   2.6118000000000001e+00  -6.7400000000000002e-02   1.7319999999999999e-01   3.5400000000000001e-02
  -9.4779999999999998e-01   1.2749999999999999e+00   1.6298999999999999e+00  -1.2410000000000000e-01  -1.5229999999999999e-01   0.0000000000000000e+00   1.4649000000000001e+00   1.4231000000000000e+00   3.1341999999999999e+00   2.8899999999999999e-02   1.2509999999999999e-01   3.1000000000000000e-02
  -9.9190000000000000e-01   1.1212000000000000e+00   8.5780000000000001e-01  -1.6230000000000000e-01  -1.7130000000000001e-01  -3.5099999999999999e-02   1.2650999999999999e+00   1.4676000000000000e+00   3.2212000000000001e+00  -4.8200000000000000e-02   2.0210000000000000e-01  -1.3299999999999999e-02
  -1.1241000000000001e+00   1.2311000000000001e+00   1.5441000000000000e+00  -1.7190000000000000e-01  -2.1890000000000001e-01  -3.0700000000000002e-02   1.2650999999999999e+00   1.5787000000000000e+00   3.3083000000000000e+00  -3.8500000000000000e-02   8.6599999999999996e-02   2.2100000000000002e-02
  -7.9349999999999998e-01   9.0129999999999999e-01   1.6298999999999999e+00  -1.9089999999999999e-01  -2.5690000000000002e-01  -1.7500000000000002e-02   1.3983000000000001e+00   1.5565000000000000e+00   3.1341999999999999e+00  -6.7400000000000002e-02   9.6199999999999994e-02   4.4000000000000003e-03
  -1.0801000000000001e+00   1.1431000000000000e+00   1.1152000000000000e+00  -6.6799999999999998e-02  -1.8079999999999999e-01  -4.4000000000000003e-03   1.4205000000000001e+00   1.8232999999999999e+00   3.3083000000000000e+00   8.6699999999999999e-02   1.0580000000000001e-01   4.4000000000000003e-03
  -1.1902999999999999e+00   1.1871000000000000e+00   1.7157000000000000e+00  -1.3370000000000001e-01  -2.2839999999999999e-01  -4.4000000000000003e-03   1.3983000000000001e+00   1.6010000000000000e+00   2.5247000000000002e+00  -3.8500000000000000e-02   1.4430000000000001e-01   8.8000000000000005e-03
  -1.0360000000000000e+00   1.2749999999999999e+00   2.0588000000000002e+00  -1.1459999999999999e-01  -7.6100000000000001e-02  -3.9500000000000000e-02   1.1540999999999999e+00   1.5120000000000000e+00   2.9600000000000000e+00  -9.6299999999999997e-02   2.0210000000000000e-01   4.4000000000000003e-03
  -9.6989999999999998e-01   1.0992000000000000e+00   1.3725000000000001e+00  -2.3870000000000000e-01  -3.6159999999999998e-01  -2.6300000000000000e-02   1.3983000000000001e+00   1.8677999999999999e+00   2.9600000000000000e+00  -9.6299999999999997e-02   1.7319999999999999e-01  -4.4000000000000003e-03
  -1.1681999999999999e+00   1.2531000000000001e+00   9.4359999999999999e-01  -2.3870000000000000e-01  -2.4740000000000001e-01   0.0000000000000000e+00   1.1762999999999999e+00   1.6677000000000000e+00   2.6118000000000001e+00  -9.6299999999999997e-02   1.8279999999999999e-01  -1.7700000000000000e-02
  -1.0801000000000001e+00   1.1431000000000000e+00   8.5780000000000001e-01  -2.0999999999999999e-01  -1.8079999999999999e-01  -5.7000000000000002e-02   1.3317000000000001e+00   1.5787000000000000e+00   2.9600000000000000e+00  -5.7799999999999997e-02   1.2509999999999999e-01  -1.3299999999999999e-02
  -1.0360000000000000e+00   1.0551999999999999e+00   1.2010000000000001e+00  -8.5900000000000004e-02  -2.8549999999999998e-01  -4.8200000000000000e-02   1.4649000000000001e+00   1.8455999999999999e+00   3.1341999999999999e+00   8.6699999999999999e-02   2.4060000000000001e-01   1.3299999999999999e-02
  -1.1462000000000001e+00   1.0551999999999999e+00   1.8872000000000000e+00  -2.8600000000000000e-02  -1.9980000000000001e-01   8.8000000000000005e-03   1.3761000000000001e+00   1.4453000000000000e+00   3.3083000000000000e+00  -1.1559999999999999e-01   1.6360000000000000e-01   2.2100000000000002e-02
  -1.0360000000000000e+00   1.0331999999999999e+00   1.9730000000000001e+00  -2.0999999999999999e-01  -1.9980000000000001e-01   0.0000000000000000e+00   1.2650999999999999e+00   1.5565000000000000e+00   3.5695000000000001e+00   9.5999999999999992e-03   1.7319999999999999e-01  -1.7700000000000000e-02
  -9.4779999999999998e-01   1.0771999999999999e+00   1.1152000000000000e+00  -2.4820000000000000e-01  -2.1890000000000001e-01  -3.0700000000000002e-02   1.4427000000000001e+00   1.6010000000000000e+00   3.3083000000000000e+00   1.9300000000000001e-02   8.6599999999999996e-02  -1.3299999999999999e-02
  -8.5960000000000003e-01   1.0331999999999999e+00   1.2867999999999999e+00  -8.5900000000000004e-02  -1.3320000000000001e-01  -6.1400000000000003e-02   1.3317000000000001e+00   1.5343000000000000e+00   3.2212000000000001e+00   1.9300000000000001e-02   2.1170000000000000e-01   0.0000000000000000e+00
  -1.1681999999999999e+00   1.2091000000000001e+00   9.4359999999999999e-01  -1.2410000000000000e-01  -2.2839999999999999e-01  -8.8000000000000005e-03   1.4427000000000001e+00   1.8010999999999999e+00   2.9600000000000000e+00  -1.0600000000000000e-01   1.4430000000000001e-01   1.3299999999999999e-02
  -1.0360000000000000e+00   1.0992000000000000e+00   1.2010000000000001e+00  -1.6230000000000000e-01  -2.1890000000000001e-01  -6.5799999999999997e-02   1.3761000000000001e+00   1.6454000000000000e+00   3.0470999999999999e+00  -5.7799999999999997e-02   2.0210000000000000e-01   1.3299999999999999e-02
  -9.6989999999999998e-01   1.2311000000000001e+00   1.8015000000000001e+00  -1.6230000000000000e-01  -1.8079999999999999e-01  -1.3200000000000000e-02   1.3095000000000001e+00   1.5787000000000000e+00   3.1341999999999999e+00  -9.5999999999999992e-03   1.4430000000000001e-01   0.0000000000000000e+00
  -9.6989999999999998e-01   1.0551999999999999e+00   1.1152000000000000e+00  -2.0999999999999999e-01  -2.3790000000000000e-01  -2.6300000000000000e-02   1.3761000000000001e+00   1.6899000000000000e+00   3.0470999999999999e+00   0.0000000000000000e+00   2.4060000000000001e-01   1.7700000000000000e-02
  -1.0801000000000001e+00   1.1871000000000000e+00   1.0294000000000001e+00  -1.0500000000000000e-01  -1.4269999999999999e-01  -5.2600000000000001e-02   1.1762999999999999e+00   1.5343000000000000e+00   3.3953000000000002e+00  -1.2520000000000001e-01   2.1170000000000000e-01   3.5400000000000001e-02
  -1.0580000000000001e+00   1.2531000000000001e+00   1.1152000000000000e+00  -2.0999999999999999e-01  -2.4740000000000001e-01  -3.0700000000000002e-02   1.3317000000000001e+00   1.5343000000000000e+00   2.2635999999999998e+00   7.7100000000000002e-02   2.0210000000000000e-01   1.7700000000000000e-02
  -1.1241000000000001e+00   1.2311000000000001e+00   1.4582999999999999e+00  -1.9089999999999999e-01  -2.5690000000000002e-01   8.8000000000000005e-03   1.4427000000000001e+00   1.7565999999999999e+00   3.3083000000000000e+00   1.9300000000000001e-02   2.3089999999999999e-01   2.6499999999999999e-02
  -9.9190000000000000e-01   1.1871000000000000e+00   6.8630000000000002e-01  -1.1459999999999999e-01  -2.2839999999999999e-01  -4.8200000000000000e-02   1.2428999999999999e+00   1.5565000000000000e+00   2.8730000000000002e+00  -9.5999999999999992e-03   4.8099999999999997e-02  -2.6499999999999999e-02
  -9.6989999999999998e-01   1.1871000000000000e+00   8.5780000000000001e-01  -1.6230000000000000e-01  -2.5690000000000002e-01  -3.5099999999999999e-02   1.0875999999999999e+00   1.5565000000000000e+00   2.8730000000000002e+00  -9.5999999999999992e-03   1.8279999999999999e-01   3.9800000000000002e-02
  -1.0360000000000000e+00   1.0992000000000000e+00   1.0294000000000001e+00  -1.3370000000000001e-01  -2.1890000000000001e-01  -2.1899999999999999e-02   1.4427000000000001e+00   1.4231000000000000e+00   2.5247000000000002e+00  -5.7799999999999997e-02   1.3469999999999999e-01   8.8000000000000005e-03
  -8.8170000000000004e-01   1.1212000000000000e+00   1.8015000000000001e+00  -7.6399999999999996e-02  -2.0930000000000001e-01  -3.9500000000000000e-02   1.4871000000000001e+00   1.5343000000000000e+00   3.2212000000000001e+00  -3.8500000000000000e-02   2.1170000000000000e-01   3.1000000000000000e-02
  -1.7413000000000001e+00   1.2531000000000001e+00   1.7157000000000000e+00  -1.9099999999999999e-02  -1.9980000000000001e-01  -5.7000000000000002e-02   1.4649000000000001e+00   1.7121000000000000e+00   3.4824000000000002e+00  -4.8200000000000000e-02   2.2130000000000000e-01   4.4200000000000003e-02
  -1.1462000000000001e+00   1.0992000000000000e+00   1.8872000000000000e+00  -2.2910000000000000e-01  -2.0930000000000001e-01  -5.2600000000000001e-02   1.3761000000000001e+00   1.5120000000000000e+00   3.1341999999999999e+00  -5.7799999999999997e-02   1.1550000000000001e-01   1.7700000000000000e-02
  -1.2122999999999999e+00   1.2091000000000001e+00   1.2867999999999999e+00  -2.0999999999999999e-01  -3.1400000000000000e-01   2.6300000000000000e-02   1.3317000000000001e+00   1.6899000000000000e+00   3.3083000000000000e+00  -7.7100000000000002e-02   8.6599999999999996e-02   8.8000000000000005e-03
  -7.4939999999999996e-01   1.1651000000000000e+00   1.8015000000000001e+00  -1.5279999999999999e-01  -1.6180000000000000e-01   3.0700000000000002e-02   1.5093000000000001e+00   1.5565000000000000e+00   3.0470999999999999e+00  -4.8200000000000000e-02   1.2509999999999999e-01  -2.2100000000000002e-02
  -9.9190000000000000e-01   1.1431000000000000e+00   1.0294000000000001e+00  -1.6230000000000000e-01  -2.3790000000000000e-01   1.3200000000000000e-02   1.3095000000000001e+00   1.5787000000000000e+00   3.3953000000000002e+00  -1.9300000000000001e-02   1.6360000000000000e-01  -4.4000000000000003e-03
  -7.7149999999999996e-01   8.5740000000000005e-01   1.0294000000000001e+00  -1.2410000000000000e-01  -2.1890000000000001e-01  -8.7700000000000000e-02   1.5758000000000001e+00   1.4898000000000000e+00   2.7858999999999998e+00   9.5999999999999992e-03   1.6360000000000000e-01   1.3299999999999999e-02
  -9.9190000000000000e-01   1.0112000000000001e+00   1.2867999999999999e+00  -1.4319999999999999e-01  -1.7130000000000001e-01  -6.1400000000000003e-02   1.2206999999999999e+00   1.5787000000000000e+00   3.7435999999999998e+00  -6.7400000000000002e-02   1.1550000000000001e-01   3.1000000000000000e-02
  -1.0360000000000000e+00   1.1212000000000000e+00   5.1470000000000005e-01  -9.5500000000000002e-02  -2.5690000000000002e-01  -5.2600000000000001e-02   1.3761000000000001e+00   1.6010000000000000e+00   3.1341999999999999e+00  -4.8200000000000000e-02   2.1170000000000000e-01   4.4000000000000003e-03
  -9.2579999999999996e-01   1.2311000000000001e+00   1.3725000000000001e+00  -1.7190000000000000e-01  -1.5229999999999999e-01  -1.3200000000000000e-02   1.4205000000000001e+00   1.2897000000000001e+00   2.8730000000000002e+00   6.7400000000000002e-02   1.2509999999999999e-01  -1.3299999999999999e-02
  -1.0139000000000000e+00   1.2531000000000001e+00   1.5441000000000000e+00  -1.2410000000000000e-01  -3.2350000000000001e-01   8.8000000000000005e-03   1.3761000000000001e+00   1.6010000000000000e+00   2.7858999999999998e+00  -4.8200000000000000e-02   1.6360000000000000e-01   0.0000000000000000e+00
  -1.1241000000000001e+00   1.1431000000000000e+00   1.1152000000000000e+00  -1.1459999999999999e-01  -1.9030000000000000e-01  -3.0700000000000002e-02   1.3095000000000001e+00   1.6232000000000000e+00   2.8730000000000002e+00   3.8500000000000000e-02   2.4060000000000001e-01   2.6499999999999999e-02
  -1.1681999999999999e+00   1.0331999999999999e+00   1.1152000000000000e+00  -1.6230000000000000e-01  -2.3790000000000000e-01   2.6300000000000000e-02   1.5315000000000001e+00   1.3564000000000001e+00   3.3083000000000000e+00   0.0000000000000000e+00   1.3469999999999999e-01   3.5400000000000001e-02
  -1.2784000000000000e+00   1.1871000000000000e+00   1.8015000000000001e+00  -1.6230000000000000e-01  -1.9030000000000000e-01  -3.9500000000000000e-02   1.5980000000000001e+00   1.5120000000000000e+00   2.8730000000000002e+00  -7.7100000000000002e-02   2.6939999999999997e-01  -1.3299999999999999e-02
  -1.0360000000000000e+00   1.2969999999999999e+00   1.4582999999999999e+00   0.0000000000000000e+00  -2.1890000000000001e-01  -3.0700000000000002e-02   1.5315000000000001e+00   1.6677000000000000e+00   3.8306000000000000e+00   7.7100000000000002e-02   1.8279999999999999e-01  -4.4000000000000003e-03
  -1.1681999999999999e+00   1.3190000000000000e+00   1.0294000000000001e+00  -1.3370000000000001e-01  -1.9980000000000001e-01  -2.6300000000000000e-02   1.1318999999999999e+00   1.7788999999999999e+00   2.9600000000000000e+00   1.9300000000000001e-02   2.1170000000000000e-01   4.4000000000000003e-03
  -8.8170000000000004e-01   1.1651000000000000e+00   1.8015000000000001e+00  -1.0500000000000000e-01  -1.1420000000000000e-01  -5.2600000000000001e-02   1.5315000000000001e+00   1.4676000000000000e+00   2.8730000000000002e+00  -7.7100000000000002e-02   1.7319999999999999e-01   2.6499999999999999e-02
  -9.2579999999999996e-01   1.2749999999999999e+00   8.5780000000000001e-01  -1.1459999999999999e-01  -2.2839999999999999e-01  -3.5099999999999999e-02   1.3317000000000001e+00   1.5787000000000000e+00   2.6118000000000001e+00   6.7400000000000002e-02   1.5400000000000000e-01   3.9800000000000002e-02
  -9.2579999999999996e-01   1.1651000000000000e+00   1.6298999999999999e+00  -1.5279999999999999e-01  -2.7600000000000002e-01  -2.1899999999999999e-02   1.3983000000000001e+00   1.6010000000000000e+00   2.6989000000000001e+00  -1.9300000000000001e-02   1.4430000000000001e-01   0.0000000000000000e+00
  -1.0360000000000000e+00   1.1212000000000000e+00   1.3725000000000001e+00  -9.4999999999999998e-03  -2.0930000000000001e-01  -3.5099999999999999e-02   1.3983000000000001e+00   1.6677000000000000e+00   3.3083000000000000e+00  -2.8899999999999999e-02   1.2509999999999999e-01   0.0000000000000000e+00
  -1.0801000000000001e+00   1.0551999999999999e+00   1.6298999999999999e+00  -5.7299999999999997e-02  -2.1890000000000001e-01  -1.3200000000000000e-02   1.4205000000000001e+00   1.4898000000000000e+00   3.2212000000000001e+00   2.8899999999999999e-02   1.4430000000000001e-01  -4.4000000000000003e-03
  -9.4779999999999998e-01   1.1212000000000000e+00   1.0294000000000001e+00  -1.4319999999999999e-01  -2.1890000000000001e-01   1.7500000000000002e-02   1.4649000000000001e+00   1.6010000000000000e+00   3.1341999999999999e+00  -3.8500000000000000e-02   1.2509999999999999e-01   4.4000000000000003e-03
  -1.1021000000000001e+00   1.0992000000000000e+00   1.9730000000000001e+00  -1.1459999999999999e-01  -1.7130000000000001e-01  -4.4000000000000003e-03   1.3761000000000001e+00   1.5343000000000000e+00   2.5247000000000002e+00   2.8899999999999999e-02   1.5400000000000000e-01   5.3100000000000001e-02
  -9.2579999999999996e-01   7.0350000000000001e-01   1.2010000000000001e+00  -1.7190000000000000e-01  -2.1890000000000001e-01  -4.3900000000000002e-02   1.1318999999999999e+00   1.8455999999999999e+00   3.4824000000000002e+00  -3.8500000000000000e-02   1.4430000000000001e-01   6.1899999999999997e-02
  -1.0139000000000000e+00   9.4530000000000003e-01   9.4359999999999999e-01  -1.1459999999999999e-01  -1.7130000000000001e-01  -8.3299999999999999e-02   1.3761000000000001e+00   1.6010000000000000e+00   3.1341999999999999e+00   9.5999999999999992e-03   1.3469999999999999e-01   1.3299999999999999e-02
  -1.0360000000000000e+00   1.2531000000000001e+00   1.2010000000000001e+00  -2.0999999999999999e-01  -2.0930000000000001e-01  -1.3200000000000000e-02   1.5315000000000001e+00   1.8232999999999999e+00   2.9600000000000000e+00  -4.8200000000000000e-02   1.2509999999999999e-01   4.8700000000000000e-02
  -9.9190000000000000e-01   1.0992000000000000e+00   1.5441000000000000e+00  -1.2410000000000000e-01  -1.9030000000000000e-01  -9.2100000000000001e-02   1.3095000000000001e+00   1.4676000000000000e+00   2.6989000000000001e+00  -2.8899999999999999e-02   1.1550000000000001e-01  -3.1000000000000000e-02
  -1.1241000000000001e+00   1.1212000000000000e+00   1.0294000000000001e+00  -1.2410000000000000e-01  -2.8549999999999998e-01  -1.3200000000000000e-02   1.3539000000000001e+00   1.4453000000000000e+00   2.5247000000000002e+00   0.0000000000000000e+00   2.1170000000000000e-01   3.1000000000000000e-02
  -1.1681999999999999e+00   1.0992000000000000e+00   7.7210000000000001e-01  -1.8140000000000001e-01  -2.3790000000000000e-01   8.8000000000000005e-03   1.2428999999999999e+00   1.6010000000000000e+00   2.1764999999999999e+00  -9.5999999999999992e-03   9.6199999999999994e-02   3.9800000000000002e-02
  -1.0580000000000001e+00   1.1212000000000000e+00   2.2303999999999999e+00  -2.0050000000000001e-01  -2.3790000000000000e-01  -4.3900000000000002e-02   1.3539000000000001e+00   1.6899000000000000e+00   3.3083000000000000e+00   2.8899999999999999e-02   7.6999999999999999e-02   0.0000000000000000e+00
  -1.0139000000000000e+00   1.1431000000000000e+00   1.3725000000000001e+00  -1.7190000000000000e-01  -2.9499999999999998e-01  -4.8200000000000000e-02   1.3539000000000001e+00   1.5343000000000000e+00   3.5695000000000001e+00   0.0000000000000000e+00   1.9239999999999999e-01   8.8000000000000005e-03
  -9.4779999999999998e-01   1.2311000000000001e+00   4.2890000000000000e-01  -2.1959999999999999e-01  -1.8079999999999999e-01  -4.8200000000000000e-02   1.3539000000000001e+00   1.7565999999999999e+00   3.6564999999999999e+00  -8.6699999999999999e-02   1.2509999999999999e-01   0.0000000000000000e+00
  -9.9190000000000000e-01   1.1651000000000000e+00   1.6298999999999999e+00  -3.0549999999999999e-01  -2.3790000000000000e-01  -4.3900000000000002e-02   1.3095000000000001e+00   1.6899000000000000e+00   3.2212000000000001e+00  -9.6299999999999997e-02   1.7319999999999999e-01   8.8000000000000005e-03
  -8.8170000000000004e-01   1.3410000000000000e+00   1.7157000000000000e+00  -1.3370000000000001e-01  -2.0930000000000001e-01  -1.7500000000000002e-02   1.3761000000000001e+00   1.5120000000000000e+00   3.3083000000000000e+00  -3.8500000000000000e-02   7.6999999999999999e-02   0.0000000000000000e+00
  -1.0360000000000000e+00   1.2091000000000001e+00   2.1446000000000001e+00  -9.5500000000000002e-02  -1.9030000000000000e-01  -4.8200000000000000e-02   1.3761000000000001e+00   1.5343000000000000e+00   2.6118000000000001e+00  -9.5999999999999992e-03   8.6599999999999996e-02   3.5400000000000001e-02
  -1.0360000000000000e+00   1.1651000000000000e+00   5.1470000000000005e-01  -9.5500000000000002e-02  -1.4269999999999999e-01  -2.6300000000000000e-02   1.3317000000000001e+00   1.6232000000000000e+00   2.9600000000000000e+00  -9.5999999999999992e-03   1.7319999999999999e-01   1.7700000000000000e-02
  -9.9190000000000000e-01   1.1651000000000000e+00   1.1152000000000000e+00  -9.5500000000000002e-02  -1.9980000000000001e-01  -5.7000000000000002e-02   1.3539000000000001e+00   1.6010000000000000e+00   2.5247000000000002e+00  -5.7799999999999997e-02   2.1170000000000000e-01  -4.8700000000000000e-02
  -1.2122999999999999e+00   9.4530000000000003e-01   7.7210000000000001e-01  -2.1959999999999999e-01  -3.0449999999999999e-01  -6.1400000000000003e-02   1.2428999999999999e+00   1.3341000000000001e+00   3.0470999999999999e+00  -4.8200000000000000e-02   1.5400000000000000e-01   1.7700000000000000e-02
  -8.8170000000000004e-01   1.0771999999999999e+00   1.4582999999999999e+00  -1.7190000000000000e-01  -1.4269999999999999e-01  -3.0700000000000002e-02   1.2650999999999999e+00   1.4898000000000000e+00   3.3083000000000000e+00  -7.7100000000000002e-02   1.4430000000000001e-01   1.7700000000000000e-02
  -9.0369999999999995e-01   9.0129999999999999e-01   6.8630000000000002e-01  -1.9089999999999999e-01  -1.2370000000000000e-01  -4.8200000000000000e-02   1.2650999999999999e+00   1.5120000000000000e+00   3.2212000000000001e+00  -5.7799999999999997e-02   1.1550000000000001e-01  -3.1000000000000000e-02
  -9.6989999999999998e-01   1.4289000000000001e+00   1.4582999999999999e+00  -1.9089999999999999e-01  -2.2839999999999999e-01  -3.9500000000000000e-02   1.3761000000000001e+00   1.6010000000000000e+00   3.0470999999999999e+00   9.5999999999999992e-03   1.1550000000000001e-01   1.3299999999999999e-02
  -1.2784000000000000e+00   1.2311000000000001e+00   1.8872000000000000e+00  -7.6399999999999996e-02  -2.2839999999999999e-01  -5.7000000000000002e-02   1.3095000000000001e+00   1.6454000000000000e+00   3.1341999999999999e+00   3.8500000000000000e-02   2.0210000000000000e-01  -8.8000000000000005e-03
  -9.4779999999999998e-01   1.1871000000000000e+00   1.3725000000000001e+00  -2.5779999999999997e-01  -2.2839999999999999e-01  -3.9500000000000000e-02   1.2206999999999999e+00   1.6454000000000000e+00   2.6118000000000001e+00  -9.5999999999999992e-03   2.1170000000000000e-01   4.8700000000000000e-02
  -1.0139000000000000e+00   1.1431000000000000e+00   1.4582999999999999e+00  -5.7299999999999997e-02  -1.5229999999999999e-01  -3.9500000000000000e-02   1.4649000000000001e+00   1.4676000000000000e+00   3.8306000000000000e+00  -1.9300000000000001e-02   1.2509999999999999e-01   2.6499999999999999e-02
  -1.0139000000000000e+00   1.1871000000000000e+00   9.4359999999999999e-01  -1.2410000000000000e-01  -1.7130000000000001e-01  -4.3900000000000002e-02   1.4205000000000001e+00   1.4008000000000000e+00   3.3083000000000000e+00   3.8500000000000000e-02   1.7319999999999999e-01   4.4000000000000003e-03
  -8.3760000000000001e-01   1.2531000000000001e+00   1.5441000000000000e+00  -1.5279999999999999e-01  -2.4740000000000001e-01  -4.4000000000000003e-03   1.2206999999999999e+00   1.6010000000000000e+00   3.7435999999999998e+00  -1.9300000000000001e-02   1.3469999999999999e-01   7.0800000000000002e-02
  -1.3005000000000000e+00   1.2969999999999999e+00   7.7210000000000001e-01  -1.9099999999999999e-02  -1.9030000000000000e-01  -5.7000000000000002e-02   1.2428999999999999e+00   1.5565000000000000e+00   3.1341999999999999e+00  -4.8200000000000000e-02   1.8279999999999999e-01   3.9800000000000002e-02
  -7.9349999999999998e-01   1.1431000000000000e+00   1.1152000000000000e+00  -2.4820000000000000e-01  -2.3790000000000000e-01  -3.0700000000000002e-02   1.3539000000000001e+00   1.5565000000000000e+00   3.2212000000000001e+00   9.5999999999999992e-03   1.3469999999999999e-01   3.9800000000000002e-02
