# Supplementary material for: Footwear and Foam Surface Alter Gait Initiation of Typical Subjects
Source: PLoS One. 2015 Aug 13;10(8):e0135821. doi: 10.1371/journal.pone.0135821 (PMC4536224; doi:10.1371/journal.pone.0135821)
Supplement: S1 Dataset — (ZIP) [file pone.0135821.s001.zip › 8_barefoot_av1_04.txt]

   1.4613899999999999e+01  -1.0530099999999999e+01   3.3395630000000000e+02  -8.1821999999999999e+00   3.5665399999999998e+01   9.8229999999999995e-01  -1.7578399999999998e+01   2.6682999999999999e+00   2.7119250000000000e+02  -6.0690000000000000e-01  -2.1322399999999998e+01   1.6898000000000000e+00
   1.4129000000000000e+01  -9.9146000000000001e+00   3.2777980000000002e+02  -9.1369000000000007e+00   3.5218100000000000e+01   1.0481000000000000e+00  -1.7933499999999999e+01   2.1124000000000001e+00   2.7232429999999999e+02  -8.9580000000000004e-01  -2.1360900000000001e+01   1.6941999999999999e+00
   1.2409700000000001e+01  -1.0596100000000000e+01   3.2143180000000001e+02  -1.0254000000000000e+01   3.4789900000000003e+01   1.2235000000000000e+00  -1.7356400000000001e+01   2.0457000000000001e+00   2.7188900000000001e+02  -1.2234000000000000e+00  -2.1447500000000002e+01   1.5659000000000001e+00
   1.0536099999999999e+01  -1.2486700000000001e+01   3.1353969999999998e+02  -1.1600199999999999e+01   3.4599600000000002e+01   1.5391999999999999e+00  -1.7023499999999999e+01   9.3389999999999995e-01   2.7232429999999999e+02  -1.8879999999999999e+00  -2.1476400000000002e+01   1.4863000000000000e+00
   8.9931999999999999e+00  -1.3432000000000000e+01   3.0461820000000000e+02  -1.2564399999999999e+01   3.3981099999999998e+01   1.7145999999999999e+00  -1.7023499999999999e+01   0.0000000000000000e+00   2.7450080000000003e+02  -2.5430999999999999e+00  -2.1784300000000002e+01   1.4021999999999999e+00
   6.8551000000000002e+00  -1.3629799999999999e+01   2.9363790000000000e+02  -1.3232799999999999e+01   3.3124600000000001e+01   1.8855999999999999e+00  -1.7245500000000000e+01  -8.6719999999999997e-01   2.7920200000000000e+02  -3.4196000000000000e+00  -2.2217300000000002e+01   1.1413000000000000e+00
   4.4524999999999997e+00  -1.2926299999999999e+01   2.8214290000000000e+02  -1.3719700000000000e+01   3.2458500000000001e+01   1.8462000000000001e+00  -1.7822500000000002e+01  -1.7788999999999999e+00   2.8634100000000001e+02  -4.4406999999999996e+00  -2.3006300000000000e+01   1.0528000000000000e+00
   2.3805999999999998e+00  -1.1299600000000000e+01   2.7184879999999998e+02  -1.3939299999999999e+01   3.1573499999999999e+01   1.6093999999999999e+00  -1.8466200000000001e+01  -2.6905000000000001e+00   2.9530820000000000e+02  -5.4907000000000004e+00  -2.3949300000000001e+01   8.5819999999999996e-01
   5.5110000000000003e-01  -9.5847999999999995e+00   2.6172629999999998e+02  -1.3872400000000001e+01   3.0631499999999999e+01   1.4954000000000001e+00  -1.9420600000000000e+01  -4.1357999999999997e+00   3.0462360000000001e+02  -6.8200000000000003e+00  -2.4844100000000001e+01   5.8830000000000005e-01
  -3.0859999999999999e-01  -7.8262000000000000e+00   2.5280480000000000e+02  -1.3738799999999999e+01   2.9889199999999999e+01   1.2717000000000001e+00  -2.0330600000000000e+01  -5.7812999999999999e+00   3.1515789999999998e+02  -8.3515999999999995e+00  -2.6008400000000002e+01   2.3000000000000001e-01
  -1.4107000000000001e+00  -6.5951000000000004e+00   2.4414070000000001e+02  -1.3671900000000001e+01   2.9051800000000000e+01   1.0919000000000001e+00  -2.1817599999999999e+01  -7.7157999999999998e+00   3.2699810000000002e+02  -9.9506999999999994e+00  -2.7172599999999999e+01  -1.4599999999999999e-01
  -1.9177000000000000e+00  -5.8916000000000004e+00   2.3702060000000000e+02  -1.3671900000000001e+01   2.8300100000000000e+01   1.0261000000000000e+00  -2.3171500000000002e+01  -9.2722999999999995e+00   3.3561700000000002e+02  -1.1588200000000001e+01  -2.8269600000000001e+01  -4.9990000000000001e-01
  -2.7111999999999998e+00  -6.0015000000000001e+00   2.3024369999999999e+02  -1.3614699999999999e+01   2.7710100000000001e+01   9.6470000000000000e-01  -2.4702999999999999e+01  -1.1184500000000000e+01   3.4493250000000000e+02  -1.2927199999999999e+01  -2.9270199999999999e+01  -8.6699999999999999e-01
  -3.1078999999999999e+00  -6.5731000000000002e+00   2.2458189999999999e+02  -1.3633800000000001e+01   2.7139199999999999e+01   9.8229999999999995e-01  -2.5457599999999999e+01  -1.2140700000000001e+01   3.5215850000000000e+02  -1.4227600000000001e+01  -3.0232399999999998e+01  -1.2076000000000000e+00
  -3.3504000000000000e+00  -7.2325999999999997e+00   2.1806240000000000e+02  -1.3461900000000000e+01   2.6501600000000000e+01   1.0437000000000001e+00  -2.6900300000000001e+01  -1.3919499999999999e+01   3.6051630000000000e+02  -1.5595499999999999e+01  -3.1069600000000001e+01  -1.5748000000000000e+00
  -3.2843000000000000e+00  -7.5624000000000002e+00   2.1257220000000001e+02  -1.3442800000000000e+01   2.5940200000000001e+01   1.0481000000000000e+00  -2.8476099999999999e+01  -1.5453799999999999e+01   3.6748110000000003e+02  -1.6847700000000000e+01  -3.2022100000000002e+01  -1.8667000000000000e+00
  -3.4826999999999999e+00  -8.3097999999999992e+00   2.0691050000000001e+02  -1.3442800000000000e+01   2.5312100000000001e+01   1.1402000000000001e+00  -3.0185099999999998e+01  -1.7054800000000000e+01   3.7627420000000001e+02  -1.8042200000000001e+01  -3.2859299999999998e+01  -2.1364999999999998e+00
  -3.5929000000000002e+00  -8.7055000000000007e+00   2.0279290000000000e+02  -1.3318700000000000e+01   2.4836300000000001e+01   1.1577000000000000e+00  -3.0828800000000001e+01  -1.8633500000000002e+01   3.8245540000000000e+02  -1.9015100000000000e+01  -3.3754100000000001e+01  -2.4108000000000001e+00
  -3.6589999999999998e+00  -8.8374000000000006e+00   2.0064830000000001e+02  -1.3347300000000001e+01   2.4626999999999999e+01   1.0963000000000001e+00  -3.1450199999999999e+01  -2.0034300000000002e+01   3.8837549999999999e+02  -1.9978400000000001e+01  -3.4504600000000003e+01  -2.6629000000000000e+00
  -3.5929000000000002e+00  -9.3209999999999997e+00   1.9910419999999999e+02  -1.3242300000000000e+01   2.4550899999999999e+01   1.1007000000000000e+00  -3.1916300000000000e+01  -2.1590800000000002e+01   3.9481799999999998e+02  -2.0835699999999999e+01  -3.5110799999999998e+01  -2.9371999999999998e+00
  -3.3283999999999998e+00  -9.5847999999999995e+00   1.9893260000000001e+02  -1.3309100000000001e+01   2.4493800000000000e+01   1.1445000000000001e+00  -3.2626600000000003e+01  -2.2835999999999999e+01   3.9882270000000000e+02  -2.1567799999999998e+01  -3.5803600000000003e+01  -3.0699000000000001e+00
  -3.3504000000000000e+00  -1.0200400000000000e+01   1.9841790000000000e+02  -1.3471500000000001e+01   2.4598400000000002e+01   1.1752000000000000e+00  -3.2892899999999997e+01  -2.3436399999999999e+01   4.0108629999999999e+02  -2.2193899999999999e+01  -3.6178899999999999e+01  -3.2601000000000000e+00
  -3.3062999999999998e+00  -1.0903900000000000e+01   1.9867519999999999e+02  -1.3500100000000000e+01   2.4579400000000000e+01   1.1928000000000001e+00  -3.3048299999999998e+01  -2.4303599999999999e+01   4.0169569999999999e+02  -2.2540700000000001e+01  -3.6352100000000000e+01  -3.4238000000000000e+00
  -3.0198000000000000e+00  -1.1189600000000000e+01   2.0253550000000001e+02  -1.3719700000000000e+01   2.4874400000000001e+01   1.2279000000000000e+00  -3.3359000000000002e+01  -2.5348700000000001e+01   4.0117340000000002e+02  -2.2945300000000000e+01  -3.6467500000000001e+01  -3.6316999999999999e+00
  -2.9316000000000000e+00  -1.1299600000000000e+01   2.0570949999999999e+02  -1.4015700000000001e+01   2.5445300000000000e+01   1.2892999999999999e+00  -3.3847299999999997e+01  -2.6104700000000001e+01   4.0265339999999998e+02  -2.3099399999999999e+01  -3.6592599999999997e+01  -3.8307000000000002e+00
  -2.4466999999999999e+00  -1.1871100000000000e+01   2.1180019999999999e+02  -1.4416600000000001e+01   2.6225600000000000e+01   1.3726000000000000e+00  -3.4224600000000002e+01  -2.6838400000000000e+01   4.0108629999999999e+02  -2.3186100000000000e+01  -3.6457900000000002e+01  -3.9325000000000001e+00
  -1.6311000000000000e+00  -1.2794400000000000e+01   2.2149369999999999e+02  -1.5008599999999999e+01   2.7139199999999999e+01   1.5787000000000000e+00  -3.4646299999999997e+01  -2.7772300000000001e+01   3.9830040000000002e+02  -2.3215000000000000e+01  -3.6332799999999999e+01  -4.1093999999999999e+00
  -1.9839999999999999e-01  -1.3717800000000000e+01   2.3247409999999999e+02  -1.5925100000000000e+01   2.8718800000000002e+01   1.9470000000000001e+00  -3.5023600000000002e+01  -2.8372699999999998e+01   3.9551450000000000e+02  -2.3041599999999999e+01  -3.5880600000000001e+01  -4.2553999999999998e+00
   1.8514999999999999e+00  -1.5674300000000001e+01   2.4825829999999999e+02  -1.7109000000000002e+01   3.0364999999999998e+01   2.3942999999999999e+00  -3.5179000000000002e+01  -2.8950800000000001e+01   3.9316379999999998e+02  -2.2714099999999998e+01  -3.5572699999999998e+01  -4.3350000000000000e+00
   4.0336999999999996e+00  -1.7674800000000001e+01   2.6464299999999997e+02  -1.8178300000000000e+01   3.2344299999999997e+01   2.8811000000000000e+00  -3.5245600000000003e+01  -2.9440000000000001e+01   3.8794020000000000e+02  -2.2213200000000001e+01  -3.4908799999999999e+01  -4.4455999999999998e+00
   6.5465000000000000e+00  -1.9807200000000002e+01   2.8437320000000000e+02  -1.9515000000000001e+01   3.4590100000000000e+01   3.4994000000000001e+00  -3.5090200000000003e+01  -2.9729099999999999e+01   3.8010480000000001e+02  -2.1644900000000000e+01  -3.4158200000000001e+01  -4.4942000000000002e+00
   9.5001999999999995e+00  -2.2093499999999999e+01   3.0925049999999999e+02  -2.1386299999999999e+01   3.7511400000000002e+01   4.1746999999999996e+00  -3.4757300000000001e+01  -2.9929200000000002e+01   3.7148579999999998e+02  -2.0855000000000000e+01  -3.3167200000000001e+01  -4.4322999999999997e+00
   1.2806500000000000e+01  -2.5259100000000000e+01   3.3910329999999999e+02  -2.3209900000000001e+01   4.0984699999999997e+01   5.0122999999999998e+00  -3.3736300000000000e+01  -2.9862500000000001e+01   3.5938450000000000e+02  -1.9805000000000000e+01  -3.1945200000000000e+01  -4.4543999999999997e+00
   1.6333200000000001e+01  -2.8754500000000000e+01   3.7599029999999999e+02  -2.5730399999999999e+01   4.5124099999999999e+01   5.8280000000000003e+00  -3.2382399999999997e+01  -3.0440600000000000e+01   3.4266890000000001e+02  -1.8485299999999999e+01  -3.0232399999999998e+01  -4.3615000000000004e+00
   1.9882000000000001e+01  -3.3722799999999999e+01   4.1905380000000002e+02  -2.8403700000000001e+01   5.0158000000000001e+01   6.8715999999999999e+00  -3.0939699999999998e+01  -3.1129899999999999e+01   3.2273210000000000e+02  -1.6905500000000000e+01  -2.8173300000000001e+01  -4.2465000000000002e+00
   2.4290400000000002e+01  -4.0252000000000002e+01   4.6692110000000002e+02  -3.1563900000000000e+01   5.5667600000000000e+01   7.9943000000000000e+00  -2.8809000000000001e+01  -3.1974900000000002e+01   3.0000940000000003e+02  -1.4815200000000001e+01  -2.5661999999999999e+01  -4.0430999999999999e+00
   2.9139700000000001e+01  -4.7176800000000000e+01   5.1933500000000004e+02  -3.4886400000000002e+01   6.1405700000000003e+01   9.3010999999999999e+00  -2.7144400000000001e+01  -3.1774799999999999e+01   2.7180189999999999e+02  -1.2445600000000001e+01  -2.2746500000000001e+01  -3.7511000000000001e+00
   3.4495899999999999e+01  -5.4453299999999999e+01   5.7020479999999998e+02  -3.7865200000000002e+01   6.7153300000000002e+01   1.0410500000000001e+01  -2.5058100000000000e+01  -2.9773499999999999e+01   2.3871910000000000e+02  -9.6616999999999997e+00  -1.9138200000000001e+01  -3.2290999999999999e+00
   4.0050600000000003e+01  -6.0850600000000000e+01   6.1524130000000002e+02  -4.0567100000000003e+01   7.2015799999999999e+01   1.1489300000000000e+01  -2.2461300000000001e+01  -2.5482099999999999e+01   1.9936779999999999e+02  -6.6947999999999999e+00  -1.5183600000000000e+01  -2.5257999999999998e+00
   4.6024000000000001e+01  -6.5686999999999998e+01   6.5109889999999996e+02  -4.2428899999999999e+01   7.5688999999999993e+01   1.2274200000000000e+01  -1.9021100000000001e+01  -1.9322800000000001e+01   1.5366120000000001e+02  -3.5449000000000002e+00  -1.0959500000000000e+01  -1.7162999999999999e+00
   5.0520600000000002e+01  -6.8830600000000004e+01   6.7297379999999998e+02  -4.3393200000000000e+01   7.7772900000000007e+01   1.2721500000000001e+01  -1.4360099999999999e+01  -1.2674300000000001e+01   1.0908640000000000e+02  -8.8619999999999999e-01  -6.9566999999999997e+00  -8.4050000000000002e-01
   5.3716700000000003e+01  -7.1182900000000004e+01   6.8498350000000005e+02  -4.3927799999999998e+01   7.8829200000000000e+01   1.3054800000000000e+01  -1.0120900000000001e+01  -6.2481999999999998e+00   7.1041100000000000e+01   9.2469999999999997e-01  -3.8488000000000002e+00  -9.2899999999999996e-02
   5.4620399999999997e+01  -7.2919600000000003e+01   6.8901540000000000e+02  -4.3841900000000003e+01   7.9028999999999996e+01   1.3217100000000000e+01  -6.1924000000000001e+00  -1.7565999999999999e+00   4.6228999999999999e+01   1.9555000000000000e+00  -1.6839000000000000e+00   3.6709999999999998e-01
   5.3716700000000003e+01  -7.4128699999999995e+01   6.8627030000000002e+02  -4.3555500000000002e+01   7.8705500000000001e+01   1.3186400000000001e+01  -3.3957999999999999e+00   4.8920000000000002e-01   3.2473500000000001e+01   2.0710000000000002e+00  -9.7180000000000000e-01   4.9990000000000001e-01
   5.1843100000000000e+01  -7.5359700000000004e+01   6.7923599999999999e+02  -4.3049500000000002e+01   7.7972800000000007e+01   1.3164400000000001e+01  -2.0196999999999998e+00   1.5120000000000000e+00   2.4638000000000002e+01   1.6472000000000000e+00  -6.0619999999999996e-01   3.1409999999999999e-01
   4.9793199999999999e+01  -7.6239099999999993e+01   6.6585370000000000e+02  -4.2209299999999999e+01   7.6593000000000004e+01   1.3068000000000000e+01  -4.8830000000000001e-01   2.7572000000000001e+00   1.7586200000000002e+01   1.0306999999999999e+00  -4.1370000000000001e-01   2.8749999999999998e-01
   4.7633000000000003e+01  -7.6700699999999998e+01   6.5049839999999995e+02  -4.1302300000000002e+01   7.4613699999999994e+01   1.2875000000000000e+01   8.6560000000000004e-01   4.2691999999999997e+00   1.0969600000000000e+01   7.0320000000000005e-01  -1.7319999999999999e-01   2.4329999999999999e-01
   4.5472900000000003e+01  -7.6766700000000000e+01   6.3051080000000002e+02  -4.0204300000000003e+01   7.2434500000000000e+01   1.2598699999999999e+01   1.5315000000000001e+00   5.2698999999999998e+00   6.0941999999999998e+00   3.4680000000000000e-01  -9.5999999999999992e-03   1.9460000000000000e-01
   4.3753599999999999e+01  -7.6480900000000005e+01   6.1009429999999998e+02  -3.8858100000000000e+01   7.0074600000000004e+01   1.2467200000000000e+01   1.8200000000000001e+00   1.1339999999999999e+00   3.9177000000000000e+00   9.5999999999999992e-03   4.8099999999999997e-02  -8.8000000000000005e-03
   4.2475200000000001e+01  -7.5931299999999993e+01   5.9233699999999999e+02  -3.7454599999999999e+01   6.7943100000000001e+01   1.2269900000000000e+01   1.0653999999999999e+00   1.5565000000000000e+00   4.5270999999999999e+00  -5.7799999999999997e-02   3.2710000000000000e-01  -1.7700000000000000e-02
   4.1042400000000001e+01  -7.5689499999999995e+01   5.7543759999999997e+02  -3.6184800000000003e+01   6.6020899999999997e+01   1.2125100000000000e+01   2.0196999999999998e+00   1.4898000000000000e+00   2.6118000000000001e+00  -3.8500000000000000e-02   1.7319999999999999e-01  -4.8700000000000000e-02
   3.9764000000000003e+01  -7.5821399999999997e+01   5.6111170000000004e+02  -3.5000999999999998e+01   6.4289000000000001e+01   1.1958500000000001e+01   1.5758000000000001e+00   1.5565000000000000e+00   3.9177000000000000e+00  -4.8200000000000000e-02   1.6360000000000000e-01   1.3299999999999999e-02
   3.8661900000000003e+01  -7.5953299999999999e+01   5.5184709999999995e+02  -3.3922100000000000e+01   6.3032899999999998e+01   1.1769900000000000e+01   1.4871000000000001e+00   1.1117999999999999e+00   3.5695000000000001e+00   0.0000000000000000e+00   1.9239999999999999e-01   2.6499999999999999e-02
   3.7030799999999999e+01  -7.6349000000000004e+01   5.4575639999999999e+02  -3.2929200000000002e+01   6.2395299999999999e+01   1.1603300000000001e+01   1.9088000000000001e+00   1.4231000000000000e+00   3.3083000000000000e+00  -3.8500000000000000e-02   1.5400000000000000e-01   4.4000000000000003e-03
   3.5796399999999998e+01  -7.7360200000000006e+01   5.4275400000000002e+02  -3.2194000000000003e+01   6.2005200000000002e+01   1.1498100000000001e+01   1.6424000000000001e+00   1.5565000000000000e+00   3.6564999999999999e+00  -3.8500000000000000e-02   2.1170000000000000e-01   2.2100000000000002e-02
   3.5135199999999998e+01  -7.8371499999999997e+01   5.4206769999999995e+02  -3.1430199999999999e+01   6.1757800000000003e+01   1.1467400000000000e+01   1.6646000000000001e+00   1.0450999999999999e+00   3.0470999999999999e+00  -1.1559999999999999e-01   2.0210000000000000e-01  -8.8000000000000005e-03
   3.4694299999999998e+01  -7.9558599999999998e+01   5.4352610000000004e+02  -3.0819199999999999e+01   6.1843400000000003e+01   1.1476100000000001e+01   1.7090000000000001e+00   1.4008000000000000e+00   3.6564999999999999e+00  -9.6299999999999997e-02   1.6360000000000000e-01   0.0000000000000000e+00
   3.4165300000000002e+01  -8.0723699999999994e+01   5.4584220000000005e+02  -2.9988499999999998e+01   6.2052799999999998e+01   1.1423500000000001e+01   1.7534000000000001e+00   1.5343000000000000e+00   3.6564999999999999e+00  -1.0600000000000000e-01   1.4430000000000001e-01   6.1899999999999997e-02
   3.4077100000000002e+01  -8.2328500000000005e+01   5.5073190000000000e+02  -2.9253399999999999e+01   6.2442900000000002e+01   1.1489300000000000e+01   1.4871000000000001e+00   1.2452000000000001e+00   3.2212000000000001e+00  -7.7100000000000002e-02   1.9239999999999999e-01   1.7700000000000000e-02
   3.4672300000000000e+01  -8.3757499999999993e+01   5.5459220000000005e+02  -2.8079100000000000e+01   6.2823500000000003e+01   1.1471700000000000e+01   1.7090000000000001e+00   1.7121000000000000e+00   3.0470999999999999e+00  -1.3489999999999999e-01   1.5400000000000000e-01   0.0000000000000000e+00
   3.5113100000000003e+01  -8.4175200000000004e+01   5.6033969999999999e+02  -2.6627800000000001e+01   6.3109000000000002e+01   1.1270000000000000e+01   1.6424000000000001e+00   1.4453000000000000e+00   3.4824000000000002e+00  -6.7400000000000002e-02   1.5400000000000000e-01   8.8000000000000005e-03
   3.5928699999999999e+01  -8.4087199999999996e+01   5.6411419999999998e+02  -2.4766100000000002e+01   6.3090000000000003e+01   1.1072699999999999e+01   1.6202000000000001e+00   1.4898000000000000e+00   3.3953000000000002e+00  -7.7100000000000002e-02   1.9239999999999999e-01   3.5400000000000001e-02
   3.6942599999999999e+01  -8.3075999999999993e+01   5.6763130000000001e+02  -2.2150099999999998e+01   6.3318399999999997e+01   1.0695600000000001e+01   1.6424000000000001e+00   1.5565000000000000e+00   3.0470999999999999e+00  -1.1559999999999999e-01   2.0210000000000000e-01   8.8000000000000005e-03
   3.7559800000000003e+01  -8.2174700000000001e+01   5.7166309999999999e+02  -1.9304900000000000e+01   6.3308900000000001e+01   1.0283300000000001e+01   1.5536000000000001e+00   1.3341000000000001e+00   3.6564999999999999e+00  -2.8899999999999999e-02   2.1170000000000000e-01   3.1000000000000000e-02
   3.7780200000000001e+01  -8.1559100000000001e+01   5.7672439999999995e+02  -1.5734200000000000e+01   6.3470599999999997e+01   9.8447999999999993e+00   1.4205000000000001e+00   1.5120000000000000e+00   3.5695000000000001e+00  -1.9300000000000001e-02   1.4430000000000001e-01  -4.8700000000000000e-02
   3.7890400000000000e+01  -8.0943600000000004e+01   5.8307240000000002e+02  -1.1667000000000000e+01   6.3794199999999996e+01   9.2835000000000001e+00   1.5980000000000001e+00   1.4231000000000000e+00   4.0048000000000004e+00  -8.6699999999999999e-02   1.9239999999999999e-01   4.4000000000000003e-03
   3.8838200000000001e+01  -8.0349999999999994e+01   5.8950620000000004e+02  -6.9504999999999999e+00   6.3841700000000003e+01   8.6212999999999997e+00   1.5536000000000001e+00   1.4453000000000000e+00   3.7435999999999998e+00  -5.7799999999999997e-02   2.2130000000000000e-01   1.3299999999999999e-02
   4.0976300000000002e+01  -7.8481399999999994e+01   5.9662620000000004e+02  -1.4417000000000000e+00   6.3965499999999999e+01   7.8627000000000002e+00   1.6202000000000001e+00   1.5120000000000000e+00   3.4824000000000002e+00   0.0000000000000000e+00   2.1170000000000000e-01   1.7700000000000000e-02
   4.3643400000000000e+01  -7.5909300000000002e+01   6.0443259999999998e+02   4.6973000000000003e+00   6.3803699999999999e+01   7.1040999999999999e+00   1.5758000000000001e+00   1.4453000000000000e+00   4.2659000000000002e+00  -5.7799999999999997e-02   1.3469999999999999e-01   1.3299999999999999e-02
   4.6751399999999997e+01  -7.2238100000000003e+01   6.0992269999999996e+02   1.1409200000000000e+01   6.3442100000000003e+01   6.1787999999999998e+00   1.6424000000000001e+00   1.6232000000000000e+00   3.4824000000000002e+00  -4.8200000000000000e-02   1.5400000000000000e-01   1.3299999999999999e-02
   4.9638900000000000e+01  -6.9292299999999997e+01   6.1524130000000002e+02   1.8407499999999999e+01   6.2918700000000001e+01   5.2271999999999998e+00   1.7312000000000001e+00   1.4231000000000000e+00   4.0048000000000004e+00  -3.8500000000000000e-02   2.0210000000000000e-01  -2.2100000000000002e-02
   5.1975299999999997e+01  -6.5313199999999995e+01   6.1944470000000001e+02   2.5720800000000001e+01   6.2518999999999998e+01   4.0694999999999997e+00   1.5536000000000001e+00   1.3564000000000001e+00   3.5695000000000001e+00  -9.5999999999999992e-03   1.5400000000000000e-01   4.4000000000000003e-03
   5.3341999999999999e+01  -6.1993699999999997e+01   6.2587850000000003e+02   3.3377899999999997e+01   6.1976599999999998e+01   2.9380999999999999e+00   1.6202000000000001e+00   1.6232000000000000e+00   3.5695000000000001e+00   7.7100000000000002e-02   2.2130000000000000e-01  -3.1000000000000000e-02
   5.4245699999999999e+01  -5.9487600000000000e+01   6.3196910000000003e+02   4.0509799999999998e+01   6.1719700000000003e+01   1.7936000000000001e+00   1.3761000000000001e+00   1.4898000000000000e+00   2.8730000000000002e+00  -1.0600000000000000e-01   2.0210000000000000e-01   8.8000000000000005e-03
   5.4532200000000003e+01  -5.7838799999999999e+01   6.3951810000000000e+02   4.7336300000000001e+01   6.1929099999999998e+01   7.8059999999999996e-01   1.4871000000000001e+00   1.3786000000000000e+00   3.5695000000000001e+00  -3.8500000000000000e-02   2.6939999999999997e-01   3.1000000000000000e-02
   5.3606499999999997e+01  -5.7421100000000003e+01   6.4818230000000005e+02   5.3293900000000001e+01   6.2300199999999997e+01  -1.2720000000000001e-01   1.5536000000000001e+00   1.4453000000000000e+00   3.1341999999999999e+00  -8.6699999999999999e-02   2.1170000000000000e-01  -4.4000000000000003e-03
   5.6670299999999997e+01  -5.6937500000000000e+01   6.6044939999999997e+02   5.8420800000000000e+01   6.2985300000000002e+01  -8.5070000000000001e-01   1.5315000000000001e+00   1.5787000000000000e+00   3.1341999999999999e+00  -7.7100000000000002e-02   1.8279999999999999e-01   1.3299999999999999e-02
   5.3540300000000002e+01  -6.0938499999999998e+01   6.7117229999999995e+02   6.2058399999999999e+01   6.4298500000000004e+01  -7.4550000000000005e-01   1.6646000000000001e+00   1.4676000000000000e+00   2.9600000000000000e+00  -2.8899999999999999e-02   1.8279999999999999e-01   2.6499999999999999e-02
   5.6912799999999997e+01  -7.0655299999999997e+01   6.8618449999999996e+02   6.3987000000000002e+01   6.5725899999999996e+01  -5.8760000000000001e-01   1.5758000000000001e+00   1.4898000000000000e+00   3.9177000000000000e+00   0.0000000000000000e+00   1.8279999999999999e-01  -8.8000000000000005e-03
   5.7221400000000003e+01  -7.5997299999999996e+01   6.9639279999999997e+02   6.5734200000000001e+01   6.7086600000000004e+01  -5.7879999999999998e-01   1.6202000000000001e+00   1.5787000000000000e+00   3.3953000000000002e+00  -1.9300000000000001e-02   1.6360000000000000e-01  -4.4000000000000003e-03
   5.8103099999999998e+01  -8.1976799999999997e+01   6.9845159999999998e+02   6.6335700000000003e+01   6.7572000000000003e+01  -1.9730000000000000e-01   1.5315000000000001e+00   1.4676000000000000e+00   3.6564999999999999e+00  -6.7400000000000002e-02   1.7319999999999999e-01   2.6499999999999999e-02
   5.9271299999999997e+01  -8.6175700000000006e+01   6.9218939999999998e+02   6.6173400000000001e+01   6.7277000000000001e+01   2.5430000000000003e-01   1.3095000000000001e+00   1.5787000000000000e+00   3.1341999999999999e+00  -4.8200000000000000e-02   1.6360000000000000e-01   8.8000000000000005e-03
   5.9403500000000001e+01  -9.0154700000000005e+01   6.7872130000000004e+02   6.5323700000000002e+01   6.6201700000000002e+01   7.8059999999999996e-01   1.5315000000000001e+00   1.6010000000000000e+00   3.3083000000000000e+00  -8.6699999999999999e-02   2.7900000000000003e-01   8.8000000000000005e-03
   5.7596100000000000e+01  -9.4573400000000007e+01   6.5530229999999995e+02   6.3528700000000001e+01   6.4469800000000006e+01   1.4296000000000000e+00   1.5315000000000001e+00   1.5565000000000000e+00   3.4824000000000002e+00  -1.9300000000000001e-02   1.7319999999999999e-01   2.6499999999999999e-02
   5.5766599999999997e+01  -9.6310100000000006e+01   6.2716530000000000e+02   6.1275500000000001e+01   6.2100299999999997e+01   1.9251000000000000e+00   1.6868000000000001e+00   1.4453000000000000e+00   2.7858999999999998e+00  -1.9300000000000001e-02   1.9239999999999999e-01   1.3299999999999999e-02
   5.3253799999999998e+01  -9.7892899999999997e+01   5.9216549999999995e+02   5.8172600000000003e+01   5.9207500000000003e+01   2.5609999999999999e+00   1.5315000000000001e+00   1.6899000000000000e+00   4.1788999999999996e+00  -9.6299999999999997e-02   1.9239999999999999e-01   4.8700000000000000e-02
   4.9683000000000000e+01  -9.7453199999999995e+01   5.5236180000000002e+02   5.4458700000000000e+01   5.5762799999999999e+01   3.1486000000000001e+00   1.5093000000000001e+00   1.5343000000000000e+00   3.4824000000000002e+00  -2.8899999999999999e-02   9.6199999999999994e-02   1.3299999999999999e-02
   4.5737400000000001e+01  -9.5672600000000003e+01   5.0878359999999998e+02   5.0553699999999999e+01   5.2023099999999999e+01   3.7317999999999998e+00   1.7312000000000001e+00   1.6232000000000000e+00   2.9600000000000000e+00  -5.7799999999999997e-02   1.8279999999999999e-01  -8.8000000000000005e-03
   4.0844099999999997e+01  -9.3122500000000002e+01   4.6160250000000002e+02   4.6037799999999997e+01   4.7807600000000001e+01   4.2404999999999999e+00   1.5093000000000001e+00   1.5120000000000000e+00   2.9600000000000000e+00   0.0000000000000000e+00   1.7319999999999999e-01   3.9800000000000002e-02
   3.5708300000000001e+01  -8.8044300000000007e+01   4.1493619999999999e+02   4.1464599999999997e+01   4.3611100000000000e+01   4.5475000000000003e+00   1.6424000000000001e+00   1.5787000000000000e+00   3.3083000000000000e+00  -6.7400000000000002e-02   2.5979999999999998e-01   2.2100000000000002e-02
   3.0881000000000000e+01  -8.2526399999999995e+01   3.6561050000000000e+02   3.6347099999999998e+01   3.8758000000000003e+01   4.7580000000000000e+00   1.5980000000000001e+00   1.7565999999999999e+00   3.0470999999999999e+00   3.8500000000000000e-02   2.2130000000000000e-01   1.7700000000000000e-02
   2.5194199999999999e+01  -7.7118399999999994e+01   3.1328240000000000e+02   3.0914600000000000e+01   3.3600400000000000e+01   5.0518000000000001e+00   1.5093000000000001e+00   1.4453000000000000e+00   3.3083000000000000e+00   0.0000000000000000e+00   2.1170000000000000e-01   2.2100000000000002e-02
   2.0212599999999998e+01  -6.8149100000000004e+01   2.6001069999999999e+02   2.5539400000000001e+01   2.8147800000000000e+01   4.8193999999999999e+00   1.6202000000000001e+00   1.5120000000000000e+00   3.1341999999999999e+00  -5.7799999999999997e-02   1.1550000000000001e-01   5.7500000000000002e-02
   1.5495600000000000e+01  -5.6497799999999998e+01   2.0605269999999999e+02   2.0240600000000001e+01   2.2485900000000001e+01   4.1966999999999999e+00   1.4649000000000001e+00   1.4453000000000000e+00   3.4824000000000002e+00   2.8899999999999999e-02   1.7319999999999999e-01   1.3299999999999999e-02
   1.0910900000000000e+01  -4.3659399999999998e+01   1.5037899999999999e+02   1.4855800000000000e+01   1.6595600000000001e+01   3.4950000000000001e+00   1.6646000000000001e+00   1.4453000000000000e+00   2.5247000000000002e+00  -7.7100000000000002e-02   1.8279999999999999e-01   8.8000000000000005e-03
   6.9874000000000001e+00  -2.9567900000000002e+01   9.9251800000000003e+01   1.0024800000000001e+01   1.1038399999999999e+01   2.4249999999999998e+00   1.6868000000000001e+00   1.5787000000000000e+00   3.2212000000000001e+00   8.6699999999999999e-02   2.1170000000000000e-01   1.3299999999999999e-02
   2.8654999999999999e+00  -1.4641100000000000e+01   5.8332999999999998e+01   6.3300000000000001e+00   6.5183000000000000e+00   1.2542000000000000e+00   1.4649000000000001e+00   1.5120000000000000e+00   3.5695000000000001e+00  -5.7799999999999997e-02   1.0580000000000001e-01  -2.2100000000000002e-02
   4.4080000000000003e-01  -1.2969999999999999e+00   3.5428699999999999e+01   4.5064000000000002e+00   4.0251999999999999e+00  -2.1899999999999999e-02   1.3761000000000001e+00   1.3341000000000001e+00   2.7858999999999998e+00  -8.6699999999999999e-02   2.1170000000000000e-01  -4.4000000000000003e-03
  -2.8649999999999998e-01   7.5842999999999998e+00   2.5820900000000002e+01   3.5230000000000001e+00   2.8643000000000001e+00  -8.3760000000000001e-01   1.5980000000000001e+00   1.5343000000000000e+00   3.8306000000000000e+00   3.8500000000000000e-02   1.8279999999999999e-01   2.2100000000000002e-02
  -5.7310000000000005e-01   8.0020000000000007e+00   1.7242500000000000e+01   2.3963999999999999e+00   1.8174999999999999e+00  -1.0963000000000001e+00   1.6868000000000001e+00   1.4898000000000000e+00   3.6564999999999999e+00   0.0000000000000000e+00   2.1170000000000000e-01   2.6499999999999999e-02
  -8.1559999999999999e-01   4.0010000000000003e+00   3.9460999999999999e+00   4.4869999999999999e-01   1.2370000000000000e-01  -2.1929999999999999e-01   1.4427000000000001e+00   1.3564000000000001e+00   3.3953000000000002e+00   0.0000000000000000e+00   1.5400000000000000e-01  -3.5400000000000001e-02
  -1.6972000000000000e+00   5.9360000000000002e-01   1.6298999999999999e+00  -2.0050000000000001e-01  -7.6100000000000001e-02   3.0700000000000002e-02   1.4871000000000001e+00   1.4231000000000000e+00   2.6989000000000001e+00  -3.8500000000000000e-02   1.3469999999999999e-01   1.3299999999999999e-02
  -9.6989999999999998e-01  -1.5390000000000001e-01   1.8872000000000000e+00  -2.4820000000000000e-01  -1.4269999999999999e-01  -6.5799999999999997e-02   1.3983000000000001e+00   1.6899000000000000e+00   3.4824000000000002e+00   1.9300000000000001e-02   1.9239999999999999e-01  -1.7700000000000000e-02
  -1.3225000000000000e+00   2.5061000000000000e+00   1.1152000000000000e+00   9.4999999999999998e-03  -6.6600000000000006e-02  -6.1400000000000003e-02   1.5980000000000001e+00   1.6677000000000000e+00   3.4824000000000002e+00  -1.9300000000000001e-02   1.5400000000000000e-01   1.7700000000000000e-02
  -8.5960000000000003e-01   5.4959999999999998e-01   2.1446000000000001e+00  -2.9599999999999999e-01  -1.9030000000000000e-01  -6.1400000000000003e-02   1.6868000000000001e+00   1.3564000000000001e+00   3.5695000000000001e+00  -8.6699999999999999e-02   2.3089999999999999e-01   3.1000000000000000e-02
  -1.2122999999999999e+00   9.0129999999999999e-01   2.3161999999999998e+00  -1.3370000000000001e-01  -7.6100000000000001e-02  -9.2100000000000001e-02   1.5315000000000001e+00   1.5120000000000000e+00   3.6564999999999999e+00  -2.8899999999999999e-02   1.4430000000000001e-01  -4.4000000000000003e-03
  -8.8170000000000004e-01   1.7806999999999999e+00   1.7157000000000000e+00  -6.6799999999999998e-02  -1.9030000000000000e-01  -5.7000000000000002e-02   1.6202000000000001e+00   1.5565000000000000e+00   3.3083000000000000e+00  -4.8200000000000000e-02   2.1170000000000000e-01   4.4000000000000003e-03
  -1.4107000000000001e+00   8.7929999999999997e-01   1.0294000000000001e+00  -2.2910000000000000e-01  -2.8500000000000001e-02  -6.5799999999999997e-02   1.5758000000000001e+00   1.6010000000000000e+00   3.6564999999999999e+00   5.7799999999999997e-02   1.4430000000000001e-01   3.9800000000000002e-02
  -7.0530000000000004e-01   1.2531000000000001e+00   2.4018999999999999e+00  -1.7190000000000000e-01  -1.5229999999999999e-01  -5.7000000000000002e-02   1.6646000000000001e+00   1.4898000000000000e+00   3.4824000000000002e+00   2.8899999999999999e-02   2.0210000000000000e-01  -4.4000000000000003e-03
  -1.1902999999999999e+00   1.4509000000000001e+00   1.4582999999999999e+00  -1.4319999999999999e-01  -1.6180000000000000e-01  -1.3200000000000000e-02   1.5093000000000001e+00   1.5120000000000000e+00   3.4824000000000002e+00  -1.3489999999999999e-01   1.6360000000000000e-01   2.2100000000000002e-02
  -9.0369999999999995e-01   7.6939999999999997e-01   1.9730000000000001e+00  -1.7190000000000000e-01  -1.6180000000000000e-01  -5.7000000000000002e-02   1.5093000000000001e+00   1.4008000000000000e+00   4.0048000000000004e+00   3.8500000000000000e-02   2.6939999999999997e-01  -4.4000000000000003e-03
  -1.2343999999999999e+00   1.2531000000000001e+00   1.1152000000000000e+00  -1.6230000000000000e-01  -9.5200000000000007e-02  -1.3200000000000000e-02   1.5315000000000001e+00   1.6899000000000000e+00   3.3953000000000002e+00   6.7400000000000002e-02   1.9239999999999999e-01   2.6499999999999999e-02
  -1.0360000000000000e+00   1.2311000000000001e+00   1.6298999999999999e+00  -1.6230000000000000e-01  -1.7130000000000001e-01  -6.1400000000000003e-02   1.5093000000000001e+00   1.6232000000000000e+00   3.3953000000000002e+00  -1.9300000000000001e-02   1.8279999999999999e-01   2.2100000000000002e-02
  -1.0580000000000001e+00   1.1431000000000000e+00   1.3725000000000001e+00  -2.1959999999999999e-01  -1.6180000000000000e-01  -3.5099999999999999e-02   1.5980000000000001e+00   1.5787000000000000e+00   3.3083000000000000e+00  -6.7400000000000002e-02   1.0580000000000001e-01   0.0000000000000000e+00
  -1.2784000000000000e+00   1.0331999999999999e+00   1.8872000000000000e+00  -9.5500000000000002e-02  -1.8079999999999999e-01  -5.7000000000000002e-02   1.6868000000000001e+00   1.5565000000000000e+00   3.0470999999999999e+00   6.7400000000000002e-02   3.1750000000000000e-01   1.7700000000000000e-02
  -1.2564000000000000e+00   1.1431000000000000e+00   1.8872000000000000e+00  -1.5279999999999999e-01  -9.5200000000000007e-02  -7.8899999999999998e-02   1.7090000000000001e+00   1.4008000000000000e+00   3.8306000000000000e+00  -3.8500000000000000e-02   1.6360000000000000e-01   8.8000000000000005e-03
  -1.1902999999999999e+00   1.1212000000000000e+00   1.7157000000000000e+00  -1.7190000000000000e-01  -1.5229999999999999e-01  -3.0700000000000002e-02   1.5758000000000001e+00   1.5120000000000000e+00   3.8306000000000000e+00  -1.0600000000000000e-01   2.6939999999999997e-01   4.4000000000000003e-03
  -1.1241000000000001e+00   1.2311000000000001e+00   1.8872000000000000e+00  -8.5900000000000004e-02  -1.9980000000000001e-01  -6.5799999999999997e-02   1.7090000000000001e+00   1.5787000000000000e+00   2.9600000000000000e+00   3.8500000000000000e-02   1.9239999999999999e-01   4.4200000000000003e-02
  -1.0580000000000001e+00   1.0771999999999999e+00   2.3161999999999998e+00  -2.4820000000000000e-01  -1.7130000000000001e-01  -4.8200000000000000e-02   1.5758000000000001e+00   1.6899000000000000e+00   3.2212000000000001e+00   1.9300000000000001e-02   1.9239999999999999e-01   6.1899999999999997e-02
  -8.8170000000000004e-01   1.2311000000000001e+00   1.3725000000000001e+00  -1.9089999999999999e-01  -1.0470000000000000e-01  -1.7500000000000002e-02   1.4205000000000001e+00   1.6454000000000000e+00   3.1341999999999999e+00  -1.9300000000000001e-02   2.3089999999999999e-01   4.4000000000000003e-03
  -9.2579999999999996e-01   1.3850000000000000e+00   1.8872000000000000e+00  -9.4999999999999998e-03  -9.5200000000000007e-02  -7.8899999999999998e-02   1.5315000000000001e+00   1.4231000000000000e+00   3.4824000000000002e+00  -4.8200000000000000e-02   2.5019999999999998e-01   4.4000000000000003e-03
  -1.0139000000000000e+00   1.3850000000000000e+00   1.7157000000000000e+00  -1.5279999999999999e-01  -1.2370000000000000e-01  -3.0700000000000002e-02   1.5536000000000001e+00   1.5565000000000000e+00   3.0470999999999999e+00   1.9300000000000001e-02   2.1170000000000000e-01   3.9800000000000002e-02
  -1.0360000000000000e+00   1.0771999999999999e+00   1.4582999999999999e+00  -1.4319999999999999e-01  -1.8079999999999999e-01  -3.0700000000000002e-02   1.4205000000000001e+00   1.6010000000000000e+00   2.8730000000000002e+00  -2.8899999999999999e-02   1.9239999999999999e-01   6.1899999999999997e-02
  -1.0801000000000001e+00   1.2091000000000001e+00   2.4018999999999999e+00  -1.1459999999999999e-01  -1.5229999999999999e-01  -4.3900000000000002e-02   1.3095000000000001e+00   1.5565000000000000e+00   3.7435999999999998e+00   7.7100000000000002e-02   2.1170000000000000e-01   7.0800000000000002e-02
  -1.0580000000000001e+00   1.2091000000000001e+00   1.9730000000000001e+00  -8.5900000000000004e-02  -1.5229999999999999e-01  -7.8899999999999998e-02   1.5315000000000001e+00   1.5565000000000000e+00   3.4824000000000002e+00  -6.7400000000000002e-02   2.5979999999999998e-01   2.6499999999999999e-02
  -1.1902999999999999e+00   1.1431000000000000e+00   1.2010000000000001e+00  -1.9089999999999999e-01  -1.5229999999999999e-01  -3.5099999999999999e-02   1.6202000000000001e+00   1.5120000000000000e+00   3.7435999999999998e+00  -8.6699999999999999e-02   1.6360000000000000e-01   2.2100000000000002e-02
  -1.1681999999999999e+00   1.3410000000000000e+00   1.2867999999999999e+00  -2.7689999999999998e-01  -1.4269999999999999e-01  -2.6300000000000000e-02   1.5758000000000001e+00   1.5787000000000000e+00   3.3083000000000000e+00  -6.7400000000000002e-02   2.0210000000000000e-01   3.5400000000000001e-02
  -1.1021000000000001e+00   1.3630000000000000e+00   1.7157000000000000e+00  -7.6399999999999996e-02  -1.9980000000000001e-01  -3.0700000000000002e-02   1.5536000000000001e+00   1.5565000000000000e+00   3.1341999999999999e+00  -2.8899999999999999e-02   1.8279999999999999e-01   6.1899999999999997e-02
  -9.6989999999999998e-01   1.2531000000000001e+00   2.3161999999999998e+00  -1.8140000000000001e-01  -1.5229999999999999e-01  -3.9500000000000000e-02   1.5758000000000001e+00   1.4453000000000000e+00   3.5695000000000001e+00  -9.5999999999999992e-03   1.1550000000000001e-01   4.8700000000000000e-02
  -1.1681999999999999e+00   1.2311000000000001e+00   1.3725000000000001e+00  -1.7190000000000000e-01  -9.5200000000000007e-02  -1.7500000000000002e-02   1.7090000000000001e+00   1.6454000000000000e+00   3.5695000000000001e+00  -1.9300000000000001e-02   2.5019999999999998e-01   3.1000000000000000e-02
  -1.2564000000000000e+00   1.3190000000000000e+00   2.4018999999999999e+00  -4.7699999999999999e-02  -1.4269999999999999e-01  -5.2600000000000001e-02   1.4649000000000001e+00   1.6677000000000000e+00   3.2212000000000001e+00  -2.8899999999999999e-02   1.2509999999999999e-01  -3.5400000000000001e-02
  -1.2784000000000000e+00   1.2311000000000001e+00   1.9730000000000001e+00  -8.5900000000000004e-02  -1.0470000000000000e-01  -6.5799999999999997e-02   1.6202000000000001e+00   1.6010000000000000e+00   3.1341999999999999e+00  -5.7799999999999997e-02   1.0580000000000001e-01   3.1000000000000000e-02
  -1.1462000000000001e+00   1.1871000000000000e+00   1.5441000000000000e+00  -1.6230000000000000e-01  -4.7600000000000003e-02  -9.2100000000000001e-02   1.4871000000000001e+00   1.5343000000000000e+00   2.6989000000000001e+00   3.8500000000000000e-02   7.6999999999999999e-02   3.9800000000000002e-02
  -1.0580000000000001e+00   1.1212000000000000e+00   1.4582999999999999e+00  -1.5279999999999999e-01  -1.9980000000000001e-01  -9.2100000000000001e-02   1.4649000000000001e+00   1.5343000000000000e+00   3.0470999999999999e+00  -1.9300000000000001e-02   1.8279999999999999e-01   4.4200000000000003e-02
  -9.9190000000000000e-01   1.1431000000000000e+00   1.7157000000000000e+00  -9.5500000000000002e-02  -1.3320000000000001e-01  -1.7500000000000002e-02   1.5315000000000001e+00   1.4676000000000000e+00   3.3953000000000002e+00  -9.6299999999999997e-02   1.0580000000000001e-01  -4.4000000000000003e-03
  -1.2122999999999999e+00   1.3410000000000000e+00   1.7157000000000000e+00  -5.7299999999999997e-02  -1.5229999999999999e-01   4.4000000000000003e-03   1.4871000000000001e+00   1.4231000000000000e+00   3.7435999999999998e+00  -9.5999999999999992e-03   2.6939999999999997e-01   3.5400000000000001e-02
  -9.9190000000000000e-01   1.3410000000000000e+00   2.2303999999999999e+00  -2.3870000000000000e-01  -2.5690000000000002e-01  -7.8899999999999998e-02   1.5536000000000001e+00   1.7121000000000000e+00   3.4824000000000002e+00   0.0000000000000000e+00   2.0210000000000000e-01   2.6499999999999999e-02
  -1.0360000000000000e+00   9.8929999999999996e-01   1.5441000000000000e+00  -1.9089999999999999e-01  -2.1890000000000001e-01  -2.6300000000000000e-02   1.6868000000000001e+00   1.4008000000000000e+00   3.3953000000000002e+00  -7.7100000000000002e-02   1.0580000000000001e-01   1.3299999999999999e-02
  -1.0801000000000001e+00   1.1871000000000000e+00   1.6298999999999999e+00  -2.0999999999999999e-01  -1.8079999999999999e-01  -4.4000000000000003e-03   1.6646000000000001e+00   1.4231000000000000e+00   4.1788999999999996e+00  -4.8200000000000000e-02   2.2130000000000000e-01   3.1000000000000000e-02
  -1.0139000000000000e+00   1.2091000000000001e+00   1.6298999999999999e+00  -1.0500000000000000e-01  -1.5229999999999999e-01  -9.6500000000000002e-02   1.4871000000000001e+00   1.4676000000000000e+00   3.4824000000000002e+00  -5.7799999999999997e-02   3.0790000000000001e-01   1.3299999999999999e-02
  -1.0801000000000001e+00   1.1871000000000000e+00   1.2010000000000001e+00  -2.3870000000000000e-01  -1.4269999999999999e-01  -7.4499999999999997e-02   1.5980000000000001e+00   1.4676000000000000e+00   3.8306000000000000e+00   5.7799999999999997e-02   2.4060000000000001e-01  -8.8000000000000005e-03
  -9.4779999999999998e-01   1.2311000000000001e+00   1.4582999999999999e+00  -1.5279999999999999e-01  -2.3790000000000000e-01  -1.7500000000000002e-02   1.4205000000000001e+00   1.5343000000000000e+00   4.0048000000000004e+00  -1.9300000000000001e-02   2.3089999999999999e-01   4.4000000000000003e-03
  -1.2564000000000000e+00   1.1431000000000000e+00   1.2867999999999999e+00  -1.0500000000000000e-01  -2.1890000000000001e-01  -5.2600000000000001e-02   1.3983000000000001e+00   1.4676000000000000e+00   2.6989000000000001e+00  -2.8899999999999999e-02   6.7400000000000002e-02   3.5400000000000001e-02
  -1.1241000000000001e+00   1.3410000000000000e+00   1.8015000000000001e+00  -1.7190000000000000e-01  -1.5229999999999999e-01   1.3200000000000000e-02   1.5093000000000001e+00   1.6010000000000000e+00   3.3953000000000002e+00  -9.5999999999999992e-03   1.8279999999999999e-01   4.4200000000000003e-02
  -1.3225000000000000e+00   1.3850000000000000e+00   1.7157000000000000e+00  -1.2410000000000000e-01  -1.8079999999999999e-01  -3.9500000000000000e-02   1.7090000000000001e+00   1.3786000000000000e+00   3.8306000000000000e+00  -9.5999999999999992e-03   2.4060000000000001e-01  -8.8000000000000005e-03
  -9.4779999999999998e-01   9.8929999999999996e-01   1.7157000000000000e+00  -3.8199999999999998e-02  -2.3790000000000000e-01  -3.0700000000000002e-02   1.5980000000000001e+00   1.3341000000000001e+00   3.3953000000000002e+00  -4.8200000000000000e-02   2.2130000000000000e-01  -1.3299999999999999e-02
  -1.1462000000000001e+00   1.1212000000000000e+00   1.8872000000000000e+00  -1.1459999999999999e-01  -1.4269999999999999e-01  -4.4000000000000003e-03   1.5980000000000001e+00   1.6677000000000000e+00   3.6564999999999999e+00   7.7100000000000002e-02   1.6360000000000000e-01   8.8000000000000005e-03
  -1.1462000000000001e+00   1.0771999999999999e+00   1.5441000000000000e+00  -1.5279999999999999e-01  -1.6180000000000000e-01  -7.4499999999999997e-02   1.4871000000000001e+00   1.4676000000000000e+00   3.2212000000000001e+00  -6.7400000000000002e-02   1.7319999999999999e-01   0.0000000000000000e+00
  -1.0580000000000001e+00   1.0992000000000000e+00   1.3725000000000001e+00  -2.0050000000000001e-01  -1.8079999999999999e-01  -8.3299999999999999e-02   1.6424000000000001e+00   1.6677000000000000e+00   3.2212000000000001e+00  -5.7799999999999997e-02   2.3089999999999999e-01   1.3299999999999999e-02
  -1.2343999999999999e+00   1.3410000000000000e+00   1.5441000000000000e+00  -4.7699999999999999e-02  -1.6180000000000000e-01  -5.7000000000000002e-02   1.5758000000000001e+00   1.5787000000000000e+00   4.0048000000000004e+00   3.8500000000000000e-02   1.1550000000000001e-01   1.7700000000000000e-02
  -9.4779999999999998e-01   1.2531000000000001e+00   1.6298999999999999e+00  -9.5500000000000002e-02  -7.6100000000000001e-02  -4.8200000000000000e-02   1.7312000000000001e+00   1.5565000000000000e+00   2.6989000000000001e+00   1.2520000000000001e-01   1.7319999999999999e-01   0.0000000000000000e+00
  -1.1241000000000001e+00   1.1651000000000000e+00   1.1152000000000000e+00  -2.0050000000000001e-01  -1.9030000000000000e-01  -5.2600000000000001e-02   1.6202000000000001e+00   1.4231000000000000e+00   2.8730000000000002e+00   0.0000000000000000e+00   1.3469999999999999e-01   3.5400000000000001e-02
  -7.9349999999999998e-01   9.6730000000000005e-01   1.8015000000000001e+00  -1.5279999999999999e-01  -1.9980000000000001e-01  -4.8200000000000000e-02   1.5315000000000001e+00   1.7343999999999999e+00   3.2212000000000001e+00   9.5999999999999992e-03   1.2509999999999999e-01   1.7700000000000000e-02
  -1.3887000000000000e+00   1.1871000000000000e+00   6.0050000000000003e-01  -1.2410000000000000e-01  -2.6640000000000003e-01  -1.7500000000000002e-02   1.4427000000000001e+00   1.6232000000000000e+00   3.2212000000000001e+00   2.8899999999999999e-02   1.1550000000000001e-01   1.3299999999999999e-02
  -1.0580000000000001e+00   1.2091000000000001e+00   1.6298999999999999e+00  -1.6230000000000000e-01  -2.4740000000000001e-01  -4.4000000000000003e-03   1.6424000000000001e+00   1.5120000000000000e+00   2.9600000000000000e+00  -1.9300000000000001e-02   2.0210000000000000e-01   3.9800000000000002e-02
  -1.4327000000000001e+00   1.1871000000000000e+00   1.3725000000000001e+00  -1.5279999999999999e-01  -1.2370000000000000e-01  -3.5099999999999999e-02   1.3761000000000001e+00   1.7565999999999999e+00   3.3083000000000000e+00  -9.6299999999999997e-02   2.6939999999999997e-01   0.0000000000000000e+00
  -7.7149999999999996e-01   1.1651000000000000e+00   2.3161999999999998e+00  -1.5279999999999999e-01  -2.0930000000000001e-01   0.0000000000000000e+00   1.5980000000000001e+00   1.6677000000000000e+00   3.2212000000000001e+00   9.5999999999999992e-03   1.6360000000000000e-01   4.4200000000000003e-02
  -1.6311000000000000e+00   1.4729000000000001e+00   1.2010000000000001e+00  -1.9089999999999999e-01  -1.1420000000000000e-01  -3.5099999999999999e-02   1.6646000000000001e+00   1.4008000000000000e+00   3.1341999999999999e+00  -2.8899999999999999e-02   1.9239999999999999e-01   6.1899999999999997e-02
  -9.2579999999999996e-01   1.0331999999999999e+00   1.0294000000000001e+00  -1.8140000000000001e-01  -3.0449999999999999e-01   4.4000000000000003e-03   1.3095000000000001e+00   1.4676000000000000e+00   3.3083000000000000e+00  -6.7400000000000002e-02   2.3089999999999999e-01   4.8700000000000000e-02
  -1.2564000000000000e+00   1.0771999999999999e+00   2.3161999999999998e+00  -2.0999999999999999e-01  -1.9030000000000000e-01  -2.6300000000000000e-02   1.5758000000000001e+00   1.4898000000000000e+00   3.6564999999999999e+00  -8.6699999999999999e-02   1.4430000000000001e-01  -4.4000000000000003e-03
  -1.2122999999999999e+00   1.4948999999999999e+00   1.1152000000000000e+00  -1.0500000000000000e-01  -2.6640000000000003e-01  -4.8200000000000000e-02   1.6868000000000001e+00   1.4008000000000000e+00   3.2212000000000001e+00  -9.5999999999999992e-03   1.8279999999999999e-01   5.7500000000000002e-02
  -1.1681999999999999e+00   1.0551999999999999e+00   2.1446000000000001e+00  -9.5500000000000002e-02  -1.8079999999999999e-01   4.4000000000000003e-03   1.4427000000000001e+00   1.6454000000000000e+00   3.1341999999999999e+00  -1.9300000000000001e-02   1.8279999999999999e-01   2.2100000000000002e-02
  -1.0801000000000001e+00   1.4948999999999999e+00   2.0588000000000002e+00  -1.2410000000000000e-01  -1.5229999999999999e-01  -7.4499999999999997e-02   1.5315000000000001e+00   1.5343000000000000e+00   2.9600000000000000e+00  -4.8200000000000000e-02   1.6360000000000000e-01   8.8000000000000005e-03
  -1.2784000000000000e+00   1.1871000000000000e+00   1.8015000000000001e+00  -2.1959999999999999e-01  -2.1890000000000001e-01  -2.6300000000000000e-02   1.6424000000000001e+00   1.6232000000000000e+00   3.6564999999999999e+00  -2.8899999999999999e-02   1.0580000000000001e-01  -4.4000000000000003e-03
  -9.2579999999999996e-01   1.3410000000000000e+00   2.2303999999999999e+00  -1.1459999999999999e-01  -1.5229999999999999e-01  -4.4000000000000003e-03   1.5093000000000001e+00   1.5343000000000000e+00   2.9600000000000000e+00  -6.7400000000000002e-02   2.7900000000000003e-01   2.6499999999999999e-02
  -1.1021000000000001e+00   9.8929999999999996e-01   1.9730000000000001e+00  -1.2410000000000000e-01  -1.1420000000000000e-01  -4.3900000000000002e-02   1.4205000000000001e+00   1.5343000000000000e+00   3.4824000000000002e+00   0.0000000000000000e+00   1.4430000000000001e-01   3.5400000000000001e-02
  -1.0801000000000001e+00   1.4069000000000000e+00   1.8015000000000001e+00  -9.5500000000000002e-02  -2.0930000000000001e-01  -2.6300000000000000e-02   1.5536000000000001e+00   1.5120000000000000e+00   3.1341999999999999e+00  -4.8200000000000000e-02   1.8279999999999999e-01   4.4000000000000003e-03
  -1.2564000000000000e+00   1.2749999999999999e+00   1.6298999999999999e+00  -1.1459999999999999e-01  -3.3310000000000001e-01   3.9500000000000000e-02   1.6424000000000001e+00   1.4231000000000000e+00   3.5695000000000001e+00   1.9300000000000001e-02   2.1170000000000000e-01   4.4200000000000003e-02
  -1.2122999999999999e+00   1.2531000000000001e+00   9.4359999999999999e-01  -1.6230000000000000e-01  -1.9980000000000001e-01  -4.4000000000000003e-03   1.4649000000000001e+00   1.6010000000000000e+00   3.3083000000000000e+00   3.8500000000000000e-02   1.0580000000000001e-01   1.7700000000000000e-02
  -1.3225000000000000e+00   1.4289000000000001e+00   1.2867999999999999e+00  -1.4319999999999999e-01  -2.8549999999999998e-01   0.0000000000000000e+00   1.5093000000000001e+00   1.5343000000000000e+00   3.7435999999999998e+00  -5.7799999999999997e-02   1.9239999999999999e-01   2.6499999999999999e-02
  -1.3225000000000000e+00   1.3850000000000000e+00   1.5441000000000000e+00  -1.2410000000000000e-01  -1.9030000000000000e-01   0.0000000000000000e+00   1.7978000000000001e+00   1.4676000000000000e+00   3.2212000000000001e+00   4.8200000000000000e-02   2.2130000000000000e-01   4.4200000000000003e-02
  -1.2343999999999999e+00   1.3630000000000000e+00   1.7157000000000000e+00  -1.9089999999999999e-01  -1.5229999999999999e-01  -7.0199999999999999e-02   1.3983000000000001e+00   1.6232000000000000e+00   2.7858999999999998e+00   9.6299999999999997e-02   1.6360000000000000e-01   4.8700000000000000e-02
  -1.3887000000000000e+00   1.4948999999999999e+00   1.3725000000000001e+00  -2.0999999999999999e-01  -2.5690000000000002e-01  -1.3200000000000000e-02   1.6646000000000001e+00   1.5343000000000000e+00   4.3529999999999998e+00   2.8899999999999999e-02   1.2509999999999999e-01  -4.8700000000000000e-02
  -1.1241000000000001e+00   1.2091000000000001e+00   1.9730000000000001e+00  -1.1459999999999999e-01  -2.6640000000000003e-01  -3.9500000000000000e-02   1.3539000000000001e+00   1.4453000000000000e+00   3.2212000000000001e+00   2.8899999999999999e-02   2.5979999999999998e-01   4.4000000000000003e-03
  -1.1902999999999999e+00   1.2311000000000001e+00   1.0294000000000001e+00  -1.4319999999999999e-01  -1.9030000000000000e-01  -2.6300000000000000e-02   1.4871000000000001e+00   1.6010000000000000e+00   3.4824000000000002e+00  -4.8200000000000000e-02   1.5400000000000000e-01   1.7700000000000000e-02
  -1.3005000000000000e+00   1.1871000000000000e+00   1.2867999999999999e+00  -9.5500000000000002e-02  -2.1890000000000001e-01  -6.1400000000000003e-02   1.6868000000000001e+00   1.6899000000000000e+00   4.0048000000000004e+00   6.7400000000000002e-02   2.0210000000000000e-01   4.4000000000000003e-03
  -1.2343999999999999e+00   1.2969999999999999e+00   1.3725000000000001e+00  -1.7190000000000000e-01  -1.5229999999999999e-01  -3.5099999999999999e-02   1.4649000000000001e+00   1.7343999999999999e+00   3.6564999999999999e+00  -7.7100000000000002e-02   1.5400000000000000e-01   3.1000000000000000e-02
  -1.1462000000000001e+00   1.1651000000000000e+00   1.4582999999999999e+00  -1.3370000000000001e-01  -3.8059999999999999e-01  -5.2600000000000001e-02   1.4205000000000001e+00   1.5565000000000000e+00   4.0918000000000001e+00  -8.6699999999999999e-02   2.0210000000000000e-01   2.2100000000000002e-02
  -1.2122999999999999e+00   1.0992000000000000e+00   9.4359999999999999e-01  -1.2410000000000000e-01  -2.4740000000000001e-01  -1.3200000000000000e-02   1.5758000000000001e+00   1.4898000000000000e+00   3.3953000000000002e+00   9.5999999999999992e-03   1.5400000000000000e-01   2.6499999999999999e-02
  -1.0801000000000001e+00   1.2091000000000001e+00   1.2010000000000001e+00  -4.7699999999999999e-02  -1.0470000000000000e-01  -1.3200000000000000e-02   1.4649000000000001e+00   1.6010000000000000e+00   3.5695000000000001e+00  -9.5999999999999992e-03   2.5019999999999998e-01   4.4000000000000003e-03
  -1.0801000000000001e+00   1.3190000000000000e+00   1.2867999999999999e+00  -1.5279999999999999e-01  -1.9980000000000001e-01  -3.5099999999999999e-02   1.5980000000000001e+00   1.5787000000000000e+00   3.1341999999999999e+00  -4.8200000000000000e-02   1.8279999999999999e-01  -2.6499999999999999e-02
  -1.2343999999999999e+00   1.0551999999999999e+00   1.6298999999999999e+00  -1.9089999999999999e-01  -1.8079999999999999e-01  -3.0700000000000002e-02   1.2873000000000001e+00   1.4231000000000000e+00   3.5695000000000001e+00   0.0000000000000000e+00   2.2130000000000000e-01   1.3299999999999999e-02
  -1.1241000000000001e+00   1.2091000000000001e+00   1.2010000000000001e+00  -1.0500000000000000e-01  -7.6100000000000001e-02  -4.8200000000000000e-02   1.5980000000000001e+00   1.4008000000000000e+00   3.6564999999999999e+00   9.5999999999999992e-03   2.3089999999999999e-01   1.7700000000000000e-02
  -1.0801000000000001e+00   1.3410000000000000e+00   1.2010000000000001e+00  -1.1459999999999999e-01  -2.3790000000000000e-01  -1.3200000000000000e-02   1.4871000000000001e+00   1.6010000000000000e+00   4.1788999999999996e+00  -4.8200000000000000e-02   1.4430000000000001e-01   3.9800000000000002e-02
  -1.2122999999999999e+00   1.1212000000000000e+00   1.8015000000000001e+00  -1.3370000000000001e-01  -2.4740000000000001e-01  -2.1899999999999999e-02   1.4649000000000001e+00   1.7565999999999999e+00   2.6989000000000001e+00  -5.7799999999999997e-02   2.7900000000000003e-01  -4.4000000000000003e-03
  -1.0801000000000001e+00   1.2531000000000001e+00   1.1152000000000000e+00  -1.6230000000000000e-01  -1.4269999999999999e-01  -3.9500000000000000e-02   1.5536000000000001e+00   1.6677000000000000e+00   3.1341999999999999e+00   0.0000000000000000e+00   9.6199999999999994e-02  -8.8000000000000005e-03
  -1.1902999999999999e+00   1.1871000000000000e+00   1.9730000000000001e+00  -1.4319999999999999e-01  -2.1890000000000001e-01  -3.5099999999999999e-02   1.4205000000000001e+00   1.6454000000000000e+00   2.4377000000000000e+00  -9.6299999999999997e-02   1.4430000000000001e-01   0.0000000000000000e+00
  -1.1462000000000001e+00   1.4069000000000000e+00   1.3725000000000001e+00  -9.5500000000000002e-02  -1.9980000000000001e-01  -1.7500000000000002e-02   1.4871000000000001e+00   1.5343000000000000e+00   3.4824000000000002e+00  -1.9300000000000001e-02   2.4060000000000001e-01   3.9800000000000002e-02
  -1.2122999999999999e+00   1.2531000000000001e+00   5.1470000000000005e-01  -2.0050000000000001e-01  -2.5690000000000002e-01  -1.3200000000000000e-02   1.6868000000000001e+00   1.4676000000000000e+00   3.5695000000000001e+00   9.5999999999999992e-03   1.6360000000000000e-01   3.1000000000000000e-02
  -1.2122999999999999e+00   1.4069000000000000e+00   7.7210000000000001e-01  -8.5900000000000004e-02  -1.7130000000000001e-01  -2.6300000000000000e-02   1.5093000000000001e+00   1.2674000000000001e+00   3.3953000000000002e+00  -2.8899999999999999e-02   1.3469999999999999e-01   4.4000000000000003e-03
  -1.3005000000000000e+00   1.1212000000000000e+00   2.4018999999999999e+00  -9.5500000000000002e-02  -1.2370000000000000e-01  -3.0700000000000002e-02   1.4871000000000001e+00   1.6232000000000000e+00   3.1341999999999999e+00  -5.7799999999999997e-02   2.0210000000000000e-01  -4.4000000000000003e-03
  -9.6989999999999998e-01   1.0771999999999999e+00   8.5780000000000001e-01  -1.9089999999999999e-01  -2.3790000000000000e-01  -2.1899999999999999e-02   1.4427000000000001e+00   1.7343999999999999e+00   3.4824000000000002e+00   4.8200000000000000e-02   2.2130000000000000e-01   2.2100000000000002e-02
  -1.1681999999999999e+00   1.3410000000000000e+00   1.9730000000000001e+00  -2.3870000000000000e-01  -1.6180000000000000e-01  -2.1899999999999999e-02   1.5536000000000001e+00   1.5787000000000000e+00   2.4377000000000000e+00   4.8200000000000000e-02   1.6360000000000000e-01   4.4000000000000003e-03
  -1.1681999999999999e+00   1.2311000000000001e+00   1.0294000000000001e+00  -1.7190000000000000e-01  -1.7130000000000001e-01  -2.6300000000000000e-02   1.5758000000000001e+00   1.5120000000000000e+00   4.4401000000000002e+00  -9.5999999999999992e-03   1.5400000000000000e-01   3.1000000000000000e-02
  -1.1681999999999999e+00   1.0992000000000000e+00   1.8015000000000001e+00  -1.4319999999999999e-01  -1.8079999999999999e-01  -3.0700000000000002e-02   1.5536000000000001e+00   1.5120000000000000e+00   3.6564999999999999e+00  -5.7799999999999997e-02   1.7319999999999999e-01   0.0000000000000000e+00
  -1.1462000000000001e+00   1.3190000000000000e+00   1.4582999999999999e+00  -1.0500000000000000e-01  -1.9980000000000001e-01  -4.3900000000000002e-02   1.7978000000000001e+00   1.8010999999999999e+00   3.3083000000000000e+00  -2.8899999999999999e-02   2.0210000000000000e-01   4.4200000000000003e-02
  -1.2343999999999999e+00   1.3190000000000000e+00   1.8015000000000001e+00  -1.1459999999999999e-01  -2.0930000000000001e-01  -2.6300000000000000e-02   1.6202000000000001e+00   1.6010000000000000e+00   2.9600000000000000e+00  -2.8899999999999999e-02   1.7319999999999999e-01   1.3299999999999999e-02
  -1.1681999999999999e+00   1.3630000000000000e+00   1.3725000000000001e+00  -1.5279999999999999e-01  -2.0930000000000001e-01  -4.4000000000000003e-03   1.7090000000000001e+00   1.3786000000000000e+00   2.9600000000000000e+00  -2.8899999999999999e-02   2.0210000000000000e-01   1.7700000000000000e-02
  -1.1462000000000001e+00   1.0112000000000001e+00   1.3725000000000001e+00  -1.4319999999999999e-01  -2.3790000000000000e-01  -8.8000000000000005e-03   1.6646000000000001e+00   1.5343000000000000e+00   2.5247000000000002e+00  -4.8200000000000000e-02   1.4430000000000001e-01   7.9600000000000004e-02
  -1.1241000000000001e+00   1.1431000000000000e+00   1.6298999999999999e+00  -1.7190000000000000e-01  -1.9030000000000000e-01  -1.7500000000000002e-02   1.4871000000000001e+00   1.5787000000000000e+00   3.8306000000000000e+00  -1.9300000000000001e-02   1.5400000000000000e-01   2.6499999999999999e-02
  -1.1681999999999999e+00   1.1651000000000000e+00   1.4582999999999999e+00  -8.5900000000000004e-02  -2.5690000000000002e-01  -3.0700000000000002e-02   1.3983000000000001e+00   1.8010999999999999e+00   3.3953000000000002e+00  -5.7799999999999997e-02   1.2509999999999999e-01  -8.8000000000000005e-03
  -1.2343999999999999e+00   1.0992000000000000e+00   1.4582999999999999e+00  -2.0050000000000001e-01  -2.6640000000000003e-01   0.0000000000000000e+00   1.6868000000000001e+00   1.6010000000000000e+00   3.3083000000000000e+00   4.8200000000000000e-02   9.6199999999999994e-02   4.4200000000000003e-02
  -1.1681999999999999e+00   1.0331999999999999e+00   6.0050000000000003e-01  -1.9089999999999999e-01  -2.2839999999999999e-01   1.3200000000000000e-02   1.3761000000000001e+00   1.5787000000000000e+00   3.5695000000000001e+00  -4.8200000000000000e-02   1.5400000000000000e-01  -8.8000000000000005e-03
  -1.1902999999999999e+00   1.0331999999999999e+00   1.6298999999999999e+00  -2.3870000000000000e-01  -1.6180000000000000e-01  -3.9500000000000000e-02   1.5758000000000001e+00   1.5787000000000000e+00   3.2212000000000001e+00   1.9300000000000001e-02   2.3089999999999999e-01   5.7500000000000002e-02
  -1.2564000000000000e+00   1.1871000000000000e+00   1.4582999999999999e+00  -1.4319999999999999e-01  -2.4740000000000001e-01  -1.7500000000000002e-02   1.5315000000000001e+00   1.4231000000000000e+00   3.8306000000000000e+00  -1.9300000000000001e-02   1.3469999999999999e-01   2.2100000000000002e-02
  -1.1021000000000001e+00   1.2969999999999999e+00   1.1152000000000000e+00  -1.4319999999999999e-01  -1.5229999999999999e-01  -3.0700000000000002e-02   1.4427000000000001e+00   1.4231000000000000e+00   3.3953000000000002e+00   9.5999999999999992e-03   2.1170000000000000e-01  -1.3299999999999999e-02
  -9.4779999999999998e-01   1.1651000000000000e+00   1.8872000000000000e+00  -2.2910000000000000e-01  -2.2839999999999999e-01  -1.3200000000000000e-02   1.4205000000000001e+00   1.4898000000000000e+00   3.4824000000000002e+00   2.8899999999999999e-02   1.7319999999999999e-01  -8.8000000000000005e-03
  -1.2343999999999999e+00   1.4069000000000000e+00   1.1152000000000000e+00  -2.0050000000000001e-01  -2.2839999999999999e-01   3.5099999999999999e-02   1.3539000000000001e+00   1.5120000000000000e+00   3.0470999999999999e+00  -1.9300000000000001e-02   2.2130000000000000e-01  -8.8000000000000005e-03
  -1.3005000000000000e+00   1.2311000000000001e+00   1.8015000000000001e+00  -1.5279999999999999e-01  -2.0930000000000001e-01  -8.7700000000000000e-02   1.5536000000000001e+00   1.6899000000000000e+00   3.2212000000000001e+00   2.8899999999999999e-02   9.6199999999999994e-02   3.5400000000000001e-02
  -1.1462000000000001e+00   1.2091000000000001e+00   2.2303999999999999e+00  -1.2410000000000000e-01  -2.6640000000000003e-01   1.7500000000000002e-02   1.5980000000000001e+00   1.4898000000000000e+00   3.1341999999999999e+00  -5.7799999999999997e-02   1.4430000000000001e-01   3.9800000000000002e-02
  -1.3225000000000000e+00   1.2969999999999999e+00   9.4359999999999999e-01  -9.4999999999999998e-03  -1.4269999999999999e-01  -2.1899999999999999e-02   1.4649000000000001e+00   1.4453000000000000e+00   2.9600000000000000e+00  -8.6699999999999999e-02   2.0210000000000000e-01   4.4000000000000003e-03
  -1.1021000000000001e+00   1.1212000000000000e+00   1.1152000000000000e+00  -1.6230000000000000e-01  -1.8079999999999999e-01   0.0000000000000000e+00   1.3317000000000001e+00   1.6232000000000000e+00   3.8306000000000000e+00   1.9300000000000001e-02   1.5400000000000000e-01   4.4200000000000003e-02
  -1.2122999999999999e+00   1.1651000000000000e+00   1.4582999999999999e+00  -2.0050000000000001e-01  -2.0930000000000001e-01  -4.4000000000000003e-03   1.4649000000000001e+00   1.6010000000000000e+00   2.5247000000000002e+00  -2.8899999999999999e-02   1.9239999999999999e-01   1.7700000000000000e-02
  -1.1681999999999999e+00   1.1431000000000000e+00   1.7157000000000000e+00  -2.1959999999999999e-01  -3.0449999999999999e-01  -2.6300000000000000e-02   1.3761000000000001e+00   1.5787000000000000e+00   2.9600000000000000e+00   5.7799999999999997e-02   1.5400000000000000e-01   3.9800000000000002e-02
  -1.0801000000000001e+00   1.0112000000000001e+00   1.0294000000000001e+00  -9.5500000000000002e-02  -1.3320000000000001e-01  -1.3200000000000000e-02   1.6868000000000001e+00   1.4676000000000000e+00   4.0918000000000001e+00  -4.8200000000000000e-02   1.4430000000000001e-01   8.8000000000000005e-03
  -1.1021000000000001e+00   1.1871000000000000e+00   1.8015000000000001e+00  -1.2410000000000000e-01  -1.5229999999999999e-01  -7.4499999999999997e-02   1.5758000000000001e+00   1.3786000000000000e+00   2.7858999999999998e+00  -4.8200000000000000e-02   1.6360000000000000e-01   0.0000000000000000e+00
  -1.2784000000000000e+00   1.1431000000000000e+00   1.4582999999999999e+00  -1.8140000000000001e-01  -2.4740000000000001e-01  -1.3200000000000000e-02   1.4871000000000001e+00   1.3564000000000001e+00   3.0470999999999999e+00   0.0000000000000000e+00   1.9239999999999999e-01   8.8000000000000005e-03
  -9.2579999999999996e-01   1.3630000000000000e+00   1.3725000000000001e+00  -6.6799999999999998e-02  -1.5229999999999999e-01   8.8000000000000005e-03   1.5093000000000001e+00   1.6232000000000000e+00   3.4824000000000002e+00  -2.8899999999999999e-02   1.5400000000000000e-01   2.6499999999999999e-02
  -1.3446000000000000e+00   1.2531000000000001e+00   1.1152000000000000e+00  -2.2910000000000000e-01  -3.0449999999999999e-01  -1.3200000000000000e-02   1.4871000000000001e+00   1.5787000000000000e+00   3.6564999999999999e+00  -3.8500000000000000e-02   2.2130000000000000e-01   3.9800000000000002e-02
  -1.0139000000000000e+00   1.1431000000000000e+00   9.4359999999999999e-01  -1.7190000000000000e-01  -2.8549999999999998e-01   8.8000000000000005e-03   1.5315000000000001e+00   1.5565000000000000e+00   3.4824000000000002e+00  -3.8500000000000000e-02   2.3089999999999999e-01   0.0000000000000000e+00
  -1.1241000000000001e+00   1.0992000000000000e+00   1.3725000000000001e+00  -2.0050000000000001e-01  -1.2370000000000000e-01  -8.8000000000000005e-03   1.5315000000000001e+00   1.5120000000000000e+00   2.4377000000000000e+00  -2.8899999999999999e-02   2.4060000000000001e-01   4.4000000000000003e-03
  -8.8170000000000004e-01   1.2969999999999999e+00   2.4018999999999999e+00  -1.3370000000000001e-01  -2.8549999999999998e-01   0.0000000000000000e+00   1.5093000000000001e+00   1.5787000000000000e+00   3.1341999999999999e+00  -2.8899999999999999e-02   1.7319999999999999e-01   3.1000000000000000e-02
  -1.3446000000000000e+00   1.1871000000000000e+00   1.8015000000000001e+00  -1.0500000000000000e-01  -2.0930000000000001e-01  -4.3900000000000002e-02   1.4427000000000001e+00   1.6899000000000000e+00   2.9600000000000000e+00   3.8500000000000000e-02   1.2509999999999999e-01   2.6499999999999999e-02
  -1.2122999999999999e+00   1.4069000000000000e+00   1.6298999999999999e+00  -1.6230000000000000e-01  -1.4269999999999999e-01  -1.7500000000000002e-02   1.7312000000000001e+00   1.6232000000000000e+00   3.7435999999999998e+00   9.5999999999999992e-03   2.2130000000000000e-01   3.5400000000000001e-02
  -1.2784000000000000e+00   1.2531000000000001e+00   1.7157000000000000e+00  -1.3370000000000001e-01  -1.5229999999999999e-01  -9.6500000000000002e-02   1.5758000000000001e+00   1.4453000000000000e+00   3.3953000000000002e+00   4.8200000000000000e-02   2.0210000000000000e-01  -1.7700000000000000e-02
  -1.1021000000000001e+00   1.2091000000000001e+00   1.5441000000000000e+00  -4.7699999999999999e-02  -2.1890000000000001e-01  -3.0700000000000002e-02   1.3983000000000001e+00   1.6232000000000000e+00   3.7435999999999998e+00  -2.8899999999999999e-02   7.6999999999999999e-02   4.4000000000000003e-03
  -1.2343999999999999e+00   1.2311000000000001e+00   1.1152000000000000e+00  -1.1459999999999999e-01  -1.4269999999999999e-01   2.6300000000000000e-02   1.4427000000000001e+00   1.6454000000000000e+00   3.7435999999999998e+00  -5.7799999999999997e-02   1.5400000000000000e-01   3.9800000000000002e-02
  -1.3005000000000000e+00   1.4289000000000001e+00   7.7210000000000001e-01  -2.0999999999999999e-01  -2.1890000000000001e-01   4.4000000000000003e-03   1.6424000000000001e+00   1.4676000000000000e+00   4.0048000000000004e+00   0.0000000000000000e+00   6.7400000000000002e-02   0.0000000000000000e+00
  -1.1241000000000001e+00   1.3410000000000000e+00   1.2010000000000001e+00  -1.0500000000000000e-01  -2.2839999999999999e-01  -2.6300000000000000e-02   1.5980000000000001e+00   1.5343000000000000e+00   3.3953000000000002e+00  -6.7400000000000002e-02   1.4430000000000001e-01   3.5400000000000001e-02
  -1.1681999999999999e+00   1.0992000000000000e+00   1.7157000000000000e+00  -1.0500000000000000e-01  -1.7130000000000001e-01  -8.8000000000000005e-03   1.5980000000000001e+00   1.5343000000000000e+00   2.7858999999999998e+00  -8.6699999999999999e-02   1.5400000000000000e-01   3.9800000000000002e-02
  -1.2343999999999999e+00   1.2969999999999999e+00   1.8015000000000001e+00  -1.0500000000000000e-01  -1.9980000000000001e-01  -3.9500000000000000e-02   1.5093000000000001e+00   1.4676000000000000e+00   2.7858999999999998e+00  -1.9300000000000001e-02   2.2130000000000000e-01   0.0000000000000000e+00
  -1.2122999999999999e+00   1.0992000000000000e+00   2.2303999999999999e+00  -1.0500000000000000e-01  -1.9030000000000000e-01  -1.3200000000000000e-02   1.3983000000000001e+00   1.3786000000000000e+00   3.7435999999999998e+00   0.0000000000000000e+00   2.0210000000000000e-01   3.5400000000000001e-02
  -1.2122999999999999e+00   1.1871000000000000e+00   1.6298999999999999e+00  -1.7190000000000000e-01  -2.6640000000000003e-01  -3.9500000000000000e-02   1.4205000000000001e+00   1.4453000000000000e+00   2.6989000000000001e+00  -9.5999999999999992e-03   1.7319999999999999e-01   8.8000000000000005e-03
  -1.1902999999999999e+00   1.2531000000000001e+00   1.9730000000000001e+00  -1.3370000000000001e-01  -2.1890000000000001e-01  -1.3200000000000000e-02   1.5536000000000001e+00   1.7788999999999999e+00   4.2659000000000002e+00   1.9300000000000001e-02   1.9239999999999999e-01   0.0000000000000000e+00
  -1.0139000000000000e+00   1.1651000000000000e+00   1.0294000000000001e+00  -8.5900000000000004e-02  -1.5229999999999999e-01   2.6300000000000000e-02   1.3539000000000001e+00   1.6899000000000000e+00   3.0470999999999999e+00   0.0000000000000000e+00   1.8279999999999999e-01   4.4000000000000003e-03
  -1.1902999999999999e+00   1.2749999999999999e+00   7.7210000000000001e-01  -1.5279999999999999e-01  -1.7130000000000001e-01  -4.3900000000000002e-02   1.5980000000000001e+00   1.6010000000000000e+00   4.2659000000000002e+00   5.7799999999999997e-02   2.0210000000000000e-01   5.3100000000000001e-02
  -1.3005000000000000e+00   1.1651000000000000e+00   1.1152000000000000e+00  -1.6230000000000000e-01  -2.8549999999999998e-01   4.4000000000000003e-03   1.5315000000000001e+00   1.4676000000000000e+00   4.1788999999999996e+00  -9.5999999999999992e-03   1.5400000000000000e-01   1.7700000000000000e-02
  -1.0801000000000001e+00   1.1212000000000000e+00   1.8015000000000001e+00  -9.5500000000000002e-02  -1.7130000000000001e-01  -4.4000000000000003e-03   1.5536000000000001e+00   1.5565000000000000e+00   3.3953000000000002e+00   9.5999999999999992e-03   1.8279999999999999e-01   4.8700000000000000e-02
  -1.2343999999999999e+00   1.3630000000000000e+00   1.7157000000000000e+00  -2.2910000000000000e-01  -2.0930000000000001e-01  -2.1899999999999999e-02   1.4427000000000001e+00   1.5787000000000000e+00   3.3083000000000000e+00  -9.5999999999999992e-03   2.1170000000000000e-01   4.4200000000000003e-02
  -1.2564000000000000e+00   1.3190000000000000e+00   1.6298999999999999e+00  -1.1459999999999999e-01  -3.1400000000000000e-01   4.4000000000000003e-03   1.7090000000000001e+00   1.6232000000000000e+00   3.1341999999999999e+00  -4.8200000000000000e-02   2.0210000000000000e-01   3.1000000000000000e-02
  -1.1681999999999999e+00   1.1431000000000000e+00   1.8015000000000001e+00  -1.2410000000000000e-01  -1.4269999999999999e-01  -3.5099999999999999e-02   1.6424000000000001e+00   1.6010000000000000e+00   3.4824000000000002e+00  -2.8899999999999999e-02   2.1170000000000000e-01  -3.1000000000000000e-02
  -1.2784000000000000e+00   1.3190000000000000e+00   1.2867999999999999e+00  -1.3370000000000001e-01  -3.1400000000000000e-01  -4.3900000000000002e-02   1.4649000000000001e+00   1.6454000000000000e+00   3.0470999999999999e+00  -1.0600000000000000e-01   1.7319999999999999e-01  -1.7700000000000000e-02
  -1.3666000000000000e+00   1.2531000000000001e+00   1.8015000000000001e+00  -1.6230000000000000e-01  -2.5690000000000002e-01  -2.1899999999999999e-02   1.5536000000000001e+00   1.6232000000000000e+00   3.1341999999999999e+00   8.6699999999999999e-02   1.3469999999999999e-01   3.9800000000000002e-02
  -1.2122999999999999e+00   1.2311000000000001e+00   6.0050000000000003e-01  -1.4319999999999999e-01  -3.0449999999999999e-01   0.0000000000000000e+00   1.3983000000000001e+00   1.4453000000000000e+00   3.5695000000000001e+00  -1.9300000000000001e-02   2.7900000000000003e-01   2.6499999999999999e-02
  -1.3666000000000000e+00   1.3630000000000000e+00   2.3161999999999998e+00  -1.9089999999999999e-01  -2.7600000000000002e-01  -5.7000000000000002e-02   1.5980000000000001e+00   1.6454000000000000e+00   2.8730000000000002e+00   2.8899999999999999e-02   8.6599999999999996e-02  -4.4000000000000003e-03
  -1.1021000000000001e+00   1.1212000000000000e+00   1.8872000000000000e+00  -1.2410000000000000e-01  -1.9030000000000000e-01  -3.5099999999999999e-02   1.2873000000000001e+00   1.6677000000000000e+00   3.2212000000000001e+00  -4.8200000000000000e-02   1.9239999999999999e-01   0.0000000000000000e+00
  -9.6989999999999998e-01   1.0551999999999999e+00   1.2010000000000001e+00  -1.8140000000000001e-01  -1.8079999999999999e-01  -2.6300000000000000e-02   1.5315000000000001e+00   1.6454000000000000e+00   3.6564999999999999e+00  -4.8200000000000000e-02   1.7319999999999999e-01  -1.3299999999999999e-02
  -1.3887000000000000e+00   7.6939999999999997e-01   1.5441000000000000e+00  -1.0500000000000000e-01  -6.6600000000000006e-02  -3.9500000000000000e-02   1.4205000000000001e+00   1.5565000000000000e+00   3.4824000000000002e+00   9.5999999999999992e-03   1.2509999999999999e-01   6.1899999999999997e-02
  -1.2564000000000000e+00   9.2330000000000001e-01   2.4876999999999998e+00  -2.1959999999999999e-01  -1.3320000000000001e-01  -3.5099999999999999e-02   1.4205000000000001e+00   1.4453000000000000e+00   3.0470999999999999e+00  -1.9300000000000001e-02   2.4060000000000001e-01   1.3299999999999999e-02
  -1.0801000000000001e+00   1.3410000000000000e+00   1.9730000000000001e+00  -2.2910000000000000e-01  -1.9980000000000001e-01  -2.1899999999999999e-02   1.6202000000000001e+00   1.4231000000000000e+00   3.5695000000000001e+00   7.7100000000000002e-02   1.3469999999999999e-01   4.4200000000000003e-02
  -1.3005000000000000e+00   1.1212000000000000e+00   1.6298999999999999e+00  -9.5500000000000002e-02  -2.4740000000000001e-01  -7.0199999999999999e-02   1.5980000000000001e+00   1.5565000000000000e+00   3.5695000000000001e+00   9.5999999999999992e-03   1.8279999999999999e-01   8.8000000000000005e-03
  -1.2122999999999999e+00   1.1651000000000000e+00   1.7157000000000000e+00  -1.2410000000000000e-01  -1.9980000000000001e-01  -3.5099999999999999e-02   1.5315000000000001e+00   1.6677000000000000e+00   3.4824000000000002e+00  -9.6299999999999997e-02   2.0210000000000000e-01   1.7700000000000000e-02
  -1.1241000000000001e+00   1.1871000000000000e+00   1.8872000000000000e+00  -1.4319999999999999e-01  -1.6180000000000000e-01   0.0000000000000000e+00   1.4871000000000001e+00   1.5787000000000000e+00   4.1788999999999996e+00   4.8200000000000000e-02   1.7319999999999999e-01   3.5400000000000001e-02
  -1.1241000000000001e+00   1.2091000000000001e+00   1.8872000000000000e+00  -1.5279999999999999e-01  -2.9499999999999998e-01  -2.6300000000000000e-02   1.7312000000000001e+00   1.6010000000000000e+00   2.5247000000000002e+00  -7.7100000000000002e-02   9.6199999999999994e-02   6.1899999999999997e-02
  -1.0360000000000000e+00   1.0551999999999999e+00   1.8015000000000001e+00  -2.0050000000000001e-01  -1.6180000000000000e-01  -2.1899999999999999e-02   1.5093000000000001e+00   1.6899000000000000e+00   3.0470999999999999e+00   9.5999999999999992e-03   1.1550000000000001e-01   2.6499999999999999e-02
  -1.1462000000000001e+00   1.1651000000000000e+00   9.4359999999999999e-01  -1.8140000000000001e-01  -1.1420000000000000e-01  -2.1899999999999999e-02   1.5093000000000001e+00   1.4453000000000000e+00   3.4824000000000002e+00  -9.5999999999999992e-03   1.2509999999999999e-01   1.3299999999999999e-02
  -1.3225000000000000e+00   1.1651000000000000e+00   1.7157000000000000e+00  -6.6799999999999998e-02  -2.5690000000000002e-01   4.4000000000000003e-03   1.5536000000000001e+00   1.5787000000000000e+00   3.5695000000000001e+00  -8.6699999999999999e-02   1.6360000000000000e-01   1.3299999999999999e-02
  -1.0801000000000001e+00   1.2531000000000001e+00   2.3161999999999998e+00  -9.5500000000000002e-02  -2.4740000000000001e-01  -4.3900000000000002e-02   1.4205000000000001e+00   1.5565000000000000e+00   2.8730000000000002e+00   1.9300000000000001e-02   1.7319999999999999e-01   4.4000000000000003e-03
  -1.2122999999999999e+00   1.0112000000000001e+00   1.8872000000000000e+00  -2.4820000000000000e-01  -2.7600000000000002e-01  -8.8000000000000005e-03   1.5536000000000001e+00   1.7788999999999999e+00   3.4824000000000002e+00  -1.9300000000000001e-02   1.7319999999999999e-01   1.7700000000000000e-02
  -1.1462000000000001e+00   1.3410000000000000e+00   1.4582999999999999e+00  -1.2410000000000000e-01  -1.6180000000000000e-01  -5.7000000000000002e-02   1.5093000000000001e+00   1.5565000000000000e+00   3.7435999999999998e+00  -9.5999999999999992e-03   1.3469999999999999e-01  -2.2100000000000002e-02
  -1.0360000000000000e+00   1.2531000000000001e+00   1.9730000000000001e+00  -1.6230000000000000e-01  -1.7130000000000001e-01  -7.0199999999999999e-02   1.4649000000000001e+00   1.5565000000000000e+00   2.8730000000000002e+00   1.9300000000000001e-02   2.4060000000000001e-01   1.3299999999999999e-02
  -1.1021000000000001e+00   1.2091000000000001e+00   1.1152000000000000e+00  -2.5779999999999997e-01  -2.5690000000000002e-01  -4.8200000000000000e-02   1.6424000000000001e+00   1.4898000000000000e+00   3.3953000000000002e+00   0.0000000000000000e+00   1.3469999999999999e-01   2.6499999999999999e-02
  -1.3887000000000000e+00   1.4729000000000001e+00   1.4582999999999999e+00  -1.5279999999999999e-01  -2.8549999999999998e-01   1.3200000000000000e-02   1.3761000000000001e+00   1.6454000000000000e+00   3.0470999999999999e+00  -4.8200000000000000e-02   2.0210000000000000e-01   8.8000000000000005e-03
  -1.1241000000000001e+00   1.3630000000000000e+00   1.6298999999999999e+00  -1.0500000000000000e-01  -3.1400000000000000e-01  -1.7500000000000002e-02   1.5093000000000001e+00   1.6010000000000000e+00   2.6989000000000001e+00   9.5999999999999992e-03   9.6199999999999994e-02   4.8700000000000000e-02
  -1.2343999999999999e+00   1.0771999999999999e+00   1.6298999999999999e+00  -9.5500000000000002e-02  -1.7130000000000001e-01  -3.9500000000000000e-02   1.3983000000000001e+00   1.7565999999999999e+00   3.3953000000000002e+00  -1.9300000000000001e-02   1.1550000000000001e-01  -1.3299999999999999e-02
  -1.1021000000000001e+00   1.3190000000000000e+00   1.3725000000000001e+00  -1.1459999999999999e-01  -2.4740000000000001e-01  -5.2600000000000001e-02   1.5980000000000001e+00   1.6010000000000000e+00   2.9600000000000000e+00  -1.9300000000000001e-02   1.3469999999999999e-01   5.3100000000000001e-02
  -1.3005000000000000e+00   1.1431000000000000e+00   1.5441000000000000e+00  -2.2910000000000000e-01  -2.3790000000000000e-01  -2.6300000000000000e-02   1.3983000000000001e+00   1.4453000000000000e+00   4.3529999999999998e+00  -3.8500000000000000e-02   1.4430000000000001e-01   4.4000000000000003e-03
  -1.3225000000000000e+00   1.3630000000000000e+00   7.7210000000000001e-01  -1.6230000000000000e-01  -1.9030000000000000e-01   3.0700000000000002e-02   1.5980000000000001e+00   1.5565000000000000e+00   3.7435999999999998e+00   9.5999999999999992e-03   3.1750000000000000e-01   1.7700000000000000e-02
  -1.2122999999999999e+00   1.0551999999999999e+00   1.2867999999999999e+00  -2.0050000000000001e-01  -1.9030000000000000e-01  -4.4000000000000003e-03   1.4205000000000001e+00   1.6454000000000000e+00   4.0048000000000004e+00  -3.8500000000000000e-02   1.9239999999999999e-01   3.9800000000000002e-02
  -1.2122999999999999e+00   1.1871000000000000e+00   1.2867999999999999e+00  -2.3870000000000000e-01  -1.9980000000000001e-01  -1.7500000000000002e-02   1.4427000000000001e+00   1.4453000000000000e+00   2.9600000000000000e+00   1.2520000000000001e-01   1.5400000000000000e-01   6.1899999999999997e-02
  -1.2564000000000000e+00   9.6730000000000005e-01   1.5441000000000000e+00  -1.6230000000000000e-01  -2.1890000000000001e-01  -1.3200000000000000e-02   1.6202000000000001e+00   1.5565000000000000e+00   3.6564999999999999e+00  -6.7400000000000002e-02   1.7319999999999999e-01   3.9800000000000002e-02
  -1.2784000000000000e+00   1.2969999999999999e+00   1.2010000000000001e+00  -2.0999999999999999e-01  -3.3310000000000001e-01  -2.1899999999999999e-02   1.5536000000000001e+00   1.5565000000000000e+00   3.5695000000000001e+00  -5.7799999999999997e-02   1.1550000000000001e-01   4.4200000000000003e-02
  -1.1681999999999999e+00   1.2311000000000001e+00   1.8872000000000000e+00  -1.7190000000000000e-01  -2.9499999999999998e-01  -1.7500000000000002e-02   1.3983000000000001e+00   1.6677000000000000e+00   3.4824000000000002e+00   1.9300000000000001e-02   2.1170000000000000e-01   6.6400000000000001e-02
  -1.2343999999999999e+00   1.2749999999999999e+00   1.6298999999999999e+00  -1.7190000000000000e-01  -2.2839999999999999e-01  -1.7500000000000002e-02   1.4649000000000001e+00   1.6677000000000000e+00   3.0470999999999999e+00   3.8500000000000000e-02   1.2509999999999999e-01   3.5400000000000001e-02
  -1.0360000000000000e+00   1.1431000000000000e+00   9.4359999999999999e-01  -1.6230000000000000e-01  -2.5690000000000002e-01  -1.7500000000000002e-02   1.3095000000000001e+00   1.5343000000000000e+00   4.2659000000000002e+00  -3.8500000000000000e-02   1.2509999999999999e-01   2.2100000000000002e-02
  -1.1902999999999999e+00   1.4289000000000001e+00   1.3725000000000001e+00  -1.5279999999999999e-01  -1.6180000000000000e-01  -3.5099999999999999e-02   1.5315000000000001e+00   1.6899000000000000e+00   3.5695000000000001e+00  -1.9300000000000001e-02   1.2509999999999999e-01   4.8700000000000000e-02
  -1.2784000000000000e+00   1.0992000000000000e+00   1.0294000000000001e+00  -2.0050000000000001e-01  -2.0930000000000001e-01  -3.9500000000000000e-02   1.4649000000000001e+00   1.4453000000000000e+00   3.1341999999999999e+00   2.8899999999999999e-02   1.6360000000000000e-01   1.7700000000000000e-02
  -1.1241000000000001e+00   1.2531000000000001e+00   1.2867999999999999e+00  -1.6230000000000000e-01  -1.6180000000000000e-01  -3.9500000000000000e-02   1.4649000000000001e+00   1.6010000000000000e+00   3.0470999999999999e+00   7.7100000000000002e-02   1.0580000000000001e-01   2.6499999999999999e-02
  -1.1681999999999999e+00   1.1651000000000000e+00   1.2867999999999999e+00  -1.0500000000000000e-01  -2.2839999999999999e-01  -3.9500000000000000e-02   1.4205000000000001e+00   1.4231000000000000e+00   3.5695000000000001e+00  -4.8200000000000000e-02   2.0210000000000000e-01   8.8000000000000005e-03
  -1.3005000000000000e+00   1.0992000000000000e+00   1.3725000000000001e+00  -1.8140000000000001e-01  -1.6180000000000000e-01  -1.7500000000000002e-02   1.6646000000000001e+00   1.4898000000000000e+00   3.4824000000000002e+00  -6.7400000000000002e-02   1.7319999999999999e-01  -4.4000000000000003e-03
  -9.9190000000000000e-01   1.0551999999999999e+00   7.7210000000000001e-01  -1.4319999999999999e-01  -2.0930000000000001e-01  -6.5799999999999997e-02   1.6202000000000001e+00   1.6677000000000000e+00   3.0470999999999999e+00   5.7799999999999997e-02   1.7319999999999999e-01   4.4000000000000003e-03
  -1.2122999999999999e+00   1.0992000000000000e+00   1.5441000000000000e+00  -1.7190000000000000e-01  -1.9980000000000001e-01  -3.0700000000000002e-02   1.5980000000000001e+00   1.4231000000000000e+00   2.8730000000000002e+00  -7.7100000000000002e-02   1.3469999999999999e-01  -4.4000000000000003e-03
  -1.3446000000000000e+00   1.1651000000000000e+00   1.7157000000000000e+00  -1.3370000000000001e-01  -2.9499999999999998e-01  -1.7500000000000002e-02   1.4871000000000001e+00   1.5343000000000000e+00   3.2212000000000001e+00  -1.9300000000000001e-02   1.1550000000000001e-01   8.8000000000000005e-03
  -1.2564000000000000e+00   1.2531000000000001e+00   1.2867999999999999e+00  -2.0050000000000001e-01  -3.0449999999999999e-01  -1.3200000000000000e-02   1.3761000000000001e+00   1.6677000000000000e+00   3.4824000000000002e+00  -4.8200000000000000e-02   1.5400000000000000e-01   2.2100000000000002e-02
  -1.0360000000000000e+00   1.0771999999999999e+00   2.0588000000000002e+00  -1.2410000000000000e-01  -1.3320000000000001e-01  -7.8899999999999998e-02   1.5093000000000001e+00   1.8010999999999999e+00   2.9600000000000000e+00  -5.7799999999999997e-02   2.2130000000000000e-01   3.9800000000000002e-02
  -1.0801000000000001e+00   1.3850000000000000e+00   1.0294000000000001e+00  -8.5900000000000004e-02  -1.9030000000000000e-01  -4.3900000000000002e-02   1.3983000000000001e+00   1.3564000000000001e+00   3.3953000000000002e+00   7.7100000000000002e-02   2.4060000000000001e-01  -8.8000000000000005e-03
  -1.6532000000000000e+00   1.1651000000000000e+00   1.8872000000000000e+00  -1.0500000000000000e-01  -3.2350000000000001e-01  -3.9500000000000000e-02   1.5758000000000001e+00   1.8232999999999999e+00   4.0048000000000004e+00  -4.8200000000000000e-02   7.6999999999999999e-02  -1.3299999999999999e-02
  -1.0801000000000001e+00   1.1431000000000000e+00   6.8630000000000002e-01  -2.5779999999999997e-01  -2.7600000000000002e-01  -4.3900000000000002e-02   1.3761000000000001e+00   1.4231000000000000e+00   3.2212000000000001e+00  -3.8500000000000000e-02   1.7319999999999999e-01   7.0800000000000002e-02
  -1.1681999999999999e+00   1.2091000000000001e+00   8.5780000000000001e-01  -2.0999999999999999e-01  -2.4740000000000001e-01  -1.0090000000000000e-01   1.4649000000000001e+00   1.6677000000000000e+00   3.1341999999999999e+00  -2.8899999999999999e-02   1.2509999999999999e-01   2.2100000000000002e-02
  -1.0801000000000001e+00   1.0331999999999999e+00   1.4582999999999999e+00  -2.0050000000000001e-01  -2.8549999999999998e-01   4.4000000000000003e-03   1.3983000000000001e+00   1.4676000000000000e+00   3.3953000000000002e+00   3.8500000000000000e-02   1.8279999999999999e-01   0.0000000000000000e+00
  -1.0801000000000001e+00   1.1431000000000000e+00   8.5780000000000001e-01  -1.4319999999999999e-01  -1.2370000000000000e-01   3.9500000000000000e-02   1.5315000000000001e+00   1.6232000000000000e+00   2.9600000000000000e+00   7.7100000000000002e-02   1.3469999999999999e-01   1.3299999999999999e-02
  -8.1559999999999999e-01   1.1871000000000000e+00   1.2010000000000001e+00  -1.4319999999999999e-01  -2.4740000000000001e-01  -1.0520000000000000e-01   1.7312000000000001e+00   1.7121000000000000e+00   3.4824000000000002e+00  -9.5999999999999992e-03   1.2509999999999999e-01   2.2100000000000002e-02
  -1.5428999999999999e+00   1.4509000000000001e+00   1.2867999999999999e+00  -1.9089999999999999e-01  -1.0470000000000000e-01   0.0000000000000000e+00   1.6202000000000001e+00   1.5120000000000000e+00   3.3953000000000002e+00  -9.5999999999999992e-03   2.0210000000000000e-01   2.2100000000000002e-02
  -9.9190000000000000e-01   1.0771999999999999e+00   1.3725000000000001e+00  -3.1509999999999999e-01  -2.7600000000000002e-01  -1.3200000000000000e-02   1.4649000000000001e+00   1.6232000000000000e+00   3.7435999999999998e+00  -1.9300000000000001e-02   1.3469999999999999e-01  -8.8000000000000005e-03
  -1.3225000000000000e+00   1.3190000000000000e+00   1.2010000000000001e+00  -1.6230000000000000e-01  -2.8549999999999998e-01  -4.3900000000000002e-02   1.7090000000000001e+00   1.5120000000000000e+00   3.3083000000000000e+00  -9.5999999999999992e-03   2.0210000000000000e-01   0.0000000000000000e+00
  -1.1902999999999999e+00   1.2969999999999999e+00   1.9730000000000001e+00  -1.5279999999999999e-01  -1.0470000000000000e-01  -8.8000000000000005e-03   1.7534000000000001e+00   1.7121000000000000e+00   3.1341999999999999e+00  -6.7400000000000002e-02   2.0210000000000000e-01   1.3299999999999999e-02
  -1.3005000000000000e+00   1.0331999999999999e+00   1.0294000000000001e+00  -1.8140000000000001e-01  -1.0470000000000000e-01  -5.7000000000000002e-02   1.6868000000000001e+00   1.5120000000000000e+00   3.8306000000000000e+00   1.9300000000000001e-02   1.5400000000000000e-01  -4.4000000000000003e-03
  -1.1902999999999999e+00   1.3850000000000000e+00   9.4359999999999999e-01  -1.3370000000000001e-01  -2.8549999999999998e-01  -5.2600000000000001e-02   1.5093000000000001e+00   1.6232000000000000e+00   3.3083000000000000e+00   8.6699999999999999e-02   1.3469999999999999e-01   0.0000000000000000e+00
  -1.4548000000000001e+00   1.3410000000000000e+00   7.7210000000000001e-01  -1.7190000000000000e-01  -1.9980000000000001e-01   1.3200000000000000e-02   1.5536000000000001e+00   1.6677000000000000e+00   3.4824000000000002e+00  -1.1559999999999999e-01   9.6199999999999994e-02   3.5400000000000001e-02
  -1.1462000000000001e+00   1.1431000000000000e+00   1.2010000000000001e+00  -2.0999999999999999e-01  -1.2370000000000000e-01  -3.5099999999999999e-02   1.6424000000000001e+00   1.6010000000000000e+00   3.3083000000000000e+00  -1.9300000000000001e-02   2.1170000000000000e-01   8.8000000000000005e-03
  -1.2122999999999999e+00   1.4509000000000001e+00   1.5441000000000000e+00  -5.7299999999999997e-02  -1.8079999999999999e-01  -7.4499999999999997e-02   1.5980000000000001e+00   1.6454000000000000e+00   3.9177000000000000e+00  -9.5999999999999992e-03   1.8279999999999999e-01  -3.1000000000000000e-02
  -1.1241000000000001e+00   1.2091000000000001e+00   7.7210000000000001e-01  -1.2410000000000000e-01  -2.1890000000000001e-01  -1.7500000000000002e-02   1.3761000000000001e+00   1.5787000000000000e+00   3.0470999999999999e+00   5.7799999999999997e-02   1.4430000000000001e-01   3.1000000000000000e-02
  -1.1462000000000001e+00   1.2749999999999999e+00   1.3725000000000001e+00  -2.0999999999999999e-01  -2.0930000000000001e-01  -6.1400000000000003e-02   1.5980000000000001e+00   1.6010000000000000e+00   3.3953000000000002e+00  -4.8200000000000000e-02   1.7319999999999999e-01   5.3100000000000001e-02
  -1.2343999999999999e+00   1.2749999999999999e+00   1.3725000000000001e+00  -1.4319999999999999e-01  -1.9030000000000000e-01  -4.4000000000000003e-03   1.3983000000000001e+00   1.6899000000000000e+00   3.6564999999999999e+00   9.6299999999999997e-02   8.6599999999999996e-02   3.9800000000000002e-02
  -1.1021000000000001e+00   1.2969999999999999e+00   1.1152000000000000e+00  -1.9089999999999999e-01  -1.9980000000000001e-01  -3.0700000000000002e-02   1.4649000000000001e+00   1.4453000000000000e+00   3.5695000000000001e+00  -9.5999999999999992e-03   9.6199999999999994e-02   4.4200000000000003e-02
  -1.4107000000000001e+00   1.2969999999999999e+00   1.1152000000000000e+00  -1.6230000000000000e-01  -1.5229999999999999e-01  -5.2600000000000001e-02   1.6424000000000001e+00   1.5120000000000000e+00   3.4824000000000002e+00   4.8200000000000000e-02   2.3089999999999999e-01   3.5400000000000001e-02
  -1.0580000000000001e+00   1.1651000000000000e+00   1.2010000000000001e+00  -1.0500000000000000e-01  -2.5690000000000002e-01  -1.7500000000000002e-02   1.3317000000000001e+00   1.6899000000000000e+00   2.6989000000000001e+00  -9.5999999999999992e-03   1.6360000000000000e-01   3.1000000000000000e-02
  -1.2784000000000000e+00   1.1871000000000000e+00   1.8015000000000001e+00  -1.4319999999999999e-01  -2.2839999999999999e-01  -8.8000000000000005e-03   1.3761000000000001e+00   1.5120000000000000e+00   3.5695000000000001e+00  -4.8200000000000000e-02   1.1550000000000001e-01   2.2100000000000002e-02
  -1.1902999999999999e+00   1.2091000000000001e+00   1.2010000000000001e+00  -2.0050000000000001e-01  -2.5690000000000002e-01  -2.6300000000000000e-02   1.3317000000000001e+00   1.7788999999999999e+00   3.8306000000000000e+00   1.9300000000000001e-02   1.4430000000000001e-01   1.7700000000000000e-02
  -1.2122999999999999e+00   1.2311000000000001e+00   1.4582999999999999e+00  -1.1459999999999999e-01  -1.0470000000000000e-01   4.4000000000000003e-03   1.3539000000000001e+00   1.4898000000000000e+00   4.1788999999999996e+00  -7.7100000000000002e-02   5.7700000000000001e-02   5.3100000000000001e-02
  -1.1681999999999999e+00   1.1212000000000000e+00   1.1152000000000000e+00  -1.4319999999999999e-01  -1.6180000000000000e-01  -4.8200000000000000e-02   1.4649000000000001e+00   1.6010000000000000e+00   3.6564999999999999e+00   4.8200000000000000e-02   1.6360000000000000e-01   4.4000000000000003e-03
  -1.2122999999999999e+00   1.2969999999999999e+00   1.7157000000000000e+00  -2.0999999999999999e-01  -1.4269999999999999e-01  -2.1899999999999999e-02   1.4427000000000001e+00   1.6010000000000000e+00   3.1341999999999999e+00  -5.7799999999999997e-02   1.6360000000000000e-01  -8.8000000000000005e-03
  -1.2122999999999999e+00   1.1871000000000000e+00   1.4582999999999999e+00  -1.6230000000000000e-01  -1.9980000000000001e-01  -3.5099999999999999e-02   1.6424000000000001e+00   1.7788999999999999e+00   2.6989000000000001e+00   1.9300000000000001e-02   2.1170000000000000e-01   3.5400000000000001e-02
  -1.2784000000000000e+00   1.0551999999999999e+00   6.0050000000000003e-01  -1.9089999999999999e-01  -2.4740000000000001e-01  -1.3200000000000000e-02   1.7534000000000001e+00   1.5120000000000000e+00   3.0470999999999999e+00  -7.7100000000000002e-02   1.5400000000000000e-01   1.7700000000000000e-02
  -1.1021000000000001e+00   1.1431000000000000e+00   1.3725000000000001e+00  -1.3370000000000001e-01  -2.3790000000000000e-01   1.3200000000000000e-02   1.5315000000000001e+00   1.5787000000000000e+00   3.4824000000000002e+00   1.9300000000000001e-02   1.2509999999999999e-01   2.6499999999999999e-02
  -1.1902999999999999e+00   1.2969999999999999e+00   1.7157000000000000e+00  -1.5279999999999999e-01  -2.8549999999999998e-01  -4.8200000000000000e-02   1.3983000000000001e+00   1.5787000000000000e+00   3.5695000000000001e+00  -2.8899999999999999e-02   2.4060000000000001e-01   2.6499999999999999e-02
  -1.0139000000000000e+00   1.0551999999999999e+00   1.2867999999999999e+00  -1.7190000000000000e-01  -1.7130000000000001e-01  -4.3900000000000002e-02   1.8644000000000001e+00   1.6454000000000000e+00   3.1341999999999999e+00  -5.7799999999999997e-02   1.2509999999999999e-01   3.1000000000000000e-02
  -1.2784000000000000e+00   1.4069000000000000e+00   1.4582999999999999e+00  -1.8140000000000001e-01  -1.6180000000000000e-01  -2.6300000000000000e-02   1.4649000000000001e+00   1.5120000000000000e+00   3.7435999999999998e+00   5.7799999999999997e-02   1.6360000000000000e-01   1.3299999999999999e-02
  -1.2784000000000000e+00   1.2969999999999999e+00   1.5441000000000000e+00  -1.8140000000000001e-01  -2.7600000000000002e-01   4.4000000000000003e-03   1.4205000000000001e+00   1.8455999999999999e+00   3.0470999999999999e+00   9.5999999999999992e-03   2.2130000000000000e-01   3.5400000000000001e-02
  -1.1902999999999999e+00   1.1871000000000000e+00   1.4582999999999999e+00  -4.7699999999999999e-02  -2.0930000000000001e-01  -4.3900000000000002e-02   1.4427000000000001e+00   1.4676000000000000e+00   3.6564999999999999e+00   9.5999999999999992e-03   9.6199999999999994e-02   5.7500000000000002e-02
  -1.1241000000000001e+00   1.3410000000000000e+00   1.8015000000000001e+00  -7.6399999999999996e-02  -1.9030000000000000e-01  -6.1400000000000003e-02   1.4649000000000001e+00   1.4453000000000000e+00   3.3953000000000002e+00   0.0000000000000000e+00   1.1550000000000001e-01   3.9800000000000002e-02
  -1.1462000000000001e+00   1.3850000000000000e+00   7.7210000000000001e-01  -2.0050000000000001e-01  -2.6640000000000003e-01  -3.0700000000000002e-02   1.5758000000000001e+00   1.5343000000000000e+00   4.0048000000000004e+00   1.9300000000000001e-02   1.7319999999999999e-01   8.8000000000000005e-03
  -1.1241000000000001e+00   1.2311000000000001e+00   2.0588000000000002e+00  -1.7190000000000000e-01  -2.4740000000000001e-01   1.3200000000000000e-02   1.3317000000000001e+00   1.6454000000000000e+00   3.6564999999999999e+00  -4.8200000000000000e-02   1.2509999999999999e-01   4.4000000000000003e-03
  -1.2122999999999999e+00   1.2311000000000001e+00   1.6298999999999999e+00  -2.1959999999999999e-01  -2.7600000000000002e-01  -4.4000000000000003e-03   1.3761000000000001e+00   1.5787000000000000e+00   3.2212000000000001e+00   1.9300000000000001e-02   1.5400000000000000e-01  -1.3299999999999999e-02
  -1.0801000000000001e+00   1.5388999999999999e+00   1.4582999999999999e+00  -1.3370000000000001e-01  -2.7600000000000002e-01  -1.7500000000000002e-02   1.5093000000000001e+00   1.6677000000000000e+00   2.6989000000000001e+00  -1.9300000000000001e-02   1.5400000000000000e-01   3.9800000000000002e-02
  -1.2784000000000000e+00   1.3850000000000000e+00   8.5780000000000001e-01  -3.8199999999999998e-02  -2.0930000000000001e-01  -2.1899999999999999e-02   1.5980000000000001e+00   1.4008000000000000e+00   3.4824000000000002e+00  -3.8500000000000000e-02   2.0210000000000000e-01  -3.1000000000000000e-02
  -1.0139000000000000e+00   1.0551999999999999e+00   1.8015000000000001e+00  -1.4319999999999999e-01  -1.7130000000000001e-01  -1.3200000000000000e-02   1.4427000000000001e+00   1.5565000000000000e+00   3.2212000000000001e+00   0.0000000000000000e+00   8.6599999999999996e-02   4.8700000000000000e-02
  -1.3225000000000000e+00   9.2330000000000001e-01   1.8015000000000001e+00  -1.5279999999999999e-01  -2.8549999999999998e-01  -1.7500000000000002e-02   1.6202000000000001e+00   1.7788999999999999e+00   3.9177000000000000e+00   7.7100000000000002e-02   2.1170000000000000e-01   4.4000000000000003e-03
  -1.1902999999999999e+00   1.1651000000000000e+00   9.4359999999999999e-01  -2.1959999999999999e-01  -2.1890000000000001e-01  -2.6300000000000000e-02   1.3983000000000001e+00   1.4453000000000000e+00   2.6989000000000001e+00  -7.7100000000000002e-02   1.3469999999999999e-01   8.8000000000000005e-03
  -1.1462000000000001e+00   1.2969999999999999e+00   1.2867999999999999e+00  -1.3370000000000001e-01  -2.9499999999999998e-01  -8.8000000000000005e-03   1.5980000000000001e+00   1.6677000000000000e+00   3.5695000000000001e+00   0.0000000000000000e+00   1.6360000000000000e-01  -1.3299999999999999e-02
  -1.2343999999999999e+00   1.3190000000000000e+00   1.6298999999999999e+00  -6.6799999999999998e-02  -1.9030000000000000e-01  -7.0199999999999999e-02   1.5093000000000001e+00   1.4008000000000000e+00   2.9600000000000000e+00   2.8899999999999999e-02   1.5400000000000000e-01   8.8000000000000005e-03
  -1.2343999999999999e+00   1.1871000000000000e+00   1.3725000000000001e+00  -1.4319999999999999e-01  -1.9980000000000001e-01  -1.7500000000000002e-02   1.5093000000000001e+00   1.5565000000000000e+00   2.9600000000000000e+00   0.0000000000000000e+00   1.7319999999999999e-01   3.1000000000000000e-02
  -9.4779999999999998e-01   9.4530000000000003e-01   1.9730000000000001e+00  -1.2410000000000000e-01  -2.1890000000000001e-01  -2.1899999999999999e-02   1.5980000000000001e+00   1.4676000000000000e+00   2.7858999999999998e+00   1.1559999999999999e-01   2.4060000000000001e-01   3.5400000000000001e-02
  -1.2784000000000000e+00   1.1871000000000000e+00   1.0294000000000001e+00  -2.0050000000000001e-01  -2.8549999999999998e-01   3.5099999999999999e-02   1.5980000000000001e+00   1.5565000000000000e+00   3.4824000000000002e+00  -5.7799999999999997e-02   1.6360000000000000e-01   1.7700000000000000e-02
  -1.1021000000000001e+00   1.0112000000000001e+00   1.8015000000000001e+00  -1.4319999999999999e-01  -2.3790000000000000e-01  -8.8000000000000005e-03   1.3539000000000001e+00   1.6454000000000000e+00   3.4824000000000002e+00  -9.6299999999999997e-02   1.5400000000000000e-01   1.3299999999999999e-02
  -1.4327000000000001e+00   1.3850000000000000e+00   1.3725000000000001e+00  -1.3370000000000001e-01  -3.2350000000000001e-01  -1.3200000000000000e-02   1.5980000000000001e+00   1.7121000000000000e+00   3.3083000000000000e+00   2.8899999999999999e-02   9.6199999999999994e-02   1.3299999999999999e-02
  -1.2122999999999999e+00   1.0992000000000000e+00   1.4582999999999999e+00  -1.8140000000000001e-01  -3.3310000000000001e-01  -5.7000000000000002e-02   1.3317000000000001e+00   1.6899000000000000e+00   2.6989000000000001e+00   1.9300000000000001e-02   2.0210000000000000e-01   3.5400000000000001e-02
  -1.2343999999999999e+00   1.2091000000000001e+00   1.2867999999999999e+00  -2.1959999999999999e-01  -2.7600000000000002e-01  -3.0700000000000002e-02   1.4427000000000001e+00   1.6010000000000000e+00   3.3953000000000002e+00  -9.5999999999999992e-03   1.2509999999999999e-01   3.5400000000000001e-02
  -1.1681999999999999e+00   1.3410000000000000e+00   1.9730000000000001e+00  -1.9089999999999999e-01  -2.7600000000000002e-01   4.8200000000000000e-02   1.4871000000000001e+00   1.6454000000000000e+00   3.3953000000000002e+00   9.5999999999999992e-03   1.4430000000000001e-01   2.6499999999999999e-02
  -1.0139000000000000e+00   1.3630000000000000e+00   1.2010000000000001e+00  -1.5279999999999999e-01  -2.0930000000000001e-01  -6.5799999999999997e-02   1.5536000000000001e+00   1.5343000000000000e+00   3.3083000000000000e+00   1.1559999999999999e-01   1.2509999999999999e-01   7.5200000000000003e-02
  -1.2343999999999999e+00   1.2091000000000001e+00   1.4582999999999999e+00  -6.6799999999999998e-02  -1.6180000000000000e-01  -5.7000000000000002e-02   1.4871000000000001e+00   1.6232000000000000e+00   3.3953000000000002e+00   4.8200000000000000e-02   1.9239999999999999e-01   4.4000000000000003e-03
  -1.2343999999999999e+00   1.1651000000000000e+00   1.0294000000000001e+00  -1.4319999999999999e-01  -1.7130000000000001e-01  -2.6300000000000000e-02   1.3095000000000001e+00   1.6232000000000000e+00   3.8306000000000000e+00   4.8200000000000000e-02   1.6360000000000000e-01   4.4200000000000003e-02
  -1.2784000000000000e+00   1.1431000000000000e+00   1.2867999999999999e+00  -2.0999999999999999e-01  -1.9030000000000000e-01  -6.1400000000000003e-02   1.4205000000000001e+00   1.3564000000000001e+00   3.2212000000000001e+00  -5.7799999999999997e-02   2.1170000000000000e-01  -4.4000000000000003e-03
  -1.1902999999999999e+00   1.2969999999999999e+00   1.7157000000000000e+00  -2.1959999999999999e-01  -2.9499999999999998e-01  -1.7500000000000002e-02   1.3983000000000001e+00   1.6010000000000000e+00   2.7858999999999998e+00   4.8200000000000000e-02   1.1550000000000001e-01   3.1000000000000000e-02
  -1.2564000000000000e+00   1.1431000000000000e+00   1.3725000000000001e+00  -2.5779999999999997e-01  -2.3790000000000000e-01  -3.9500000000000000e-02   1.3539000000000001e+00   1.6899000000000000e+00   2.4377000000000000e+00  -2.8899999999999999e-02   2.8870000000000001e-01   2.6499999999999999e-02
  -1.1681999999999999e+00   1.4069000000000000e+00   1.7157000000000000e+00  -9.5500000000000002e-02  -2.5690000000000002e-01  -5.2600000000000001e-02   1.5536000000000001e+00   1.4898000000000000e+00   3.1341999999999999e+00  -1.9300000000000001e-02   1.1550000000000001e-01   4.4000000000000003e-03
  -1.0580000000000001e+00   1.2531000000000001e+00   1.5441000000000000e+00  -1.0500000000000000e-01  -2.5690000000000002e-01  -1.7500000000000002e-02   1.6424000000000001e+00   1.6010000000000000e+00   2.8730000000000002e+00   0.0000000000000000e+00   1.6360000000000000e-01   1.7700000000000000e-02
  -1.2784000000000000e+00   1.4289000000000001e+00   1.2867999999999999e+00  -2.0999999999999999e-01  -1.7130000000000001e-01  -1.7500000000000002e-02   1.3761000000000001e+00   1.7343999999999999e+00   3.0470999999999999e+00   5.7799999999999997e-02   1.4430000000000001e-01   2.2100000000000002e-02
  -1.1902999999999999e+00   1.2531000000000001e+00   1.3725000000000001e+00  -2.1959999999999999e-01  -2.6640000000000003e-01  -1.7500000000000002e-02   1.4649000000000001e+00   1.3786000000000000e+00   3.0470999999999999e+00  -4.8200000000000000e-02   1.8279999999999999e-01   3.5400000000000001e-02
  -1.2784000000000000e+00   1.0992000000000000e+00   1.1152000000000000e+00  -1.4319999999999999e-01  -2.3790000000000000e-01  -4.4000000000000003e-03   1.5093000000000001e+00   1.5787000000000000e+00   3.4824000000000002e+00  -5.7799999999999997e-02   1.2509999999999999e-01   3.1000000000000000e-02
  -1.1902999999999999e+00   1.2091000000000001e+00   9.4359999999999999e-01  -8.5900000000000004e-02  -2.4740000000000001e-01  -3.9500000000000000e-02   1.5758000000000001e+00   1.6677000000000000e+00   3.5695000000000001e+00   3.8500000000000000e-02   1.0580000000000001e-01  -1.7700000000000000e-02
  -1.1462000000000001e+00   1.1871000000000000e+00   1.7157000000000000e+00  -1.5279999999999999e-01  -1.8079999999999999e-01  -2.6300000000000000e-02   1.4427000000000001e+00   1.6010000000000000e+00   3.6564999999999999e+00  -3.8500000000000000e-02   1.6360000000000000e-01   2.6499999999999999e-02
  -1.1462000000000001e+00   1.2531000000000001e+00   1.9730000000000001e+00  -1.3370000000000001e-01  -1.9980000000000001e-01  -3.9500000000000000e-02   1.4871000000000001e+00   1.5787000000000000e+00   3.4824000000000002e+00   3.8500000000000000e-02   1.9239999999999999e-01   2.6499999999999999e-02
  -1.2122999999999999e+00   1.2749999999999999e+00   1.2867999999999999e+00  -2.1959999999999999e-01  -2.6640000000000003e-01  -2.6300000000000000e-02   1.5315000000000001e+00   1.4676000000000000e+00   2.6118000000000001e+00   9.5999999999999992e-03   1.3469999999999999e-01   4.4200000000000003e-02
  -1.0139000000000000e+00   1.2311000000000001e+00   1.4582999999999999e+00  -2.0999999999999999e-01  -1.9980000000000001e-01  -3.9500000000000000e-02   1.3761000000000001e+00   1.7121000000000000e+00   3.3083000000000000e+00   9.5999999999999992e-03   2.5019999999999998e-01   2.2100000000000002e-02
  -1.2122999999999999e+00   1.3630000000000000e+00   1.7157000000000000e+00  -1.2410000000000000e-01  -2.1890000000000001e-01  -5.2600000000000001e-02   1.5315000000000001e+00   1.7565999999999999e+00   3.7435999999999998e+00   7.7100000000000002e-02   2.0210000000000000e-01   2.6499999999999999e-02
  -1.0139000000000000e+00   1.0771999999999999e+00   8.5780000000000001e-01  -1.0500000000000000e-01  -2.2839999999999999e-01  -4.3900000000000002e-02   1.5093000000000001e+00   1.7121000000000000e+00   3.0470999999999999e+00  -2.8899999999999999e-02   9.6199999999999994e-02   1.7700000000000000e-02
  -9.9190000000000000e-01   1.2311000000000001e+00   1.5441000000000000e+00  -1.7190000000000000e-01  -1.8079999999999999e-01  -2.1899999999999999e-02   1.4871000000000001e+00   1.5343000000000000e+00   3.6564999999999999e+00   5.7799999999999997e-02   2.1170000000000000e-01  -4.4000000000000003e-03
  -1.1021000000000001e+00   1.2091000000000001e+00   9.4359999999999999e-01  -2.8639999999999999e-01  -2.3790000000000000e-01  -8.8000000000000005e-03   1.4205000000000001e+00   1.3786000000000000e+00   3.1341999999999999e+00   9.5999999999999992e-03   1.6360000000000000e-01   5.3100000000000001e-02
  -1.2343999999999999e+00   1.2091000000000001e+00   1.8872000000000000e+00  -2.0999999999999999e-01  -1.9980000000000001e-01   2.1899999999999999e-02   1.5093000000000001e+00   1.7121000000000000e+00   2.9600000000000000e+00  -9.5999999999999992e-03   2.0210000000000000e-01  -2.6499999999999999e-02
  -1.2564000000000000e+00   1.2531000000000001e+00   1.2867999999999999e+00  -1.2410000000000000e-01  -1.8079999999999999e-01  -6.5799999999999997e-02   1.5758000000000001e+00   1.4453000000000000e+00   2.3506000000000000e+00   4.8200000000000000e-02   2.1170000000000000e-01   8.8000000000000005e-03
  -1.0801000000000001e+00   1.2091000000000001e+00   1.2010000000000001e+00  -2.0050000000000001e-01  -1.9030000000000000e-01  -4.8200000000000000e-02   1.5315000000000001e+00   1.4453000000000000e+00   3.5695000000000001e+00  -1.2520000000000001e-01   1.4430000000000001e-01  -1.7700000000000000e-02
  -1.2564000000000000e+00   1.0992000000000000e+00   2.1446000000000001e+00  -7.6399999999999996e-02  -2.4740000000000001e-01  -1.3200000000000000e-02   1.5980000000000001e+00   1.6899000000000000e+00   2.8730000000000002e+00   1.9300000000000001e-02   1.5400000000000000e-01   3.5400000000000001e-02
  -1.1902999999999999e+00   1.2091000000000001e+00   1.5441000000000000e+00  -2.1959999999999999e-01  -1.6180000000000000e-01  -2.6300000000000000e-02   1.4205000000000001e+00   1.6677000000000000e+00   3.0470999999999999e+00  -2.8899999999999999e-02   1.8279999999999999e-01  -4.4000000000000003e-03
  -1.2784000000000000e+00   1.1871000000000000e+00   2.0588000000000002e+00  -1.1459999999999999e-01  -1.7130000000000001e-01   2.6300000000000000e-02   1.3983000000000001e+00   1.7121000000000000e+00   3.4824000000000002e+00  -9.5999999999999992e-03   1.1550000000000001e-01   2.2100000000000002e-02
  -1.2122999999999999e+00   1.0551999999999999e+00   1.2867999999999999e+00  -9.5500000000000002e-02  -2.1890000000000001e-01  -2.1899999999999999e-02   1.7312000000000001e+00   1.5787000000000000e+00   4.1788999999999996e+00   5.7799999999999997e-02   1.3469999999999999e-01   3.1000000000000000e-02
  -1.3005000000000000e+00   1.1212000000000000e+00   1.4582999999999999e+00  -1.2410000000000000e-01  -2.7600000000000002e-01   0.0000000000000000e+00   1.4649000000000001e+00   1.6010000000000000e+00   2.6989000000000001e+00  -9.6299999999999997e-02   1.9239999999999999e-01  -4.4200000000000003e-02
  -1.2784000000000000e+00   1.0551999999999999e+00   1.0294000000000001e+00  -2.0050000000000001e-01  -2.1890000000000001e-01  -3.9500000000000000e-02   1.4427000000000001e+00   1.5120000000000000e+00   2.9600000000000000e+00   4.8200000000000000e-02   1.3469999999999999e-01   8.8000000000000005e-03
  -1.2122999999999999e+00   1.4069000000000000e+00   1.2867999999999999e+00  -1.9089999999999999e-01  -2.5690000000000002e-01  -6.5799999999999997e-02   1.5315000000000001e+00   1.6010000000000000e+00   3.3083000000000000e+00   9.5999999999999992e-03   4.8099999999999997e-02  -1.3299999999999999e-02
  -1.5870000000000000e+00   1.0771999999999999e+00   1.1152000000000000e+00  -7.6399999999999996e-02  -2.1890000000000001e-01  -3.5099999999999999e-02   1.4649000000000001e+00   1.7788999999999999e+00   3.0470999999999999e+00   9.5999999999999992e-03   1.7319999999999999e-01   1.7700000000000000e-02
  -1.2343999999999999e+00   1.1431000000000000e+00   1.5441000000000000e+00  -1.0500000000000000e-01  -2.2839999999999999e-01  -2.1899999999999999e-02   1.3761000000000001e+00   1.6899000000000000e+00   2.6118000000000001e+00   3.8500000000000000e-02   2.0210000000000000e-01  -2.2100000000000002e-02
  -1.4767999999999999e+00   1.2311000000000001e+00   1.8015000000000001e+00  -2.2910000000000000e-01  -2.3790000000000000e-01   8.8000000000000005e-03   1.4871000000000001e+00   1.6899000000000000e+00   3.0470999999999999e+00  -2.8899999999999999e-02   1.8279999999999999e-01   4.4000000000000003e-03
  -1.2122999999999999e+00   1.0771999999999999e+00   1.3725000000000001e+00  -8.5900000000000004e-02  -1.9980000000000001e-01  -4.3900000000000002e-02   1.6202000000000001e+00   1.2897000000000001e+00   2.9600000000000000e+00  -2.8899999999999999e-02   1.9239999999999999e-01  -3.1000000000000000e-02
  -1.3005000000000000e+00   9.6730000000000005e-01   1.7157000000000000e+00  -1.5279999999999999e-01  -2.6640000000000003e-01  -2.6300000000000000e-02   1.3983000000000001e+00   1.4676000000000000e+00   3.0470999999999999e+00  -6.7400000000000002e-02   2.3089999999999999e-01  -1.7700000000000000e-02
  -1.2122999999999999e+00   1.2091000000000001e+00   1.3725000000000001e+00  -1.3370000000000001e-01  -1.5229999999999999e-01   4.4000000000000003e-03   1.5315000000000001e+00   1.5787000000000000e+00   3.1341999999999999e+00   3.8500000000000000e-02   1.1550000000000001e-01   3.5400000000000001e-02
  -1.3225000000000000e+00   1.2531000000000001e+00   9.4359999999999999e-01  -2.0050000000000001e-01  -2.9499999999999998e-01  -5.2600000000000001e-02   1.6646000000000001e+00   1.7565999999999999e+00   3.0470999999999999e+00  -4.8200000000000000e-02   2.1170000000000000e-01   8.8000000000000005e-03
  -1.2784000000000000e+00   1.2091000000000001e+00   6.0050000000000003e-01  -1.2410000000000000e-01  -1.9030000000000000e-01  -3.9500000000000000e-02   1.5093000000000001e+00   1.5787000000000000e+00   3.1341999999999999e+00  -9.5999999999999992e-03   1.3469999999999999e-01   8.8000000000000005e-03
  -1.0580000000000001e+00   1.1212000000000000e+00   1.3725000000000001e+00  -1.0500000000000000e-01  -2.1890000000000001e-01  -5.7000000000000002e-02   1.2873000000000001e+00   1.7121000000000000e+00   3.3083000000000000e+00  -3.8500000000000000e-02   1.2509999999999999e-01   3.5400000000000001e-02
  -1.2784000000000000e+00   1.1871000000000000e+00   1.5441000000000000e+00  -2.5779999999999997e-01  -3.3310000000000001e-01  -3.5099999999999999e-02   1.1540999999999999e+00   1.5343000000000000e+00   3.2212000000000001e+00  -3.8500000000000000e-02   9.6199999999999994e-02   4.4200000000000003e-02
  -1.2343999999999999e+00   1.1431000000000000e+00   1.4582999999999999e+00  -1.7190000000000000e-01  -2.2839999999999999e-01  -1.3200000000000000e-02   1.4427000000000001e+00   1.7343999999999999e+00   3.0470999999999999e+00   3.8500000000000000e-02   1.5400000000000000e-01   3.9800000000000002e-02
  -1.2122999999999999e+00   1.1651000000000000e+00   6.8630000000000002e-01  -7.6399999999999996e-02  -2.2839999999999999e-01   8.8000000000000005e-03   1.6202000000000001e+00   1.6899000000000000e+00   3.3953000000000002e+00  -6.7400000000000002e-02   1.9239999999999999e-01   8.8000000000000005e-03
  -1.2784000000000000e+00   1.1871000000000000e+00   7.7210000000000001e-01  -2.0999999999999999e-01  -1.6180000000000000e-01  -1.3200000000000000e-02   1.5758000000000001e+00   1.6899000000000000e+00   3.7435999999999998e+00   0.0000000000000000e+00   1.5400000000000000e-01   8.8000000000000005e-03
  -1.1902999999999999e+00   1.1651000000000000e+00   8.5780000000000001e-01  -8.5900000000000004e-02  -2.0930000000000001e-01  -4.4000000000000003e-03   1.5093000000000001e+00   1.6232000000000000e+00   3.0470999999999999e+00   2.8899999999999999e-02   1.8279999999999999e-01   8.8000000000000005e-03
  -1.3225000000000000e+00   1.0551999999999999e+00   1.8872000000000000e+00  -1.5279999999999999e-01  -2.4740000000000001e-01  -3.5099999999999999e-02   1.5093000000000001e+00   1.4453000000000000e+00   2.8730000000000002e+00  -9.5999999999999992e-03   1.4430000000000001e-01   2.2100000000000002e-02
  -1.2784000000000000e+00   1.1212000000000000e+00   5.1470000000000005e-01  -1.9099999999999999e-02  -3.1400000000000000e-01   1.7500000000000002e-02   1.3983000000000001e+00   1.6010000000000000e+00   3.8306000000000000e+00  -1.9300000000000001e-02   1.6360000000000000e-01   3.5400000000000001e-02
  -1.2564000000000000e+00   1.1431000000000000e+00   1.2867999999999999e+00  -1.4319999999999999e-01  -2.8549999999999998e-01  -1.3200000000000000e-02   1.3761000000000001e+00   1.6677000000000000e+00   2.6118000000000001e+00  -1.1559999999999999e-01   2.4060000000000001e-01   5.7500000000000002e-02
  -1.1462000000000001e+00   1.4069000000000000e+00   1.2867999999999999e+00  -1.4319999999999999e-01  -2.9499999999999998e-01  -3.9500000000000000e-02   1.4427000000000001e+00   1.7343999999999999e+00   3.9177000000000000e+00  -9.6299999999999997e-02   2.1170000000000000e-01  -8.8000000000000005e-03
  -1.1021000000000001e+00   1.1212000000000000e+00   1.8015000000000001e+00  -1.5279999999999999e-01  -2.7600000000000002e-01  -3.5099999999999999e-02   1.5758000000000001e+00   1.5120000000000000e+00   3.1341999999999999e+00   3.8500000000000000e-02   1.9239999999999999e-01   4.8700000000000000e-02
  -1.2784000000000000e+00   1.1212000000000000e+00   1.4582999999999999e+00  -1.6230000000000000e-01  -1.9980000000000001e-01  -3.9500000000000000e-02   1.5536000000000001e+00   1.5343000000000000e+00   3.1341999999999999e+00  -6.7400000000000002e-02   1.4430000000000001e-01   3.9800000000000002e-02
  -1.1902999999999999e+00   1.1431000000000000e+00   1.2867999999999999e+00  -1.7190000000000000e-01  -1.9980000000000001e-01  -4.3900000000000002e-02   1.4205000000000001e+00   1.4898000000000000e+00   3.0470999999999999e+00   5.7799999999999997e-02   1.4430000000000001e-01  -1.7700000000000000e-02
  -1.4327000000000001e+00   1.4289000000000001e+00   1.2010000000000001e+00  -7.6399999999999996e-02  -2.7600000000000002e-01  -8.8000000000000005e-03   1.5315000000000001e+00   1.7121000000000000e+00   3.3083000000000000e+00  -9.6299999999999997e-02   1.7319999999999999e-01   1.3299999999999999e-02
  -1.0801000000000001e+00   1.0992000000000000e+00   1.7157000000000000e+00  -1.8140000000000001e-01  -2.2839999999999999e-01  -2.1899999999999999e-02   1.3539000000000001e+00   1.7565999999999999e+00   3.3083000000000000e+00   3.8500000000000000e-02   2.1170000000000000e-01   3.1000000000000000e-02
  -1.2343999999999999e+00   1.2749999999999999e+00   1.6298999999999999e+00  -9.5500000000000002e-02  -2.3790000000000000e-01  -1.7500000000000002e-02   1.6202000000000001e+00   1.3786000000000000e+00   3.5695000000000001e+00  -1.9300000000000001e-02   1.5400000000000000e-01  -2.2100000000000002e-02
  -1.2564000000000000e+00   1.2091000000000001e+00   1.2867999999999999e+00  -1.9089999999999999e-01  -3.3310000000000001e-01   0.0000000000000000e+00   1.4427000000000001e+00   1.4676000000000000e+00   3.2212000000000001e+00  -4.8200000000000000e-02   1.4430000000000001e-01   8.8000000000000005e-03
  -1.0801000000000001e+00   1.3190000000000000e+00   1.8872000000000000e+00  -7.6399999999999996e-02  -1.8079999999999999e-01  -4.3900000000000002e-02   1.3983000000000001e+00   1.5343000000000000e+00   3.4824000000000002e+00  -3.8500000000000000e-02   6.7400000000000002e-02   8.8000000000000005e-03
  -1.1902999999999999e+00   1.3850000000000000e+00   1.2010000000000001e+00  -4.7699999999999999e-02  -1.6180000000000000e-01  -2.6300000000000000e-02   1.5536000000000001e+00   1.4676000000000000e+00   2.8730000000000002e+00   3.8500000000000000e-02   1.4430000000000001e-01   2.6499999999999999e-02
  -1.1902999999999999e+00   9.6730000000000005e-01   1.4582999999999999e+00  -2.6729999999999998e-01  -1.9980000000000001e-01  -1.7500000000000002e-02   1.5536000000000001e+00   1.6010000000000000e+00   2.6989000000000001e+00  -5.7799999999999997e-02   4.8099999999999997e-02  -8.8000000000000005e-03
  -1.3225000000000000e+00   1.2531000000000001e+00   1.4582999999999999e+00  -6.6799999999999998e-02  -1.9980000000000001e-01  -7.4499999999999997e-02   1.4205000000000001e+00   1.6232000000000000e+00   3.3083000000000000e+00   1.9300000000000001e-02   1.6360000000000000e-01   0.0000000000000000e+00
  -1.2122999999999999e+00   1.2311000000000001e+00   2.0588000000000002e+00  -2.3870000000000000e-01  -1.9980000000000001e-01  -2.6300000000000000e-02   1.5758000000000001e+00   1.7121000000000000e+00   3.5695000000000001e+00   1.0600000000000000e-01   1.0580000000000001e-01   2.2100000000000002e-02
  -1.1681999999999999e+00   9.4530000000000003e-01   1.7157000000000000e+00  -2.1959999999999999e-01  -2.9499999999999998e-01  -2.6300000000000000e-02   1.5536000000000001e+00   1.6899000000000000e+00   3.1341999999999999e+00  -2.8899999999999999e-02   1.8279999999999999e-01   3.5400000000000001e-02
  -1.2784000000000000e+00   1.1431000000000000e+00   1.2010000000000001e+00  -2.0999999999999999e-01  -2.1890000000000001e-01  -1.7500000000000002e-02   1.5980000000000001e+00   1.6899000000000000e+00   2.9600000000000000e+00   8.6699999999999999e-02   2.0210000000000000e-01   8.8000000000000005e-03
  -1.1902999999999999e+00   1.3410000000000000e+00   1.6298999999999999e+00  -1.8140000000000001e-01  -2.5690000000000002e-01   4.4000000000000003e-03   1.5980000000000001e+00   1.7343999999999999e+00   3.7435999999999998e+00  -1.9300000000000001e-02   1.8279999999999999e-01   1.7700000000000000e-02
  -9.9190000000000000e-01   1.1212000000000000e+00   7.7210000000000001e-01  -1.0500000000000000e-01  -1.8079999999999999e-01  -2.6300000000000000e-02   1.5758000000000001e+00   1.7343999999999999e+00   3.3953000000000002e+00   7.7100000000000002e-02   1.0580000000000001e-01   2.2100000000000002e-02
  -1.2122999999999999e+00   1.3410000000000000e+00   6.8630000000000002e-01  -8.5900000000000004e-02  -2.4740000000000001e-01  -1.3200000000000000e-02   1.5758000000000001e+00   1.5787000000000000e+00   2.7858999999999998e+00  -6.7400000000000002e-02   7.6999999999999999e-02   4.4000000000000003e-03
  -1.1902999999999999e+00   1.0112000000000001e+00   1.8872000000000000e+00  -1.4319999999999999e-01  -2.8549999999999998e-01  -3.0700000000000002e-02   1.4205000000000001e+00   1.6232000000000000e+00   3.8306000000000000e+00  -1.9300000000000001e-02   1.1550000000000001e-01   8.8000000000000005e-03
  -1.2784000000000000e+00   1.1212000000000000e+00   1.3725000000000001e+00  -1.5279999999999999e-01  -2.1890000000000001e-01  -1.7500000000000002e-02   1.3761000000000001e+00   1.6899000000000000e+00   3.3083000000000000e+00  -3.8500000000000000e-02   1.7319999999999999e-01   1.7700000000000000e-02
  -1.2343999999999999e+00   1.1651000000000000e+00   1.8015000000000001e+00  -1.6230000000000000e-01  -2.3790000000000000e-01  -1.3200000000000000e-02   1.6202000000000001e+00   1.5120000000000000e+00   3.3083000000000000e+00  -2.8899999999999999e-02   2.5019999999999998e-01   4.4200000000000003e-02
  -1.1462000000000001e+00   1.2749999999999999e+00   1.4582999999999999e+00  -2.0050000000000001e-01  -1.5229999999999999e-01  -2.6300000000000000e-02   1.5093000000000001e+00   1.5343000000000000e+00   3.2212000000000001e+00  -1.9300000000000001e-02   1.4430000000000001e-01   2.6499999999999999e-02
  -1.2122999999999999e+00   1.2311000000000001e+00   6.8630000000000002e-01  -1.2410000000000000e-01  -1.8079999999999999e-01  -1.3200000000000000e-02   1.3761000000000001e+00   1.6232000000000000e+00   2.9600000000000000e+00   1.9300000000000001e-02   2.5979999999999998e-01   4.4200000000000003e-02
  -1.3446000000000000e+00   1.1212000000000000e+00   1.5441000000000000e+00  -2.0999999999999999e-01  -2.0930000000000001e-01  -1.7500000000000002e-02   1.4427000000000001e+00   1.6232000000000000e+00   3.5695000000000001e+00  -5.7799999999999997e-02   2.1170000000000000e-01   3.5400000000000001e-02
  -1.2784000000000000e+00   1.2969999999999999e+00   1.4582999999999999e+00  -1.3370000000000001e-01  -2.6640000000000003e-01  -1.3200000000000000e-02   1.5093000000000001e+00   1.6010000000000000e+00   3.2212000000000001e+00   9.5999999999999992e-03   1.8279999999999999e-01   1.3299999999999999e-02
  -1.3225000000000000e+00   1.2091000000000001e+00   2.1446000000000001e+00  -1.3370000000000001e-01  -1.4269999999999999e-01  -4.3900000000000002e-02   1.4871000000000001e+00   1.5565000000000000e+00   3.4824000000000002e+00   2.8899999999999999e-02   2.0210000000000000e-01   2.6499999999999999e-02
  -9.6989999999999998e-01   1.1431000000000000e+00   8.5780000000000001e-01  -1.6230000000000000e-01  -1.6180000000000000e-01  -6.5799999999999997e-02   1.4427000000000001e+00   1.8010999999999999e+00   3.2212000000000001e+00  -9.5999999999999992e-03   2.1170000000000000e-01   1.7700000000000000e-02
  -4.6289999999999998e-01   1.0112000000000001e+00   6.8630000000000002e-01  -1.4319999999999999e-01  -3.2350000000000001e-01  -5.2600000000000001e-02   1.3983000000000001e+00   1.3786000000000000e+00   2.8730000000000002e+00   2.8899999999999999e-02   9.6199999999999994e-02   3.1000000000000000e-02
  -9.4779999999999998e-01   1.3630000000000000e+00   1.2010000000000001e+00  -4.7699999999999999e-02  -2.8549999999999998e-01  -3.0700000000000002e-02   1.5315000000000001e+00   1.6454000000000000e+00   4.0918000000000001e+00  -3.8500000000000000e-02   2.5979999999999998e-01   2.6499999999999999e-02
  -9.9190000000000000e-01   1.0992000000000000e+00   1.4582999999999999e+00  -5.7299999999999997e-02  -2.0930000000000001e-01  -8.8000000000000005e-03   1.3095000000000001e+00   1.4231000000000000e+00   2.7858999999999998e+00  -8.6699999999999999e-02   1.9239999999999999e-01   4.4000000000000003e-03
  -1.4767999999999999e+00   1.3410000000000000e+00   1.8015000000000001e+00  -2.2910000000000000e-01  -2.2839999999999999e-01  -9.2100000000000001e-02   1.6424000000000001e+00   1.5787000000000000e+00   3.3953000000000002e+00   4.8200000000000000e-02   1.3469999999999999e-01   1.7700000000000000e-02
  -1.3005000000000000e+00   1.2749999999999999e+00   1.9730000000000001e+00  -7.6399999999999996e-02  -2.8549999999999998e-01  -4.8200000000000000e-02   1.5315000000000001e+00   1.6454000000000000e+00   3.6564999999999999e+00   4.8200000000000000e-02   1.6360000000000000e-01  -4.4000000000000003e-03
  -1.5208999999999999e+00   1.3630000000000000e+00   1.4582999999999999e+00  -1.5279999999999999e-01  -2.2839999999999999e-01  -8.8000000000000005e-03   1.6424000000000001e+00   1.4453000000000000e+00   4.0048000000000004e+00  -9.5999999999999992e-03   1.1550000000000001e-01   8.8000000000000005e-03
  -1.3887000000000000e+00   1.1871000000000000e+00   1.5441000000000000e+00  -1.2410000000000000e-01  -2.8549999999999998e-01  -3.9500000000000000e-02   1.6868000000000001e+00   1.5565000000000000e+00   2.7858999999999998e+00   9.5999999999999992e-03   2.1170000000000000e-01   0.0000000000000000e+00
  -1.4988999999999999e+00   9.6730000000000005e-01   1.1152000000000000e+00  -8.5900000000000004e-02  -1.7130000000000001e-01   0.0000000000000000e+00   1.3095000000000001e+00   1.7121000000000000e+00   2.5247000000000002e+00   3.8500000000000000e-02   2.3089999999999999e-01   4.4200000000000003e-02
  -1.0801000000000001e+00   1.1871000000000000e+00   1.8872000000000000e+00  -2.0050000000000001e-01  -2.1890000000000001e-01  -1.7500000000000002e-02   1.4871000000000001e+00   1.9123000000000001e+00   3.3083000000000000e+00  -7.7100000000000002e-02   2.2130000000000000e-01   1.7700000000000000e-02
  -1.2122999999999999e+00   1.1431000000000000e+00   1.4582999999999999e+00  -2.0050000000000001e-01  -2.8549999999999998e-01  -1.3200000000000000e-02   1.4427000000000001e+00   1.4898000000000000e+00   4.0918000000000001e+00  -4.8200000000000000e-02   1.7319999999999999e-01  -1.7700000000000000e-02
  -9.6989999999999998e-01   1.0331999999999999e+00   1.1152000000000000e+00  -2.0999999999999999e-01  -2.3790000000000000e-01  -2.1899999999999999e-02   1.3539000000000001e+00   1.3341000000000001e+00   2.9600000000000000e+00  -3.8500000000000000e-02   1.4430000000000001e-01   2.2100000000000002e-02
  -9.9190000000000000e-01   1.2531000000000001e+00   9.4359999999999999e-01  -1.6230000000000000e-01  -2.6640000000000003e-01  -3.5099999999999999e-02   1.2873000000000001e+00   1.6454000000000000e+00   2.6118000000000001e+00  -1.0600000000000000e-01   2.4060000000000001e-01   3.5400000000000001e-02
  -1.1241000000000001e+00   1.2969999999999999e+00   1.0294000000000001e+00  -1.5279999999999999e-01  -2.2839999999999999e-01  -4.3900000000000002e-02   1.4427000000000001e+00   1.6010000000000000e+00   2.9600000000000000e+00   4.8200000000000000e-02   1.4430000000000001e-01   3.1000000000000000e-02
  -1.3225000000000000e+00   1.2091000000000001e+00   1.1152000000000000e+00  -1.1459999999999999e-01  -1.3320000000000001e-01  -2.6300000000000000e-02   1.5758000000000001e+00   1.6010000000000000e+00   3.0470999999999999e+00   0.0000000000000000e+00   1.5400000000000000e-01   1.7700000000000000e-02
  -1.3225000000000000e+00   1.2091000000000001e+00   1.7157000000000000e+00  -1.3370000000000001e-01  -1.9030000000000000e-01   3.9500000000000000e-02   1.5315000000000001e+00   1.4008000000000000e+00   2.9600000000000000e+00  -1.9300000000000001e-02   1.9239999999999999e-01   4.4200000000000003e-02
  -1.3446000000000000e+00   1.2091000000000001e+00   1.4582999999999999e+00  -2.0050000000000001e-01  -2.9499999999999998e-01  -6.1400000000000003e-02   1.1984999999999999e+00   1.4231000000000000e+00   3.1341999999999999e+00  -1.9300000000000001e-02   1.5400000000000000e-01   5.3100000000000001e-02
  -1.4767999999999999e+00   1.2311000000000001e+00   3.4310000000000002e-01  -2.0050000000000001e-01  -1.9030000000000000e-01  -2.1899999999999999e-02   1.3761000000000001e+00   1.5787000000000000e+00   3.7435999999999998e+00  -9.5999999999999992e-03   4.8099999999999997e-02   3.9800000000000002e-02
  -1.1681999999999999e+00   1.1212000000000000e+00   1.1152000000000000e+00  -5.7299999999999997e-02  -2.6640000000000003e-01  -3.9500000000000000e-02   1.4427000000000001e+00   1.5565000000000000e+00   3.3083000000000000e+00   9.5999999999999992e-03   2.3089999999999999e-01   3.9800000000000002e-02
  -1.2122999999999999e+00   1.0992000000000000e+00   1.2867999999999999e+00  -1.2410000000000000e-01  -2.4740000000000001e-01  -8.8000000000000005e-03   1.5315000000000001e+00   1.8010999999999999e+00   3.2212000000000001e+00  -3.8500000000000000e-02   1.7319999999999999e-01   4.4200000000000003e-02
  -1.1462000000000001e+00   1.1871000000000000e+00   1.9730000000000001e+00  -7.6399999999999996e-02  -2.3790000000000000e-01  -5.7000000000000002e-02   1.4871000000000001e+00   1.5120000000000000e+00   2.6989000000000001e+00   4.8200000000000000e-02   1.7319999999999999e-01   4.4000000000000003e-03
  -1.2343999999999999e+00   9.6730000000000005e-01   1.6298999999999999e+00  -2.1959999999999999e-01  -2.0930000000000001e-01  -4.3900000000000002e-02   1.5758000000000001e+00   1.5343000000000000e+00   3.1341999999999999e+00  -6.7400000000000002e-02   8.6599999999999996e-02   2.6499999999999999e-02
  -1.2564000000000000e+00   1.2311000000000001e+00   2.3161999999999998e+00  -2.0050000000000001e-01  -2.0930000000000001e-01  -3.9500000000000000e-02   1.4427000000000001e+00   1.5787000000000000e+00   2.7858999999999998e+00  -2.8899999999999999e-02   1.7319999999999999e-01   2.6499999999999999e-02
  -1.3446000000000000e+00   1.0112000000000001e+00   1.6298999999999999e+00  -4.7699999999999999e-02  -1.9980000000000001e-01  -1.7500000000000002e-02   1.6424000000000001e+00   1.6899000000000000e+00   2.6118000000000001e+00  -7.7100000000000002e-02   2.0210000000000000e-01  -3.1000000000000000e-02
  -1.4327000000000001e+00   1.1212000000000000e+00   1.2867999999999999e+00  -2.0050000000000001e-01  -2.1890000000000001e-01   8.8000000000000005e-03   1.5536000000000001e+00   1.7565999999999999e+00   3.2212000000000001e+00   1.0600000000000000e-01   1.5400000000000000e-01  -4.4000000000000003e-03
