# Supplementary material for: Footwear and Foam Surface Alter Gait Initiation of Typical Subjects
Source: PLoS One. 2015 Aug 13;10(8):e0135821. doi: 10.1371/journal.pone.0135821 (PMC4536224; doi:10.1371/journal.pone.0135821)
Supplement: S1 Dataset — (ZIP) [file pone.0135821.s001.zip › 8_foam_av1_01.txt]

   9.0369999999999995e-01  -6.1993999999999998e+00   3.1860100000000000e+02   5.3369999999999997e+00   3.5608300000000000e+01  -2.8070000000000001e-01  -1.9310000000000000e+00  -1.9123000000000001e+00   2.8468680000000001e+02   4.6814999999999998e+00  -1.9523099999999999e+01   7.9179999999999995e-01
   7.9349999999999998e-01  -7.0128000000000004e+00   3.1414019999999999e+02   4.0480999999999998e+00   3.5313299999999998e+01  -5.7000000000000002e-02  -2.2416999999999998e+00  -2.6015999999999999e+00   2.8390330000000000e+02   4.0168999999999997e+00  -1.9455800000000000e+01   7.7849999999999997e-01
   4.4080000000000003e-01  -8.0899999999999999e+00   3.0873579999999998e+02   2.6255000000000002e+00   3.4894599999999997e+01   5.2600000000000001e-02  -1.6868000000000001e+00  -2.8683999999999998e+00   2.8529629999999997e+02   3.2559000000000000e+00  -1.9773299999999999e+01   7.2989999999999999e-01
   3.7469999999999998e-01  -9.4309999999999992e+00   3.0230210000000000e+02   1.2888999999999999e+00   3.4485399999999998e+01   2.2359999999999999e-01  -2.4636000000000000e+00  -5.1364000000000001e+00   2.8816919999999999e+02   2.2732999999999999e+00  -1.9917600000000000e+01   6.0160000000000002e-01
  -4.6289999999999998e-01  -1.0815899999999999e+01   2.9509620000000001e+02  -2.0050000000000001e-01   3.3990600000000001e+01   3.7269999999999998e-01  -2.8853000000000000e+00  -5.7145999999999999e+00   2.9095519999999999e+02   1.3968000000000000e+00  -2.0369900000000001e+01   5.7060000000000000e-01
  -7.9349999999999998e-01  -1.2244899999999999e+01   2.8694680000000000e+02  -1.5180000000000000e+00   3.3286400000000000e+01   5.0429999999999997e-01  -4.3057999999999996e+00  -6.6707000000000001e+00   2.9739760000000001e+02   3.7569999999999998e-01  -2.0975999999999999e+01   4.8220000000000002e-01
  -1.3005000000000000e+00  -1.2794400000000000e+01   2.7828260000000000e+02  -2.4727999999999999e+00   3.2648800000000001e+01   6.2270000000000003e-01  -5.1936000000000000e+00  -7.6712999999999996e+00   3.0218590000000000e+02  -6.4539999999999997e-01  -2.1514900000000001e+01   4.2470000000000002e-01
  -1.6091000000000000e+00  -1.2992300000000000e+01   2.6781700000000001e+02  -3.3512000000000000e+00   3.1640200000000000e+01   6.3590000000000002e-01  -6.8803999999999998e+00  -8.7385999999999999e+00   3.0871539999999999e+02  -1.9555000000000000e+00  -2.2178799999999999e+01   3.2290000000000002e-01
  -2.4687000000000001e+00  -1.2464700000000001e+01   2.5760870000000000e+02  -3.9335000000000000e+00   3.0526800000000001e+01   6.5339999999999998e-01  -7.6794000000000002e+00  -1.0384100000000000e+01   3.1541910000000001e+02  -3.4967000000000001e+00  -2.2938900000000000e+01   8.8499999999999995e-02
  -2.7332000000000001e+00  -1.1497400000000001e+01   2.4542740000000001e+02  -4.3536000000000001e+00   2.9270700000000001e+01   5.9199999999999997e-01  -9.7213999999999992e+00  -1.2718800000000000e+01   3.2281920000000002e+02  -5.1054000000000004e+00  -2.3708700000000000e+01  -7.0800000000000002e-02
  -4.0336999999999996e+00  -9.5847999999999995e+00   2.3290299999999999e+02  -4.6018999999999997e+00   2.7909900000000000e+01   5.2180000000000004e-01  -1.1186199999999999e+01  -1.4808900000000000e+01   3.3100290000000001e+02  -6.8681999999999999e+00  -2.4767099999999999e+01  -3.6270000000000002e-01
  -4.5848000000000004e+00  -7.8921000000000001e+00   2.2097900000000001e+02  -4.8787000000000003e+00   2.6787099999999999e+01   3.5959999999999998e-01  -1.2584500000000000e+01  -1.6988000000000000e+01   3.4049239999999998e+02  -8.6501999999999999e+00  -2.5739000000000001e+01  -6.6790000000000005e-01
  -4.8712999999999997e+00  -6.7709000000000001e+00   2.1111390000000000e+02  -5.0124000000000004e+00   2.5692799999999998e+01   1.6230000000000000e-01  -1.4049400000000000e+01  -1.9056000000000001e+01   3.4945960000000002e+02  -1.0393800000000001e+01  -2.6758900000000001e+01  -9.8199999999999998e-01
  -5.8632000000000000e+00  -5.6497999999999999e+00   2.0287870000000001e+02  -5.1746999999999996e+00   2.4864899999999999e+01   1.9289999999999999e-01  -1.6002600000000001e+01  -2.0523499999999999e+01   3.5877510000000001e+02  -1.1944699999999999e+01  -2.7682600000000001e+01  -1.2385999999999999e+00
  -7.1417000000000002e+00  -5.8037000000000001e+00   1.9447180000000000e+02  -5.3752000000000004e+00   2.4141700000000000e+01   1.7540000000000000e-01  -1.7889099999999999e+01  -2.2502500000000001e+01   3.7044110000000001e+02  -1.3534100000000000e+01  -2.8914200000000001e+01  -1.5348999999999999e+00
  -8.0673999999999992e+00  -5.8037000000000001e+00   1.8735180000000000e+02  -5.6234000000000002e+00   2.3466100000000001e+01   1.4470000000000000e-01  -1.9908899999999999e+01  -2.4214600000000001e+01   3.8193310000000002e+02  -1.5171600000000000e+01  -3.0107399999999998e+01  -1.9065000000000001e+00
  -8.1555999999999997e+00  -5.6497999999999999e+00   1.8263370000000000e+02  -5.6616000000000000e+00   2.2856999999999999e+01   1.4910000000000001e-01  -2.1573499999999999e+01  -2.5837800000000001e+01   3.9333800000000002e+02  -1.6577999999999999e+01  -3.1184999999999999e+01  -2.2383000000000002e+00
  -8.7065999999999999e+00  -5.3200000000000003e+00   1.7637150000000000e+02  -5.6806999999999999e+00   2.2295600000000000e+01   1.6230000000000000e-01  -2.3171500000000002e+01  -2.6882899999999999e+01   4.0204399999999998e+02  -1.7811000000000000e+01  -3.2089500000000001e+01  -2.4594999999999998e+00
  -9.2135999999999996e+00  -5.8257000000000003e+00   1.7268279999999999e+02  -5.9099000000000004e+00   2.1962499999999999e+01   7.0199999999999999e-02  -2.4902699999999999e+01  -2.7883500000000002e+01   4.1205590000000001e+02  -1.9236699999999999e+01  -3.3176800000000000e+01  -2.7513999999999998e+00
  -9.2576999999999998e+00  -5.8257000000000003e+00   1.6907980000000001e+02  -5.9576000000000002e+00   2.1591400000000000e+01   1.8420000000000000e-01  -2.6700500000000002e+01  -2.9506699999999999e+01   4.2267720000000003e+02  -2.0517800000000001e+01  -3.4167900000000003e+01  -2.9813999999999998e+00
  -9.0152000000000001e+00  -6.3752000000000004e+00   1.6753569999999999e+02  -6.2918000000000003e+00   2.1372599999999998e+01   2.1929999999999999e-01  -2.7743700000000000e+01  -3.1018699999999999e+01   4.2964210000000003e+02  -2.1664100000000001e+01  -3.5062700000000000e+01  -3.2734000000000001e+00
  -8.8169000000000004e+00  -7.3205000000000000e+00   1.6530539999999999e+02  -6.3013000000000003e+00   2.1267900000000001e+01   2.6310000000000000e-01  -2.8809000000000001e+01  -3.2619700000000002e+01   4.3617160000000001e+02  -2.2781500000000001e+01  -3.5793999999999997e+01  -3.4723999999999999e+00
  -8.5744000000000007e+00  -8.3537999999999997e+00   1.6496220000000000e+02  -6.6355000000000004e+00   2.1220300000000002e+01   4.1660000000000003e-01  -2.9918800000000001e+01  -3.4442999999999998e+01   4.4104689999999999e+02  -2.3754500000000000e+01  -3.6438699999999997e+01  -3.7555000000000001e+00
  -8.2878000000000007e+00  -9.5847999999999995e+00   1.6539109999999999e+02  -6.7595999999999998e+00   2.1201300000000000e+01   5.6569999999999998e-01  -3.1339300000000001e+01  -3.6555399999999999e+01   4.4531290000000001e+02  -2.4650300000000001e+01  -3.7025599999999997e+01  -3.9413000000000000e+00
  -7.4722999999999997e+00  -9.9804999999999993e+00   1.6667789999999999e+02  -6.9791999999999996e+00   2.1372599999999998e+01   6.6659999999999997e-01  -3.2249200000000002e+01  -3.8489899999999999e+01   4.4705410000000001e+02  -2.5343900000000001e+01  -3.7352800000000002e+01  -4.2111000000000001e+00
  -6.8992000000000004e+00  -1.0706000000000000e+01   1.7010919999999999e+02  -7.1988000000000003e+00   2.1838799999999999e+01   6.6659999999999997e-01  -3.2737499999999997e+01  -4.0380000000000003e+01   4.4862119999999999e+02  -2.5892900000000001e+01  -3.7574100000000001e+01  -4.3925000000000001e+00
  -6.5023999999999997e+00  -1.1123699999999999e+01   1.7585679999999999e+02  -7.5519999999999996e+00   2.2552499999999998e+01   7.7620000000000000e-01  -3.2915100000000002e+01  -4.1958700000000000e+01   4.4618349999999998e+02  -2.6201200000000000e+01  -3.7622199999999999e+01  -4.5251999999999999e+00
  -6.2159000000000004e+00  -1.2530600000000000e+01   1.8469250000000000e+02  -8.0198999999999998e+00   2.3713500000000000e+01   1.0261000000000000e+00  -3.3026100000000000e+01  -4.3092700000000001e+01   4.4391989999999998e+02  -2.6326400000000000e+01  -3.7468200000000003e+01  -4.7110000000000003e+00
  -5.5545999999999998e+00  -1.4223400000000000e+01   1.9541550000000001e+02  -8.6309000000000005e+00   2.5150400000000001e+01   1.2146999999999999e+00  -3.2315800000000003e+01  -4.4226700000000001e+01   4.3930570000000000e+02  -2.6259000000000000e+01  -3.7141100000000002e+01  -4.8570000000000002e+00
  -4.7169999999999996e+00  -1.6047999999999998e+01   2.0956979999999999e+02  -9.4423999999999992e+00   2.6948799999999999e+01   1.5480000000000000e+00  -3.1982900000000001e+01  -4.5494199999999999e+01   4.3329860000000002e+02  -2.6133800000000001e+01  -3.6727300000000000e+01  -4.9676000000000000e+00
  -2.8433999999999999e+00  -1.7718800000000002e+01   2.2784170000000000e+02  -1.0206200000000001e+01   2.8956700000000001e+01   1.9997000000000000e+00  -3.1760999999999999e+01  -4.6517000000000003e+01   4.2581139999999999e+02  -2.5758099999999999e+01  -3.5986400000000003e+01  -5.0914000000000001e+00
  -1.6532000000000000e+00  -2.0334800000000001e+01   2.4645679999999999e+02  -1.1189600000000000e+01   3.1487900000000000e+01   2.5259000000000000e+00  -3.1294899999999998e+01  -4.7295200000000001e+01   4.1553829999999999e+02  -2.5276399999999999e+01  -3.5178199999999997e+01  -5.2196999999999996e+00
   1.1020000000000001e-01  -2.3148700000000002e+01   2.7047629999999998e+02  -1.2468999999999999e+01   3.4570999999999998e+01   3.1486000000000001e+00  -3.1117300000000000e+01  -4.8162399999999998e+01   4.0439460000000003e+02  -2.4525099999999998e+01  -3.4187100000000001e+01  -5.3213999999999997e+00
   2.7553000000000001e+00  -2.6995799999999999e+01   3.0058640000000003e+02  -1.3891500000000001e+01   3.8253700000000002e+01   3.9554999999999998e+00  -3.0518000000000001e+01  -4.8896200000000000e+01   3.9281560000000002e+02  -2.3667800000000000e+01  -3.2994000000000000e+01  -5.4276000000000000e+00
   5.8190999999999997e+00  -3.2227899999999998e+01   3.3858859999999999e+02  -1.5772399999999999e+01   4.2887900000000002e+01   4.9904000000000002e+00  -2.9319500000000001e+01  -4.9652200000000001e+01   3.7662240000000003e+02  -2.2415500000000002e+01  -3.1541000000000000e+01  -5.4763000000000002e+00
   9.5442000000000000e+00  -3.9262700000000002e+01   3.8645600000000002e+02  -1.8140200000000000e+01   4.8721100000000000e+01   6.2621000000000002e+00  -2.7632700000000000e+01  -5.0386000000000003e+01   3.5799149999999997e+02  -2.0951300000000000e+01  -2.9732099999999999e+01  -5.4673999999999996e+00
   1.4680099999999999e+01  -4.8341900000000003e+01   4.4504629999999997e+02  -2.0870699999999999e+01   5.5867500000000000e+01   7.8101000000000003e+00  -2.5435400000000001e+01  -5.1942500000000003e+01   3.3256990000000002e+02  -1.8986200000000000e+01  -2.7422799999999999e+01  -5.4099000000000004e+00
   2.1887799999999999e+01  -5.8762099999999997e+01   5.0989879999999999e+02  -2.3983200000000000e+01   6.3660899999999998e+01   9.4720999999999993e+00  -2.2860800000000001e+01  -5.1720100000000002e+01   3.0575540000000001e+02  -1.6606900000000000e+01  -2.4680499999999999e+01  -5.3037000000000001e+00
   3.0704699999999999e+01  -6.7863299999999995e+01   5.7132000000000005e+02  -2.6589600000000001e+01   7.0674099999999996e+01   1.0963100000000001e+01  -2.0019800000000000e+01  -4.9474299999999999e+01   2.6727480000000003e+02  -1.3514799999999999e+01  -2.1149200000000000e+01  -4.8658000000000001e+00
   4.0557499999999997e+01  -7.4260599999999997e+01   6.1970209999999997e+02  -2.8480000000000000e+01   7.5936400000000006e+01   1.2204100000000000e+01  -1.5714000000000000e+01  -4.5671999999999997e+01   2.1947870000000000e+02  -9.6616999999999997e+00  -1.6828900000000001e+01  -4.2332999999999998e+00
   4.7037900000000000e+01  -7.8723200000000006e+01   6.5358669999999995e+02  -2.9606600000000000e+01   7.9523799999999994e+01   1.2835500000000000e+01  -1.0209700000000000e+01  -3.8067399999999999e+01   1.6619790000000000e+02  -5.3461999999999996e+00  -1.2046799999999999e+01  -3.2557000000000000e+00
   5.1909199999999998e+01  -8.2284599999999998e+01   6.7511839999999995e+02  -3.0169899999999998e+01   8.1626800000000003e+01   1.3317900000000000e+01  -4.0172999999999996e+00  -2.9239899999999999e+01   1.1840190000000000e+02  -1.1752000000000000e+00  -7.8612000000000002e+00  -2.1143999999999998e+00
   5.5436000000000000e+01  -8.5604100000000003e+01   6.8695659999999998e+02  -3.0513600000000000e+01   8.2863900000000001e+01   1.3703799999999999e+01  -2.6629999999999998e-01  -2.1079400000000000e+01   8.3926000000000002e+01   1.8591000000000000e+00  -4.6955999999999998e+00  -1.3005000000000000e+00
   5.7530000000000001e+01  -8.8505899999999997e+01   6.9313300000000004e+02  -3.0437300000000000e+01   8.3549000000000007e+01   1.3734500000000001e+01   1.6202000000000001e+00  -1.6921299999999999e+01   6.7558700000000002e+01   3.5737999999999999e+00  -3.2425999999999999e+00  -1.0174000000000001e+00
   5.7772399999999998e+01  -9.0924099999999996e+01   6.9510599999999999e+02  -3.0294100000000000e+01   8.3748900000000006e+01   1.3668699999999999e+01   1.9975000000000001e+00  -1.5565000000000000e+01   5.9636200000000002e+01   3.7086000000000001e+00  -2.5017000000000000e+00  -1.0262000000000000e+00
   5.5413899999999998e+01  -9.2814700000000002e+01   6.9321879999999999e+02  -2.9873999999999999e+01   8.3549000000000007e+01   1.3822200000000000e+01   2.4636000000000000e+00  -1.3319200000000000e+01   4.8927799999999998e+01   3.3233000000000001e+00  -2.1650000000000000e+00  -8.7139999999999995e-01
   5.2812899999999999e+01  -9.3364300000000000e+01   6.8412570000000005e+02  -2.9148399999999999e+01   8.2530799999999999e+01   1.3831000000000000e+01   3.7509000000000001e+00  -1.1095599999999999e+01   3.8306500000000000e+01   2.6394000000000002e+00  -1.6741999999999999e+00  -7.6970000000000005e-01
   5.0807099999999998e+01  -9.1935400000000001e+01   6.6894200000000001e+02  -2.7974000000000000e+01   8.0637200000000007e+01   1.3554700000000000e+01   3.5512000000000001e+00  -8.0047999999999995e+00   2.4028600000000001e+01   1.5123000000000000e+00  -1.0969000000000000e+00  -7.0779999999999998e-01
   4.9087800000000001e+01  -8.9846900000000005e+01   6.4792489999999998e+02  -2.6694700000000001e+01   7.8172600000000003e+01   1.3269700000000000e+01   1.7534000000000001e+00  -2.6682999999999999e+00   1.2188400000000000e+01   7.2250000000000003e-01  -3.2710000000000000e-01  -3.8040000000000002e-01
   4.7258299999999998e+01  -8.7406700000000001e+01   6.2279030000000000e+02  -2.5424900000000001e+01   7.5079899999999995e+01   1.2940799999999999e+01  -2.8849999999999998e-01  -4.6689999999999998e-01   5.6589000000000000e+00   2.1190000000000001e-01   1.8279999999999999e-01   3.5400000000000001e-02
   4.4018099999999997e+01  -8.5626099999999994e+01   5.9774140000000000e+02  -2.4346000000000000e+01   7.2034899999999993e+01   1.2642600000000000e+01  -5.9930000000000005e-01  -1.8677999999999999e+00   4.3529999999999998e+00  -1.6380000000000000e-01   5.4849999999999999e-01   7.0800000000000002e-02
   4.1284900000000000e+01  -8.4482900000000001e+01   5.7312149999999997e+02  -2.2942499999999999e+01   6.9218199999999996e+01   1.2247900000000000e+01  -7.7680000000000005e-01  -1.6677000000000000e+00   5.3106999999999998e+00  -1.1559999999999999e-01   6.4470000000000005e-01   2.6499999999999999e-02
   3.8132899999999999e+01  -8.4241100000000003e+01   5.5030300000000000e+02  -2.1959099999999999e+01   6.6534700000000001e+01   1.2015499999999999e+01  -1.9980000000000001e-01  -1.3341000000000001e+00   5.7460000000000004e+00  -1.1559999999999999e-01   7.4090000000000000e-01   2.2100000000000002e-02
   3.5597999999999999e+01  -8.4153199999999998e+01   5.3005799999999999e+02  -2.1023499999999999e+01   6.4117699999999999e+01   1.1660299999999999e+01  -5.7709999999999995e-01  -1.1117999999999999e+00   5.4847999999999999e+00  -5.7799999999999997e-02   5.9660000000000002e-01   1.7700000000000000e-02
   3.3702399999999997e+01  -8.4658799999999999e+01   5.1290129999999999e+02  -1.9944600000000001e+01   6.1976599999999998e+01   1.1436700000000000e+01  -2.8849999999999998e-01  -1.0005999999999999e+00   4.1788999999999996e+00  -1.3489999999999999e-01   4.3300000000000000e-01  -3.5400000000000001e-02
   3.2071300000000001e+01  -8.5142399999999995e+01   5.0114890000000003e+02  -1.8970800000000001e+01   6.0425600000000003e+01   1.1208600000000001e+01   0.0000000000000000e+00  -8.4499999999999997e-01   4.2659000000000002e+00   0.0000000000000000e+00   3.5599999999999998e-01  -8.4000000000000005e-02
   3.1366000000000000e+01  -8.5098500000000001e+01   4.9171269999999998e+02  -1.7701000000000001e+01   5.9179000000000002e+01   1.0958700000000000e+01   2.4410000000000001e-01  -4.6689999999999998e-01   4.5270999999999999e+00  -3.8500000000000000e-02   2.9830000000000001e-01  -6.1899999999999997e-02
   3.1366000000000000e+01  -8.4790700000000001e+01   4.8699450000000002e+02  -1.5934699999999999e+01   5.8265500000000003e+01   1.0699900000000000e+01   3.1069999999999998e-01  -6.0040000000000004e-01   4.9623999999999997e+00  -3.8500000000000000e-02   3.5599999999999998e-01  -3.9800000000000002e-02
   3.1299800000000001e+01  -8.3713499999999996e+01   4.8905340000000001e+02  -1.3834300000000001e+01   5.8208399999999997e+01   1.0279000000000000e+01   5.9930000000000005e-01  -2.4460000000000001e-01   5.4847999999999999e+00   5.7799999999999997e-02   3.6559999999999998e-01  -7.9600000000000004e-02
   3.0704699999999999e+01  -8.2746200000000002e+01   4.9643079999999998e+02  -1.1905700000000000e+01   5.8779299999999999e+01   9.8711000000000002e+00   3.9950000000000002e-01  -2.8910000000000002e-01   4.7012999999999998e+00  -6.7400000000000002e-02   4.5219999999999999e-01  -8.8000000000000005e-03
   3.0307900000000000e+01  -8.5933800000000005e+01   5.0269299999999998e+02  -1.0225300000000001e+01   5.9150399999999998e+01   9.8316999999999997e+00   3.7730000000000002e-01  -3.7800000000000000e-01   5.0495000000000001e+00  -9.6299999999999997e-02   5.0029999999999997e-01  -2.2100000000000002e-02
   3.1939000000000000e+01  -8.8703800000000001e+01   5.1315859999999998e+02  -7.9817000000000000e+00   6.0025900000000000e+01   9.7263999999999999e+00   5.1049999999999995e-01  -1.7790000000000000e-01   4.0918000000000001e+00  -8.6699999999999999e-02   4.3300000000000000e-01  -1.3299999999999999e-02
   3.2732599999999998e+01  -9.0858199999999997e+01   5.2379579999999999e+02  -4.9455999999999998e+00   6.0444600000000001e+01   9.4895999999999994e+00   5.3269999999999995e-01  -2.0010000000000000e-01   4.2659000000000002e+00  -9.5999999999999992e-03   4.4259999999999999e-01  -4.4000000000000003e-03
   3.6082999999999998e+01  -9.2265100000000004e+01   5.3674910000000000e+02  -1.1361000000000001e+00   6.0968000000000004e+01   9.0160000000000000e+00   8.6560000000000004e-01   1.1119999999999999e-01   4.7012999999999998e+00  -2.8899999999999999e-02   3.8490000000000002e-01  -1.7700000000000000e-02
   3.9697899999999997e+01  -9.2902600000000007e+01   5.5210440000000006e+02   3.6949000000000001e+00   6.1405700000000003e+01   8.3670000000000009e+00   1.1318999999999999e+00   4.8920000000000002e-01   4.7012999999999998e+00   0.0000000000000000e+00   3.4639999999999999e-01   8.8000000000000005e-03
   4.4635300000000001e+01  -9.3188400000000001e+01   5.7192049999999995e+02   9.5664999999999996e+00   6.2167000000000002e+01   7.5381999999999998e+00   1.1984999999999999e+00   4.0020000000000000e-01   4.7012999999999998e+00   9.5999999999999992e-03   3.8490000000000002e-01  -1.3299999999999999e-02
   4.9087800000000001e+01  -9.3056500000000000e+01   5.9268020000000001e+02   1.6851199999999999e+01   6.2842599999999997e+01   6.5121000000000002e+00   1.4871000000000001e+00   4.4469999999999998e-01   3.8306000000000000e+00  -2.8899999999999999e-02   3.6559999999999998e-01  -3.5400000000000001e-02
   5.4245699999999999e+01  -9.0792199999999994e+01   6.1395460000000003e+02   2.5233899999999998e+01   6.3489699999999999e+01   5.1788999999999996e+00   1.5315000000000001e+00   1.0005999999999999e+00   3.8306000000000000e+00  -3.8500000000000000e-02   3.4639999999999999e-01  -6.1899999999999997e-02
   5.7530000000000001e+01  -8.8154200000000003e+01   6.3222649999999999e+02   3.3979399999999998e+01   6.4041600000000003e+01   3.9291999999999998e+00   1.6424000000000001e+00   9.3389999999999995e-01   4.1788999999999996e+00   2.8899999999999999e-02   4.5219999999999999e-01  -6.1899999999999997e-02
   6.0836300000000001e+01  -8.6857200000000006e+01   6.5127049999999997e+02   4.2877600000000001e+01   6.4555400000000006e+01   2.7846000000000002e+00   1.5536000000000001e+00   1.2007000000000001e+00   3.5695000000000001e+00  -4.8200000000000000e-02   3.0790000000000001e-01  -5.7500000000000002e-02
   6.2533499999999997e+01  -8.6285600000000002e+01   6.7082920000000001e+02   5.1384399999999999e+01   6.5202500000000001e+01   1.7101999999999999e+00   1.3539000000000001e+00   1.2674000000000001e+00   4.2659000000000002e+00  -9.5999999999999992e-03   3.2710000000000000e-01  -3.9800000000000002e-02
   6.4318899999999999e+01  -8.7362799999999993e+01   6.8704229999999995e+02   5.9289700000000003e+01   6.5849599999999995e+01   8.6390000000000000e-01   1.2428999999999999e+00   1.4898000000000000e+00   4.0918000000000001e+00   9.5999999999999992e-03   3.5599999999999998e-01  -2.2100000000000002e-02
   6.4032399999999996e+01  -8.9759000000000000e+01   7.0394169999999997e+02   6.6068399999999997e+01   6.6706000000000003e+01   1.7500000000000002e-02   1.0209999999999999e+00   1.4676000000000000e+00   3.9177000000000000e+00   0.0000000000000000e+00   4.0410000000000001e-01  -1.7700000000000000e-02
   6.8418800000000005e+01  -9.1122000000000000e+01   7.1998329999999999e+02   7.2188299999999998e+01   6.7638599999999997e+01  -1.8420000000000000e-01   8.6560000000000004e-01   1.5343000000000000e+00   4.1788999999999996e+00  -9.6299999999999997e-02   5.1959999999999995e-01  -6.1899999999999997e-02
   6.8661199999999994e+01  -9.9079999999999998e+01   7.3490970000000004e+02   7.6713800000000006e+01   6.9113500000000002e+01  -1.7540000000000000e-01   1.0209999999999999e+00   1.4231000000000000e+00   3.8306000000000000e+00  -8.6699999999999999e-02   3.5599999999999998e-01  -6.1899999999999997e-02
   7.1769199999999998e+01  -1.0042100000000001e+02   7.5103700000000003e+02   8.0208100000000002e+01   7.0474299999999999e+01  -6.4459999999999995e-01   1.1318999999999999e+00   1.6454000000000000e+00   3.9177000000000000e+00   3.8500000000000000e-02   4.4259999999999999e-01  -3.1000000000000000e-02
   6.7889799999999994e+01  -1.1939290000000000e+02   7.5669880000000001e+02   8.1630700000000004e+01   7.1654200000000003e+01   9.9980000000000002e-01   9.9880000000000002e-01   1.5787000000000000e+00   4.6142000000000003e+00   0.0000000000000000e+00   4.8110000000000003e-01  -7.5200000000000003e-02
   7.1570800000000006e+01  -1.1879930000000000e+02   7.6090219999999999e+02   8.3435199999999995e+01   7.2082499999999996e+01   1.1533000000000000e+00   9.3220000000000003e-01   1.3786000000000000e+00   4.2659000000000002e+00  -3.8500000000000000e-02   4.1370000000000001e-01  -3.5400000000000001e-02
   6.7471000000000004e+01  -1.2552630000000001e+02   7.5223800000000006e+02   8.3501999999999995e+01   7.2082499999999996e+01   1.8418000000000001e+00   1.1096999999999999e+00   1.5120000000000000e+00   5.0495000000000001e+00  -2.8899999999999999e-02   4.0410000000000001e-01  -1.1500000000000000e-01
   6.8595100000000002e+01  -1.3236320000000001e+02   7.3919889999999998e+02   8.2088999999999999e+01   7.0873900000000006e+01   2.6968999999999999e+00   7.7680000000000005e-01   1.3119000000000001e+00   4.5270999999999999e+00  -1.4449999999999999e-01   5.0029999999999997e-01  -9.2899999999999996e-02
   6.4870000000000005e+01  -1.3671590000000000e+02   7.1303480000000002e+02   8.0055400000000006e+01   6.9037400000000005e+01   3.4028999999999998e+00   8.4340000000000004e-01   1.1563000000000001e+00   4.0918000000000001e+00  -1.1559999999999999e-01   4.8110000000000003e-01  -4.4000000000000003e-03
   6.3811999999999998e+01  -1.3889230000000001e+02   6.8189530000000002e+02   7.6914299999999997e+01   6.6296800000000005e+01   4.2317000000000000e+00   9.9880000000000002e-01   1.5343000000000000e+00   4.6142000000000003e+00  -2.8899999999999999e-02   4.3300000000000000e-01  -5.7500000000000002e-02
   5.9646000000000001e+01  -1.3862850000000000e+02   6.4054750000000001e+02   7.2789800000000000e+01   6.3023400000000002e+01   5.0693000000000001e+00   9.5440000000000003e-01   1.5565000000000000e+00   3.7435999999999998e+00  -6.7400000000000002e-02   5.1959999999999995e-01  -7.5200000000000003e-02
   5.5788600000000002e+01  -1.3724350000000001e+02   5.9130759999999998e+02   6.7471800000000002e+01   5.8550899999999999e+01   5.9595000000000002e+00   1.4871000000000001e+00   1.5787000000000000e+00   3.9177000000000000e+00  -4.8200000000000000e-02   4.6189999999999998e-01  -4.4200000000000003e-02
   5.0322200000000002e+01  -1.3273689999999999e+02   5.3520500000000004e+02   6.1514200000000002e+01   5.3716900000000003e+01   6.5296000000000003e+00   1.6646000000000001e+00   1.3341000000000001e+00   4.2659000000000002e+00  -1.1559999999999999e-01   4.4259999999999999e-01  -5.7500000000000002e-02
   4.4128300000000003e+01  -1.2576810000000000e+02   4.7489900000000000e+02   5.4735500000000002e+01   4.8140599999999999e+01   6.9242999999999997e+00   1.4871000000000001e+00   1.4008000000000000e+00   3.5695000000000001e+00  -3.8500000000000000e-02   4.4259999999999999e-01  -1.0170000000000000e-01
   3.7824300000000001e+01  -1.1620520000000000e+02   4.0944600000000003e+02   4.7680000000000000e+01   4.2297899999999998e+01   6.9900000000000002e+00   1.4427000000000001e+00   1.1563000000000001e+00   3.3083000000000000e+00  -2.8899999999999999e-02   4.0410000000000001e-01  -5.7500000000000002e-02
   3.1255700000000001e+01  -1.0409229999999999e+02   3.4347829999999999e+02   4.0042000000000002e+01   3.5931800000000003e+01   6.7839000000000000e+00   1.2206999999999999e+00   1.2897000000000001e+00   3.7435999999999998e+00  -1.8300000000000000e-01   4.7149999999999997e-01  -1.1940000000000001e-01
   2.4709199999999999e+01  -8.8703800000000001e+01   2.7545170000000002e+02   3.2480400000000003e+01   2.9261199999999999e+01   6.1612000000000000e+00   1.1540999999999999e+00   8.4499999999999997e-01   3.4824000000000002e+00  -9.6299999999999997e-02   3.6559999999999998e-01  -1.3710000000000000e-01
   1.9264800000000001e+01  -7.2435900000000004e+01   2.0896930000000000e+02   2.4670600000000000e+01   2.2295600000000000e+01   5.3017000000000003e+00   7.9900000000000004e-01   8.2269999999999999e-01   4.6142000000000003e+00  -7.7100000000000002e-02   4.0410000000000001e-01  -1.1500000000000000e-01
   1.3864500000000000e+01  -5.4233499999999999e+01   1.4643289999999999e+02   1.7720099999999999e+01   1.6005600000000001e+01   3.8458000000000001e+00   9.3220000000000003e-01   9.5609999999999995e-01   4.1788999999999996e+00  -2.4079999999999999e-01   4.0410000000000001e-01  -1.1940000000000001e-01
   1.0337800000000000e+01  -3.1612400000000001e+01   9.5305800000000005e+01   1.2239800000000001e+01   1.0457900000000000e+01   1.9207000000000001e+00   9.3220000000000003e-01   4.4469999999999998e-01   4.2659000000000002e+00  -1.7340000000000000e-01   4.5219999999999999e-01  -7.0800000000000002e-02
   6.7449000000000003e+00  -1.0068500000000000e+01   6.1850099999999998e+01   8.8314000000000004e+00   6.8132999999999999e+00   3.0700000000000002e-02   8.4340000000000004e-01   5.3369999999999995e-01   4.4401000000000002e+00  -9.6299999999999997e-02   5.0029999999999997e-01  -3.9800000000000002e-02
   3.8574000000000002e+00  -5.0122999999999998e+00   3.7230200000000004e+01   5.3083999999999998e+00   4.1299000000000001e+00  -1.7979999999999999e-01   4.6610000000000001e-01   8.2269999999999999e-01   3.9177000000000000e+00  -1.4449999999999999e-01   5.1000000000000001e-01  -2.2100000000000002e-02
   3.2622000000000000e+00   5.4959999999999998e-01   1.8186199999999999e+01   2.5587000000000000e+00   1.7985000000000000e+00  -9.6909999999999996e-01   3.7730000000000002e-01   6.0040000000000004e-01   4.4401000000000002e+00  -9.6299999999999997e-02   4.4259999999999999e-01   1.3299999999999999e-02
   1.8956000000000000e+00   4.1548999999999996e+00   9.4361999999999995e+00   1.2698000000000000e+00   5.7099999999999995e-01  -1.2322000000000000e+00   3.1069999999999998e-01   4.4469999999999998e-01   5.2236000000000002e+00  -8.6699999999999999e-02   4.0410000000000001e-01   1.3299999999999999e-02
   2.1600999999999999e+00   5.9794999999999998e+00   4.8038999999999996e+00   6.5880000000000005e-01   8.5599999999999996e-02  -1.0042000000000000e+00   6.6600000000000006e-02   4.8920000000000002e-01   4.7012999999999998e+00  -1.1559999999999999e-01   5.1959999999999995e-01   1.3299999999999999e-02
   1.1241000000000001e+00   1.8027000000000000e+00   4.1176000000000004e+00   9.5500000000000002e-02  -1.7130000000000001e-01  -6.7090000000000005e-01   6.6600000000000006e-02   6.2260000000000004e-01   3.5695000000000001e+00  -9.5999999999999992e-03   4.5219999999999999e-01   5.3100000000000001e-02
   1.3225000000000000e+00   2.0225000000000000e+00   4.1176000000000004e+00   4.7699999999999999e-02  -2.2839999999999999e-01  -5.4379999999999995e-01   4.2170000000000002e-01   4.8920000000000002e-01   4.8754000000000000e+00  -1.9300000000000001e-02   4.7149999999999997e-01   6.6400000000000001e-02
   1.1681999999999999e+00   1.5608000000000000e+00   4.3750000000000000e+00   1.1459999999999999e-01  -3.7109999999999999e-01  -4.4290000000000002e-01   6.2150000000000005e-01   4.4499999999999998e-02   4.9623999999999997e+00   9.5999999999999992e-03   5.5810000000000004e-01   1.7690000000000000e-01
   8.5960000000000003e-01   8.1340000000000001e-01   5.4043999999999999e+00  -1.4319999999999999e-01  -3.8059999999999999e-01  -4.4729999999999998e-01   2.2189999999999999e-01  -6.6699999999999995e-02   5.0495000000000001e+00   7.7100000000000002e-02   5.4849999999999999e-01   2.1229999999999999e-01
   6.6130000000000000e-01   1.2091000000000001e+00   4.1176000000000004e+00  -5.7299999999999997e-02  -2.2839999999999999e-01  -3.8590000000000002e-01   0.0000000000000000e+00   8.4499999999999997e-01   5.6589000000000000e+00   1.4449999999999999e-01   5.6769999999999998e-01   2.0790000000000000e-01
   5.9509999999999996e-01   1.0771999999999999e+00   3.8603000000000001e+00  -1.5279999999999999e-01  -1.9030000000000000e-01  -2.5430000000000003e-01  -2.2200000000000001e-02  -3.3350000000000002e-01   4.9623999999999997e+00   8.6699999999999999e-02   5.3879999999999995e-01   1.6370000000000001e-01
   6.3919999999999999e-01   9.0129999999999999e-01   3.3456000000000001e+00  -1.3370000000000001e-01  -7.6100000000000001e-02  -2.8499999999999998e-01  -3.3289999999999997e-01   3.1130000000000002e-01   4.6142000000000003e+00   6.7400000000000002e-02   6.0619999999999996e-01   8.8499999999999995e-02
   4.8490000000000000e-01   1.0992000000000000e+00   2.9165999999999999e+00   2.8600000000000000e-02  -1.6180000000000000e-01  -2.7189999999999998e-01   2.6629999999999998e-01   3.7800000000000000e-01   4.8754000000000000e+00  -2.8899999999999999e-02   5.7730000000000004e-01   1.5040000000000001e-01
   7.0530000000000004e-01   7.6939999999999997e-01   3.9460999999999999e+00  -1.9089999999999999e-01  -1.7130000000000001e-01  -3.0259999999999998e-01   3.1069999999999998e-01   4.4469999999999998e-01   4.8754000000000000e+00   8.6699999999999999e-02   5.9660000000000002e-01   1.2830000000000000e-01
   6.3919999999999999e-01   8.7929999999999997e-01   3.0024000000000002e+00  -2.8600000000000000e-02  -1.6180000000000000e-01  -2.6310000000000000e-01   7.1020000000000005e-01   8.2269999999999999e-01   4.7012999999999998e+00   3.8500000000000000e-02   5.4849999999999999e-01   1.4599999999999999e-01
   6.8330000000000002e-01   1.2091000000000001e+00   3.6029000000000000e+00  -9.5500000000000002e-02  -2.6640000000000003e-01  -2.8070000000000001e-01   7.1020000000000005e-01   9.1169999999999995e-01   4.4401000000000002e+00   4.8200000000000000e-02   5.9660000000000002e-01   1.7249999999999999e-01
   6.1719999999999997e-01   8.1340000000000001e-01   3.8603000000000001e+00  -1.9099999999999999e-02  -1.3320000000000001e-01  -2.2800000000000001e-01   6.6579999999999995e-01   9.1169999999999995e-01   4.7882999999999996e+00   2.5050000000000000e-01   5.1959999999999995e-01   1.0620000000000000e-01
   6.3919999999999999e-01   8.7929999999999997e-01   3.5171000000000001e+00  -4.7699999999999999e-02  -1.8079999999999999e-01  -2.6750000000000002e-01   6.4370000000000005e-01   6.6710000000000003e-01   4.2659000000000002e+00   0.0000000000000000e+00   5.5810000000000004e-01   1.3710000000000000e-01
   6.1719999999999997e-01   9.0129999999999999e-01   3.4314000000000000e+00  -1.4319999999999999e-01  -2.8549999999999998e-01  -2.6310000000000000e-01   6.4370000000000005e-01   7.3380000000000001e-01   4.6142000000000003e+00   3.8500000000000000e-02   5.1000000000000001e-01   1.4160000000000000e-01
   8.1559999999999999e-01   1.0551999999999999e+00   4.1176000000000004e+00  -1.7190000000000000e-01  -2.2839999999999999e-01  -2.8070000000000001e-01   6.8799999999999994e-01   1.0450999999999999e+00   4.6142000000000003e+00   1.0600000000000000e-01   5.2920000000000000e-01   1.0170000000000000e-01
   7.9349999999999998e-01   9.0129999999999999e-01   3.8603000000000001e+00  -1.2410000000000000e-01  -1.8079999999999999e-01  -3.0259999999999998e-01   4.6610000000000001e-01   8.2269999999999999e-01   4.7882999999999996e+00   1.0600000000000000e-01   4.7149999999999997e-01   1.3270000000000001e-01
   6.1719999999999997e-01   1.0112000000000001e+00   3.2597999999999998e+00  -5.7299999999999997e-02  -1.8079999999999999e-01  -2.6310000000000000e-01   6.2150000000000005e-01   9.7840000000000005e-01   5.3977000000000004e+00   2.3119999999999999e-01   4.9070000000000003e-01   1.1940000000000001e-01
   8.3760000000000001e-01   9.2330000000000001e-01   3.0882000000000001e+00  -1.0500000000000000e-01  -2.0930000000000001e-01  -2.8499999999999998e-01   5.5489999999999995e-01   8.6719999999999997e-01   5.2236000000000002e+00   7.7100000000000002e-02   6.2539999999999996e-01   1.4160000000000000e-01
   8.1559999999999999e-01   8.7929999999999997e-01   3.3456000000000001e+00  -2.3870000000000000e-01  -3.6159999999999998e-01  -2.2800000000000001e-01   5.5489999999999995e-01   7.7820000000000000e-01   5.0495000000000001e+00   6.7400000000000002e-02   5.3879999999999995e-01   1.6810000000000000e-01
   7.9349999999999998e-01   6.3749999999999996e-01   3.7745000000000002e+00  -9.5500000000000002e-02  -2.6640000000000003e-01  -3.0259999999999998e-01   4.2170000000000002e-01   9.3389999999999995e-01   3.9177000000000000e+00   1.4449999999999999e-01   5.0029999999999997e-01   1.9020000000000001e-01
   1.0580000000000001e+00   1.0112000000000001e+00   4.2892000000000001e+00  -1.0500000000000000e-01  -2.2839999999999999e-01  -2.8070000000000001e-01   3.7730000000000002e-01   9.3389999999999995e-01   5.7460000000000004e+00   1.8300000000000000e-01   4.3300000000000000e-01   1.6810000000000000e-01
   9.4779999999999998e-01   1.0331999999999999e+00   3.7745000000000002e+00  -3.8199999999999998e-02  -2.4740000000000001e-01  -3.1140000000000001e-01   4.6610000000000001e-01   9.1169999999999995e-01   5.1365999999999996e+00   1.0600000000000000e-01   5.5810000000000004e-01   1.3710000000000000e-01
   9.6989999999999998e-01   9.8929999999999996e-01   3.7745000000000002e+00  -1.5279999999999999e-01  -2.0930000000000001e-01  -3.2890000000000003e-01   3.9950000000000002e-01   9.7840000000000005e-01   5.3106999999999998e+00   9.5999999999999992e-03   5.2920000000000000e-01   1.6370000000000001e-01
   1.1021000000000001e+00   8.1340000000000001e-01   3.6886999999999999e+00  -1.4319999999999999e-01  -3.0449999999999999e-01  -2.7629999999999999e-01   2.4410000000000001e-01   1.0672999999999999e+00   5.0495000000000001e+00   5.7799999999999997e-02   4.3300000000000000e-01   1.9910000000000000e-01
   8.8170000000000004e-01   8.3540000000000003e-01   4.1176000000000004e+00  -1.9089999999999999e-01  -3.3310000000000001e-01  -2.5430000000000003e-01   2.4410000000000001e-01   8.6719999999999997e-01   5.6589000000000000e+00   1.5409999999999999e-01   5.8689999999999998e-01   1.6370000000000001e-01
   7.4939999999999996e-01   8.1340000000000001e-01   3.2597999999999998e+00  -5.7299999999999997e-02  -2.8549999999999998e-01  -2.8499999999999998e-01   3.9950000000000002e-01   1.1117999999999999e+00   5.3106999999999998e+00   1.8300000000000000e-01   5.1000000000000001e-01   1.9020000000000001e-01
   1.1462000000000001e+00   9.4530000000000003e-01   4.0317999999999996e+00  -9.5500000000000002e-02  -1.9980000000000001e-01  -2.6310000000000000e-01   1.3320000000000001e-01   9.5609999999999995e-01   5.6589000000000000e+00   6.7400000000000002e-02   6.1580000000000001e-01   1.6370000000000001e-01
   1.0580000000000001e+00   9.8929999999999996e-01   3.6886999999999999e+00  -9.5500000000000002e-02  -2.5690000000000002e-01  -3.1569999999999998e-01   1.7760000000000001e-01   8.0049999999999999e-01   5.0495000000000001e+00   5.7799999999999997e-02   4.6189999999999998e-01   1.4599999999999999e-01
   1.1241000000000001e+00   8.5740000000000005e-01   3.5171000000000001e+00  -1.2410000000000000e-01  -2.2839999999999999e-01  -2.8070000000000001e-01   3.1069999999999998e-01   7.3380000000000001e-01   5.3977000000000004e+00   1.1559999999999999e-01   4.3300000000000000e-01   2.2120000000000001e-01
   1.1462000000000001e+00   7.4739999999999995e-01   3.0882000000000001e+00  -6.6799999999999998e-02  -3.3310000000000001e-01  -2.9380000000000001e-01   8.8800000000000004e-02   1.1117999999999999e+00   5.0495000000000001e+00   1.4449999999999999e-01   5.2920000000000000e-01   1.6370000000000001e-01
   1.2564000000000000e+00   6.3749999999999996e-01   4.1176000000000004e+00  -1.4319999999999999e-01  -2.4740000000000001e-01  -3.1569999999999998e-01   2.4410000000000001e-01   7.5600000000000001e-01   4.6142000000000003e+00   4.8200000000000000e-02   5.2920000000000000e-01   1.8140000000000001e-01
   1.0139000000000000e+00   9.4530000000000003e-01   3.7745000000000002e+00  -1.2410000000000000e-01  -2.1890000000000001e-01  -2.8939999999999999e-01   8.8800000000000004e-02   9.7840000000000005e-01   4.5270999999999999e+00   2.2159999999999999e-01   5.0029999999999997e-01   1.8140000000000001e-01
   1.2564000000000000e+00   9.4530000000000003e-01   3.0882000000000001e+00  -2.0050000000000001e-01  -2.3790000000000000e-01  -2.7629999999999999e-01   1.7760000000000001e-01   1.0450999999999999e+00   5.3106999999999998e+00   3.8500000000000000e-02   5.0029999999999997e-01   1.6810000000000000e-01
   1.2122999999999999e+00   1.0551999999999999e+00   3.7745000000000002e+00  -1.9089999999999999e-01  -2.0930000000000001e-01  -3.2010000000000000e-01  -8.8800000000000004e-02   9.3389999999999995e-01   4.8754000000000000e+00   9.6299999999999997e-02   5.0029999999999997e-01   1.8579999999999999e-01
   9.9190000000000000e-01   9.8929999999999996e-01   3.7745000000000002e+00  -2.8600000000000000e-02  -2.0930000000000001e-01  -2.1049999999999999e-01   1.3320000000000001e-01   1.0227999999999999e+00   5.3977000000000004e+00   9.6299999999999997e-02   4.6189999999999998e-01   2.0790000000000000e-01
   1.0360000000000000e+00   8.3540000000000003e-01   3.3456000000000001e+00  -1.7190000000000000e-01  -2.9499999999999998e-01  -3.2890000000000003e-01   1.3320000000000001e-01   8.4499999999999997e-01   5.4847999999999999e+00   7.7100000000000002e-02   5.1000000000000001e-01   1.9020000000000001e-01
   1.1021000000000001e+00   9.2330000000000001e-01   3.6886999999999999e+00  -5.7299999999999997e-02  -2.8549999999999998e-01  -2.8499999999999998e-01   2.2189999999999999e-01   7.7820000000000000e-01   6.0072000000000001e+00   5.7799999999999997e-02   5.1959999999999995e-01   1.5920000000000001e-01
   1.1241000000000001e+00   8.7929999999999997e-01   3.1739999999999999e+00  -1.0500000000000000e-01  -2.9499999999999998e-01  -2.9820000000000002e-01   1.5540000000000001e-01   8.8939999999999997e-01   4.7882999999999996e+00   4.8200000000000000e-02   4.5219999999999999e-01   1.5479999999999999e-01
   1.0580000000000001e+00   8.7929999999999997e-01   3.8603000000000001e+00  -1.4319999999999999e-01  -2.6640000000000003e-01  -2.8939999999999999e-01  -6.6600000000000006e-02   8.2269999999999999e-01   5.3106999999999998e+00   1.5409999999999999e-01   5.1959999999999995e-01   1.8579999999999999e-01
   1.1021000000000001e+00   1.0331999999999999e+00   3.2597999999999998e+00  -7.6399999999999996e-02  -3.4260000000000002e-01  -2.7629999999999999e-01  -8.8800000000000004e-02   1.0005999999999999e+00   5.4847999999999999e+00   5.7799999999999997e-02   5.5810000000000004e-01   1.5479999999999999e-01
   1.1462000000000001e+00   7.4739999999999995e-01   3.3456000000000001e+00  -4.7699999999999999e-02  -2.5690000000000002e-01  -2.4560000000000001e-01   8.8800000000000004e-02   7.3380000000000001e-01   5.3977000000000004e+00   7.7100000000000002e-02   5.0029999999999997e-01   1.5040000000000001e-01
   1.3446000000000000e+00   6.5949999999999998e-01   2.9165999999999999e+00  -9.5500000000000002e-02  -1.9030000000000000e-01  -2.6750000000000002e-01   1.1100000000000000e-01   1.0672999999999999e+00   4.8754000000000000e+00   1.4449999999999999e-01   5.1000000000000001e-01   1.7249999999999999e-01
   9.0369999999999995e-01   8.7929999999999997e-01   3.5171000000000001e+00  -1.4319999999999999e-01  -2.9499999999999998e-01  -2.3680000000000001e-01   2.2200000000000001e-02   8.6719999999999997e-01   4.8754000000000000e+00   1.5409999999999999e-01   4.1370000000000001e-01   1.8140000000000001e-01
   1.1681999999999999e+00   1.0551999999999999e+00   3.2597999999999998e+00  -1.4319999999999999e-01  -3.5210000000000002e-01  -2.4560000000000001e-01  -6.6600000000000006e-02   8.2269999999999999e-01   5.2236000000000002e+00   1.1559999999999999e-01   5.3879999999999995e-01   2.1229999999999999e-01
   1.2343999999999999e+00   9.0129999999999999e-01   3.2597999999999998e+00  -7.6399999999999996e-02  -2.9499999999999998e-01  -2.5869999999999999e-01  -6.6600000000000006e-02   8.4499999999999997e-01   5.0495000000000001e+00   1.5409999999999999e-01   5.3879999999999995e-01   2.0349999999999999e-01
   1.0360000000000000e+00   9.6730000000000005e-01   2.7450999999999999e+00  -2.2910000000000000e-01  -2.6640000000000003e-01  -2.4560000000000001e-01  -6.6600000000000006e-02   8.0049999999999999e-01   5.2236000000000002e+00   2.8899999999999999e-02   4.9070000000000003e-01   1.9020000000000001e-01
   1.0360000000000000e+00   1.0992000000000000e+00   3.8603000000000001e+00  -4.7699999999999999e-02  -1.9980000000000001e-01  -3.0259999999999998e-01   8.8800000000000004e-02   9.7840000000000005e-01   5.0495000000000001e+00   1.7340000000000000e-01   5.1000000000000001e-01   2.0349999999999999e-01
   1.2122999999999999e+00   7.6939999999999997e-01   3.4314000000000000e+00  -1.6230000000000000e-01  -2.6640000000000003e-01  -2.6750000000000002e-01   4.4400000000000002e-02   9.7840000000000005e-01   5.5719000000000003e+00   8.6699999999999999e-02   5.2920000000000000e-01   2.2559999999999999e-01
   1.0360000000000000e+00   9.2330000000000001e-01   4.3750000000000000e+00  -1.2410000000000000e-01  -3.5210000000000002e-01  -2.4120000000000000e-01  -1.1100000000000000e-01   8.8939999999999997e-01   4.9623999999999997e+00   1.1559999999999999e-01   5.5810000000000004e-01   2.1229999999999999e-01
   1.1021000000000001e+00   6.8149999999999999e-01   3.5171000000000001e+00  -1.3370000000000001e-01  -3.2350000000000001e-01  -2.6750000000000002e-01   1.5540000000000001e-01   8.6719999999999997e-01   4.5270999999999999e+00   9.6299999999999997e-02   4.7149999999999997e-01   1.7690000000000000e-01
   9.9190000000000000e-01   9.8929999999999996e-01   3.0882000000000001e+00  -1.3370000000000001e-01  -2.1890000000000001e-01  -3.3329999999999999e-01   1.1100000000000000e-01   9.3389999999999995e-01   5.9200999999999997e+00   1.9270000000000001e-01   5.1000000000000001e-01   1.9460000000000000e-01
   1.1241000000000001e+00   1.0771999999999999e+00   3.1739999999999999e+00  -1.3370000000000001e-01  -2.5690000000000002e-01  -2.7189999999999998e-01   0.0000000000000000e+00   1.1117999999999999e+00   5.1365999999999996e+00   1.5409999999999999e-01   5.3879999999999995e-01   1.8140000000000001e-01
   1.2784000000000000e+00   1.0992000000000000e+00   3.2597999999999998e+00  -9.5500000000000002e-02  -3.2350000000000001e-01  -2.7189999999999998e-01   1.7760000000000001e-01   8.2269999999999999e-01   4.6142000000000003e+00   4.8200000000000000e-02   5.2920000000000000e-01   1.7249999999999999e-01
   1.0801000000000001e+00   8.5740000000000005e-01   3.4314000000000000e+00  -9.5500000000000002e-02  -3.3310000000000001e-01  -2.1929999999999999e-01  -1.7760000000000001e-01   1.0227999999999999e+00   5.7460000000000004e+00   1.9300000000000001e-02   5.3879999999999995e-01   1.6370000000000001e-01
   1.0801000000000001e+00   1.0112000000000001e+00   3.4314000000000000e+00  -1.3370000000000001e-01  -3.2350000000000001e-01  -2.5000000000000000e-01  -2.2200000000000001e-02   9.1169999999999995e-01   5.5719000000000003e+00   1.0600000000000000e-01   5.2920000000000000e-01   1.9020000000000001e-01
   1.1902999999999999e+00   8.3540000000000003e-01   3.7745000000000002e+00  -8.5900000000000004e-02  -2.3790000000000000e-01  -2.6750000000000002e-01   6.6600000000000006e-02   1.1117999999999999e+00   4.9623999999999997e+00   1.1559999999999999e-01   5.1000000000000001e-01   1.6370000000000001e-01
   1.1241000000000001e+00   9.2330000000000001e-01   3.6886999999999999e+00  -2.0050000000000001e-01  -2.2839999999999999e-01  -2.8070000000000001e-01   2.2200000000000001e-02   1.2452000000000001e+00   4.9623999999999997e+00   1.0600000000000000e-01   5.4849999999999999e-01   1.5920000000000001e-01
   1.1462000000000001e+00   1.0551999999999999e+00   2.4876999999999998e+00  -4.7699999999999999e-02  -2.8549999999999998e-01  -2.4560000000000001e-01   6.6600000000000006e-02   1.0894999999999999e+00   4.8754000000000000e+00   1.7340000000000000e-01   4.4259999999999999e-01   1.6370000000000001e-01
   9.9190000000000000e-01   9.0129999999999999e-01   3.7745000000000002e+00  -1.3370000000000001e-01  -2.5690000000000002e-01  -2.5430000000000003e-01  -4.2170000000000002e-01   1.0672999999999999e+00   5.3106999999999998e+00   8.6699999999999999e-02   5.0029999999999997e-01   2.0790000000000000e-01
   1.0139000000000000e+00   7.9139999999999999e-01   2.6593000000000000e+00  -1.6230000000000000e-01  -2.9499999999999998e-01  -2.2359999999999999e-01   4.4400000000000002e-02   1.0672999999999999e+00   4.8754000000000000e+00   9.6299999999999997e-02   4.5219999999999999e-01   2.3000000000000001e-01
   1.3446000000000000e+00   9.0129999999999999e-01   3.6029000000000000e+00  -1.6230000000000000e-01  -2.9499999999999998e-01  -2.8499999999999998e-01   0.0000000000000000e+00   1.0227999999999999e+00   5.0495000000000001e+00   1.7340000000000000e-01   4.9070000000000003e-01   1.9020000000000001e-01
   1.2343999999999999e+00   5.9360000000000002e-01   4.2892000000000001e+00  -1.1459999999999999e-01  -3.1400000000000000e-01  -2.4120000000000000e-01   8.8800000000000004e-02   8.8939999999999997e-01   5.1365999999999996e+00   2.8899999999999999e-02   3.9450000000000002e-01   1.4599999999999999e-01
   1.1241000000000001e+00   8.7929999999999997e-01   3.3456000000000001e+00  -1.4319999999999999e-01  -2.8549999999999998e-01  -2.5869999999999999e-01  -1.5540000000000001e-01   1.0672999999999999e+00   4.0918000000000001e+00   1.0600000000000000e-01   4.6189999999999998e-01   1.7249999999999999e-01
   1.1902999999999999e+00   9.0129999999999999e-01   3.4314000000000000e+00  -2.0050000000000001e-01  -3.0449999999999999e-01  -2.5869999999999999e-01   8.8800000000000004e-02   9.7840000000000005e-01   4.7882999999999996e+00   1.2520000000000001e-01   5.7730000000000004e-01   1.9460000000000000e-01
   1.1021000000000001e+00   9.0129999999999999e-01   3.2597999999999998e+00  -1.4319999999999999e-01  -3.3310000000000001e-01  -2.5000000000000000e-01   2.2200000000000001e-02   1.0894999999999999e+00   5.9200999999999997e+00   6.7400000000000002e-02   4.8110000000000003e-01   2.0349999999999999e-01
   1.1681999999999999e+00   6.5949999999999998e-01   3.4314000000000000e+00  -2.7689999999999998e-01  -2.3790000000000000e-01  -2.6310000000000000e-01  -4.4400000000000002e-02   9.7840000000000005e-01   5.2236000000000002e+00   2.2159999999999999e-01   4.9070000000000003e-01   1.7249999999999999e-01
   1.0801000000000001e+00   9.0129999999999999e-01   3.6886999999999999e+00  -1.1459999999999999e-01  -2.7600000000000002e-01  -2.1929999999999999e-01   1.3320000000000001e-01   1.0672999999999999e+00   5.0495000000000001e+00   1.0600000000000000e-01   5.1959999999999995e-01   1.8140000000000001e-01
   1.2343999999999999e+00   7.2550000000000003e-01   3.5171000000000001e+00  -1.2410000000000000e-01  -2.3790000000000000e-01  -2.5000000000000000e-01   6.6600000000000006e-02   9.5609999999999995e-01   4.8754000000000000e+00   1.2520000000000001e-01   5.2920000000000000e-01   1.8579999999999999e-01
   1.1681999999999999e+00   6.1550000000000005e-01   2.8309000000000002e+00  -2.1959999999999999e-01  -3.6159999999999998e-01  -2.7629999999999999e-01  -1.5540000000000001e-01   9.3389999999999995e-01   5.1365999999999996e+00   1.4449999999999999e-01   4.8110000000000003e-01   2.1229999999999999e-01
   1.1462000000000001e+00   1.0112000000000001e+00   3.5171000000000001e+00  -1.6230000000000000e-01  -3.0449999999999999e-01  -2.5869999999999999e-01  -2.2200000000000001e-02   9.1169999999999995e-01   5.6589000000000000e+00   1.6380000000000000e-01   5.0029999999999997e-01   1.5920000000000001e-01
   1.2784000000000000e+00   1.0112000000000001e+00   4.0317999999999996e+00  -1.4319999999999999e-01  -3.2350000000000001e-01  -2.5869999999999999e-01  -2.2200000000000001e-02   1.1117999999999999e+00   5.3106999999999998e+00   1.2520000000000001e-01   4.4259999999999999e-01   1.9020000000000001e-01
   1.2343999999999999e+00   8.5740000000000005e-01   3.5171000000000001e+00  -8.5900000000000004e-02  -2.1890000000000001e-01  -2.5000000000000000e-01   0.0000000000000000e+00   1.0894999999999999e+00   5.9200999999999997e+00   2.7939999999999998e-01   4.5219999999999999e-01   1.6810000000000000e-01
   1.1241000000000001e+00   8.5740000000000005e-01   3.3456000000000001e+00  -4.7699999999999999e-02  -2.2839999999999999e-01  -2.2359999999999999e-01  -1.3320000000000001e-01   1.0450999999999999e+00   4.7012999999999998e+00   1.1559999999999999e-01   5.1000000000000001e-01   1.5920000000000001e-01
   1.2564000000000000e+00   7.6939999999999997e-01   3.2597999999999998e+00  -1.7190000000000000e-01  -3.2350000000000001e-01  -2.1929999999999999e-01   1.9980000000000001e-01   8.4499999999999997e-01   4.6142000000000003e+00   1.5409999999999999e-01   5.0029999999999997e-01   2.0790000000000000e-01
   1.1681999999999999e+00   8.3540000000000003e-01   3.3456000000000001e+00  -9.5500000000000002e-02  -3.7109999999999999e-01  -2.6750000000000002e-01  -6.6600000000000006e-02   1.2230000000000001e+00   5.3106999999999998e+00   2.3119999999999999e-01   5.1959999999999995e-01   1.7249999999999999e-01
   1.0580000000000001e+00   9.6730000000000005e-01   3.6886999999999999e+00  -1.5279999999999999e-01  -3.1400000000000000e-01  -2.7629999999999999e-01   4.4400000000000002e-02   1.0005999999999999e+00   5.3977000000000004e+00   2.3119999999999999e-01   4.8110000000000003e-01   1.5479999999999999e-01
   1.2122999999999999e+00   9.4530000000000003e-01   2.7450999999999999e+00  -1.1459999999999999e-01  -2.3790000000000000e-01  -2.7189999999999998e-01   1.5540000000000001e-01   1.0005999999999999e+00   4.6142000000000003e+00   2.3119999999999999e-01   4.6189999999999998e-01   1.7690000000000000e-01
   1.2122999999999999e+00   6.3749999999999996e-01   3.6029000000000000e+00  -8.5900000000000004e-02  -3.4260000000000002e-01  -2.2800000000000001e-01  -4.4400000000000002e-02   1.1563000000000001e+00   4.6142000000000003e+00   1.2520000000000001e-01   5.0029999999999997e-01   1.9020000000000001e-01
   1.1462000000000001e+00   8.3540000000000003e-01   3.6029000000000000e+00  -2.0050000000000001e-01  -3.0449999999999999e-01  -2.5869999999999999e-01   1.7760000000000001e-01   1.0450999999999999e+00   5.4847999999999999e+00   6.7400000000000002e-02   5.1959999999999995e-01   2.1229999999999999e-01
   1.2122999999999999e+00   7.6939999999999997e-01   4.2034000000000002e+00  -1.6230000000000000e-01  -2.7600000000000002e-01  -2.4560000000000001e-01  -6.6600000000000006e-02   1.0005999999999999e+00   5.6589000000000000e+00   1.5409999999999999e-01   5.1000000000000001e-01   2.1679999999999999e-01
   1.1021000000000001e+00   8.5740000000000005e-01   3.0882000000000001e+00  -1.5279999999999999e-01  -3.3310000000000001e-01  -2.7189999999999998e-01   0.0000000000000000e+00   9.3389999999999995e-01   5.5719000000000003e+00   1.6380000000000000e-01   4.2340000000000000e-01   1.5479999999999999e-01
   1.1241000000000001e+00   9.6730000000000005e-01   3.3456000000000001e+00  -1.4319999999999999e-01  -2.6640000000000003e-01  -3.0259999999999998e-01  -2.2200000000000001e-02   9.1169999999999995e-01   4.9623999999999997e+00   1.1559999999999999e-01   5.4849999999999999e-01   1.5920000000000001e-01
   1.2784000000000000e+00   8.7929999999999997e-01   3.2597999999999998e+00  -1.0500000000000000e-01  -3.9010000000000000e-01  -2.1490000000000001e-01  -6.6600000000000006e-02   8.2269999999999999e-01   5.2236000000000002e+00   5.7799999999999997e-02   5.1959999999999995e-01   1.7690000000000000e-01
   1.1902999999999999e+00   7.2550000000000003e-01   3.5171000000000001e+00  -1.6230000000000000e-01  -2.4740000000000001e-01  -3.0259999999999998e-01  -1.9980000000000001e-01   1.0894999999999999e+00   5.2236000000000002e+00   1.7340000000000000e-01   5.1959999999999995e-01   2.0790000000000000e-01
   1.1462000000000001e+00   7.6939999999999997e-01   3.2597999999999998e+00  -8.5900000000000004e-02  -2.6640000000000003e-01  -2.4560000000000001e-01  -6.6600000000000006e-02   7.1150000000000002e-01   4.9623999999999997e+00   1.1559999999999999e-01   4.5219999999999999e-01   1.8579999999999999e-01
   1.2343999999999999e+00   7.6939999999999997e-01   3.0882000000000001e+00  -2.1959999999999999e-01  -2.8549999999999998e-01  -2.3680000000000001e-01   8.8800000000000004e-02   1.0672999999999999e+00   4.7882999999999996e+00   1.0600000000000000e-01   5.1959999999999995e-01   2.1229999999999999e-01
   1.2784000000000000e+00   8.5740000000000005e-01   4.1176000000000004e+00  -1.0500000000000000e-01  -2.8549999999999998e-01  -2.2800000000000001e-01   0.0000000000000000e+00   9.3389999999999995e-01   4.7882999999999996e+00   7.7100000000000002e-02   5.1000000000000001e-01   1.8140000000000001e-01
   1.2122999999999999e+00   9.8929999999999996e-01   4.2034000000000002e+00  -6.6799999999999998e-02  -2.9499999999999998e-01  -2.7189999999999998e-01   8.8800000000000004e-02   8.8939999999999997e-01   4.3529999999999998e+00   3.8500000000000000e-02   5.3879999999999995e-01   1.4160000000000000e-01
   1.1681999999999999e+00   7.0350000000000001e-01   3.3456000000000001e+00  -2.0999999999999999e-01  -3.8059999999999999e-01  -2.3680000000000001e-01   1.3320000000000001e-01   1.1117999999999999e+00   4.8754000000000000e+00   1.5409999999999999e-01   5.0029999999999997e-01   1.6810000000000000e-01
   1.0801000000000001e+00   7.9139999999999999e-01   3.4314000000000000e+00  -9.5500000000000002e-02  -3.2350000000000001e-01  -2.9380000000000001e-01  -1.5540000000000001e-01   1.1563000000000001e+00   5.0495000000000001e+00   1.9270000000000001e-01   4.1370000000000001e-01   2.0349999999999999e-01
   9.9190000000000000e-01   8.3540000000000003e-01   3.8603000000000001e+00  -1.2410000000000000e-01  -3.1400000000000000e-01  -2.3240000000000000e-01   1.9980000000000001e-01   1.1785000000000001e+00   4.8754000000000000e+00   1.7340000000000000e-01   3.8490000000000002e-01   2.5659999999999999e-01
   1.1681999999999999e+00   6.3749999999999996e-01   3.2597999999999998e+00  -8.5900000000000004e-02  -2.9499999999999998e-01  -2.0169999999999999e-01   6.6600000000000006e-02   1.1563000000000001e+00   5.3977000000000004e+00   1.8300000000000000e-01   5.0029999999999997e-01   1.8579999999999999e-01
   1.1462000000000001e+00   7.2550000000000003e-01   3.9460999999999999e+00  -1.3370000000000001e-01  -2.4740000000000001e-01  -2.6310000000000000e-01   4.4400000000000002e-02   1.0894999999999999e+00   5.3977000000000004e+00   9.6299999999999997e-02   4.9070000000000003e-01   1.7690000000000000e-01
   1.0360000000000000e+00   9.4530000000000003e-01   3.5171000000000001e+00  -1.7190000000000000e-01  -2.0930000000000001e-01  -2.2800000000000001e-01  -1.1100000000000000e-01   9.7840000000000005e-01   4.0918000000000001e+00   1.6380000000000000e-01   4.6189999999999998e-01   1.7249999999999999e-01
   1.3225000000000000e+00   7.0350000000000001e-01   3.2597999999999998e+00  -1.2410000000000000e-01  -3.4260000000000002e-01  -2.1929999999999999e-01  -2.2200000000000001e-02   1.0227999999999999e+00   4.2659000000000002e+00   2.0230000000000001e-01   4.3300000000000000e-01   1.8140000000000001e-01
   8.8170000000000004e-01   7.9139999999999999e-01   3.0882000000000001e+00  -1.2410000000000000e-01  -2.5690000000000002e-01  -2.2800000000000001e-01  -1.1100000000000000e-01   1.0227999999999999e+00   5.5719000000000003e+00   6.7400000000000002e-02   3.9450000000000002e-01   1.8579999999999999e-01
   1.3887000000000000e+00   8.5740000000000005e-01   4.1176000000000004e+00  -7.6399999999999996e-02  -2.1890000000000001e-01  -2.5000000000000000e-01  -1.5540000000000001e-01   1.0450999999999999e+00   5.9200999999999997e+00   1.7340000000000000e-01   5.4849999999999999e-01   1.8579999999999999e-01
   1.1681999999999999e+00   7.4739999999999995e-01   3.9460999999999999e+00  -8.5900000000000004e-02  -3.1400000000000000e-01  -2.3680000000000001e-01   1.3320000000000001e-01   1.0450999999999999e+00   5.0495000000000001e+00   7.7100000000000002e-02   4.7149999999999997e-01   2.0349999999999999e-01
   9.9190000000000000e-01   7.9139999999999999e-01   3.2597999999999998e+00  -2.0999999999999999e-01  -2.7600000000000002e-01  -2.0610000000000001e-01   0.0000000000000000e+00   1.2674000000000001e+00   4.7012999999999998e+00   1.3489999999999999e-01   5.1000000000000001e-01   1.9460000000000000e-01
   1.1681999999999999e+00   6.8149999999999999e-01   3.2597999999999998e+00  -1.7190000000000000e-01  -3.7109999999999999e-01  -2.6310000000000000e-01  -2.2189999999999999e-01   1.1785000000000001e+00   4.1788999999999996e+00   2.8899999999999999e-02   4.8110000000000003e-01   1.8579999999999999e-01
   1.1681999999999999e+00   7.6939999999999997e-01   3.6029000000000000e+00  -1.1459999999999999e-01  -3.9970000000000000e-01  -2.3240000000000000e-01   6.6600000000000006e-02   1.0005999999999999e+00   5.6589000000000000e+00   9.6299999999999997e-02   4.8110000000000003e-01   1.6370000000000001e-01
   1.1021000000000001e+00   9.4530000000000003e-01   3.2597999999999998e+00  -9.4999999999999998e-03  -2.8549999999999998e-01  -2.4120000000000000e-01   1.1100000000000000e-01   1.0894999999999999e+00   5.5719000000000003e+00   1.6380000000000000e-01   5.1000000000000001e-01   1.8579999999999999e-01
   1.0580000000000001e+00   7.2550000000000003e-01   2.8309000000000002e+00  -1.8140000000000001e-01  -3.5210000000000002e-01  -2.1490000000000001e-01  -1.3320000000000001e-01   1.2230000000000001e+00   5.5719000000000003e+00   1.3489999999999999e-01   4.6189999999999998e-01   1.7690000000000000e-01
   1.0801000000000001e+00   7.9139999999999999e-01   3.2597999999999998e+00  -2.1959999999999999e-01  -3.9010000000000000e-01  -2.2800000000000001e-01  -2.2200000000000001e-02   1.0227999999999999e+00   4.7012999999999998e+00   6.7400000000000002e-02   4.5219999999999999e-01   1.9020000000000001e-01
   1.2122999999999999e+00   7.4739999999999995e-01   3.1739999999999999e+00  -1.9089999999999999e-01  -3.3310000000000001e-01  -2.3680000000000001e-01  -2.2200000000000001e-02   1.1117999999999999e+00   5.6589000000000000e+00   1.5409999999999999e-01   4.9070000000000003e-01   1.9460000000000000e-01
   1.1021000000000001e+00   6.3749999999999996e-01   3.1739999999999999e+00  -1.3370000000000001e-01  -3.3310000000000001e-01  -2.3680000000000001e-01  -1.3320000000000001e-01   1.0894999999999999e+00   4.4401000000000002e+00   2.2159999999999999e-01   4.1370000000000001e-01   2.2559999999999999e-01
   1.1681999999999999e+00   7.0350000000000001e-01   3.7745000000000002e+00  -3.8199999999999998e-02  -3.2350000000000001e-01  -2.4560000000000001e-01   6.6600000000000006e-02   1.1339999999999999e+00   5.4847999999999999e+00   9.6299999999999997e-02   4.3300000000000000e-01   2.0790000000000000e-01
   1.1241000000000001e+00   8.3540000000000003e-01   3.4314000000000000e+00  -1.7190000000000000e-01  -3.1400000000000000e-01  -2.5869999999999999e-01   8.8800000000000004e-02   1.1563000000000001e+00   5.0495000000000001e+00   1.6380000000000000e-01   5.2920000000000000e-01   1.9020000000000001e-01
   1.3005000000000000e+00   1.0771999999999999e+00   3.4314000000000000e+00  -1.2410000000000000e-01  -3.6159999999999998e-01  -2.1490000000000001e-01  -6.6600000000000006e-02   1.0227999999999999e+00   6.0941999999999998e+00   1.1559999999999999e-01   5.2920000000000000e-01   1.9910000000000000e-01
   1.2122999999999999e+00   5.0560000000000005e-01   2.9165999999999999e+00  -1.3370000000000001e-01  -3.5210000000000002e-01  -2.2800000000000001e-01   0.0000000000000000e+00   9.5609999999999995e-01   5.4847999999999999e+00   1.8300000000000000e-01   4.8110000000000003e-01   1.6810000000000000e-01
   1.1462000000000001e+00   7.4739999999999995e-01   3.5171000000000001e+00  -2.5779999999999997e-01  -2.5690000000000002e-01  -2.3680000000000001e-01   2.2200000000000001e-02   8.0049999999999999e-01   5.0495000000000001e+00   1.2520000000000001e-01   4.3300000000000000e-01   2.0349999999999999e-01
   1.2122999999999999e+00   9.0129999999999999e-01   3.9460999999999999e+00  -1.2410000000000000e-01  -3.2350000000000001e-01  -1.9289999999999999e-01   8.8800000000000004e-02   1.0672999999999999e+00   5.3106999999999998e+00   1.7340000000000000e-01   4.1370000000000001e-01   1.7249999999999999e-01
   9.9190000000000000e-01   9.0129999999999999e-01   3.0024000000000002e+00  -6.6799999999999998e-02  -2.3790000000000000e-01  -2.6750000000000002e-01   1.5540000000000001e-01   1.0672999999999999e+00   6.4424999999999999e+00   1.9270000000000001e-01   4.5219999999999999e-01   1.1940000000000001e-01
   1.1021000000000001e+00   9.4530000000000003e-01   3.0024000000000002e+00  -1.3370000000000001e-01  -3.1400000000000000e-01  -2.0610000000000001e-01   6.6600000000000006e-02   1.0894999999999999e+00   4.0918000000000001e+00   1.2520000000000001e-01   4.2340000000000000e-01   1.9910000000000000e-01
   1.2122999999999999e+00   7.0350000000000001e-01   3.4314000000000000e+00  -1.8140000000000001e-01  -3.2350000000000001e-01  -1.8859999999999999e-01   2.2200000000000001e-02   1.4676000000000000e+00   5.3106999999999998e+00   7.7100000000000002e-02   5.5810000000000004e-01   1.5040000000000001e-01
   9.4779999999999998e-01   7.2550000000000003e-01   3.4314000000000000e+00  -2.0999999999999999e-01  -2.7600000000000002e-01  -2.4560000000000001e-01   8.8800000000000004e-02   8.2269999999999999e-01   5.5719000000000003e+00   1.2520000000000001e-01   3.9450000000000002e-01   1.9460000000000000e-01
   1.0360000000000000e+00   8.5740000000000005e-01   2.8309000000000002e+00  -6.6799999999999998e-02  -2.4740000000000001e-01  -2.3680000000000001e-01   0.0000000000000000e+00   5.5589999999999995e-01   5.0495000000000001e+00   1.8300000000000000e-01   5.0029999999999997e-01   1.4599999999999999e-01
   1.2122999999999999e+00   7.4739999999999995e-01   2.5735000000000001e+00  -1.0500000000000000e-01  -3.8059999999999999e-01  -2.3240000000000000e-01  -1.1100000000000000e-01   1.4008000000000000e+00   5.7460000000000004e+00   1.5409999999999999e-01   4.8110000000000003e-01   1.7690000000000000e-01
   1.0580000000000001e+00   8.5740000000000005e-01   3.2597999999999998e+00  -2.2910000000000000e-01  -3.7109999999999999e-01  -2.4120000000000000e-01  -1.1100000000000000e-01   1.2007000000000001e+00   4.7882999999999996e+00   1.1559999999999999e-01   5.1000000000000001e-01   1.9910000000000000e-01
   9.6989999999999998e-01   1.0112000000000001e+00   3.1739999999999999e+00  -8.5900000000000004e-02  -2.6640000000000003e-01  -2.5000000000000000e-01   1.9980000000000001e-01   1.4453000000000000e+00   4.8754000000000000e+00   6.7400000000000002e-02   6.0619999999999996e-01   1.8140000000000001e-01
   1.3666000000000000e+00   8.5740000000000005e-01   3.1739999999999999e+00  -1.6230000000000000e-01  -2.9499999999999998e-01  -2.2359999999999999e-01   3.1069999999999998e-01   7.5600000000000001e-01   6.2683000000000000e+00   1.9270000000000001e-01   4.6189999999999998e-01   1.9910000000000000e-01
   1.2564000000000000e+00   6.3749999999999996e-01   3.8603000000000001e+00  -1.6230000000000000e-01  -3.0449999999999999e-01  -2.4560000000000001e-01   5.1049999999999995e-01   4.8920000000000002e-01   4.6142000000000003e+00   1.4449999999999999e-01   4.6189999999999998e-01   1.7249999999999999e-01
   1.1241000000000001e+00   1.1212000000000000e+00   3.0024000000000002e+00  -9.5500000000000002e-02  -2.8549999999999998e-01  -2.1929999999999999e-01  -3.1069999999999998e-01   1.8455999999999999e+00   5.0495000000000001e+00   9.6299999999999997e-02   5.5810000000000004e-01   2.0790000000000000e-01
   1.0360000000000000e+00   8.7929999999999997e-01   3.2597999999999998e+00  -1.5279999999999999e-01  -3.9970000000000000e-01  -2.4120000000000000e-01   0.0000000000000000e+00   1.3119000000000001e+00   5.1365999999999996e+00   1.1559999999999999e-01   4.9070000000000003e-01   1.9460000000000000e-01
   1.0360000000000000e+00   9.4530000000000003e-01   3.5171000000000001e+00  -1.5279999999999999e-01  -2.4740000000000001e-01  -2.6310000000000000e-01   2.6629999999999998e-01   3.1130000000000002e-01   5.6589000000000000e+00   1.4449999999999999e-01   4.6189999999999998e-01   1.3710000000000000e-01
   1.1021000000000001e+00   5.9360000000000002e-01   3.1739999999999999e+00  -2.2910000000000000e-01  -2.8549999999999998e-01  -1.9289999999999999e-01   0.0000000000000000e+00   1.0894999999999999e+00   5.6589000000000000e+00   2.6970000000000000e-01   5.0029999999999997e-01   1.5920000000000001e-01
   1.2564000000000000e+00   1.0551999999999999e+00   2.9165999999999999e+00  -9.5500000000000002e-02  -3.1400000000000000e-01  -2.4120000000000000e-01   0.0000000000000000e+00   1.4231000000000000e+00   4.4401000000000002e+00   8.6699999999999999e-02   5.4849999999999999e-01   1.8140000000000001e-01
   1.0360000000000000e+00   9.2330000000000001e-01   3.4314000000000000e+00  -1.7190000000000000e-01  -3.4260000000000002e-01  -2.3240000000000000e-01  -2.2200000000000001e-02   1.0672999999999999e+00   4.7012999999999998e+00   1.5409999999999999e-01   5.5810000000000004e-01   1.7690000000000000e-01
   1.1902999999999999e+00   8.3540000000000003e-01   3.5171000000000001e+00  -1.5279999999999999e-01  -2.8549999999999998e-01  -1.8859999999999999e-01   8.8800000000000004e-02   7.1150000000000002e-01   4.7882999999999996e+00   1.2520000000000001e-01   3.6559999999999998e-01   1.9910000000000000e-01
   1.1902999999999999e+00   6.5949999999999998e-01   2.9165999999999999e+00  -1.1459999999999999e-01  -2.9499999999999998e-01  -2.4120000000000000e-01   6.6600000000000006e-02   1.1117999999999999e+00   5.2236000000000002e+00   6.7400000000000002e-02   5.3879999999999995e-01   1.8579999999999999e-01
   1.1241000000000001e+00   7.9139999999999999e-01   3.2597999999999998e+00  -1.0500000000000000e-01  -3.0449999999999999e-01  -2.4120000000000000e-01  -2.8849999999999998e-01   1.0450999999999999e+00   4.8754000000000000e+00   2.2159999999999999e-01   5.7730000000000004e-01   1.7690000000000000e-01
   9.6989999999999998e-01   8.7929999999999997e-01   4.1176000000000004e+00  -9.4999999999999998e-03  -2.4740000000000001e-01  -2.0610000000000001e-01   0.0000000000000000e+00   1.1339999999999999e+00   4.8754000000000000e+00   1.6380000000000000e-01   4.4259999999999999e-01   1.5040000000000001e-01
   1.1462000000000001e+00   6.8149999999999999e-01   3.3456000000000001e+00  -1.4319999999999999e-01  -3.2350000000000001e-01  -2.1929999999999999e-01   8.8800000000000004e-02   9.7840000000000005e-01   4.5270999999999999e+00   8.6699999999999999e-02   4.9070000000000003e-01   1.6370000000000001e-01
   1.2122999999999999e+00   9.8929999999999996e-01   3.3456000000000001e+00  -2.3870000000000000e-01  -3.1400000000000000e-01  -2.0610000000000001e-01  -4.4400000000000002e-02   1.1563000000000001e+00   5.2236000000000002e+00   1.2520000000000001e-01   4.9070000000000003e-01   2.1229999999999999e-01
   1.1021000000000001e+00   6.5949999999999998e-01   3.0024000000000002e+00  -5.7299999999999997e-02  -2.4740000000000001e-01  -2.7629999999999999e-01   8.8800000000000004e-02   1.1785000000000001e+00   5.0495000000000001e+00   1.9270000000000001e-01   5.0029999999999997e-01   1.7690000000000000e-01
   1.1462000000000001e+00   6.5949999999999998e-01   3.3456000000000001e+00  -1.4319999999999999e-01  -2.5690000000000002e-01  -2.2800000000000001e-01   1.3320000000000001e-01   1.1785000000000001e+00   6.0941999999999998e+00   4.8200000000000000e-02   4.8110000000000003e-01   1.8579999999999999e-01
   1.0360000000000000e+00   1.0551999999999999e+00   2.8309000000000002e+00  -1.1459999999999999e-01  -2.7600000000000002e-01  -2.0169999999999999e-01   1.5540000000000001e-01   1.1339999999999999e+00   4.6142000000000003e+00   6.7400000000000002e-02   4.9070000000000003e-01   1.9910000000000000e-01
   1.0360000000000000e+00   8.7929999999999997e-01   3.0024000000000002e+00  -1.0500000000000000e-01  -3.4260000000000002e-01  -2.3680000000000001e-01  -1.5540000000000001e-01   1.0894999999999999e+00   5.2236000000000002e+00   1.5409999999999999e-01   4.6189999999999998e-01   2.0349999999999999e-01
   9.2579999999999996e-01   7.9139999999999999e-01   3.0024000000000002e+00  -1.8140000000000001e-01  -4.1870000000000002e-01  -1.9730000000000000e-01  -1.5540000000000001e-01   1.2452000000000001e+00   4.7882999999999996e+00   5.7799999999999997e-02   4.5219999999999999e-01   1.9020000000000001e-01
   9.4779999999999998e-01   7.6939999999999997e-01   3.2597999999999998e+00  -1.5279999999999999e-01  -1.9980000000000001e-01  -2.0610000000000001e-01   1.1100000000000000e-01   1.1785000000000001e+00   5.4847999999999999e+00   8.6699999999999999e-02   5.5810000000000004e-01   2.4329999999999999e-01
   1.0580000000000001e+00   7.4739999999999995e-01   3.2597999999999998e+00  -1.8140000000000001e-01  -3.1400000000000000e-01  -2.3680000000000001e-01  -2.2200000000000001e-02   1.2230000000000001e+00   5.0495000000000001e+00   1.8300000000000000e-01   4.8110000000000003e-01   1.6810000000000000e-01
   1.2122999999999999e+00   9.2330000000000001e-01   3.6886999999999999e+00  -7.6399999999999996e-02  -2.4740000000000001e-01  -1.8859999999999999e-01   4.4400000000000002e-02   9.3389999999999995e-01   5.2236000000000002e+00   6.7400000000000002e-02   4.7149999999999997e-01   1.6810000000000000e-01
   1.1902999999999999e+00   7.9139999999999999e-01   2.4876999999999998e+00  -1.3370000000000001e-01  -3.4260000000000002e-01  -2.0610000000000001e-01  -8.8800000000000004e-02   9.3389999999999995e-01   5.1365999999999996e+00   1.3489999999999999e-01   5.2920000000000000e-01   1.5920000000000001e-01
   1.0801000000000001e+00   6.8149999999999999e-01   3.0882000000000001e+00  -1.8140000000000001e-01  -3.2350000000000001e-01  -2.3240000000000000e-01  -1.1100000000000000e-01   1.1117999999999999e+00   5.6589000000000000e+00   1.6380000000000000e-01   4.7149999999999997e-01   1.9460000000000000e-01
   9.6989999999999998e-01   6.3749999999999996e-01   3.3456000000000001e+00  -2.3870000000000000e-01  -2.8549999999999998e-01  -2.3240000000000000e-01   1.9980000000000001e-01   9.7840000000000005e-01   4.1788999999999996e+00   1.2520000000000001e-01   4.0410000000000001e-01   1.7690000000000000e-01
   1.0360000000000000e+00   7.9139999999999999e-01   2.3161999999999998e+00  -1.5279999999999999e-01  -3.8059999999999999e-01  -2.1929999999999999e-01  -2.8849999999999998e-01   1.2452000000000001e+00   5.3106999999999998e+00   2.0230000000000001e-01   4.9070000000000003e-01   1.7690000000000000e-01
   1.2122999999999999e+00   8.7929999999999997e-01   3.3456000000000001e+00  -1.5279999999999999e-01  -3.1400000000000000e-01  -2.0169999999999999e-01   4.4400000000000002e-02   1.0005999999999999e+00   5.0495000000000001e+00   1.4449999999999999e-01   4.7149999999999997e-01   2.2120000000000001e-01
   1.1902999999999999e+00   8.5740000000000005e-01   3.2597999999999998e+00  -8.5900000000000004e-02  -3.0449999999999999e-01  -2.2359999999999999e-01  -2.4410000000000001e-01   9.7840000000000005e-01   5.5719000000000003e+00   6.7400000000000002e-02   5.0029999999999997e-01   2.1229999999999999e-01
   1.0801000000000001e+00   7.2550000000000003e-01   2.8309000000000002e+00  -2.0999999999999999e-01  -3.1400000000000000e-01  -1.9289999999999999e-01  -1.9980000000000001e-01   1.2007000000000001e+00   5.7460000000000004e+00   1.3489999999999999e-01   4.7149999999999997e-01   1.8579999999999999e-01
   1.2122999999999999e+00   7.6939999999999997e-01   3.3456000000000001e+00  -1.0500000000000000e-01  -3.7109999999999999e-01  -2.5000000000000000e-01   1.5540000000000001e-01   1.0227999999999999e+00   5.1365999999999996e+00   1.7340000000000000e-01   5.2920000000000000e-01   1.5920000000000001e-01
   1.2564000000000000e+00   6.5949999999999998e-01   2.9165999999999999e+00  -1.4319999999999999e-01  -3.7109999999999999e-01  -2.1490000000000001e-01   0.0000000000000000e+00   1.1785000000000001e+00   5.5719000000000003e+00   1.2520000000000001e-01   4.7149999999999997e-01   1.7690000000000000e-01
   1.1021000000000001e+00   9.4530000000000003e-01   3.7745000000000002e+00  -1.2410000000000000e-01  -2.1890000000000001e-01  -2.7629999999999999e-01  -8.8800000000000004e-02   7.5600000000000001e-01   5.0495000000000001e+00   1.4449999999999999e-01   5.0029999999999997e-01   1.6370000000000001e-01
   1.0580000000000001e+00   7.6939999999999997e-01   3.4314000000000000e+00  -1.0500000000000000e-01  -3.4260000000000002e-01  -2.0169999999999999e-01  -4.4400000000000002e-02   1.0894999999999999e+00   5.1365999999999996e+00   1.1559999999999999e-01   4.7149999999999997e-01   1.7249999999999999e-01
   1.0580000000000001e+00   7.0350000000000001e-01   3.4314000000000000e+00  -1.7190000000000000e-01  -2.9499999999999998e-01  -2.5000000000000000e-01  -6.6600000000000006e-02   1.2674000000000001e+00   5.1365999999999996e+00   9.6299999999999997e-02   5.1000000000000001e-01   2.0349999999999999e-01
   1.1241000000000001e+00   6.5949999999999998e-01   3.2597999999999998e+00  -1.2410000000000000e-01  -3.0449999999999999e-01  -2.5869999999999999e-01   0.0000000000000000e+00   8.2269999999999999e-01   4.9623999999999997e+00   8.6699999999999999e-02   4.8110000000000003e-01   1.5479999999999999e-01
   1.1241000000000001e+00   6.3749999999999996e-01   3.3456000000000001e+00  -1.2410000000000000e-01  -3.2350000000000001e-01  -2.1929999999999999e-01  -2.2200000000000001e-02   1.0227999999999999e+00   4.7882999999999996e+00   1.1559999999999999e-01   5.4849999999999999e-01   2.1229999999999999e-01
   1.0360000000000000e+00   7.0350000000000001e-01   3.0882000000000001e+00  -8.5900000000000004e-02  -2.3790000000000000e-01  -1.8420000000000000e-01  -8.8800000000000004e-02   1.0450999999999999e+00   5.3977000000000004e+00   2.1190000000000001e-01   6.1580000000000001e-01   1.8579999999999999e-01
   1.2122999999999999e+00   8.1340000000000001e-01   2.4876999999999998e+00  -8.5900000000000004e-02  -3.4260000000000002e-01  -2.4560000000000001e-01  -1.3320000000000001e-01   8.8939999999999997e-01   5.1365999999999996e+00   5.7799999999999997e-02   4.7149999999999997e-01   1.8579999999999999e-01
   1.0139000000000000e+00   7.4739999999999995e-01   3.6029000000000000e+00  -2.0999999999999999e-01  -3.0449999999999999e-01  -1.8420000000000000e-01  -1.5540000000000001e-01   1.3341000000000001e+00   5.4847999999999999e+00   8.6699999999999999e-02   4.8110000000000003e-01   2.2120000000000001e-01
   1.0801000000000001e+00   7.4739999999999995e-01   2.7450999999999999e+00  -4.7699999999999999e-02  -2.6640000000000003e-01  -2.3680000000000001e-01  -2.2200000000000001e-02   1.2230000000000001e+00   5.1365999999999996e+00   1.8300000000000000e-01   4.7149999999999997e-01   1.7690000000000000e-01
   1.0801000000000001e+00   8.7929999999999997e-01   2.4876999999999998e+00  -7.6399999999999996e-02  -2.9499999999999998e-01  -2.3680000000000001e-01  -1.5540000000000001e-01   1.1117999999999999e+00   5.0495000000000001e+00   1.7340000000000000e-01   4.9070000000000003e-01   2.2559999999999999e-01
   1.2343999999999999e+00   7.6939999999999997e-01   3.0882000000000001e+00  -1.3370000000000001e-01  -3.4260000000000002e-01  -2.0610000000000001e-01  -6.6600000000000006e-02   1.1563000000000001e+00   4.8754000000000000e+00   1.1559999999999999e-01   5.0029999999999997e-01   1.5920000000000001e-01
   1.3446000000000000e+00   5.9360000000000002e-01   3.1739999999999999e+00  -1.9089999999999999e-01  -2.8549999999999998e-01  -2.4120000000000000e-01  -1.3320000000000001e-01   1.0227999999999999e+00   5.3977000000000004e+00   7.7100000000000002e-02   5.1000000000000001e-01   1.5479999999999999e-01
   1.1902999999999999e+00   7.9139999999999999e-01   3.1739999999999999e+00  -1.6230000000000000e-01  -4.3769999999999998e-01  -1.9289999999999999e-01   2.2200000000000001e-02   1.0450999999999999e+00   4.9623999999999997e+00   2.1190000000000001e-01   4.2340000000000000e-01   2.2559999999999999e-01
   1.1681999999999999e+00   7.2550000000000003e-01   2.4876999999999998e+00  -1.1459999999999999e-01  -3.6159999999999998e-01  -2.1049999999999999e-01  -2.2189999999999999e-01   1.0227999999999999e+00   4.4401000000000002e+00   1.2520000000000001e-01   5.0029999999999997e-01   2.0790000000000000e-01
   7.7149999999999996e-01   5.9360000000000002e-01   2.8309000000000002e+00  -2.0050000000000001e-01  -3.4260000000000002e-01  -2.2800000000000001e-01  -4.4400000000000002e-02   1.0894999999999999e+00   5.3977000000000004e+00   1.3489999999999999e-01   5.0029999999999997e-01   1.6370000000000001e-01
   1.0801000000000001e+00   6.8149999999999999e-01   3.1739999999999999e+00  -1.8140000000000001e-01  -3.3310000000000001e-01  -2.4120000000000000e-01  -1.9980000000000001e-01   1.0672999999999999e+00   5.0495000000000001e+00   1.4449999999999999e-01   4.4259999999999999e-01   2.0790000000000000e-01
   9.9190000000000000e-01   7.9139999999999999e-01   2.8309000000000002e+00  -1.4319999999999999e-01  -3.5210000000000002e-01  -2.1490000000000001e-01  -1.5540000000000001e-01   1.0450999999999999e+00   5.3106999999999998e+00   7.7100000000000002e-02   4.7149999999999997e-01   2.2120000000000001e-01
   1.1241000000000001e+00   8.1340000000000001e-01   3.3456000000000001e+00  -2.2910000000000000e-01  -3.7109999999999999e-01  -1.7540000000000000e-01  -1.5540000000000001e-01   1.3341000000000001e+00   4.8754000000000000e+00   1.3489999999999999e-01   4.7149999999999997e-01   2.0349999999999999e-01
   1.0801000000000001e+00   7.6939999999999997e-01   3.6029000000000000e+00  -9.4999999999999998e-03  -3.7109999999999999e-01  -2.1490000000000001e-01  -1.3320000000000001e-01   1.0227999999999999e+00   4.6142000000000003e+00   1.6380000000000000e-01   4.4259999999999999e-01   1.2830000000000000e-01
   1.2122999999999999e+00   5.9360000000000002e-01   3.2597999999999998e+00  -1.1459999999999999e-01  -3.6159999999999998e-01  -1.7979999999999999e-01   0.0000000000000000e+00   1.2674000000000001e+00   4.6142000000000003e+00   1.4449999999999999e-01   4.8110000000000003e-01   2.1679999999999999e-01
   1.0801000000000001e+00   1.0112000000000001e+00   2.7450999999999999e+00  -1.3370000000000001e-01  -3.0449999999999999e-01  -2.6310000000000000e-01  -1.1100000000000000e-01   1.1563000000000001e+00   4.9623999999999997e+00   1.1559999999999999e-01   5.0029999999999997e-01   1.7249999999999999e-01
   1.3666000000000000e+00   5.7160000000000000e-01   2.2303999999999999e+00  -1.7190000000000000e-01  -3.1400000000000000e-01  -2.5430000000000003e-01  -2.2200000000000001e-02   1.2230000000000001e+00   5.4847999999999999e+00   1.6380000000000000e-01   4.8110000000000003e-01   1.5920000000000001e-01
   2.2042000000000002e+00   7.2550000000000003e-01   3.4314000000000000e+00  -1.8140000000000001e-01  -3.9010000000000000e-01  -2.1049999999999999e-01  -1.3320000000000001e-01   1.0894999999999999e+00   5.4847999999999999e+00   9.6299999999999997e-02   4.6189999999999998e-01   1.7690000000000000e-01
   1.5429999999999999e-01   1.0551999999999999e+00   2.4876999999999998e+00  -1.5279999999999999e-01  -3.1400000000000000e-01  -2.0610000000000001e-01  -1.5540000000000001e-01   1.0450999999999999e+00   4.7882999999999996e+00   1.1559999999999999e-01   5.1959999999999995e-01   1.9460000000000000e-01
   9.4779999999999998e-01   6.8149999999999999e-01   4.0317999999999996e+00  -1.7190000000000000e-01  -3.2350000000000001e-01  -2.2800000000000001e-01   0.0000000000000000e+00   1.1117999999999999e+00   5.5719000000000003e+00   1.2520000000000001e-01   4.2340000000000000e-01   1.8579999999999999e-01
   3.7469999999999998e-01   7.6939999999999997e-01   2.2303999999999999e+00  -2.1959999999999999e-01  -2.3790000000000000e-01  -1.7540000000000000e-01   1.7760000000000001e-01   1.1339999999999999e+00   5.2236000000000002e+00   1.0600000000000000e-01   5.0029999999999997e-01   2.1229999999999999e-01
   1.0360000000000000e+00   9.2330000000000001e-01   4.1176000000000004e+00  -1.2410000000000000e-01  -4.0920000000000001e-01  -2.2359999999999999e-01  -1.7760000000000001e-01   1.1563000000000001e+00   5.1365999999999996e+00   7.7100000000000002e-02   4.8110000000000003e-01   1.7249999999999999e-01
   4.6289999999999998e-01   4.3969999999999998e-01   2.4876999999999998e+00  -1.4319999999999999e-01  -2.7600000000000002e-01  -1.6660000000000000e-01  -1.5540000000000001e-01   9.5609999999999995e-01   6.1813000000000002e+00   1.7340000000000000e-01   4.5219999999999999e-01   1.9020000000000001e-01
   1.6972000000000000e+00   8.7929999999999997e-01   2.9165999999999999e+00  -1.4319999999999999e-01  -3.0449999999999999e-01  -1.6660000000000000e-01  -6.6600000000000006e-02   1.0227999999999999e+00   4.8754000000000000e+00   1.3489999999999999e-01   5.0029999999999997e-01   1.8579999999999999e-01
   9.9190000000000000e-01   7.2550000000000003e-01   2.4876999999999998e+00  -1.6230000000000000e-01  -3.0449999999999999e-01  -2.3680000000000001e-01   4.4400000000000002e-02   1.4898000000000000e+00   5.5719000000000003e+00   1.2520000000000001e-01   4.7149999999999997e-01   2.3890000000000000e-01
   1.6752000000000000e+00   9.2330000000000001e-01   2.4018999999999999e+00  -1.0500000000000000e-01  -2.8549999999999998e-01  -1.9730000000000000e-01  -2.4410000000000001e-01   1.3564000000000001e+00   5.2236000000000002e+00   1.7340000000000000e-01   3.7530000000000002e-01   1.9910000000000000e-01
   9.6989999999999998e-01   7.4739999999999995e-01   2.7450999999999999e+00  -5.7299999999999997e-02  -2.7600000000000002e-01  -1.7979999999999999e-01   8.8800000000000004e-02   7.5600000000000001e-01   5.5719000000000003e+00   1.7340000000000000e-01   5.1000000000000001e-01   1.8140000000000001e-01
   1.5870000000000000e+00   7.6939999999999997e-01   3.2597999999999998e+00  -1.9089999999999999e-01  -2.6640000000000003e-01  -2.5000000000000000e-01  -3.3289999999999997e-01   1.6010000000000000e+00   5.3977000000000004e+00   1.5409999999999999e-01   4.5219999999999999e-01   2.3890000000000000e-01
   1.2343999999999999e+00   7.9139999999999999e-01   3.0882000000000001e+00  -1.1459999999999999e-01  -2.4740000000000001e-01  -2.1049999999999999e-01  -3.5510000000000003e-01   1.1785000000000001e+00   5.3106999999999998e+00   1.0600000000000000e-01   5.2920000000000000e-01   2.1229999999999999e-01
   1.1462000000000001e+00   8.3540000000000003e-01   3.2597999999999998e+00  -2.0999999999999999e-01  -3.1400000000000000e-01  -2.2359999999999999e-01  -6.6600000000000006e-02   9.3389999999999995e-01   4.7882999999999996e+00   1.5409999999999999e-01   4.3300000000000000e-01   2.0349999999999999e-01
   1.0801000000000001e+00   7.4739999999999995e-01   3.3456000000000001e+00  -1.3370000000000001e-01  -3.3310000000000001e-01  -1.9730000000000000e-01  -1.7760000000000001e-01   1.2674000000000001e+00   5.6589000000000000e+00   2.0230000000000001e-01   4.6189999999999998e-01   1.9910000000000000e-01
   1.0580000000000001e+00   8.1340000000000001e-01   3.6029000000000000e+00  -1.0500000000000000e-01  -2.8549999999999998e-01  -2.3240000000000000e-01  -2.2200000000000001e-02   1.2230000000000001e+00   5.0495000000000001e+00   2.0230000000000001e-01   4.2340000000000000e-01   2.0349999999999999e-01
   9.6989999999999998e-01   7.2550000000000003e-01   3.1739999999999999e+00  -2.4820000000000000e-01  -3.3310000000000001e-01  -2.0169999999999999e-01  -1.9980000000000001e-01   1.2007000000000001e+00   5.1365999999999996e+00   1.4449999999999999e-01   3.6559999999999998e-01   1.6370000000000001e-01
   1.0801000000000001e+00   7.4739999999999995e-01   3.2597999999999998e+00  -1.7190000000000000e-01  -3.5210000000000002e-01  -1.7979999999999999e-01  -1.5540000000000001e-01   1.0894999999999999e+00   5.3106999999999998e+00   2.0230000000000001e-01   4.5219999999999999e-01   1.8579999999999999e-01
   1.1462000000000001e+00   7.4739999999999995e-01   3.3456000000000001e+00  -1.7190000000000000e-01  -3.2350000000000001e-01  -2.1049999999999999e-01   6.6600000000000006e-02   8.2269999999999999e-01   4.7012999999999998e+00   1.2520000000000001e-01   4.4259999999999999e-01   1.6370000000000001e-01
   1.2564000000000000e+00   7.9139999999999999e-01   3.5171000000000001e+00  -1.4319999999999999e-01  -2.4740000000000001e-01  -2.1490000000000001e-01   1.3320000000000001e-01   1.3341000000000001e+00   4.9623999999999997e+00   1.6380000000000000e-01   5.1959999999999995e-01   1.7690000000000000e-01
   1.3005000000000000e+00   5.2759999999999996e-01   3.2597999999999998e+00  -1.4319999999999999e-01  -3.4260000000000002e-01  -2.5430000000000003e-01   1.9980000000000001e-01   1.0450999999999999e+00   4.6142000000000003e+00   1.5409999999999999e-01   5.3879999999999995e-01   1.9460000000000000e-01
   1.1681999999999999e+00   5.2759999999999996e-01   3.3456000000000001e+00  -1.8140000000000001e-01  -3.5210000000000002e-01  -2.3240000000000000e-01   2.2200000000000001e-02   1.1785000000000001e+00   4.5270999999999999e+00   9.5999999999999992e-03   5.0029999999999997e-01   2.2120000000000001e-01
   1.3666000000000000e+00   5.7160000000000000e-01   3.0882000000000001e+00  -1.4319999999999999e-01  -3.6159999999999998e-01  -1.8859999999999999e-01   6.6600000000000006e-02   8.6719999999999997e-01   5.5719000000000003e+00   1.7340000000000000e-01   4.4259999999999999e-01   2.1229999999999999e-01
   1.2122999999999999e+00   5.0560000000000005e-01   4.0317999999999996e+00  -2.0050000000000001e-01  -3.0449999999999999e-01  -2.3240000000000000e-01  -4.4400000000000002e-02   1.1339999999999999e+00   4.6142000000000003e+00   1.2520000000000001e-01   4.7149999999999997e-01   1.7690000000000000e-01
   1.2784000000000000e+00   7.0350000000000001e-01   3.8603000000000001e+00  -2.1959999999999999e-01  -2.5690000000000002e-01  -1.8859999999999999e-01   4.4400000000000002e-02   1.1117999999999999e+00   5.4847999999999999e+00   7.7100000000000002e-02   4.9070000000000003e-01   2.0349999999999999e-01
   1.2564000000000000e+00   7.2550000000000003e-01   2.6593000000000000e+00  -1.7190000000000000e-01  -2.9499999999999998e-01  -2.4120000000000000e-01   0.0000000000000000e+00   1.1339999999999999e+00   5.3977000000000004e+00   1.4449999999999999e-01   5.1000000000000001e-01   1.9910000000000000e-01
   1.2784000000000000e+00   5.0560000000000005e-01   3.6886999999999999e+00  -9.5500000000000002e-02  -3.3310000000000001e-01  -1.6230000000000000e-01  -2.2200000000000001e-02   1.1563000000000001e+00   4.6142000000000003e+00   8.6699999999999999e-02   4.3300000000000000e-01   1.9020000000000001e-01
   1.1902999999999999e+00   7.4739999999999995e-01   2.9165999999999999e+00  -1.4319999999999999e-01  -3.0449999999999999e-01  -2.5869999999999999e-01  -2.2200000000000001e-02   1.0894999999999999e+00   5.3106999999999998e+00   8.6699999999999999e-02   5.0029999999999997e-01   1.5479999999999999e-01
   1.2564000000000000e+00   8.1340000000000001e-01   3.1739999999999999e+00  -1.5279999999999999e-01  -3.4260000000000002e-01  -1.8859999999999999e-01  -1.7760000000000001e-01   9.3389999999999995e-01   5.8330000000000002e+00   1.8300000000000000e-01   4.0410000000000001e-01   2.0790000000000000e-01
   1.1902999999999999e+00   7.2550000000000003e-01   2.8309000000000002e+00  -5.7299999999999997e-02  -2.7600000000000002e-01  -2.3240000000000000e-01  -1.7760000000000001e-01   1.3119000000000001e+00   5.9200999999999997e+00   1.6380000000000000e-01   4.4259999999999999e-01   2.1679999999999999e-01
   1.3225000000000000e+00   7.2550000000000003e-01   3.0024000000000002e+00  -8.5900000000000004e-02  -2.5690000000000002e-01  -2.1929999999999999e-01   1.5540000000000001e-01   1.1339999999999999e+00   5.5719000000000003e+00   1.3489999999999999e-01   5.7730000000000004e-01   2.2120000000000001e-01
   1.0360000000000000e+00   8.5740000000000005e-01   3.6029000000000000e+00  -1.8140000000000001e-01  -2.6640000000000003e-01  -2.4120000000000000e-01  -1.7760000000000001e-01   1.3341000000000001e+00   5.0495000000000001e+00   4.8200000000000000e-02   4.8110000000000003e-01   2.1229999999999999e-01
   1.2564000000000000e+00   8.7929999999999997e-01   3.1739999999999999e+00  -1.4319999999999999e-01  -3.9970000000000000e-01  -1.5350000000000000e-01  -8.8800000000000004e-02   9.5609999999999995e-01   5.0495000000000001e+00   1.0600000000000000e-01   4.4259999999999999e-01   1.5479999999999999e-01
   1.2564000000000000e+00   7.9139999999999999e-01   3.4314000000000000e+00  -1.9089999999999999e-01  -3.7109999999999999e-01  -2.2800000000000001e-01   1.1100000000000000e-01   9.5609999999999995e-01   5.0495000000000001e+00   5.7799999999999997e-02   4.8110000000000003e-01   2.3440000000000000e-01
   1.2122999999999999e+00   8.3540000000000003e-01   3.0024000000000002e+00  -1.9089999999999999e-01  -2.7600000000000002e-01  -1.9289999999999999e-01  -4.4400000000000002e-02   1.1117999999999999e+00   4.9623999999999997e+00   5.7799999999999997e-02   4.8110000000000003e-01   1.4160000000000000e-01
   1.2122999999999999e+00   8.7929999999999997e-01   3.2597999999999998e+00  -1.3370000000000001e-01  -2.4740000000000001e-01  -2.3680000000000001e-01   2.2189999999999999e-01   1.0005999999999999e+00   5.0495000000000001e+00   1.0600000000000000e-01   5.0029999999999997e-01   1.7690000000000000e-01
   1.1241000000000001e+00   8.1340000000000001e-01   3.0024000000000002e+00  -2.0050000000000001e-01  -3.3310000000000001e-01  -1.8420000000000000e-01   8.8800000000000004e-02   1.1785000000000001e+00   5.4847999999999999e+00   1.0600000000000000e-01   4.3300000000000000e-01   2.0349999999999999e-01
   1.3005000000000000e+00   8.1340000000000001e-01   3.5171000000000001e+00  -2.2910000000000000e-01  -2.0930000000000001e-01  -2.4560000000000001e-01   4.4400000000000002e-02   1.1785000000000001e+00   5.4847999999999999e+00   1.0600000000000000e-01   4.0410000000000001e-01   2.0349999999999999e-01
   9.4779999999999998e-01   8.1340000000000001e-01   3.3456000000000001e+00  -1.7190000000000000e-01  -2.6640000000000003e-01  -2.2359999999999999e-01  -8.8800000000000004e-02   1.1785000000000001e+00   5.0495000000000001e+00   1.3489999999999999e-01   4.8110000000000003e-01   2.3440000000000000e-01
   1.1021000000000001e+00   7.2550000000000003e-01   2.8309000000000002e+00  -1.3370000000000001e-01  -3.0449999999999999e-01  -2.4120000000000000e-01   1.3320000000000001e-01   1.0005999999999999e+00   6.0941999999999998e+00   1.4449999999999999e-01   5.5810000000000004e-01   1.6810000000000000e-01
   1.1241000000000001e+00   6.3749999999999996e-01   3.6886999999999999e+00  -1.5279999999999999e-01  -1.7130000000000001e-01  -2.4120000000000000e-01   0.0000000000000000e+00   1.0672999999999999e+00   4.6142000000000003e+00   1.4449999999999999e-01   4.1370000000000001e-01   1.9910000000000000e-01
   9.2579999999999996e-01   5.9360000000000002e-01   1.9730000000000001e+00  -8.5900000000000004e-02  -3.5210000000000002e-01  -2.0610000000000001e-01  -2.2200000000000001e-02   1.2452000000000001e+00   5.1365999999999996e+00   9.6299999999999997e-02   4.1370000000000001e-01   1.8579999999999999e-01
   1.1021000000000001e+00   7.2550000000000003e-01   2.8309000000000002e+00   0.0000000000000000e+00  -3.2350000000000001e-01  -2.0169999999999999e-01  -8.8800000000000004e-02   1.3564000000000001e+00   5.2236000000000002e+00   1.0600000000000000e-01   4.3300000000000000e-01   2.0349999999999999e-01
   1.1462000000000001e+00   5.7160000000000000e-01   2.5735000000000001e+00  -1.1459999999999999e-01  -3.2350000000000001e-01  -1.9289999999999999e-01  -6.6600000000000006e-02   1.0450999999999999e+00   5.7460000000000004e+00   1.3489999999999999e-01   4.5219999999999999e-01   1.8579999999999999e-01
   1.1902999999999999e+00   7.9139999999999999e-01   3.0024000000000002e+00  -1.9089999999999999e-01  -3.1400000000000000e-01  -2.9380000000000001e-01  -2.2200000000000001e-02   1.1339999999999999e+00   5.2236000000000002e+00   1.0600000000000000e-01   5.6769999999999998e-01   1.7249999999999999e-01
   1.1241000000000001e+00   7.0350000000000001e-01   3.3456000000000001e+00  -1.7190000000000000e-01  -2.9499999999999998e-01  -2.1929999999999999e-01   6.6600000000000006e-02   1.0672999999999999e+00   5.5719000000000003e+00   8.6699999999999999e-02   5.1959999999999995e-01   1.7249999999999999e-01
   1.0360000000000000e+00   7.0350000000000001e-01   3.0882000000000001e+00  -2.8639999999999999e-01  -3.9970000000000000e-01  -2.0610000000000001e-01  -1.1100000000000000e-01   1.0894999999999999e+00   4.7882999999999996e+00   1.5409999999999999e-01   4.3300000000000000e-01   2.4770000000000000e-01
   1.0801000000000001e+00   5.9360000000000002e-01   2.9165999999999999e+00  -1.5279999999999999e-01  -2.9499999999999998e-01  -1.9289999999999999e-01   6.6600000000000006e-02   1.0450999999999999e+00   5.2236000000000002e+00   1.6380000000000000e-01   5.0029999999999997e-01   1.9020000000000001e-01
   1.1462000000000001e+00   4.8359999999999997e-01   3.3456000000000001e+00  -1.8140000000000001e-01  -2.7600000000000002e-01  -1.7979999999999999e-01   6.6600000000000006e-02   1.1117999999999999e+00   5.5719000000000003e+00   1.1559999999999999e-01   4.8110000000000003e-01   1.7690000000000000e-01
   1.0360000000000000e+00   1.0551999999999999e+00   3.2597999999999998e+00  -1.4319999999999999e-01  -3.2350000000000001e-01  -1.7979999999999999e-01  -4.4400000000000002e-02   1.1563000000000001e+00   5.7460000000000004e+00   1.1559999999999999e-01   4.8110000000000003e-01   2.1229999999999999e-01
   1.2784000000000000e+00   7.4739999999999995e-01   2.5735000000000001e+00  -1.3370000000000001e-01  -2.9499999999999998e-01  -2.6310000000000000e-01   2.2200000000000001e-02   1.2007000000000001e+00   4.7882999999999996e+00   1.7340000000000000e-01   4.9070000000000003e-01   2.1229999999999999e-01
   1.3446000000000000e+00   6.8149999999999999e-01   3.0882000000000001e+00  -1.5279999999999999e-01  -3.9010000000000000e-01  -1.8859999999999999e-01  -6.6600000000000006e-02   1.2230000000000001e+00   5.3106999999999998e+00   1.4449999999999999e-01   4.0410000000000001e-01   2.0790000000000000e-01
   1.0580000000000001e+00   8.1340000000000001e-01   3.1739999999999999e+00  -1.8140000000000001e-01  -2.7600000000000002e-01  -2.0169999999999999e-01  -4.4400000000000002e-02   1.2007000000000001e+00   4.5270999999999999e+00   2.2159999999999999e-01   5.1000000000000001e-01   2.0790000000000000e-01
   9.4779999999999998e-01   7.0350000000000001e-01   2.8309000000000002e+00  -1.3370000000000001e-01  -2.8549999999999998e-01  -1.9730000000000000e-01   0.0000000000000000e+00   1.2007000000000001e+00   4.4401000000000002e+00   1.2520000000000001e-01   5.2920000000000000e-01   2.0349999999999999e-01
   9.9190000000000000e-01   8.5740000000000005e-01   3.0024000000000002e+00  -1.1459999999999999e-01  -2.5690000000000002e-01  -2.3240000000000000e-01   2.6629999999999998e-01   1.1785000000000001e+00   5.9200999999999997e+00   4.8200000000000000e-02   4.5219999999999999e-01   1.7249999999999999e-01
   1.1021000000000001e+00   7.9139999999999999e-01   2.6593000000000000e+00  -9.5500000000000002e-02  -2.6640000000000003e-01  -2.1049999999999999e-01  -8.8800000000000004e-02   1.0005999999999999e+00   5.0495000000000001e+00   1.8300000000000000e-01   5.0029999999999997e-01   1.9460000000000000e-01
   1.2784000000000000e+00   6.8149999999999999e-01   3.2597999999999998e+00  -2.1959999999999999e-01  -3.6159999999999998e-01  -1.6230000000000000e-01  -2.2200000000000001e-02   1.2897000000000001e+00   4.7882999999999996e+00   1.4449999999999999e-01   4.9070000000000003e-01   1.8140000000000001e-01
   1.1681999999999999e+00   5.7160000000000000e-01   3.4314000000000000e+00  -1.3370000000000001e-01  -3.1400000000000000e-01  -2.0169999999999999e-01  -6.6600000000000006e-02   1.0227999999999999e+00   5.2236000000000002e+00   1.1559999999999999e-01   5.4849999999999999e-01   1.5040000000000001e-01
   1.0580000000000001e+00   5.0560000000000005e-01   2.9165999999999999e+00  -2.5779999999999997e-01  -3.9010000000000000e-01  -2.1049999999999999e-01   6.6600000000000006e-02   1.0005999999999999e+00   4.7882999999999996e+00   1.7340000000000000e-01   3.7530000000000002e-01   2.0349999999999999e-01
   1.2343999999999999e+00   8.1340000000000001e-01   2.8309000000000002e+00  -9.4999999999999998e-03  -3.0449999999999999e-01  -1.9289999999999999e-01  -4.4400000000000002e-02   1.2230000000000001e+00   4.9623999999999997e+00   1.2520000000000001e-01   5.3879999999999995e-01   1.9910000000000000e-01
   1.0580000000000001e+00   7.4739999999999995e-01   3.6029000000000000e+00  -4.7699999999999999e-02  -2.3790000000000000e-01  -2.5869999999999999e-01  -1.9980000000000001e-01   1.0450999999999999e+00   5.1365999999999996e+00   1.1559999999999999e-01   4.8110000000000003e-01   2.0790000000000000e-01
   1.0139000000000000e+00   7.4739999999999995e-01   3.2597999999999998e+00  -2.7689999999999998e-01  -3.5210000000000002e-01  -1.9289999999999999e-01  -1.1100000000000000e-01   1.2452000000000001e+00   5.2236000000000002e+00   1.2520000000000001e-01   3.8490000000000002e-01   1.9460000000000000e-01
   1.2343999999999999e+00   7.0350000000000001e-01   2.9165999999999999e+00  -2.4820000000000000e-01  -3.0449999999999999e-01  -2.0169999999999999e-01  -2.2200000000000001e-02   1.1785000000000001e+00   5.1365999999999996e+00   2.0230000000000001e-01   4.8110000000000003e-01   1.5479999999999999e-01
   1.2122999999999999e+00   7.4739999999999995e-01   2.7450999999999999e+00  -1.5279999999999999e-01  -3.2350000000000001e-01  -2.0610000000000001e-01  -4.4400000000000002e-02   1.1785000000000001e+00   5.2236000000000002e+00   1.6380000000000000e-01   4.7149999999999997e-01   1.9020000000000001e-01
   1.1681999999999999e+00   6.8149999999999999e-01   3.1739999999999999e+00  -1.7190000000000000e-01  -3.2350000000000001e-01  -2.1929999999999999e-01  -1.1100000000000000e-01   1.4453000000000000e+00   4.7012999999999998e+00   2.0230000000000001e-01   5.4849999999999999e-01   1.8140000000000001e-01
   1.1902999999999999e+00   5.2759999999999996e-01   3.2597999999999998e+00  -1.1459999999999999e-01  -3.2350000000000001e-01  -1.4470000000000000e-01   2.4410000000000001e-01   1.1563000000000001e+00   5.3977000000000004e+00   2.1190000000000001e-01   5.4849999999999999e-01   1.6370000000000001e-01
   1.2564000000000000e+00   7.0350000000000001e-01   2.7450999999999999e+00  -1.5279999999999999e-01  -2.8549999999999998e-01  -1.8859999999999999e-01  -2.2200000000000001e-02   1.1785000000000001e+00   4.9623999999999997e+00   1.2520000000000001e-01   5.1959999999999995e-01   1.9460000000000000e-01
   1.1021000000000001e+00   9.0129999999999999e-01   3.1739999999999999e+00  -1.3370000000000001e-01  -3.7109999999999999e-01  -2.1929999999999999e-01   8.8800000000000004e-02   1.2230000000000001e+00   5.3106999999999998e+00   1.0600000000000000e-01   4.1370000000000001e-01   1.7690000000000000e-01
   1.1241000000000001e+00   7.0350000000000001e-01   3.0024000000000002e+00  -1.9089999999999999e-01  -3.2350000000000001e-01  -1.7979999999999999e-01   1.1100000000000000e-01   1.1339999999999999e+00   4.8754000000000000e+00   1.1559999999999999e-01   4.6189999999999998e-01   1.5920000000000001e-01
   1.3887000000000000e+00   8.3540000000000003e-01   2.8309000000000002e+00  -1.2410000000000000e-01  -4.2820000000000003e-01  -1.7979999999999999e-01   1.9980000000000001e-01   1.0894999999999999e+00   5.3106999999999998e+00   9.6299999999999997e-02   4.6189999999999998e-01   1.6810000000000000e-01
   9.9190000000000000e-01   9.4530000000000003e-01   3.6029000000000000e+00  -4.7699999999999999e-02  -3.6159999999999998e-01  -1.6230000000000000e-01   6.6600000000000006e-02   1.2897000000000001e+00   4.7882999999999996e+00   2.9859999999999998e-01   5.0029999999999997e-01   2.3440000000000000e-01
   1.2784000000000000e+00   5.9360000000000002e-01   3.0024000000000002e+00  -1.5279999999999999e-01  -3.0449999999999999e-01  -1.9289999999999999e-01  -1.1100000000000000e-01   1.0227999999999999e+00   4.5270999999999999e+00   1.4449999999999999e-01   4.8110000000000003e-01   2.0790000000000000e-01
   1.0580000000000001e+00   7.2550000000000003e-01   3.2597999999999998e+00  -1.6230000000000000e-01  -2.6640000000000003e-01  -2.1929999999999999e-01   6.6600000000000006e-02   1.0894999999999999e+00   4.8754000000000000e+00   2.0230000000000001e-01   4.7149999999999997e-01   2.1229999999999999e-01
   1.1902999999999999e+00   7.9139999999999999e-01   4.0317999999999996e+00  -2.4820000000000000e-01  -2.4740000000000001e-01  -2.0169999999999999e-01  -1.1100000000000000e-01   1.2674000000000001e+00   5.3977000000000004e+00   1.2520000000000001e-01   4.5219999999999999e-01   1.9910000000000000e-01
   1.2122999999999999e+00   9.2330000000000001e-01   3.5171000000000001e+00  -4.7699999999999999e-02  -3.3310000000000001e-01  -1.7979999999999999e-01  -4.4400000000000002e-02   1.1563000000000001e+00   4.8754000000000000e+00   2.2159999999999999e-01   4.9070000000000003e-01   2.3890000000000000e-01
   1.1021000000000001e+00   7.9139999999999999e-01   3.0024000000000002e+00  -9.5500000000000002e-02  -3.6159999999999998e-01  -1.8420000000000000e-01  -6.6600000000000006e-02   1.0894999999999999e+00   6.2683000000000000e+00   1.6380000000000000e-01   5.1959999999999995e-01   1.6370000000000001e-01
   1.0801000000000001e+00   7.6939999999999997e-01   3.2597999999999998e+00  -2.0999999999999999e-01  -3.4260000000000002e-01  -1.9289999999999999e-01  -6.6600000000000006e-02   1.3786000000000000e+00   4.7012999999999998e+00   1.4449999999999999e-01   5.4849999999999999e-01   2.3000000000000001e-01
   1.1241000000000001e+00   9.4530000000000003e-01   2.9165999999999999e+00  -1.5279999999999999e-01  -2.7600000000000002e-01  -2.1929999999999999e-01   1.3320000000000001e-01   1.1563000000000001e+00   5.0495000000000001e+00   8.6699999999999999e-02   4.5219999999999999e-01   2.6979999999999998e-01
   1.1241000000000001e+00   6.3749999999999996e-01   2.7450999999999999e+00  -1.5279999999999999e-01  -3.1400000000000000e-01  -2.2359999999999999e-01  -2.6629999999999998e-01   1.2007000000000001e+00   5.5719000000000003e+00   1.6380000000000000e-01   4.4259999999999999e-01   1.9460000000000000e-01
   1.1021000000000001e+00   7.9139999999999999e-01   3.2597999999999998e+00  -1.0500000000000000e-01  -2.5690000000000002e-01  -1.6230000000000000e-01  -1.3320000000000001e-01   1.1339999999999999e+00   5.4847999999999999e+00   9.6299999999999997e-02   5.6769999999999998e-01   1.8140000000000001e-01
   1.1021000000000001e+00   8.7929999999999997e-01   2.9165999999999999e+00  -3.8199999999999998e-02  -3.8059999999999999e-01  -1.4910000000000001e-01   0.0000000000000000e+00   1.0894999999999999e+00   6.0941999999999998e+00   1.5409999999999999e-01   3.9450000000000002e-01   1.8140000000000001e-01
   1.0801000000000001e+00   8.5740000000000005e-01   3.0882000000000001e+00  -1.6230000000000000e-01  -2.3790000000000000e-01  -1.5790000000000001e-01  -6.6600000000000006e-02   1.1117999999999999e+00   5.6589000000000000e+00   1.3489999999999999e-01   4.2340000000000000e-01   1.9020000000000001e-01
   1.0801000000000001e+00   7.2550000000000003e-01   3.3456000000000001e+00  -1.8140000000000001e-01  -2.8549999999999998e-01  -1.8859999999999999e-01   0.0000000000000000e+00   1.1339999999999999e+00   5.2236000000000002e+00   1.6380000000000000e-01   4.1370000000000001e-01   1.5040000000000001e-01
   9.6989999999999998e-01   8.5740000000000005e-01   3.6029000000000000e+00  -1.5279999999999999e-01  -3.9010000000000000e-01  -1.7100000000000001e-01   1.3320000000000001e-01   1.0227999999999999e+00   4.9623999999999997e+00   1.8300000000000000e-01   4.3300000000000000e-01   1.9460000000000000e-01
   1.2343999999999999e+00   7.2550000000000003e-01   2.3161999999999998e+00  -1.1459999999999999e-01  -2.4740000000000001e-01  -1.8859999999999999e-01  -1.3320000000000001e-01   1.4008000000000000e+00   5.2236000000000002e+00   2.0230000000000001e-01   5.1959999999999995e-01   1.9460000000000000e-01
   1.1021000000000001e+00   7.0350000000000001e-01   3.1739999999999999e+00  -1.6230000000000000e-01  -3.0449999999999999e-01  -1.9289999999999999e-01   8.8800000000000004e-02   1.0672999999999999e+00   5.1365999999999996e+00   1.6380000000000000e-01   4.2340000000000000e-01   1.7249999999999999e-01
   1.0801000000000001e+00   5.2759999999999996e-01   2.8309000000000002e+00  -1.7190000000000000e-01  -2.4740000000000001e-01  -2.1049999999999999e-01  -2.2200000000000001e-02   1.2897000000000001e+00   4.9623999999999997e+00   1.7340000000000000e-01   4.3300000000000000e-01   1.9020000000000001e-01
   1.2784000000000000e+00   8.1340000000000001e-01   3.2597999999999998e+00  -1.9089999999999999e-01  -2.2839999999999999e-01  -2.2359999999999999e-01   6.6600000000000006e-02   1.3564000000000001e+00   5.0495000000000001e+00   1.4449999999999999e-01   4.1370000000000001e-01   1.8140000000000001e-01
   1.3446000000000000e+00   6.3749999999999996e-01   2.5735000000000001e+00  -1.9089999999999999e-01  -2.9499999999999998e-01  -2.2800000000000001e-01   1.3320000000000001e-01   1.0894999999999999e+00   5.8330000000000002e+00   1.6380000000000000e-01   5.0029999999999997e-01   2.0349999999999999e-01
   6.6130000000000000e-01   8.3540000000000003e-01   2.8309000000000002e+00  -1.5279999999999999e-01  -2.5690000000000002e-01  -1.7540000000000000e-01  -1.5540000000000001e-01   1.0005999999999999e+00   4.7012999999999998e+00   2.2159999999999999e-01   4.6189999999999998e-01   2.1679999999999999e-01
   1.2564000000000000e+00   8.1340000000000001e-01   3.6029000000000000e+00  -1.2410000000000000e-01  -2.7600000000000002e-01  -2.5000000000000000e-01   0.0000000000000000e+00   1.1117999999999999e+00   4.7012999999999998e+00   1.2520000000000001e-01   4.7149999999999997e-01   1.5920000000000001e-01
   1.1021000000000001e+00   8.1340000000000001e-01   2.9165999999999999e+00  -1.5279999999999999e-01  -2.8549999999999998e-01  -2.1490000000000001e-01  -1.1100000000000000e-01   1.1339999999999999e+00   5.4847999999999999e+00   2.0230000000000001e-01   4.3300000000000000e-01   2.2120000000000001e-01
   1.4107000000000001e+00   8.1340000000000001e-01   3.6029000000000000e+00  -1.6230000000000000e-01  -3.6159999999999998e-01  -1.9289999999999999e-01   0.0000000000000000e+00   1.0005999999999999e+00   4.5270999999999999e+00   1.5409999999999999e-01   4.5219999999999999e-01   2.1679999999999999e-01
   1.0580000000000001e+00   8.3540000000000003e-01   3.1739999999999999e+00  -1.4319999999999999e-01  -3.5210000000000002e-01  -2.3240000000000000e-01   2.2200000000000001e-02   1.0450999999999999e+00   5.3106999999999998e+00   8.6699999999999999e-02   4.3300000000000000e-01   1.9910000000000000e-01
   1.3446000000000000e+00   7.9139999999999999e-01   3.1739999999999999e+00  -1.5279999999999999e-01  -3.5210000000000002e-01  -2.4120000000000000e-01  -1.5540000000000001e-01   1.0005999999999999e+00   5.3106999999999998e+00   7.7100000000000002e-02   4.2340000000000000e-01   2.2120000000000001e-01
   9.9190000000000000e-01   6.1550000000000005e-01   3.4314000000000000e+00  -1.1459999999999999e-01  -3.8059999999999999e-01  -2.0169999999999999e-01  -6.6600000000000006e-02   1.2230000000000001e+00   4.4401000000000002e+00   9.6299999999999997e-02   5.2920000000000000e-01   1.6370000000000001e-01
   1.2343999999999999e+00   8.5740000000000005e-01   2.9165999999999999e+00  -1.2410000000000000e-01  -2.9499999999999998e-01  -1.9730000000000000e-01  -1.7760000000000001e-01   1.3119000000000001e+00   5.2236000000000002e+00   1.2520000000000001e-01   3.6559999999999998e-01   1.8140000000000001e-01
   1.0139000000000000e+00   3.5170000000000001e-01   3.5171000000000001e+00  -2.1959999999999999e-01  -3.0449999999999999e-01  -1.4030000000000001e-01  -6.6600000000000006e-02   8.8939999999999997e-01   5.1365999999999996e+00   1.5409999999999999e-01   4.5219999999999999e-01   1.9460000000000000e-01
   9.9190000000000000e-01   8.1340000000000001e-01   3.2597999999999998e+00  -1.8140000000000001e-01  -3.7109999999999999e-01  -1.7540000000000000e-01   6.6600000000000006e-02   1.1785000000000001e+00   5.0495000000000001e+00   1.5409999999999999e-01   4.0410000000000001e-01   1.7690000000000000e-01
   1.1462000000000001e+00   7.6939999999999997e-01   2.2303999999999999e+00  -7.6399999999999996e-02  -2.5690000000000002e-01  -1.4910000000000001e-01  -1.7760000000000001e-01   1.1563000000000001e+00   5.2236000000000002e+00   1.4449999999999999e-01   5.1000000000000001e-01   1.3710000000000000e-01
   1.1902999999999999e+00   8.3540000000000003e-01   2.7450999999999999e+00  -1.2410000000000000e-01  -2.7600000000000002e-01  -2.2800000000000001e-01  -1.3320000000000001e-01   1.2674000000000001e+00   4.7012999999999998e+00   1.8300000000000000e-01   4.3300000000000000e-01   1.7249999999999999e-01
   1.1021000000000001e+00   7.4739999999999995e-01   3.5171000000000001e+00  -2.0050000000000001e-01  -2.9499999999999998e-01  -2.0169999999999999e-01  -1.7760000000000001e-01   1.1785000000000001e+00   5.5719000000000003e+00   1.7340000000000000e-01   4.8110000000000003e-01   2.3000000000000001e-01
   9.6989999999999998e-01   7.0350000000000001e-01   2.4018999999999999e+00  -1.1459999999999999e-01  -3.7109999999999999e-01  -1.9289999999999999e-01  -1.1100000000000000e-01   1.1117999999999999e+00   5.6589000000000000e+00   1.7340000000000000e-01   4.6189999999999998e-01   2.2559999999999999e-01
   1.0801000000000001e+00   6.5949999999999998e-01   3.0882000000000001e+00  -2.4820000000000000e-01  -2.7600000000000002e-01  -2.4560000000000001e-01  -1.3320000000000001e-01   1.2007000000000001e+00   4.7882999999999996e+00   1.3489999999999999e-01   3.9450000000000002e-01   1.6810000000000000e-01
   1.2784000000000000e+00   7.2550000000000003e-01   2.9165999999999999e+00  -2.3870000000000000e-01  -3.4260000000000002e-01  -2.4120000000000000e-01   4.4400000000000002e-02   1.5565000000000000e+00   5.6589000000000000e+00   1.6380000000000000e-01   4.3300000000000000e-01   1.9460000000000000e-01
   1.1462000000000001e+00   6.3749999999999996e-01   2.7450999999999999e+00  -9.5500000000000002e-02  -3.2350000000000001e-01  -1.8859999999999999e-01  -1.3320000000000001e-01   1.0005999999999999e+00   4.8754000000000000e+00   6.7400000000000002e-02   5.1959999999999995e-01   2.0349999999999999e-01
   1.0580000000000001e+00   8.1340000000000001e-01   3.9460999999999999e+00  -2.0999999999999999e-01  -3.8059999999999999e-01  -1.4910000000000001e-01  -4.4400000000000002e-02   1.2230000000000001e+00   4.6142000000000003e+00   1.0600000000000000e-01   5.2920000000000000e-01   1.9020000000000001e-01
   2.6450000000000001e-01   9.4530000000000003e-01   2.9165999999999999e+00  -1.3370000000000001e-01  -4.2820000000000003e-01  -2.0169999999999999e-01  -8.8800000000000004e-02   1.1563000000000001e+00   4.9623999999999997e+00   9.6299999999999997e-02   3.5599999999999998e-01   1.9020000000000001e-01
   9.0369999999999995e-01   5.2759999999999996e-01   3.5171000000000001e+00  -1.4319999999999999e-01  -3.8059999999999999e-01  -1.5350000000000000e-01   2.2200000000000001e-02   1.2007000000000001e+00   5.1365999999999996e+00   1.1559999999999999e-01   4.9070000000000003e-01   1.8579999999999999e-01
   9.4779999999999998e-01   9.6730000000000005e-01   3.0024000000000002e+00  -1.1459999999999999e-01  -2.8549999999999998e-01  -1.8420000000000000e-01   1.1100000000000000e-01   1.3786000000000000e+00   5.0495000000000001e+00   1.0600000000000000e-01   4.4259999999999999e-01   1.9910000000000000e-01
   1.3005000000000000e+00   1.1871000000000000e+00   2.8309000000000002e+00  -8.5900000000000004e-02  -3.9010000000000000e-01  -1.8859999999999999e-01   6.6600000000000006e-02   1.1563000000000001e+00   4.9623999999999997e+00   1.8300000000000000e-01   4.1370000000000001e-01   1.6370000000000001e-01
   1.1241000000000001e+00   7.2550000000000003e-01   2.6593000000000000e+00  -1.9089999999999999e-01  -3.5210000000000002e-01  -1.7979999999999999e-01  -8.8800000000000004e-02   1.1117999999999999e+00   4.7882999999999996e+00   7.7100000000000002e-02   4.5219999999999999e-01   2.1679999999999999e-01
   1.4988999999999999e+00   8.5740000000000005e-01   3.5171000000000001e+00  -2.0999999999999999e-01  -3.1400000000000000e-01  -2.0169999999999999e-01  -1.9980000000000001e-01   1.1563000000000001e+00   5.3106999999999998e+00   1.3489999999999999e-01   4.7149999999999997e-01   1.9020000000000001e-01
   1.1241000000000001e+00   5.4959999999999998e-01   3.0024000000000002e+00  -1.8140000000000001e-01  -3.1400000000000000e-01  -2.1049999999999999e-01  -2.2200000000000001e-02   1.4231000000000000e+00   5.2236000000000002e+00   1.7340000000000000e-01   4.5219999999999999e-01   1.9910000000000000e-01
   1.2784000000000000e+00   7.0350000000000001e-01   2.5735000000000001e+00  -1.3370000000000001e-01  -3.4260000000000002e-01  -1.9289999999999999e-01  -2.2200000000000001e-02   1.0227999999999999e+00   4.7882999999999996e+00   1.7340000000000000e-01   4.3300000000000000e-01   2.2559999999999999e-01
   8.3760000000000001e-01   5.9360000000000002e-01   3.0024000000000002e+00  -1.1459999999999999e-01  -2.6640000000000003e-01  -2.2359999999999999e-01   1.7760000000000001e-01   8.8939999999999997e-01   4.8754000000000000e+00   1.3489999999999999e-01   4.1370000000000001e-01   1.7690000000000000e-01
   1.2343999999999999e+00   7.6939999999999997e-01   3.0024000000000002e+00  -1.8140000000000001e-01  -3.1400000000000000e-01  -1.9730000000000000e-01  -1.3320000000000001e-01   1.3341000000000001e+00   5.7460000000000004e+00   1.0600000000000000e-01   5.0029999999999997e-01   2.0349999999999999e-01
   1.0139000000000000e+00   7.6939999999999997e-01   2.7450999999999999e+00  -1.7190000000000000e-01  -3.0449999999999999e-01  -1.7979999999999999e-01  -2.2189999999999999e-01   1.2230000000000001e+00   4.8754000000000000e+00   2.0230000000000001e-01   4.7149999999999997e-01   2.0790000000000000e-01
   1.0360000000000000e+00   7.4739999999999995e-01   3.1739999999999999e+00  -9.5500000000000002e-02  -3.0449999999999999e-01  -2.0169999999999999e-01   8.8800000000000004e-02   1.1339999999999999e+00   5.9200999999999997e+00   5.7799999999999997e-02   4.6189999999999998e-01   1.8579999999999999e-01
   1.0580000000000001e+00   9.0129999999999999e-01   3.0024000000000002e+00  -1.5279999999999999e-01  -2.8549999999999998e-01  -1.8859999999999999e-01  -2.2189999999999999e-01   1.1785000000000001e+00   3.8306000000000000e+00   1.4449999999999999e-01   4.8110000000000003e-01   1.6810000000000000e-01
   1.2122999999999999e+00   7.9139999999999999e-01   2.2303999999999999e+00  -9.5500000000000002e-02  -2.1890000000000001e-01  -2.3680000000000001e-01  -2.2200000000000001e-02   1.1117999999999999e+00   4.4401000000000002e+00   1.2520000000000001e-01   4.3300000000000000e-01   1.5479999999999999e-01
   1.1462000000000001e+00   6.1550000000000005e-01   3.4314000000000000e+00  -9.5500000000000002e-02  -3.1400000000000000e-01  -1.8420000000000000e-01   6.6600000000000006e-02   1.1117999999999999e+00   5.2236000000000002e+00   1.1559999999999999e-01   3.7530000000000002e-01   2.0349999999999999e-01
   1.0801000000000001e+00   6.3749999999999996e-01   3.0882000000000001e+00  -6.6799999999999998e-02  -3.9010000000000000e-01  -1.3159999999999999e-01   1.3320000000000001e-01   1.1117999999999999e+00   5.3106999999999998e+00   1.5409999999999999e-01   4.6189999999999998e-01   2.1229999999999999e-01
   1.0360000000000000e+00   5.7160000000000000e-01   2.4018999999999999e+00  -2.0999999999999999e-01  -3.3310000000000001e-01  -2.2359999999999999e-01   8.8800000000000004e-02   8.8939999999999997e-01   4.3529999999999998e+00   1.1559999999999999e-01   3.9450000000000002e-01   1.9020000000000001e-01
   4.1880000000000001e-01   1.0112000000000001e+00   3.2597999999999998e+00  -1.4319999999999999e-01  -3.5210000000000002e-01  -2.6750000000000002e-01  -4.4400000000000002e-02   1.2674000000000001e+00   4.9623999999999997e+00   2.0230000000000001e-01   4.6189999999999998e-01   1.9910000000000000e-01
   2.2040000000000001e-01   1.0112000000000001e+00   3.0882000000000001e+00  -1.4319999999999999e-01  -2.4740000000000001e-01  -2.9820000000000002e-01  -8.8800000000000004e-02   1.4231000000000000e+00   5.2236000000000002e+00   1.5409999999999999e-01   5.5810000000000004e-01   2.3890000000000000e-01
   9.4779999999999998e-01   8.7929999999999997e-01   2.4876999999999998e+00  -1.4319999999999999e-01  -3.1400000000000000e-01  -2.5000000000000000e-01  -1.9980000000000001e-01   1.1785000000000001e+00   5.3977000000000004e+00   1.3489999999999999e-01   5.2920000000000000e-01   2.1229999999999999e-01
   9.6989999999999998e-01   7.2550000000000003e-01   3.0024000000000002e+00  -1.5279999999999999e-01  -2.4740000000000001e-01  -3.5520000000000002e-01   1.3320000000000001e-01   9.7840000000000005e-01   5.5719000000000003e+00  -5.7799999999999997e-02   4.1370000000000001e-01   1.7249999999999999e-01
   8.5960000000000003e-01   9.8929999999999996e-01   3.2597999999999998e+00  -1.1459999999999999e-01  -3.5210000000000002e-01  -2.6750000000000002e-01   6.6579999999999995e-01   1.1785000000000001e+00   5.4847999999999999e+00  -2.8899999999999999e-02   4.9070000000000003e-01   5.7500000000000002e-02
   1.0360000000000000e+00   1.1651000000000000e+00   3.8603000000000001e+00  -1.8140000000000001e-01  -1.7130000000000001e-01  -2.2359999999999999e-01   1.0875999999999999e+00   2.4015000000000000e+00   7.2260000000000000e+00   1.7340000000000000e-01   7.1199999999999997e-01  -9.7299999999999998e-02
   1.2784000000000000e+00   9.2330000000000001e-01   2.9165999999999999e+00  -1.1459999999999999e-01  -3.2350000000000001e-01  -2.3680000000000001e-01   1.8866000000000001e+00   2.4681999999999999e+00   6.9648000000000003e+00   1.0600000000000000e-01   6.4470000000000005e-01  -2.4329999999999999e-01
   9.4779999999999998e-01   1.0771999999999999e+00   3.0882000000000001e+00  -1.2410000000000000e-01  -2.5690000000000002e-01  -1.4030000000000001e-01   1.6202000000000001e+00   3.2909000000000002e+00   6.4424999999999999e+00   2.5050000000000000e-01   6.2539999999999996e-01  -3.5389999999999999e-01
   9.4779999999999998e-01   9.8929999999999996e-01   2.8309000000000002e+00  -8.5900000000000004e-02  -2.9499999999999998e-01  -1.4910000000000001e-01   1.5758000000000001e+00   2.9796000000000000e+00   6.8777999999999997e+00   1.9270000000000001e-01   7.3129999999999995e-01  -3.2729999999999998e-01
   7.2740000000000005e-01   6.3749999999999996e-01   3.2597999999999998e+00  -2.0999999999999999e-01  -3.2350000000000001e-01  -1.4470000000000000e-01   1.4427000000000001e+00   2.9129000000000000e+00   7.4001000000000001e+00   1.7340000000000000e-01   6.9279999999999997e-01  -3.8929999999999998e-01
   6.1719999999999997e-01   6.8149999999999999e-01   3.2597999999999998e+00  -1.5279999999999999e-01  -3.5210000000000002e-01  -1.4910000000000001e-01   1.7756000000000001e+00   3.4464999999999999e+00   8.7059999999999995e+00   1.9300000000000001e-02   7.3129999999999995e-01  -3.2729999999999998e-01
   5.5110000000000003e-01  -2.1999999999999999e-02   2.8309000000000002e+00  -1.3370000000000001e-01  -2.6640000000000003e-01  -1.6660000000000000e-01   1.7090000000000001e+00   3.4910000000000001e+00   7.4001000000000001e+00  -1.0600000000000000e-01   5.6769999999999998e-01  -2.5209999999999999e-01
   1.5429999999999999e-01  -1.5390000000000001e-01   3.2597999999999998e+00  -2.5779999999999997e-01  -3.1400000000000000e-01  -1.0520000000000000e-01   1.7534000000000001e+00   4.1357999999999997e+00   9.6637000000000004e+00  -2.5050000000000000e-01   5.5810000000000004e-01  -2.5659999999999999e-01
  -1.1020000000000001e-01  -5.2759999999999996e-01   2.7450999999999999e+00  -2.5779999999999997e-01  -3.2350000000000001e-01  -1.8859999999999999e-01   1.7312000000000001e+00   4.0690999999999997e+00   1.0534300000000000e+01  -4.1420000000000001e-01   5.7730000000000004e-01  -2.5209999999999999e-01
  -2.2040000000000001e-01  -3.0780000000000002e-01   2.4876999999999998e+00  -2.7689999999999998e-01  -2.9499999999999998e-01  -2.2359999999999999e-01   1.5315000000000001e+00   3.5131999999999999e+00   1.0708399999999999e+01  -5.2980000000000005e-01   5.4849999999999999e-01  -2.0349999999999999e-01
  -4.4100000000000000e-02  -4.3999999999999997e-02   2.4018999999999999e+00  -1.3370000000000001e-01  -2.8549999999999998e-01  -2.2800000000000001e-01   1.0653999999999999e+00   3.0908000000000002e+00   1.1143700000000001e+01  -5.7799999999999996e-01   5.6769999999999998e-01  -2.1229999999999999e-01
   4.4100000000000000e-02  -2.4179999999999999e-01   3.0024000000000002e+00  -1.6230000000000000e-01  -2.5690000000000002e-01  -2.6750000000000002e-01   4.8830000000000001e-01   2.2458000000000000e+00   9.8377999999999997e+00  -4.5269999999999999e-01   5.8689999999999998e-01  -2.3000000000000001e-01
   2.1999999999999999e-02  -1.7590000000000000e-01   3.0882000000000001e+00  -1.2410000000000000e-01  -2.2839999999999999e-01  -2.5430000000000003e-01  -3.7730000000000002e-01   1.4008000000000000e+00   1.0186000000000000e+01  -5.2980000000000005e-01   7.6980000000000004e-01  -2.6540000000000002e-01
   1.9839999999999999e-01  -3.0780000000000002e-01   1.9730000000000001e+00  -2.0999999999999999e-01  -4.0920000000000001e-01  -2.3240000000000000e-01  -6.2150000000000005e-01   9.3389999999999995e-01   1.0360200000000001e+01  -4.7199999999999998e-01   8.5640000000000005e-01  -2.5659999999999999e-01
  -4.4100000000000000e-02  -3.5170000000000001e-01   2.9165999999999999e+00  -8.5900000000000004e-02  -3.3310000000000001e-01  -1.7979999999999999e-01  -1.9980000000000001e-01   6.0040000000000004e-01   1.0534300000000000e+01  -4.9130000000000001e-01   7.6980000000000004e-01  -1.3710000000000000e-01
   1.3230000000000000e-01  -1.9789999999999999e-01   2.5735000000000001e+00  -1.8140000000000001e-01  -2.7600000000000002e-01  -2.6310000000000000e-01  -2.2189999999999999e-01   2.4460000000000001e-01   1.0447200000000000e+01  -5.5869999999999997e-01   6.9279999999999997e-01  -1.2830000000000000e-01
   4.4100000000000000e-02  -1.9789999999999999e-01   2.7450999999999999e+00  -1.0500000000000000e-01  -2.8549999999999998e-01  -2.1049999999999999e-01  -1.1100000000000000e-01  -3.3350000000000002e-01   1.0273099999999999e+01  -5.0090000000000001e-01   7.6980000000000004e-01  -2.3000000000000001e-01
   2.6450000000000001e-01  -2.4179999999999999e-01   2.6593000000000000e+00  -2.0999999999999999e-01  -2.6640000000000003e-01  -2.3680000000000001e-01  -3.5510000000000003e-01  -6.2260000000000004e-01   1.0795500000000001e+01  -5.2980000000000005e-01   7.6980000000000004e-01  -3.6709999999999998e-01
   1.5429999999999999e-01   0.0000000000000000e+00   3.6886999999999999e+00  -1.3370000000000001e-01  -3.4260000000000002e-01  -1.8420000000000000e-01   2.2200000000000001e-02  -1.0894999999999999e+00   1.0708399999999999e+01  -5.5869999999999997e-01   7.5049999999999994e-01  -3.2729999999999998e-01
   1.9839999999999999e-01  -3.2979999999999998e-01   2.2303999999999999e+00  -2.2910000000000000e-01  -3.1400000000000000e-01  -2.5869999999999999e-01  -1.5540000000000001e-01  -8.8939999999999997e-01   1.0273099999999999e+01  -5.9719999999999995e-01   6.9279999999999997e-01  -3.3620000000000000e-01
   1.5429999999999999e-01  -1.0990000000000000e-01   2.6593000000000000e+00  -1.6230000000000000e-01  -2.8549999999999998e-01  -2.0169999999999999e-01  -4.4400000000000002e-02  -9.3389999999999995e-01   1.0273099999999999e+01  -5.6830000000000003e-01   6.8320000000000003e-01  -4.1139999999999999e-01
   1.5429999999999999e-01   1.7590000000000000e-01   2.4876999999999998e+00  -9.5500000000000002e-02  -3.0449999999999999e-01  -2.1490000000000001e-01   1.7760000000000001e-01  -1.1563000000000001e+00   1.0882500000000000e+01  -6.4539999999999997e-01   7.4090000000000000e-01  -3.7159999999999999e-01
   2.2040000000000001e-01  -4.3999999999999997e-02   2.6593000000000000e+00  -2.2910000000000000e-01  -3.7109999999999999e-01  -2.1490000000000001e-01   4.2170000000000002e-01  -1.0227999999999999e+00   1.1143700000000001e+01  -5.9719999999999995e-01   6.3510000000000000e-01  -4.1139999999999999e-01
   3.0859999999999999e-01  -2.8580000000000000e-01   3.3456000000000001e+00  -1.4319999999999999e-01  -2.6640000000000003e-01  -2.4120000000000000e-01   6.6579999999999995e-01  -9.5609999999999995e-01   1.0447200000000000e+01  -5.9719999999999995e-01   6.8320000000000003e-01  -3.6709999999999998e-01
   2.8649999999999998e-01  -1.7590000000000000e-01   2.4876999999999998e+00  -1.7190000000000000e-01  -3.5210000000000002e-01  -1.6660000000000000e-01   7.7680000000000005e-01  -1.1563000000000001e+00   1.0273099999999999e+01  -5.8760000000000001e-01   6.8320000000000003e-01  -4.0250000000000002e-01
   3.9679999999999999e-01   2.1999999999999999e-02   2.3161999999999998e+00  -1.4319999999999999e-01  -3.7109999999999999e-01  -2.0169999999999999e-01   7.7680000000000005e-01  -9.3389999999999995e-01   8.9672000000000001e+00  -4.1420000000000001e-01   6.3510000000000000e-01  -4.5560000000000000e-01
   1.5429999999999999e-01   1.0990000000000000e-01   2.2303999999999999e+00  -1.1459999999999999e-01  -3.9970000000000000e-01  -2.0610000000000001e-01   7.3240000000000005e-01  -1.0005999999999999e+00   9.1412999999999993e+00  -4.0460000000000002e-01   6.2539999999999996e-01  -5.0429999999999997e-01
   4.1880000000000001e-01  -2.4179999999999999e-01   2.7450999999999999e+00  -1.6230000000000000e-01  -3.2350000000000001e-01  -2.2800000000000001e-01   7.5460000000000005e-01  -3.5580000000000001e-01   9.6637000000000004e+00  -3.8529999999999998e-01   5.1959999999999995e-01  -5.2200000000000002e-01
   3.0859999999999999e-01  -4.3999999999999997e-02   3.0024000000000002e+00  -1.3370000000000001e-01  -4.0920000000000001e-01  -2.5000000000000000e-01   9.7660000000000002e-01  -2.2239999999999999e-01   9.8377999999999997e+00  -4.1420000000000001e-01   5.2920000000000000e-01  -5.9270000000000000e-01
   3.0859999999999999e-01  -6.6000000000000003e-02   2.4876999999999998e+00  -1.9089999999999999e-01  -3.4260000000000002e-01  -1.6230000000000000e-01   1.0653999999999999e+00  -4.6689999999999998e-01   9.1412999999999993e+00  -4.5269999999999999e-01   5.2920000000000000e-01  -5.7950000000000002e-01
   1.5429999999999999e-01  -1.0990000000000000e-01   1.5441000000000000e+00  -1.6230000000000000e-01  -3.1400000000000000e-01  -2.2359999999999999e-01   1.5980000000000001e+00  -3.1130000000000002e-01   9.0542999999999996e+00  -2.9859999999999998e-01   6.1580000000000001e-01  -5.4849999999999999e-01
   2.2040000000000001e-01  -1.3189999999999999e-01   3.1739999999999999e+00  -2.8600000000000000e-02  -3.8059999999999999e-01  -1.7979999999999999e-01   1.7312000000000001e+00  -5.1139999999999997e-01   8.3577999999999992e+00  -3.5639999999999999e-01   5.2920000000000000e-01  -4.9990000000000001e-01
   3.5270000000000001e-01  -1.0990000000000000e-01   2.5735000000000001e+00  -2.1959999999999999e-01  -3.7109999999999999e-01  -2.0169999999999999e-01   1.5980000000000001e+00  -1.5559999999999999e-01   8.4448000000000008e+00  -3.1790000000000002e-01   5.9660000000000002e-01  -5.0429999999999997e-01
   1.9839999999999999e-01   1.7590000000000000e-01   2.6593000000000000e+00  -5.7299999999999997e-02  -3.0449999999999999e-01  -1.7100000000000001e-01   1.6202000000000001e+00  -3.3350000000000002e-01   8.8801000000000005e+00  -3.1790000000000002e-01   5.9660000000000002e-01  -4.9540000000000001e-01
   2.6450000000000001e-01  -2.1999999999999999e-02   2.8309000000000002e+00  -2.2910000000000000e-01  -4.3769999999999998e-01  -1.8420000000000000e-01   1.5536000000000001e+00  -6.6699999999999995e-02   1.0011900000000001e+01  -1.7340000000000000e-01   6.6390000000000005e-01  -4.8659999999999998e-01
  -4.4100000000000000e-02  -1.3189999999999999e-01   2.9165999999999999e+00  -3.8199999999999998e-02  -2.4740000000000001e-01  -2.7189999999999998e-01   1.4649000000000001e+00  -2.4460000000000001e-01   9.0542999999999996e+00  -1.9270000000000001e-01   6.6390000000000005e-01  -4.7770000000000001e-01
   4.1880000000000001e-01  -2.1980000000000000e-01   1.9730000000000001e+00  -1.6230000000000000e-01  -3.4260000000000002e-01  -2.0169999999999999e-01   1.6868000000000001e+00  -2.4460000000000001e-01   8.5319000000000003e+00  -8.6699999999999999e-02   6.7349999999999999e-01  -3.7600000000000000e-01
   2.8649999999999998e-01  -4.3999999999999997e-02   3.0024000000000002e+00  -1.5279999999999999e-01  -2.9499999999999998e-01  -1.9289999999999999e-01   1.7978000000000001e+00  -5.7809999999999995e-01   8.2706999999999997e+00  -1.7340000000000000e-01   6.5429999999999999e-01  -3.2290000000000002e-01
   3.7469999999999998e-01  -1.0990000000000000e-01   3.2597999999999998e+00  -1.9089999999999999e-01  -3.9970000000000000e-01  -2.1929999999999999e-01   2.0196999999999998e+00  -6.2260000000000004e-01   8.0966000000000005e+00  -1.6380000000000000e-01   6.1580000000000001e-01  -2.8310000000000002e-01
   5.7310000000000005e-01   2.1999999999999999e-02   2.9165999999999999e+00  -2.0050000000000001e-01  -3.1400000000000000e-01  -1.8859999999999999e-01   2.1972999999999998e+00  -6.4480000000000004e-01   8.7931000000000008e+00  -1.6380000000000000e-01   6.6390000000000005e-01  -2.4329999999999999e-01
   1.1241000000000001e+00   6.5949999999999998e-01   2.6593000000000000e+00  -1.1459999999999999e-01  -3.3310000000000001e-01  -8.3299999999999999e-02   2.2639000000000000e+00  -8.8939999999999997e-01   8.3577999999999992e+00  -2.7939999999999998e-01   6.1580000000000001e-01  -2.7429999999999999e-01
   1.3225000000000000e+00   1.4289000000000001e+00   3.0882000000000001e+00  -1.2410000000000000e-01  -3.8059999999999999e-01  -7.4499999999999997e-02   2.4192000000000000e+00  -1.0672999999999999e+00   8.7059999999999995e+00  -9.6299999999999997e-02   5.4849999999999999e-01  -2.3000000000000001e-01
   1.0360000000000000e+00   1.6927000000000001e+00   3.2597999999999998e+00  -9.5500000000000002e-02  -2.7600000000000002e-01   4.3900000000000002e-02   2.7744000000000000e+00  -1.2452000000000001e+00   1.0099000000000000e+01  -3.6599999999999999e-01   5.4849999999999999e-01  -1.6370000000000001e-01
   7.0530000000000004e-01   1.1651000000000000e+00   3.3456000000000001e+00  -3.8199999999999998e-02  -3.5210000000000002e-01   3.0700000000000002e-02   3.0629000000000000e+00  -1.5565000000000000e+00   9.5765999999999991e+00  -5.4910000000000003e-01   5.5810000000000004e-01  -6.6400000000000001e-02
   7.9349999999999998e-01   1.5168999999999999e+00   2.9165999999999999e+00  -1.4319999999999999e-01  -3.7109999999999999e-01   2.6300000000000000e-02   3.7953000000000001e+00  -1.9123000000000001e+00   1.0882500000000000e+01  -5.5869999999999997e-01   4.8110000000000003e-01   1.1500000000000000e-01
   6.3919999999999999e-01   1.7806999999999999e+00   2.7450999999999999e+00  -1.3370000000000001e-01  -2.9499999999999998e-01   5.7000000000000002e-02   4.3723999999999998e+00  -1.4008000000000000e+00   9.7507000000000001e+00  -6.9359999999999999e-01   5.1959999999999995e-01   4.7770000000000001e-01
   4.8490000000000000e-01   1.6048000000000000e+00   2.7450999999999999e+00  -5.7299999999999997e-02  -2.4740000000000001e-01   4.3900000000000002e-02   4.3280000000000003e+00  -9.7840000000000005e-01   1.1317800000000000e+01  -6.1650000000000005e-01   4.6189999999999998e-01   7.1220000000000006e-01
   6.6130000000000000e-01   1.7586999999999999e+00   3.0882000000000001e+00  -1.1459999999999999e-01  -3.5210000000000002e-01   5.2600000000000001e-02   4.7718999999999996e+00  -6.0040000000000004e-01   1.0621300000000000e+01  -8.1879999999999997e-01   4.6189999999999998e-01   8.4050000000000002e-01
   5.9509999999999996e-01   1.7586999999999999e+00   2.4876999999999998e+00  -7.6399999999999996e-02  -3.4260000000000002e-01   1.2280000000000001e-01   5.2602000000000002e+00  -4.6689999999999998e-01   1.3320200000000000e+01  -7.8990000000000005e-01   3.5599999999999998e-01   8.4489999999999998e-01
   8.1559999999999999e-01   1.5608000000000000e+00   2.3161999999999998e+00  -5.7299999999999997e-02  -3.6159999999999998e-01   6.5799999999999997e-02   5.4378000000000002e+00  -4.2249999999999999e-01   1.2449600000000000e+01  -9.7289999999999999e-01   3.8490000000000002e-01   8.7139999999999995e-01
   9.2579999999999996e-01   1.4069000000000000e+00   2.2303999999999999e+00  -1.5279999999999999e-01  -2.9499999999999998e-01  -8.8000000000000005e-03   5.5930999999999997e+00   1.3339999999999999e-01   1.3407299999999999e+01  -9.4399999999999995e-01   3.7530000000000002e-01   9.1120000000000001e-01
   8.8170000000000004e-01   1.6268000000000000e+00   2.2303999999999999e+00  -7.6399999999999996e-02  -2.9499999999999998e-01  -1.3200000000000000e-02   5.4156000000000004e+00   4.4499999999999998e-02   1.3494300000000001e+01  -9.2469999999999997e-01   4.0410000000000001e-01   8.5370000000000001e-01
   8.5960000000000003e-01   1.3630000000000000e+00   3.1739999999999999e+00  -1.3370000000000001e-01  -3.9010000000000000e-01   1.3200000000000000e-02   5.4821999999999997e+00  -1.7790000000000000e-01   1.2536700000000000e+01  -8.1879999999999997e-01   4.8110000000000003e-01   8.0950000000000000e-01
   1.2122999999999999e+00   1.3190000000000000e+00   2.2303999999999999e+00  -1.2410000000000000e-01  -4.0920000000000001e-01   2.1899999999999999e-02   5.3045999999999998e+00  -1.5559999999999999e-01   1.2101400000000000e+01  -7.6100000000000001e-01   5.0029999999999997e-01   8.0510000000000004e-01
   1.0139000000000000e+00   1.1431000000000000e+00   3.0024000000000002e+00  -2.4820000000000000e-01  -3.5210000000000002e-01  -6.5799999999999997e-02   5.2824000000000000e+00  -2.8910000000000002e-01   1.2275499999999999e+01  -8.0920000000000003e-01   4.5219999999999999e-01   6.6790000000000005e-01
   1.2564000000000000e+00   9.8929999999999996e-01   3.0882000000000001e+00  -1.7190000000000000e-01  -3.9970000000000000e-01  -3.9500000000000000e-02   4.8829000000000002e+00  -5.1139999999999997e-01   1.1753100000000000e+01  -6.8389999999999995e-01   3.9450000000000002e-01   5.9719999999999995e-01
   1.1681999999999999e+00   1.1651000000000000e+00   2.3161999999999998e+00  -1.7190000000000000e-01  -4.4719999999999999e-01   4.4000000000000003e-03   4.7941000000000003e+00  -7.7820000000000000e-01   1.1056600000000000e+01  -6.0690000000000000e-01   4.3300000000000000e-01   5.5740000000000001e-01
   1.0580000000000001e+00   1.1651000000000000e+00   2.1446000000000001e+00  -1.4319999999999999e-01  -3.9010000000000000e-01  -2.1899999999999999e-02   4.3280000000000003e+00  -5.7809999999999995e-01   1.1753100000000000e+01  -6.7430000000000001e-01   4.0410000000000001e-01   5.1749999999999996e-01
   8.5960000000000003e-01   1.1651000000000000e+00   2.0588000000000002e+00  -7.6399999999999996e-02  -3.9010000000000000e-01  -1.3200000000000000e-02   4.1947999999999999e+00  -1.1785000000000001e+00   1.0882500000000000e+01  -7.3209999999999997e-01   4.6189999999999998e-01   5.7509999999999994e-01
   1.1021000000000001e+00   1.0771999999999999e+00   2.4876999999999998e+00  -1.6230000000000000e-01  -2.7600000000000002e-01   1.3200000000000000e-02   3.9950999999999999e+00  -1.5120000000000000e+00   9.7507000000000001e+00  -6.5500000000000003e-01   3.5599999999999998e-01   5.7509999999999994e-01
   1.0360000000000000e+00   1.3190000000000000e+00   2.7450999999999999e+00  -6.6799999999999998e-02  -4.2820000000000003e-01  -3.9500000000000000e-02   3.7509000000000001e+00  -1.6454000000000000e+00   1.0708399999999999e+01  -6.8389999999999995e-01   4.2340000000000000e-01   5.6179999999999997e-01
   8.1559999999999999e-01   1.4069000000000000e+00   2.7450999999999999e+00  -1.6230000000000000e-01  -4.0920000000000001e-01   0.0000000000000000e+00   3.5956000000000001e+00  -1.7343999999999999e+00   1.0621300000000000e+01  -7.2250000000000003e-01   4.0410000000000001e-01   5.4849999999999999e-01
   9.4779999999999998e-01   1.4289000000000001e+00   2.6593000000000000e+00  -2.3870000000000000e-01  -4.4719999999999999e-01  -8.8000000000000005e-03   3.4624000000000001e+00  -1.6899000000000000e+00   9.7507000000000001e+00  -7.7059999999999995e-01   4.1370000000000001e-01   5.6620000000000004e-01
   1.0139000000000000e+00   1.2969999999999999e+00   3.3456000000000001e+00  -8.5900000000000004e-02  -3.9010000000000000e-01   1.3200000000000000e-02   3.3736000000000002e+00  -2.0011999999999999e+00   1.1230800000000000e+01  -8.2840000000000003e-01   3.7530000000000002e-01   6.3260000000000005e-01
   8.3760000000000001e-01   1.2969999999999999e+00   1.2010000000000001e+00  -8.5900000000000004e-02  -3.9970000000000000e-01   3.5099999999999999e-02   2.8410000000000002e+00  -1.4898000000000000e+00   1.0882500000000000e+01  -8.2840000000000003e-01   4.4259999999999999e-01   7.2540000000000004e-01
   9.0369999999999995e-01   1.6927000000000001e+00   3.1739999999999999e+00  -6.6799999999999998e-02  -3.3310000000000001e-01  -8.8000000000000005e-03   2.5746000000000002e+00  -1.0005999999999999e+00   1.0099000000000000e+01  -7.5139999999999996e-01   5.0029999999999997e-01   7.1220000000000006e-01
   1.1241000000000001e+00   1.4729000000000001e+00   2.4876999999999998e+00  -3.8199999999999998e-02  -3.5210000000000002e-01  -2.1899999999999999e-02   2.4636000000000000e+00  -4.8920000000000002e-01   1.0708399999999999e+01  -5.2980000000000005e-01   4.5219999999999999e-01   6.0160000000000002e-01
   1.1462000000000001e+00   1.6268000000000000e+00   1.8872000000000000e+00  -1.1459999999999999e-01  -3.3310000000000001e-01   2.6300000000000000e-02   2.3083000000000000e+00  -2.6679999999999998e-01   1.0273099999999999e+01  -6.8389999999999995e-01   5.1000000000000001e-01   7.1220000000000006e-01
   9.9190000000000000e-01   1.6048000000000000e+00   2.8309000000000002e+00  -1.7190000000000000e-01  -3.7109999999999999e-01   3.0700000000000002e-02   2.8188000000000000e+00  -1.1119999999999999e-01   1.0447200000000000e+01  -6.1650000000000005e-01   4.7149999999999997e-01   6.4580000000000004e-01
   1.1021000000000001e+00   1.5828000000000000e+00   3.0882000000000001e+00  -1.5279999999999999e-01  -4.0920000000000001e-01   3.0700000000000002e-02   2.5524000000000000e+00   1.1119999999999999e-01   1.0534300000000000e+01  -6.4539999999999997e-01   4.6189999999999998e-01   6.7240000000000000e-01
   1.0580000000000001e+00   1.6708000000000001e+00   3.0024000000000002e+00  -8.5900000000000004e-02  -2.9499999999999998e-01   0.0000000000000000e+00   2.4857999999999998e+00  -2.2200000000000001e-02   1.0186000000000000e+01  -5.5869999999999997e-01   4.6189999999999998e-01   6.8120000000000003e-01
   9.4779999999999998e-01   1.7366999999999999e+00   2.5735000000000001e+00  -1.2410000000000000e-01  -3.6159999999999998e-01   7.0199999999999999e-02   2.6190000000000002e+00   1.5559999999999999e-01   1.0360200000000001e+01  -5.3939999999999999e-01   5.2920000000000000e-01   7.6080000000000003e-01
   8.3760000000000001e-01   1.8466000000000000e+00   2.5735000000000001e+00  -1.2410000000000000e-01  -4.1870000000000002e-01   5.7000000000000002e-02   2.4857999999999998e+00   2.2239999999999999e-01   1.0708399999999999e+01  -5.4910000000000003e-01   4.7149999999999997e-01   7.5639999999999996e-01
   4.4080000000000003e-01   2.1543999999999999e+00   2.6593000000000000e+00   2.8600000000000000e-02  -3.8059999999999999e-01   9.6500000000000002e-02   2.5301999999999998e+00   6.6699999999999995e-02   8.9672000000000001e+00  -5.2020000000000000e-01   4.8110000000000003e-01   8.1389999999999996e-01
