# Supplementary material for: Footwear and Foam Surface Alter Gait Initiation of Typical Subjects
Source: PLoS One. 2015 Aug 13;10(8):e0135821. doi: 10.1371/journal.pone.0135821 (PMC4536224; doi:10.1371/journal.pone.0135821)
Supplement: S1 Dataset — (ZIP) [file pone.0135821.s001.zip › 8_foam_av1_03.txt]

   4.1219000000000001e+00  -3.6053000000000002e+00   3.1534120000000001e+02  -3.6280000000000001e-01   3.3210299999999997e+01   2.6300000000000000e-02  -5.3712000000000000e+00   5.3369999999999995e-01   2.9513409999999999e+02   3.6122999999999998e+00  -1.9013200000000001e+01   8.2720000000000005e-01
   4.1660000000000004e+00  -5.9135999999999997e+00   3.1268189999999998e+02  -1.6899000000000000e+00   3.3029499999999999e+01   2.6310000000000000e-01  -5.1936000000000000e+00   8.2269999999999999e-01   2.9609170000000000e+02   3.5255999999999998e+00  -1.9022800000000000e+01   7.7849999999999997e-01
   3.8353000000000002e+00  -8.1778999999999993e+00   3.0830689999999998e+02  -3.0743000000000000e+00   3.2934300000000000e+01   4.8680000000000001e-01  -5.1269999999999998e+00   1.5559999999999999e-01   2.9591759999999999e+02   3.3521999999999998e+00  -1.9051600000000001e+01   7.2989999999999999e-01
   4.0998000000000001e+00  -9.4969000000000001e+00   3.0453240000000000e+02  -4.2390999999999996e+00   3.2648800000000001e+01   6.4900000000000002e-01  -5.3933999999999997e+00  -6.4480000000000004e-01   2.9574349999999998e+02   2.8128000000000002e+00  -1.9176700000000000e+01   7.5200000000000000e-01
   3.7250999999999999e+00  -1.0266299999999999e+01   2.9878489999999999e+02  -5.3848000000000003e+00   3.2325299999999999e+01   7.7180000000000004e-01  -5.0160999999999998e+00  -6.2260000000000004e-01   2.9696230000000003e+02   2.2252000000000001e+00  -1.9369199999999999e+01   6.9450000000000001e-01
   3.3504000000000000e+00  -1.0354300000000000e+01   2.9226540000000000e+02  -6.2821999999999996e+00   3.2049300000000002e+01   7.9810000000000003e-01  -5.1714000000000002e+00  -1.8232999999999999e+00   2.9809410000000003e+02   1.2137000000000000e+00  -1.9475000000000001e+01   6.1040000000000005e-01
   2.5789000000000000e+00  -1.0947800000000001e+01   2.8548840000000001e+02  -7.3323999999999998e+00   3.1640200000000000e+01   9.0769999999999995e-01  -5.3712000000000000e+00  -3.5577000000000001e+00   3.0053179999999998e+02  -5.7799999999999997e-02  -1.9773299999999999e+01   5.2200000000000002e-01
   2.2924000000000002e+00  -1.1673299999999999e+01   2.7836840000000001e+02  -8.0961999999999996e+00   3.1192900000000002e+01   1.0700000000000001e+00  -6.0148000000000001e+00  -5.3587999999999996e+00   3.0323070000000001e+02  -1.4545999999999999e+00  -2.0158200000000001e+01   4.1580000000000000e-01
   1.6532000000000000e+00  -1.1585400000000000e+01   2.7176299999999998e+02  -8.6785999999999994e+00   3.0640999999999998e+01   1.1665000000000001e+00  -7.7682000000000002e+00  -6.6928999999999998e+00   3.0862840000000000e+02  -2.8319999999999999e+00  -2.0725899999999999e+01   2.9640000000000000e-01
   8.3760000000000001e-01  -1.0530099999999999e+01   2.6515769999999998e+02  -9.2133000000000003e+00   3.0079599999999999e+01   1.1226000000000000e+00  -9.2553000000000001e+00  -7.4267000000000003e+00   3.1498379999999997e+02  -4.1132000000000000e+00  -2.1235800000000001e+01   1.9910000000000000e-01
  -1.1020000000000001e-01  -9.7386999999999997e+00   2.5700819999999999e+02  -9.4041999999999994e+00   2.9384899999999998e+01   9.8670000000000002e-01  -1.1585800000000001e+01  -8.6941000000000006e+00   3.2151330000000002e+02  -5.3269000000000002e+00  -2.1813199999999998e+01   3.5400000000000001e-02
  -1.1681999999999999e+00  -8.5076000000000001e+00   2.4851560000000001e+02  -9.6046999999999993e+00   2.8614100000000001e+01   8.9900000000000002e-01  -1.3516700000000000e+01  -9.2944999999999993e+00   3.2812990000000002e+02  -6.4154000000000000e+00  -2.2496300000000002e+01  -3.9800000000000002e-02
  -2.0499000000000001e+00  -7.4523999999999999e+00   2.3787840000000000e+02  -9.6428999999999991e+00   2.7576899999999998e+01   8.3320000000000005e-01  -1.5092599999999999e+01  -1.0473000000000001e+01   3.3579120000000000e+02  -7.5810000000000004e+00  -2.3208400000000001e+01  -2.3000000000000001e-01
  -3.4165000000000001e+00  -7.2766000000000002e+00   2.2741280000000000e+02  -9.7193000000000005e+00   2.6701400000000000e+01   7.8059999999999996e-01  -1.6557400000000001e+01  -1.2274100000000001e+01   3.4327830000000000e+02  -8.8429000000000002e+00  -2.4064699999999998e+01  -4.5560000000000000e-01
  -4.3643000000000001e+00  -7.1447000000000003e+00   2.1831970000000001e+02  -9.7384000000000004e+00   2.5721299999999999e+01   7.3229999999999995e-01  -1.7223299999999998e+01  -1.4253100000000000e+01   3.5268079999999998e+02  -9.9410000000000007e+00  -2.4863399999999999e+01  -7.2989999999999999e-01
  -5.3342000000000001e+00  -6.9908000000000001e+00   2.1034180000000001e+02  -9.6811000000000007e+00   2.4912500000000001e+01   6.8410000000000004e-01  -1.8222000000000001e+01  -1.6209800000000001e+01   3.6217039999999997e+02  -1.1039199999999999e+01  -2.5883299999999998e+01  -9.5989999999999998e-01
  -5.8852000000000002e+00  -7.1886000000000001e+00   2.0296440000000001e+02  -9.5570000000000004e+00   2.4189299999999999e+01   7.1479999999999999e-01  -1.9709099999999999e+01  -1.7321600000000000e+01   3.7200819999999999e+02  -1.1925400000000000e+01  -2.6691500000000001e+01  -1.1721999999999999e+00
  -6.4142999999999999e+00  -7.2106000000000003e+00   1.9601589999999999e+02  -9.4806000000000008e+00   2.3475600000000000e+01   6.5339999999999998e-01  -2.1418099999999999e+01  -1.7721800000000002e+01   3.8280369999999999e+02  -1.2763400000000001e+01  -2.7480499999999999e+01  -1.3890000000000000e+00
  -6.8771000000000004e+00  -7.6063000000000001e+00   1.8863849999999999e+02  -9.4138000000000002e+00   2.2676200000000001e+01   6.2709999999999999e-01  -2.2838600000000000e+01  -1.8477799999999998e+01   3.9177089999999998e+02  -1.3476300000000000e+01  -2.8269600000000001e+01  -1.5482000000000000e+00
  -7.1417000000000002e+00  -7.8041999999999998e+00   1.8126110000000000e+02  -9.3947000000000003e+00   2.1934000000000001e+01   6.2270000000000003e-01  -2.4636399999999998e+01  -1.8744700000000002e+01   4.0134750000000003e+02  -1.4054200000000000e+01  -2.8933499999999999e+01  -1.6367000000000000e+00
  -7.5164000000000000e+00  -7.5404000000000000e+00   1.7619990000000001e+02  -9.0031999999999996e+00   2.1229800000000001e+01   5.8760000000000001e-01  -2.6234400000000001e+01  -1.9233799999999999e+01   4.0839940000000001e+02  -1.4487700000000000e+01  -2.9443400000000000e+01  -1.7605000000000000e+00
  -7.3841000000000001e+00  -8.0459999999999994e+00   1.6985190000000000e+02  -9.0604999999999993e+00   2.0573200000000000e+01   5.3939999999999999e-01  -2.7477300000000000e+01  -1.9456199999999999e+01   4.1466770000000002e+02  -1.4940500000000000e+01  -3.0020800000000001e+01  -1.8976999999999999e+00
  -7.5384000000000002e+00  -8.0239999999999991e+00   1.6487639999999999e+02  -8.7645999999999997e+00   2.0068899999999999e+01   5.3059999999999996e-01  -2.9208500000000001e+01  -1.9745300000000000e+01   4.2076190000000003e+02  -1.5316100000000000e+01  -3.0280600000000000e+01  -1.9861000000000000e+00
  -7.4282000000000004e+00  -7.8700999999999999e+00   1.6118770000000001e+02  -8.6691000000000003e+00   1.9507500000000000e+01   4.6920000000000001e-01  -3.0762200000000000e+01  -2.0256699999999999e+01   4.2668200000000002e+02  -1.5682200000000000e+01  -3.0713600000000000e+01  -2.0922999999999998e+00
  -7.5605000000000002e+00  -7.5183999999999997e+00   1.5818530000000001e+02  -8.5259000000000000e+00   1.9317100000000000e+01   4.6039999999999998e-01  -3.2249200000000002e+01  -2.0612500000000001e+01   4.3225389999999999e+02  -1.5903700000000001e+01  -3.1069600000000001e+01  -2.1896000000000000e+00
  -7.4501999999999997e+00  -7.0567000000000002e+00   1.5681280000000001e+02  -8.2872000000000003e+00   1.8974599999999999e+01   3.7269999999999998e-01  -3.4113599999999998e+01  -2.1057200000000002e+01   4.3756450000000001e+02  -1.6106000000000002e+01  -3.1300500000000000e+01  -2.2780999999999998e+00
  -7.5164000000000000e+00  -7.2766000000000002e+00   1.5578340000000000e+02  -8.0961999999999996e+00   1.8765200000000000e+01   4.0780000000000000e-01  -3.5511899999999997e+01  -2.1746500000000001e+01   4.4148219999999998e+02  -1.6154199999999999e+01  -3.1416000000000000e+01  -2.3355999999999999e+00
  -7.7146999999999997e+00  -7.0128000000000004e+00   1.5483969999999999e+02  -7.9147999999999996e+00   1.8746200000000002e+01   2.9380000000000001e-01  -3.6932400000000001e+01  -2.2502500000000001e+01   4.4270110000000000e+02  -1.6260100000000001e+01  -3.1262000000000000e+01  -2.4550000000000001e+00
  -7.5164000000000000e+00  -6.7929000000000004e+00   1.5715590000000000e+02  -7.7333999999999996e+00   1.8965100000000000e+01   3.0259999999999998e-01  -3.8086500000000001e+01  -2.2991700000000002e+01   4.4479050000000001e+02  -1.6173500000000001e+01  -3.1377500000000001e+01  -2.5036999999999998e+00
  -7.4943000000000000e+00  -6.1113999999999997e+00   1.6024410000000000e+02  -7.7907000000000002e+00   1.9364699999999999e+01   2.5869999999999999e-01  -3.8885500000000000e+01  -2.3858899999999998e+01   4.4696699999999998e+02  -1.6096399999999999e+01  -3.1444800000000001e+01  -2.6010000000000000e+00
  -7.2739000000000003e+00  -6.0454999999999997e+00   1.6633480000000000e+02  -7.8479999999999999e+00   1.9916599999999999e+01   2.8499999999999998e-01  -3.9884300000000003e+01  -2.4837199999999999e+01   4.4775060000000002e+02  -1.5884499999999999e+01  -3.1175400000000000e+01  -2.7071999999999998e+00
  -7.3620999999999999e+00  -6.9028000000000000e+00   1.7225380000000001e+02  -8.2393999999999998e+00   2.0725500000000000e+01   3.6840000000000001e-01  -4.0461399999999998e+01  -2.5637699999999999e+01   4.4827289999999999e+02  -1.5547300000000000e+01  -3.1108100000000000e+01  -2.7867999999999999e+00
  -6.9211999999999998e+00  -8.1119000000000003e+00   1.8091800000000001e+02  -8.5068000000000001e+00   2.1734200000000001e+01   5.4820000000000002e-01  -4.0594499999999996e+01  -2.6660599999999999e+01   4.4731529999999998e+02  -1.5373900000000001e+01  -3.0857900000000001e+01  -2.8353999999999999e+00
  -6.0395000000000003e+00  -9.0132999999999992e+00   1.9215570000000000e+02  -9.0319000000000003e+00   2.3075900000000001e+01   7.9810000000000003e-01  -4.0749899999999997e+01  -2.7305399999999999e+01   4.4487759999999997e+02  -1.4844099999999999e+01  -3.0578800000000001e+01  -2.8266000000000000e+00
  -4.6509000000000000e+00  -1.0244400000000001e+01   2.0665309999999999e+02  -9.8625000000000007e+00   2.4608000000000001e+01   1.1357999999999999e+00  -4.0550199999999997e+01  -2.7883500000000002e+01   4.4122109999999998e+02  -1.4140900000000000e+01  -3.0136199999999999e+01  -2.8531000000000000e+00
  -2.8214000000000001e+00  -1.2354799999999999e+01   2.2295210000000000e+02  -1.0626300000000001e+01   2.6425500000000000e+01   1.5699000000000001e+00  -4.0150599999999997e+01  -2.8283799999999999e+01   4.3651979999999998e+02  -1.3370300000000000e+01  -2.9481900000000000e+01  -2.8576000000000001e+00
  -3.0859999999999999e-01  -1.4377300000000000e+01   2.4362600000000000e+02  -1.1695600000000001e+01   2.8756900000000002e+01   2.1530999999999998e+00  -3.9351599999999998e+01  -2.9017499999999998e+01   4.2833620000000002e+02  -1.2262499999999999e+01  -2.8673700000000000e+01  -2.8399000000000001e+00
   2.1821999999999999e+00  -1.6927399999999999e+01   2.6850319999999999e+02  -1.2612200000000000e+01   3.1535499999999999e+01   2.8197000000000001e+00  -3.8219700000000003e+01  -2.9128699999999998e+01   4.1910780000000000e+02  -1.0933199999999999e+01  -2.7528700000000001e+01  -2.7557999999999998e+00
   5.2680999999999996e+00  -1.9851199999999999e+01   2.9929960000000000e+02  -1.3967900000000000e+01   3.4913600000000002e+01   3.5125999999999999e+00  -3.6665999999999997e+01  -2.9262100000000000e+01   4.0718049999999999e+02  -9.2956000000000003e+00  -2.6258500000000002e+01  -2.6497000000000002e+00
   8.6184999999999992e+00  -2.2928899999999999e+01   3.3670139999999998e+02  -1.5686500000000001e+01   3.8967300000000002e+01   4.3281999999999998e+00  -3.4823900000000002e+01  -2.9973700000000001e+01   3.9037790000000001e+02  -7.5425000000000004e+00  -2.4747900000000001e+01  -2.4727000000000001e+00
   1.1704400000000000e+01  -2.6841999999999999e+01   3.7753440000000001e+02  -1.7319099999999999e+01   4.3573000000000000e+01   5.1570000000000000e+00  -3.3137000000000000e+01  -3.0529599999999999e+01   3.7000580000000002e+02  -5.4522000000000004e+00  -2.2631000000000000e+01  -2.2957999999999998e+00
   1.5649900000000001e+01  -3.1854199999999999e+01   4.2265670000000000e+02  -1.9438600000000001e+01   4.8730600000000003e+01   6.1962999999999999e+00  -3.1006300000000000e+01  -3.0596299999999999e+01   3.4623840000000001e+02  -3.3521999999999998e+00  -2.0235099999999999e+01  -2.0525000000000002e+00
   2.0741599999999998e+01  -3.8427300000000002e+01   4.7344069999999999e+02  -2.1462700000000002e+01   5.4145099999999999e+01   7.3277000000000001e+00  -2.8320699999999999e+01  -2.9617899999999999e+01   3.1620260000000002e+02  -8.9580000000000004e-01  -1.7617999999999999e+01  -1.7427999999999999e+00
   2.7045700000000000e+01  -4.5110300000000002e+01   5.2139380000000006e+02  -2.3601299999999998e+01   5.9207500000000003e+01   8.4590999999999994e+00  -2.5080300000000001e+01  -2.7416599999999999e+01   2.8233620000000002e+02   1.7821000000000000e+00  -1.4817900000000000e+01  -1.2740000000000000e+00
   3.4319600000000001e+01  -5.1221800000000002e+01   5.6480039999999997e+02  -2.5338899999999999e+01   6.3651400000000002e+01   9.3230000000000004e+00  -2.1129600000000000e+01  -2.3614300000000000e+01   2.4550970000000001e+02   4.3540000000000001e+00  -1.1989100000000001e+01  -8.0510000000000004e-01
   4.0822000000000003e+01  -5.5816299999999998e+01   5.9937130000000002e+02  -2.6627800000000001e+01   6.6981999999999999e+01   1.0011500000000000e+01  -1.6623999999999999e+01  -1.9100400000000000e+01   2.1025040000000001e+02   6.6852000000000000e+00  -9.2660000000000000e+00  -2.7429999999999999e-01
   4.5098199999999999e+01  -5.9949199999999998e+01   6.2527800000000002e+02  -2.7573000000000000e+01   6.9636899999999997e+01   1.0454400000000000e+01  -1.2051900000000000e+01  -1.4275300000000000e+01   1.7664510000000001e+02   8.5731999999999999e+00  -6.9375000000000000e+00   1.6370000000000001e-01
   4.8492699999999999e+01  -6.3246800000000000e+01   6.4423620000000005e+02  -2.8145900000000001e+01   7.1264099999999999e+01   1.0853400000000001e+01  -8.5007000000000001e+00  -1.0584199999999999e+01   1.4695760000000001e+02   9.6327999999999996e+00  -5.1284999999999998e+00   3.9810000000000001e-01
   5.0895299999999999e+01  -6.5291300000000007e+01   6.5427290000000005e+02  -2.8117200000000000e+01   7.2348900000000000e+01   1.1020099999999999e+01  -6.3699000000000003e+00  -9.2944999999999993e+00   1.2449610000000000e+02   9.9024999999999999e+00  -3.8681000000000001e+00   3.9369999999999999e-01
   5.2636600000000001e+01  -6.7401700000000005e+01   6.6096410000000003e+02  -2.8126799999999999e+01   7.2891300000000001e+01   1.1015700000000001e+01  -4.4168000000000003e+00  -9.0721000000000007e+00   1.0508170000000000e+02   9.1029999999999998e+00  -3.1753000000000000e+00   2.6100000000000001e-01
   5.3871000000000002e+01  -7.0149600000000007e+01   6.6328020000000004e+02  -2.7773499999999999e+01   7.3148200000000003e+01   1.0971800000000000e+01  -1.8200000000000001e+00  -9.1610999999999994e+00   8.4361300000000000e+01   7.7061999999999999e+00  -2.4535999999999998e+00   1.2390000000000000e-01
   5.4929000000000002e+01  -7.1930300000000003e+01   6.6396650000000000e+02  -2.6942900000000002e+01   7.2900800000000004e+01   1.0757000000000000e+01  -1.1984999999999999e+00  -8.4050999999999991e+00   6.4685699999999997e+01   5.9145000000000003e+00  -1.8667000000000000e+00  -1.1500000000000000e-01
   5.3937100000000001e+01  -7.2347999999999999e+01   6.5821900000000005e+02  -2.5539400000000001e+01   7.2396500000000003e+01   1.0783300000000001e+01   7.3240000000000005e-01  -6.4927999999999999e+00   4.6141900000000000e+01   4.0553999999999997e+00  -1.4048000000000000e+00  -5.7500000000000002e-02
   5.2261899999999997e+01  -7.1380700000000004e+01   6.4861120000000005e+02  -2.3945000000000000e+01   7.1216499999999996e+01   1.0577199999999999e+01   1.8422000000000001e+00  -3.3130999999999999e+00   2.9078099999999999e+01   2.5238000000000000e+00  -8.4670000000000001e-01  -4.4200000000000003e-02
   5.0762999999999998e+01  -6.9688000000000002e+01   6.3565779999999995e+02  -2.1968699999999998e+01   6.9684500000000000e+01   1.0217599999999999e+01   1.1984999999999999e+00  -2.2239999999999999e-01   1.6367300000000000e+01   1.4064000000000001e+00  -2.9830000000000001e-01   4.4200000000000003e-02
   4.8206099999999999e+01  -6.8017200000000003e+01   6.2073149999999998e+02  -2.0154699999999998e+01   6.8104799999999997e+01   9.8973999999999993e+00   6.6600000000000006e-02   8.4499999999999997e-01   9.4024999999999999e+00   5.3939999999999999e-01   1.3469999999999999e-01   3.0959999999999999e-01
   4.5098199999999999e+01  -6.7335700000000003e+01   6.0460410000000002e+02  -1.8426600000000001e+01   6.6382499999999993e+01   9.5290999999999997e+00  -1.1096999999999999e+00   1.4453000000000000e+00   5.2236000000000002e+00   1.3489999999999999e-01   5.2920000000000000e-01   4.0699999999999997e-01
   4.1549399999999999e+01  -6.7269800000000004e+01   5.8993510000000003e+02  -1.7137699999999999e+01   6.4917000000000002e+01   9.3492999999999995e+00  -1.7312000000000001e+00  -1.8232999999999999e+00   5.7460000000000004e+00   4.8200000000000000e-02   7.6010000000000000e-01   4.0250000000000002e-01
   3.7934500000000000e+01  -6.7797399999999996e+01   5.7560919999999999e+02  -1.5791499999999999e+01   6.3375500000000002e+01   9.1519999999999992e+00  -1.9088000000000001e+00  -1.5787000000000000e+00   5.3977000000000004e+00  -1.5409999999999999e-01   8.7560000000000004e-01   3.4949999999999998e-01
   3.5531900000000000e+01  -6.7489599999999996e+01   5.6051130000000001e+02  -1.4531200000000000e+01   6.1843400000000003e+01   8.9459000000000000e+00  -1.4649000000000001e+00  -7.5600000000000001e-01   4.8754000000000000e+00   7.7100000000000002e-02   6.5429999999999999e-01   2.4770000000000000e-01
   3.3063200000000002e+01  -6.7709500000000006e+01   5.4772950000000003e+02  -1.3232799999999999e+01   6.0615900000000003e+01   8.6519999999999992e+00  -7.7680000000000005e-01  -1.5565000000000000e+00   4.3529999999999998e+00  -7.7100000000000002e-02   5.0029999999999997e-01   1.4160000000000000e-01
   3.1652500000000000e+01  -6.7555599999999998e+01   5.3855060000000003e+02  -1.1857900000000001e+01   5.9340800000000002e+01   8.5511999999999997e+00  -5.7709999999999995e-01  -1.4453000000000000e+00   3.8306000000000000e+00  -3.8500000000000000e-02   4.2340000000000000e-01   1.0620000000000000e-01
   3.0748799999999999e+01  -6.7269800000000004e+01   5.3031539999999995e+02  -1.0072600000000000e+01   5.8255899999999997e+01   8.3537999999999997e+00  -8.8800000000000004e-02  -9.7840000000000005e-01   3.5695000000000001e+00   0.0000000000000000e+00   4.8110000000000003e-01  -1.3299999999999999e-02
   3.1101400000000002e+01  -6.7137900000000002e+01   5.2602620000000002e+02  -8.1343999999999994e+00   5.7161600000000000e+01   8.1302000000000003e+00   4.4400000000000002e-02  -8.0049999999999999e-01   3.7435999999999998e+00  -3.8500000000000000e-02   4.5219999999999999e-01   7.9600000000000004e-02
   3.1410000000000000e+01  -6.6830100000000002e+01   5.2431050000000005e+02  -6.0148999999999999e+00   5.6571599999999997e+01   7.9108999999999998e+00   1.3320000000000001e-01  -1.0894999999999999e+00   5.2236000000000002e+00  -5.7799999999999997e-02   5.0029999999999997e-01   9.2899999999999996e-02
   3.2181500000000000e+01  -6.6104600000000005e+01   5.2396740000000000e+02  -3.7902999999999998e+00   5.6067300000000003e+01   7.6127000000000002e+00   5.3269999999999995e-01  -6.6710000000000003e-01   4.4401000000000002e+00  -1.9300000000000001e-02   5.2920000000000000e-01   1.0620000000000000e-01
   3.2842799999999997e+01  -6.5796899999999994e+01   5.2679819999999995e+02  -1.4226000000000001e+00   5.5886499999999998e+01   7.3715999999999999e+00   7.1020000000000005e-01   4.4499999999999998e-02   4.7882999999999996e+00   1.9300000000000001e-02   4.9070000000000003e-01   1.1060000000000000e-01
   3.3481999999999999e+01  -6.6126599999999996e+01   5.3280309999999997e+02   7.5419999999999998e-01   5.6048299999999998e+01   7.0952999999999999e+00   7.9900000000000004e-01  -1.1119999999999999e-01   4.5270999999999999e+00  -7.7100000000000002e-02   4.3300000000000000e-01   8.8499999999999995e-02
   3.4231400000000001e+01  -6.7071899999999999e+01   5.3803589999999997e+02   3.4657000000000000e+00   5.6257599999999996e+01   6.7927000000000000e+00   9.7660000000000002e-01   2.2200000000000001e-02   4.1788999999999996e+00   1.9300000000000001e-02   5.0029999999999997e-01   7.0800000000000002e-02
   3.5069000000000003e+01  -6.6632300000000001e+01   5.4549910000000000e+02   6.3013000000000003e+00   5.6400399999999998e+01   6.3235000000000001e+00   9.7660000000000002e-01   4.0020000000000000e-01   4.5270999999999999e+00  -5.7799999999999997e-02   4.5219999999999999e-01   9.2899999999999996e-02
   3.5509900000000002e+01  -6.5511099999999999e+01   5.5210440000000006e+02   9.6334000000000000e+00   5.6505000000000003e+01   5.8498999999999999e+00   1.3095000000000001e+00   4.4499999999999998e-02   3.9177000000000000e+00  -1.9300000000000001e-02   4.3300000000000000e-01   3.5400000000000001e-02
   3.6457700000000003e+01  -6.4917500000000004e+01   5.5845240000000001e+02   1.3146800000000001e+01   5.6466999999999999e+01   5.3193000000000001e+00   1.0875999999999999e+00   6.6699999999999995e-02   3.7435999999999998e+00   2.8899999999999999e-02   4.9070000000000003e-01   8.8499999999999995e-02
   3.7383499999999998e+01  -6.4148099999999999e+01   5.6505780000000004e+02   1.6937200000000001e+01   5.6657299999999999e+01   4.8851000000000004e+00   1.2650999999999999e+00   1.1119999999999999e-01   3.5695000000000001e+00  -2.8899999999999999e-02   4.9070000000000003e-01   3.5400000000000001e-02
   3.8706000000000003e+01  -6.3862299999999998e+01   5.7397929999999997e+02   2.0975700000000000e+01   5.6771500000000003e+01   4.4158999999999997e+00   1.1540999999999999e+00   3.5580000000000001e-01   4.2659000000000002e+00   3.8500000000000000e-02   5.6769999999999998e-01   3.9800000000000002e-02
   3.9940300000000001e+01  -6.2763100000000001e+01   5.8281500000000005e+02   2.5348500000000001e+01   5.7009399999999999e+01   3.9028000000000000e+00   1.1984999999999999e+00   3.5580000000000001e-01   3.8306000000000000e+00   1.9300000000000001e-02   5.0029999999999997e-01   3.5400000000000001e-02
   4.1439200000000000e+01  -6.1751899999999999e+01   5.9345219999999995e+02   2.9978999999999999e+01   5.7371000000000002e+01   3.3809999999999998e+00   1.4649000000000001e+00   7.3380000000000001e-01   4.7012999999999998e+00  -1.9300000000000001e-02   3.6559999999999998e-01   1.7700000000000000e-02
   4.2585400000000000e+01  -6.0674700000000001e+01   6.0400360000000001e+02   3.4628599999999999e+01   5.7970500000000001e+01   2.8723000000000001e+00   1.1540999999999999e+00   5.3369999999999995e-01   3.3953000000000002e+00   5.7799999999999997e-02   4.5219999999999999e-01   3.9800000000000002e-02
   4.4304699999999997e+01  -6.0762599999999999e+01   6.1386879999999996e+02   3.9077700000000000e+01   5.8417700000000004e+01   2.3986999999999998e+00   1.4205000000000001e+00   6.8930000000000002e-01   3.7435999999999998e+00  -5.7799999999999997e-02   4.6189999999999998e-01  -4.4200000000000003e-02
   4.6200299999999999e+01  -6.1246299999999998e+01   6.2270450000000005e+02   4.3354999999999997e+01   5.8541400000000003e+01   1.9645999999999999e+00   1.1762999999999999e+00   8.2269999999999999e-01   4.0918000000000001e+00  -1.9300000000000001e-02   4.4259999999999999e-01   4.4000000000000003e-03
   4.8073900000000002e+01  -6.1993699999999997e+01   6.3059659999999997e+02   4.7317200000000000e+01   5.8779299999999999e+01   1.5610999999999999e+00   1.3317000000000001e+00   1.0227999999999999e+00   3.8306000000000000e+00   9.5999999999999992e-03   3.0790000000000001e-01  -8.8000000000000005e-03
   4.9925400000000003e+01  -6.2675199999999997e+01   6.3848869999999999e+02   5.1241199999999999e+01   5.9007700000000000e+01   1.2410000000000001e+00   1.3983000000000001e+00   6.6710000000000003e-01   3.7435999999999998e+00  -3.8500000000000000e-02   4.2340000000000000e-01  -2.6499999999999999e-02
   5.1644700000000000e+01  -6.4323999999999998e+01   6.4758180000000004e+02   5.4544600000000003e+01   5.9550100000000000e+01   9.9980000000000002e-01   1.3095000000000001e+00   1.1339999999999999e+00   3.6564999999999999e+00  -5.7799999999999997e-02   4.1370000000000001e-01  -3.9800000000000002e-02
   5.3628500000000003e+01  -6.6456400000000002e+01   6.5710379999999998e+02   5.7695200000000000e+01   6.0282800000000002e+01   8.4199999999999997e-01   1.4871000000000001e+00   1.2007000000000001e+00   3.0470999999999999e+00   9.5999999999999992e-03   5.1000000000000001e-01  -1.0170000000000000e-01
   5.6031100000000002e+01  -7.0171599999999998e+01   6.6628269999999998e+02   6.0483100000000000e+01   6.0968000000000004e+01   7.3229999999999995e-01   1.2873000000000001e+00   1.1117999999999999e+00   4.0918000000000001e+00   9.5999999999999992e-03   4.2340000000000000e-01  -1.0170000000000000e-01
   5.8213299999999997e+01  -7.3513099999999994e+01   6.7734879999999998e+02   6.2955900000000000e+01   6.1872000000000000e+01   7.5429999999999997e-01   9.7660000000000002e-01   1.2897000000000001e+00   4.2659000000000002e+00  -1.1559999999999999e-01   4.7149999999999997e-01  -1.1500000000000000e-01
   6.0659900000000000e+01  -7.7689999999999998e+01   6.8627030000000002e+02   6.5084999999999994e+01   6.2985300000000002e+01   8.0689999999999995e-01   1.0209999999999999e+00   1.0227999999999999e+00   4.0048000000000004e+00  -9.6299999999999997e-02   5.3879999999999995e-01  -1.1500000000000000e-01
   6.1144900000000000e+01  -7.9382700000000000e+01   6.9502020000000005e+02   6.7147199999999998e+01   6.4032100000000000e+01   3.9910000000000001e-01   8.2120000000000004e-01   1.3564000000000001e+00   4.1788999999999996e+00   0.0000000000000000e+00   5.5810000000000004e-01  -8.4000000000000005e-02
   6.2842100000000002e+01  -8.8791700000000006e+01   6.9948099999999999e+02   6.8054199999999994e+01   6.4964600000000004e+01   1.2016000000000000e+00   8.4340000000000004e-01   1.2452000000000001e+00   3.6564999999999999e+00  -8.6699999999999999e-02   5.5810000000000004e-01  -1.6370000000000001e-01
   6.5376999999999995e+01  -9.2748800000000003e+01   7.0479960000000005e+02   6.9476799999999997e+01   6.5706800000000001e+01   1.1796000000000000e+00   5.9930000000000005e-01   1.1339999999999999e+00   3.6564999999999999e+00  -1.1559999999999999e-01   4.8110000000000003e-01  -9.7299999999999998e-02
   6.5421000000000006e+01  -9.6397999999999996e+01   7.0574320000000000e+02   7.0345600000000005e+01   6.6144599999999997e+01   1.5128999999999999e+00   4.8830000000000001e-01   1.0894999999999999e+00   4.1788999999999996e+00  -9.6299999999999997e-02   5.0029999999999997e-01  -1.1500000000000000e-01
   6.6324799999999996e+01  -1.0094860000000000e+02   7.0102509999999995e+02   7.0803899999999999e+01   6.6334900000000005e+01   1.7541000000000000e+00   7.1020000000000005e-01   9.5609999999999995e-01   4.7012999999999998e+00  -7.7100000000000002e-02   5.1000000000000001e-01  -1.3710000000000000e-01
   6.5685500000000005e+01  -1.0626870000000000e+02   6.9407659999999998e+02   7.0546099999999996e+01   6.6182599999999994e+01   2.1751000000000000e+00   8.2120000000000004e-01   1.3786000000000000e+00   3.5695000000000001e+00  -1.1559999999999999e-01   4.5219999999999999e-01  -5.3100000000000001e-02
   6.4451200000000000e+01  -1.1000590000000000e+02   6.8361099999999999e+02   7.0011499999999998e+01   6.5792500000000004e+01   2.4426000000000001e+00   9.9880000000000002e-01   1.1339999999999999e+00   4.3529999999999998e+00   0.0000000000000000e+00   5.1959999999999995e-01  -7.9600000000000004e-02
   6.2643700000000003e+01  -1.1262190000000000e+02   6.6928510000000006e+02   6.9161699999999996e+01   6.4983599999999996e+01   2.8548000000000000e+00   1.2206999999999999e+00   1.2674000000000001e+00   3.4824000000000002e+00  -1.1559999999999999e-01   5.4849999999999999e-01  -8.8000000000000005e-03
   6.0461599999999997e+01  -1.1510610000000000e+02   6.4912590000000000e+02   6.7624600000000001e+01   6.3756100000000004e+01   3.3239999999999998e+00   1.4205000000000001e+00   1.2230000000000001e+00   4.0048000000000004e+00  -6.7400000000000002e-02   5.6769999999999998e-01  -1.7700000000000000e-02
   5.7507899999999999e+01  -1.1622720000000000e+02   6.2459169999999995e+02   6.5457300000000004e+01   6.2033700000000003e+01   3.8414999999999999e+00   1.2650999999999999e+00   1.0894999999999999e+00   4.7012999999999998e+00  -3.8500000000000000e-02   5.3879999999999995e-01  -8.8499999999999995e-02
   5.3871000000000002e+01  -1.1646910000000000e+02   5.9439580000000001e+02   6.2764899999999997e+01   5.9654800000000002e+01   4.4554000000000000e+00   1.5536000000000001e+00   1.2452000000000001e+00   3.3083000000000000e+00  -5.7799999999999997e-02   3.6559999999999998e-01  -2.2100000000000002e-02
   4.9572800000000001e+01  -1.1602940000000000e+02   5.5922450000000003e+02   5.9442399999999999e+01   5.6676299999999998e+01   5.1657999999999999e+00   1.6424000000000001e+00   1.3341000000000001e+00   4.3529999999999998e+00  -4.8200000000000000e-02   4.7149999999999997e-01  -8.4000000000000005e-02
   4.4811700000000002e+01  -1.1411680000000000e+02   5.2122230000000002e+02   5.5585299999999997e+01   5.3507500000000000e+01   5.6612999999999998e+00   1.4205000000000001e+00   1.3119000000000001e+00   3.4824000000000002e+00  -1.1559999999999999e-01   4.9070000000000003e-01  -7.5200000000000003e-02
   3.9697899999999997e+01  -1.1064340000000000e+02   4.7996030000000002e+02   5.1250700000000002e+01   4.9843899999999998e+01   6.0690999999999997e+00   1.2428999999999999e+00   1.1339999999999999e+00   3.3083000000000000e+00  -9.6299999999999997e-02   3.9450000000000002e-01  -5.3100000000000001e-02
   3.5135199999999998e+01  -1.0600490000000001e+02   4.3638209999999998e+02   4.6582000000000001e+01   4.5685499999999998e+01   6.3761000000000001e+00   1.2873000000000001e+00   1.3119000000000001e+00   4.1788999999999996e+00  -7.7100000000000002e-02   3.9450000000000002e-01  -4.8700000000000000e-02
   3.0572399999999998e+01  -9.9431799999999996e+01   3.8817160000000001e+02   4.1626899999999999e+01   4.1194099999999999e+01   6.3979999999999997e+00   1.0431999999999999e+00   1.1339999999999999e+00   4.0918000000000001e+00   0.0000000000000000e+00   4.3300000000000000e-01  -6.1899999999999997e-02
   2.6715100000000000e+01  -9.0946100000000001e+01   3.3755919999999998e+02   3.6280299999999997e+01   3.6064999999999998e+01   6.1919000000000004e+00   1.2650999999999999e+00   9.3389999999999995e-01   3.8306000000000000e+00  -3.8500000000000000e-02   5.1000000000000001e-01  -3.9800000000000002e-02
   2.2328700000000001e+01  -8.1932800000000000e+01   2.8660359999999997e+02   3.0933700000000002e+01   3.0964500000000001e+01   5.7403000000000004e+00   1.0875999999999999e+00   9.5609999999999995e-01   3.3083000000000000e+00  -6.7400000000000002e-02   4.6189999999999998e-01  -3.1000000000000000e-02
   1.8581499999999998e+01  -7.0457400000000007e+01   2.3710640000000001e+02   2.5701699999999999e+01   2.5683199999999999e+01   5.0079000000000002e+00   9.1000000000000003e-01   8.6719999999999997e-01   4.2659000000000002e+00  -9.5999999999999992e-03   4.9070000000000003e-01  -1.3299999999999999e-02
   1.5010700000000000e+01  -5.7421100000000003e+01   1.8726599999999999e+02   2.0689299999999999e+01   2.0554200000000002e+01   4.0826000000000002e+00   9.5440000000000003e-01   8.0049999999999999e-01   4.5270999999999999e+00  -1.0600000000000000e-01   5.1959999999999995e-01  -3.9800000000000002e-02
   1.1770500000000000e+01  -4.3593499999999999e+01   1.4205789999999999e+02   1.6135200000000001e+01   1.5767700000000000e+01   2.9775999999999998e+00   7.9900000000000004e-01   8.0049999999999999e-01   4.4401000000000002e+00  -9.6299999999999997e-02   5.1000000000000001e-01   3.1000000000000000e-02
   8.7728000000000002e+00  -2.7501500000000000e+01   1.0414149999999999e+02   1.2822200000000000e+01   1.1847200000000001e+01   1.5654999999999999e+00   7.9900000000000004e-01   8.4499999999999997e-01   3.3083000000000000e+00  -5.7799999999999997e-02   5.3879999999999995e-01  -8.8000000000000005e-03
   6.5686000000000000e+00  -1.4465199999999999e+01   7.7634299999999996e+01   1.0292199999999999e+01   8.7070000000000007e+00   3.7709999999999999e-01   5.3269999999999995e-01   6.6710000000000003e-01   4.4401000000000002e+00  -6.7400000000000002e-02   5.4849999999999999e-01   0.0000000000000000e+00
   4.5627000000000004e+00  -6.2432999999999996e+00   5.7389400000000002e+01   7.8575999999999997e+00   6.3375000000000004e+00   5.2600000000000001e-02   4.4390000000000002e-01   5.5589999999999995e-01   4.0918000000000001e+00  -1.6380000000000000e-01   4.9070000000000003e-01   7.9600000000000004e-02
   4.2321000000000000e+00  -8.0899999999999999e+00   3.7058599999999998e+01   4.8118999999999996e+00   4.0347000000000000e+00  -2.1049999999999999e-01   1.7760000000000001e-01   4.6689999999999998e-01   3.8306000000000000e+00  -1.7340000000000000e-01   5.0029999999999997e-01   3.1000000000000000e-02
   3.4386000000000001e+00  -4.6166000000000000e+00   2.3333200000000001e+01   2.8069999999999999e+00   2.3694000000000002e+00  -5.3939999999999999e-01   1.3320000000000001e-01   4.4469999999999998e-01   4.7012999999999998e+00  -6.7400000000000002e-02   5.9660000000000002e-01   6.1899999999999997e-02
   2.4687000000000001e+00   5.9360000000000002e-01   1.5698399999999999e+01   1.9095000000000000e+00   1.3703000000000001e+00  -8.4199999999999997e-01   3.1069999999999998e-01   4.8920000000000002e-01   4.0918000000000001e+00  -9.6299999999999997e-02   5.1000000000000001e-01   8.4000000000000005e-02
   2.4026000000000001e+00   2.3961999999999999e+00   1.0723000000000001e+01   1.2221000000000000e+00   8.2789999999999997e-01  -1.1182000000000001e+00   3.5510000000000003e-01   3.5580000000000001e-01   4.6142000000000003e+00  -4.8200000000000000e-02   5.1959999999999995e-01   6.1899999999999997e-02
   2.8214000000000001e+00   3.8691000000000000e+00   7.1200999999999999e+00   7.2560000000000002e-01   1.8079999999999999e-01  -1.0788000000000000e+00   1.7760000000000001e-01   1.7790000000000000e-01   4.9623999999999997e+00  -1.2520000000000001e-01   4.8110000000000003e-01   1.1940000000000001e-01
   1.9838000000000000e+00   3.0996999999999999e+00   5.3186000000000000e+00   2.9599999999999999e-01  -5.7099999999999998e-02  -7.5429999999999997e-01   6.4370000000000005e-01   8.8900000000000007e-02   5.2236000000000002e+00  -1.2520000000000001e-01   5.1000000000000001e-01   1.5479999999999999e-01
   1.1241000000000001e+00   1.9126000000000001e+00   4.1176000000000004e+00   1.7190000000000000e-01  -2.1890000000000001e-01  -5.5249999999999999e-01   6.4370000000000005e-01  -1.3339999999999999e-01   4.5270999999999999e+00  -1.5409999999999999e-01   5.7730000000000004e-01   1.8140000000000001e-01
   1.2122999999999999e+00   1.8906000000000001e+00   5.2328000000000001e+00   5.7299999999999997e-02  -2.7600000000000002e-01  -5.2620000000000000e-01   6.6579999999999995e-01   1.5559999999999999e-01   3.9177000000000000e+00  -4.8200000000000000e-02   5.2920000000000000e-01   1.7690000000000000e-01
   9.9190000000000000e-01   1.1651000000000000e+00   5.0612000000000004e+00  -2.8600000000000000e-02  -3.6159999999999998e-01  -4.0339999999999998e-01   4.2170000000000002e-01  -2.2200000000000001e-02   4.0918000000000001e+00   0.0000000000000000e+00   5.1000000000000001e-01   2.2120000000000001e-01
   8.5960000000000003e-01   1.1871000000000000e+00   4.5465000000000000e+00  -1.1459999999999999e-01  -3.5210000000000002e-01  -3.8590000000000002e-01  -2.2200000000000001e-02   4.4469999999999998e-01   5.3106999999999998e+00   1.9300000000000001e-02   5.4849999999999999e-01   2.3890000000000000e-01
   5.9509999999999996e-01   1.2311000000000001e+00   4.1176000000000004e+00  -2.8600000000000000e-02  -2.1890000000000001e-01  -3.2890000000000003e-01  -1.3320000000000001e-01   7.5600000000000001e-01   5.8330000000000002e+00   1.4449999999999999e-01   6.2539999999999996e-01   1.6370000000000001e-01
   3.5270000000000001e-01   1.2531000000000001e+00   2.8309000000000002e+00  -9.5500000000000002e-02  -1.7130000000000001e-01  -2.5869999999999999e-01  -2.2189999999999999e-01   3.7800000000000000e-01   4.9623999999999997e+00   3.8500000000000000e-02   7.1199999999999997e-01   1.0620000000000000e-01
   4.1880000000000001e-01   9.4530000000000003e-01   3.7745000000000002e+00   2.8600000000000000e-02  -1.5229999999999999e-01  -3.0259999999999998e-01   8.8800000000000004e-02   5.7809999999999995e-01   5.4847999999999999e+00   8.6699999999999999e-02   6.5429999999999999e-01   1.2390000000000000e-01
   4.6289999999999998e-01   1.0992000000000000e+00   3.8603000000000001e+00   9.4999999999999998e-03  -2.7600000000000002e-01  -3.0700000000000000e-01   1.1100000000000000e-01   6.6710000000000003e-01   4.9623999999999997e+00   6.7400000000000002e-02   6.8320000000000003e-01   1.5040000000000001e-01
   4.6289999999999998e-01   1.0112000000000001e+00   3.6029000000000000e+00  -1.6230000000000000e-01  -2.8549999999999998e-01  -2.2800000000000001e-01   5.9930000000000005e-01   5.7809999999999995e-01   5.0495000000000001e+00   4.8200000000000000e-02   5.9660000000000002e-01   1.1940000000000001e-01
   5.7310000000000005e-01   1.0112000000000001e+00   3.8603000000000001e+00  -3.8199999999999998e-02  -2.3790000000000000e-01  -2.6750000000000002e-01   6.2150000000000005e-01   6.6710000000000003e-01   4.7882999999999996e+00   4.8200000000000000e-02   6.1580000000000001e-01   1.1940000000000001e-01
   4.1880000000000001e-01   8.7929999999999997e-01   3.6029000000000000e+00  -2.8600000000000000e-02  -3.1400000000000000e-01  -2.1049999999999999e-01   6.8799999999999994e-01   6.8930000000000002e-01   4.1788999999999996e+00  -4.8200000000000000e-02   5.1959999999999995e-01   1.1060000000000000e-01
   7.7149999999999996e-01   9.4530000000000003e-01   4.2034000000000002e+00   9.4999999999999998e-03  -2.4740000000000001e-01  -2.8070000000000001e-01   5.3269999999999995e-01   7.5600000000000001e-01   5.5719000000000003e+00   9.5999999999999992e-03   5.3879999999999995e-01   8.8499999999999995e-02
   5.5110000000000003e-01   1.0992000000000000e+00   3.5171000000000001e+00  -1.2410000000000000e-01  -1.7130000000000001e-01  -2.8939999999999999e-01   6.8799999999999994e-01   1.1117999999999999e+00   4.8754000000000000e+00   2.8899999999999999e-02   6.2539999999999996e-01   1.0170000000000000e-01
   7.0530000000000004e-01   1.0551999999999999e+00   3.4314000000000000e+00  -1.3370000000000001e-01  -1.5229999999999999e-01  -3.1569999999999998e-01   7.5460000000000005e-01   7.1150000000000002e-01   5.3106999999999998e+00   9.6299999999999997e-02   5.3879999999999995e-01   1.3710000000000000e-01
   6.8330000000000002e-01   9.8929999999999996e-01   3.8603000000000001e+00  -2.8600000000000000e-02  -3.1400000000000000e-01  -2.4120000000000000e-01   6.6579999999999995e-01   8.0049999999999999e-01   5.3106999999999998e+00   8.6699999999999999e-02   5.2920000000000000e-01   1.3270000000000001e-01
   7.2740000000000005e-01   1.0551999999999999e+00   4.0317999999999996e+00  -9.5500000000000002e-02  -1.9030000000000000e-01  -2.7629999999999999e-01   5.7709999999999995e-01   9.7840000000000005e-01   4.6142000000000003e+00   4.8200000000000000e-02   4.5219999999999999e-01   1.5479999999999999e-01
   6.1719999999999997e-01   1.3190000000000000e+00   4.0317999999999996e+00  -1.1459999999999999e-01  -1.7130000000000001e-01  -3.1569999999999998e-01   6.4370000000000005e-01   9.1169999999999995e-01   4.8754000000000000e+00   7.7100000000000002e-02   5.3879999999999995e-01   8.4000000000000005e-02
   7.9349999999999998e-01   1.0331999999999999e+00   3.6886999999999999e+00  -7.6399999999999996e-02  -2.6640000000000003e-01  -2.7189999999999998e-01   6.2150000000000005e-01   7.3380000000000001e-01   4.7882999999999996e+00   9.5999999999999992e-03   5.3879999999999995e-01   1.5040000000000001e-01
   7.9349999999999998e-01   9.6730000000000005e-01   3.9460999999999999e+00  -1.0500000000000000e-01  -2.6640000000000003e-01  -2.1490000000000001e-01   5.1049999999999995e-01   9.7840000000000005e-01   5.0495000000000001e+00   1.9300000000000001e-02   5.6769999999999998e-01   1.9460000000000000e-01
   7.7149999999999996e-01   1.0331999999999999e+00   3.8603000000000001e+00  -1.5279999999999999e-01  -1.9030000000000000e-01  -3.2890000000000003e-01   5.1049999999999995e-01   1.0450999999999999e+00   4.6142000000000003e+00   1.2520000000000001e-01   5.7730000000000004e-01   1.8140000000000001e-01
   8.8170000000000004e-01   9.4530000000000003e-01   4.2892000000000001e+00  -2.0050000000000001e-01  -2.2839999999999999e-01  -2.9380000000000001e-01   3.5510000000000003e-01   8.6719999999999997e-01   5.5719000000000003e+00   1.0600000000000000e-01   5.0029999999999997e-01   1.6810000000000000e-01
   8.8170000000000004e-01   1.2091000000000001e+00   4.4607999999999999e+00  -5.7299999999999997e-02  -2.4740000000000001e-01  -2.7189999999999998e-01   5.9930000000000005e-01   8.4499999999999997e-01   4.4401000000000002e+00   9.6299999999999997e-02   5.7730000000000004e-01   1.3710000000000000e-01
   9.6989999999999998e-01   1.0992000000000000e+00   2.7450999999999999e+00   9.4999999999999998e-03  -3.4260000000000002e-01  -2.6750000000000002e-01   2.4410000000000001e-01   6.8930000000000002e-01   4.4401000000000002e+00   7.7100000000000002e-02   5.6769999999999998e-01   1.7249999999999999e-01
   7.9349999999999998e-01   9.6730000000000005e-01   3.6886999999999999e+00  -1.5279999999999999e-01  -2.3790000000000000e-01  -2.5000000000000000e-01   2.4410000000000001e-01   8.8939999999999997e-01   4.7882999999999996e+00   1.9300000000000001e-02   4.8110000000000003e-01   1.4599999999999999e-01
   7.4939999999999996e-01   9.8929999999999996e-01   3.9460999999999999e+00  -2.0050000000000001e-01  -2.1890000000000001e-01  -2.8939999999999999e-01   1.7760000000000001e-01   7.7820000000000000e-01   5.0495000000000001e+00   5.7799999999999997e-02   6.2539999999999996e-01   2.0790000000000000e-01
   9.2579999999999996e-01   9.2330000000000001e-01   4.1176000000000004e+00  -1.4319999999999999e-01  -2.5690000000000002e-01  -2.5000000000000000e-01   3.7730000000000002e-01   1.0450999999999999e+00   5.3977000000000004e+00   6.7400000000000002e-02   5.1000000000000001e-01   1.7690000000000000e-01
   7.7149999999999996e-01   1.1431000000000000e+00   3.9460999999999999e+00  -1.1459999999999999e-01  -2.4740000000000001e-01  -3.1569999999999998e-01   4.2170000000000002e-01   8.8939999999999997e-01   5.4847999999999999e+00   8.6699999999999999e-02   5.3879999999999995e-01   1.4599999999999999e-01
   9.9190000000000000e-01   1.0551999999999999e+00   4.3750000000000000e+00  -1.6230000000000000e-01  -3.0449999999999999e-01  -3.3770000000000000e-01   2.8849999999999998e-01   9.5609999999999995e-01   4.8754000000000000e+00   6.7400000000000002e-02   6.0619999999999996e-01   1.3270000000000001e-01
   9.0369999999999995e-01   7.2550000000000003e-01   4.2892000000000001e+00  -1.8140000000000001e-01  -2.8549999999999998e-01  -2.6750000000000002e-01   1.5540000000000001e-01   8.2269999999999999e-01   5.0495000000000001e+00   1.0600000000000000e-01   5.6769999999999998e-01   1.7690000000000000e-01
   8.5960000000000003e-01   8.7929999999999997e-01   3.5171000000000001e+00  -2.0050000000000001e-01  -3.1400000000000000e-01  -2.7189999999999998e-01   1.1100000000000000e-01   7.3380000000000001e-01   5.5719000000000003e+00   5.7799999999999997e-02   5.9660000000000002e-01   1.5040000000000001e-01
   1.0801000000000001e+00   9.8929999999999996e-01   3.6029000000000000e+00  -1.7190000000000000e-01  -3.2350000000000001e-01  -2.8939999999999999e-01   1.9980000000000001e-01   8.0049999999999999e-01   5.4847999999999999e+00   5.7799999999999997e-02   5.2920000000000000e-01   1.4160000000000000e-01
   1.1681999999999999e+00   1.0331999999999999e+00   3.4314000000000000e+00  -4.7699999999999999e-02  -2.8549999999999998e-01  -2.9820000000000002e-01   1.9980000000000001e-01   8.6719999999999997e-01   4.8754000000000000e+00   2.8899999999999999e-02   5.6769999999999998e-01   1.5920000000000001e-01
   8.8170000000000004e-01   9.4530000000000003e-01   4.8038999999999996e+00  -1.3370000000000001e-01  -2.9499999999999998e-01  -3.1569999999999998e-01   4.4400000000000002e-02   7.7820000000000000e-01   5.5719000000000003e+00   3.8500000000000000e-02   5.4849999999999999e-01   1.7249999999999999e-01
   1.0139000000000000e+00   9.2330000000000001e-01   4.1176000000000004e+00  -1.0500000000000000e-01  -2.5690000000000002e-01  -2.7189999999999998e-01   1.3320000000000001e-01   7.7820000000000000e-01   5.0495000000000001e+00   6.7400000000000002e-02   6.2539999999999996e-01   1.5040000000000001e-01
   1.1021000000000001e+00   1.1651000000000000e+00   4.0317999999999996e+00  -1.3370000000000001e-01  -2.5690000000000002e-01  -2.7629999999999999e-01   1.1100000000000000e-01   8.8939999999999997e-01   4.1788999999999996e+00   2.8899999999999999e-02   6.3510000000000000e-01   1.8579999999999999e-01
   9.4779999999999998e-01   1.0771999999999999e+00   4.2034000000000002e+00  -1.4319999999999999e-01  -2.5690000000000002e-01  -2.6750000000000002e-01   1.3320000000000001e-01   6.6710000000000003e-01   5.5719000000000003e+00   4.8200000000000000e-02   5.6769999999999998e-01   1.9020000000000001e-01
   9.0369999999999995e-01   7.6939999999999997e-01   2.7450999999999999e+00  -1.1459999999999999e-01  -2.8549999999999998e-01  -2.4560000000000001e-01   1.5540000000000001e-01   1.0672999999999999e+00   5.7460000000000004e+00   1.4449999999999999e-01   5.4849999999999999e-01   1.6370000000000001e-01
   1.0580000000000001e+00   1.1431000000000000e+00   3.1739999999999999e+00  -7.6399999999999996e-02  -3.1400000000000000e-01  -2.8939999999999999e-01  -2.2200000000000001e-02   7.7820000000000000e-01   5.0495000000000001e+00   1.1559999999999999e-01   6.1580000000000001e-01   1.3710000000000000e-01
   9.2579999999999996e-01   1.0112000000000001e+00   4.0317999999999996e+00  -2.2910000000000000e-01  -2.9499999999999998e-01  -2.9380000000000001e-01   1.1100000000000000e-01   1.0005999999999999e+00   4.9623999999999997e+00   1.3489999999999999e-01   5.4849999999999999e-01   1.9460000000000000e-01
   1.1902999999999999e+00   1.0551999999999999e+00   2.9165999999999999e+00  -1.5279999999999999e-01  -3.3310000000000001e-01  -2.9380000000000001e-01  -1.5540000000000001e-01   8.2269999999999999e-01   4.8754000000000000e+00   4.8200000000000000e-02   5.7730000000000004e-01   1.8140000000000001e-01
   1.0139000000000000e+00   9.4530000000000003e-01   3.0882000000000001e+00  -1.0500000000000000e-01  -3.3310000000000001e-01  -2.4120000000000000e-01   1.3320000000000001e-01   8.2269999999999999e-01   5.7460000000000004e+00   5.7799999999999997e-02   5.1959999999999995e-01   1.5479999999999999e-01
   9.6989999999999998e-01   1.0992000000000000e+00   3.0024000000000002e+00   1.9099999999999999e-02  -2.5690000000000002e-01  -2.5000000000000000e-01  -4.4400000000000002e-02   8.0049999999999999e-01   4.6142000000000003e+00   1.3489999999999999e-01   6.2539999999999996e-01   1.4160000000000000e-01
   1.0139000000000000e+00   8.1340000000000001e-01   4.2892000000000001e+00  -1.3370000000000001e-01  -3.6159999999999998e-01  -2.6750000000000002e-01   6.6600000000000006e-02   6.8930000000000002e-01   4.8754000000000000e+00   1.2520000000000001e-01   5.2920000000000000e-01   1.3270000000000001e-01
   1.2122999999999999e+00   8.3540000000000003e-01   3.6886999999999999e+00  -1.1459999999999999e-01  -2.8549999999999998e-01  -2.6750000000000002e-01   2.2200000000000001e-02   8.4499999999999997e-01   5.2236000000000002e+00   1.2520000000000001e-01   5.3879999999999995e-01   1.6810000000000000e-01
   1.1681999999999999e+00   7.9139999999999999e-01   3.3456000000000001e+00  -6.6799999999999998e-02  -2.8549999999999998e-01  -2.6310000000000000e-01  -8.8800000000000004e-02   8.0049999999999999e-01   4.5270999999999999e+00   6.7400000000000002e-02   4.8110000000000003e-01   1.7690000000000000e-01
   1.1021000000000001e+00   1.1651000000000000e+00   3.7745000000000002e+00  -1.3370000000000001e-01  -3.0449999999999999e-01  -2.5869999999999999e-01   0.0000000000000000e+00   9.3389999999999995e-01   4.7882999999999996e+00   8.6699999999999999e-02   5.6769999999999998e-01   1.5040000000000001e-01
   1.1021000000000001e+00   9.8929999999999996e-01   3.5171000000000001e+00  -1.1459999999999999e-01  -3.1400000000000000e-01  -2.4560000000000001e-01  -4.4400000000000002e-02   1.0450999999999999e+00   4.7882999999999996e+00   7.7100000000000002e-02   5.8689999999999998e-01   2.0349999999999999e-01
   1.1681999999999999e+00   1.0771999999999999e+00   3.0882000000000001e+00  -1.7190000000000000e-01  -2.7600000000000002e-01  -2.1490000000000001e-01  -2.2200000000000001e-02   9.1169999999999995e-01   5.3106999999999998e+00   5.7799999999999997e-02   5.8689999999999998e-01   1.6370000000000001e-01
   1.1902999999999999e+00   1.0551999999999999e+00   3.7745000000000002e+00  -1.7190000000000000e-01  -3.4260000000000002e-01  -2.3240000000000000e-01   1.3320000000000001e-01   9.7840000000000005e-01   5.5719000000000003e+00   9.6299999999999997e-02   5.3879999999999995e-01   1.3710000000000000e-01
   1.0580000000000001e+00   9.4530000000000003e-01   4.2034000000000002e+00  -1.4319999999999999e-01  -3.0449999999999999e-01  -2.6750000000000002e-01  -1.5540000000000001e-01   9.5609999999999995e-01   4.8754000000000000e+00   3.8500000000000000e-02   4.9070000000000003e-01   1.8579999999999999e-01
   1.2784000000000000e+00   8.3540000000000003e-01   3.6029000000000000e+00  -1.8140000000000001e-01  -3.2350000000000001e-01  -2.5000000000000000e-01   1.5540000000000001e-01   7.3380000000000001e-01   4.8754000000000000e+00   1.5409999999999999e-01   5.7730000000000004e-01   1.5040000000000001e-01
   8.5960000000000003e-01   1.1212000000000000e+00   3.0882000000000001e+00  -2.0050000000000001e-01  -2.1890000000000001e-01  -2.3240000000000000e-01  -1.1100000000000000e-01   8.2269999999999999e-01   4.8754000000000000e+00   4.8200000000000000e-02   5.7730000000000004e-01   1.7690000000000000e-01
   1.1902999999999999e+00   8.1340000000000001e-01   4.1176000000000004e+00  -8.5900000000000004e-02  -3.1400000000000000e-01  -3.0259999999999998e-01   2.2200000000000001e-02   1.0450999999999999e+00   4.5270999999999999e+00   4.8200000000000000e-02   5.8689999999999998e-01   1.8579999999999999e-01
   8.5960000000000003e-01   8.3540000000000003e-01   3.1739999999999999e+00  -1.8140000000000001e-01  -3.0449999999999999e-01  -2.6310000000000000e-01  -2.2200000000000001e-02   9.1169999999999995e-01   5.2236000000000002e+00   9.5999999999999992e-03   5.3879999999999995e-01   1.9460000000000000e-01
   1.2343999999999999e+00   9.0129999999999999e-01   3.8603000000000001e+00  -1.7190000000000000e-01  -3.4260000000000002e-01  -2.5000000000000000e-01   6.6600000000000006e-02   9.1169999999999995e-01   4.9623999999999997e+00   1.6380000000000000e-01   5.8689999999999998e-01   1.3710000000000000e-01
   9.4779999999999998e-01   8.1340000000000001e-01   2.8309000000000002e+00  -1.6230000000000000e-01  -2.7600000000000002e-01  -2.8939999999999999e-01   1.7760000000000001e-01   1.1339999999999999e+00   5.2236000000000002e+00   1.1559999999999999e-01   5.1959999999999995e-01   1.7690000000000000e-01
   1.3005000000000000e+00   9.8929999999999996e-01   3.6886999999999999e+00  -6.6799999999999998e-02  -3.0449999999999999e-01  -2.4120000000000000e-01   1.9980000000000001e-01   8.8939999999999997e-01   4.9623999999999997e+00   1.1559999999999999e-01   5.8689999999999998e-01   1.1940000000000001e-01
   1.1462000000000001e+00   9.8929999999999996e-01   4.0317999999999996e+00  -7.6399999999999996e-02  -3.8059999999999999e-01  -2.7629999999999999e-01   2.2200000000000001e-02   8.2269999999999999e-01   4.7882999999999996e+00   5.7799999999999997e-02   5.9660000000000002e-01   1.5040000000000001e-01
   1.3446000000000000e+00   8.7929999999999997e-01   3.6029000000000000e+00  -2.0999999999999999e-01  -3.2350000000000001e-01  -2.7189999999999998e-01  -4.4400000000000002e-02   9.5609999999999995e-01   5.3106999999999998e+00   8.6699999999999999e-02   5.8689999999999998e-01   1.7690000000000000e-01
   9.9190000000000000e-01   9.4530000000000003e-01   3.0024000000000002e+00  -9.4999999999999998e-03  -2.0930000000000001e-01  -1.8420000000000000e-01   2.2200000000000001e-02   9.5609999999999995e-01   5.1365999999999996e+00   1.6380000000000000e-01   5.9660000000000002e-01   1.5920000000000001e-01
   1.0580000000000001e+00   8.1340000000000001e-01   3.5171000000000001e+00  -1.2410000000000000e-01  -3.0449999999999999e-01  -2.5869999999999999e-01   8.8800000000000004e-02   1.0672999999999999e+00   5.3106999999999998e+00   1.6380000000000000e-01   5.6769999999999998e-01   2.1229999999999999e-01
   1.0801000000000001e+00   8.5740000000000005e-01   3.5171000000000001e+00  -1.0500000000000000e-01  -2.3790000000000000e-01  -2.2359999999999999e-01   8.8800000000000004e-02   1.0005999999999999e+00   5.3977000000000004e+00   3.8500000000000000e-02   6.5429999999999999e-01   1.9910000000000000e-01
   1.1241000000000001e+00   8.5740000000000005e-01   4.4607999999999999e+00  -1.2410000000000000e-01  -2.5690000000000002e-01  -2.5869999999999999e-01  -4.4400000000000002e-02   1.0005999999999999e+00   5.3106999999999998e+00   1.1559999999999999e-01   5.9660000000000002e-01   1.3270000000000001e-01
   1.0580000000000001e+00   1.0551999999999999e+00   3.1739999999999999e+00  -2.0999999999999999e-01  -3.4260000000000002e-01  -2.5430000000000003e-01   0.0000000000000000e+00   9.5609999999999995e-01   5.7460000000000004e+00   8.6699999999999999e-02   5.0029999999999997e-01   2.0790000000000000e-01
   8.5960000000000003e-01   9.6730000000000005e-01   3.2597999999999998e+00  -7.6399999999999996e-02  -3.8059999999999999e-01  -2.4120000000000000e-01   1.3320000000000001e-01   1.0894999999999999e+00   5.4847999999999999e+00   1.1559999999999999e-01   6.1580000000000001e-01   1.4160000000000000e-01
   1.0139000000000000e+00   7.4739999999999995e-01   4.0317999999999996e+00  -2.0999999999999999e-01  -3.5210000000000002e-01  -2.6750000000000002e-01  -2.2200000000000001e-02   7.3380000000000001e-01   5.6589000000000000e+00   1.1559999999999999e-01   4.8110000000000003e-01   1.7690000000000000e-01
   1.1902999999999999e+00   7.9139999999999999e-01   3.1739999999999999e+00  -9.5500000000000002e-02  -3.9010000000000000e-01  -2.7629999999999999e-01   1.1100000000000000e-01   8.6719999999999997e-01   5.5719000000000003e+00   6.7400000000000002e-02   5.8689999999999998e-01   1.5920000000000001e-01
   1.1462000000000001e+00   7.9139999999999999e-01   3.5171000000000001e+00  -7.6399999999999996e-02  -2.7600000000000002e-01  -2.7189999999999998e-01   6.6600000000000006e-02   1.0227999999999999e+00   5.3977000000000004e+00   1.3489999999999999e-01   5.9660000000000002e-01   1.5479999999999999e-01
   1.0360000000000000e+00   6.1550000000000005e-01   3.6886999999999999e+00  -1.6230000000000000e-01  -3.4260000000000002e-01  -2.6750000000000002e-01   2.2200000000000001e-02   9.7840000000000005e-01   5.2236000000000002e+00   5.7799999999999997e-02   5.7730000000000004e-01   1.5040000000000001e-01
   1.1021000000000001e+00   9.4530000000000003e-01   3.6029000000000000e+00  -7.6399999999999996e-02  -2.9499999999999998e-01  -2.5000000000000000e-01  -4.4400000000000002e-02   7.3380000000000001e-01   5.3977000000000004e+00   6.7400000000000002e-02   5.6769999999999998e-01   1.9460000000000000e-01
   9.2579999999999996e-01   9.0129999999999999e-01   2.8309000000000002e+00  -6.6799999999999998e-02  -3.9010000000000000e-01  -2.4120000000000000e-01  -2.2200000000000001e-02   8.8939999999999997e-01   5.3106999999999998e+00   7.7100000000000002e-02   5.1000000000000001e-01   2.1679999999999999e-01
   1.0139000000000000e+00   8.3540000000000003e-01   3.4314000000000000e+00  -1.1459999999999999e-01  -2.6640000000000003e-01  -2.6750000000000002e-01  -1.7760000000000001e-01   1.1563000000000001e+00   4.5270999999999999e+00   1.5409999999999999e-01   5.8689999999999998e-01   1.5920000000000001e-01
   1.0801000000000001e+00   9.4530000000000003e-01   3.3456000000000001e+00  -8.5900000000000004e-02  -3.2350000000000001e-01  -2.5000000000000000e-01   1.7760000000000001e-01   9.3389999999999995e-01   4.9623999999999997e+00   5.7799999999999997e-02   5.1000000000000001e-01   1.8579999999999999e-01
   1.0580000000000001e+00   8.3540000000000003e-01   4.1176000000000004e+00  -1.9089999999999999e-01  -3.7109999999999999e-01  -2.2359999999999999e-01   2.2200000000000001e-02   1.0005999999999999e+00   5.2236000000000002e+00   1.0600000000000000e-01   4.5219999999999999e-01   1.9460000000000000e-01
   1.1681999999999999e+00   7.0350000000000001e-01   3.8603000000000001e+00  -2.2910000000000000e-01  -2.2839999999999999e-01  -3.2890000000000003e-01   1.3320000000000001e-01   9.1169999999999995e-01   5.3977000000000004e+00   9.5999999999999992e-03   5.1959999999999995e-01   1.8140000000000001e-01
   1.1462000000000001e+00   9.4530000000000003e-01   3.7745000000000002e+00  -1.3370000000000001e-01  -3.1400000000000000e-01  -2.7189999999999998e-01  -2.2200000000000001e-02   9.1169999999999995e-01   4.2659000000000002e+00   6.7400000000000002e-02   4.8110000000000003e-01   1.7249999999999999e-01
   9.9190000000000000e-01   1.0551999999999999e+00   4.1176000000000004e+00  -1.1459999999999999e-01  -2.6640000000000003e-01  -2.6750000000000002e-01  -1.5540000000000001e-01   9.3389999999999995e-01   5.3106999999999998e+00   9.5999999999999992e-03   5.1959999999999995e-01   2.1229999999999999e-01
   1.1681999999999999e+00   8.7929999999999997e-01   3.1739999999999999e+00  -5.7299999999999997e-02  -2.3790000000000000e-01  -2.8070000000000001e-01  -1.5540000000000001e-01   9.5609999999999995e-01   5.3106999999999998e+00   1.0600000000000000e-01   5.2920000000000000e-01   2.1229999999999999e-01
   9.9190000000000000e-01   1.0331999999999999e+00   3.6886999999999999e+00  -1.0500000000000000e-01  -3.9010000000000000e-01  -1.9730000000000000e-01  -8.8800000000000004e-02   1.1563000000000001e+00   4.4401000000000002e+00   1.2520000000000001e-01   5.2920000000000000e-01   1.9020000000000001e-01
   1.3887000000000000e+00   9.6730000000000005e-01   3.6886999999999999e+00  -1.9089999999999999e-01  -2.5690000000000002e-01  -2.3240000000000000e-01   4.4400000000000002e-02   1.0227999999999999e+00   5.2236000000000002e+00   1.9300000000000001e-02   5.6769999999999998e-01   1.6370000000000001e-01
   9.2579999999999996e-01   7.9139999999999999e-01   2.9165999999999999e+00  -1.6230000000000000e-01  -2.9499999999999998e-01  -2.4120000000000000e-01   1.5540000000000001e-01   1.1785000000000001e+00   4.0918000000000001e+00   9.6299999999999997e-02   5.6769999999999998e-01   1.8579999999999999e-01
   8.3760000000000001e-01   9.2330000000000001e-01   3.5171000000000001e+00  -1.2410000000000000e-01  -3.3310000000000001e-01  -2.5430000000000003e-01   4.4400000000000002e-02   1.0005999999999999e+00   5.1365999999999996e+00   7.7100000000000002e-02   5.7730000000000004e-01   1.5920000000000001e-01
   8.8170000000000004e-01   9.0129999999999999e-01   2.8309000000000002e+00  -1.2410000000000000e-01  -3.2350000000000001e-01  -1.9730000000000000e-01   6.6600000000000006e-02   9.5609999999999995e-01   4.8754000000000000e+00   9.6299999999999997e-02   6.0619999999999996e-01   1.9910000000000000e-01
   9.0369999999999995e-01   8.5740000000000005e-01   3.3456000000000001e+00  -1.0500000000000000e-01  -2.6640000000000003e-01  -2.4120000000000000e-01  -1.1100000000000000e-01   9.3389999999999995e-01   5.0495000000000001e+00   1.5409999999999999e-01   5.1959999999999995e-01   1.9460000000000000e-01
   1.1462000000000001e+00   7.6939999999999997e-01   3.7745000000000002e+00  -1.0500000000000000e-01  -2.8549999999999998e-01  -2.6310000000000000e-01   1.1100000000000000e-01   1.0005999999999999e+00   4.8754000000000000e+00   4.8200000000000000e-02   5.5810000000000004e-01   2.2559999999999999e-01
   1.0360000000000000e+00   9.8929999999999996e-01   3.8603000000000001e+00  -1.3370000000000001e-01  -3.8059999999999999e-01  -2.5869999999999999e-01   4.4400000000000002e-02   1.0227999999999999e+00   4.7882999999999996e+00   1.0600000000000000e-01   5.1959999999999995e-01   2.1679999999999999e-01
   1.0580000000000001e+00   1.0112000000000001e+00   3.0882000000000001e+00  -5.7299999999999997e-02  -2.3790000000000000e-01  -1.9730000000000000e-01   0.0000000000000000e+00   1.1563000000000001e+00   4.8754000000000000e+00   5.7799999999999997e-02   5.4849999999999999e-01   1.8140000000000001e-01
   1.1021000000000001e+00   8.3540000000000003e-01   3.2597999999999998e+00  -1.0500000000000000e-01  -3.1400000000000000e-01  -2.1929999999999999e-01  -6.6600000000000006e-02   1.1339999999999999e+00   4.7882999999999996e+00   9.6299999999999997e-02   5.3879999999999995e-01   2.1679999999999999e-01
   1.1241000000000001e+00   9.4530000000000003e-01   3.6029000000000000e+00  -1.6230000000000000e-01  -3.6159999999999998e-01  -2.3680000000000001e-01  -1.1100000000000000e-01   1.0227999999999999e+00   4.7882999999999996e+00   4.8200000000000000e-02   5.8689999999999998e-01   1.6810000000000000e-01
   1.1681999999999999e+00   8.3540000000000003e-01   4.2034000000000002e+00  -1.1459999999999999e-01  -3.4260000000000002e-01  -1.7979999999999999e-01   0.0000000000000000e+00   1.2452000000000001e+00   4.8754000000000000e+00   2.2159999999999999e-01   5.2920000000000000e-01   1.8579999999999999e-01
   1.2122999999999999e+00   9.2330000000000001e-01   3.7745000000000002e+00  -7.6399999999999996e-02  -3.3310000000000001e-01  -2.4560000000000001e-01   1.3320000000000001e-01   1.1563000000000001e+00   4.2659000000000002e+00   9.6299999999999997e-02   4.6189999999999998e-01   2.0790000000000000e-01
   1.1462000000000001e+00   7.9139999999999999e-01   3.7745000000000002e+00  -1.7190000000000000e-01  -3.1400000000000000e-01  -2.6750000000000002e-01   1.9980000000000001e-01   1.2007000000000001e+00   5.6589000000000000e+00   8.6699999999999999e-02   5.9660000000000002e-01   2.1229999999999999e-01
   9.4779999999999998e-01   9.2330000000000001e-01   3.6029000000000000e+00  -1.2410000000000000e-01  -2.9499999999999998e-01  -2.3680000000000001e-01   6.6600000000000006e-02   1.0227999999999999e+00   4.7882999999999996e+00   6.7400000000000002e-02   4.6189999999999998e-01   1.9910000000000000e-01
   1.0139000000000000e+00   8.5740000000000005e-01   3.2597999999999998e+00  -1.8140000000000001e-01  -3.2350000000000001e-01  -2.3680000000000001e-01  -2.2200000000000001e-02   1.0450999999999999e+00   6.0941999999999998e+00   7.7100000000000002e-02   5.3879999999999995e-01   2.0349999999999999e-01
   8.1559999999999999e-01   9.4530000000000003e-01   3.0882000000000001e+00  -2.0050000000000001e-01  -4.2820000000000003e-01  -2.8939999999999999e-01  -4.4400000000000002e-02   9.7840000000000005e-01   4.9623999999999997e+00   5.7799999999999997e-02   5.1959999999999995e-01   2.1229999999999999e-01
   1.1021000000000001e+00   8.1340000000000001e-01   2.7450999999999999e+00  -9.5500000000000002e-02  -4.0920000000000001e-01  -2.3240000000000000e-01  -2.2200000000000001e-02   1.0450999999999999e+00   4.8754000000000000e+00   3.8500000000000000e-02   5.1959999999999995e-01   1.9460000000000000e-01
   1.1241000000000001e+00   1.1431000000000000e+00   3.2597999999999998e+00  -1.5279999999999999e-01  -1.9030000000000000e-01  -2.5869999999999999e-01  -1.9980000000000001e-01   1.0450999999999999e+00   5.2236000000000002e+00   7.7100000000000002e-02   5.9660000000000002e-01   1.5040000000000001e-01
   1.1681999999999999e+00   8.1340000000000001e-01   3.7745000000000002e+00  -9.5500000000000002e-02  -3.2350000000000001e-01  -2.5000000000000000e-01   2.6629999999999998e-01   9.3389999999999995e-01   5.1365999999999996e+00   1.0600000000000000e-01   4.6189999999999998e-01   1.6810000000000000e-01
   9.6989999999999998e-01   1.0112000000000001e+00   3.0024000000000002e+00  -2.2910000000000000e-01  -3.3310000000000001e-01  -2.2359999999999999e-01  -6.6600000000000006e-02   8.6719999999999997e-01   4.6142000000000003e+00   8.6699999999999999e-02   5.7730000000000004e-01   1.9460000000000000e-01
   1.0139000000000000e+00   9.2330000000000001e-01   2.4018999999999999e+00  -1.5279999999999999e-01  -4.0920000000000001e-01  -2.5000000000000000e-01  -8.8800000000000004e-02   1.1339999999999999e+00   5.2236000000000002e+00  -1.9300000000000001e-02   5.0029999999999997e-01   1.9020000000000001e-01
   8.3760000000000001e-01   8.7929999999999997e-01   2.5735000000000001e+00  -1.5279999999999999e-01  -3.9010000000000000e-01  -2.2800000000000001e-01  -3.5510000000000003e-01   1.0450999999999999e+00   5.2236000000000002e+00   6.7400000000000002e-02   5.1000000000000001e-01   1.5920000000000001e-01
   9.4779999999999998e-01   7.9139999999999999e-01   3.5171000000000001e+00  -1.2410000000000000e-01  -3.4260000000000002e-01  -2.8499999999999998e-01  -1.1100000000000000e-01   1.1339999999999999e+00   5.3106999999999998e+00   1.5409999999999999e-01   5.2920000000000000e-01   1.9020000000000001e-01
   1.1462000000000001e+00   7.6939999999999997e-01   3.5171000000000001e+00  -9.5500000000000002e-02  -2.9499999999999998e-01  -1.9289999999999999e-01  -1.3320000000000001e-01   1.1117999999999999e+00   5.0495000000000001e+00   2.0230000000000001e-01   5.8689999999999998e-01   1.7690000000000000e-01
   1.0580000000000001e+00   8.3540000000000003e-01   3.5171000000000001e+00  -2.1959999999999999e-01  -3.8059999999999999e-01  -2.3680000000000001e-01  -1.5540000000000001e-01   1.0450999999999999e+00   5.3977000000000004e+00   0.0000000000000000e+00   6.5429999999999999e-01   1.9910000000000000e-01
   9.0369999999999995e-01   1.0112000000000001e+00   3.5171000000000001e+00  -2.1959999999999999e-01  -3.2350000000000001e-01  -2.2359999999999999e-01   2.2200000000000001e-02   8.0049999999999999e-01   5.7460000000000004e+00   5.7799999999999997e-02   6.2539999999999996e-01   1.9020000000000001e-01
   1.1241000000000001e+00   9.0129999999999999e-01   4.0317999999999996e+00  -1.8140000000000001e-01  -3.1400000000000000e-01  -2.4120000000000000e-01  -4.4400000000000002e-02   1.1785000000000001e+00   5.3977000000000004e+00   1.7340000000000000e-01   4.8110000000000003e-01   1.9020000000000001e-01
   1.1681999999999999e+00   7.9139999999999999e-01   3.6029000000000000e+00  -1.5279999999999999e-01  -3.7109999999999999e-01  -2.5869999999999999e-01  -1.3320000000000001e-01   1.0450999999999999e+00   5.0495000000000001e+00   5.7799999999999997e-02   5.5810000000000004e-01   1.8140000000000001e-01
   1.3666000000000000e+00   8.3540000000000003e-01   4.5465000000000000e+00  -1.7190000000000000e-01  -2.2839999999999999e-01  -2.3240000000000000e-01   2.2200000000000001e-02   1.0894999999999999e+00   4.7882999999999996e+00   1.4449999999999999e-01   5.0029999999999997e-01   2.2120000000000001e-01
   1.0801000000000001e+00   7.6939999999999997e-01   2.8309000000000002e+00  -1.8140000000000001e-01  -3.4260000000000002e-01  -1.7979999999999999e-01   1.1100000000000000e-01   1.0450999999999999e+00   4.4401000000000002e+00   1.2520000000000001e-01   5.0029999999999997e-01   1.9020000000000001e-01
   9.6989999999999998e-01   8.7929999999999997e-01   3.6029000000000000e+00  -1.8140000000000001e-01  -2.9499999999999998e-01  -2.4120000000000000e-01   1.1100000000000000e-01   1.1563000000000001e+00   5.3106999999999998e+00   8.6699999999999999e-02   5.0029999999999997e-01   1.8140000000000001e-01
   1.1681999999999999e+00   7.0350000000000001e-01   3.3456000000000001e+00  -1.8140000000000001e-01  -3.8059999999999999e-01  -2.3680000000000001e-01   4.4400000000000002e-02   9.1169999999999995e-01   5.3106999999999998e+00   1.2520000000000001e-01   5.4849999999999999e-01   2.0790000000000000e-01
   1.1681999999999999e+00   8.1340000000000001e-01   3.6886999999999999e+00  -1.0500000000000000e-01  -1.9980000000000001e-01  -2.4560000000000001e-01  -1.3320000000000001e-01   1.2007000000000001e+00   5.0495000000000001e+00   1.4449999999999999e-01   5.9660000000000002e-01   1.7249999999999999e-01
   1.2122999999999999e+00   7.6939999999999997e-01   4.5465000000000000e+00  -9.5500000000000002e-02  -2.9499999999999998e-01  -2.6750000000000002e-01   2.2200000000000001e-02   1.0450999999999999e+00   4.4401000000000002e+00   1.3489999999999999e-01   5.2920000000000000e-01   2.3000000000000001e-01
   1.1241000000000001e+00   7.4739999999999995e-01   3.2597999999999998e+00  -1.8140000000000001e-01  -3.4260000000000002e-01  -2.0610000000000001e-01  -6.6600000000000006e-02   1.1563000000000001e+00   4.8754000000000000e+00   1.6380000000000000e-01   4.9070000000000003e-01   2.2559999999999999e-01
   9.0369999999999995e-01   8.5740000000000005e-01   3.3456000000000001e+00  -9.5500000000000002e-02  -3.1400000000000000e-01  -2.4120000000000000e-01  -8.8800000000000004e-02   8.8939999999999997e-01   5.9200999999999997e+00   1.5409999999999999e-01   5.2920000000000000e-01   1.8140000000000001e-01
   1.2564000000000000e+00   8.3540000000000003e-01   2.4876999999999998e+00  -1.1459999999999999e-01  -2.9499999999999998e-01  -2.0610000000000001e-01  -1.9980000000000001e-01   1.0672999999999999e+00   5.1365999999999996e+00   1.0600000000000000e-01   5.4849999999999999e-01   1.6810000000000000e-01
   8.5960000000000003e-01   1.1431000000000000e+00   2.7450999999999999e+00  -1.8140000000000001e-01  -3.2350000000000001e-01  -2.7629999999999999e-01   2.6629999999999998e-01   1.1339999999999999e+00   5.2236000000000002e+00   1.3489999999999999e-01   6.0619999999999996e-01   2.1229999999999999e-01
   1.1681999999999999e+00   8.3540000000000003e-01   3.6886999999999999e+00  -1.4319999999999999e-01  -3.2350000000000001e-01  -2.1049999999999999e-01   8.8800000000000004e-02   1.0894999999999999e+00   4.9623999999999997e+00   1.3489999999999999e-01   5.6769999999999998e-01   1.8140000000000001e-01
   7.2740000000000005e-01   6.8149999999999999e-01   2.7450999999999999e+00  -1.0500000000000000e-01  -2.6640000000000003e-01  -2.3680000000000001e-01  -2.4410000000000001e-01   1.2674000000000001e+00   5.0495000000000001e+00   4.8200000000000000e-02   4.9070000000000003e-01   1.8140000000000001e-01
   1.1241000000000001e+00   7.2550000000000003e-01   3.2597999999999998e+00  -6.6799999999999998e-02  -4.1870000000000002e-01  -2.1049999999999999e-01  -6.6600000000000006e-02   8.8939999999999997e-01   5.7460000000000004e+00   1.1559999999999999e-01   4.7149999999999997e-01   1.9910000000000000e-01
   1.1241000000000001e+00   7.6939999999999997e-01   3.1739999999999999e+00  -2.0050000000000001e-01  -3.9010000000000000e-01  -2.6310000000000000e-01  -1.3320000000000001e-01   1.0672999999999999e+00   5.3977000000000004e+00   9.6299999999999997e-02   4.4259999999999999e-01   1.8579999999999999e-01
   9.2579999999999996e-01   6.3749999999999996e-01   3.7745000000000002e+00  -1.6230000000000000e-01  -3.4260000000000002e-01  -2.3240000000000000e-01  -2.2189999999999999e-01   1.3786000000000000e+00   5.0495000000000001e+00   8.6699999999999999e-02   6.5429999999999999e-01   2.0349999999999999e-01
   1.2564000000000000e+00   1.0331999999999999e+00   3.6029000000000000e+00  -2.0999999999999999e-01  -2.5690000000000002e-01  -2.8499999999999998e-01   2.8849999999999998e-01   1.0450999999999999e+00   5.0495000000000001e+00   5.7799999999999997e-02   6.0619999999999996e-01   2.1229999999999999e-01
   9.9190000000000000e-01   7.4739999999999995e-01   3.3456000000000001e+00  -1.3370000000000001e-01  -3.4260000000000002e-01  -1.9730000000000000e-01  -2.2200000000000001e-02   1.0227999999999999e+00   6.9648000000000003e+00   1.8300000000000000e-01   4.6189999999999998e-01   2.0790000000000000e-01
   1.2343999999999999e+00   8.5740000000000005e-01   3.1739999999999999e+00  -1.2410000000000000e-01  -2.7600000000000002e-01  -2.4560000000000001e-01   2.2189999999999999e-01   8.0049999999999999e-01   5.2236000000000002e+00   6.7400000000000002e-02   4.3300000000000000e-01   1.7249999999999999e-01
   1.2343999999999999e+00   8.7929999999999997e-01   3.1739999999999999e+00  -1.6230000000000000e-01  -3.4260000000000002e-01  -2.6750000000000002e-01  -1.5540000000000001e-01   1.5787000000000000e+00   4.6142000000000003e+00   6.7400000000000002e-02   6.4470000000000005e-01   2.3440000000000000e-01
   1.1021000000000001e+00   7.9139999999999999e-01   3.4314000000000000e+00  -1.6230000000000000e-01  -2.1890000000000001e-01  -2.1049999999999999e-01   0.0000000000000000e+00   1.2007000000000001e+00   4.7012999999999998e+00   2.0230000000000001e-01   5.6769999999999998e-01   1.8140000000000001e-01
   1.1241000000000001e+00   5.9360000000000002e-01   3.5171000000000001e+00  -1.8140000000000001e-01  -3.4260000000000002e-01  -2.2359999999999999e-01   3.1069999999999998e-01   1.7790000000000000e-01   4.7882999999999996e+00   7.7100000000000002e-02   4.6189999999999998e-01   1.7690000000000000e-01
   7.9349999999999998e-01   8.1340000000000001e-01   3.0024000000000002e+00  -2.5779999999999997e-01  -3.0449999999999999e-01  -2.4120000000000000e-01  -1.9980000000000001e-01   1.6010000000000000e+00   6.1813000000000002e+00   1.0600000000000000e-01   5.9660000000000002e-01   2.4770000000000000e-01
   9.9190000000000000e-01   7.6939999999999997e-01   3.9460999999999999e+00  -1.8140000000000001e-01  -3.6159999999999998e-01  -1.7100000000000001e-01   0.0000000000000000e+00   9.7840000000000005e-01   4.9623999999999997e+00  -1.9300000000000001e-02   4.9070000000000003e-01   1.6810000000000000e-01
   1.0139000000000000e+00   6.3749999999999996e-01   3.4314000000000000e+00  -2.1959999999999999e-01  -3.6159999999999998e-01  -2.5869999999999999e-01  -2.2200000000000001e-02   1.0227999999999999e+00   5.8330000000000002e+00   1.9300000000000001e-02   5.0029999999999997e-01   2.1679999999999999e-01
   1.1241000000000001e+00   7.9139999999999999e-01   3.0024000000000002e+00  -1.8140000000000001e-01  -2.0930000000000001e-01  -2.4120000000000000e-01  -2.4410000000000001e-01   1.3119000000000001e+00   5.0495000000000001e+00   4.8200000000000000e-02   5.6769999999999998e-01   1.8579999999999999e-01
   1.2343999999999999e+00   8.3540000000000003e-01   2.8309000000000002e+00  -8.5900000000000004e-02  -3.0449999999999999e-01  -2.3240000000000000e-01   0.0000000000000000e+00   9.5609999999999995e-01   5.1365999999999996e+00   3.8500000000000000e-02   4.6189999999999998e-01   1.9020000000000001e-01
   9.4779999999999998e-01   8.1340000000000001e-01   3.5171000000000001e+00  -1.9089999999999999e-01  -2.9499999999999998e-01  -2.1929999999999999e-01   0.0000000000000000e+00   1.3341000000000001e+00   5.3977000000000004e+00   1.1559999999999999e-01   5.4849999999999999e-01   1.9910000000000000e-01
   1.0801000000000001e+00   9.4530000000000003e-01   3.0024000000000002e+00  -1.2410000000000000e-01  -3.2350000000000001e-01  -2.4560000000000001e-01   4.4400000000000002e-02   9.1169999999999995e-01   5.3106999999999998e+00   1.4449999999999999e-01   5.5810000000000004e-01   1.4160000000000000e-01
   9.6989999999999998e-01   5.2759999999999996e-01   3.4314000000000000e+00  -2.4820000000000000e-01  -3.1400000000000000e-01  -2.2359999999999999e-01  -4.4400000000000002e-02   1.0005999999999999e+00   5.8330000000000002e+00   4.8200000000000000e-02   5.8689999999999998e-01   2.0349999999999999e-01
   9.2579999999999996e-01   7.9139999999999999e-01   2.6593000000000000e+00  -1.2410000000000000e-01  -3.6159999999999998e-01  -2.5869999999999999e-01  -6.6600000000000006e-02   1.2230000000000001e+00   5.0495000000000001e+00   5.7799999999999997e-02   4.9070000000000003e-01   1.9460000000000000e-01
   9.4779999999999998e-01   9.0129999999999999e-01   3.9460999999999999e+00  -2.1959999999999999e-01  -3.0449999999999999e-01  -1.8420000000000000e-01   1.7760000000000001e-01   1.0894999999999999e+00   5.0495000000000001e+00   8.6699999999999999e-02   5.1959999999999995e-01   1.9020000000000001e-01
   1.0360000000000000e+00   7.2550000000000003e-01   4.1176000000000004e+00  -2.0050000000000001e-01  -3.5210000000000002e-01  -2.4560000000000001e-01  -4.4400000000000002e-02   1.1117999999999999e+00   5.2236000000000002e+00   1.6380000000000000e-01   5.5810000000000004e-01   1.9910000000000000e-01
   9.0369999999999995e-01   7.9139999999999999e-01   3.3456000000000001e+00  -1.9089999999999999e-01  -3.0449999999999999e-01  -2.5000000000000000e-01   8.8800000000000004e-02   1.1117999999999999e+00   4.7882999999999996e+00   4.8200000000000000e-02   4.5219999999999999e-01   1.7690000000000000e-01
   1.0360000000000000e+00   6.8149999999999999e-01   4.0317999999999996e+00  -1.8140000000000001e-01  -3.1400000000000000e-01  -1.9289999999999999e-01  -1.1100000000000000e-01   7.5600000000000001e-01   5.5719000000000003e+00   1.1559999999999999e-01   5.1000000000000001e-01   1.9020000000000001e-01
   1.0360000000000000e+00   7.4739999999999995e-01   3.6029000000000000e+00  -9.5500000000000002e-02  -2.5690000000000002e-01  -2.1490000000000001e-01  -2.2200000000000001e-02   1.1117999999999999e+00   4.9623999999999997e+00   4.8200000000000000e-02   4.5219999999999999e-01   1.8140000000000001e-01
   1.0360000000000000e+00   6.8149999999999999e-01   3.6029000000000000e+00  -1.1459999999999999e-01  -2.3790000000000000e-01  -2.2359999999999999e-01   1.1100000000000000e-01   1.0450999999999999e+00   4.9623999999999997e+00   2.1190000000000001e-01   5.3879999999999995e-01   1.9020000000000001e-01
   1.0580000000000001e+00   8.5740000000000005e-01   3.0882000000000001e+00  -2.1959999999999999e-01  -4.3769999999999998e-01  -2.2359999999999999e-01   2.2200000000000001e-02   1.0672999999999999e+00   4.7012999999999998e+00   6.7400000000000002e-02   5.4849999999999999e-01   2.0790000000000000e-01
   8.1559999999999999e-01   7.6939999999999997e-01   3.1739999999999999e+00  -2.5779999999999997e-01  -3.2350000000000001e-01  -2.5430000000000003e-01  -4.4400000000000002e-02   1.0672999999999999e+00   4.8754000000000000e+00   1.7340000000000000e-01   5.8689999999999998e-01   2.3440000000000000e-01
   1.0360000000000000e+00   8.1340000000000001e-01   3.0882000000000001e+00  -1.5279999999999999e-01  -3.2350000000000001e-01  -2.3240000000000000e-01   4.4400000000000002e-02   1.0672999999999999e+00   5.5719000000000003e+00   1.1559999999999999e-01   4.6189999999999998e-01   1.9910000000000000e-01
   1.1021000000000001e+00   1.0992000000000000e+00   3.4314000000000000e+00  -1.1459999999999999e-01  -2.3790000000000000e-01  -2.2359999999999999e-01   0.0000000000000000e+00   1.0672999999999999e+00   4.9623999999999997e+00   1.2520000000000001e-01   5.4849999999999999e-01   1.9910000000000000e-01
   1.1902999999999999e+00   7.2550000000000003e-01   2.6593000000000000e+00  -8.5900000000000004e-02  -4.1870000000000002e-01  -2.1049999999999999e-01   1.1100000000000000e-01   9.7840000000000005e-01   4.7012999999999998e+00   1.0600000000000000e-01   5.1959999999999995e-01   1.6810000000000000e-01
   1.0360000000000000e+00   9.6730000000000005e-01   3.6886999999999999e+00  -1.0500000000000000e-01  -3.5210000000000002e-01  -2.4120000000000000e-01  -4.4400000000000002e-02   8.8939999999999997e-01   5.3106999999999998e+00   1.1559999999999999e-01   4.6189999999999998e-01   1.9020000000000001e-01
   9.6989999999999998e-01   7.9139999999999999e-01   4.2034000000000002e+00  -1.6230000000000000e-01  -3.7109999999999999e-01  -2.1929999999999999e-01  -2.2189999999999999e-01   1.0672999999999999e+00   5.3977000000000004e+00   1.3489999999999999e-01   5.4849999999999999e-01   1.8140000000000001e-01
   1.0139000000000000e+00   8.1340000000000001e-01   3.2597999999999998e+00  -1.8140000000000001e-01  -3.2350000000000001e-01  -2.1049999999999999e-01   2.2200000000000001e-02   1.1117999999999999e+00   4.5270999999999999e+00   1.1559999999999999e-01   5.1959999999999995e-01   1.8579999999999999e-01
   1.0360000000000000e+00   8.1340000000000001e-01   3.4314000000000000e+00  -1.5279999999999999e-01  -3.3310000000000001e-01  -2.3240000000000000e-01  -8.8800000000000004e-02   1.1117999999999999e+00   5.3106999999999998e+00   8.6699999999999999e-02   5.6769999999999998e-01   1.5040000000000001e-01
   9.2579999999999996e-01   7.0350000000000001e-01   2.7450999999999999e+00  -8.5900000000000004e-02  -2.0930000000000001e-01  -2.5430000000000003e-01  -6.6600000000000006e-02   1.0894999999999999e+00   5.3106999999999998e+00   1.2520000000000001e-01   5.0029999999999997e-01   1.9020000000000001e-01
   1.1021000000000001e+00   9.4530000000000003e-01   4.1176000000000004e+00  -1.4319999999999999e-01  -3.5210000000000002e-01  -2.1049999999999999e-01  -6.6600000000000006e-02   1.3341000000000001e+00   4.9623999999999997e+00   6.7400000000000002e-02   4.2340000000000000e-01   1.4160000000000000e-01
   9.9190000000000000e-01   6.8149999999999999e-01   3.4314000000000000e+00  -1.7190000000000000e-01  -2.6640000000000003e-01  -2.1049999999999999e-01   2.2200000000000001e-02   9.7840000000000005e-01   5.4847999999999999e+00   9.6299999999999997e-02   5.2920000000000000e-01   2.0349999999999999e-01
   7.7149999999999996e-01   7.6939999999999997e-01   3.3456000000000001e+00  -1.1459999999999999e-01  -3.4260000000000002e-01  -2.1490000000000001e-01  -2.2200000000000001e-02   1.0672999999999999e+00   4.8754000000000000e+00   9.5999999999999992e-03   5.9660000000000002e-01   2.0349999999999999e-01
   8.5960000000000003e-01   9.2330000000000001e-01   3.4314000000000000e+00  -1.7190000000000000e-01  -2.3790000000000000e-01  -2.2800000000000001e-01   0.0000000000000000e+00   9.1169999999999995e-01   5.1365999999999996e+00   1.3489999999999999e-01   5.0029999999999997e-01   1.9910000000000000e-01
   8.8170000000000004e-01   5.2759999999999996e-01   3.6886999999999999e+00  -2.0050000000000001e-01  -3.4260000000000002e-01  -2.3680000000000001e-01  -1.9980000000000001e-01   1.0227999999999999e+00   5.0495000000000001e+00   1.1559999999999999e-01   5.2920000000000000e-01   1.7249999999999999e-01
   8.3760000000000001e-01   7.9139999999999999e-01   3.3456000000000001e+00  -2.5779999999999997e-01  -2.3790000000000000e-01  -1.9289999999999999e-01  -1.5540000000000001e-01   1.1339999999999999e+00   4.4401000000000002e+00   1.4449999999999999e-01   5.3879999999999995e-01   2.4770000000000000e-01
   9.4779999999999998e-01   8.1340000000000001e-01   3.0882000000000001e+00  -2.3870000000000000e-01  -3.1400000000000000e-01  -2.6310000000000000e-01   6.6600000000000006e-02   1.2230000000000001e+00   4.9623999999999997e+00   2.8899999999999999e-02   5.4849999999999999e-01   2.2559999999999999e-01
   1.1021000000000001e+00   9.2330000000000001e-01   3.0882000000000001e+00  -1.3370000000000001e-01  -3.2350000000000001e-01  -2.4560000000000001e-01  -1.7760000000000001e-01   1.1563000000000001e+00   5.1365999999999996e+00   1.0600000000000000e-01   5.1959999999999995e-01   1.9460000000000000e-01
   9.2579999999999996e-01   8.1340000000000001e-01   2.9165999999999999e+00  -1.2410000000000000e-01  -3.3310000000000001e-01  -2.0610000000000001e-01  -4.4400000000000002e-02   1.0894999999999999e+00   5.3977000000000004e+00   9.6299999999999997e-02   4.9070000000000003e-01   2.0790000000000000e-01
   1.2343999999999999e+00   9.4530000000000003e-01   3.5171000000000001e+00  -1.2410000000000000e-01  -3.5210000000000002e-01  -2.1490000000000001e-01   0.0000000000000000e+00   1.0894999999999999e+00   5.7460000000000004e+00   1.0600000000000000e-01   5.2920000000000000e-01   1.7249999999999999e-01
   9.6989999999999998e-01   5.4959999999999998e-01   3.5171000000000001e+00  -1.5279999999999999e-01  -3.0449999999999999e-01  -2.2359999999999999e-01  -1.3320000000000001e-01   9.5609999999999995e-01   5.8330000000000002e+00   1.0600000000000000e-01   3.6559999999999998e-01   1.9460000000000000e-01
   9.2579999999999996e-01   6.8149999999999999e-01   3.5171000000000001e+00  -2.2910000000000000e-01  -2.0930000000000001e-01  -1.9730000000000000e-01  -1.3320000000000001e-01   1.1563000000000001e+00   5.2236000000000002e+00   1.0600000000000000e-01   5.3879999999999995e-01   2.0349999999999999e-01
   1.1241000000000001e+00   8.7929999999999997e-01   3.2597999999999998e+00  -1.5279999999999999e-01  -3.9970000000000000e-01  -1.7100000000000001e-01   2.2200000000000001e-02   1.2674000000000001e+00   4.7012999999999998e+00   5.7799999999999997e-02   5.3879999999999995e-01   1.9460000000000000e-01
   1.0360000000000000e+00   8.1340000000000001e-01   3.8603000000000001e+00  -1.7190000000000000e-01  -3.2350000000000001e-01  -2.1490000000000001e-01   1.1100000000000000e-01   1.2452000000000001e+00   5.6589000000000000e+00   5.7799999999999997e-02   5.4849999999999999e-01   1.3270000000000001e-01
   1.0580000000000001e+00   9.2330000000000001e-01   2.0588000000000002e+00  -9.5500000000000002e-02  -3.6159999999999998e-01  -2.0610000000000001e-01  -6.6600000000000006e-02   1.0672999999999999e+00   5.0495000000000001e+00   1.5409999999999999e-01   5.4849999999999999e-01   1.8140000000000001e-01
   1.0801000000000001e+00   7.0350000000000001e-01   3.2597999999999998e+00  -2.3870000000000000e-01  -4.1870000000000002e-01  -2.7629999999999999e-01  -6.6600000000000006e-02   1.0672999999999999e+00   4.7882999999999996e+00   1.2520000000000001e-01   5.6769999999999998e-01   1.9020000000000001e-01
   1.0580000000000001e+00   7.4739999999999995e-01   3.0024000000000002e+00  -1.8140000000000001e-01  -3.9970000000000000e-01  -2.4120000000000000e-01   2.2200000000000001e-02   1.2007000000000001e+00   5.6589000000000000e+00   8.6699999999999999e-02   5.0029999999999997e-01   1.8579999999999999e-01
   8.5960000000000003e-01   8.1340000000000001e-01   3.7745000000000002e+00  -9.5500000000000002e-02  -2.8549999999999998e-01  -2.1490000000000001e-01   8.8800000000000004e-02   1.1117999999999999e+00   5.4847999999999999e+00   1.4449999999999999e-01   5.5810000000000004e-01   1.7249999999999999e-01
   1.0580000000000001e+00   9.4530000000000003e-01   3.8603000000000001e+00  -1.0500000000000000e-01  -3.4260000000000002e-01  -2.2800000000000001e-01  -4.4400000000000002e-02   1.1117999999999999e+00   5.5719000000000003e+00   8.6699999999999999e-02   4.3300000000000000e-01   1.7690000000000000e-01
   8.8170000000000004e-01   7.0350000000000001e-01   3.2597999999999998e+00  -1.4319999999999999e-01  -2.7600000000000002e-01  -2.2359999999999999e-01   2.2200000000000001e-02   1.1117999999999999e+00   5.1365999999999996e+00   1.3489999999999999e-01   4.9070000000000003e-01   2.0790000000000000e-01
   9.6989999999999998e-01   9.4530000000000003e-01   3.7745000000000002e+00  -2.4820000000000000e-01  -3.5210000000000002e-01  -2.4120000000000000e-01  -1.3320000000000001e-01   9.7840000000000005e-01   5.3977000000000004e+00   1.5409999999999999e-01   5.0029999999999997e-01   1.7249999999999999e-01
   1.0139000000000000e+00   7.2550000000000003e-01   3.0024000000000002e+00  -1.6230000000000000e-01  -3.0449999999999999e-01  -2.2359999999999999e-01  -1.3320000000000001e-01   1.0450999999999999e+00   5.6589000000000000e+00   8.6699999999999999e-02   5.0029999999999997e-01   2.0349999999999999e-01
   9.2579999999999996e-01   5.2759999999999996e-01   3.1739999999999999e+00  -2.4820000000000000e-01  -3.2350000000000001e-01  -2.4560000000000001e-01   1.1100000000000000e-01   1.1117999999999999e+00   4.9623999999999997e+00   1.0600000000000000e-01   4.8110000000000003e-01   1.8140000000000001e-01
   9.6989999999999998e-01   7.6939999999999997e-01   3.6886999999999999e+00  -2.1959999999999999e-01  -3.2350000000000001e-01  -2.5869999999999999e-01  -2.2200000000000001e-02   1.1117999999999999e+00   5.0495000000000001e+00   3.8500000000000000e-02   5.5810000000000004e-01   1.7249999999999999e-01
   9.4779999999999998e-01   9.0129999999999999e-01   3.6029000000000000e+00  -2.2910000000000000e-01  -3.1400000000000000e-01  -3.1140000000000001e-01   8.8800000000000004e-02   9.5609999999999995e-01   4.7882999999999996e+00   4.8200000000000000e-02   5.5810000000000004e-01   1.6810000000000000e-01
   1.1681999999999999e+00   8.1340000000000001e-01   3.8603000000000001e+00  -1.5279999999999999e-01  -3.6159999999999998e-01  -1.8859999999999999e-01  -1.1100000000000000e-01   1.0450999999999999e+00   3.9177000000000000e+00   9.6299999999999997e-02   5.5810000000000004e-01   2.1229999999999999e-01
   1.1681999999999999e+00   6.8149999999999999e-01   3.0024000000000002e+00  -1.7190000000000000e-01  -3.2350000000000001e-01  -2.3240000000000000e-01  -2.2200000000000001e-02   9.1169999999999995e-01   4.5270999999999999e+00  -1.9300000000000001e-02   5.1959999999999995e-01   1.5479999999999999e-01
   3.0859999999999999e-01   8.3540000000000003e-01   3.7745000000000002e+00  -2.8639999999999999e-01  -2.8549999999999998e-01  -2.4120000000000000e-01   0.0000000000000000e+00   1.2452000000000001e+00   4.4401000000000002e+00   4.8200000000000000e-02   5.6769999999999998e-01   1.7690000000000000e-01
   1.4327000000000001e+00   3.0780000000000002e-01   3.4314000000000000e+00  -2.0050000000000001e-01  -4.4719999999999999e-01  -1.8859999999999999e-01  -1.5540000000000001e-01   1.1563000000000001e+00   4.7882999999999996e+00   5.7799999999999997e-02   5.6769999999999998e-01   2.0790000000000000e-01
   4.1880000000000001e-01   8.5740000000000005e-01   3.0882000000000001e+00  -1.3370000000000001e-01  -3.3310000000000001e-01  -2.3680000000000001e-01  -4.4400000000000002e-02   1.1563000000000001e+00   5.5719000000000003e+00   8.6699999999999999e-02   5.4849999999999999e-01   1.8579999999999999e-01
   1.3446000000000000e+00   7.2550000000000003e-01   3.1739999999999999e+00  -1.3370000000000001e-01  -3.4260000000000002e-01  -2.1490000000000001e-01   1.1100000000000000e-01   1.0672999999999999e+00   4.7882999999999996e+00   4.8200000000000000e-02   5.0029999999999997e-01   1.8140000000000001e-01
   4.6289999999999998e-01   7.9139999999999999e-01   2.8309000000000002e+00  -2.0050000000000001e-01  -2.6640000000000003e-01  -2.6750000000000002e-01  -8.8800000000000004e-02   1.0672999999999999e+00   5.1365999999999996e+00   1.7340000000000000e-01   4.6189999999999998e-01   2.0790000000000000e-01
   1.8514999999999999e+00   7.0350000000000001e-01   3.5171000000000001e+00  -1.5279999999999999e-01  -3.8059999999999999e-01  -2.4560000000000001e-01   0.0000000000000000e+00   1.0894999999999999e+00   5.6589000000000000e+00   9.6299999999999997e-02   4.9070000000000003e-01   1.8140000000000001e-01
   6.3919999999999999e-01   1.0771999999999999e+00   3.0882000000000001e+00  -5.7299999999999997e-02  -3.0449999999999999e-01  -2.1929999999999999e-01  -4.4400000000000002e-02   1.2230000000000001e+00   4.3529999999999998e+00   1.2520000000000001e-01   5.8689999999999998e-01   1.9910000000000000e-01
   1.5428999999999999e+00   8.1340000000000001e-01   2.7450999999999999e+00  -9.5500000000000002e-02  -3.5210000000000002e-01  -2.2359999999999999e-01   8.8800000000000004e-02   9.3389999999999995e-01   4.7882999999999996e+00   1.2520000000000001e-01   5.5810000000000004e-01   2.0349999999999999e-01
   8.8170000000000004e-01   7.4739999999999995e-01   3.0024000000000002e+00  -2.5779999999999997e-01  -3.1400000000000000e-01  -2.7189999999999998e-01  -6.6600000000000006e-02   9.5609999999999995e-01   5.4847999999999999e+00   1.1559999999999999e-01   5.4849999999999999e-01   2.1229999999999999e-01
   1.0801000000000001e+00   7.9139999999999999e-01   4.1176000000000004e+00  -2.3870000000000000e-01  -2.5690000000000002e-01  -2.1929999999999999e-01   0.0000000000000000e+00   1.2452000000000001e+00   4.9623999999999997e+00   9.6299999999999997e-02   5.4849999999999999e-01   1.7690000000000000e-01
   7.4939999999999996e-01   6.8149999999999999e-01   3.6886999999999999e+00  -2.1959999999999999e-01  -2.9499999999999998e-01  -2.5430000000000003e-01   1.1100000000000000e-01   7.7820000000000000e-01   5.3106999999999998e+00   1.1559999999999999e-01   5.8689999999999998e-01   1.9460000000000000e-01
   1.3666000000000000e+00   9.6730000000000005e-01   4.1176000000000004e+00  -9.5500000000000002e-02  -3.2350000000000001e-01  -2.1049999999999999e-01   0.0000000000000000e+00   9.7840000000000005e-01   5.3106999999999998e+00   1.4449999999999999e-01   5.2920000000000000e-01   1.9460000000000000e-01
   7.4939999999999996e-01   1.1212000000000000e+00   3.5171000000000001e+00  -9.5500000000000002e-02  -3.4260000000000002e-01  -2.3680000000000001e-01  -6.6600000000000006e-02   1.1117999999999999e+00   4.7882999999999996e+00   2.2159999999999999e-01   4.6189999999999998e-01   1.7690000000000000e-01
   1.3225000000000000e+00   6.1550000000000005e-01   4.2892000000000001e+00  -1.4319999999999999e-01  -3.5210000000000002e-01  -2.1049999999999999e-01  -8.8800000000000004e-02   1.2007000000000001e+00   4.7012999999999998e+00   7.7100000000000002e-02   5.1959999999999995e-01   1.7249999999999999e-01
   5.5110000000000003e-01   8.3540000000000003e-01   3.2597999999999998e+00  -2.0050000000000001e-01  -2.3790000000000000e-01  -2.1929999999999999e-01   6.6600000000000006e-02   1.2897000000000001e+00   5.3106999999999998e+00   2.2159999999999999e-01   5.1000000000000001e-01   1.7249999999999999e-01
   1.3225000000000000e+00   7.9139999999999999e-01   3.3456000000000001e+00  -1.6230000000000000e-01  -3.0449999999999999e-01  -2.1490000000000001e-01   1.9980000000000001e-01   1.0005999999999999e+00   4.5270999999999999e+00   1.9270000000000001e-01   5.0029999999999997e-01   1.7690000000000000e-01
   9.4779999999999998e-01   8.1340000000000001e-01   2.9165999999999999e+00  -9.5500000000000002e-02  -3.5210000000000002e-01  -2.2800000000000001e-01   1.5540000000000001e-01   1.2007000000000001e+00   4.5270999999999999e+00   1.4449999999999999e-01   4.5219999999999999e-01   1.8140000000000001e-01
   1.2564000000000000e+00   7.2550000000000003e-01   3.4314000000000000e+00  -1.1459999999999999e-01  -3.3310000000000001e-01  -2.0169999999999999e-01  -2.2189999999999999e-01   1.2897000000000001e+00   4.7882999999999996e+00   1.5409999999999999e-01   4.7149999999999997e-01   1.8140000000000001e-01
   8.5960000000000003e-01   8.1340000000000001e-01   3.1739999999999999e+00  -1.7190000000000000e-01  -3.0449999999999999e-01  -1.9730000000000000e-01   4.4400000000000002e-02   1.3341000000000001e+00   5.5719000000000003e+00   1.1559999999999999e-01   5.0029999999999997e-01   2.3440000000000000e-01
   1.3446000000000000e+00   7.2550000000000003e-01   2.6593000000000000e+00  -1.5279999999999999e-01  -3.5210000000000002e-01  -2.3680000000000001e-01  -6.6600000000000006e-02   1.1563000000000001e+00   5.0495000000000001e+00   2.9859999999999998e-01   4.7149999999999997e-01   2.0349999999999999e-01
   8.1559999999999999e-01   7.0350000000000001e-01   2.9165999999999999e+00  -2.2910000000000000e-01  -3.7109999999999999e-01  -2.3680000000000001e-01   8.8800000000000004e-02   9.3389999999999995e-01   5.0495000000000001e+00   7.7100000000000002e-02   5.0029999999999997e-01   1.5479999999999999e-01
   9.9190000000000000e-01   7.2550000000000003e-01   3.2597999999999998e+00  -1.4319999999999999e-01  -2.8549999999999998e-01  -2.3680000000000001e-01  -6.6600000000000006e-02   1.3341000000000001e+00   5.3977000000000004e+00   1.1559999999999999e-01   4.3300000000000000e-01   1.9910000000000000e-01
   8.3760000000000001e-01   7.2550000000000003e-01   3.4314000000000000e+00  -2.2910000000000000e-01  -2.6640000000000003e-01  -2.6310000000000000e-01  -1.1100000000000000e-01   9.7840000000000005e-01   5.1365999999999996e+00   8.6699999999999999e-02   5.3879999999999995e-01   2.3000000000000001e-01
   1.0139000000000000e+00   7.4739999999999995e-01   3.6886999999999999e+00  -1.6230000000000000e-01  -3.3310000000000001e-01  -2.5000000000000000e-01  -8.8800000000000004e-02   9.3389999999999995e-01   4.5270999999999999e+00   1.2520000000000001e-01   5.0029999999999997e-01   1.8140000000000001e-01
   8.5960000000000003e-01   8.5740000000000005e-01   3.2597999999999998e+00  -1.8140000000000001e-01  -3.3310000000000001e-01  -2.2359999999999999e-01   1.1100000000000000e-01   1.1339999999999999e+00   4.9623999999999997e+00   1.1559999999999999e-01   4.8110000000000003e-01   1.9460000000000000e-01
   1.1021000000000001e+00   7.6939999999999997e-01   3.8603000000000001e+00  -2.1959999999999999e-01  -3.7109999999999999e-01  -2.3240000000000000e-01  -4.4400000000000002e-02   1.0894999999999999e+00   4.9623999999999997e+00   1.2520000000000001e-01   5.4849999999999999e-01   1.6370000000000001e-01
   8.5960000000000003e-01   1.0992000000000000e+00   3.5171000000000001e+00  -1.1459999999999999e-01  -2.2839999999999999e-01  -2.1490000000000001e-01  -2.2200000000000001e-02   1.1117999999999999e+00   5.3106999999999998e+00   1.8300000000000000e-01   5.4849999999999999e-01   2.2120000000000001e-01
   1.1241000000000001e+00   7.9139999999999999e-01   3.5171000000000001e+00  -2.0999999999999999e-01  -3.3310000000000001e-01  -1.9730000000000000e-01   6.6600000000000006e-02   9.7840000000000005e-01   4.8754000000000000e+00   2.1190000000000001e-01   4.8110000000000003e-01   1.7690000000000000e-01
   9.0369999999999995e-01   5.7160000000000000e-01   3.4314000000000000e+00  -2.5779999999999997e-01  -3.5210000000000002e-01  -2.1490000000000001e-01  -1.9980000000000001e-01   1.0227999999999999e+00   5.8330000000000002e+00   9.6299999999999997e-02   5.5810000000000004e-01   1.6810000000000000e-01
   1.1462000000000001e+00   7.4739999999999995e-01   3.2597999999999998e+00  -1.1459999999999999e-01  -3.3310000000000001e-01  -2.4120000000000000e-01   1.7760000000000001e-01   1.1785000000000001e+00   5.6589000000000000e+00   1.1559999999999999e-01   5.0029999999999997e-01   1.5040000000000001e-01
   1.1021000000000001e+00   9.2330000000000001e-01   3.0882000000000001e+00  -1.9089999999999999e-01  -2.5690000000000002e-01  -1.7100000000000001e-01   1.1100000000000000e-01   9.5609999999999995e-01   5.6589000000000000e+00   1.0600000000000000e-01   5.3879999999999995e-01   1.9460000000000000e-01
   1.2343999999999999e+00   8.7929999999999997e-01   3.8603000000000001e+00  -2.8600000000000000e-02  -2.6640000000000003e-01  -2.7189999999999998e-01   1.3320000000000001e-01   1.2230000000000001e+00   5.3977000000000004e+00   7.7100000000000002e-02   5.1000000000000001e-01   1.4599999999999999e-01
   9.9190000000000000e-01   5.4959999999999998e-01   3.2597999999999998e+00  -1.8140000000000001e-01  -3.0449999999999999e-01  -2.2359999999999999e-01   6.6600000000000006e-02   1.1117999999999999e+00   4.7882999999999996e+00   1.6380000000000000e-01   4.6189999999999998e-01   1.7249999999999999e-01
   9.9190000000000000e-01   9.0129999999999999e-01   3.0882000000000001e+00  -2.4820000000000000e-01  -3.5210000000000002e-01  -2.3680000000000001e-01  -1.1100000000000000e-01   1.1563000000000001e+00   4.9623999999999997e+00   4.8200000000000000e-02   5.0029999999999997e-01   2.1679999999999999e-01
   1.0801000000000001e+00   7.2550000000000003e-01   2.9165999999999999e+00  -9.5500000000000002e-02  -2.6640000000000003e-01  -2.4120000000000000e-01   6.6600000000000006e-02   1.1117999999999999e+00   5.2236000000000002e+00   4.8200000000000000e-02   4.6189999999999998e-01   1.9910000000000000e-01
   1.1241000000000001e+00   6.3749999999999996e-01   3.1739999999999999e+00  -1.7190000000000000e-01  -3.3310000000000001e-01  -1.9289999999999999e-01  -4.4400000000000002e-02   1.0227999999999999e+00   5.3977000000000004e+00   4.8200000000000000e-02   5.1959999999999995e-01   1.8140000000000001e-01
   9.4779999999999998e-01   9.6730000000000005e-01   3.8603000000000001e+00  -2.0050000000000001e-01  -2.3790000000000000e-01  -2.0610000000000001e-01  -8.8800000000000004e-02   1.1785000000000001e+00   5.0495000000000001e+00   1.0600000000000000e-01   4.8110000000000003e-01   1.4160000000000000e-01
   1.2343999999999999e+00   6.8149999999999999e-01   2.8309000000000002e+00  -1.2410000000000000e-01  -3.8059999999999999e-01  -1.9730000000000000e-01   8.8800000000000004e-02   9.1169999999999995e-01   5.0495000000000001e+00   8.6699999999999999e-02   4.8110000000000003e-01   1.8140000000000001e-01
   8.8170000000000004e-01   5.9360000000000002e-01   3.8603000000000001e+00  -1.5279999999999999e-01  -3.2350000000000001e-01  -2.1490000000000001e-01  -1.5540000000000001e-01   1.3564000000000001e+00   4.8754000000000000e+00   5.7799999999999997e-02   4.8110000000000003e-01   2.1679999999999999e-01
   1.0360000000000000e+00   5.9360000000000002e-01   3.6886999999999999e+00  -1.9089999999999999e-01  -3.1400000000000000e-01  -1.8859999999999999e-01  -1.1100000000000000e-01   1.1117999999999999e+00   5.3977000000000004e+00   1.9300000000000001e-02   5.7730000000000004e-01   2.1679999999999999e-01
   8.5960000000000003e-01   6.1550000000000005e-01   3.8603000000000001e+00  -1.6230000000000000e-01  -3.4260000000000002e-01  -2.1929999999999999e-01  -1.3320000000000001e-01   9.5609999999999995e-01   5.5719000000000003e+00   1.4449999999999999e-01   5.1000000000000001e-01   2.1229999999999999e-01
   9.9190000000000000e-01   8.1340000000000001e-01   3.3456000000000001e+00  -1.3370000000000001e-01  -2.5690000000000002e-01  -1.6230000000000000e-01   2.2200000000000001e-02   1.3119000000000001e+00   4.6142000000000003e+00   1.2520000000000001e-01   4.3300000000000000e-01   2.1229999999999999e-01
   7.9349999999999998e-01   7.4739999999999995e-01   3.3456000000000001e+00  -1.3370000000000001e-01  -3.8059999999999999e-01  -2.2359999999999999e-01   4.4400000000000002e-02   1.1117999999999999e+00   4.7012999999999998e+00   1.5409999999999999e-01   4.6189999999999998e-01   1.9910000000000000e-01
   1.1241000000000001e+00   7.9139999999999999e-01   3.6029000000000000e+00  -2.1959999999999999e-01  -3.4260000000000002e-01  -2.0169999999999999e-01  -4.4400000000000002e-02   1.1563000000000001e+00   5.2236000000000002e+00   1.3489999999999999e-01   5.5810000000000004e-01   2.2120000000000001e-01
   9.9190000000000000e-01   7.4739999999999995e-01   3.6886999999999999e+00  -2.0050000000000001e-01  -3.9970000000000000e-01  -1.9730000000000000e-01   6.6600000000000006e-02   1.0672999999999999e+00   5.2236000000000002e+00   1.6380000000000000e-01   5.1959999999999995e-01   1.6810000000000000e-01
   1.0580000000000001e+00   5.9360000000000002e-01   3.9460999999999999e+00  -1.4319999999999999e-01  -3.0449999999999999e-01  -1.7100000000000001e-01   1.3320000000000001e-01   1.1339999999999999e+00   5.7460000000000004e+00   8.6699999999999999e-02   4.9070000000000003e-01   1.5040000000000001e-01
   1.0801000000000001e+00   8.3540000000000003e-01   3.1739999999999999e+00  -1.4319999999999999e-01  -3.4260000000000002e-01  -2.3680000000000001e-01  -2.2200000000000001e-02   1.1785000000000001e+00   5.2236000000000002e+00   1.9270000000000001e-01   5.0029999999999997e-01   2.0790000000000000e-01
   9.9190000000000000e-01   8.1340000000000001e-01   3.9460999999999999e+00  -2.2910000000000000e-01  -2.5690000000000002e-01  -2.4120000000000000e-01  -8.8800000000000004e-02   8.8939999999999997e-01   5.0495000000000001e+00   1.8300000000000000e-01   5.6769999999999998e-01   2.0349999999999999e-01
   1.0580000000000001e+00   7.9139999999999999e-01   3.3456000000000001e+00  -1.8140000000000001e-01  -3.0449999999999999e-01  -2.3680000000000001e-01   2.2200000000000001e-02   1.0227999999999999e+00   4.6142000000000003e+00   0.0000000000000000e+00   4.8110000000000003e-01   2.0349999999999999e-01
   1.0139000000000000e+00   9.0129999999999999e-01   3.3456000000000001e+00  -1.9089999999999999e-01  -2.6640000000000003e-01  -2.1490000000000001e-01   8.8800000000000004e-02   1.0227999999999999e+00   5.2236000000000002e+00   1.2520000000000001e-01   5.0029999999999997e-01   2.1229999999999999e-01
   9.9190000000000000e-01   6.1550000000000005e-01   2.8309000000000002e+00  -1.9089999999999999e-01  -3.5210000000000002e-01  -2.1049999999999999e-01  -4.4400000000000002e-02   1.0672999999999999e+00   6.2683000000000000e+00   8.6699999999999999e-02   5.0029999999999997e-01   1.8579999999999999e-01
   9.4779999999999998e-01   8.5740000000000005e-01   2.9165999999999999e+00  -1.2410000000000000e-01  -2.6640000000000003e-01  -1.9730000000000000e-01  -1.1100000000000000e-01   1.1339999999999999e+00   5.5719000000000003e+00   1.4449999999999999e-01   4.8110000000000003e-01   2.3000000000000001e-01
   8.1559999999999999e-01   7.0350000000000001e-01   3.8603000000000001e+00  -2.1959999999999999e-01  -3.2350000000000001e-01  -2.0169999999999999e-01   0.0000000000000000e+00   9.5609999999999995e-01   5.9200999999999997e+00   1.6380000000000000e-01   5.4849999999999999e-01   1.5479999999999999e-01
   1.1021000000000001e+00   7.6939999999999997e-01   3.1739999999999999e+00  -2.3870000000000000e-01  -3.4260000000000002e-01  -1.8420000000000000e-01   0.0000000000000000e+00   1.0227999999999999e+00   5.4847999999999999e+00   9.6299999999999997e-02   5.4849999999999999e-01   2.3440000000000000e-01
   7.9349999999999998e-01   5.4959999999999998e-01   3.0024000000000002e+00  -1.7190000000000000e-01  -2.9499999999999998e-01  -1.9730000000000000e-01   1.5540000000000001e-01   1.2230000000000001e+00   5.2236000000000002e+00   1.5409999999999999e-01   5.2920000000000000e-01   2.1229999999999999e-01
   1.0801000000000001e+00   8.3540000000000003e-01   3.0882000000000001e+00  -1.8140000000000001e-01  -3.7109999999999999e-01  -2.3680000000000001e-01  -1.5540000000000001e-01   1.3786000000000000e+00   4.7882999999999996e+00   1.0600000000000000e-01   5.2920000000000000e-01   2.1679999999999999e-01
   9.4779999999999998e-01   8.7929999999999997e-01   3.3456000000000001e+00  -1.2410000000000000e-01  -2.9499999999999998e-01  -2.4120000000000000e-01  -4.4400000000000002e-02   1.1117999999999999e+00   4.7012999999999998e+00   1.4449999999999999e-01   5.2920000000000000e-01   1.6810000000000000e-01
   9.2579999999999996e-01   7.4739999999999995e-01   3.7745000000000002e+00  -1.2410000000000000e-01  -3.0449999999999999e-01  -2.4560000000000001e-01   6.6600000000000006e-02   1.1339999999999999e+00   5.5719000000000003e+00   7.7100000000000002e-02   4.7149999999999997e-01   1.7690000000000000e-01
   9.0369999999999995e-01   7.4739999999999995e-01   3.5171000000000001e+00  -1.8140000000000001e-01  -3.3310000000000001e-01  -2.4560000000000001e-01  -1.1100000000000000e-01   9.7840000000000005e-01   5.6589000000000000e+00   1.1559999999999999e-01   4.4259999999999999e-01   1.9910000000000000e-01
   9.4779999999999998e-01   8.1340000000000001e-01   2.4018999999999999e+00  -1.2410000000000000e-01  -4.0920000000000001e-01  -1.9730000000000000e-01   6.6600000000000006e-02   9.7840000000000005e-01   4.8754000000000000e+00   1.0600000000000000e-01   5.1000000000000001e-01   1.6810000000000000e-01
   8.8170000000000004e-01   8.1340000000000001e-01   3.6886999999999999e+00  -2.0050000000000001e-01  -3.5210000000000002e-01  -2.3680000000000001e-01   8.8800000000000004e-02   1.0894999999999999e+00   5.0495000000000001e+00   1.1559999999999999e-01   4.8110000000000003e-01   2.0790000000000000e-01
   8.3760000000000001e-01   6.1550000000000005e-01   3.0024000000000002e+00  -1.6230000000000000e-01  -2.5690000000000002e-01  -1.9730000000000000e-01   8.8800000000000004e-02   1.0227999999999999e+00   5.3977000000000004e+00   1.3489999999999999e-01   5.3879999999999995e-01   1.9020000000000001e-01
   1.0139000000000000e+00   8.3540000000000003e-01   3.1739999999999999e+00  -9.5500000000000002e-02  -2.7600000000000002e-01  -1.7100000000000001e-01   0.0000000000000000e+00   9.7840000000000005e-01   4.8754000000000000e+00   5.7799999999999997e-02   5.8689999999999998e-01   2.2559999999999999e-01
   1.0360000000000000e+00   9.2330000000000001e-01   3.1739999999999999e+00  -2.6729999999999998e-01  -3.1400000000000000e-01  -1.9730000000000000e-01   0.0000000000000000e+00   1.0672999999999999e+00   5.2236000000000002e+00   1.4449999999999999e-01   4.4259999999999999e-01   1.9910000000000000e-01
   8.5960000000000003e-01   7.6939999999999997e-01   3.5171000000000001e+00  -1.6230000000000000e-01  -2.6640000000000003e-01  -2.1929999999999999e-01   0.0000000000000000e+00   1.1785000000000001e+00   5.9200999999999997e+00   9.6299999999999997e-02   4.4259999999999999e-01   2.2120000000000001e-01
   7.9349999999999998e-01   8.5740000000000005e-01   2.7450999999999999e+00  -1.7190000000000000e-01  -3.2350000000000001e-01  -2.0610000000000001e-01   8.8800000000000004e-02   1.0672999999999999e+00   5.5719000000000003e+00   4.8200000000000000e-02   4.9070000000000003e-01   1.9460000000000000e-01
   1.1462000000000001e+00   6.3749999999999996e-01   2.9165999999999999e+00  -2.0999999999999999e-01  -2.5690000000000002e-01  -1.8420000000000000e-01   4.4400000000000002e-02   1.0005999999999999e+00   4.1788999999999996e+00   1.2520000000000001e-01   5.3879999999999995e-01   1.6370000000000001e-01
   1.0801000000000001e+00   7.2550000000000003e-01   3.3456000000000001e+00  -1.2410000000000000e-01  -2.0930000000000001e-01  -2.0169999999999999e-01   1.3320000000000001e-01   1.2007000000000001e+00   4.8754000000000000e+00   1.4449999999999999e-01   4.9070000000000003e-01   2.4329999999999999e-01
   1.1462000000000001e+00   7.4739999999999995e-01   3.1739999999999999e+00  -2.0999999999999999e-01  -3.1400000000000000e-01  -2.4120000000000000e-01   4.4400000000000002e-02   1.1117999999999999e+00   4.8754000000000000e+00   6.7400000000000002e-02   4.7149999999999997e-01   2.2120000000000001e-01
   7.7149999999999996e-01   1.0112000000000001e+00   4.1176000000000004e+00  -1.5279999999999999e-01  -2.4740000000000001e-01  -2.2359999999999999e-01   1.9980000000000001e-01   1.1785000000000001e+00   5.7460000000000004e+00   9.6299999999999997e-02   4.7149999999999997e-01   2.0349999999999999e-01
   8.8170000000000004e-01   7.2550000000000003e-01   3.5171000000000001e+00  -2.5779999999999997e-01  -3.7109999999999999e-01  -2.0610000000000001e-01   1.5540000000000001e-01   9.1169999999999995e-01   4.9623999999999997e+00   1.2520000000000001e-01   5.3879999999999995e-01   2.5209999999999999e-01
   8.3760000000000001e-01   9.2330000000000001e-01   2.7450999999999999e+00  -9.5500000000000002e-02  -2.8549999999999998e-01  -2.3240000000000000e-01   2.2200000000000001e-02   1.3341000000000001e+00   5.4847999999999999e+00   1.7340000000000000e-01   5.0029999999999997e-01   1.7690000000000000e-01
   9.9190000000000000e-01   7.9139999999999999e-01   3.3456000000000001e+00  -7.6399999999999996e-02  -2.5690000000000002e-01  -2.3680000000000001e-01   8.8800000000000004e-02   1.2230000000000001e+00   5.1365999999999996e+00   1.7340000000000000e-01   3.7530000000000002e-01   2.3000000000000001e-01
   9.4779999999999998e-01   7.9139999999999999e-01   3.7745000000000002e+00  -1.9089999999999999e-01  -2.7600000000000002e-01  -2.0610000000000001e-01   4.4400000000000002e-02   1.0227999999999999e+00   4.7012999999999998e+00   1.5409999999999999e-01   4.6189999999999998e-01   2.3440000000000000e-01
   9.2579999999999996e-01   8.1340000000000001e-01   2.9165999999999999e+00  -1.4319999999999999e-01  -3.8059999999999999e-01  -1.9730000000000000e-01   0.0000000000000000e+00   9.3389999999999995e-01   5.1365999999999996e+00   1.0600000000000000e-01   4.8110000000000003e-01   1.6810000000000000e-01
   8.5960000000000003e-01   9.4530000000000003e-01   3.5171000000000001e+00  -1.5279999999999999e-01  -2.5690000000000002e-01  -2.0610000000000001e-01  -8.8800000000000004e-02   1.0672999999999999e+00   5.4847999999999999e+00   1.4449999999999999e-01   5.1959999999999995e-01   2.0349999999999999e-01
   1.1021000000000001e+00   7.4739999999999995e-01   3.5171000000000001e+00  -1.6230000000000000e-01  -3.9970000000000000e-01  -1.6660000000000000e-01   2.8849999999999998e-01   1.1785000000000001e+00   5.8330000000000002e+00   0.0000000000000000e+00   6.0619999999999996e-01   2.2120000000000001e-01
   1.2564000000000000e+00   8.7929999999999997e-01   2.8309000000000002e+00  -7.6399999999999996e-02  -3.9010000000000000e-01  -2.0610000000000001e-01  -2.2200000000000001e-02   1.1117999999999999e+00   5.5719000000000003e+00   9.6299999999999997e-02   5.1000000000000001e-01   1.9460000000000000e-01
   1.1241000000000001e+00   6.3749999999999996e-01   3.0024000000000002e+00  -2.0999999999999999e-01  -2.7600000000000002e-01  -2.0169999999999999e-01   4.4400000000000002e-02   1.0894999999999999e+00   5.1365999999999996e+00   1.0600000000000000e-01   5.1959999999999995e-01   1.7690000000000000e-01
   9.6989999999999998e-01   7.9139999999999999e-01   2.7450999999999999e+00  -2.2910000000000000e-01  -3.4260000000000002e-01  -2.4560000000000001e-01   2.2200000000000001e-02   1.2007000000000001e+00   4.9623999999999997e+00   1.2520000000000001e-01   5.0029999999999997e-01   1.9910000000000000e-01
   8.5960000000000003e-01   8.1340000000000001e-01   4.2892000000000001e+00  -2.5779999999999997e-01  -3.4260000000000002e-01  -2.6750000000000002e-01  -1.3320000000000001e-01   1.1563000000000001e+00   4.8754000000000000e+00   1.1559999999999999e-01   5.2920000000000000e-01   1.9910000000000000e-01
   9.0369999999999995e-01   8.3540000000000003e-01   4.2034000000000002e+00  -1.9089999999999999e-01  -2.6640000000000003e-01  -2.0610000000000001e-01   1.1100000000000000e-01   1.0227999999999999e+00   5.1365999999999996e+00   1.1559999999999999e-01   4.9070000000000003e-01   1.9910000000000000e-01
   9.4779999999999998e-01   9.6730000000000005e-01   2.9165999999999999e+00  -2.0050000000000001e-01  -2.2839999999999999e-01  -2.0610000000000001e-01  -8.8800000000000004e-02   1.1339999999999999e+00   5.0495000000000001e+00   7.7100000000000002e-02   5.1959999999999995e-01   1.3270000000000001e-01
   9.6989999999999998e-01   9.0129999999999999e-01   3.6886999999999999e+00  -2.5779999999999997e-01  -3.8059999999999999e-01  -1.8859999999999999e-01  -1.5540000000000001e-01   1.1117999999999999e+00   4.4401000000000002e+00   1.3489999999999999e-01   5.1000000000000001e-01   1.9020000000000001e-01
   9.0369999999999995e-01   6.1550000000000005e-01   3.1739999999999999e+00  -2.4820000000000000e-01  -3.9010000000000000e-01  -2.4560000000000001e-01  -6.6600000000000006e-02   1.1339999999999999e+00   4.8754000000000000e+00   1.1559999999999999e-01   4.5219999999999999e-01   1.9460000000000000e-01
   1.1902999999999999e+00   6.8149999999999999e-01   3.2597999999999998e+00  -1.1459999999999999e-01  -3.1400000000000000e-01  -2.3680000000000001e-01   1.3320000000000001e-01   1.0227999999999999e+00   4.7882999999999996e+00   8.6699999999999999e-02   4.6189999999999998e-01   1.5479999999999999e-01
   8.8170000000000004e-01   8.5740000000000005e-01   3.0882000000000001e+00  -1.2410000000000000e-01  -2.6640000000000003e-01  -1.9289999999999999e-01  -1.1100000000000000e-01   1.2007000000000001e+00   4.7012999999999998e+00   6.7400000000000002e-02   5.1000000000000001e-01   2.2120000000000001e-01
   1.0139000000000000e+00   9.4530000000000003e-01   3.1739999999999999e+00  -6.6799999999999998e-02  -2.0930000000000001e-01  -2.5430000000000003e-01   4.4400000000000002e-02   1.2452000000000001e+00   4.9623999999999997e+00   1.4449999999999999e-01   4.7149999999999997e-01   1.7249999999999999e-01
   7.0530000000000004e-01   5.9360000000000002e-01   3.5171000000000001e+00  -2.2910000000000000e-01  -3.2350000000000001e-01  -1.5350000000000000e-01   1.3320000000000001e-01   1.1117999999999999e+00   5.4847999999999999e+00   4.8200000000000000e-02   4.2340000000000000e-01   2.3890000000000000e-01
   1.1681999999999999e+00   6.1550000000000005e-01   3.5171000000000001e+00  -2.2910000000000000e-01  -3.4260000000000002e-01  -2.0169999999999999e-01   1.7760000000000001e-01   1.2230000000000001e+00   5.0495000000000001e+00   1.0600000000000000e-01   4.2340000000000000e-01   2.1679999999999999e-01
   1.0139000000000000e+00   6.1550000000000005e-01   2.5735000000000001e+00  -2.1959999999999999e-01  -4.1870000000000002e-01  -2.1049999999999999e-01   1.5540000000000001e-01   1.0450999999999999e+00   4.9623999999999997e+00   7.7100000000000002e-02   5.1000000000000001e-01   2.2120000000000001e-01
   8.8170000000000004e-01   7.9139999999999999e-01   4.2034000000000002e+00  -2.0050000000000001e-01  -2.9499999999999998e-01  -2.2359999999999999e-01   2.2189999999999999e-01   1.1339999999999999e+00   4.6142000000000003e+00   1.1559999999999999e-01   4.6189999999999998e-01   1.7249999999999999e-01
   7.4939999999999996e-01   6.3749999999999996e-01   3.0882000000000001e+00  -1.9089999999999999e-01  -2.2839999999999999e-01  -2.1929999999999999e-01   1.1100000000000000e-01   8.6719999999999997e-01   5.6589000000000000e+00   9.5999999999999992e-03   5.9660000000000002e-01   1.7249999999999999e-01
   9.2579999999999996e-01   6.3749999999999996e-01   3.0882000000000001e+00  -1.1459999999999999e-01  -3.6159999999999998e-01  -1.9289999999999999e-01   0.0000000000000000e+00   1.1563000000000001e+00   4.9623999999999997e+00   1.9270000000000001e-01   4.2340000000000000e-01   2.2120000000000001e-01
   9.9190000000000000e-01   9.2330000000000001e-01   2.6593000000000000e+00  -1.7190000000000000e-01  -3.0449999999999999e-01  -1.7540000000000000e-01   0.0000000000000000e+00   1.0450999999999999e+00   5.3977000000000004e+00   1.3489999999999999e-01   4.9070000000000003e-01   1.9910000000000000e-01
   8.5960000000000003e-01   6.3749999999999996e-01   3.0024000000000002e+00  -1.7190000000000000e-01  -3.1400000000000000e-01  -2.2359999999999999e-01   0.0000000000000000e+00   1.1563000000000001e+00   4.7882999999999996e+00   1.3489999999999999e-01   4.6189999999999998e-01   2.2120000000000001e-01
   1.1462000000000001e+00   8.3540000000000003e-01   3.1739999999999999e+00  -1.2410000000000000e-01  -3.2350000000000001e-01  -2.4120000000000000e-01  -6.6600000000000006e-02   1.0450999999999999e+00   4.6142000000000003e+00   6.7400000000000002e-02   4.4259999999999999e-01   1.9460000000000000e-01
   9.0369999999999995e-01   7.6939999999999997e-01   2.9165999999999999e+00  -1.3370000000000001e-01  -2.7600000000000002e-01  -2.2359999999999999e-01   3.1069999999999998e-01   1.2230000000000001e+00   4.9623999999999997e+00   2.1190000000000001e-01   5.2920000000000000e-01   1.9020000000000001e-01
   8.5960000000000003e-01   9.2330000000000001e-01   3.3456000000000001e+00  -2.3870000000000000e-01  -4.0920000000000001e-01  -1.8859999999999999e-01   0.0000000000000000e+00   1.0450999999999999e+00   4.7882999999999996e+00   6.7400000000000002e-02   5.1959999999999995e-01   2.2120000000000001e-01
   8.5960000000000003e-01   6.3749999999999996e-01   3.2597999999999998e+00  -1.3370000000000001e-01  -3.5210000000000002e-01  -2.2800000000000001e-01   0.0000000000000000e+00   1.1339999999999999e+00   5.1365999999999996e+00   1.4449999999999999e-01   4.8110000000000003e-01   1.9020000000000001e-01
   1.0580000000000001e+00   8.5740000000000005e-01   3.3456000000000001e+00  -1.2410000000000000e-01  -4.2820000000000003e-01  -1.6230000000000000e-01   1.9980000000000001e-01   1.0450999999999999e+00   5.5719000000000003e+00   6.7400000000000002e-02   4.7149999999999997e-01   1.8579999999999999e-01
   1.0580000000000001e+00   6.1550000000000005e-01   2.5735000000000001e+00  -1.9099999999999999e-02  -2.7600000000000002e-01  -1.5790000000000001e-01   4.4400000000000002e-02   1.1785000000000001e+00   4.7882999999999996e+00   1.5409999999999999e-01   4.8110000000000003e-01   1.9910000000000000e-01
   1.2564000000000000e+00   4.3969999999999998e-01   2.9165999999999999e+00  -1.0500000000000000e-01  -3.0449999999999999e-01  -2.5000000000000000e-01   2.6629999999999998e-01   1.1563000000000001e+00   5.1365999999999996e+00   8.6699999999999999e-02   5.0029999999999997e-01   2.0790000000000000e-01
   1.7193000000000001e+00   7.2550000000000003e-01   3.0024000000000002e+00  -1.7190000000000000e-01  -3.8059999999999999e-01  -2.3680000000000001e-01  -2.2200000000000001e-02   1.0894999999999999e+00   5.1365999999999996e+00   1.8300000000000000e-01   5.2920000000000000e-01   2.2559999999999999e-01
   1.2564000000000000e+00   1.0551999999999999e+00   3.2597999999999998e+00  -2.4820000000000000e-01  -2.7600000000000002e-01  -2.4120000000000000e-01   4.4400000000000002e-02   1.3341000000000001e+00   4.4401000000000002e+00   9.6299999999999997e-02   5.3879999999999995e-01   2.3890000000000000e-01
   9.9190000000000000e-01   5.7160000000000000e-01   3.8603000000000001e+00  -2.2910000000000000e-01  -2.0930000000000001e-01  -2.1490000000000001e-01   6.6600000000000006e-02   1.0894999999999999e+00   5.2236000000000002e+00   1.8300000000000000e-01   4.7149999999999997e-01   1.9460000000000000e-01
   7.0530000000000004e-01   6.5949999999999998e-01   3.3456000000000001e+00  -1.7190000000000000e-01  -2.4740000000000001e-01  -2.1929999999999999e-01   1.1100000000000000e-01   1.2452000000000001e+00   4.0048000000000004e+00   1.0600000000000000e-01   4.8110000000000003e-01   2.0349999999999999e-01
   8.5960000000000003e-01   9.2330000000000001e-01   3.6029000000000000e+00  -1.4319999999999999e-01  -2.2839999999999999e-01  -2.3240000000000000e-01   1.7760000000000001e-01   1.0450999999999999e+00   5.0495000000000001e+00   8.6699999999999999e-02   4.7149999999999997e-01   1.9020000000000001e-01
   7.4939999999999996e-01   8.1340000000000001e-01   3.0882000000000001e+00  -1.4319999999999999e-01  -2.8549999999999998e-01  -1.9730000000000000e-01   1.1100000000000000e-01   1.0672999999999999e+00   5.6589000000000000e+00   6.7400000000000002e-02   4.8110000000000003e-01   1.9460000000000000e-01
   7.9349999999999998e-01   8.7929999999999997e-01   3.7745000000000002e+00  -1.9089999999999999e-01  -2.4740000000000001e-01  -1.7100000000000001e-01   2.8849999999999998e-01   1.2897000000000001e+00   5.3977000000000004e+00   6.7400000000000002e-02   4.1370000000000001e-01   1.9910000000000000e-01
   6.3919999999999999e-01   7.2550000000000003e-01   3.0882000000000001e+00  -2.1959999999999999e-01  -3.4260000000000002e-01  -2.1049999999999999e-01  -4.4400000000000002e-02   1.4231000000000000e+00   4.8754000000000000e+00   1.1559999999999999e-01   5.1959999999999995e-01   2.0349999999999999e-01
   1.0360000000000000e+00   8.7929999999999997e-01   3.0024000000000002e+00  -1.5279999999999999e-01  -4.2820000000000003e-01  -2.2800000000000001e-01   1.1100000000000000e-01   9.1169999999999995e-01   4.4401000000000002e+00   1.1559999999999999e-01   5.4849999999999999e-01   2.1679999999999999e-01
   8.1559999999999999e-01   7.6939999999999997e-01   2.6593000000000000e+00  -6.6799999999999998e-02  -2.8549999999999998e-01  -2.1049999999999999e-01  -4.4400000000000002e-02   1.0227999999999999e+00   5.0495000000000001e+00   8.6699999999999999e-02   4.7149999999999997e-01   1.9020000000000001e-01
   1.1241000000000001e+00   8.5740000000000005e-01   3.6029000000000000e+00  -1.8140000000000001e-01  -3.3310000000000001e-01  -2.3680000000000001e-01   2.2200000000000001e-02   1.3341000000000001e+00   4.6142000000000003e+00   9.6299999999999997e-02   5.3879999999999995e-01   2.4329999999999999e-01
   1.0139000000000000e+00   8.5740000000000005e-01   3.2597999999999998e+00  -1.6230000000000000e-01  -2.6640000000000003e-01  -2.2800000000000001e-01  -4.4400000000000002e-02   1.3564000000000001e+00   5.1365999999999996e+00   1.1559999999999999e-01   4.7149999999999997e-01   2.3000000000000001e-01
   8.1559999999999999e-01   6.5949999999999998e-01   3.5171000000000001e+00  -1.5279999999999999e-01  -3.9010000000000000e-01  -1.7540000000000000e-01  -4.4400000000000002e-02   9.7840000000000005e-01   5.3106999999999998e+00   1.2520000000000001e-01   4.5219999999999999e-01   2.1679999999999999e-01
   1.0139000000000000e+00   8.3540000000000003e-01   3.3456000000000001e+00  -9.5500000000000002e-02  -2.7600000000000002e-01  -1.9730000000000000e-01  -2.4410000000000001e-01   9.5609999999999995e-01   5.0495000000000001e+00   1.0600000000000000e-01   5.4849999999999999e-01   1.6370000000000001e-01
   7.7149999999999996e-01   7.9139999999999999e-01   3.5171000000000001e+00  -9.5500000000000002e-02  -2.8549999999999998e-01  -1.9289999999999999e-01  -4.4400000000000002e-02   9.7840000000000005e-01   6.0072000000000001e+00   1.6380000000000000e-01   5.7730000000000004e-01   1.8579999999999999e-01
   7.4939999999999996e-01   7.9139999999999999e-01   3.5171000000000001e+00  -1.7190000000000000e-01  -3.3310000000000001e-01  -1.7540000000000000e-01  -2.2200000000000001e-02   1.2230000000000001e+00   4.6142000000000003e+00   0.0000000000000000e+00   5.3879999999999995e-01   1.8579999999999999e-01
   9.4779999999999998e-01   7.0350000000000001e-01   3.6886999999999999e+00  -2.0999999999999999e-01  -3.4260000000000002e-01  -2.5869999999999999e-01  -1.3320000000000001e-01   8.8939999999999997e-01   4.9623999999999997e+00   6.7400000000000002e-02   5.1000000000000001e-01   2.0349999999999999e-01
   9.6989999999999998e-01   8.3540000000000003e-01   3.6029000000000000e+00  -2.1959999999999999e-01  -2.9499999999999998e-01  -2.0610000000000001e-01  -6.6600000000000006e-02   1.0672999999999999e+00   4.8754000000000000e+00   1.6380000000000000e-01   4.1370000000000001e-01   2.3440000000000000e-01
   9.0369999999999995e-01   7.4739999999999995e-01   3.3456000000000001e+00  -1.1459999999999999e-01  -3.1400000000000000e-01  -2.3680000000000001e-01   8.8800000000000004e-02   1.2007000000000001e+00   5.4847999999999999e+00   8.6699999999999999e-02   5.8689999999999998e-01   1.5479999999999999e-01
   8.1559999999999999e-01   6.1550000000000005e-01   3.8603000000000001e+00  -2.0999999999999999e-01  -3.0449999999999999e-01  -2.1490000000000001e-01   1.5540000000000001e-01   1.0894999999999999e+00   5.0495000000000001e+00   1.3489999999999999e-01   4.7149999999999997e-01   2.0349999999999999e-01
   8.8170000000000004e-01   9.8929999999999996e-01   2.9165999999999999e+00  -2.1959999999999999e-01  -3.2350000000000001e-01  -2.4120000000000000e-01   1.9980000000000001e-01   1.3564000000000001e+00   5.0495000000000001e+00   8.6699999999999999e-02   5.1959999999999995e-01   1.7249999999999999e-01
   9.4779999999999998e-01   9.0129999999999999e-01   2.5735000000000001e+00  -1.7190000000000000e-01  -2.0930000000000001e-01  -1.6230000000000000e-01   0.0000000000000000e+00   1.2230000000000001e+00   4.9623999999999997e+00   1.5409999999999999e-01   4.7149999999999997e-01   2.2559999999999999e-01
   1.0580000000000001e+00   6.3749999999999996e-01   2.5735000000000001e+00  -2.0999999999999999e-01  -2.3790000000000000e-01  -2.2359999999999999e-01   0.0000000000000000e+00   8.4499999999999997e-01   5.4847999999999999e+00   1.7340000000000000e-01   4.9070000000000003e-01   2.4329999999999999e-01
   9.0369999999999995e-01   8.7929999999999997e-01   2.7450999999999999e+00  -1.0500000000000000e-01  -3.2350000000000001e-01  -2.0610000000000001e-01   1.1100000000000000e-01   1.1339999999999999e+00   4.8754000000000000e+00   2.4079999999999999e-01   5.0029999999999997e-01   1.9020000000000001e-01
   7.7149999999999996e-01   7.2550000000000003e-01   3.0024000000000002e+00  -1.2410000000000000e-01  -3.0449999999999999e-01  -2.0169999999999999e-01   6.6600000000000006e-02   1.1117999999999999e+00   4.9623999999999997e+00   1.2520000000000001e-01   5.0029999999999997e-01   1.5040000000000001e-01
   9.2579999999999996e-01   5.9360000000000002e-01   3.9460999999999999e+00  -1.6230000000000000e-01  -3.5210000000000002e-01  -2.0169999999999999e-01   0.0000000000000000e+00   1.0450999999999999e+00   4.7012999999999998e+00   9.6299999999999997e-02   5.3879999999999995e-01   1.6810000000000000e-01
   8.1559999999999999e-01   7.4739999999999995e-01   3.7745000000000002e+00  -2.6729999999999998e-01  -3.1400000000000000e-01  -1.7100000000000001e-01   2.2189999999999999e-01   1.1563000000000001e+00   4.8754000000000000e+00   1.0600000000000000e-01   4.4259999999999999e-01   1.9910000000000000e-01
   9.2579999999999996e-01   9.4530000000000003e-01   2.6593000000000000e+00  -2.1959999999999999e-01  -3.3310000000000001e-01  -1.7100000000000001e-01   1.1100000000000000e-01   1.2230000000000001e+00   4.4401000000000002e+00   9.6299999999999997e-02   4.3300000000000000e-01   1.9460000000000000e-01
   7.4939999999999996e-01   7.4739999999999995e-01   3.5171000000000001e+00  -1.8140000000000001e-01  -3.2350000000000001e-01  -2.2359999999999999e-01   8.8800000000000004e-02   1.3341000000000001e+00   4.8754000000000000e+00   1.1559999999999999e-01   4.5219999999999999e-01   1.5479999999999999e-01
   8.3760000000000001e-01   1.0112000000000001e+00   3.0024000000000002e+00  -1.1459999999999999e-01  -2.7600000000000002e-01  -2.1929999999999999e-01   1.7760000000000001e-01   1.0672999999999999e+00   5.1365999999999996e+00   2.0230000000000001e-01   4.1370000000000001e-01   1.8579999999999999e-01
   7.2740000000000005e-01   7.0350000000000001e-01   3.9460999999999999e+00  -1.6230000000000000e-01  -3.0449999999999999e-01  -2.2800000000000001e-01   1.5540000000000001e-01   1.1563000000000001e+00   5.3106999999999998e+00   1.3489999999999999e-01   4.6189999999999998e-01   2.1679999999999999e-01
   8.1559999999999999e-01   8.3540000000000003e-01   3.8603000000000001e+00  -1.1459999999999999e-01  -3.3310000000000001e-01  -2.3240000000000000e-01   2.4410000000000001e-01   1.0894999999999999e+00   5.3977000000000004e+00   1.3489999999999999e-01   4.3300000000000000e-01   1.9020000000000001e-01
   8.8170000000000004e-01   8.3540000000000003e-01   2.7450999999999999e+00  -2.3870000000000000e-01  -3.7109999999999999e-01  -1.7540000000000000e-01   1.3320000000000001e-01   8.2269999999999999e-01   4.7882999999999996e+00   7.7100000000000002e-02   4.9070000000000003e-01   2.0349999999999999e-01
   9.0369999999999995e-01   7.4739999999999995e-01   3.1739999999999999e+00  -1.8140000000000001e-01  -2.8549999999999998e-01  -2.3240000000000000e-01  -1.1100000000000000e-01   1.2674000000000001e+00   5.0495000000000001e+00   1.0600000000000000e-01   4.5219999999999999e-01   1.9910000000000000e-01
   1.0580000000000001e+00   7.0350000000000001e-01   3.4314000000000000e+00  -1.1459999999999999e-01  -2.3790000000000000e-01  -2.0610000000000001e-01   2.4410000000000001e-01   1.0450999999999999e+00   5.3106999999999998e+00   8.6699999999999999e-02   5.4849999999999999e-01   1.5920000000000001e-01
   1.0580000000000001e+00   8.3540000000000003e-01   3.0024000000000002e+00  -1.7190000000000000e-01  -3.6159999999999998e-01  -2.1929999999999999e-01  -8.8800000000000004e-02   1.2452000000000001e+00   4.4401000000000002e+00   2.8899999999999999e-02   4.2340000000000000e-01   1.9020000000000001e-01
   8.1559999999999999e-01   8.7929999999999997e-01   3.2597999999999998e+00  -8.5900000000000004e-02  -3.9010000000000000e-01  -2.1490000000000001e-01  -2.2200000000000001e-02   1.0672999999999999e+00   4.6142000000000003e+00   1.2520000000000001e-01   6.0619999999999996e-01   2.0790000000000000e-01
   7.7149999999999996e-01   7.9139999999999999e-01   3.1739999999999999e+00  -1.8140000000000001e-01  -3.8059999999999999e-01  -1.9730000000000000e-01  -4.4400000000000002e-02   1.2674000000000001e+00   5.2236000000000002e+00   1.3489999999999999e-01   5.0029999999999997e-01   2.2120000000000001e-01
   1.0360000000000000e+00   5.4959999999999998e-01   4.7180999999999997e+00  -9.5500000000000002e-02  -2.4740000000000001e-01  -2.2359999999999999e-01   8.8800000000000004e-02   1.2007000000000001e+00   5.5719000000000003e+00   1.4449999999999999e-01   5.1000000000000001e-01   2.1679999999999999e-01
   9.4779999999999998e-01   8.5740000000000005e-01   2.7450999999999999e+00  -1.1459999999999999e-01  -4.0920000000000001e-01  -1.7100000000000001e-01   1.7760000000000001e-01   1.2007000000000001e+00   4.7882999999999996e+00   7.7100000000000002e-02   4.3300000000000000e-01   2.1679999999999999e-01
   9.6989999999999998e-01   7.9139999999999999e-01   3.3456000000000001e+00  -1.3370000000000001e-01  -4.4719999999999999e-01  -2.0169999999999999e-01  -6.6600000000000006e-02   1.2452000000000001e+00   4.3529999999999998e+00   2.8899999999999999e-02   4.7149999999999997e-01   1.9020000000000001e-01
   8.8170000000000004e-01   6.8149999999999999e-01   3.0882000000000001e+00  -1.5279999999999999e-01  -3.2350000000000001e-01  -2.1929999999999999e-01   1.5540000000000001e-01   1.2452000000000001e+00   5.0495000000000001e+00   1.2520000000000001e-01   5.0029999999999997e-01   1.7249999999999999e-01
   8.8170000000000004e-01   4.6170000000000000e-01   3.5171000000000001e+00  -1.8140000000000001e-01  -4.3769999999999998e-01  -2.0610000000000001e-01   2.2189999999999999e-01   1.2452000000000001e+00   5.7460000000000004e+00   8.6699999999999999e-02   5.1959999999999995e-01   2.2559999999999999e-01
   8.8170000000000004e-01   1.0112000000000001e+00   2.7450999999999999e+00  -1.5279999999999999e-01  -2.3790000000000000e-01  -2.0610000000000001e-01   8.8800000000000004e-02   1.2230000000000001e+00   4.5270999999999999e+00   1.1559999999999999e-01   5.0029999999999997e-01   1.9460000000000000e-01
   1.1902999999999999e+00   8.1340000000000001e-01   3.4314000000000000e+00  -1.8140000000000001e-01  -3.5210000000000002e-01  -1.9730000000000000e-01   2.2189999999999999e-01   9.7840000000000005e-01   4.6142000000000003e+00   7.7100000000000002e-02   4.4259999999999999e-01   1.5920000000000001e-01
   8.1559999999999999e-01   7.9139999999999999e-01   3.1739999999999999e+00  -2.5779999999999997e-01  -2.7600000000000002e-01  -1.9730000000000000e-01   2.2200000000000001e-02   1.0894999999999999e+00   5.6589000000000000e+00   1.2520000000000001e-01   5.0029999999999997e-01   2.1679999999999999e-01
   8.1559999999999999e-01   5.9360000000000002e-01   3.4314000000000000e+00  -2.0999999999999999e-01  -3.7109999999999999e-01  -2.1490000000000001e-01   1.1100000000000000e-01   1.2230000000000001e+00   5.1365999999999996e+00   1.7340000000000000e-01   5.2920000000000000e-01   1.7249999999999999e-01
   8.3760000000000001e-01   8.7929999999999997e-01   3.4314000000000000e+00  -1.2410000000000000e-01  -2.6640000000000003e-01  -1.7100000000000001e-01   8.8800000000000004e-02   1.0005999999999999e+00   5.3977000000000004e+00   1.4449999999999999e-01   5.1959999999999995e-01   1.8579999999999999e-01
   7.2740000000000005e-01   1.0331999999999999e+00   3.3456000000000001e+00  -1.8140000000000001e-01  -3.6159999999999998e-01  -1.9730000000000000e-01   1.7760000000000001e-01   1.1785000000000001e+00   4.6142000000000003e+00   1.0600000000000000e-01   4.6189999999999998e-01   1.4599999999999999e-01
