# Supplementary material for: Footwear and Foam Surface Alter Gait Initiation of Typical Subjects
Source: PLoS One. 2015 Aug 13;10(8):e0135821. doi: 10.1371/journal.pone.0135821 (PMC4536224; doi:10.1371/journal.pone.0135821)
Supplement: S1 Dataset — (ZIP) [file pone.0135821.s001.zip › 8_foam_av1_04.txt]

   7.1637000000000004e+00  -7.2325999999999997e+00   2.9072120000000001e+02   6.2248999999999999e+00   2.8404800000000002e+01  -9.0769999999999995e-01  -9.6547999999999998e+00   2.6679999999999998e-01   3.0732249999999999e+02   8.6310000000000002e+00  -1.9696300000000001e+01   1.7738000000000000e+00
   7.2298000000000000e+00  -7.7161999999999997e+00   2.8317230000000001e+02   5.2225000000000001e+00   2.7871900000000000e+01  -7.8059999999999996e-01  -1.0009900000000000e+01  -1.4008000000000000e+00   3.0627780000000001e+02   8.1782000000000004e+00  -1.9600100000000001e+01   1.8048000000000000e+00
   6.4142999999999999e+00  -6.8808999999999996e+00   2.7365030000000002e+02   4.3822999999999999e+00   2.6986899999999999e+01  -7.5429999999999997e-01  -9.9433000000000007e+00  -1.5120000000000000e+00   3.0793189999999998e+02   7.6292000000000000e+00  -1.9811800000000002e+01   1.8048000000000000e+00
   5.3562000000000003e+00  -5.7816999999999998e+00   2.6189789999999999e+02   3.6280000000000001e+00   2.6054400000000001e+01  -8.0249999999999999e-01  -9.6769999999999996e+00  -1.5787000000000000e+00   3.0836720000000003e+02   6.9066999999999998e+00  -2.0081199999999999e+01   1.6367000000000000e+00
   3.5266999999999999e+00  -5.7596999999999996e+00   2.4791510000000000e+02   2.4632000000000001e+00   2.4988600000000002e+01  -6.7090000000000005e-01  -1.0631399999999999e+01  -3.8912000000000000e+00   3.1132729999999998e+02   5.6641000000000004e+00  -2.0312100000000001e+01   1.5482000000000000e+00
   1.5649999999999999e+00  -7.1447000000000003e+00   2.3384660000000000e+02   9.5469999999999999e-01   2.3998899999999999e+01  -4.3409999999999999e-01  -1.1208399999999999e+01  -5.2920999999999996e+00   3.1750850000000003e+02   4.6140999999999996e+00  -2.1033799999999999e+01   1.4376000000000000e+00
  -3.7469999999999998e-01  -8.0020000000000007e+00   2.2115060000000000e+02  -4.6779999999999999e-01   2.3085400000000000e+01  -2.3680000000000001e-01  -1.3361400000000000e+01  -6.1814999999999998e+00   3.2943579999999997e+02   3.6412000000000000e+00  -2.1986400000000000e+01   1.2784000000000000e+00
  -2.2924000000000002e+00  -8.6615000000000002e+00   2.0716780000000000e+02  -1.7184999999999999e+00   2.2095800000000001e+01  -7.8899999999999998e-02  -1.4981600000000000e+01  -8.4718000000000000e+00   3.4249480000000000e+02   2.2732999999999999e+00  -2.3189100000000000e+01   1.0749000000000000e+00
  -3.6149000000000000e+00  -8.1339000000000006e+00   1.9361400000000000e+02  -2.5205000000000002e+00   2.1010999999999999e+01  -6.1400000000000003e-02  -1.7467400000000001e+01  -1.0228400000000001e+01   3.5572800000000001e+02   9.9219999999999997e-01  -2.4488099999999999e+01   8.4489999999999998e-01
  -4.9595000000000002e+00  -6.5290999999999997e+00   1.7808709999999999e+02  -3.0074000000000001e+00   1.9574100000000001e+01  -1.6230000000000000e-01  -1.9575900000000001e+01  -1.1162300000000000e+01   3.6817759999999998e+02  -1.9270000000000001e-01  -2.5459900000000001e+01   5.7509999999999994e-01
  -6.1056999999999997e+00  -4.9242999999999997e+00   1.6273179999999999e+02  -3.3224999999999998e+00   1.8260899999999999e+01  -2.3680000000000001e-01  -2.1684500000000000e+01  -1.2830000000000000e+01   3.7897300000000001e+02  -1.6183000000000001e+00  -2.6710799999999999e+01   3.5830000000000001e-01
  -7.0754999999999999e+00  -3.5832999999999999e+00   1.4909219999999999e+02  -3.4180000000000001e+00   1.6957200000000000e+01  -3.9470000000000000e-01  -2.3393500000000000e+01  -1.4542100000000000e+01   3.9290269999999998e+02  -3.1210000000000000e+00  -2.8173300000000001e+01   5.7500000000000002e-02
  -7.8910999999999998e+00  -2.6379999999999999e+00   1.3716829999999999e+02  -3.5230000000000001e+00   1.5767700000000000e+01  -3.1569999999999998e-01  -2.5035900000000002e+01  -1.6921299999999999e+01   4.0909589999999997e+02  -4.7874999999999996e+00  -2.9818700000000000e+01  -2.8310000000000002e-01
  -8.6404999999999994e+00  -2.1324000000000001e+00   1.2730310000000000e+02  -3.6471000000000000e+00   1.4844700000000000e+01  -4.0780000000000000e-01  -2.6811499999999999e+01  -1.9211600000000001e+01   4.2494080000000002e+02  -6.5213999999999999e+00  -3.1483300000000000e+01  -6.5029999999999999e-01
  -8.8829999999999991e+00  -1.8686000000000000e+00   1.1966840000000001e+02  -3.6661999999999999e+00   1.4035900000000000e+01  -4.3850000000000000e-01  -2.9319500000000001e+01  -2.1390699999999999e+01   4.4261399999999998e+02  -8.0914999999999999e+00  -3.3061300000000003e+01  -1.0129999999999999e+00
  -9.1254000000000008e+00  -1.7146999999999999e+00   1.1409240000000000e+02  -3.8190000000000000e+00   1.3398300000000001e+01  -4.1660000000000003e-01  -3.2426800000000000e+01  -2.3236300000000000e+01   4.5706599999999997e+02  -9.4111999999999991e+00  -3.4494999999999997e+01  -1.3669000000000000e+00
  -9.5883000000000003e+00  -2.1324000000000001e+00   1.0946010000000000e+02  -3.7999000000000001e+00   1.2970100000000000e+01  -3.5520000000000002e-01  -3.5289999999999999e+01  -2.3213999999999999e+01   4.7099560000000002e+02  -1.0316700000000001e+01  -3.5534199999999998e+01  -1.5791999999999999e+00
  -1.0073300000000000e+01  -2.5280999999999998e+00   1.0551410000000000e+02  -4.0004000000000000e+00   1.2627500000000000e+01  -3.1140000000000001e-01  -3.8530400000000000e+01  -2.3391900000000000e+01   4.8205230000000000e+02  -1.0894700000000000e+01  -3.6467500000000001e+01  -1.7561000000000000e+00
  -9.7425999999999995e+00  -2.9018000000000002e+00   1.0362680000000000e+02  -4.1245000000000003e+00   1.2503800000000000e+01  -3.1569999999999998e-01  -4.1038400000000003e+01  -2.4437000000000001e+01   4.9145479999999998e+02  -1.1559300000000000e+01  -3.7198799999999999e+01  -1.9419000000000000e+00
  -9.7646999999999995e+00  -3.3195000000000001e+00   1.0199690000000000e+02  -4.1245000000000003e+00   1.2408700000000000e+01  -2.5869999999999999e-01  -4.2858400000000003e+01  -2.4859500000000001e+01   4.9972550000000001e+02  -1.2301100000000000e+01  -3.7805000000000000e+01  -2.1631000000000000e+00
  -9.3679000000000006e+00  -3.6932000000000000e+00   1.0216849999999999e+02  -4.2103999999999999e+00   1.2265900000000000e+01  -1.8420000000000000e-01  -4.4567399999999999e+01  -2.5837800000000001e+01   5.0486210000000000e+02  -1.2859800000000000e+01  -3.8199500000000000e+01  -2.2957999999999998e+00
  -8.9931999999999999e+00  -4.0010000000000003e+00   1.0294050000000000e+02  -4.3727000000000000e+00   1.2332500000000000e+01  -1.4030000000000001e-01  -4.5765999999999998e+01  -2.7172000000000001e+01   5.0764800000000002e+02  -1.3331799999999999e+01  -3.8565100000000001e+01  -2.4108000000000001e+00
  -8.5744000000000007e+00  -4.4406999999999996e+00   1.0508510000000000e+02  -4.4873000000000003e+00   1.2760700000000000e+01  -3.9500000000000000e-02  -4.6875700000000002e+01  -2.8461600000000001e+01   5.0912799999999999e+02  -1.3755599999999999e+01  -3.8719099999999997e+01  -2.4860000000000002e+00
  -8.1997000000000000e+00  -4.7264999999999997e+00   1.0988900000000000e+02  -4.6113999999999997e+00   1.3131900000000000e+01   5.2600000000000001e-02  -4.7941099999999999e+01  -2.9551200000000001e+01   5.0938920000000002e+02  -1.4160200000000000e+01  -3.8699800000000003e+01  -2.6320000000000001e+00
  -7.8689999999999998e+00  -4.9023000000000003e+00   1.1726640000000000e+02  -4.5255000000000001e+00   1.3978800000000000e+01   9.6500000000000002e-02  -4.8429400000000001e+01  -3.1085500000000000e+01   5.0756090000000000e+02  -1.4410700000000000e+01  -3.8565100000000001e+01  -2.7734999999999999e+00
  -7.2077999999999998e+00  -5.4298999999999999e+00   1.2730310000000000e+02  -5.0601000000000003e+00   1.4997000000000000e+01   2.0610000000000001e-01  -4.8984200000000001e+01  -3.2664200000000001e+01   5.0503620000000001e+02  -1.4487700000000000e+01  -3.8391900000000000e+01  -2.8664000000000001e+00
  -6.6566999999999998e+00  -6.3971999999999998e+00   1.3776880000000000e+02  -5.3657000000000004e+00   1.6138900000000000e+01   3.5080000000000000e-01  -4.9183999999999997e+01  -3.3998300000000000e+01   5.0059609999999998e+02  -1.4555099999999999e+01  -3.8151400000000002e+01  -2.9416000000000002e+00
  -5.9292999999999996e+00  -8.2658000000000005e+00   1.4883490000000000e+02  -5.9958000000000000e+00   1.7471100000000000e+01   6.1829999999999996e-01  -4.8451599999999999e+01  -3.5354700000000001e+01   4.9511130000000003e+02  -1.4507000000000000e+01  -3.7737600000000000e+01  -3.0345000000000000e+00
  -5.1578999999999997e+00  -1.0750000000000000e+01   1.6401859999999999e+02  -6.5686000000000000e+00   1.9145900000000001e+01   9.7350000000000003e-01  -4.7807899999999997e+01  -3.6333100000000002e+01   4.8866890000000001e+02  -1.4410700000000000e+01  -3.7169899999999998e+01  -3.0920000000000001e+00
  -3.7692000000000001e+00  -1.2926299999999999e+01   1.7988860000000000e+02  -7.3228999999999997e+00   2.1039500000000000e+01   1.3024000000000000e+00  -4.6320799999999998e+01  -3.7533799999999999e+01   4.8083350000000002e+02  -1.4140900000000000e+01  -3.6650300000000001e+01  -3.1804999999999999e+00
  -1.6311000000000000e+00  -1.5212600000000000e+01   2.0167769999999999e+02  -8.2393999999999998e+00   2.3180599999999998e+01   1.8023000000000000e+00  -4.5188899999999997e+01  -3.8089700000000001e+01   4.7073450000000003e+02  -1.3678599999999999e+01  -3.5793999999999997e+01  -3.1760999999999999e+00
   7.0530000000000004e-01  -1.7433000000000000e+01   2.2432460000000000e+02  -9.0413999999999994e+00   2.5797400000000000e+01   2.4426000000000001e+00  -4.3568700000000000e+01  -3.9045800000000000e+01   4.5906840000000000e+02  -1.2984999999999999e+01  -3.4754800000000003e+01  -3.2069999999999999e+00
   3.5929000000000002e+00  -2.0290900000000001e+01   2.5151810000000000e+02  -9.9674999999999994e+00   2.8699800000000000e+01   3.0476999999999999e+00  -4.1970599999999997e+01  -3.9557200000000002e+01   4.4557409999999999e+02  -1.2185499999999999e+01  -3.3590499999999999e+01  -3.1362000000000001e+00
   6.3040000000000003e+00  -2.3632400000000001e+01   2.8351540000000000e+02  -1.0912699999999999e+01   3.1982700000000001e+01   3.8283000000000000e+00  -4.0394799999999996e+01  -3.9846299999999999e+01   4.3086090000000002e+02  -1.0962100000000000e+01  -3.2195300000000003e+01  -3.0787000000000000e+00
   8.9931999999999999e+00  -2.7303599999999999e+01   3.1757159999999999e+02  -1.1905700000000000e+01   3.5731999999999999e+01   4.5343000000000000e+00  -3.8907699999999998e+01  -4.0090899999999998e+01   4.1440649999999999e+02  -9.5749999999999993e+00  -3.0386399999999998e+01  -2.9903000000000000e+00
   1.2189299999999999e+01  -3.1656400000000001e+01   3.5737520000000001e+02  -1.2927199999999999e+01   3.9985500000000002e+01   5.3193000000000001e+00  -3.7331899999999997e+01  -3.8979100000000003e+01   3.9481799999999998e+02  -7.7544000000000004e+00  -2.8346499999999999e+01  -2.8089000000000000e+00
   1.6267099999999999e+01  -3.7064300000000003e+01   4.0172550000000001e+02  -1.3967900000000000e+01   4.4743499999999997e+01   6.1349000000000000e+00  -3.4735100000000003e+01  -3.8045200000000001e+01   3.7122469999999998e+02  -5.7699999999999996e+00  -2.6181600000000000e+01  -2.5966000000000000e+00
   1.9683599999999998e+01  -4.3285699999999999e+01   4.5199480000000000e+02  -1.5295000000000000e+01   5.0072299999999998e+01   7.1566999999999998e+00  -3.2182699999999997e+01  -3.6911200000000001e+01   3.4380070000000001e+02  -3.8723999999999998e+00  -2.3352699999999999e+01  -2.3754000000000000e+00
   2.4400600000000001e+01  -5.1067900000000002e+01   5.0483760000000001e+02  -1.6669799999999999e+01   5.5639099999999999e+01   8.2004000000000001e+00  -2.8742400000000000e+01  -3.5065600000000003e+01   3.0941190000000000e+02  -1.6954000000000000e+00  -2.0379500000000000e+01  -2.0834999999999999e+00
   3.1167600000000000e+01  -5.8102600000000002e+01   5.5570740000000001e+02  -1.7519600000000001e+01   6.0492199999999997e+01   9.1081000000000003e+00  -2.3992699999999999e+01  -3.2130499999999998e+01   2.6997370000000001e+02   4.0460000000000002e-01  -1.7040600000000001e+01  -1.7473000000000001e+00
   3.9433399999999999e+01  -6.2829099999999997e+01   5.9937130000000002e+02  -1.7882400000000001e+01   6.4622000000000000e+01   9.6167999999999996e+00  -1.8710300000000000e+01  -2.7460999999999999e+01   2.2748830000000001e+02   2.4081999999999999e+00  -1.3576700000000001e+01  -1.2827999999999999e+00
   4.6641100000000002e+01  -6.5159400000000005e+01   6.3196910000000003e+02  -1.7424099999999999e+01   6.7400700000000001e+01   9.8798999999999992e+00  -1.2873100000000001e+01  -2.2057800000000000e+01   1.8369700000000000e+02   4.3155000000000001e+00  -1.0180099999999999e+01  -7.6970000000000005e-01
   5.1953299999999999e+01  -6.7775400000000005e+01   6.5538810000000001e+02  -1.6765300000000000e+01   6.9113500000000002e+01   1.0037800000000001e+01  -7.2134000000000000e+00  -1.5920700000000000e+01   1.4138579999999999e+02   5.5292000000000003e+00  -7.2164999999999999e+00  -3.4949999999999998e-01
   5.6053100000000001e+01  -6.9819900000000004e+01   6.7082920000000001e+02  -1.5619600000000000e+01   7.0131699999999995e+01   1.0129899999999999e+01  -3.0185000000000000e+00  -1.1384700000000000e+01   1.0708400000000000e+02   6.0205000000000002e+00  -4.9264999999999999e+00  -8.8499999999999995e-02
   5.8940700000000000e+01  -7.1248800000000003e+01   6.7975070000000005e+02  -1.3987000000000000e+01   7.0274400000000000e+01   1.0015800000000000e+01  -6.6579999999999995e-01  -8.3827999999999996e+00   8.0965999999999994e+01   5.8086000000000002e+00  -3.3292000000000002e+00  -7.9600000000000004e-02
   6.0704000000000001e+01  -7.1644499999999994e+01   6.8326779999999997e+02  -1.2287599999999999e+01   7.0007999999999996e+01   9.6693999999999996e+00   4.8830000000000001e-01  -7.0932000000000004e+00   6.1029200000000003e+01   4.9031000000000002e+00  -2.1457000000000002e+00  -1.3270000000000001e-01
   6.0064799999999998e+01  -7.0017700000000005e+01   6.8129480000000001e+02  -9.9771000000000001e+00   6.9199200000000005e+01   9.2002000000000006e+00   1.4427000000000001e+00  -5.8701999999999996e+00   4.3356000000000002e+01   3.6122999999999998e+00  -1.4048000000000000e+00  -7.5200000000000003e-02
   5.7331600000000002e+01  -6.8281000000000006e+01   6.7443209999999999e+02  -7.6856999999999998e+00   6.8028700000000001e+01   8.7354000000000003e+00   1.8200000000000001e+00  -4.4249000000000001e+00   3.0035799999999998e+01   2.3311000000000002e+00  -9.8140000000000005e-01  -9.7299999999999998e-02
   5.4642400000000002e+01  -6.6478399999999993e+01   6.6336599999999999e+02  -5.3752000000000004e+00   6.6601299999999995e+01   8.3275000000000006e+00   1.1984999999999999e+00  -1.8232999999999999e+00   1.7063800000000001e+01   1.3004000000000000e+00  -3.6559999999999998e-01   1.0620000000000000e-01
   5.2151699999999998e+01  -6.4939499999999995e+01   6.4809649999999999e+02  -3.0074000000000001e+00   6.4593500000000006e+01   7.8319999999999999e+00  -3.3289999999999997e-01  -3.1130000000000002e-01   1.0099000000000000e+01   5.4910000000000003e-01   3.0790000000000001e-01   3.0959999999999999e-01
   5.0013599999999997e+01  -6.2763100000000001e+01   6.3214070000000004e+02  -4.6779999999999999e-01   6.2252600000000001e+01   7.3540000000000001e+00  -1.7534000000000001e+00   4.0020000000000000e-01   5.3977000000000004e+00   0.0000000000000000e+00   5.3879999999999995e-01   5.9270000000000000e-01
   4.8448599999999999e+01  -6.0432899999999997e+01   6.1532709999999997e+02   2.0813000000000001e+00   5.9816499999999998e+01   6.8190000000000000e+00  -2.4413999999999998e+00   8.8939999999999997e-01   3.9177000000000000e+00  -7.7100000000000002e-02   7.4090000000000000e-01   4.9990000000000001e-01
   4.6464799999999997e+01  -5.8080599999999997e+01   6.0005759999999998e+02   4.8692000000000002e+00   5.7742100000000001e+01   6.2225999999999999e+00  -1.7756000000000001e+00  -1.2007000000000001e+00   4.0048000000000004e+00  -4.8200000000000000e-02   9.1410000000000002e-01   4.1580000000000000e-01
   4.5120199999999997e+01  -5.5618499999999997e+01   5.8573170000000005e+02   7.4470000000000001e+00   5.5648600000000002e+01   5.6349999999999998e+00  -1.8866000000000001e+00  -3.5580000000000001e-01   5.8330000000000002e+00  -5.7799999999999997e-02   7.7939999999999998e-01   2.6979999999999998e-01
   4.3577300000000001e+01  -5.4233499999999999e+01   5.7363620000000003e+02   9.8338999999999999e+00   5.3764499999999998e+01   5.1087999999999996e+00  -1.1096999999999999e+00  -1.0450999999999999e+00   3.4824000000000002e+00  -5.7799999999999997e-02   5.1959999999999995e-01   1.0170000000000000e-01
   4.1681699999999999e+01  -5.3640000000000001e+01   5.6394259999999997e+02   1.2096600000000000e+01   5.2241900000000001e+01   4.6440000000000001e+00  -8.4340000000000004e-01  -8.8939999999999997e-01   3.9177000000000000e+00  -5.7799999999999997e-02   5.0029999999999997e-01   3.5400000000000001e-02
   3.9984400000000001e+01  -5.2826599999999999e+01   5.5725149999999996e+02   1.4473900000000000e+01   5.0909700000000001e+01   4.1045999999999996e+00  -2.2189999999999999e-01  -8.4499999999999997e-01   3.9177000000000000e+00  -7.7100000000000002e-02   4.9070000000000003e-01  -2.2100000000000002e-02
   3.8617800000000003e+01  -5.1771400000000000e+01   5.5098929999999996e+02   1.6860800000000001e+01   4.9672699999999999e+01   3.4950000000000001e+00   1.3320000000000001e-01  -8.6719999999999997e-01   4.3529999999999998e+00  -6.7400000000000002e-02   5.3879999999999995e-01   5.3100000000000001e-02
   3.7934500000000000e+01  -5.0957999999999998e+01   5.4764369999999997e+02   1.9066299999999998e+01   4.8502200000000002e+01   2.9293000000000000e+00   2.4410000000000001e-01  -8.8939999999999997e-01   5.0495000000000001e+00  -6.7400000000000002e-02   6.1580000000000001e-01   9.2899999999999996e-02
   3.8221100000000000e+01  -5.0606200000000001e+01   5.4524170000000004e+02   2.1176200000000001e+01   4.7769500000000001e+01   2.5083000000000002e+00   2.8849999999999998e-01  -4.0020000000000000e-01   5.0495000000000001e+00  -5.7799999999999997e-02   5.6769999999999998e-01   7.9600000000000004e-02
   3.8265099999999997e+01  -5.0979900000000001e+01   5.4515599999999995e+02   2.2971200000000000e+01   4.6998699999999999e+01   2.1707000000000001e+00   5.1049999999999995e-01  -4.4469999999999998e-01   4.0918000000000001e+00  -8.6699999999999999e-02   5.0029999999999997e-01   1.4160000000000000e-01
   3.8573700000000002e+01  -5.0650199999999998e+01   5.4635690000000000e+02   2.4804300000000001e+01   4.6494399999999999e+01   1.8330000000000000e+00   5.1049999999999995e-01  -4.6689999999999998e-01   3.9177000000000000e+00  -1.2520000000000001e-01   4.3300000000000000e-01   7.5200000000000003e-02
   3.9036600000000000e+01  -5.1221800000000002e+01   5.4850149999999996e+02   2.6417800000000000e+01   4.5942500000000003e+01   1.5874999999999999e+00   5.7709999999999995e-01  -2.6679999999999998e-01   5.2236000000000002e+00  -7.7100000000000002e-02   5.4849999999999999e-01   1.1940000000000001e-01
   3.9190899999999999e+01  -5.1969200000000001e+01   5.5030300000000000e+02   2.8231800000000000e+01   4.5685499999999998e+01   1.4077000000000000e+00   4.2170000000000002e-01  -2.2239999999999999e-01   4.4401000000000002e+00  -1.1559999999999999e-01   4.8110000000000003e-01   1.0170000000000000e-01
   3.8992500000000000e+01  -5.2804600000000001e+01   5.5296230000000003e+02   3.0074500000000000e+01   4.5371499999999997e+01   1.2673000000000001e+00   3.5510000000000003e-01   8.8900000000000007e-02   5.3106999999999998e+00  -9.5999999999999992e-03   5.8689999999999998e-01   6.1899999999999997e-02
   3.9256999999999998e+01  -5.3376199999999997e+01   5.5656520000000000e+02   3.1697500000000002e+01   4.5228800000000000e+01   1.0437000000000001e+00   3.5510000000000003e-01  -1.1119999999999999e-01   4.0048000000000004e+00  -1.0600000000000000e-01   5.4849999999999999e-01   8.4000000000000005e-02
   4.0072600000000001e+01  -5.3969700000000003e+01   5.5853819999999996e+02   3.3502000000000002e+01   4.4943300000000001e+01   7.6739999999999997e-01   5.5489999999999995e-01   6.6699999999999995e-02   4.0048000000000004e+00  -1.2520000000000001e-01   4.9070000000000003e-01   1.0620000000000000e-01
   3.9918300000000002e+01  -5.4959000000000003e+01   5.6111170000000004e+02   3.5029600000000002e+01   4.4705399999999997e+01   7.1040000000000003e-01   3.5510000000000003e-01  -1.1119999999999999e-01   4.5270999999999999e+00   0.0000000000000000e+00   5.3879999999999995e-01   6.6400000000000001e-02
   4.0226900000000001e+01  -5.6080100000000002e+01   5.6325630000000001e+02   3.6518999999999998e+01   4.4439000000000000e+01   8.2879999999999998e-01   5.1049999999999995e-01   2.2200000000000001e-02   4.6142000000000003e+00  -6.7400000000000002e-02   5.1000000000000001e-01   4.8700000000000000e-02
   4.1615499999999997e+01  -5.7684899999999999e+01   5.6514359999999999e+02   3.8208900000000000e+01   4.4172499999999999e+01   6.6220000000000001e-01   2.4410000000000001e-01   8.8900000000000007e-02   4.2659000000000002e+00  -1.3489999999999999e-01   5.1000000000000001e-01   5.7500000000000002e-02
   4.1968200000000003e+01  -5.9399700000000003e+01   5.6840340000000003e+02   3.9574199999999998e+01   4.4001199999999997e+01   7.2789999999999999e-01   2.4410000000000001e-01   3.3350000000000002e-01   4.7882999999999996e+00   0.0000000000000000e+00   5.7730000000000004e-01   9.2899999999999996e-02
   4.2938099999999999e+01  -6.1861800000000002e+01   5.7200630000000001e+02   4.0920400000000001e+01   4.3839500000000001e+01   7.6300000000000001e-01   3.5510000000000003e-01   3.7800000000000000e-01   4.2659000000000002e+00   8.6699999999999999e-02   5.5810000000000004e-01   9.7299999999999998e-02
   4.4172400000000003e+01  -6.4038200000000003e+01   5.7449400000000003e+02   4.2276100000000000e+01   4.3782400000000003e+01   7.2789999999999999e-01   7.1020000000000005e-01  -8.8900000000000007e-02   4.5270999999999999e+00  -5.7799999999999997e-02   5.0029999999999997e-01   1.3710000000000000e-01
   4.5384700000000002e+01  -6.5972700000000003e+01   5.7749639999999999e+02   4.3717799999999997e+01   4.3896599999999999e+01   6.1829999999999996e-01   9.5440000000000003e-01  -4.4499999999999998e-02   4.2659000000000002e+00  -1.0600000000000000e-01   5.2920000000000000e-01  -2.6499999999999999e-02
   4.6178300000000000e+01  -6.7665499999999994e+01   5.8075620000000004e+02   4.5522199999999998e+01   4.4029800000000002e+01   5.0429999999999997e-01   8.4340000000000004e-01   2.2200000000000001e-02   4.0048000000000004e+00  -9.6299999999999997e-02   5.8689999999999998e-01   2.2100000000000002e-02
   4.7412599999999998e+01  -6.9819900000000004e+01   5.8590329999999994e+02   4.7107100000000003e+01   4.4391399999999997e+01   5.0870000000000004e-01   6.8799999999999994e-01   1.7790000000000000e-01   3.8306000000000000e+00  -1.3489999999999999e-01   4.4259999999999999e-01  -1.7700000000000000e-02
   4.8713099999999997e+01  -7.2699700000000007e+01   5.9216549999999995e+02   4.8959299999999999e+01   4.4990900000000003e+01   5.0429999999999997e-01   4.8830000000000001e-01   2.2239999999999999e-01   4.5270999999999999e+00  -1.1559999999999999e-01   5.5810000000000004e-01  -4.4000000000000003e-03
   5.0145800000000001e+01  -7.5403700000000001e+01   6.0074379999999996e+02   5.1040700000000001e+01   4.5733100000000000e+01   4.5610000000000001e-01   6.4370000000000005e-01  -6.6699999999999995e-02   4.0918000000000001e+00  -7.7100000000000002e-02   5.4849999999999999e-01  -2.2100000000000002e-02
   5.1798999999999999e+01  -7.8965000000000003e+01   6.1155259999999998e+02   5.3389299999999999e+01   4.7046300000000002e+01   4.5610000000000001e-01   3.3289999999999997e-01  -1.3339999999999999e-01   4.0048000000000004e+00  -1.0600000000000000e-01   4.6189999999999998e-01   4.4000000000000003e-03
   5.3826900000000002e+01  -8.2922100000000000e+01   6.2433439999999996e+02   5.5833500000000001e+01   4.8511699999999998e+01   5.2180000000000004e-01   4.8830000000000001e-01   6.6699999999999995e-02   4.6142000000000003e+00  -7.7100000000000002e-02   5.1000000000000001e-01   1.7700000000000000e-02
   5.5854799999999997e+01  -8.7296800000000005e+01   6.4003279999999995e+02   5.8306300000000000e+01   4.9996200000000002e+01   5.5689999999999995e-01   3.1069999999999998e-01   1.3339999999999999e-01   4.8754000000000000e+00  -1.5409999999999999e-01   5.7730000000000004e-01   4.4200000000000003e-02
   5.7904699999999998e+01  -9.5496700000000004e+01   6.5616020000000003e+02   6.0740900000000003e+01   5.1861300000000000e+01   8.7700000000000000e-01   5.3269999999999995e-01   3.1130000000000002e-01   4.7012999999999998e+00  -2.8899999999999999e-02   5.2920000000000000e-01   2.2100000000000002e-02
   6.1034700000000001e+01  -9.8002799999999993e+01   6.7323109999999997e+02   6.3729199999999999e+01   5.3745399999999997e+01   8.7700000000000000e-01   2.4410000000000001e-01   2.4460000000000001e-01   3.8306000000000000e+00  -7.7100000000000002e-02   4.9070000000000003e-01  -4.4000000000000003e-03
   6.2709899999999998e+01  -1.0299310000000000e+02   6.8901540000000000e+02   6.6498000000000005e+01   5.5829400000000000e+01   1.0085999999999999e+00   5.1049999999999995e-01   3.1130000000000002e-01   4.7012999999999998e+00  -3.8500000000000000e-02   5.7730000000000004e-01   1.7700000000000000e-02
   6.4737700000000004e+01  -1.0857689999999999e+02   7.0471379999999999e+02   6.9123500000000007e+01   5.7989500000000000e+01   1.0831000000000000e+00   5.7709999999999995e-01   1.1119999999999999e-01   4.2659000000000002e+00  -3.8500000000000000e-02   5.2920000000000000e-01  -1.3299999999999999e-02
   6.5972099999999998e+01  -1.1440260000000001e+02   7.1672349999999994e+02   7.1338499999999996e+01   6.0016399999999997e+01   1.4296000000000000e+00   5.7709999999999995e-01   4.4469999999999998e-01   4.7012999999999998e+00  -1.5409999999999999e-01   5.5810000000000004e-01   8.8000000000000005e-03
   6.5134500000000003e+01  -1.2128350000000000e+02   7.2444410000000005e+02   7.3047499999999999e+01   6.1767299999999999e+01   1.8813000000000000e+00   1.0431999999999999e+00   5.1139999999999997e-01   4.1788999999999996e+00  -8.6699999999999999e-02   5.3879999999999995e-01   3.5400000000000001e-02
   6.4583399999999997e+01  -1.2873589999999999e+02   7.3122100000000000e+02   7.4403300000000002e+01   6.3185200000000002e+01   2.4864000000000002e+00   7.9900000000000004e-01   8.0049999999999999e-01   4.0918000000000001e+00  -1.5409999999999999e-01   4.8110000000000003e-01   3.5400000000000001e-02
   6.3084600000000002e+01  -1.3548490000000001e+02   7.3156410000000005e+02   7.5358000000000004e+01   6.4231899999999996e+01   3.1530000000000000e+00   9.3220000000000003e-01   5.3369999999999995e-01   4.4401000000000002e+00  -7.7100000000000002e-02   6.6390000000000005e-01   6.6400000000000001e-02
   6.1850200000000001e+01  -1.4139840000000001e+02   7.2598820000000001e+02   7.5682599999999994e+01   6.4812399999999997e+01   3.8239000000000001e+00   1.2428999999999999e+00   6.6710000000000003e-01   4.4401000000000002e+00  -8.6699999999999999e-02   4.5219999999999999e-01   5.3100000000000001e-02
   5.9579900000000002e+01  -1.4557530000000000e+02   7.1380690000000004e+02   7.5167100000000005e+01   6.4631600000000006e+01   4.6482999999999999e+00   1.4427000000000001e+00   1.1117999999999999e+00   4.4401000000000002e+00  -1.1559999999999999e-01   4.5219999999999999e-01   6.6400000000000001e-02
   5.7596100000000000e+01  -1.4834530000000001e+02   6.9467710000000000e+02   7.3830399999999997e+01   6.3641900000000000e+01   5.3544000000000000e+00   1.5315000000000001e+00   9.1169999999999995e-01   3.6564999999999999e+00   0.0000000000000000e+00   4.9070000000000003e-01   3.5400000000000001e-02
   5.4642400000000002e+01  -1.4977420000000001e+02   6.6542480000000000e+02   7.1481800000000007e+01   6.1757800000000003e+01   6.2225999999999999e+00   1.6868000000000001e+00   1.0005999999999999e+00   3.3083000000000000e+00  -7.7100000000000002e-02   4.1370000000000001e-01   1.1500000000000000e-01
   5.1314100000000003e+01  -1.4898280000000000e+02   6.3008190000000002e+02   6.7996899999999997e+01   5.9159999999999997e+01   7.0076000000000001e+00   1.7978000000000001e+00   1.1563000000000001e+00   4.1788999999999996e+00  -8.6699999999999999e-02   5.1959999999999995e-01   5.3100000000000001e-02
   4.6839500000000001e+01  -1.4586109999999999e+02   5.8710419999999999e+02   6.3834299999999999e+01   5.5781799999999997e+01   7.6040000000000001e+00   1.6646000000000001e+00   8.4499999999999997e-01   3.9177000000000000e+00  -1.3489999999999999e-01   4.2340000000000000e-01   5.3100000000000001e-02
   4.2210700000000003e+01  -1.4148640000000000e+02   5.3743539999999996e+02   5.8401800000000001e+01   5.1395000000000003e+01   8.0687999999999995e+00   1.6202000000000001e+00   1.0672999999999999e+00   4.7882999999999996e+00  -9.6299999999999997e-02   4.0410000000000001e-01   3.9800000000000002e-02
   3.7736100000000000e+01  -1.3418780000000001e+02   4.8116129999999998e+02   5.2444099999999999e+01   4.6618099999999998e+01   8.1783999999999999e+00   1.7312000000000001e+00   9.5609999999999995e-01   4.3529999999999998e+00  -2.8899999999999999e-02   4.5219999999999999e-01   6.1899999999999997e-02
   3.2644399999999997e+01  -1.2440510000000000e+02   4.1956849999999997e+02   4.5865900000000003e+01   4.1051299999999998e+01   7.9855000000000000e+00   1.3761000000000001e+00   1.0005999999999999e+00   4.0048000000000004e+00  -1.4449999999999999e-01   4.1370000000000001e-01   5.3100000000000001e-02
   2.7684899999999999e+01  -1.1092919999999999e+02   3.5557380000000001e+02   3.9087299999999999e+01   3.5151499999999999e+01   7.3758999999999997e+00   1.4205000000000001e+00   6.6710000000000003e-01   4.7012999999999998e+00  -1.1559999999999999e-01   4.4259999999999999e-01   6.6400000000000001e-02
   2.3012000000000000e+01  -9.5057000000000002e+01   2.8934870000000001e+02   3.2108100000000000e+01   2.9023299999999999e+01   6.4067999999999996e+00   1.4649000000000001e+00   6.2260000000000004e-01   3.9177000000000000e+00  -6.7400000000000002e-02   5.3879999999999995e-01   1.7700000000000000e-02
   1.8691700000000001e+01  -7.5953299999999999e+01   2.2475350000000000e+02   2.5367599999999999e+01   2.2733300000000000e+01   5.1482999999999999e+00   1.2650999999999999e+00   4.2249999999999999e-01   4.0048000000000004e+00  -1.0600000000000000e-01   4.7149999999999997e-01  -8.8000000000000005e-03
   1.4062900000000001e+01  -5.5486600000000003e+01   1.6341810000000001e+02   1.9199900000000000e+01   1.6766900000000000e+01   3.5695999999999999e+00   9.3220000000000003e-01   6.6710000000000003e-01   4.6142000000000003e+00  -1.4449999999999999e-01   4.4259999999999999e-01   5.3100000000000001e-02
   1.0139400000000000e+01  -3.3854700000000001e+01   1.1434980000000000e+02   1.4311600000000000e+01   1.1990000000000000e+01   1.7891999999999999e+00   8.4340000000000004e-01   3.5580000000000001e-01   4.6142000000000003e+00  -1.2520000000000001e-01   4.7149999999999997e-01   3.1000000000000000e-02
   6.4142999999999999e+00  -6.5510999999999999e+00   8.3639200000000002e+01   1.1810200000000000e+01   8.8211999999999993e+00  -5.9199999999999997e-01   5.7709999999999995e-01   3.7800000000000000e-01   3.9177000000000000e+00  -1.5409999999999999e-01   5.4849999999999999e-01   6.6400000000000001e-02
   4.6509000000000000e+00  -1.1343500000000001e+01   5.6960400000000000e+01   7.8003000000000000e+00   6.1471999999999998e+00  -2.5430000000000003e-01   4.4390000000000002e-01   3.7800000000000000e-01   4.3529999999999998e+00  -1.5409999999999999e-01   5.5810000000000004e-01   5.3100000000000001e-02
   4.1219000000000001e+00  -2.5941000000000001e+00   3.5943399999999997e+01   5.0506000000000002e+00   3.4066999999999998e+00  -3.5520000000000002e-01   1.7760000000000001e-01   1.7790000000000000e-01   4.3529999999999998e+00  -5.7799999999999997e-02   5.3879999999999995e-01   9.2899999999999996e-02
   2.9096000000000002e+00  -4.2868000000000004e+00   2.2818500000000000e+01   2.8355999999999999e+00   2.0173999999999999e+00  -8.2440000000000002e-01   1.3320000000000001e-01   3.7800000000000000e-01   4.9623999999999997e+00  -7.7100000000000002e-02   4.6189999999999998e-01   8.4000000000000005e-02
   2.7772999999999999e+00   1.9784999999999999e+00   1.5869999999999999e+01   2.2054999999999998e+00   1.1799999999999999e+00  -1.1577000000000000e+00   1.9980000000000001e-01   3.5580000000000001e-01   4.0048000000000004e+00  -1.7340000000000000e-01   5.2920000000000000e-01   1.5040000000000001e-01
   2.4026000000000001e+00   3.6273000000000000e+00   1.2352900000000000e+01   1.5944000000000000e+00   8.1840000000000002e-01  -1.2542000000000000e+00   2.2189999999999999e-01   4.2249999999999999e-01   4.1788999999999996e+00  -4.8200000000000000e-02   5.8689999999999998e-01   1.3710000000000000e-01
   2.6230000000000002e+00   3.8031999999999999e+00   8.7499000000000002e+00   1.2316000000000000e+00   4.4719999999999999e-01  -1.1752000000000000e+00   4.4390000000000002e-01  -1.5559999999999999e-01   5.0495000000000001e+00  -6.7400000000000002e-02   5.5810000000000004e-01   1.5920000000000001e-01
   2.3805999999999998e+00   4.5726000000000004e+00   7.9779000000000000e+00   8.8790000000000002e-01   1.7130000000000001e-01  -9.4279999999999997e-01   2.6629999999999998e-01  -8.8900000000000007e-02   4.7882999999999996e+00  -7.7100000000000002e-02   5.2920000000000000e-01   1.5920000000000001e-01
   2.0499000000000001e+00   3.6713000000000000e+00   6.3479999999999999e+00   6.3009999999999999e-01   2.8500000000000001e-02  -6.8410000000000004e-01   6.6579999999999995e-01  -1.3339999999999999e-01   4.7882999999999996e+00  -1.7340000000000000e-01   5.6769999999999998e-01   2.0349999999999999e-01
   1.2122999999999999e+00   2.4401999999999999e+00   4.8897000000000004e+00   2.6729999999999998e-01  -1.6180000000000000e-01  -5.6130000000000002e-01   7.1020000000000005e-01  -2.2200000000000001e-02   4.3529999999999998e+00  -6.7400000000000002e-02   5.1000000000000001e-01   2.6100000000000001e-01
   9.2579999999999996e-01   2.4182000000000001e+00   4.9755000000000003e+00   2.0050000000000001e-01  -2.7600000000000002e-01  -5.0870000000000004e-01   4.4390000000000002e-01   1.3339999999999999e-01   4.4401000000000002e+00   9.5999999999999992e-03   4.8110000000000003e-01   2.3440000000000000e-01
   1.0360000000000000e+00   9.8929999999999996e-01   5.2328000000000001e+00   2.8600000000000000e-02  -3.0449999999999999e-01  -4.2099999999999999e-01   2.8849999999999998e-01   1.1119999999999999e-01   5.2236000000000002e+00  -5.7799999999999997e-02   5.0029999999999997e-01   2.1679999999999999e-01
   7.9349999999999998e-01   1.2091000000000001e+00   5.1470000000000002e+00  -1.9099999999999999e-02  -2.6640000000000003e-01  -3.5959999999999998e-01   2.2200000000000001e-02   6.8930000000000002e-01   4.7882999999999996e+00   5.7799999999999997e-02   6.9279999999999997e-01   2.3890000000000000e-01
   7.2740000000000005e-01   1.0551999999999999e+00   4.5465000000000000e+00   9.4999999999999998e-03  -1.3320000000000001e-01  -3.3770000000000000e-01   2.8849999999999998e-01   1.3119000000000001e+00   5.0495000000000001e+00   2.3119999999999999e-01   5.3879999999999995e-01   2.3440000000000000e-01
   4.6289999999999998e-01   9.2330000000000001e-01   4.0317999999999996e+00  -1.2410000000000000e-01  -1.7130000000000001e-01  -3.2010000000000000e-01   0.0000000000000000e+00   6.6710000000000003e-01   5.0495000000000001e+00   7.7100000000000002e-02   5.8689999999999998e-01   2.4770000000000000e-01
   6.1719999999999997e-01   1.0771999999999999e+00   3.5171000000000001e+00  -1.1459999999999999e-01  -1.9980000000000001e-01  -2.4120000000000000e-01  -2.4410000000000001e-01   4.8920000000000002e-01   5.1365999999999996e+00   1.0600000000000000e-01   6.3510000000000000e-01   1.5920000000000001e-01
   6.3919999999999999e-01   7.9139999999999999e-01   3.2597999999999998e+00  -9.5500000000000002e-02  -1.2370000000000000e-01  -2.4560000000000001e-01   1.9980000000000001e-01   4.8920000000000002e-01   5.5719000000000003e+00   1.0600000000000000e-01   5.3879999999999995e-01   1.3270000000000001e-01
   4.1880000000000001e-01   9.0129999999999999e-01   3.4314000000000000e+00  -8.5900000000000004e-02  -1.8079999999999999e-01  -2.5869999999999999e-01   4.2170000000000002e-01   7.5600000000000001e-01   4.9623999999999997e+00   1.9300000000000001e-02   6.1580000000000001e-01   1.4599999999999999e-01
   4.8490000000000000e-01   1.0992000000000000e+00   3.5171000000000001e+00   2.8600000000000000e-02  -2.4740000000000001e-01  -2.4560000000000001e-01   5.3269999999999995e-01   6.2260000000000004e-01   4.9623999999999997e+00   9.6299999999999997e-02   5.8689999999999998e-01   1.9020000000000001e-01
   4.6289999999999998e-01   9.0129999999999999e-01   4.2892000000000001e+00  -1.2410000000000000e-01  -2.0930000000000001e-01  -2.6750000000000002e-01   6.6579999999999995e-01   7.3380000000000001e-01   4.4401000000000002e+00   9.5999999999999992e-03   5.3879999999999995e-01   1.5040000000000001e-01
   5.0700000000000001e-01   9.2330000000000001e-01   3.1739999999999999e+00  -3.8199999999999998e-02  -2.8549999999999998e-01  -2.9820000000000002e-01   5.3269999999999995e-01   1.0894999999999999e+00   5.0495000000000001e+00   1.9300000000000001e-02   5.0029999999999997e-01   1.7690000000000000e-01
   5.0700000000000001e-01   9.4530000000000003e-01   4.1176000000000004e+00   5.7299999999999997e-02  -1.4269999999999999e-01  -3.0700000000000000e-01   6.6579999999999995e-01   1.1339999999999999e+00   4.7012999999999998e+00   8.6699999999999999e-02   6.0619999999999996e-01   1.5920000000000001e-01
   5.7310000000000005e-01   1.0771999999999999e+00   3.9460999999999999e+00  -1.1459999999999999e-01  -1.9980000000000001e-01  -2.8070000000000001e-01   7.3240000000000005e-01   1.0005999999999999e+00   4.5270999999999999e+00   1.4449999999999999e-01   5.4849999999999999e-01   1.4160000000000000e-01
   7.0530000000000004e-01   9.0129999999999999e-01   4.1176000000000004e+00  -1.4319999999999999e-01  -2.7600000000000002e-01  -2.8070000000000001e-01   6.2150000000000005e-01   1.0227999999999999e+00   4.7012999999999998e+00   5.7799999999999997e-02   5.3879999999999995e-01   1.9910000000000000e-01
   5.2900000000000003e-01   1.1212000000000000e+00   3.8603000000000001e+00  -6.6799999999999998e-02  -1.8079999999999999e-01  -2.5869999999999999e-01   6.4370000000000005e-01   1.0672999999999999e+00   4.6142000000000003e+00   4.8200000000000000e-02   4.7149999999999997e-01   1.9910000000000000e-01
   7.4939999999999996e-01   8.3540000000000003e-01   3.7745000000000002e+00  -1.2410000000000000e-01  -2.7600000000000002e-01  -2.8939999999999999e-01   5.9930000000000005e-01   7.5600000000000001e-01   5.3977000000000004e+00   0.0000000000000000e+00   5.8689999999999998e-01   1.8579999999999999e-01
   7.9349999999999998e-01   8.1340000000000001e-01   3.9460999999999999e+00  -1.0500000000000000e-01  -2.4740000000000001e-01  -3.2890000000000003e-01   5.1049999999999995e-01   1.0227999999999999e+00   4.7882999999999996e+00   1.0600000000000000e-01   5.4849999999999999e-01   2.2120000000000001e-01
   5.9509999999999996e-01   9.4530000000000003e-01   3.7745000000000002e+00  -1.2410000000000000e-01  -2.1890000000000001e-01  -3.2450000000000001e-01   5.3269999999999995e-01   1.0227999999999999e+00   4.3529999999999998e+00   4.8200000000000000e-02   5.1959999999999995e-01   2.1679999999999999e-01
   8.3760000000000001e-01   9.8929999999999996e-01   4.3750000000000000e+00  -9.4999999999999998e-03  -2.2839999999999999e-01  -2.6310000000000000e-01   4.2170000000000002e-01   8.0049999999999999e-01   4.2659000000000002e+00  -2.8899999999999999e-02   5.5810000000000004e-01   1.9020000000000001e-01
   7.2740000000000005e-01   9.0129999999999999e-01   4.0317999999999996e+00  -1.7190000000000000e-01  -2.7600000000000002e-01  -3.3770000000000000e-01   1.5540000000000001e-01   8.4499999999999997e-01   5.0495000000000001e+00   8.6699999999999999e-02   5.1959999999999995e-01   1.7690000000000000e-01
   7.7149999999999996e-01   8.7929999999999997e-01   3.6029000000000000e+00  -1.0500000000000000e-01  -2.2839999999999999e-01  -2.9820000000000002e-01   4.2170000000000002e-01   1.1117999999999999e+00   4.0918000000000001e+00   1.9300000000000001e-02   5.6769999999999998e-01   1.9910000000000000e-01
   7.0530000000000004e-01   1.0992000000000000e+00   3.6886999999999999e+00  -2.8600000000000000e-02  -3.1400000000000000e-01  -3.3329999999999999e-01   3.1069999999999998e-01   8.0049999999999999e-01   4.7012999999999998e+00   4.8200000000000000e-02   6.5429999999999999e-01   2.4329999999999999e-01
   8.1559999999999999e-01   1.1212000000000000e+00   3.6886999999999999e+00  -1.3370000000000001e-01  -3.0449999999999999e-01  -3.3770000000000000e-01   4.4390000000000002e-01   1.0227999999999999e+00   4.7882999999999996e+00   4.8200000000000000e-02   5.1000000000000001e-01   1.7249999999999999e-01
   7.7149999999999996e-01   1.1431000000000000e+00   4.1176000000000004e+00  -1.0500000000000000e-01  -2.2839999999999999e-01  -3.2450000000000001e-01   3.3289999999999997e-01   1.0227999999999999e+00   5.2236000000000002e+00   7.7100000000000002e-02   6.4470000000000005e-01   2.2559999999999999e-01
   9.4779999999999998e-01   1.0112000000000001e+00   4.2892000000000001e+00  -1.0500000000000000e-01  -3.4260000000000002e-01  -3.0259999999999998e-01   2.8849999999999998e-01   7.5600000000000001e-01   4.8754000000000000e+00   1.0600000000000000e-01   5.1959999999999995e-01   2.0790000000000000e-01
   8.5960000000000003e-01   1.0331999999999999e+00   3.6029000000000000e+00  -1.7190000000000000e-01  -2.1890000000000001e-01  -3.0259999999999998e-01   3.9950000000000002e-01   9.1169999999999995e-01   4.2659000000000002e+00   1.9300000000000001e-02   5.0029999999999997e-01   2.3000000000000001e-01
   8.8170000000000004e-01   8.5740000000000005e-01   3.9460999999999999e+00  -1.1459999999999999e-01  -2.9499999999999998e-01  -3.2890000000000003e-01   2.2189999999999999e-01   8.6719999999999997e-01   5.3106999999999998e+00   1.1559999999999999e-01   5.5810000000000004e-01   2.1229999999999999e-01
   7.9349999999999998e-01   9.2330000000000001e-01   3.9460999999999999e+00  -1.7190000000000000e-01  -2.2839999999999999e-01  -2.8499999999999998e-01   2.6629999999999998e-01   8.4499999999999997e-01   4.6142000000000003e+00   9.6299999999999997e-02   7.4090000000000000e-01   1.9460000000000000e-01
   6.8330000000000002e-01   9.4530000000000003e-01   3.3456000000000001e+00  -7.6399999999999996e-02  -3.8059999999999999e-01  -3.1140000000000001e-01   2.6629999999999998e-01   9.7840000000000005e-01   4.7882999999999996e+00   9.6299999999999997e-02   5.3879999999999995e-01   2.1679999999999999e-01
   7.2740000000000005e-01   1.1212000000000000e+00   3.7745000000000002e+00  -2.1959999999999999e-01  -2.8549999999999998e-01  -2.7189999999999998e-01   6.6600000000000006e-02   8.2269999999999999e-01   4.8754000000000000e+00   8.6699999999999999e-02   5.0029999999999997e-01   1.9020000000000001e-01
   1.0139000000000000e+00   1.0551999999999999e+00   3.2597999999999998e+00  -1.8140000000000001e-01  -2.6640000000000003e-01  -2.9820000000000002e-01   1.1100000000000000e-01   9.3389999999999995e-01   4.1788999999999996e+00   1.2520000000000001e-01   6.0619999999999996e-01   1.9020000000000001e-01
   8.8170000000000004e-01   8.1340000000000001e-01   4.0317999999999996e+00  -1.0500000000000000e-01  -3.1400000000000000e-01  -2.9380000000000001e-01   3.3289999999999997e-01   1.0450999999999999e+00   5.5719000000000003e+00   1.2520000000000001e-01   5.9660000000000002e-01   2.3890000000000000e-01
   1.0139000000000000e+00   9.2330000000000001e-01   3.0882000000000001e+00  -1.0500000000000000e-01  -2.6640000000000003e-01  -3.2450000000000001e-01   1.1100000000000000e-01   9.7840000000000005e-01   4.3529999999999998e+00   7.7100000000000002e-02   5.4849999999999999e-01   2.1679999999999999e-01
   7.4939999999999996e-01   1.0551999999999999e+00   4.3750000000000000e+00  -8.5900000000000004e-02  -3.2350000000000001e-01  -2.6750000000000002e-01   3.5510000000000003e-01   9.5609999999999995e-01   4.4401000000000002e+00   5.7799999999999997e-02   6.5429999999999999e-01   2.5659999999999999e-01
   5.9509999999999996e-01   7.0350000000000001e-01   4.1176000000000004e+00  -1.3370000000000001e-01  -2.7600000000000002e-01  -2.8070000000000001e-01   1.5540000000000001e-01   6.8930000000000002e-01   5.5719000000000003e+00   8.6699999999999999e-02   5.3879999999999995e-01   2.2559999999999999e-01
   9.4779999999999998e-01   8.3540000000000003e-01   3.6029000000000000e+00  -5.7299999999999997e-02  -3.3310000000000001e-01  -3.0259999999999998e-01   1.7760000000000001e-01   8.2269999999999999e-01   5.0495000000000001e+00   1.9300000000000001e-02   5.1000000000000001e-01   1.6370000000000001e-01
   9.2579999999999996e-01   1.0112000000000001e+00   3.5171000000000001e+00  -1.0500000000000000e-01  -2.2839999999999999e-01  -2.2359999999999999e-01   4.2170000000000002e-01   9.7840000000000005e-01   4.9623999999999997e+00   1.1559999999999999e-01   5.5810000000000004e-01   2.0790000000000000e-01
   1.0801000000000001e+00   7.4739999999999995e-01   3.4314000000000000e+00  -9.4999999999999998e-03  -2.9499999999999998e-01  -3.0700000000000000e-01   1.3320000000000001e-01   7.5600000000000001e-01   5.1365999999999996e+00   1.7340000000000000e-01   5.7730000000000004e-01   1.7249999999999999e-01
   9.4779999999999998e-01   8.5740000000000005e-01   4.4607999999999999e+00  -1.3370000000000001e-01  -2.5690000000000002e-01  -3.0700000000000000e-01  -6.6600000000000006e-02   9.5609999999999995e-01   4.7882999999999996e+00   9.5999999999999992e-03   5.9660000000000002e-01   1.9910000000000000e-01
   8.3760000000000001e-01   8.7929999999999997e-01   3.9460999999999999e+00  -2.1959999999999999e-01  -2.6640000000000003e-01  -2.3680000000000001e-01   1.1100000000000000e-01   1.1563000000000001e+00   5.3106999999999998e+00   1.7340000000000000e-01   5.5810000000000004e-01   2.1679999999999999e-01
   9.4779999999999998e-01   9.6730000000000005e-01   4.0317999999999996e+00  -1.7190000000000000e-01  -2.3790000000000000e-01  -2.9380000000000001e-01   1.3320000000000001e-01   9.3389999999999995e-01   4.7012999999999998e+00   9.6299999999999997e-02   5.1000000000000001e-01   1.9460000000000000e-01
   8.5960000000000003e-01   7.4739999999999995e-01   3.8603000000000001e+00  -6.6799999999999998e-02  -2.1890000000000001e-01  -3.3329999999999999e-01   2.6629999999999998e-01   9.5609999999999995e-01   4.6142000000000003e+00   1.6380000000000000e-01   5.9660000000000002e-01   1.5479999999999999e-01
   8.1559999999999999e-01   8.1340000000000001e-01   3.1739999999999999e+00  -3.8199999999999998e-02  -2.0930000000000001e-01  -2.6310000000000000e-01   1.7760000000000001e-01   9.1169999999999995e-01   5.0495000000000001e+00   7.7100000000000002e-02   5.7730000000000004e-01   1.7690000000000000e-01
   8.3760000000000001e-01   9.8929999999999996e-01   3.6886999999999999e+00  -1.0500000000000000e-01  -4.2820000000000003e-01  -2.8070000000000001e-01  -2.2200000000000001e-02   9.1169999999999995e-01   4.9623999999999997e+00   1.1559999999999999e-01   5.9660000000000002e-01   1.7690000000000000e-01
   6.6130000000000000e-01   1.0551999999999999e+00   3.3456000000000001e+00  -1.1459999999999999e-01  -3.2350000000000001e-01  -2.9380000000000001e-01   2.4410000000000001e-01   9.3389999999999995e-01   4.7882999999999996e+00   2.1190000000000001e-01   5.6769999999999998e-01   2.1679999999999999e-01
   1.1241000000000001e+00   9.2330000000000001e-01   3.8603000000000001e+00  -1.6230000000000000e-01  -2.4740000000000001e-01  -2.5000000000000000e-01   1.1100000000000000e-01   7.7820000000000000e-01   4.3529999999999998e+00   1.0600000000000000e-01   5.6769999999999998e-01   2.3000000000000001e-01
   7.2740000000000005e-01   8.7929999999999997e-01   4.0317999999999996e+00  -1.6230000000000000e-01  -2.6640000000000003e-01  -2.6750000000000002e-01   2.4410000000000001e-01   9.3389999999999995e-01   4.6142000000000003e+00   1.5409999999999999e-01   5.2920000000000000e-01   2.1679999999999999e-01
   1.1021000000000001e+00   8.1340000000000001e-01   4.5465000000000000e+00  -1.4319999999999999e-01  -3.3310000000000001e-01  -2.9820000000000002e-01   2.2200000000000001e-02   1.0227999999999999e+00   4.6142000000000003e+00   1.9300000000000001e-02   4.6189999999999998e-01   2.1679999999999999e-01
   7.9349999999999998e-01   9.8929999999999996e-01   3.6029000000000000e+00  -1.1459999999999999e-01  -2.5690000000000002e-01  -3.0259999999999998e-01   0.0000000000000000e+00   1.1785000000000001e+00   4.5270999999999999e+00   1.5409999999999999e-01   5.8689999999999998e-01   2.1229999999999999e-01
   1.0360000000000000e+00   1.1651000000000000e+00   3.6886999999999999e+00  -1.2410000000000000e-01  -3.5210000000000002e-01  -2.7629999999999999e-01   1.5540000000000001e-01   9.3389999999999995e-01   4.4401000000000002e+00   8.6699999999999999e-02   5.6769999999999998e-01   1.9910000000000000e-01
   1.0360000000000000e+00   7.6939999999999997e-01   3.5171000000000001e+00  -1.8140000000000001e-01  -3.4260000000000002e-01  -2.7189999999999998e-01   1.1100000000000000e-01   9.7840000000000005e-01   5.5719000000000003e+00   1.3489999999999999e-01   5.2920000000000000e-01   2.0349999999999999e-01
   1.1462000000000001e+00   7.2550000000000003e-01   4.3750000000000000e+00  -5.7299999999999997e-02  -3.3310000000000001e-01  -3.5080000000000000e-01   3.7730000000000002e-01   1.0894999999999999e+00   4.2659000000000002e+00   1.1559999999999999e-01   5.4849999999999999e-01   2.0790000000000000e-01
   1.1462000000000001e+00   8.7929999999999997e-01   4.1176000000000004e+00  -2.2910000000000000e-01  -3.3310000000000001e-01  -3.7269999999999998e-01   2.2189999999999999e-01   8.8939999999999997e-01   5.5719000000000003e+00   5.7799999999999997e-02   5.7730000000000004e-01   2.1679999999999999e-01
   8.5960000000000003e-01   9.6730000000000005e-01   3.6886999999999999e+00  -1.0500000000000000e-01  -3.7109999999999999e-01  -2.5000000000000000e-01   1.7760000000000001e-01   1.0227999999999999e+00   5.8330000000000002e+00   6.7400000000000002e-02   6.1580000000000001e-01   1.6370000000000001e-01
   6.6130000000000000e-01   1.1212000000000000e+00   3.3456000000000001e+00  -2.0050000000000001e-01  -2.7600000000000002e-01  -2.3680000000000001e-01   2.2200000000000001e-02   9.7840000000000005e-01   5.8330000000000002e+00   6.7400000000000002e-02   5.1959999999999995e-01   1.3710000000000000e-01
   1.0139000000000000e+00   7.4739999999999995e-01   4.0317999999999996e+00  -1.3370000000000001e-01  -3.9010000000000000e-01  -2.5869999999999999e-01  -2.8849999999999998e-01   9.7840000000000005e-01   5.5719000000000003e+00   9.6299999999999997e-02   5.0029999999999997e-01   2.2120000000000001e-01
   9.0369999999999995e-01   9.2330000000000001e-01   4.1176000000000004e+00  -1.1459999999999999e-01  -2.4740000000000001e-01  -3.2010000000000000e-01  -4.4400000000000002e-02   8.0049999999999999e-01   4.9623999999999997e+00   9.6299999999999997e-02   6.5429999999999999e-01   2.1229999999999999e-01
   9.6989999999999998e-01   8.7929999999999997e-01   3.3456000000000001e+00  -1.6230000000000000e-01  -2.1890000000000001e-01  -3.1140000000000001e-01  -2.2200000000000001e-02   8.8939999999999997e-01   4.7882999999999996e+00   1.9300000000000001e-02   5.4849999999999999e-01   1.9910000000000000e-01
   1.0360000000000000e+00   9.6730000000000005e-01   4.0317999999999996e+00  -1.6230000000000000e-01  -3.1400000000000000e-01  -2.7629999999999999e-01   0.0000000000000000e+00   1.1117999999999999e+00   4.9623999999999997e+00   1.5409999999999999e-01   5.7730000000000004e-01   2.3440000000000000e-01
   1.0139000000000000e+00   8.5740000000000005e-01   3.7745000000000002e+00  -1.9089999999999999e-01  -3.2350000000000001e-01  -2.3240000000000000e-01  -8.8800000000000004e-02   1.0227999999999999e+00   5.2236000000000002e+00   7.7100000000000002e-02   5.4849999999999999e-01   2.1229999999999999e-01
   1.1021000000000001e+00   9.2330000000000001e-01   3.4314000000000000e+00  -6.6799999999999998e-02  -4.1870000000000002e-01  -2.5000000000000000e-01   6.6600000000000006e-02   1.0005999999999999e+00   5.1365999999999996e+00   1.1559999999999999e-01   5.0029999999999997e-01   1.9460000000000000e-01
   1.2564000000000000e+00   9.4530000000000003e-01   3.0024000000000002e+00  -3.8199999999999998e-02  -3.1400000000000000e-01  -2.8499999999999998e-01   1.5540000000000001e-01   1.0450999999999999e+00   4.6142000000000003e+00   5.7799999999999997e-02   6.2539999999999996e-01   1.8579999999999999e-01
   1.0580000000000001e+00   9.8929999999999996e-01   3.9460999999999999e+00  -5.7299999999999997e-02  -3.7109999999999999e-01  -2.4560000000000001e-01   0.0000000000000000e+00   1.2230000000000001e+00   4.7012999999999998e+00   7.7100000000000002e-02   5.6769999999999998e-01   2.2559999999999999e-01
   8.8170000000000004e-01   7.6939999999999997e-01   3.9460999999999999e+00  -2.0050000000000001e-01  -2.7600000000000002e-01  -2.9380000000000001e-01  -1.7760000000000001e-01   1.2452000000000001e+00   4.7012999999999998e+00   9.5999999999999992e-03   5.6769999999999998e-01   2.2120000000000001e-01
   1.0801000000000001e+00   7.0350000000000001e-01   3.3456000000000001e+00  -1.1459999999999999e-01  -3.2350000000000001e-01  -2.8939999999999999e-01   0.0000000000000000e+00   8.4499999999999997e-01   5.2236000000000002e+00   1.2520000000000001e-01   5.9660000000000002e-01   2.0790000000000000e-01
   7.9349999999999998e-01   6.8149999999999999e-01   4.0317999999999996e+00  -2.0050000000000001e-01  -3.2350000000000001e-01  -2.3680000000000001e-01   2.6629999999999998e-01   8.8939999999999997e-01   5.2236000000000002e+00   0.0000000000000000e+00   5.1959999999999995e-01   1.8140000000000001e-01
   8.8170000000000004e-01   9.8929999999999996e-01   3.6886999999999999e+00  -1.0500000000000000e-01  -2.4740000000000001e-01  -3.0700000000000000e-01   2.6629999999999998e-01   1.1785000000000001e+00   4.7012999999999998e+00   7.7100000000000002e-02   5.7730000000000004e-01   2.3000000000000001e-01
   9.9190000000000000e-01   8.5740000000000005e-01   2.7450999999999999e+00  -7.6399999999999996e-02  -3.4260000000000002e-01  -2.8070000000000001e-01   4.4400000000000002e-02   1.1785000000000001e+00   4.6142000000000003e+00   9.6299999999999997e-02   5.5810000000000004e-01   2.0790000000000000e-01
   1.1021000000000001e+00   9.4530000000000003e-01   3.6029000000000000e+00  -9.5500000000000002e-02  -3.0449999999999999e-01  -2.9820000000000002e-01   1.7760000000000001e-01   9.7840000000000005e-01   5.3977000000000004e+00   1.9300000000000001e-02   5.6769999999999998e-01   2.3000000000000001e-01
   9.6989999999999998e-01   8.7929999999999997e-01   3.8603000000000001e+00  -1.7190000000000000e-01  -2.2839999999999999e-01  -2.8939999999999999e-01   1.5540000000000001e-01   9.3389999999999995e-01   5.9200999999999997e+00   7.7100000000000002e-02   5.2920000000000000e-01   1.5920000000000001e-01
   8.5960000000000003e-01   8.7929999999999997e-01   4.3750000000000000e+00  -7.6399999999999996e-02  -2.6640000000000003e-01  -3.3329999999999999e-01   1.5540000000000001e-01   1.3119000000000001e+00   5.3106999999999998e+00   1.1559999999999999e-01   5.6769999999999998e-01   2.1679999999999999e-01
   8.5960000000000003e-01   8.7929999999999997e-01   3.5171000000000001e+00  -1.1459999999999999e-01  -2.5690000000000002e-01  -2.9380000000000001e-01   1.3320000000000001e-01   1.0005999999999999e+00   4.8754000000000000e+00   4.8200000000000000e-02   5.6769999999999998e-01   1.6810000000000000e-01
   1.1902999999999999e+00   9.2330000000000001e-01   4.0317999999999996e+00  -1.4319999999999999e-01  -3.7109999999999999e-01  -2.2800000000000001e-01  -8.8800000000000004e-02   1.0672999999999999e+00   4.9623999999999997e+00   1.0600000000000000e-01   5.7730000000000004e-01   2.4329999999999999e-01
   1.1021000000000001e+00   8.1340000000000001e-01   3.8603000000000001e+00  -1.2410000000000000e-01  -2.7600000000000002e-01  -3.1140000000000001e-01   1.3320000000000001e-01   1.1563000000000001e+00   5.1365999999999996e+00   1.1559999999999999e-01   5.2920000000000000e-01   2.2559999999999999e-01
   9.0369999999999995e-01   9.8929999999999996e-01   3.2597999999999998e+00  -2.1959999999999999e-01  -3.5210000000000002e-01  -2.6310000000000000e-01  -4.4400000000000002e-02   1.1117999999999999e+00   4.9623999999999997e+00   6.7400000000000002e-02   5.4849999999999999e-01   1.9910000000000000e-01
   9.2579999999999996e-01   8.7929999999999997e-01   3.4314000000000000e+00  -2.0050000000000001e-01  -2.2839999999999999e-01  -2.8070000000000001e-01   2.2200000000000001e-02   9.5609999999999995e-01   4.9623999999999997e+00   1.0600000000000000e-01   5.8689999999999998e-01   2.3000000000000001e-01
   8.8170000000000004e-01   9.0129999999999999e-01   3.9460999999999999e+00  -1.5279999999999999e-01  -3.5210000000000002e-01  -2.8499999999999998e-01   1.7760000000000001e-01   9.3389999999999995e-01   5.2236000000000002e+00   1.7340000000000000e-01   5.3879999999999995e-01   1.7249999999999999e-01
   8.5960000000000003e-01   9.0129999999999999e-01   3.3456000000000001e+00  -1.2410000000000000e-01  -3.5210000000000002e-01  -2.6750000000000002e-01   1.1100000000000000e-01   1.0227999999999999e+00   4.2659000000000002e+00   1.2520000000000001e-01   5.9660000000000002e-01   2.4329999999999999e-01
   7.7149999999999996e-01   8.7929999999999997e-01   3.6886999999999999e+00  -6.6799999999999998e-02  -3.5210000000000002e-01  -2.8070000000000001e-01  -6.6600000000000006e-02   1.0005999999999999e+00   5.1365999999999996e+00   1.8300000000000000e-01   5.5810000000000004e-01   1.4160000000000000e-01
   9.9190000000000000e-01   7.4739999999999995e-01   2.9165999999999999e+00  -1.4319999999999999e-01  -3.7109999999999999e-01  -2.6310000000000000e-01  -2.2200000000000001e-02   9.5609999999999995e-01   5.0495000000000001e+00   7.7100000000000002e-02   6.4470000000000005e-01   2.6540000000000002e-01
   8.3760000000000001e-01   8.7929999999999997e-01   4.0317999999999996e+00  -2.0050000000000001e-01  -2.8549999999999998e-01  -2.7629999999999999e-01   1.1100000000000000e-01   1.0227999999999999e+00   5.3106999999999998e+00   4.8200000000000000e-02   5.0029999999999997e-01   2.5209999999999999e-01
   9.0369999999999995e-01   1.0331999999999999e+00   3.8603000000000001e+00  -9.5500000000000002e-02  -3.4260000000000002e-01  -2.9380000000000001e-01   1.1100000000000000e-01   1.0894999999999999e+00   4.8754000000000000e+00   8.6699999999999999e-02   5.6769999999999998e-01   2.3440000000000000e-01
   9.4779999999999998e-01   8.3540000000000003e-01   3.0882000000000001e+00  -1.1459999999999999e-01  -4.2820000000000003e-01  -2.8499999999999998e-01   1.5540000000000001e-01   1.0005999999999999e+00   4.6142000000000003e+00   4.8200000000000000e-02   5.6769999999999998e-01   2.1229999999999999e-01
   1.0580000000000001e+00   1.0112000000000001e+00   3.4314000000000000e+00  -1.7190000000000000e-01  -2.9499999999999998e-01  -2.8070000000000001e-01   1.3320000000000001e-01   1.0672999999999999e+00   5.3106999999999998e+00   2.8899999999999999e-02   5.3879999999999995e-01   2.1679999999999999e-01
   1.0580000000000001e+00   9.6730000000000005e-01   3.2597999999999998e+00  -1.7190000000000000e-01  -3.9010000000000000e-01  -2.4560000000000001e-01   1.5540000000000001e-01   9.1169999999999995e-01   4.8754000000000000e+00   6.7400000000000002e-02   4.4259999999999999e-01   2.1679999999999999e-01
   9.6989999999999998e-01   9.0129999999999999e-01   3.1739999999999999e+00  -1.2410000000000000e-01  -4.0920000000000001e-01  -2.2800000000000001e-01   1.1100000000000000e-01   9.7840000000000005e-01   5.1365999999999996e+00   6.7400000000000002e-02   5.4849999999999999e-01   2.2559999999999999e-01
   7.9349999999999998e-01   9.0129999999999999e-01   3.3456000000000001e+00  -1.9089999999999999e-01  -2.6640000000000003e-01  -2.9380000000000001e-01   2.6629999999999998e-01   1.0227999999999999e+00   5.0495000000000001e+00   9.6299999999999997e-02   6.4470000000000005e-01   2.3000000000000001e-01
   8.5960000000000003e-01   9.0129999999999999e-01   3.2597999999999998e+00  -1.6230000000000000e-01  -3.2350000000000001e-01  -2.8070000000000001e-01   0.0000000000000000e+00   8.2269999999999999e-01   5.3977000000000004e+00   3.8500000000000000e-02   6.0619999999999996e-01   1.8579999999999999e-01
   9.9190000000000000e-01   9.0129999999999999e-01   4.0317999999999996e+00  -7.6399999999999996e-02  -2.5690000000000002e-01  -2.7189999999999998e-01   4.4400000000000002e-02   1.0672999999999999e+00   5.4847999999999999e+00   1.8300000000000000e-01   5.4849999999999999e-01   2.3000000000000001e-01
   8.8170000000000004e-01   8.1340000000000001e-01   3.2597999999999998e+00  -1.0500000000000000e-01  -3.0449999999999999e-01  -2.7629999999999999e-01   1.1100000000000000e-01   8.8939999999999997e-01   4.8754000000000000e+00   1.5409999999999999e-01   4.1370000000000001e-01   2.4770000000000000e-01
   1.1241000000000001e+00   7.9139999999999999e-01   2.6593000000000000e+00  -1.8140000000000001e-01  -3.5210000000000002e-01  -2.5869999999999999e-01   0.0000000000000000e+00   1.1785000000000001e+00   5.4847999999999999e+00   1.1559999999999999e-01   4.9070000000000003e-01   1.9460000000000000e-01
   7.2740000000000005e-01   1.1651000000000000e+00   4.1176000000000004e+00  -5.7299999999999997e-02  -3.3310000000000001e-01  -2.7189999999999998e-01   2.2200000000000001e-02   1.0450999999999999e+00   4.8754000000000000e+00   1.1559999999999999e-01   6.2539999999999996e-01   2.2559999999999999e-01
   8.8170000000000004e-01   8.5740000000000005e-01   4.2892000000000001e+00  -1.2410000000000000e-01  -3.1400000000000000e-01  -2.7629999999999999e-01   2.2200000000000001e-02   1.0005999999999999e+00   5.4847999999999999e+00   9.6299999999999997e-02   5.9660000000000002e-01   2.5209999999999999e-01
   9.0369999999999995e-01   8.7929999999999997e-01   3.6029000000000000e+00  -4.7699999999999999e-02  -3.1400000000000000e-01  -2.3680000000000001e-01   1.3320000000000001e-01   1.1785000000000001e+00   4.5270999999999999e+00   1.6380000000000000e-01   5.8689999999999998e-01   2.1679999999999999e-01
   9.4779999999999998e-01   6.5949999999999998e-01   3.4314000000000000e+00  -1.8140000000000001e-01  -3.4260000000000002e-01  -2.4120000000000000e-01   6.6600000000000006e-02   1.1785000000000001e+00   5.2236000000000002e+00   4.8200000000000000e-02   5.0029999999999997e-01   2.7429999999999999e-01
   8.8170000000000004e-01   8.3540000000000003e-01   3.1739999999999999e+00  -1.2410000000000000e-01  -3.0449999999999999e-01  -3.1569999999999998e-01   1.7760000000000001e-01   1.3119000000000001e+00   5.5719000000000003e+00   8.6699999999999999e-02   4.6189999999999998e-01   2.3440000000000000e-01
   9.2579999999999996e-01   7.0350000000000001e-01   3.6886999999999999e+00  -1.0500000000000000e-01  -2.6640000000000003e-01  -2.5430000000000003e-01   8.8800000000000004e-02   1.0227999999999999e+00   4.6142000000000003e+00   1.2520000000000001e-01   5.1959999999999995e-01   2.3890000000000000e-01
   8.3760000000000001e-01   9.0129999999999999e-01   3.6029000000000000e+00  -1.6230000000000000e-01  -3.3310000000000001e-01  -2.3680000000000001e-01   1.5540000000000001e-01   8.6719999999999997e-01   5.6589000000000000e+00   9.6299999999999997e-02   5.0029999999999997e-01   2.2120000000000001e-01
   9.6989999999999998e-01   1.0992000000000000e+00   3.2597999999999998e+00  -1.2410000000000000e-01  -2.9499999999999998e-01  -2.4120000000000000e-01   3.5510000000000003e-01   1.0005999999999999e+00   4.9623999999999997e+00   1.4449999999999999e-01   5.4849999999999999e-01   1.9910000000000000e-01
   1.0360000000000000e+00   9.6730000000000005e-01   3.6886999999999999e+00  -2.0050000000000001e-01  -3.1400000000000000e-01  -2.6310000000000000e-01   1.3320000000000001e-01   1.0005999999999999e+00   4.8754000000000000e+00   9.5999999999999992e-03   4.9070000000000003e-01   1.9020000000000001e-01
   9.0369999999999995e-01   9.8929999999999996e-01   3.3456000000000001e+00  -1.4319999999999999e-01  -3.6159999999999998e-01  -2.6310000000000000e-01   1.1100000000000000e-01   9.1169999999999995e-01   4.7012999999999998e+00   5.7799999999999997e-02   4.3300000000000000e-01   2.5659999999999999e-01
   8.5960000000000003e-01   7.6939999999999997e-01   3.3456000000000001e+00  -4.7699999999999999e-02  -1.9030000000000000e-01  -3.2890000000000003e-01  -1.1100000000000000e-01   1.1563000000000001e+00   4.7882999999999996e+00   1.2520000000000001e-01   5.1959999999999995e-01   1.9460000000000000e-01
   7.2740000000000005e-01   7.9139999999999999e-01   2.8309000000000002e+00  -1.1459999999999999e-01  -2.8549999999999998e-01  -2.4120000000000000e-01   0.0000000000000000e+00   1.0005999999999999e+00   6.0072000000000001e+00   9.6299999999999997e-02   5.4849999999999999e-01   2.3440000000000000e-01
   1.0360000000000000e+00   7.6939999999999997e-01   4.3750000000000000e+00  -2.0050000000000001e-01  -2.3790000000000000e-01  -2.8939999999999999e-01   6.6600000000000006e-02   1.0005999999999999e+00   5.5719000000000003e+00   8.6699999999999999e-02   6.2539999999999996e-01   2.1679999999999999e-01
   9.0369999999999995e-01   8.3540000000000003e-01   3.7745000000000002e+00  -2.6729999999999998e-01  -2.9499999999999998e-01  -2.7629999999999999e-01  -2.2200000000000001e-02   1.0894999999999999e+00   5.0495000000000001e+00   6.7400000000000002e-02   4.2340000000000000e-01   1.9460000000000000e-01
   8.1559999999999999e-01   7.6939999999999997e-01   3.6029000000000000e+00  -1.3370000000000001e-01  -3.2350000000000001e-01  -3.0700000000000000e-01  -2.6629999999999998e-01   1.0450999999999999e+00   5.3106999999999998e+00   9.6299999999999997e-02   5.6769999999999998e-01   1.7690000000000000e-01
   8.5960000000000003e-01   7.9139999999999999e-01   3.4314000000000000e+00  -1.0500000000000000e-01  -3.0449999999999999e-01  -2.8939999999999999e-01  -1.5540000000000001e-01   1.0450999999999999e+00   5.5719000000000003e+00   9.5999999999999992e-03   5.1959999999999995e-01   2.0349999999999999e-01
   9.2579999999999996e-01   9.8929999999999996e-01   3.6029000000000000e+00  -1.8140000000000001e-01  -3.9010000000000000e-01  -2.4120000000000000e-01   1.9980000000000001e-01   1.2007000000000001e+00   4.7882999999999996e+00   9.6299999999999997e-02   5.3879999999999995e-01   2.3440000000000000e-01
   8.1559999999999999e-01   6.8149999999999999e-01   4.2034000000000002e+00  -1.4319999999999999e-01  -2.6640000000000003e-01  -2.5430000000000003e-01   2.6629999999999998e-01   1.1117999999999999e+00   4.5270999999999999e+00   2.8899999999999999e-02   5.1959999999999995e-01   2.3440000000000000e-01
   9.4779999999999998e-01   9.2330000000000001e-01   3.1739999999999999e+00  -1.3370000000000001e-01  -3.0449999999999999e-01  -1.9730000000000000e-01   8.8800000000000004e-02   1.0450999999999999e+00   5.2236000000000002e+00   7.7100000000000002e-02   5.1959999999999995e-01   2.0790000000000000e-01
   7.9349999999999998e-01   7.0350000000000001e-01   3.4314000000000000e+00  -1.9089999999999999e-01  -3.1400000000000000e-01  -2.5869999999999999e-01   2.2200000000000001e-02   8.4499999999999997e-01   5.6589000000000000e+00   6.7400000000000002e-02   5.8689999999999998e-01   2.3890000000000000e-01
   9.4779999999999998e-01   6.5949999999999998e-01   3.6029000000000000e+00  -7.6399999999999996e-02  -2.8549999999999998e-01  -2.7629999999999999e-01   1.5540000000000001e-01   1.1563000000000001e+00   5.4847999999999999e+00   1.2520000000000001e-01   5.4849999999999999e-01   2.1679999999999999e-01
   9.2579999999999996e-01   7.6939999999999997e-01   4.0317999999999996e+00  -9.5500000000000002e-02  -2.9499999999999998e-01  -2.8499999999999998e-01   1.7760000000000001e-01   1.0672999999999999e+00   4.7012999999999998e+00   5.7799999999999997e-02   5.0029999999999997e-01   2.0349999999999999e-01
   7.9349999999999998e-01   7.2550000000000003e-01   3.0882000000000001e+00  -8.5900000000000004e-02  -3.8059999999999999e-01  -2.7189999999999998e-01   2.2200000000000001e-02   9.5609999999999995e-01   5.1365999999999996e+00   5.7799999999999997e-02   5.4849999999999999e-01   2.0349999999999999e-01
   8.5960000000000003e-01   7.9139999999999999e-01   3.3456000000000001e+00  -1.1459999999999999e-01  -3.6159999999999998e-01  -2.6310000000000000e-01   1.9980000000000001e-01   8.8939999999999997e-01   5.7460000000000004e+00   1.1559999999999999e-01   5.1000000000000001e-01   1.6810000000000000e-01
   1.1021000000000001e+00   8.3540000000000003e-01   3.9460999999999999e+00  -1.1459999999999999e-01  -2.7600000000000002e-01  -2.5430000000000003e-01   1.3320000000000001e-01   1.4231000000000000e+00   4.7882999999999996e+00   8.6699999999999999e-02   5.1959999999999995e-01   2.4329999999999999e-01
   8.8170000000000004e-01   8.5740000000000005e-01   3.3456000000000001e+00  -1.1459999999999999e-01  -2.1890000000000001e-01  -2.7189999999999998e-01   2.8849999999999998e-01   8.4499999999999997e-01   4.7012999999999998e+00   8.6699999999999999e-02   5.6769999999999998e-01   2.3000000000000001e-01
   8.5960000000000003e-01   1.0771999999999999e+00   3.0882000000000001e+00  -1.1459999999999999e-01  -3.8059999999999999e-01  -2.6310000000000000e-01  -6.6600000000000006e-02   1.1563000000000001e+00   4.6142000000000003e+00   1.0600000000000000e-01   4.9070000000000003e-01   2.2120000000000001e-01
   6.6130000000000000e-01   7.0350000000000001e-01   3.6029000000000000e+00  -1.2410000000000000e-01  -3.1400000000000000e-01  -2.6310000000000000e-01   2.2200000000000001e-02   1.0227999999999999e+00   5.8330000000000002e+00   2.2159999999999999e-01   5.6769999999999998e-01   2.2559999999999999e-01
   9.2579999999999996e-01   7.0350000000000001e-01   3.5171000000000001e+00  -1.4319999999999999e-01  -3.9010000000000000e-01  -2.1490000000000001e-01  -2.2200000000000001e-02   1.0227999999999999e+00   3.7435999999999998e+00   9.5999999999999992e-03   5.8689999999999998e-01   2.5659999999999999e-01
   7.0530000000000004e-01   8.5740000000000005e-01   3.7745000000000002e+00  -1.8140000000000001e-01  -3.4260000000000002e-01  -2.8499999999999998e-01  -2.2189999999999999e-01   1.6677000000000000e+00   5.0495000000000001e+00   9.6299999999999997e-02   5.7730000000000004e-01   2.5209999999999999e-01
   8.3760000000000001e-01   8.5740000000000005e-01   3.9460999999999999e+00  -8.5900000000000004e-02  -3.0449999999999999e-01  -3.0259999999999998e-01   1.9980000000000001e-01   5.5589999999999995e-01   4.7012999999999998e+00   1.2520000000000001e-01   5.2920000000000000e-01   2.3440000000000000e-01
   7.9349999999999998e-01   7.6939999999999997e-01   2.8309000000000002e+00  -1.2410000000000000e-01  -2.3790000000000000e-01  -2.8070000000000001e-01   1.7760000000000001e-01   1.1117999999999999e+00   5.3977000000000004e+00   1.7340000000000000e-01   5.0029999999999997e-01   2.3000000000000001e-01
   1.0139000000000000e+00   9.0129999999999999e-01   3.4314000000000000e+00  -7.6399999999999996e-02  -3.8059999999999999e-01  -2.5430000000000003e-01   6.6600000000000006e-02   1.3786000000000000e+00   4.9623999999999997e+00   1.1559999999999999e-01   5.9660000000000002e-01   2.0790000000000000e-01
   1.1462000000000001e+00   9.0129999999999999e-01   3.9460999999999999e+00  -1.2410000000000000e-01  -3.4260000000000002e-01  -2.6310000000000000e-01   0.0000000000000000e+00   8.0049999999999999e-01   4.4401000000000002e+00   9.6299999999999997e-02   5.0029999999999997e-01   2.3890000000000000e-01
   5.9509999999999996e-01   9.4530000000000003e-01   4.4607999999999999e+00  -2.2910000000000000e-01  -3.1400000000000000e-01  -2.6310000000000000e-01   6.6600000000000006e-02   1.1339999999999999e+00   5.4847999999999999e+00   9.5999999999999992e-03   5.3879999999999995e-01   2.2559999999999999e-01
   5.7310000000000005e-01   8.7929999999999997e-01   3.7745000000000002e+00  -1.2410000000000000e-01  -2.0930000000000001e-01  -2.1049999999999999e-01   2.2200000000000001e-02   1.1563000000000001e+00   5.1365999999999996e+00   1.1559999999999999e-01   5.1000000000000001e-01   2.0790000000000000e-01
   1.1021000000000001e+00   5.4959999999999998e-01   4.2892000000000001e+00  -2.0999999999999999e-01  -3.4260000000000002e-01  -2.8939999999999999e-01  -2.2200000000000001e-02   1.2230000000000001e+00   5.6589000000000000e+00   1.4449999999999999e-01   5.1000000000000001e-01   2.2559999999999999e-01
   6.8330000000000002e-01   9.6730000000000005e-01   3.4314000000000000e+00  -1.6230000000000000e-01  -3.7109999999999999e-01  -2.3680000000000001e-01   8.8800000000000004e-02   1.2452000000000001e+00   5.3106999999999998e+00   6.7400000000000002e-02   5.5810000000000004e-01   2.1229999999999999e-01
   9.6989999999999998e-01   9.2330000000000001e-01   4.0317999999999996e+00  -1.5279999999999999e-01  -3.4260000000000002e-01  -2.5430000000000003e-01   2.6629999999999998e-01   9.1169999999999995e-01   5.7460000000000004e+00   1.3489999999999999e-01   5.1959999999999995e-01   2.5209999999999999e-01
   9.2579999999999996e-01   5.4959999999999998e-01   3.5171000000000001e+00  -2.0050000000000001e-01  -2.9499999999999998e-01  -2.9380000000000001e-01   8.8800000000000004e-02   1.2230000000000001e+00   5.1365999999999996e+00   1.0600000000000000e-01   5.0029999999999997e-01   2.4770000000000000e-01
   9.0369999999999995e-01   7.2550000000000003e-01   3.0024000000000002e+00  -1.1459999999999999e-01  -3.6159999999999998e-01  -3.0700000000000000e-01  -2.2200000000000001e-02   1.1563000000000001e+00   4.8754000000000000e+00   3.8500000000000000e-02   5.4849999999999999e-01   2.0349999999999999e-01
   9.2579999999999996e-01   9.0129999999999999e-01   3.8603000000000001e+00  -1.1459999999999999e-01  -2.4740000000000001e-01  -2.4120000000000000e-01  -4.4400000000000002e-02   1.0894999999999999e+00   5.3977000000000004e+00   7.7100000000000002e-02   5.3879999999999995e-01   1.9460000000000000e-01
   9.6989999999999998e-01   9.0129999999999999e-01   3.4314000000000000e+00  -1.6230000000000000e-01  -3.2350000000000001e-01  -2.8070000000000001e-01   1.7760000000000001e-01   7.3380000000000001e-01   5.4847999999999999e+00   9.5999999999999992e-03   5.6769999999999998e-01   2.1229999999999999e-01
   1.0580000000000001e+00   6.3749999999999996e-01   2.8309000000000002e+00  -1.5279999999999999e-01  -3.8059999999999999e-01  -2.3240000000000000e-01   1.9980000000000001e-01   9.1169999999999995e-01   5.1365999999999996e+00   7.7100000000000002e-02   5.4849999999999999e-01   2.7870000000000000e-01
   6.8330000000000002e-01   9.6730000000000005e-01   3.0882000000000001e+00  -1.7190000000000000e-01  -3.5210000000000002e-01  -2.6310000000000000e-01   4.4400000000000002e-02   1.1563000000000001e+00   5.3106999999999998e+00   9.6299999999999997e-02   5.1959999999999995e-01   2.3890000000000000e-01
   7.9349999999999998e-01   8.1340000000000001e-01   3.1739999999999999e+00  -1.1459999999999999e-01  -3.2350000000000001e-01  -2.3680000000000001e-01   1.1100000000000000e-01   6.8930000000000002e-01   5.4847999999999999e+00   1.0600000000000000e-01   5.9660000000000002e-01   2.1679999999999999e-01
   9.6989999999999998e-01   9.6730000000000005e-01   3.9460999999999999e+00  -1.1459999999999999e-01  -2.1890000000000001e-01  -2.9820000000000002e-01   4.4400000000000002e-02   1.1785000000000001e+00   5.3106999999999998e+00   1.5409999999999999e-01   5.7730000000000004e-01   2.0790000000000000e-01
   8.5960000000000003e-01   7.4739999999999995e-01   3.7745000000000002e+00  -1.2410000000000000e-01  -2.5690000000000002e-01  -2.4560000000000001e-01   1.1100000000000000e-01   1.2007000000000001e+00   4.9623999999999997e+00   7.7100000000000002e-02   4.6189999999999998e-01   2.3890000000000000e-01
   9.9190000000000000e-01   7.6939999999999997e-01   3.4314000000000000e+00  -1.6230000000000000e-01  -2.6640000000000003e-01  -2.6750000000000002e-01  -1.1100000000000000e-01   1.0227999999999999e+00   5.4847999999999999e+00   9.6299999999999997e-02   4.7149999999999997e-01   1.9460000000000000e-01
   9.0369999999999995e-01   5.4959999999999998e-01   3.8603000000000001e+00  -1.9089999999999999e-01  -3.6159999999999998e-01  -2.3680000000000001e-01   1.5540000000000001e-01   1.2230000000000001e+00   5.3106999999999998e+00   1.0600000000000000e-01   5.9660000000000002e-01   2.3440000000000000e-01
   9.2579999999999996e-01   9.4530000000000003e-01   3.0024000000000002e+00  -5.7299999999999997e-02  -3.6159999999999998e-01  -2.6310000000000000e-01  -2.2200000000000001e-02   1.0227999999999999e+00   5.2236000000000002e+00   5.7799999999999997e-02   5.2920000000000000e-01   1.8140000000000001e-01
   9.9190000000000000e-01   8.1340000000000001e-01   4.3750000000000000e+00  -1.4319999999999999e-01  -3.5210000000000002e-01  -2.1049999999999999e-01  -6.6600000000000006e-02   1.2452000000000001e+00   5.3977000000000004e+00   1.4449999999999999e-01   5.0029999999999997e-01   1.8579999999999999e-01
   9.2579999999999996e-01   9.8929999999999996e-01   4.0317999999999996e+00  -1.2410000000000000e-01  -3.5210000000000002e-01  -2.6310000000000000e-01   2.2200000000000001e-02   1.2230000000000001e+00   6.0941999999999998e+00   9.6299999999999997e-02   5.3879999999999995e-01   2.5209999999999999e-01
   7.9349999999999998e-01   8.7929999999999997e-01   3.0024000000000002e+00  -2.2910000000000000e-01  -3.7109999999999999e-01  -2.6310000000000000e-01   1.1100000000000000e-01   1.0005999999999999e+00   4.7882999999999996e+00   1.0600000000000000e-01   4.4259999999999999e-01   2.2559999999999999e-01
   9.9190000000000000e-01   8.7929999999999997e-01   3.4314000000000000e+00  -2.0050000000000001e-01  -2.9499999999999998e-01  -2.5869999999999999e-01   1.1100000000000000e-01   1.0672999999999999e+00   4.7882999999999996e+00   1.7340000000000000e-01   5.4849999999999999e-01   2.2120000000000001e-01
   1.0139000000000000e+00   9.2330000000000001e-01   3.7745000000000002e+00  -4.7699999999999999e-02  -2.8549999999999998e-01  -2.5000000000000000e-01   1.7760000000000001e-01   1.1785000000000001e+00   5.2236000000000002e+00   7.7100000000000002e-02   5.3879999999999995e-01   2.4329999999999999e-01
   8.5960000000000003e-01   8.7929999999999997e-01   3.1739999999999999e+00  -2.1959999999999999e-01  -2.8549999999999998e-01  -2.4560000000000001e-01   0.0000000000000000e+00   1.2007000000000001e+00   5.6589000000000000e+00   8.6699999999999999e-02   5.2920000000000000e-01   2.0349999999999999e-01
   9.6989999999999998e-01   8.5740000000000005e-01   4.0317999999999996e+00  -8.5900000000000004e-02  -3.2350000000000001e-01  -2.4560000000000001e-01  -2.2200000000000001e-02   1.1117999999999999e+00   4.3529999999999998e+00   1.6380000000000000e-01   5.0029999999999997e-01   1.9910000000000000e-01
   9.0369999999999995e-01   8.3540000000000003e-01   3.7745000000000002e+00  -1.8140000000000001e-01  -2.6640000000000003e-01  -2.5000000000000000e-01   4.4400000000000002e-02   9.7840000000000005e-01   4.4401000000000002e+00   1.2520000000000001e-01   4.9070000000000003e-01   2.0349999999999999e-01
   8.3760000000000001e-01   8.3540000000000003e-01   3.8603000000000001e+00  -1.6230000000000000e-01  -4.3769999999999998e-01  -2.4120000000000000e-01  -1.3320000000000001e-01   1.1117999999999999e+00   5.4847999999999999e+00   1.2520000000000001e-01   5.2920000000000000e-01   2.1679999999999999e-01
   8.5960000000000003e-01   9.4530000000000003e-01   3.6886999999999999e+00  -4.7699999999999999e-02  -2.7600000000000002e-01  -2.5000000000000000e-01   4.4400000000000002e-02   1.2674000000000001e+00   5.3977000000000004e+00   8.6699999999999999e-02   4.5219999999999999e-01   2.1679999999999999e-01
   8.5960000000000003e-01   7.6939999999999997e-01   3.2597999999999998e+00  -1.5279999999999999e-01  -2.9499999999999998e-01  -2.1929999999999999e-01   1.5540000000000001e-01   1.1563000000000001e+00   4.5270999999999999e+00   8.6699999999999999e-02   4.7149999999999997e-01   2.0790000000000000e-01
   1.1241000000000001e+00   8.5740000000000005e-01   3.4314000000000000e+00  -1.5279999999999999e-01  -3.2350000000000001e-01  -2.5869999999999999e-01   1.1100000000000000e-01   1.1117999999999999e+00   4.7012999999999998e+00   1.3489999999999999e-01   5.4849999999999999e-01   2.2559999999999999e-01
   8.1559999999999999e-01   9.2330000000000001e-01   3.2597999999999998e+00  -1.2410000000000000e-01  -3.6159999999999998e-01  -2.6310000000000000e-01   1.1100000000000000e-01   1.1563000000000001e+00   5.5719000000000003e+00   9.6299999999999997e-02   4.5219999999999999e-01   2.2120000000000001e-01
   8.5960000000000003e-01   7.6939999999999997e-01   2.9165999999999999e+00  -1.5279999999999999e-01  -4.2820000000000003e-01  -2.5869999999999999e-01   1.9980000000000001e-01   1.0672999999999999e+00   4.9623999999999997e+00   1.1559999999999999e-01   4.9070000000000003e-01   2.4770000000000000e-01
   7.4939999999999996e-01   8.1340000000000001e-01   3.7745000000000002e+00  -1.1459999999999999e-01  -2.6640000000000003e-01  -2.5000000000000000e-01   2.2189999999999999e-01   8.2269999999999999e-01   5.2236000000000002e+00   1.4449999999999999e-01   5.0029999999999997e-01   2.0349999999999999e-01
   1.0360000000000000e+00   7.4739999999999995e-01   3.6029000000000000e+00  -1.8140000000000001e-01  -3.6159999999999998e-01  -2.5430000000000003e-01   8.8800000000000004e-02   1.0227999999999999e+00   5.3106999999999998e+00   8.6699999999999999e-02   5.1959999999999995e-01   2.3000000000000001e-01
   7.7149999999999996e-01   1.0992000000000000e+00   3.9460999999999999e+00  -3.8199999999999998e-02  -3.7109999999999999e-01  -2.4560000000000001e-01   2.2200000000000001e-02   1.0894999999999999e+00   5.1365999999999996e+00   4.8200000000000000e-02   5.1000000000000001e-01   2.4770000000000000e-01
   7.2740000000000005e-01   7.4739999999999995e-01   2.4876999999999998e+00  -2.1959999999999999e-01  -3.3310000000000001e-01  -2.1490000000000001e-01   1.9980000000000001e-01   1.3119000000000001e+00   5.1365999999999996e+00   1.3489999999999999e-01   4.9070000000000003e-01   2.2120000000000001e-01
   9.6989999999999998e-01   9.2330000000000001e-01   2.9165999999999999e+00  -2.1959999999999999e-01  -3.3310000000000001e-01  -2.1049999999999999e-01   2.2189999999999999e-01   1.0005999999999999e+00   5.2236000000000002e+00   9.6299999999999997e-02   5.0029999999999997e-01   2.2120000000000001e-01
   7.0530000000000004e-01   9.4530000000000003e-01   3.4314000000000000e+00  -7.6399999999999996e-02  -2.4740000000000001e-01  -2.5869999999999999e-01   1.9980000000000001e-01   1.0227999999999999e+00   4.9623999999999997e+00   6.7400000000000002e-02   5.0029999999999997e-01   2.1229999999999999e-01
   7.9349999999999998e-01   6.1550000000000005e-01   3.2597999999999998e+00  -1.1459999999999999e-01  -2.9499999999999998e-01  -2.5869999999999999e-01   1.1100000000000000e-01   1.0894999999999999e+00   5.0495000000000001e+00   8.6699999999999999e-02   5.3879999999999995e-01   2.6979999999999998e-01
   1.0360000000000000e+00   8.1340000000000001e-01   3.9460999999999999e+00  -1.7190000000000000e-01  -2.7600000000000002e-01  -2.6750000000000002e-01   1.3320000000000001e-01   1.1339999999999999e+00   4.7882999999999996e+00   3.8500000000000000e-02   5.0029999999999997e-01   2.3440000000000000e-01
   7.4939999999999996e-01   7.4739999999999995e-01   3.2597999999999998e+00  -1.3370000000000001e-01  -3.8059999999999999e-01  -2.5000000000000000e-01   1.1100000000000000e-01   1.2007000000000001e+00   4.8754000000000000e+00   1.2520000000000001e-01   5.1959999999999995e-01   2.7870000000000000e-01
   9.6989999999999998e-01   1.1651000000000000e+00   2.7450999999999999e+00  -1.0500000000000000e-01  -3.9970000000000000e-01  -2.2359999999999999e-01   6.6600000000000006e-02   1.1563000000000001e+00   4.1788999999999996e+00   1.6380000000000000e-01   5.0029999999999997e-01   2.5659999999999999e-01
   8.1559999999999999e-01   8.1340000000000001e-01   3.4314000000000000e+00  -1.5279999999999999e-01  -3.4260000000000002e-01  -2.8070000000000001e-01   2.4410000000000001e-01   9.7840000000000005e-01   3.8306000000000000e+00   1.3489999999999999e-01   4.4259999999999999e-01   2.3000000000000001e-01
   9.2579999999999996e-01   8.3540000000000003e-01   3.7745000000000002e+00  -1.5279999999999999e-01  -2.6640000000000003e-01  -2.6750000000000002e-01   1.3320000000000001e-01   1.1563000000000001e+00   5.0495000000000001e+00   7.7100000000000002e-02   4.0410000000000001e-01   2.2120000000000001e-01
   1.0801000000000001e+00   7.0350000000000001e-01   4.2892000000000001e+00  -1.8140000000000001e-01  -2.9499999999999998e-01  -2.5869999999999999e-01   1.7760000000000001e-01   1.3564000000000001e+00   4.9623999999999997e+00   1.4449999999999999e-01   4.9070000000000003e-01   1.8579999999999999e-01
   7.4939999999999996e-01   5.9360000000000002e-01   3.4314000000000000e+00  -1.5279999999999999e-01  -3.4260000000000002e-01  -2.8070000000000001e-01  -4.4400000000000002e-02   1.0227999999999999e+00   4.9623999999999997e+00   1.9270000000000001e-01   4.9070000000000003e-01   2.0790000000000000e-01
   8.5960000000000003e-01   9.0129999999999999e-01   3.5171000000000001e+00  -1.4319999999999999e-01  -3.2350000000000001e-01  -2.5000000000000000e-01   1.5540000000000001e-01   1.1339999999999999e+00   5.3106999999999998e+00   1.3489999999999999e-01   4.3300000000000000e-01   2.4770000000000000e-01
   8.3760000000000001e-01   9.0129999999999999e-01   3.0882000000000001e+00  -9.5500000000000002e-02  -2.8549999999999998e-01  -2.8499999999999998e-01   1.1100000000000000e-01   1.1785000000000001e+00   5.0495000000000001e+00   8.6699999999999999e-02   4.9070000000000003e-01   1.8579999999999999e-01
   9.4779999999999998e-01   8.7929999999999997e-01   3.1739999999999999e+00  -1.6230000000000000e-01  -3.9970000000000000e-01  -2.0610000000000001e-01   2.4410000000000001e-01   1.1117999999999999e+00   4.1788999999999996e+00   2.8899999999999999e-02   4.5219999999999999e-01   2.3000000000000001e-01
   9.6989999999999998e-01   6.8149999999999999e-01   4.1176000000000004e+00  -2.2910000000000000e-01  -2.9499999999999998e-01  -3.0700000000000000e-01   1.5540000000000001e-01   1.0227999999999999e+00   4.6142000000000003e+00   7.7100000000000002e-02   5.2920000000000000e-01   1.9460000000000000e-01
   7.0530000000000004e-01   7.0350000000000001e-01   2.4876999999999998e+00  -1.9089999999999999e-01  -2.1890000000000001e-01  -2.4560000000000001e-01   1.3320000000000001e-01   1.0227999999999999e+00   5.1365999999999996e+00   1.0600000000000000e-01   5.1959999999999995e-01   2.4329999999999999e-01
   4.6289999999999998e-01   6.8149999999999999e-01   2.7450999999999999e+00  -2.0999999999999999e-01  -2.6640000000000003e-01  -2.1049999999999999e-01   1.9980000000000001e-01   1.0005999999999999e+00   5.1365999999999996e+00   7.7100000000000002e-02   4.5219999999999999e-01   1.9910000000000000e-01
   1.9617000000000000e+00   6.8149999999999999e-01   3.6029000000000000e+00  -2.4820000000000000e-01  -3.7109999999999999e-01  -2.6750000000000002e-01   2.6629999999999998e-01   1.1117999999999999e+00   5.1365999999999996e+00   7.7100000000000002e-02   4.4259999999999999e-01   2.1679999999999999e-01
   1.5429999999999999e-01   1.0992000000000000e+00   3.0024000000000002e+00  -8.5900000000000004e-02  -2.6640000000000003e-01  -2.4560000000000001e-01   2.2200000000000001e-02   1.2230000000000001e+00   5.3977000000000004e+00   4.8200000000000000e-02   4.7149999999999997e-01   2.2120000000000001e-01
   2.0057999999999998e+00   5.7160000000000000e-01   3.9460999999999999e+00  -1.9089999999999999e-01  -4.5679999999999998e-01  -2.7189999999999998e-01   8.8800000000000004e-02   1.0005999999999999e+00   5.3106999999999998e+00   9.6299999999999997e-02   4.9070000000000003e-01   2.6100000000000001e-01
  -2.1999999999999999e-02   7.2550000000000003e-01   2.9165999999999999e+00  -1.6230000000000000e-01  -2.8549999999999998e-01  -2.7189999999999998e-01  -4.4400000000000002e-02   1.0894999999999999e+00   5.6589000000000000e+00   2.8899999999999999e-02   5.1000000000000001e-01   2.2120000000000001e-01
   1.8956000000000000e+00   9.8929999999999996e-01   3.5171000000000001e+00  -1.0500000000000000e-01  -3.9010000000000000e-01  -1.9730000000000000e-01   1.1100000000000000e-01   1.1339999999999999e+00   4.7012999999999998e+00   1.5409999999999999e-01   5.5810000000000004e-01   2.6540000000000002e-01
   1.3230000000000000e-01   7.2550000000000003e-01   2.4876999999999998e+00  -1.0500000000000000e-01  -1.6180000000000000e-01  -2.5869999999999999e-01   1.5540000000000001e-01   1.3119000000000001e+00   5.1365999999999996e+00   1.2520000000000001e-01   4.3300000000000000e-01   1.9460000000000000e-01
   1.5870000000000000e+00   5.9360000000000002e-01   4.2034000000000002e+00  -1.8140000000000001e-01  -3.3310000000000001e-01  -2.1049999999999999e-01   4.4400000000000002e-02   1.1117999999999999e+00   4.5270999999999999e+00   1.0600000000000000e-01   5.0029999999999997e-01   2.1679999999999999e-01
   3.5270000000000001e-01   7.6939999999999997e-01   3.3456000000000001e+00  -6.6799999999999998e-02  -2.2839999999999999e-01  -2.5869999999999999e-01  -1.5540000000000001e-01   1.1785000000000001e+00   5.3977000000000004e+00   6.7400000000000002e-02   5.6769999999999998e-01   2.4329999999999999e-01
   1.1021000000000001e+00   7.2550000000000003e-01   3.7745000000000002e+00  -1.3370000000000001e-01  -4.0920000000000001e-01  -2.4560000000000001e-01   1.7760000000000001e-01   1.2230000000000001e+00   5.5719000000000003e+00   1.3489999999999999e-01   3.9450000000000002e-01   2.3440000000000000e-01
   4.6289999999999998e-01   1.0771999999999999e+00   2.8309000000000002e+00  -2.0999999999999999e-01  -3.5210000000000002e-01  -2.0169999999999999e-01   4.4390000000000002e-01   1.0672999999999999e+00   5.9200999999999997e+00   1.2520000000000001e-01   4.2340000000000000e-01   1.9020000000000001e-01
   1.1462000000000001e+00   8.1340000000000001e-01   3.7745000000000002e+00  -1.2410000000000000e-01  -2.8549999999999998e-01  -2.8070000000000001e-01   2.2189999999999999e-01   9.1169999999999995e-01   5.4847999999999999e+00   1.5409999999999999e-01   5.1000000000000001e-01   2.6100000000000001e-01
   6.1719999999999997e-01   8.3540000000000003e-01   3.0024000000000002e+00  -1.7190000000000000e-01  -2.7600000000000002e-01  -2.2359999999999999e-01   4.4400000000000002e-02   1.2007000000000001e+00   5.3106999999999998e+00   9.6299999999999997e-02   5.8689999999999998e-01   2.3440000000000000e-01
   1.1021000000000001e+00   7.4739999999999995e-01   3.8603000000000001e+00  -6.6799999999999998e-02  -4.2820000000000003e-01  -2.5000000000000000e-01   2.2200000000000001e-02   1.4676000000000000e+00   5.3106999999999998e+00   5.7799999999999997e-02   5.6769999999999998e-01   1.9020000000000001e-01
   5.7310000000000005e-01   7.6939999999999997e-01   2.9165999999999999e+00  -1.9089999999999999e-01  -3.8059999999999999e-01  -2.5430000000000003e-01   4.4400000000000002e-02   9.1169999999999995e-01   4.4401000000000002e+00   5.7799999999999997e-02   4.6189999999999998e-01   2.5209999999999999e-01
   1.1021000000000001e+00   7.0350000000000001e-01   3.4314000000000000e+00  -8.5900000000000004e-02  -3.8059999999999999e-01  -2.0169999999999999e-01  -1.1100000000000000e-01   1.3119000000000001e+00   4.9623999999999997e+00   8.6699999999999999e-02   5.1959999999999995e-01   2.5659999999999999e-01
   5.5110000000000003e-01   6.3749999999999996e-01   3.2597999999999998e+00  -1.4319999999999999e-01  -2.3790000000000000e-01  -2.0169999999999999e-01   1.1100000000000000e-01   1.1785000000000001e+00   5.5719000000000003e+00   1.3489999999999999e-01   5.0029999999999997e-01   2.0349999999999999e-01
   8.8170000000000004e-01   6.8149999999999999e-01   3.3456000000000001e+00  -2.3870000000000000e-01  -3.8059999999999999e-01  -2.4560000000000001e-01   2.2200000000000001e-02   9.5609999999999995e-01   5.1365999999999996e+00   1.6380000000000000e-01   4.2340000000000000e-01   1.9460000000000000e-01
   5.9509999999999996e-01   9.4530000000000003e-01   3.4314000000000000e+00  -1.0500000000000000e-01  -2.6640000000000003e-01  -2.2800000000000001e-01   8.8800000000000004e-02   1.1117999999999999e+00   4.9623999999999997e+00   1.6380000000000000e-01   4.9070000000000003e-01   2.1679999999999999e-01
   8.8170000000000004e-01   8.3540000000000003e-01   3.5171000000000001e+00  -1.7190000000000000e-01  -3.4260000000000002e-01  -2.5000000000000000e-01   1.3320000000000001e-01   9.5609999999999995e-01   5.3977000000000004e+00   1.6380000000000000e-01   5.1000000000000001e-01   2.1679999999999999e-01
   7.9349999999999998e-01   5.9360000000000002e-01   4.2034000000000002e+00  -2.2910000000000000e-01  -3.5210000000000002e-01  -2.8070000000000001e-01  -1.7760000000000001e-01   1.3119000000000001e+00   5.0495000000000001e+00   7.7100000000000002e-02   4.3300000000000000e-01   2.5659999999999999e-01
   9.9190000000000000e-01   6.5949999999999998e-01   3.7745000000000002e+00  -1.5279999999999999e-01  -2.8549999999999998e-01  -2.6310000000000000e-01   1.1100000000000000e-01   1.1563000000000001e+00   5.2236000000000002e+00   6.7400000000000002e-02   4.4259999999999999e-01   2.3890000000000000e-01
   9.0369999999999995e-01   8.1340000000000001e-01   3.3456000000000001e+00  -1.7190000000000000e-01  -3.0449999999999999e-01  -2.4120000000000000e-01   8.8800000000000004e-02   1.1785000000000001e+00   4.8754000000000000e+00   4.8200000000000000e-02   5.1959999999999995e-01   1.5920000000000001e-01
   9.9190000000000000e-01   8.5740000000000005e-01   3.0882000000000001e+00  -6.6799999999999998e-02  -3.0449999999999999e-01  -2.5430000000000003e-01   6.6600000000000006e-02   1.3564000000000001e+00   5.1365999999999996e+00   9.6299999999999997e-02   4.9070000000000003e-01   2.4329999999999999e-01
   9.2579999999999996e-01   9.4530000000000003e-01   3.3456000000000001e+00  -2.0050000000000001e-01  -3.9010000000000000e-01  -2.5430000000000003e-01   1.7760000000000001e-01   1.0894999999999999e+00   4.7012999999999998e+00   3.8500000000000000e-02   5.1959999999999995e-01   2.1679999999999999e-01
   8.5960000000000003e-01   9.6730000000000005e-01   3.2597999999999998e+00  -2.5779999999999997e-01  -4.0920000000000001e-01  -2.2359999999999999e-01  -1.7760000000000001e-01   1.1563000000000001e+00   5.3106999999999998e+00   5.7799999999999997e-02   5.4849999999999999e-01   2.4329999999999999e-01
   9.0369999999999995e-01   7.6939999999999997e-01   3.2597999999999998e+00  -1.8140000000000001e-01  -3.5210000000000002e-01  -2.6750000000000002e-01   1.7760000000000001e-01   9.5609999999999995e-01   4.4401000000000002e+00   1.6380000000000000e-01   4.7149999999999997e-01   2.3440000000000000e-01
   7.7149999999999996e-01   7.2550000000000003e-01   3.2597999999999998e+00  -1.6230000000000000e-01  -3.3310000000000001e-01  -2.1490000000000001e-01   8.8800000000000004e-02   1.2230000000000001e+00   5.2236000000000002e+00   5.7799999999999997e-02   5.3879999999999995e-01   2.5209999999999999e-01
   5.7310000000000005e-01   8.3540000000000003e-01   2.9165999999999999e+00  -2.8600000000000000e-02  -3.0449999999999999e-01  -2.2800000000000001e-01   8.8800000000000004e-02   1.1339999999999999e+00   5.5719000000000003e+00   1.0600000000000000e-01   4.9070000000000003e-01   2.0790000000000000e-01
   1.1241000000000001e+00   6.1550000000000005e-01   3.4314000000000000e+00  -2.3870000000000000e-01  -3.1400000000000000e-01  -2.3240000000000000e-01   4.4400000000000002e-02   9.3389999999999995e-01   4.4401000000000002e+00   1.5409999999999999e-01   4.4259999999999999e-01   2.4770000000000000e-01
   7.4939999999999996e-01   8.7929999999999997e-01   3.6886999999999999e+00  -1.2410000000000000e-01  -3.1400000000000000e-01  -2.4120000000000000e-01  -4.4400000000000002e-02   1.3564000000000001e+00   5.2236000000000002e+00   5.7799999999999997e-02   5.5810000000000004e-01   2.6100000000000001e-01
   8.1559999999999999e-01   8.3540000000000003e-01   3.6886999999999999e+00  -1.1459999999999999e-01  -1.9030000000000000e-01  -2.5000000000000000e-01   4.4400000000000002e-02   1.0672999999999999e+00   4.7882999999999996e+00   2.1190000000000001e-01   4.9070000000000003e-01   2.4329999999999999e-01
   8.5960000000000003e-01   7.2550000000000003e-01   2.9165999999999999e+00  -1.0500000000000000e-01  -3.2350000000000001e-01  -3.1140000000000001e-01   8.8800000000000004e-02   1.0894999999999999e+00   5.5719000000000003e+00   8.6699999999999999e-02   4.9070000000000003e-01   2.0790000000000000e-01
   1.0360000000000000e+00   8.5740000000000005e-01   3.3456000000000001e+00  -1.1459999999999999e-01  -3.1400000000000000e-01  -2.4120000000000000e-01   6.6600000000000006e-02   1.3564000000000001e+00   5.3106999999999998e+00   7.7100000000000002e-02   5.3879999999999995e-01   1.9020000000000001e-01
   9.0369999999999995e-01   9.2330000000000001e-01   4.1176000000000004e+00  -2.1959999999999999e-01  -3.1400000000000000e-01  -2.0610000000000001e-01   8.8800000000000004e-02   1.0672999999999999e+00   5.8330000000000002e+00   4.8200000000000000e-02   4.9070000000000003e-01   2.1229999999999999e-01
   8.5960000000000003e-01   7.2550000000000003e-01   3.1739999999999999e+00  -1.4319999999999999e-01  -3.5210000000000002e-01  -2.8070000000000001e-01  -2.2200000000000001e-02   1.1339999999999999e+00   5.3106999999999998e+00   2.8899999999999999e-02   5.7730000000000004e-01   2.4770000000000000e-01
   9.4779999999999998e-01   6.1550000000000005e-01   2.7450999999999999e+00  -1.3370000000000001e-01  -3.2350000000000001e-01  -2.4560000000000001e-01   1.9980000000000001e-01   9.5609999999999995e-01   5.0495000000000001e+00   1.0600000000000000e-01   5.9660000000000002e-01   1.9020000000000001e-01
   9.2579999999999996e-01   7.4739999999999995e-01   4.1176000000000004e+00  -2.0050000000000001e-01  -2.9499999999999998e-01  -2.1929999999999999e-01   6.6600000000000006e-02   1.1117999999999999e+00   5.0495000000000001e+00   9.6299999999999997e-02   5.6769999999999998e-01   2.2120000000000001e-01
   5.9509999999999996e-01   8.7929999999999997e-01   3.9460999999999999e+00  -9.5500000000000002e-02  -3.8059999999999999e-01  -2.1929999999999999e-01   2.2200000000000001e-02   1.2452000000000001e+00   4.7012999999999998e+00   8.6699999999999999e-02   4.7149999999999997e-01   2.3440000000000000e-01
   8.5960000000000003e-01   8.7929999999999997e-01   3.6029000000000000e+00  -1.6230000000000000e-01  -2.9499999999999998e-01  -2.1490000000000001e-01   4.4400000000000002e-02   8.6719999999999997e-01   5.3977000000000004e+00   8.6699999999999999e-02   5.1000000000000001e-01   2.8310000000000002e-01
   8.1559999999999999e-01   8.1340000000000001e-01   4.0317999999999996e+00  -1.3370000000000001e-01  -3.4260000000000002e-01  -2.4120000000000000e-01   1.9980000000000001e-01   1.1339999999999999e+00   5.5719000000000003e+00   6.7400000000000002e-02   5.1959999999999995e-01   2.0349999999999999e-01
   7.4939999999999996e-01   8.1340000000000001e-01   3.7745000000000002e+00  -6.6799999999999998e-02  -2.9499999999999998e-01  -2.5430000000000003e-01   1.3320000000000001e-01   1.2007000000000001e+00   5.4847999999999999e+00   1.0600000000000000e-01   5.1000000000000001e-01   1.9910000000000000e-01
   7.2740000000000005e-01   8.3540000000000003e-01   3.5171000000000001e+00  -1.8140000000000001e-01  -3.1400000000000000e-01  -2.4560000000000001e-01   1.1100000000000000e-01   1.1563000000000001e+00   4.7882999999999996e+00   1.8300000000000000e-01   4.2340000000000000e-01   2.5209999999999999e-01
   9.6989999999999998e-01   7.6939999999999997e-01   3.0024000000000002e+00  -1.5279999999999999e-01  -3.6159999999999998e-01  -2.2359999999999999e-01  -2.2200000000000001e-02   1.0672999999999999e+00   4.4401000000000002e+00   1.2520000000000001e-01   5.0029999999999997e-01   1.8579999999999999e-01
   9.4779999999999998e-01   7.9139999999999999e-01   2.9165999999999999e+00  -1.7190000000000000e-01  -4.0920000000000001e-01  -2.4120000000000000e-01   1.3320000000000001e-01   1.1563000000000001e+00   5.2236000000000002e+00   1.6380000000000000e-01   4.6189999999999998e-01   2.3000000000000001e-01
   7.0530000000000004e-01   8.7929999999999997e-01   3.5171000000000001e+00  -2.8600000000000000e-02  -3.9010000000000000e-01  -2.3680000000000001e-01   2.2189999999999999e-01   1.0672999999999999e+00   4.9623999999999997e+00   1.0600000000000000e-01   4.9070000000000003e-01   2.0349999999999999e-01
   9.0369999999999995e-01   7.9139999999999999e-01   3.1739999999999999e+00  -1.0500000000000000e-01  -2.3790000000000000e-01  -2.0169999999999999e-01   4.4400000000000002e-02   1.1339999999999999e+00   4.7882999999999996e+00   1.7340000000000000e-01   5.2920000000000000e-01   2.1679999999999999e-01
   7.4939999999999996e-01   9.0129999999999999e-01   3.7745000000000002e+00  -2.3870000000000000e-01  -3.2350000000000001e-01  -2.5000000000000000e-01   1.7760000000000001e-01   1.1339999999999999e+00   4.9623999999999997e+00   2.2159999999999999e-01   5.1000000000000001e-01   2.3000000000000001e-01
   9.2579999999999996e-01   8.5740000000000005e-01   3.6886999999999999e+00  -2.0999999999999999e-01  -2.8549999999999998e-01  -2.3680000000000001e-01   0.0000000000000000e+00   1.1563000000000001e+00   4.9623999999999997e+00   1.4449999999999999e-01   5.1959999999999995e-01   2.6540000000000002e-01
   8.5960000000000003e-01   7.9139999999999999e-01   3.6886999999999999e+00  -1.9089999999999999e-01  -3.8059999999999999e-01  -2.0610000000000001e-01   0.0000000000000000e+00   1.1339999999999999e+00   5.3977000000000004e+00   6.7400000000000002e-02   4.4259999999999999e-01   2.3440000000000000e-01
   9.4779999999999998e-01   7.9139999999999999e-01   3.2597999999999998e+00  -2.0999999999999999e-01  -3.8059999999999999e-01  -2.3240000000000000e-01  -1.7760000000000001e-01   1.1785000000000001e+00   5.7460000000000004e+00   1.5409999999999999e-01   4.8110000000000003e-01   1.9910000000000000e-01
   8.3760000000000001e-01   8.7929999999999997e-01   3.2597999999999998e+00  -2.0050000000000001e-01  -2.9499999999999998e-01  -2.5869999999999999e-01   1.1100000000000000e-01   1.2230000000000001e+00   5.0495000000000001e+00   5.7799999999999997e-02   5.9660000000000002e-01   2.2120000000000001e-01
   8.5960000000000003e-01   9.2330000000000001e-01   4.3750000000000000e+00  -1.7190000000000000e-01  -3.6159999999999998e-01  -2.3680000000000001e-01  -8.8800000000000004e-02   1.1339999999999999e+00   5.5719000000000003e+00   4.8200000000000000e-02   5.3879999999999995e-01   2.7870000000000000e-01
   1.0360000000000000e+00   7.9139999999999999e-01   4.1176000000000004e+00  -1.3370000000000001e-01  -3.2350000000000001e-01  -2.1490000000000001e-01   8.8800000000000004e-02   1.2897000000000001e+00   5.2236000000000002e+00   8.6699999999999999e-02   5.6769999999999998e-01   2.3000000000000001e-01
   5.5110000000000003e-01   9.4530000000000003e-01   3.0882000000000001e+00  -1.7190000000000000e-01  -3.6159999999999998e-01  -1.9289999999999999e-01   6.6600000000000006e-02   1.0005999999999999e+00   4.0048000000000004e+00  -2.8899999999999999e-02   4.6189999999999998e-01   2.3000000000000001e-01
   8.3760000000000001e-01   7.2550000000000003e-01   3.1739999999999999e+00  -2.5779999999999997e-01  -3.3310000000000001e-01  -2.1049999999999999e-01   1.7760000000000001e-01   1.2007000000000001e+00   5.3106999999999998e+00   1.9270000000000001e-01   4.6189999999999998e-01   2.6979999999999998e-01
   8.1559999999999999e-01   7.9139999999999999e-01   3.0882000000000001e+00  -9.5500000000000002e-02  -3.4260000000000002e-01  -2.6750000000000002e-01   2.6629999999999998e-01   1.2674000000000001e+00   4.7882999999999996e+00   1.2520000000000001e-01   5.0029999999999997e-01   2.4329999999999999e-01
   8.5960000000000003e-01   5.7160000000000000e-01   3.8603000000000001e+00  -1.6230000000000000e-01  -3.0449999999999999e-01  -2.2359999999999999e-01   1.5540000000000001e-01   1.1785000000000001e+00   4.7882999999999996e+00   1.3489999999999999e-01   5.1000000000000001e-01   2.1679999999999999e-01
   8.3760000000000001e-01   7.2550000000000003e-01   3.1739999999999999e+00  -8.5900000000000004e-02  -2.7600000000000002e-01  -2.5000000000000000e-01  -2.2200000000000001e-02   9.5609999999999995e-01   4.9623999999999997e+00   5.7799999999999997e-02   5.2920000000000000e-01   2.2559999999999999e-01
   8.1559999999999999e-01   8.7929999999999997e-01   2.8309000000000002e+00  -2.2910000000000000e-01  -3.5210000000000002e-01  -2.1049999999999999e-01   4.4400000000000002e-02   1.1563000000000001e+00   4.7012999999999998e+00   1.0600000000000000e-01   5.5810000000000004e-01   2.3000000000000001e-01
   7.9349999999999998e-01   7.4739999999999995e-01   2.5735000000000001e+00  -1.8140000000000001e-01  -3.3310000000000001e-01  -2.1049999999999999e-01  -8.8800000000000004e-02   1.2007000000000001e+00   4.9623999999999997e+00   1.7340000000000000e-01   4.8110000000000003e-01   1.9910000000000000e-01
   9.0369999999999995e-01   9.6730000000000005e-01   3.3456000000000001e+00  -1.2410000000000000e-01  -3.4260000000000002e-01  -2.5000000000000000e-01   8.8800000000000004e-02   9.1169999999999995e-01   4.7012999999999998e+00   1.9270000000000001e-01   4.5219999999999999e-01   2.5209999999999999e-01
   7.9349999999999998e-01   7.0350000000000001e-01   3.0882000000000001e+00  -1.7190000000000000e-01  -2.7600000000000002e-01  -2.2800000000000001e-01  -4.4400000000000002e-02   1.2230000000000001e+00   5.0495000000000001e+00  -9.5999999999999992e-03   5.8689999999999998e-01   2.2559999999999999e-01
   8.5960000000000003e-01   7.2550000000000003e-01   4.1176000000000004e+00  -2.9599999999999999e-01  -2.4740000000000001e-01  -2.6310000000000000e-01   1.7760000000000001e-01   1.3341000000000001e+00   4.7882999999999996e+00   5.7799999999999997e-02   5.0029999999999997e-01   2.3000000000000001e-01
   1.0139000000000000e+00   6.5949999999999998e-01   3.3456000000000001e+00  -2.4820000000000000e-01  -2.6640000000000003e-01  -2.2800000000000001e-01   0.0000000000000000e+00   1.1785000000000001e+00   4.7012999999999998e+00   6.7400000000000002e-02   3.9450000000000002e-01   2.0349999999999999e-01
   9.2579999999999996e-01   5.9360000000000002e-01   2.5735000000000001e+00  -1.5279999999999999e-01  -3.0449999999999999e-01  -1.9730000000000000e-01   2.4410000000000001e-01   1.1339999999999999e+00   5.2236000000000002e+00   7.7100000000000002e-02   4.5219999999999999e-01   2.6100000000000001e-01
   6.3919999999999999e-01   7.9139999999999999e-01   3.0024000000000002e+00  -2.0050000000000001e-01  -3.4260000000000002e-01  -2.8939999999999999e-01   1.7760000000000001e-01   1.0672999999999999e+00   4.6142000000000003e+00   8.6699999999999999e-02   4.9070000000000003e-01   2.1679999999999999e-01
   7.2740000000000005e-01   8.5740000000000005e-01   3.3456000000000001e+00  -1.9089999999999999e-01  -2.6640000000000003e-01  -1.7100000000000001e-01  -6.6600000000000006e-02   1.4008000000000000e+00   4.9623999999999997e+00   7.7100000000000002e-02   5.9660000000000002e-01   2.1229999999999999e-01
   8.5960000000000003e-01   8.5740000000000005e-01   3.9460999999999999e+00  -1.9089999999999999e-01  -2.5690000000000002e-01  -2.3680000000000001e-01  -8.8800000000000004e-02   1.0227999999999999e+00   5.2236000000000002e+00   8.6699999999999999e-02   4.6189999999999998e-01   2.1229999999999999e-01
   7.9349999999999998e-01   7.2550000000000003e-01   3.6029000000000000e+00  -1.2410000000000000e-01  -3.9010000000000000e-01  -2.1490000000000001e-01   4.4400000000000002e-02   1.0450999999999999e+00   5.1365999999999996e+00   1.8300000000000000e-01   4.8110000000000003e-01   2.6100000000000001e-01
   8.1559999999999999e-01   5.4959999999999998e-01   3.2597999999999998e+00  -1.8140000000000001e-01  -3.1400000000000000e-01  -2.5430000000000003e-01   4.4400000000000002e-02   1.2007000000000001e+00   5.1365999999999996e+00   1.7340000000000000e-01   5.3879999999999995e-01   2.2559999999999999e-01
   6.8330000000000002e-01   9.6730000000000005e-01   2.0588000000000002e+00  -7.6399999999999996e-02  -2.8549999999999998e-01  -2.3240000000000000e-01   2.2189999999999999e-01   9.3389999999999995e-01   5.1365999999999996e+00   1.3489999999999999e-01   5.7730000000000004e-01   2.5659999999999999e-01
   9.6989999999999998e-01   9.6730000000000005e-01   3.0882000000000001e+00  -1.4319999999999999e-01  -2.2839999999999999e-01  -2.1490000000000001e-01  -2.2200000000000001e-02   1.1785000000000001e+00   5.9200999999999997e+00   5.7799999999999997e-02   4.6189999999999998e-01   2.3440000000000000e-01
   9.4779999999999998e-01   6.8149999999999999e-01   3.6886999999999999e+00  -2.2910000000000000e-01  -3.3310000000000001e-01  -2.3240000000000000e-01  -1.5540000000000001e-01   1.2452000000000001e+00   4.9623999999999997e+00   1.4449999999999999e-01   5.4849999999999999e-01   2.2120000000000001e-01
   1.0580000000000001e+00   5.9360000000000002e-01   3.1739999999999999e+00  -1.5279999999999999e-01  -2.7600000000000002e-01  -2.5869999999999999e-01  -8.8800000000000004e-02   1.2452000000000001e+00   4.8754000000000000e+00   3.8500000000000000e-02   5.0029999999999997e-01   2.3000000000000001e-01
   9.4779999999999998e-01   7.2550000000000003e-01   2.4876999999999998e+00  -1.8140000000000001e-01  -2.9499999999999998e-01  -2.4120000000000000e-01  -6.6600000000000006e-02   1.0894999999999999e+00   4.5270999999999999e+00   1.3489999999999999e-01   4.8110000000000003e-01   2.3890000000000000e-01
   7.0530000000000004e-01   6.8149999999999999e-01   4.2034000000000002e+00  -1.0500000000000000e-01  -2.5690000000000002e-01  -2.1490000000000001e-01   4.4400000000000002e-02   9.5609999999999995e-01   5.0495000000000001e+00   1.7340000000000000e-01   4.7149999999999997e-01   2.3440000000000000e-01
   1.0139000000000000e+00   7.6939999999999997e-01   3.6029000000000000e+00  -1.2410000000000000e-01  -3.7109999999999999e-01  -2.4120000000000000e-01   0.0000000000000000e+00   9.5609999999999995e-01   4.9623999999999997e+00   9.6299999999999997e-02   5.0029999999999997e-01   2.3440000000000000e-01
   9.0369999999999995e-01   9.2330000000000001e-01   3.4314000000000000e+00  -1.8140000000000001e-01  -3.5210000000000002e-01  -2.1929999999999999e-01   1.1100000000000000e-01   1.3119000000000001e+00   4.7882999999999996e+00   1.3489999999999999e-01   5.2920000000000000e-01   2.0790000000000000e-01
   7.4939999999999996e-01   6.1550000000000005e-01   3.4314000000000000e+00  -1.1459999999999999e-01  -3.2350000000000001e-01  -2.3240000000000000e-01   1.7760000000000001e-01   1.1339999999999999e+00   4.7012999999999998e+00   3.8500000000000000e-02   5.0029999999999997e-01   2.1229999999999999e-01
   8.1559999999999999e-01   8.1340000000000001e-01   3.2597999999999998e+00  -2.7689999999999998e-01  -3.6159999999999998e-01  -2.4120000000000000e-01  -6.6600000000000006e-02   1.2230000000000001e+00   4.9623999999999997e+00   1.7340000000000000e-01   4.2340000000000000e-01   2.5659999999999999e-01
   9.9190000000000000e-01   7.4739999999999995e-01   3.3456000000000001e+00  -1.1459999999999999e-01  -3.1400000000000000e-01  -2.7629999999999999e-01   8.8800000000000004e-02   9.3389999999999995e-01   4.0918000000000001e+00   1.1559999999999999e-01   4.0410000000000001e-01   2.2120000000000001e-01
   9.2579999999999996e-01   9.4530000000000003e-01   3.1739999999999999e+00  -1.7190000000000000e-01  -3.0449999999999999e-01  -3.0259999999999998e-01  -1.1100000000000000e-01   1.4453000000000000e+00   5.2236000000000002e+00   6.7400000000000002e-02   5.2920000000000000e-01   2.3440000000000000e-01
   9.2579999999999996e-01   6.3749999999999996e-01   3.0882000000000001e+00  -1.7190000000000000e-01  -2.9499999999999998e-01  -1.9730000000000000e-01   8.8800000000000004e-02   1.3564000000000001e+00   4.8754000000000000e+00   1.0600000000000000e-01   5.2920000000000000e-01   1.9910000000000000e-01
   9.6989999999999998e-01   7.9139999999999999e-01   3.4314000000000000e+00  -2.5779999999999997e-01  -2.4740000000000001e-01  -2.4560000000000001e-01  -4.4400000000000002e-02   1.3341000000000001e+00   5.3977000000000004e+00   1.5409999999999999e-01   5.1000000000000001e-01   2.2559999999999999e-01
   9.2579999999999996e-01   5.4959999999999998e-01   3.3456000000000001e+00  -1.7190000000000000e-01  -2.9499999999999998e-01  -2.3240000000000000e-01   1.3320000000000001e-01   1.2452000000000001e+00   4.7012999999999998e+00   1.2520000000000001e-01   5.2920000000000000e-01   2.6100000000000001e-01
   9.6989999999999998e-01   8.3540000000000003e-01   3.0024000000000002e+00  -1.3370000000000001e-01  -3.6159999999999998e-01  -1.9730000000000000e-01   1.9980000000000001e-01   1.1339999999999999e+00   4.7882999999999996e+00   1.7340000000000000e-01   4.7149999999999997e-01   2.3890000000000000e-01
   7.7149999999999996e-01   6.8149999999999999e-01   3.3456000000000001e+00  -1.7190000000000000e-01  -3.1400000000000000e-01  -2.0610000000000001e-01   1.9980000000000001e-01   1.1117999999999999e+00   5.3106999999999998e+00   2.1190000000000001e-01   4.6189999999999998e-01   2.9189999999999999e-01
   7.9349999999999998e-01   5.7160000000000000e-01   3.6886999999999999e+00  -1.4319999999999999e-01  -3.7109999999999999e-01  -2.4560000000000001e-01   1.3320000000000001e-01   1.2007000000000001e+00   5.1365999999999996e+00   6.7400000000000002e-02   4.1370000000000001e-01   1.9910000000000000e-01
   8.8170000000000004e-01   6.1550000000000005e-01   3.0024000000000002e+00  -2.8639999999999999e-01  -3.4260000000000002e-01  -1.8859999999999999e-01   2.6629999999999998e-01   1.2452000000000001e+00   5.8330000000000002e+00   9.6299999999999997e-02   5.1959999999999995e-01   2.2120000000000001e-01
   8.3760000000000001e-01   4.3969999999999998e-01   4.1176000000000004e+00  -2.5779999999999997e-01  -3.4260000000000002e-01  -2.1929999999999999e-01   1.5540000000000001e-01   1.0894999999999999e+00   4.4401000000000002e+00   1.0600000000000000e-01   4.9070000000000003e-01   2.1229999999999999e-01
   8.5960000000000003e-01   9.8929999999999996e-01   3.3456000000000001e+00  -1.5279999999999999e-01  -2.7600000000000002e-01  -2.5869999999999999e-01   4.4400000000000002e-02   1.1785000000000001e+00   4.3529999999999998e+00   9.6299999999999997e-02   5.7730000000000004e-01   2.3440000000000000e-01
   7.7149999999999996e-01   5.7160000000000000e-01   2.8309000000000002e+00  -1.6230000000000000e-01  -3.6159999999999998e-01  -1.8420000000000000e-01   8.8800000000000004e-02   1.4008000000000000e+00   4.9623999999999997e+00   1.1559999999999999e-01   5.6769999999999998e-01   2.3890000000000000e-01
   7.0530000000000004e-01   7.4739999999999995e-01   3.1739999999999999e+00  -1.7190000000000000e-01  -2.9499999999999998e-01  -2.3240000000000000e-01   2.6629999999999998e-01   1.1785000000000001e+00   4.7882999999999996e+00   2.0230000000000001e-01   5.5810000000000004e-01   2.2559999999999999e-01
   7.0530000000000004e-01   6.1550000000000005e-01   2.9165999999999999e+00  -2.3870000000000000e-01  -3.8059999999999999e-01  -2.3240000000000000e-01   2.6629999999999998e-01   1.0672999999999999e+00   5.3106999999999998e+00   3.8500000000000000e-02   5.0029999999999997e-01   2.5659999999999999e-01
   7.4939999999999996e-01   9.2330000000000001e-01   3.6886999999999999e+00  -2.0050000000000001e-01  -3.6159999999999998e-01  -2.0610000000000001e-01   2.6629999999999998e-01   1.1563000000000001e+00   5.3977000000000004e+00   3.8500000000000000e-02   5.3879999999999995e-01   2.4329999999999999e-01
   7.4939999999999996e-01   7.4739999999999995e-01   3.0882000000000001e+00  -1.1459999999999999e-01  -2.8549999999999998e-01  -2.5000000000000000e-01   2.6629999999999998e-01   1.1339999999999999e+00   5.3106999999999998e+00   1.4449999999999999e-01   5.4849999999999999e-01   2.0790000000000000e-01
   7.4939999999999996e-01   9.0129999999999999e-01   3.7745000000000002e+00  -1.9089999999999999e-01  -3.0449999999999999e-01  -2.0169999999999999e-01   4.4400000000000002e-02   1.3119000000000001e+00   4.8754000000000000e+00   1.6380000000000000e-01   4.5219999999999999e-01   2.3000000000000001e-01
   8.5960000000000003e-01   8.3540000000000003e-01   3.0882000000000001e+00  -1.1459999999999999e-01  -3.0449999999999999e-01  -2.4120000000000000e-01   3.1069999999999998e-01   1.3341000000000001e+00   5.0495000000000001e+00   1.8300000000000000e-01   4.9070000000000003e-01   2.3000000000000001e-01
   8.3760000000000001e-01   5.7160000000000000e-01   2.9165999999999999e+00  -2.5779999999999997e-01  -2.8549999999999998e-01  -2.4120000000000000e-01   2.2189999999999999e-01   1.0450999999999999e+00   5.1365999999999996e+00   9.6299999999999997e-02   5.3879999999999995e-01   2.7429999999999999e-01
   7.4939999999999996e-01   7.2550000000000003e-01   3.1739999999999999e+00  -1.6230000000000000e-01  -3.0449999999999999e-01  -2.1490000000000001e-01   8.8800000000000004e-02   1.2230000000000001e+00   5.2236000000000002e+00   4.8200000000000000e-02   4.5219999999999999e-01   2.3000000000000001e-01
   7.4939999999999996e-01   7.0350000000000001e-01   3.3456000000000001e+00  -1.4319999999999999e-01  -3.0449999999999999e-01  -2.4120000000000000e-01   1.9980000000000001e-01   1.3341000000000001e+00   4.9623999999999997e+00   1.4449999999999999e-01   4.3300000000000000e-01   2.1679999999999999e-01
   8.5960000000000003e-01   7.6939999999999997e-01   2.8309000000000002e+00  -1.3370000000000001e-01  -3.5210000000000002e-01  -2.3680000000000001e-01   1.7760000000000001e-01   1.2674000000000001e+00   4.8754000000000000e+00   1.4449999999999999e-01   4.8110000000000003e-01   2.4329999999999999e-01
   7.7149999999999996e-01   7.4739999999999995e-01   3.6029000000000000e+00  -4.7699999999999999e-02  -3.1400000000000000e-01  -2.4120000000000000e-01   1.5540000000000001e-01   1.1563000000000001e+00   5.4847999999999999e+00   6.7400000000000002e-02   4.8110000000000003e-01   2.1229999999999999e-01
   7.4939999999999996e-01   6.5949999999999998e-01   3.7745000000000002e+00  -5.7299999999999997e-02  -3.4260000000000002e-01  -2.0610000000000001e-01  -6.6600000000000006e-02   1.1339999999999999e+00   4.7012999999999998e+00   8.6699999999999999e-02   4.6189999999999998e-01   2.4329999999999999e-01
   7.0530000000000004e-01   5.0560000000000005e-01   3.3456000000000001e+00  -1.3370000000000001e-01  -3.7109999999999999e-01  -2.0610000000000001e-01  -2.2200000000000001e-02   1.2452000000000001e+00   4.8754000000000000e+00   1.7340000000000000e-01   4.7149999999999997e-01   2.6100000000000001e-01
   8.3760000000000001e-01   7.9139999999999999e-01   3.6029000000000000e+00  -2.0999999999999999e-01  -3.2350000000000001e-01  -2.3240000000000000e-01   1.1100000000000000e-01   1.2452000000000001e+00   5.1365999999999996e+00   2.0230000000000001e-01   4.4259999999999999e-01   2.2120000000000001e-01
   6.8330000000000002e-01   9.0129999999999999e-01   3.0882000000000001e+00  -7.6399999999999996e-02  -3.3310000000000001e-01  -1.8420000000000000e-01   0.0000000000000000e+00   1.1339999999999999e+00   5.1365999999999996e+00   1.0600000000000000e-01   5.2920000000000000e-01   2.3890000000000000e-01
   7.9349999999999998e-01   7.6939999999999997e-01   2.2303999999999999e+00  -1.7190000000000000e-01  -2.5690000000000002e-01  -2.2800000000000001e-01   2.2189999999999999e-01   1.1117999999999999e+00   4.7882999999999996e+00   1.6380000000000000e-01   5.2920000000000000e-01   2.2559999999999999e-01
   9.2579999999999996e-01   7.0350000000000001e-01   2.8309000000000002e+00  -2.3870000000000000e-01  -3.9010000000000000e-01  -2.1049999999999999e-01   0.0000000000000000e+00   1.1785000000000001e+00   4.9623999999999997e+00   1.3489999999999999e-01   4.4259999999999999e-01   2.5659999999999999e-01
   7.7149999999999996e-01   4.3969999999999998e-01   3.1739999999999999e+00  -1.3370000000000001e-01  -3.3310000000000001e-01  -1.9730000000000000e-01  -6.6600000000000006e-02   1.0894999999999999e+00   5.2236000000000002e+00   5.7799999999999997e-02   4.7149999999999997e-01   2.4329999999999999e-01
   8.5960000000000003e-01   7.4739999999999995e-01   4.1176000000000004e+00  -1.4319999999999999e-01  -3.1400000000000000e-01  -2.5430000000000003e-01   8.8800000000000004e-02   1.0894999999999999e+00   4.7882999999999996e+00   8.6699999999999999e-02   5.0029999999999997e-01   2.1679999999999999e-01
   7.0530000000000004e-01   7.6939999999999997e-01   3.7745000000000002e+00  -7.6399999999999996e-02  -3.3310000000000001e-01  -2.4120000000000000e-01   1.1100000000000000e-01   1.0672999999999999e+00   4.2659000000000002e+00   6.7400000000000002e-02   4.7149999999999997e-01   2.1229999999999999e-01
   7.7149999999999996e-01   5.0560000000000005e-01   3.1739999999999999e+00  -2.4820000000000000e-01  -2.2839999999999999e-01  -2.4560000000000001e-01  -2.2200000000000001e-02   1.1563000000000001e+00   4.7012999999999998e+00   1.3489999999999999e-01   4.6189999999999998e-01   2.3000000000000001e-01
   6.6130000000000000e-01   8.1340000000000001e-01   3.6029000000000000e+00  -2.1959999999999999e-01  -2.7600000000000002e-01  -2.6750000000000002e-01   1.3320000000000001e-01   1.0672999999999999e+00   5.0495000000000001e+00   2.8899999999999999e-02   4.7149999999999997e-01   2.4770000000000000e-01
   7.2740000000000005e-01   7.9139999999999999e-01   3.0882000000000001e+00  -1.2410000000000000e-01  -3.6159999999999998e-01  -1.7979999999999999e-01   4.4400000000000002e-02   1.1339999999999999e+00   5.8330000000000002e+00   1.1559999999999999e-01   4.9070000000000003e-01   2.5209999999999999e-01
   8.3760000000000001e-01   9.4530000000000003e-01   3.3456000000000001e+00  -1.3370000000000001e-01  -2.6640000000000003e-01  -2.5000000000000000e-01   1.9980000000000001e-01   1.0005999999999999e+00   4.9623999999999997e+00   1.5409999999999999e-01   4.7149999999999997e-01   2.2559999999999999e-01
   7.9349999999999998e-01   8.5740000000000005e-01   3.3456000000000001e+00  -9.5500000000000002e-02  -4.0920000000000001e-01  -1.9289999999999999e-01   1.5540000000000001e-01   1.2452000000000001e+00   5.1365999999999996e+00   1.4449999999999999e-01   4.4259999999999999e-01   2.5659999999999999e-01
   7.9349999999999998e-01   7.2550000000000003e-01   3.2597999999999998e+00  -1.8140000000000001e-01  -2.7600000000000002e-01  -1.9730000000000000e-01   1.3320000000000001e-01   1.2452000000000001e+00   5.1365999999999996e+00   1.2520000000000001e-01   4.6189999999999998e-01   2.7429999999999999e-01
   6.8330000000000002e-01   7.9139999999999999e-01   3.1739999999999999e+00  -2.1959999999999999e-01  -2.9499999999999998e-01  -2.3680000000000001e-01   1.3320000000000001e-01   1.2230000000000001e+00   5.5719000000000003e+00   9.6299999999999997e-02   5.2920000000000000e-01   2.1679999999999999e-01
   7.7149999999999996e-01   6.8149999999999999e-01   3.0882000000000001e+00  -2.4820000000000000e-01  -3.9010000000000000e-01  -2.0610000000000001e-01   1.7760000000000001e-01   1.3341000000000001e+00   4.7012999999999998e+00   1.5409999999999999e-01   5.3879999999999995e-01   2.3890000000000000e-01
   6.6130000000000000e-01   5.7160000000000000e-01   3.4314000000000000e+00  -1.5279999999999999e-01  -2.6640000000000003e-01  -2.1929999999999999e-01   3.3289999999999997e-01   1.3341000000000001e+00   4.2659000000000002e+00   9.6299999999999997e-02   5.1000000000000001e-01   2.3890000000000000e-01
   6.8330000000000002e-01   9.0129999999999999e-01   3.4314000000000000e+00  -1.6230000000000000e-01  -2.9499999999999998e-01  -1.8859999999999999e-01   3.1069999999999998e-01   1.2452000000000001e+00   6.1813000000000002e+00   1.7340000000000000e-01   5.1959999999999995e-01   2.4770000000000000e-01
   9.6989999999999998e-01   7.0350000000000001e-01   3.2597999999999998e+00  -1.3370000000000001e-01  -3.1400000000000000e-01  -2.1929999999999999e-01   1.5540000000000001e-01   1.0227999999999999e+00   4.8754000000000000e+00   1.1559999999999999e-01   5.6769999999999998e-01   2.0790000000000000e-01
   7.2740000000000005e-01   5.2759999999999996e-01   3.8603000000000001e+00  -1.4319999999999999e-01  -3.8059999999999999e-01  -2.0610000000000001e-01   1.7760000000000001e-01   1.2007000000000001e+00   5.4847999999999999e+00   1.3489999999999999e-01   4.3300000000000000e-01   2.5209999999999999e-01
   3.7469999999999998e-01   7.0350000000000001e-01   3.5171000000000001e+00  -1.6230000000000000e-01  -3.7109999999999999e-01  -2.4560000000000001e-01  -4.4400000000000002e-02   1.3564000000000001e+00   5.0495000000000001e+00   1.5409999999999999e-01   5.1000000000000001e-01   2.4770000000000000e-01
   9.6989999999999998e-01   6.5949999999999998e-01   3.2597999999999998e+00  -9.5500000000000002e-02  -3.4260000000000002e-01  -2.4560000000000001e-01   1.7760000000000001e-01   1.3786000000000000e+00   5.5719000000000003e+00   1.4449999999999999e-01   4.5219999999999999e-01   2.4770000000000000e-01
   7.0530000000000004e-01   6.3749999999999996e-01   3.0024000000000002e+00  -1.0500000000000000e-01  -3.3310000000000001e-01  -2.7189999999999998e-01   1.9980000000000001e-01   1.1785000000000001e+00   5.4847999999999999e+00  -9.5999999999999992e-03   5.4849999999999999e-01   2.5209999999999999e-01
   1.0360000000000000e+00   7.2550000000000003e-01   3.2597999999999998e+00  -2.0999999999999999e-01  -3.7109999999999999e-01  -2.5000000000000000e-01   8.8800000000000004e-02   9.5609999999999995e-01   5.0495000000000001e+00   4.8200000000000000e-02   4.8110000000000003e-01   2.0790000000000000e-01
   7.2740000000000005e-01   7.6939999999999997e-01   3.0024000000000002e+00  -2.0050000000000001e-01  -2.8549999999999998e-01  -1.8859999999999999e-01   2.4410000000000001e-01   1.2674000000000001e+00   5.0495000000000001e+00   1.5409999999999999e-01   4.3300000000000000e-01   2.5209999999999999e-01
   1.0139000000000000e+00   7.9139999999999999e-01   4.1176000000000004e+00  -8.5900000000000004e-02  -4.4719999999999999e-01  -1.8420000000000000e-01   1.3320000000000001e-01   1.1117999999999999e+00   5.1365999999999996e+00   1.9300000000000001e-02   4.4259999999999999e-01   2.3440000000000000e-01
   6.3919999999999999e-01   7.0350000000000001e-01   3.4314000000000000e+00  -1.4319999999999999e-01  -2.1890000000000001e-01  -1.7979999999999999e-01   1.3320000000000001e-01   1.2230000000000001e+00   4.6142000000000003e+00   1.4449999999999999e-01   5.1959999999999995e-01   2.3440000000000000e-01
   9.9190000000000000e-01   9.2330000000000001e-01   3.0882000000000001e+00  -1.5279999999999999e-01  -3.2350000000000001e-01  -2.1490000000000001e-01   8.8800000000000004e-02   1.0894999999999999e+00   4.7882999999999996e+00   1.5409999999999999e-01   4.9070000000000003e-01   2.3890000000000000e-01
   5.5110000000000003e-01   7.2550000000000003e-01   3.0882000000000001e+00  -2.0999999999999999e-01  -3.2350000000000001e-01  -2.2800000000000001e-01   1.7760000000000001e-01   1.0005999999999999e+00   4.9623999999999997e+00   9.6299999999999997e-02   5.0029999999999997e-01   2.4770000000000000e-01
   9.4779999999999998e-01   8.5740000000000005e-01   3.7745000000000002e+00  -1.1459999999999999e-01  -3.5210000000000002e-01  -2.1929999999999999e-01   6.6600000000000006e-02   1.3786000000000000e+00   4.7882999999999996e+00   1.4449999999999999e-01   4.9070000000000003e-01   2.6100000000000001e-01
   6.8330000000000002e-01   5.7160000000000000e-01   4.0317999999999996e+00  -1.6230000000000000e-01  -3.9970000000000000e-01  -2.5869999999999999e-01   6.6600000000000006e-02   1.0672999999999999e+00   5.3106999999999998e+00   1.2520000000000001e-01   5.3879999999999995e-01   2.6979999999999998e-01
   9.0369999999999995e-01   5.9360000000000002e-01   3.9460999999999999e+00  -1.5279999999999999e-01  -2.9499999999999998e-01  -2.0610000000000001e-01   1.1100000000000000e-01   1.0227999999999999e+00   4.7882999999999996e+00   5.7799999999999997e-02   4.3300000000000000e-01   2.2559999999999999e-01
   5.7310000000000005e-01   5.4959999999999998e-01   2.4018999999999999e+00  -2.7689999999999998e-01  -2.9499999999999998e-01  -2.1049999999999999e-01   1.9980000000000001e-01   1.2674000000000001e+00   4.9623999999999997e+00   1.8300000000000000e-01   4.5219999999999999e-01   2.7429999999999999e-01
   9.9190000000000000e-01   6.5949999999999998e-01   3.6029000000000000e+00  -2.1959999999999999e-01  -2.8549999999999998e-01  -1.9730000000000000e-01   2.2200000000000001e-02   1.2674000000000001e+00   4.9623999999999997e+00   6.7400000000000002e-02   4.5219999999999999e-01   2.6540000000000002e-01
   7.0530000000000004e-01   8.5740000000000005e-01   2.9165999999999999e+00  -2.0999999999999999e-01  -2.7600000000000002e-01  -1.9289999999999999e-01   2.4410000000000001e-01   1.2452000000000001e+00   5.3977000000000004e+00   7.7100000000000002e-02   4.1370000000000001e-01   2.1229999999999999e-01
   7.4939999999999996e-01   7.2550000000000003e-01   3.2597999999999998e+00  -7.6399999999999996e-02  -3.9970000000000000e-01  -1.7540000000000000e-01   8.8800000000000004e-02   1.1339999999999999e+00   5.3977000000000004e+00   1.6380000000000000e-01   5.1000000000000001e-01   2.4329999999999999e-01
   7.4939999999999996e-01   6.1550000000000005e-01   3.5171000000000001e+00  -1.5279999999999999e-01  -2.2839999999999999e-01  -2.0169999999999999e-01   6.6600000000000006e-02   1.2007000000000001e+00   5.8330000000000002e+00   9.6299999999999997e-02   5.4849999999999999e-01   2.3000000000000001e-01
   7.0530000000000004e-01   6.1550000000000005e-01   3.8603000000000001e+00  -1.4319999999999999e-01  -2.9499999999999998e-01  -2.5869999999999999e-01   2.4410000000000001e-01   1.4008000000000000e+00   5.4847999999999999e+00   1.2520000000000001e-01   4.9070000000000003e-01   2.7870000000000000e-01
   7.7149999999999996e-01   6.3749999999999996e-01   2.8309000000000002e+00  -9.5500000000000002e-02  -3.9970000000000000e-01  -1.7979999999999999e-01   1.7760000000000001e-01   1.2452000000000001e+00   4.9623999999999997e+00   9.6299999999999997e-02   4.7149999999999997e-01   2.6540000000000002e-01
   5.9509999999999996e-01   7.2550000000000003e-01   3.7745000000000002e+00  -3.0549999999999999e-01  -2.5690000000000002e-01  -2.1049999999999999e-01   6.6600000000000006e-02   1.2230000000000001e+00   5.1365999999999996e+00   9.6299999999999997e-02   4.3300000000000000e-01   2.2120000000000001e-01
   6.6130000000000000e-01   7.2550000000000003e-01   3.7745000000000002e+00  -1.3370000000000001e-01  -2.3790000000000000e-01  -1.8859999999999999e-01   2.2189999999999999e-01   1.3341000000000001e+00   5.4847999999999999e+00   6.7400000000000002e-02   5.1959999999999995e-01   2.4329999999999999e-01
   7.0530000000000004e-01   5.2759999999999996e-01   3.1739999999999999e+00  -1.5279999999999999e-01  -3.2350000000000001e-01  -2.1490000000000001e-01   2.4410000000000001e-01   1.0672999999999999e+00   4.7882999999999996e+00   1.1559999999999999e-01   4.6189999999999998e-01   2.2120000000000001e-01
   6.6130000000000000e-01   6.8149999999999999e-01   3.4314000000000000e+00  -1.8140000000000001e-01  -2.7600000000000002e-01  -1.4470000000000000e-01   0.0000000000000000e+00   1.1117999999999999e+00   4.7012999999999998e+00   9.6299999999999997e-02   4.9070000000000003e-01   2.3440000000000000e-01
   7.2740000000000005e-01   5.9360000000000002e-01   3.4314000000000000e+00  -1.8140000000000001e-01  -4.0920000000000001e-01  -1.7979999999999999e-01  -4.4400000000000002e-02   1.3564000000000001e+00   4.5270999999999999e+00   1.6380000000000000e-01   4.8110000000000003e-01   2.0790000000000000e-01
   8.3760000000000001e-01   5.7160000000000000e-01   3.2597999999999998e+00  -2.1959999999999999e-01  -2.5690000000000002e-01  -1.7979999999999999e-01   1.9980000000000001e-01   1.1339999999999999e+00   4.8754000000000000e+00   8.6699999999999999e-02   4.8110000000000003e-01   2.5209999999999999e-01
   8.3760000000000001e-01   5.2759999999999996e-01   3.5171000000000001e+00  -2.2910000000000000e-01  -3.0449999999999999e-01  -2.0610000000000001e-01   6.6600000000000006e-02   1.4008000000000000e+00   5.1365999999999996e+00   8.6699999999999999e-02   4.5219999999999999e-01   2.3440000000000000e-01
   8.3760000000000001e-01   9.4530000000000003e-01   3.0882000000000001e+00  -1.8140000000000001e-01  -2.9499999999999998e-01  -2.3680000000000001e-01   2.2189999999999999e-01   1.1563000000000001e+00   4.9623999999999997e+00   1.1559999999999999e-01   5.1000000000000001e-01   2.3000000000000001e-01
   7.9349999999999998e-01   8.5740000000000005e-01   2.7450999999999999e+00  -1.9089999999999999e-01  -2.8549999999999998e-01  -2.8070000000000001e-01   1.1100000000000000e-01   1.3564000000000001e+00   5.3977000000000004e+00   9.5999999999999992e-03   5.1000000000000001e-01   2.3890000000000000e-01
   5.7310000000000005e-01   4.8359999999999997e-01   3.2597999999999998e+00  -1.7190000000000000e-01  -2.5690000000000002e-01  -1.7979999999999999e-01   3.7730000000000002e-01   1.0894999999999999e+00   4.8754000000000000e+00   1.8300000000000000e-01   4.3300000000000000e-01   1.9910000000000000e-01
   4.4080000000000003e-01   6.8149999999999999e-01   3.5171000000000001e+00  -1.5279999999999999e-01  -3.3310000000000001e-01  -1.8420000000000000e-01   6.6600000000000006e-02   1.2674000000000001e+00   4.7882999999999996e+00   1.9270000000000001e-01   5.2920000000000000e-01   2.3000000000000001e-01
   9.2579999999999996e-01   7.2550000000000003e-01   2.4876999999999998e+00  -2.0999999999999999e-01  -2.7600000000000002e-01  -1.6660000000000000e-01   6.6600000000000006e-02   1.2230000000000001e+00   5.9200999999999997e+00   1.3489999999999999e-01   4.6189999999999998e-01   2.2120000000000001e-01
   8.8170000000000004e-01   7.2550000000000003e-01   2.9165999999999999e+00  -1.5279999999999999e-01  -3.4260000000000002e-01  -2.3680000000000001e-01   2.4410000000000001e-01   9.7840000000000005e-01   5.6589000000000000e+00   1.2520000000000001e-01   4.2340000000000000e-01   2.2120000000000001e-01
   8.8170000000000004e-01   7.0350000000000001e-01   3.4314000000000000e+00  -1.4319999999999999e-01  -2.9499999999999998e-01  -2.4560000000000001e-01   2.2200000000000001e-02   1.2007000000000001e+00   5.1365999999999996e+00   1.6380000000000000e-01   5.6769999999999998e-01   2.3440000000000000e-01
   7.4939999999999996e-01   7.0350000000000001e-01   3.5171000000000001e+00  -1.9089999999999999e-01  -2.2839999999999999e-01  -2.5430000000000003e-01   1.1100000000000000e-01   1.3341000000000001e+00   5.2236000000000002e+00   1.4449999999999999e-01   4.0410000000000001e-01   2.4770000000000000e-01
   8.1559999999999999e-01   5.7160000000000000e-01   3.4314000000000000e+00  -1.8140000000000001e-01  -3.1400000000000000e-01  -2.1490000000000001e-01   6.6600000000000006e-02   1.2007000000000001e+00   4.2659000000000002e+00   1.1559999999999999e-01   3.8490000000000002e-01   2.2120000000000001e-01
   5.7310000000000005e-01   8.7929999999999997e-01   2.9165999999999999e+00  -2.3870000000000000e-01  -3.0449999999999999e-01  -2.0610000000000001e-01   1.3320000000000001e-01   1.2007000000000001e+00   5.8330000000000002e+00   1.3489999999999999e-01   4.4259999999999999e-01   2.4329999999999999e-01
   7.9349999999999998e-01   7.0350000000000001e-01   3.0882000000000001e+00  -1.5279999999999999e-01  -2.6640000000000003e-01  -2.1490000000000001e-01   2.2189999999999999e-01   1.0894999999999999e+00   4.0918000000000001e+00   1.4449999999999999e-01   5.1959999999999995e-01   2.2559999999999999e-01
   7.2740000000000005e-01   8.7929999999999997e-01   3.4314000000000000e+00  -8.5900000000000004e-02  -3.4260000000000002e-01  -2.1049999999999999e-01   1.3320000000000001e-01   1.1339999999999999e+00   5.0495000000000001e+00   1.2520000000000001e-01   4.4259999999999999e-01   2.7870000000000000e-01
   7.2740000000000005e-01   6.8149999999999999e-01   3.2597999999999998e+00  -1.9089999999999999e-01  -3.0449999999999999e-01  -2.3240000000000000e-01   2.6629999999999998e-01   1.2007000000000001e+00   5.1365999999999996e+00   1.5409999999999999e-01   5.3879999999999995e-01   2.5659999999999999e-01
   6.1719999999999997e-01   7.9139999999999999e-01   2.9165999999999999e+00  -1.7190000000000000e-01  -2.9499999999999998e-01  -1.6660000000000000e-01   2.8849999999999998e-01   1.1563000000000001e+00   4.5270999999999999e+00   1.4449999999999999e-01   5.0029999999999997e-01   2.0349999999999999e-01
   8.1559999999999999e-01   6.5949999999999998e-01   3.2597999999999998e+00  -1.9089999999999999e-01  -3.4260000000000002e-01  -2.0169999999999999e-01   2.2200000000000001e-02   1.2007000000000001e+00   5.2236000000000002e+00   9.6299999999999997e-02   5.1959999999999995e-01   2.4770000000000000e-01
   7.0530000000000004e-01   7.9139999999999999e-01   3.3456000000000001e+00  -9.5500000000000002e-02  -2.6640000000000003e-01  -2.0610000000000001e-01   1.1100000000000000e-01   1.1785000000000001e+00   5.0495000000000001e+00   1.3489999999999999e-01   4.7149999999999997e-01   2.4329999999999999e-01
   7.0530000000000004e-01   4.8359999999999997e-01   3.0882000000000001e+00  -2.1959999999999999e-01  -2.7600000000000002e-01  -1.8859999999999999e-01   3.1069999999999998e-01   1.1785000000000001e+00   5.7460000000000004e+00   5.7799999999999997e-02   5.1959999999999995e-01   2.2120000000000001e-01
   7.2740000000000005e-01   7.2550000000000003e-01   2.9165999999999999e+00  -1.2410000000000000e-01  -3.1400000000000000e-01  -2.1490000000000001e-01   1.9980000000000001e-01   1.4008000000000000e+00   5.1365999999999996e+00   8.6699999999999999e-02   5.2920000000000000e-01   2.5659999999999999e-01
   5.5110000000000003e-01   5.0560000000000005e-01   3.3456000000000001e+00  -1.5279999999999999e-01  -2.2839999999999999e-01  -1.7100000000000001e-01   6.6600000000000006e-02   1.1117999999999999e+00   4.7012999999999998e+00   9.6299999999999997e-02   4.2340000000000000e-01   2.1679999999999999e-01
   7.0530000000000004e-01   3.9570000000000000e-01   3.8603000000000001e+00  -2.0050000000000001e-01  -2.5690000000000002e-01  -2.1929999999999999e-01   2.4410000000000001e-01   1.0005999999999999e+00   5.0495000000000001e+00   8.6699999999999999e-02   4.6189999999999998e-01   2.5209999999999999e-01
   7.4939999999999996e-01   5.0560000000000005e-01   3.4314000000000000e+00  -1.9089999999999999e-01  -3.1400000000000000e-01  -2.3240000000000000e-01   1.3320000000000001e-01   1.1117999999999999e+00   4.6142000000000003e+00   7.7100000000000002e-02   4.8110000000000003e-01   2.2120000000000001e-01
   7.7149999999999996e-01   6.8149999999999999e-01   3.5171000000000001e+00  -1.6230000000000000e-01  -3.1400000000000000e-01  -1.7979999999999999e-01   6.6600000000000006e-02   1.2230000000000001e+00   5.3977000000000004e+00   9.6299999999999997e-02   5.3879999999999995e-01   2.4329999999999999e-01
   5.9509999999999996e-01   5.4959999999999998e-01   3.9460999999999999e+00  -2.3870000000000000e-01  -2.7600000000000002e-01  -2.1490000000000001e-01   3.5510000000000003e-01   1.3119000000000001e+00   5.4847999999999999e+00   1.8300000000000000e-01   5.2920000000000000e-01   2.4329999999999999e-01
   5.2900000000000003e-01   6.8149999999999999e-01   4.2034000000000002e+00  -2.2910000000000000e-01  -3.4260000000000002e-01  -2.4120000000000000e-01   2.8849999999999998e-01   1.1117999999999999e+00   4.9623999999999997e+00   7.7100000000000002e-02   3.8490000000000002e-01   2.5659999999999999e-01
   5.2900000000000003e-01   8.7929999999999997e-01   2.4876999999999998e+00  -2.1959999999999999e-01  -4.7580000000000000e-01  -1.8420000000000000e-01   1.7760000000000001e-01   1.2452000000000001e+00   5.5719000000000003e+00   4.8200000000000000e-02   5.7730000000000004e-01   2.6540000000000002e-01
   9.0369999999999995e-01   7.4739999999999995e-01   3.3456000000000001e+00  -1.9089999999999999e-01  -3.3310000000000001e-01  -2.0610000000000001e-01   2.8849999999999998e-01   1.2007000000000001e+00   4.7012999999999998e+00   1.1559999999999999e-01   4.8110000000000003e-01   2.9189999999999999e-01
   4.6289999999999998e-01   6.3749999999999996e-01   3.7745000000000002e+00  -1.2410000000000000e-01  -1.6180000000000000e-01  -2.0169999999999999e-01   6.6600000000000006e-02   1.2452000000000001e+00   5.2236000000000002e+00   1.5409999999999999e-01   4.1370000000000001e-01   2.6540000000000002e-01
   5.7310000000000005e-01   7.0350000000000001e-01   3.8603000000000001e+00  -2.4820000000000000e-01  -3.6159999999999998e-01  -2.1490000000000001e-01   4.4400000000000002e-02   1.2230000000000001e+00   5.3977000000000004e+00   6.7400000000000002e-02   4.1370000000000001e-01   2.0790000000000000e-01
   7.0530000000000004e-01   7.9139999999999999e-01   3.0882000000000001e+00  -1.3370000000000001e-01  -3.3310000000000001e-01  -2.0610000000000001e-01   1.9980000000000001e-01   1.2452000000000001e+00   5.2236000000000002e+00   7.7100000000000002e-02   3.7530000000000002e-01   2.3890000000000000e-01
   6.6130000000000000e-01   5.9360000000000002e-01   3.6886999999999999e+00  -1.6230000000000000e-01  -3.7109999999999999e-01  -1.4910000000000001e-01   2.6629999999999998e-01   1.2230000000000001e+00   4.6142000000000003e+00   4.8200000000000000e-02   5.3879999999999995e-01   2.0790000000000000e-01
   7.9349999999999998e-01   7.2550000000000003e-01   3.8603000000000001e+00  -6.6799999999999998e-02  -3.4260000000000002e-01  -2.3680000000000001e-01   3.9950000000000002e-01   1.0894999999999999e+00   5.0495000000000001e+00   8.6699999999999999e-02   4.9070000000000003e-01   2.6979999999999998e-01
   6.6130000000000000e-01   6.5949999999999998e-01   2.7450999999999999e+00  -1.9089999999999999e-01  -3.6159999999999998e-01  -2.4560000000000001e-01   3.5510000000000003e-01   1.5343000000000000e+00   4.7882999999999996e+00   1.7340000000000000e-01   5.1959999999999995e-01   2.4329999999999999e-01
   6.3919999999999999e-01   5.4959999999999998e-01   2.5735000000000001e+00  -1.2410000000000000e-01  -2.4740000000000001e-01  -2.4120000000000000e-01   2.2200000000000001e-02   1.2897000000000001e+00   5.1365999999999996e+00   1.1559999999999999e-01   4.3300000000000000e-01   1.8579999999999999e-01
   7.0530000000000004e-01   6.3749999999999996e-01   3.2597999999999998e+00  -1.7190000000000000e-01  -2.7600000000000002e-01  -2.2800000000000001e-01   1.5540000000000001e-01   1.4231000000000000e+00   4.4401000000000002e+00   9.6299999999999997e-02   4.6189999999999998e-01   2.3440000000000000e-01
   5.5110000000000003e-01   5.4959999999999998e-01   3.5171000000000001e+00  -2.9599999999999999e-01  -2.8549999999999998e-01  -2.1490000000000001e-01   6.6600000000000006e-02   1.4898000000000000e+00   5.4847999999999999e+00   1.0600000000000000e-01   4.4259999999999999e-01   2.7870000000000000e-01
   5.9509999999999996e-01   6.1550000000000005e-01   2.6593000000000000e+00  -1.8140000000000001e-01  -2.9499999999999998e-01  -2.1049999999999999e-01   2.6629999999999998e-01   1.1785000000000001e+00   5.1365999999999996e+00   4.8200000000000000e-02   5.1000000000000001e-01   2.3440000000000000e-01
